# Supplementary material for: Rehabilitation of motor function after stroke: A bibliometric analysis of global research from 2004 to 2022
Source: Front Aging Neurosci. 2022 Nov 2;14:1024163. doi: 10.3389/fnagi.2022.1024163 (PMC9667945; doi:10.3389/fnagi.2022.1024163)
Supplement: Supplementary file 1 [file Data_Sheet_1.zip]

Archive with 19 entries (19 files):
- download2004u52.txt
- download2005u54.txt
- download2006u73.txt
- download2007u90.txt
- download2008u87.txt
- download2009u91.txt
- download2010u116.txt
- download2011u124.txt
- download2012u161.txt
- download2013u184.txt
- download2014u209.txt
- download2015u212.txt
- download2016u225.txt
- download2017u235.txt
- download2018u251.txt
- download2019u324.txt
- download2020u331.txt
- download2021u388.txt
- download2022u168.txt
