# Supplementary material for: Rehabilitation of motor function after stroke: A bibliometric analysis of global research from 2004 to 2022
Source: Front Aging Neurosci. 2022 Nov 2;14:1024163. doi: 10.3389/fnagi.2022.1024163 (PMC9667945; doi:10.3389/fnagi.2022.1024163)
Supplement: Supplementary file 1 [file Data_Sheet_1.zip › download2004u52.txt]

PT J
AU Jung, HS
   Lee, HS
   Shin, JW
   Lee, DJ
   Won, R
   Sohn, NW
AF Jung, Hs
   Lee, Hs
   Shin, Jw
   Lee, Dj
   Won, R
   Sohn, Nw
TI A long-term locomotor function and cognition study following middle cerebral artery occlusion in rats
SO NEUROSCIENCE RESEARCH COMMUNICATIONS
LA English
DT Article
DE behavior; cognition; MCAO; ischemia; rat
ID behavioral-assessment; neurological deficit; caudate-putamen; brain-damage; ischemia; model; sensorimotor; recovery; consequence; impairment
AB A long-term study of a cerebral ischemia model, considered valuable in developing better treatments of ischemia, was performed to understand the nature of the dysfunctions associated with stroke. This study focused on the behavioral recovery and cognitive learning and memory of rats over a 17-week period following middle cerebral artery occlusion (MCAO). The present study involved the design of a comprehensive guideline for clinical behavior evaluation. The behavior of ischemic rats was examined over 17 weeks from 4 different aspects: posture & balance tests (4 subtests), reflex tests (6 subtests), muscle-tone tests (3 subtests), and a foot-fault test. After the tests, the results were analyzed to reveal the relationship between hemispheric atrophy and functional evaluation scores. Each battery of behavioral tests revealed multiple recovery phases in the time courses. Also, in the passive avoidance test, the MCAO group differed significantly from the sham group until 8 weeks, at which point the latencies to the sham group levels had occurred and after which there was no significant difference until 17 weeks. Thus, the present study provides a valuable protocol in long-term neuroprotection studies and presents an important profile of motor function that will be supplement standard histopathological analysis at a later stage of ischemia.
C1 Kyung Hee Univ, Coll Oriental Med, Dept Anat, Seoul, South Korea.
   Kyung Hee Univ, Grad Sch EW Med Sci, Dept Neurosci, Yongin, South Korea.
RP Jung, HS (通讯作者)，Kyung Hee Univ, Coll Oriental Med, Dept Anat, Seoul, South Korea.
EM jhs@khu.ac.kr
CR Andersen C, 1991, PHYSIOL BEHAV, V50, P263, DOI 10.1016/0031-9384(91)90065-V
   Bederson J, 1986, STROKE, V17, P472, DOI 10.1161/01.STR.17.3.472
   Belayev L, 1996, STROKE, V27, P1616, DOI 10.1161/01.STR.27.9.1616
   Buchan A, 1992, STROKE, V23, P273, DOI 10.1161/01.STR.23.2.273
   Clifton G, 1991, J CEREBR BLOOD F MET, V11, P114, DOI 10.1038/jcbfm.1991.13
   Combs D, 1987, STROKE, V18, P503, DOI 10.1161/01.STR.18.2.503
   Corbett D, 1998, PROG NEUROBIOL, V54, P531, DOI 10.1016/S0301-0082(97)00078-6
   Deryck M, 1989, STROKE, V20, P1383, DOI 10.1161/01.STR.20.10.1383
   Garcia J, 1995, STROKE, V26, P627, DOI 10.1161/01.STR.26.4.627
   Germano I, 1987, J NEUROSURG, V67, P81, DOI 10.3171/jns.1987.67.1.0081
   Grabowski M, 1993, STROKE, V24, P889, DOI 10.1161/01.STR.24.6.889
   Hernandez T, 1988, EXP NEUROL, V102, P318, DOI 10.1016/0014-4886(88)90226-9
   Longa E, 1989, STROKE, V20, P84, DOI 10.1161/01.STR.20.1.84
   Markgraf C, 1994, STROKE, V25, P153, DOI 10.1161/01.STR.25.1.153
   Markgraf C, 1992, BRAIN RES, V575, P238, DOI 10.1016/0006-8993(92)90085-N
   Modo M, 2000, J NEUROSCI METH, V104, P99, DOI 10.1016/S0165-0270(00)00329-0
   Obana W, 1988, J NEUROSURG, V69, P98, DOI 10.3171/jns.1988.69.1.0098
   Petullo D, 1999, LIFE SCI, V64, P1099, DOI 10.1016/S0024-3205(99)00038-7
   Rogers D, 1997, STROKE, V28, P2060, DOI 10.1161/01.STR.28.10.2060
   Shiino A, 1989, SURG NEUROL, V31, P203, DOI 10.1016/0090-3019(89)90118-3
   Smith S, 1997, NEUROSCIENCE, V77, P1123, DOI 10.1016/S0306-4522(96)00530-1
   Tamura A, 1981, J CEREBR BLOOD F MET, V1, P53, DOI 10.1038/jcbfm.1981.6
   Vanderstaay F, 1996, BRAIN RES, V715, P180, DOI 10.1016/0006-8993(95)01581-7
   Wahl F, 1992, STROKE, V23, P267, DOI 10.1161/01.STR.23.2.267
   Whishaw I, 1986, BRAIN, V109, P805, DOI 10.1093/brain/109.5.805
   Whishaw I, 1987, BEHAV BRAIN RES, V24, P125, DOI 10.1016/0166-4328(87)90250-6
   Yamamoto M, 1988, BRAIN RES, V452, P323, DOI 10.1016/0006-8993(88)90036-4
   Yonemori F, 1996, J CEREBR BLOOD F MET, V16, P973, DOI 10.1097/00004647-199609000-00022
NR 28
TC 0
Z9 0
U1 0
U2 1
PU WILEY
PI HOBOKEN
PA 111 RIVER ST, HOBOKEN, NJ 07030 USA
SN 0893-6609
EI 
J9 NEUROSCI RES COMMUN
PD JAN-FEB 15
PY 2004
VL 34
IS 1
BP 37
EP 46
DI 10.1002/nrc.10104
PG 10
WC Neurosciences
SC Neurosciences & Neurology
GA 800XE
UT WOS:000220060200005
ER

PT J
AU Messier, S
   Bourbonnais, D
   Desrosiers, J
   Roy, Y
AF Messier, S
   Bourbonnais, D
   Desrosiers, J
   Roy, Y
TI Dynamic analysis of trunk flexion after stroke
SO ARCHIVES OF PHYSICAL MEDICINE AND REHABILITATION
LA English
DT Article
DE paresis; range of motion; articular; stroke; weight-bearing; rehabilitation
ID poststroke hemiplegic patient; sit-to-stand; muscle strength; rehabilitation; balance; performance; stability; movement; side
AB Objective: To quantify trunk movement and lower-extremity weight bearing in patients with stroke-associated hemiparesis compared with healthy subjects. Design: Controlled study with 2 groups: persons with hemiparesis and healthy controls. Setting: Geriatric center offering rehabilitation services. Participants: A convenience sample of 15 persons with poststroke hemiparesis (age, 69.4+/-12.0y; greater than or equal to3mo poststroke; total motor function range, 63-95/100) on the Fugl-Meyer Assessment and of 13 healthy persons (age, 67.8+/-7.5y). Interventions: Subjects were seated on a chair placed on a forceplate with their feet on 2 additional forceplates. A target was placed directly in front of or at a 45degrees angle from the midline at 66% of the nonparetic/dominant arm length. Subjects' task was to touch the target with their forehead. Main Outcome Measures: Amplitude and speed of trunk movements, displacement of the global center of pressure (COP), and percentage of body weight distributed on the buttocks and the feet. Results: Despite speed and amplitude comparable to that of the healthy subjects (NS), subjects with hemiparesis (HS) had less COP displacement (HS, 33.7+/-6.9; NS, 40.5+/-9.2), resulting in a lower weight-bearing value on the feet (HS for the paretic foot, 2.3%+/-3.6%; HS for the nonparetic foot, 2.2%+/-2.9%; NS for the nondominant foot, 5.4%+/-3.4%; NS for the dominant foot, 5.2%+/-4.0%). Conclusions: The similar amplitude of trunk flexion with a decreased displacement of COP and a lower weight bearing on the feet suggest smaller anterior displacement of the body mass. It is possible that trunk movements in persons with hemiparesis are executed by the upper trunk with very little anterior tilt of the pelvis. (C) 2004 by the American Congress of Rehabilitation Medicine and the American Academy of Physical Medicine and Rehabilitation.
C1 Rehabil Inst Montreal, Ctr Interdisciplinary Res Rehabil Greater Montrea, Montreal, PQ H3S 2J4, Canada.
   Univ Sherbrooke, Fac Med, Dept Family Med, Sherbrooke, PQ, Canada.
   Univ Sherbrooke, Geriatr Inst, Res Ctr Aging, Sherbrooke, PQ, Canada.
RP Messier, S (通讯作者)，Rehabil Inst Montreal, Ctr Interdisciplinary Res Rehabil Greater Montrea, 6300 Darlington, Montreal, PQ H3S 2J4, Canada.
EM sylviemessier@yahoo.com
CR Bohannon R, 1995, CLIN REHABIL, V9, P47, DOI 10.1177/026921559500900107
   Bohannon RW, 1992, INT J REHABIL RES, V15, P249, DOI 10.1097/00004356-199209000-00010
   Bohannon R, 1986, PHYS THER, V66, P944, DOI 10.1093/ptj/66.6.944
   Bohannon R, 1995, INT J REHABIL RES, V18, P162, DOI 10.1097/00004356-199506000-00010
   Campbell F, 2001, ARCH PHYS MED REHAB, V82, P1655, DOI 10.1053/apmr.2001.26818
   Cheng P, 1998, ARCH PHYS MED REHAB, V79, P1043, DOI 10.1016/S0003-9993(98)90168-X
   Chou S, 2003, AM J PHYS MED REHAB, V82, P42, DOI 10.1097/01.PHM.0000043769.93584.4D
   Davies PM, 1990, RIGHT MIDDLE SELECTI, V0, P0
   De SM, 2001, ARCH PHYS MED REHAB, V82, P793, DOI 10.1053/apmr.2001.0820793
   Donato S, 1998, STROKE REHABILITATIO, V0, P90
   Dutil E, 1989, PROTOCOLE EVALUATION, V0, P0
   Franchignoni F, 1997, STROKE, V28, P1382, DOI 10.1161/01.STR.28.7.1382
   Fuglmeyer A, 1975, SCAND J REHABIL MED, V7, P13
   Gillen G, 1998, STROKE REHABILITATIO, V0, P69
   Hesse S, 1994, SCAND J REHABIL MED, V26, P161
   Kaminski T, 1995, EXP BRAIN RES, V106, P457
   Mizrahi J, 1989, MED BIOL ENG COMPUT, V27, P181, DOI 10.1007/BF02446228
   Mudie M, 2002, CLIN REHABIL, V16, P582, DOI 10.1191/0269215502cr527oa
   Perennou D, 1999, REV NEUROL-FRANCE, V155, P281
   Perennou D, 2002, ARCH PHYS MED REHAB, V83, P570, DOI 10.1053/apmr.2002.31198
   Rode G, 1997, SCAND J REHABIL MED, V29, P11
   Sandin K, 1990, STROKE, V21, P82, DOI 10.1161/01.STR.21.1.82
   Shepherd R, 2000, NEUROLOGICAL REHABIL, V0, P0
   Shumway-cook A, 2001, MOTOR CONTROL THEORY, V2nd ed., P0
   Shumwaycook A, 1988, ARCH PHYS MED REHAB, V69, P395
   Tanaka S, 1998, AM J PHYS MED REHAB, V77, P288, DOI 10.1097/00002060-199807000-00005
   Tanaka S, 1997, AM J PHYS MED REHAB, V76, P366, DOI 10.1097/00002060-199709000-00003
   Trombly C, 1999, AM J OCCUP THER, V53, P333, DOI 10.5014/ajot.53.4.333
   Wade D, 1984, ARCH PHYS MED REHAB, V65, P513
   Winter D, 1990, BIOMECHANICS MOTOR C, V0, P0
   Wu S, 1996, AM J OCCUP THER, V50, P17, DOI 10.5014/ajot.50.1.17
NR 31
TC 42
Z9 45
U1 0
U2 8
PU W B SAUNDERS CO
PI PHILADELPHIA
PA INDEPENDENCE SQUARE WEST CURTIS CENTER, STE 300, PHILADELPHIA, PA 19106-3399 USA
SN 0003-9993
EI 
J9 ARCH PHYS MED REHAB
PD OCT 15
PY 2004
VL 85
IS 10
BP 1619
EP 1624
DI 10.1016/j.apmr.2003.12.043
PG 6
WC Rehabilitation; Sport Sciences
SC Rehabilitation; Sport Sciences
GA 861GS
UT WOS:000224404700009
PM 15468021
ER

PT J
AU Ding, Y
   Li, J
   Lai, Q
   Rafols, JA
   Luan, X
   Clark, J
   Diaz, FG
AF Ding, Y
   Li, J
   Lai, Q
   Rafols, Ja
   Luan, X
   Clark, J
   Diaz, Fg
TI Motor balance and coordination functional outcome in rat with cerebral artery occlusion training enhances transient middle
SO NEUROSCIENCE
LA English
DT Article
DE stroke; motor training; motor behavior tasks; Rota-rod; treadmill; functional recovery
ID messenger-rna expression; movement representation; synaptic plasticity; environmental enrichment; somatosensory cortex; ischemic territory; physical-activity; cortical injury; adult-rat; recovery
AB The goal of this study was to determine if relatively complex motor training on Rota-rod involving balance and coordination plays an essential role in improving motor function in ischemic rats, as compared with simple locomotor exercise on treadmill. Adult male Sprague-Dawley rats with (n = 40) or without (n = 40) ischemia were trained under each of three conditions: (1) motor balance and coordination training on Rota-rod; (2) simple exercise on treadmill; and (3) non-trained controls. Motor function was evaluated by a series of tests (foot fault placing, parallel bar crossing, rope and ladder climbing) before and at 14 or 28 days after training procedures in both ischemic and normal animals. Infarct volume in ischemic animals was determined with Nissl staining. Compared with both treadmill exercised and non-trained animals, Rota-rod-trained animals with or without ischemia significantly (P < 0.01) improved motor performance of all tasks except for foot fault placing after 14 days of training, with normal rats having better performance. Animals trained for up to 28 days on the treadmill did not show significantly improved function. With regard to foot fault placing task, performance on foot placing was improved in ischemic rats across the three measurements at 0, 14 and 28 days regardless of training condition, while the normal group reached their best performance at the beginning of measurement. No significant differences in infarct volume were found in rats trained either with Rota-rod (47 +/- 4%; mean +/- S.E.), treadmill (45 +/- 5%) or non-exercised control (45 +/- 3%). In addition, no obvious difference could be detected in the location of the damage which included the dorso-lateral portion of the neostriatum and the frontoparietal cortex, the main regions supplied by the middle cerebral artery. The data suggest that complex motor training rather than simple exercise effectively improves functional outcome. (C) 2004 IBRO. Published by Elsevier Ltd. All rights reserved.
C1 Wayne State Univ, Sch Med, Dept Neurol Surg, Detroit, MI 48201 USA.
   Wayne State Univ, Sch Educ, Div Hlth Phys Educ & Recreat, Detroit, MI 48201 USA.
RP Ding, Y (通讯作者)，Wayne State Univ, Sch Med, Dept Neurol Surg, Lande Med Res Bldg,Room 48,550 E Canfield, Detroit, MI 48201 USA.
EM yding@neurosurgery.wayne.edu
CR Barth T, 1990, BEHAV BRAIN RES, V39, P73, DOI 10.1016/0166-4328(90)90122-U
   Black J, 1990, P NATL ACAD SCI USA, V87, P5568, DOI 10.1073/pnas.87.14.5568
   Borlongan C, 1995, PHYSIOL BEHAV, V58, P909, DOI 10.1016/0031-9384(95)00103-P
   Borlongan C, 2000, NEUROREPORT, V11, P4063, DOI 10.1097/00001756-200012180-00031
   Campbell C, 1999, STROKE THERAPY, V0, P39
   Chugani H, 1996, BRAIN DEV-JPN, V18, P347, DOI 10.1016/0387-7604(96)00032-0
   Colle L, 1986, BRAIN RES, V397, P27, DOI 10.1016/0006-8993(86)91366-1
   Dahlqvist P, 1999, NEUROSCIENCE, V93, P527, DOI 10.1016/S0306-4522(99)00183-9
   Ding Y, 2003, STROKE, V34, P240
   Ding Y, 2003, NEUROL RES, V25, P189, DOI 10.1179/016164103101201184
   Ding Y, 2002, NEUROL RES, V24, P829, DOI 10.1179/016164102101200816
   Ding Y, 2002, STROKE, V33, P2492, DOI 10.1161/01.STR.0000028237.15541.CC
   Ding Y, 2002, J NEUROSURG, V96, P310, DOI 10.3171/jns.2002.96.2.0310
   Ding Y, 2002, BEHAV BRAIN RES, V132, P29, DOI 10.1016/S0166-4328(01)00405-3
   Ding Y, 2001, BRAIN RES, V915, P210, DOI 10.1016/S0006-8993(01)02852-9
   Ding Y, 2001, NEUROL RES, V23, P193, DOI 10.1179/016164101101198334
   Heddings A, 2000, NEUROREHAB NEURAL RE, V14, P301, DOI 10.1177/154596830001400406
   Huang J, 1999, NEUROSURGERY, V45, P328, DOI 10.1097/00006123-199908000-00027
   Huang Z, 1994, SCIENCE, V265, P1883, DOI 10.1126/science.7522345
   Isaacs K, 1992, J CEREBR BLOOD F MET, V12, P110, DOI 10.1038/jcbfm.1992.14
   Jenkins W, 1987, PROG BRAIN RES <D>, V71, P249
   Johansson B, 1996, EXP NEUROL, V139, P322, DOI 10.1006/exnr.1996.0106
   Johansson B, 1994, BRAIN PATHOL, V4, P85
   Johansson B, 2000, STROKE, V31, P223, DOI 10.1161/01.STR.31.1.223
   Johansson B, 1999, ACT NEUR S, V73, P51
   Johansson B, 1996, STROKE, V27, P324, DOI 10.1161/01.STR.27.2.324
   Jones T, 1999, J NEUROSCI, V19, P10153
   Jones T, 1998, MENT RETARD DEV D R, V4, P231, DOI 10.1002/(SICI)1098-2779(1998)4:3<231::AID-MRDD11>3.0.CO;2-W
   Jones T, 1994, J NEUROSCI, V14, P2140
   Jones T, 1992, BRAIN RES, V581, P156, DOI 10.1016/0006-8993(92)90356-E
   Jones T, 1996, BRAIN RES, V733, P142, DOI 10.1016/S0006-8993(96)00792-5
   Kleim J, 1996, J NEUROSCI, V16, P4529
   Kleim J, 2002, BRAIN RES, V934, P1, DOI 10.1016/S0006-8993(02)02239-4
   Klintsova A, 1999, CURR OPIN NEUROBIOL, V9, P203, DOI 10.1016/S0959-4388(99)80028-2
   Klintsova A, 1998, BRAIN RES, V800, P48, DOI 10.1016/S0006-8993(98)00495-8
   Koizumi J, 1985, P 10 M JAP STOK SOC, V0, P0
   Kolb B, 1995, BRAIN PLASTICITY BEH, V0, P95
   Kolb B, 1995, BRAIN PLASTICITY BEH, V0, P3
   Kolb B, 1991, CEREB CORTEX, V1, P189, DOI 10.1093/cercor/1.2.189
   Li Y, 1998, STROKE, V29, P1972, DOI 10.1161/01.STR.29.9.1972
   Longa E, 1989, STROKE, V20, P84, DOI 10.1161/01.STR.20.1.84
   Markgraf C, 1992, BRAIN RES, V575, P238, DOI 10.1016/0006-8993(92)90085-N
   Meyer L, 1990, NEUROTOXICOL TERATOL, V12, P15, DOI 10.1016/0892-0362(90)90107-N
   Niimura K, 1999, NEUROLOGY, V52, P792, DOI 10.1212/WNL.52.4.792
   Nudo R, 1999, CURR OPIN NEUROBIOL, V9, P740, DOI 10.1016/S0959-4388(99)00027-6
   Nudo R, 2001, MUSCLE NERVE, V24, P1000, DOI 10.1002/mus.1104
   Nudo R, 1996, J NEUROPHYSIOL, V75, P2144, DOI 10.1152/jn.1996.75.5.2144
   Nudo R, 1996, SCIENCE, V272, P1791, DOI 10.1126/science.272.5269.1791
   Nudo R, 1997, MOL PSYCHIATR, V2, P188, DOI 10.1038/sj.mp.4000188
   Ohlsson A, 1995, STROKE, V26, P644, DOI 10.1161/01.STR.26.4.644
   Okada M, 1995, J CEREBR BLOOD F MET, V15, P505, DOI 10.1038/jcbfm.1995.62
   Pons T, 1988, P NATL ACAD SCI USA, V85, P5279, DOI 10.1073/pnas.85.14.5279
   Remple M, 2001, BEHAV BRAIN RES, V123, P133, DOI 10.1016/S0166-4328(01)00199-1
   Risedal A, 2002, BRAIN RES BULL, V58, P315, DOI 10.1016/S0361-9230(02)00796-7
   Rogers D, 1997, STROKE, V28, P2060, DOI 10.1161/01.STR.28.10.2060
   Rosenzweig M, 1984, AM PSYCHOL, V39, P365, DOI 10.1037/0003-066X.39.4.365
   Stroemer R, 1998, STROKE, V29, P2381, DOI 10.1161/01.STR.29.11.2381
   Swanson R, 1990, J CEREBR BLOOD F MET, V10, P290, DOI 10.1038/jcbfm.1990.47
   Weiller C, 1998, EXP BRAIN RES, V123, P13, DOI 10.1007/s002210050539
   Weiller C, 1993, ANN NEUROL, V33, P181
   Winfree C, 1996, NEUROSURGERY, V38, P1216, DOI 10.1097/00006123-199606000-00034
   Witte O, 1997, ADV NEUROL, V73, P207
   Xerri C, 1998, J NEUROPHYSIOL, V79, P2119, DOI 10.1152/jn.1998.79.4.2119
   Yamamoto M, 1988, BRAIN RES, V452, P323, DOI 10.1016/0006-8993(88)90036-4
   Yang Y, 2003, NEUROSCI LETT, V339, P91, DOI 10.1016/S0304-3940(03)00010-7
   Zhao L, 2000, NEUROSCIENCE, V97, P177, DOI 10.1016/S0306-4522(00)00023-3
NR 67
TC 72
Z9 82
U1 0
U2 6
PU PERGAMON-ELSEVIER SCIENCE LTD
PI OXFORD
PA THE BOULEVARD, LANGFORD LANE, KIDLINGTON, OXFORD OX5 1GB, ENGLAND
SN 0306-4522
EI 
J9 NEUROSCIENCE
PD JUN 15
PY 2004
VL 123
IS 3
BP 667
EP 674
DI 10.1016/j.neuroscience.2003.08.031
PG 8
WC Neurosciences
SC Neurosciences & Neurology
GA 761YF
UT WOS:000187942500010
PM 14706778
ER

PT J
AU Plewnia, C
   Hoppe, J
   Cohen, LG
   Gerloff, C
AF Plewnia, C
   Hoppe, J
   Cohen, Lg
   Gerloff, C
TI Improved motor skill acquisition after selective stimulation of central norepinephrine
SO NEUROLOGY
LA English
DT Article
ID reuptake inhibitor; cortex injury; recovery; stroke; amphetamine; physiotherapy; reboxetine
AB It has been proposed that the beneficial effects of training on motor function can be enhanced by stimulation of alpha-adrenergic mechanisms. Consistent with this view, a single oral dose of the selective norepinephrine reuptake inhibitor reboxetine was found to enhance motor skill acquisition (rapid elbow flexion) and corticomotor excitability tested with transcranial magnetic stimulation in the absence of effects on basal motor performance. Therefore, alpha-adrenergic mechanisms could possibly be manipulated to magnify training effects in neurorehabilitation.
C1 Univ Tuebingen, Hertie Inst Clin Brain Res, Dept Gen Neurol, Cort Physiol Res Grp, Tubingen, Germany.
   Univ Tuebingen, Dept Psychiat, Neurophysiol Sect, Tubingen, Germany.
   Natl Inst Neurol Disorders & Stroke, Human Cort Physiol Sect, NIH, Bethesda, MD USA.
RP Gerloff, C (通讯作者)，Univ Tubingen, Sch Med, Dept Neurol, Cort Physiol Res Grp, Hoppe Seyler Str 3, D-72076 Tubingen, Germany.
EM christian.gerloff@uni-tuebingen.de
FU NATIONAL INSTITUTE OF NEUROLOGICAL DISORDERS AND STROKE [Z01NS002978, ZIANS002978] Funding Source: NIH RePORTER
CR Boyeson M, 1990, PHARMACOL BIOCHEM BE, V35, P497, DOI 10.1016/0091-3057(90)90279-Q
   Butefisch C, 2002, ANN NEUROL, V51, P59, DOI 10.1002/ana.10056
   Feeney D, 1982, SCIENCE, V217, P855, DOI 10.1126/science.7100929
   Gladstone D, 2000, CAN J NEUROL SCI, V27, P97
   Goldstein L, 2000, NEUROPHARMACOLOGY, V39, P852, DOI 10.1016/S0028-3908(99)00249-X
   Martinsson L, 2003, CEREBROVASC DIS, V16, P338, DOI 10.1159/000072555
   Plewnia C, 2002, NEUROSCI LETT, V330, P231, DOI 10.1016/S0304-3940(02)00803-0
   Scheidtmann K, 2001, LANCET, V358, P787, DOI 10.1016/S0140-6736(01)05966-9
   Walkerbatson D, 1995, STROKE, V26, P2254, DOI 10.1161/01.STR.26.12.2254
   Wong E, 2000, BIOL PSYCHIAT, V47, P818, DOI 10.1016/S0006-3223(99)00291-7
NR 10
TC 34
Z9 35
U1 0
U2 2
PU LIPPINCOTT WILLIAMS & WILKINS
PI PHILADELPHIA
PA TWO COMMERCE SQ, 2001 MARKET ST, PHILADELPHIA, PA 19103 USA
SN 0028-3878
EI 
J9 NEUROLOGY
PD JUN 8
PY 2004
VL 62
IS 11
BP 2124
EP 2126
DI 10.1212/01.WNL.0000128041.92710.17
PG 3
WC Clinical Neurology
SC Neurosciences & Neurology
GA 827HN
UT WOS:000221890400046
PM 15184632
ER

PT J
AU Kawahira, K
   Shimodozono, M
   Ogata, A
   Tanaka, N
AF Kawahira, K
   Shimodozono, M
   Ogata, A
   Tanaka, N
TI Addition of intensive repetition of facilitation exercise to multidisciplinary rehabilitation promotes motor functional recovery of the hemiplegic lower limb
SO JOURNAL OF REHABILITATION MEDICINE
LA English
DT Article
DE hemiplegia; exercise therapy; functional recovery; facilitation technique
ID stroke rehabilitation; evoked-potential; arm function; hand; therapy; physiotherapy; trial
AB Objective: To evaluate the effects of the intensive repetition of movements elicited by the facilitation technique to improve voluntary movement of a hemiplegic lower limb in patients with brain damage. Design: A multiple-baseline design (A-B-A-B: A without specific therapy, B with specific therapy) across individuals. Patients: The sample comprised 22 subjects with stroke and 2 brain tumour-operated subjects ( age: 50.7 +/- 9.6 years, time after onset: 7.1 +/- 2.6 weeks). They were selected from among 165 patients with stroke who were admitted to our rehabilitation centre from September 1, 1995 to March 31, 1997. Methods: Two 2-week facilitation technique sessions ( more than 100 repetitions a day for each of 5 kinds of movement) were applied at 2-week intervals in patients with hemiplegia, who were being treated with continuous conventional rehabilitation exercise without the facilitation technique for hemiplegia. Motor function of the affected lower limb (Brunnstrom Recovery Stage of hemiplegia, the foot-tap test and the strength of knee extension/flexion) and walking velocity were evaluated at 2-week intervals. Results: Significant improvements in Brunnstrom Stage, foot-tapping and the strength of knee extension/flexion of the affected lower limb were seen after the first conventional rehabilitation exercise session and after the first and second facilitation technique and conventional rehabilitation exercise sessions. The improvements after facilitation technique and conventional rehabilitation exercise sessions were significantly greater than those after the preceding conventional rehabilitation exercise sessions. Conclusion: Intensive repetition of movement elicited by the facilitation technique ( chiefly proprioceptive neuromuscural facilitation pattern, stretch reflex and skin-muscle reflex) improved voluntary movement of a hemiplegic lower limb in patients with brain damage.
C1 Kagoshima Univ, Fac Med, Dept Phys Med & Rehabil, Kagoshima 890, Japan.
RP Kawahira, K (通讯作者)，3930-7 Makizono Cho, Kagoshima 8996603, Japan.
EM louisak@m.kufm.kagoshima-u.ac.jp
CR Asanuma H, 1991, NEUROREPORT, V2, P217, DOI 10.1097/00001756-199105000-00001
   Basmajian J, 1987, ARCH PHYS MED REHAB, V68, P267
   Bobath B, 1978, ADULT HEMIPLEGIA EVA, V0, P0
   Brunnstrom S, 1970, MOVEMENT THERAPY HEM, V0, P0
   Butefisch C, 1995, J NEUROL SCI, V130, P59, DOI 10.1016/0022-510X(95)00003-K
   Cuesta J, 1992, ACTA NEUROL SCAND, V86, P433
   Dickstein R, 1986, PHYS THER, V66, P1233, DOI 10.1093/ptj/66.8.1233
   Duncan PW, 1997, TOP STROKE REHABIL, V3, P1, DOI 10.1080/10749357.1997.11754126
   Feys H, 1998, STROKE, V29, P785, DOI 10.1161/01.STR.29.4.785
   Franssen E, 1999, J AM GERIATR SOC, V47, P463, DOI 10.1111/j.1532-5415.1999.tb07240.x
   Garrison S, 1988, REHABILITATION MED P, V0, P565
   Hauptmann B, 1997, ELECTROMYOGR MOTOR C, V105, P357, DOI 10.1016/S0924-980X(97)00031-3
   Hummelsheim H, 1995, ELECTROMYOGR MOTOR C, V97, P18, DOI 10.1016/0924-980X(94)00279-G
   Hummelsheim H, 1999, SCAND J REHABIL MED, V31, P250
   Jorgensen H, 1995, ARCH PHYS MED REHAB, V76, P406, DOI 10.1016/S0003-9993(95)80568-0
   Kott M, 1956, PROPRIOCEPTIVE NEURO, V0, P0
   Langhammer B, 2000, CLIN REHABIL, V14, P361, DOI 10.1191/0269215500cr338oa
   Lincoln N, 1999, STROKE, V30, P573, DOI 10.1161/01.STR.30.3.573
   Logigian M, 1983, ARCH PHYS MED REHAB, V64, P364
   Merletti R, 1979, SCAND J REHABIL MED, V11, P111
   Muellbacher W, 2002, NATURE, V415, P640, DOI 10.1038/nature712
   Nudo R, 1996, J NEUROSCI, V16, P785
   Nudo R, 1996, SCIENCE, V272, P1791, DOI 10.1126/science.272.5269.1791
   Rossini P, 1998, NEUROREPORT, V9, P2141, DOI 10.1097/00001756-199806220-00043
   Salbach N, 2001, ARCH PHYS MED REHAB, V82, P1204, DOI 10.1053/apmr.2001.24907
   Sivenius J, 1985, STROKE, V16, P928, DOI 10.1161/01.STR.16.6.928
   Stern PH, 1970, ARCH PHYS MED REHABIL, V51, P526
   Sunnerhagen K, 1999, ARCH PHYS MED REHAB, V80, P155, DOI 10.1016/S0003-9993(99)90113-2
   Van DLJ, 2001, CLIN REHABIL, V15, P20, DOI 10.1191/026921501677557755
   Van DLJ, 1999, STROKE, V30, P2369, DOI 10.1161/01.STR.30.11.2369
NR 30
TC 50
Z9 54
U1 1
U2 11
PU FOUNDATION REHABILITATION INFORMATION
PI UPPSALA
PA TRADGARDSGATAN 14, UPPSALA, SE-753 09, SWEDEN
SN 1650-1977
EI 
J9 J REHABIL MED
PD JUL 15
PY 2004
VL 36
IS 4
BP 159
EP 164
DI 10.1080/16501970410029753
PG 6
WC Rehabilitation; Sport Sciences
SC Rehabilitation; Sport Sciences
GA 843EU
UT WOS:000223060200003
PM 15370731
ER

PT J
AU Floel, A
   Nagorsen, U
   Werhahn, KJ
   Ravindran, S
   Birbaumer, N
   Knecht, S
   Cohen, LG
AF Floel, A
   Nagorsen, U
   Werhahn, Kj
   Ravindran, S
   Birbaumer, N
   Knecht, S
   Cohen, Lg
TI Influence of somatosensory input on motor function in patients with chronic stroke
SO ANNALS OF NEUROLOGY
LA English
DT Article
ID interhemispheric inhibition; cortex; modulation; stimulation; plasticity; movement; recovery; deafferentation; rehabilitation; connection
AB In healthy volunteers, reduction of somatosensory input from one hand leads to rapid performance improvements in the other hand. Thus, it is possible that reduction of somatosensory input from the healthy hand can influence motor function in the paretic hand of chronic stroke patients with unilateral hand weakness. To test this hypothesis, we had 13 chronic stroke patients perform motor tasks with the paretic hand and arm during cutaneous anesthesia of the healthy hand and healthy foot in separate sessions. Performance of a finger tapping task, but not a wrist flexion task, improved significantly with anesthesia of the hand, but not the foot. This effect progressed with the duration of anesthesia and correlated with baseline motor function. We conclude that cutaneous anesthesia of the healthy hand elicits transient site-specific improvements in motor performance of the moderately paretic hand in patients with chronic stroke, consistent with interhemispheric competition models of sensorimotor processing.
C1 NINDS, Human Cort Physiol Sect, NIH, Bethesda, MD 20817 USA.
   Univ Munster, Dept Neurol, D-4400 Munster, Germany.
   Univ Tubingen, Inst Med Psychol & Behav Neurobiol, Tubingen, Germany.
   Johannes Gutenberg Univ Mainz, Dept Neurol, D-6500 Mainz, Germany.
RP Cohen, LG (通讯作者)，NINDS, Human Cort Physiol Sect, NIH, Bethesda, MD 20817 USA.
EM cohenl@ninds.nih.gov
FU NATIONAL INSTITUTE OF NEUROLOGICAL DISORDERS AND STROKE [Z01NS002978, ZIANS002978] Funding Source: NIH RePORTER
CR *am HA, 1997, HEART STROK FACTS DA, V0, P0
   Aschersleben G, 2001, EXP BRAIN RES, V136, P331, DOI 10.1007/s002210000562
   Bohannon R, 1987, PHYS THER, V67, P206, DOI 10.1093/ptj/67.2.206
   Brasilneto J, 1993, BRAIN, V116, P511, DOI 10.1093/brain/116.3.511
   Brasilneto J, 1992, NEUROLOGY, V42, P1302, DOI 10.1212/WNL.42.7.1302
   Calford M, 1990, SCIENCE, V249, P805, DOI 10.1126/science.2389146
   Chibnall J, 2001, PAIN, V92, P173, DOI 10.1016/S0304-3959(00)00485-1
   Classen J, 1997, BRAIN, V120, P605, DOI 10.1093/brain/120.4.605
   Conforto A, 2002, ANN NEUROL, V51, P122, DOI 10.1002/ana.10070
   Di LV, 1999, EXP BRAIN RES, V124, P520, DOI 10.1007/s002210050648
   Edin B, 1995, J PHYSIOL-LONDON, V487, P243, DOI 10.1113/jphysiol.1995.sp020875
   Ferbert A, 1992, J PHYSIOL-LONDON, V453, P525, DOI 10.1113/jphysiol.1992.sp019243
   Folstein M, 1973, PSYCHOL MED, V3, P479, DOI 10.1017/S0033291700054283
   Fuglmeyer A, 1975, SCAND J REHABIL MED, V7, P13
   Gerloff C, 1998, J PHYSIOL-LONDON, V510, P249, DOI 10.1111/j.1469-7793.1998.249bz.x
   Gordon J, 1995, J NEUROPHYSIOL, V73, P347, DOI 10.1152/jn.1995.73.1.347
   Gracely R, 1999, ACTA ANAESTH SCAND, V43, P897, DOI 10.1034/j.1399-6576.1999.430907.x
   Gresham G, 1975, NEW ENGL J MED, V293, P954, DOI 10.1056/NEJM197511062931903
   Haaland K, 1994, J CLIN EXP NEUROPSYC, V16, P448, DOI 10.1080/01688639408402655
   Hanajima R, 2001, CLIN NEUROPHYSIOL, V112, P623, DOI 10.1016/S1388-2457(01)00477-1
   Hepreymond M, 1988, COMP PRIMATE BIOL, V0, P501
   Jancke L, 2004, EXP BRAIN RES, V155, P196, DOI 10.1007/s00221-003-1719-7
   Jenny A, 1979, J COMP NEUROL, V188, P137, DOI 10.1002/cne.901880111
   Johansson K, 1993, NEUROLOGY, V43, P2189, DOI 10.1212/WNL.43.11.2189
   Jones E, 1979, J COMP NEUROL, V188, P113, DOI 10.1002/cne.901880110
   Killackey H, 1983, J COMP NEUROL, V219, P384, DOI 10.1002/cne.902190403
   *med RC, 1976, AIDS EX PER NERV SYS, V0, P0
   Merzenich M, 1998, SCIENCE, V282, P1062, DOI 10.1126/science.282.5391.1062
   Muellbacher W, 2002, ARCH NEUROL-CHICAGO, V59, P1278, DOI 10.1001/archneur.59.8.1278
   Muller K, 1992, NEUROSCI LETT, V144, P57, DOI 10.1016/0304-3940(92)90715-J
   Murase N, 2004, ANN NEUROL, V55, P400, DOI 10.1002/ana.10848
   Nudo R, 1996, J NEUROPHYSIOL, V75, P2144, DOI 10.1152/jn.1996.75.5.2144
   Nudo R, 1996, SCIENCE, V272, P1791, DOI 10.1126/science.272.5269.1791
   Pavlides C, 1993, J NEUROPHYSIOL, V70, P733, DOI 10.1152/jn.1993.70.2.733
   Pearson K, 2000, CURR OPIN NEUROBIOL, V10, P649, DOI 10.1016/S0959-4388(00)00130-6
   Pons T, 1986, J COMP NEUROL, V248, P313, DOI 10.1002/cne.902480303
   Powell J, 1999, STROKE, V30, P1384, DOI 10.1161/01.STR.30.7.1384
   Prigatano G, 1997, ARCH PHYS MED REHAB, V78, P847, DOI 10.1016/S0003-9993(97)90198-2
   Rao S, 1997, J NEUROSCI, V17, P5528
   Reding M, 1988, STROKE, V19, P1354, DOI 10.1161/01.STR.19.11.1354
   Reisine S, 2003, J RHEUMATOL, V30, P2045
   Rothwell J, 1982, BRAIN, V105, P515, DOI 10.1093/brain/105.3.515
   Sadato N, 1998, BRAIN, V121, P1213, DOI 10.1093/brain/121.7.1213
   Struppler A, 2003, SUPPL CLIN NEUROPHYS, V56, P358
   Struppler A, 2003, NEUROREHABILITATION, V18, P69
   Taub E, 2002, NAT REV NEUROSCI, V3, P228, DOI 10.1038/nrn754
   Taub E, 1999, J REHABIL RES DEV, V36, P237
   Werhahn K, 2002, BRAIN, V125, P1402, DOI 10.1093/brain/awf140
   Werhahn K, 2002, NAT NEUROSCI, V5, P936, DOI 10.1038/nn917
   Werhahn K, 2003, ANN NEUROL, V54, P464, DOI 10.1002/ana.10686
   Whitall J, 2000, STROKE, V31, P2390, DOI 10.1161/01.STR.31.10.2390
   Wong A, 1999, AM J PHYS MED REHAB, V78, P117, DOI 10.1097/00002060-199903000-00006
   *world MAD, 1997, JAMA-J AM MED ASSOC, V277, P925, DOI 10.1001/JAMA.1997.03540350075038
   Ziemann U, 1998, J NEUROSCI, V18, P1115
   Ziemann U, 2001, BRAIN, V124, P1171, DOI 10.1093/brain/124.6.1171
NR 55
TC 97
Z9 102
U1 2
U2 11
PU WILEY
PI HOBOKEN
PA 111 RIVER ST, HOBOKEN 07030-5774, NJ USA
SN 0364-5134
EI 
J9 ANN NEUROL
PD AUG 15
PY 2004
VL 56
IS 2
BP 206
EP 212
DI 10.1002/ana.20170
PG 7
WC Clinical Neurology; Neurosciences
SC Neurosciences & Neurology
GA 847YT
UT WOS:000223434700006
PM 15293272
ER

PT J
AU Croarkin, E
   Danoff, J
   Barnes, C
AF Croarkin, E
   Danoff, J
   Barnes, C
TI Evidence-based rating of upper-extremity motor function tests used for people following a stroke
SO PHYSICAL THERAPY
LA English
DT Article
DE evidence-based rating; motor function tests; stroke; upper extremity
ID fugl-meyer assessment; interrater reliability; assessment scale; arm function; validity; recovery; performance; impairment; validation; hand
AB Introduction. Tests of upper-extremity motor function used for people following a stroke have been described, but reliability and validity (psychometric properties) of measurements obtained with these tests have not been consistently established. This investigation was performed: (1) to review literature relative to upper-extremity motor function testing during rehabilitation following a stroke, (2) to develop selection criteria for identifying these tests in the literature, and (3) to rate the tests relative to their psychometric properties. Method. Literature searches were done using 2 databases. Reports of 4 psychometric properties were sought: interrater reliability, test-retest reliability, convergent validity or concurrent validity, and predictive validity. Results. Nine tests met the inclusion criteria of having psychometric properties reported in the literature. No test had evidence for all 4 psychometric properties. Only the Nine-Hole Peg Test was supported by 3 out of 4 properties. Most tests had 2 properties Supported. Concurrent validity or convergent validity was most frequently described; test-retest reliability was least frequently described. Conclusions. More complete psychometric support is needed for upper-extremity motor function tests applied following a stroke. The absence of psychometric support, however, does not mean that a test has no value. Clinicians are cautioned not to generalize psychometric evidence. [Croarkin E, Danoff J, Barnes C. Evidence-based rating of upper-extremity motor function tests used for people following a stroke].
C1 Phys Therapy Sect, NIH, Bethesda, MD 20892 USA.
   George Washington Univ, Ctr Med, Dept Exercise Sci, Washington, DC 20052 USA.
   NIH, Phys Therapy Sect, Bethesda, MD 20892 USA.
RP Croarkin, E (通讯作者)，Phys Therapy Sect, NIH, Bldg 10,Room 6S-235,9000 Rockville Pike, Bethesda, MD 20892 USA.
EM ecroarkin@cc.nih.gov
CR Ashburn A, 1982, PHYSIOTHERAPY, V68, P109
   Bearlehman J, 1989, PHYS THER, V69, P1025, DOI 10.1093/ptj/69.12.1025
   Boissy P, 1999, CLIN REHABIL, V13, P354, DOI 10.1191/026921599676433080
   Collin C, 1990, J NEUROL NEUROSUR PS, V53, P576, DOI 10.1136/jnnp.53.7.576
   Colton T, 1974, STAT MED, V0, P0
   Cronbach LJ, 1972, DEPENDABILITY BEHAV, V0, P0, DOI 10.1207/S15327574IJT0202_1]
   Desrosiers J, 1994, ARCH PHYS MED REHAB, V75, P751
   Duncan P, 1983, PHYS THER, V63, P1606, DOI 10.1093/ptj/63.10.1606
   Gowland C, 1993, STROKE, V24, P58, DOI 10.1161/01.STR.24.1.58
   Heller A, 1987, J NEUROL NEUROSUR PS, V50, P714, DOI 10.1136/jnnp.50.6.714
   Hsieh C, 1998, AGE AGEING, V27, P107, DOI 10.1093/ageing/27.2.107
   Jebsen RH, 1969, ARCHIVES OF PHYSICAL MEDICINE AND REHABILITATION, V50, P311
   Lindmark B, 1988, SCAND J REHABIL MED, V20, P111
   Loewen S, 1990, STROKE, V21, P78, DOI 10.1161/01.STR.21.1.78
   Loewen S, 1988, PHYS THER, V68, P1077, DOI 10.1093/ptj/68.7.1077
   Lyle R, 1981, INT J REHABIL RES, V4, P483, DOI 10.1097/00004356-198112000-00001
   Mcphee S, 1987, AM J OCCUP THER, V41, P158, DOI 10.5014/ajot.41.3.158
   Mitchell S, 1979, PSYCHOL BULL, V86, P376, DOI 10.1037/0033-2909.86.2.376
   Ottenbacher K, 1993, AM J PHYS MED REHAB, V72, P266, DOI 10.1097/00002060-199310000-00003
   Parker VM, 1986, INT REHABIL MED, V8, P69
   Poole J, 1988, ARCH PHYS MED REHAB, V69, P195
   Portney L, 2000, FDN CLIN RES APPL PR, V2nd ed, P0
   Rae G, 1988, EDUC PSYCHOL MEAS, V48, P367, DOI 10.1177/0013164488482009
   Rothstein J, 2003, PHYS THER, V83, P422, DOI 10.1093/ptj/83.5.422
   Rothstein J, 1991, PHYS THER, V71, P589, DOI 10.1093/ptj/71.8.589
   Rudman D, 1998, J HAND THER, V11, P266
   Sackett D, 1989, CHEST, V95, P0, DOI 10.1378/chest.95.2_Supplement.2S
   Sanford J, 1993, PHYS THER, V73, P447, DOI 10.1093/ptj/73.7.447
   Sunderland A, 1989, J NEUROL NEUROSUR PS, V52, P1267, DOI 10.1136/jnnp.52.11.1267
   *us DH, 1995, US DEP HLTH HUM SERV, V0, P0
   *us DH, 1993, NIH PUBL, V0, P33
   Wade DT, 1989, INT DISABIL STUD, V11, P89
NR 32
TC 67
Z9 71
U1 0
U2 3
PU OXFORD UNIV PRESS INC
PI CARY
PA JOURNALS DEPT, 2001 EVANS RD, CARY, NC 27513 USA
SN 0031-9023
EI 
J9 PHYS THER
PD JAN 15
PY 2004
VL 84
IS 1
BP 62
EP 74
DI 10.1093/ptj/84.1.62
PG 13
WC Orthopedics; Rehabilitation
SC Orthopedics; Rehabilitation
GA 805XW
UT WOS:000220400000006
PM 14992677
ER

PT J
AU Cizkova, D
   Carmel, JB
   Yamamoto, K
   Kakinohana, O
   Sun, DM
   Hart, RP
   Marsala, M
AF Cizkova, D
   Carmel, Jb
   Yamamoto, K
   Kakinohana, O
   Sun, Dm
   Hart, Rp
   Marsala, M
TI Characterization of spinal HSP72 induction and development of ischemic tolerance after spinal ischemia in rats
SO EXPERIMENTAL NEUROLOGY
LA English
DT Article
DE ischemia; heat shock protein; tolerance
ID heat-shock-protein; cord blood-flow; focal cerebral-ischemia; messenger-rna; transient ischemia; temporal profile; aortic occlusion; global-ischemia; thoracic aorta; gerbil brain
AB Induction of heat shock protein (HSP72) has been implicated in the development of ischemic tolerance in several tissue organs including brain and spinal cord. In the present study, using an aortic balloon occlusion model in rats, we characterized the effect of transient noninjurious (3 or 6 min) or injurious intervals (10 min) of spinal ischemia followed by 4-72 h of reflow on spinal expression of HSP72 and GFAP protein. In a separate group of animals, the effect of ischemic preconditioning (3 or 6 min) on the recovery of function after injurious interval of spinal ischemia (10 min) was studied. After 3 min of ischemia, there was a modest increase in HSP72 protein immunoreactivity in the dorsal horn neurons at 12 h after reperfusion. After 6 min of ischemia, a more robust and wide spread HSP72 protein expression in both dorsal and ventral horn neurons was detected. The peak of the expression was seen at 24 h after ischemia. At the same time point, a significant increase in spinal tissue GFAP expression was measured with Western blots and corresponded morphologically with the presence of activated astrocytes in spinal segments that had been treated similarly. After 10 min of ischemia and 24 h of reflow, a significant increase in spinal neuronal HSP72 expression in perinecrotic regions was seen. Behaviorally, 3 min preconditioning ischemia led to the development of a biphasic ischemic tolerance (the first at 30 min and the second at 24 h after preconditioning) and was expressed as a significantly better recovery of motor function after exposure to a second 10-min interval of spinal ischemia. After 6 min ischemic preconditioning, a more robust ischemic tolerance at 24 h after preconditioning then seen after 3-min preconditioning was detected. These data indicate that 3 min of spinal ischemia represents a threshold for spinal neuronal HSP72 induction, however, a longer sublethal interval (6 min) of preconditioning ischemia is required for a potent neuronal HSP72 induction. More robust neurological protection, seen after 6 min of preconditioning ischemia, also indicates that HSP72 expression in spinal interneurons seen at 24 h after preconditioning may represent an important variable in modulating ischemic tolerance observed during this time frame. (C) 2003 Elsevier Inc. All rights reserved.
C1 Univ Calif San Diego, Anesthesiol Res Lab 0818, La Jolla, CA 92093 USA.
   Slovak Acad Sci, Inst Neurobiol, Kosice 04001, Slovakia.
   Rutgers State Univ, WM Keck Ctr Collaborat Neurosci, Piscataway, NJ 08854 USA.
RP Marsala, M (通讯作者)，Univ Calif San Diego, Anesthesiol Res Lab 0818, 9500 Gilman Dr, La Jolla, CA 92093 USA.
FU NINDS NIH HHS [NS32794] Funding Source: Medline; NATIONAL INSTITUTE OF NEUROLOGICAL DISORDERS AND STROKE [R01NS032794] Funding Source: NIH RePORTER
CR Abraham V, 2000, ANN THORAC SURG, V69, P475, DOI 10.1016/S0003-4975(99)01301-6
   Anderson D, 1985, ANN EMERG MED, V14, P816, DOI 10.1016/S0196-0644(85)80064-0
   De HP, 2000, J THORAC CARDIOV SUR, V120, P513, DOI 10.1067/mtc.2000.106836
   Heurteaux C, 1995, P NATL ACAD SCI USA, V92, P4666, DOI 10.1073/pnas.92.10.4666
   Homma S, 1979, J NEUROCHEM, V32, P691, DOI 10.1111/j.1471-4159.1979.tb04551.x
   Ikeda J, 1994, MOL BRAIN RES, V26, P249, DOI 10.1016/0169-328X(94)90097-3
   Kato H, 1991, BRAIN RES, V553, P238, DOI 10.1016/0006-8993(91)90831-F
   Kawagoe J, 1992, BRAIN RES, V599, P197, DOI 10.1016/0006-8993(92)90391-L
   Kawano H, 1993, APPL SURF SCI, V70-1, P153, DOI 10.1016/0169-4332(93)90417-A
   Kinouchi H, 1993, J CEREBR BLOOD F MET, V13, P105, DOI 10.1038/jcbfm.1993.13
   Kiprianova I, 1999, J NEUROSCI RES, V56, P21, DOI 10.1002/(SICI)1097-4547(19990401)56:1<21::AID-JNR3>3.3.CO;2-H
   Kobayashi S, 1995, J CEREBR BLOOD F MET, V15, P721, DOI 10.1038/jcbfm.1995.92
   Liu D, 1991, BRAIN RES, V547, P344, DOI 10.1016/0006-8993(91)90984-4
   Lowenstein D, 1990, BRAIN RES, V531, P173, DOI 10.1016/0006-8993(90)90771-3
   Lukacova N, 1997, BRAIN RES BULL, V43, P457, DOI 10.1016/S0361-9230(97)00075-0
   Marini A, 1992, P NATL ACAD SCI USA, V89, P6555, DOI 10.1073/pnas.89.14.6555
   Marsala J, 1989, NEUROSCI LETT, V106, P83, DOI 10.1016/0304-3940(89)90206-1
   Marsala J, 1991, NEUROSCIENCE, V45, P479, DOI 10.1016/0306-4522(91)90243-H
   Marsala M, 1993, J SURG RES, V55, P21, DOI 10.1006/jsre.1993.1103
   Marsala M, 1995, J NEUROSCI METH, V62, P43, DOI 10.1016/0165-0270(95)00053-4
   Marsala M, 1994, J CEREBR BLOOD F MET, V14, P604, DOI 10.1038/jcbfm.1994.75
   Matsushita A, 1970, BRAIN RES, V19, P395, DOI 10.1016/0006-8993(70)90382-3
   Matsuyama K, 1997, ANN THORAC SURG, V63, P1315, DOI 10.1016/S0003-4975(97)00104-5
   Molander C, 1995, ..., V0, P39
   Munyao N, 1998, NEUROREPORT, V9, P321, DOI 10.1097/00001756-199801260-00026
   Nakamura M, 2002, J CEREBR BLOOD F MET, V22, P161, DOI 10.1097/00004647-200202000-00004
   Nishi S, 1993, BRAIN RES, V615, P281, DOI 10.1016/0006-8993(93)90039-P
   Perezpinzon M, 1996, NEUROSCIENCE, V75, P687
   Picone A, 1986, J VASC SURG, V3, P94
   Planas A, 1995, BRAIN RES, V700, P289, DOI 10.1016/0006-8993(95)01055-Z
   Rajdev S, 2000, ANN NEUROL, V47, P782, DOI 10.1002/1531-8249(200006)47:6<782::AID-ANA11>3.0.CO;2-3
   Reshef A, 2000, NEUROREPORT, V11, P463, DOI 10.1097/00001756-200002280-00007
   Robertazzi RR, 1998, SEMIN THORAC CARDIOVASC SURG, V10, P29
   Sakurai M, 2000, J THORAC CARDIOV SUR, V120, P1148, DOI 10.1067/mtc.2000.111178
   Sakurai M, 1998, J VASC SURG, V27, P720, DOI 10.1016/S0741-5214(98)70238-1
   Sasara T, 2004, NEUROCHEM INT, V44, P53, DOI 10.1016/S0197-0186(03)00095-0
   Sharp F, 1993, STROKE S, V24, P172
   Simon R, 1991, J NEUROSCI, V11, P881
   Simpson R, 1990, NEUROCHEM RES, V15, P635, DOI 10.1007/BF00973755
   Sun F, 1994, BRAIN RES, V666, P88, DOI 10.1016/0006-8993(94)90285-2
   Svensson LG, 1997, SEMIN THORAC CARDIOVASC SURG, V9, P206
   Svensson L, 1986, ANN SURG, V204, P38, DOI 10.1097/00000658-198607000-00005
   Taira Y, 1996, STROKE, V27, P1850, DOI 10.1161/01.STR.27.10.1850
   Tokumine J, 2003, J NEUROSCI RES, V74, P552, DOI 10.1002/jnr.10760
   Wang Y, 1997, J NEUROSCI, V17, P4341
   Yamamoto K, 1998, ABSTR SOC NEUR 1, V24, P217
   Yang L, 2000, CELL MOL NEUROBIOL, V20, P351, DOI 10.1023/A:1007066210294
   Yenari M, 1998, ANN NEUROL, V44, P584, DOI 10.1002/ana.410440403
   Zavara D, 2002, J EXTRA-CORP TECHNOL, V34, P11
   Zivin J, 1980, STROKE, V11, P200, DOI 10.1161/01.STR.11.2.200
   Zvara D, 1999, ANN THORAC SURG, V68, P874, DOI 10.1016/S0003-4975(99)00559-7
NR 51
TC 34
Z9 38
U1 0
U2 0
PU ACADEMIC PRESS INC ELSEVIER SCIENCE
PI SAN DIEGO
PA 525 B ST, STE 1900, SAN DIEGO, CA 92101-4495 USA
SN 0014-4886
EI 
J9 EXP NEUROL
PD JAN 15
PY 2004
VL 185
IS 1
BP 97
EP 108
DI 10.1016/j.expneurol.2003.09.020
PG 12
WC Neurosciences
SC Neurosciences & Neurology
GA 760JM
UT WOS:000187807900009
PM 14697321
ER

PT J
AU Luft, AR
   Waller, S
   Forrester, L
   Smith, GV
   Whitall, J
   Macko, RF
   Schulz, JB
   Hanley, DF
AF Luft, Ar
   Waller, S
   Forrester, L
   Smith, Gv
   Whitall, J
   Macko, Rf
   Schulz, Jb
   Hanley, Df
TI Lesion location alters brain activation in chronically impaired stroke survivors
SO NEUROIMAGE
LA English
DT Article
DE stroke; hemiparesis; sensorimotor cortex; cerebellum; functional imaging; chronic
ID positron-emission-tomography; primary motor cortex; functional reorganization; cortical reorganization; poststroke hemiparesis; cerebral activation; movement rate; recovery; fmri; infarction
AB Recovery of motor function after stroke is associated with reorganization in central motor networks. Functional imaging has demonstrated recovery-dependent alterations in brain activation patterns when compared to healthy controls. These alterations are variable across stroke subjects. Factors identified as contributing to this variability are the degree of functional impairment, the time interval since stroke, and rehabilitative therapies. Here, the hypothesis is tested that lesion location influences the activation patterns. Using functional magnetic resonance imaging, the objective was to characterize similarities or differences in movement-related activation patterns in patients chronically disabled by cortical plus subcortical or subcortical lesions only. Brain activation was mapped during paretic and non-paretic movement in I I patients with subcortical stroke, in nine patients with stroke involving sensorimotor cortex, and in eight healthy volunteers. Patient groups had similar average motor deficit as measured by a battery of scores and strength measures. Substantial differences between patients groups were found in activation patterns associated with paretic limb movement: Whereas contralateral motor cortex, ipsilateral cerebellum (relative to moving limb), bilateral mesial (cingulate, SMA), and perisylvian regions were active in subcortical stroke, cortical patients recruited only ipsilateral postcentral, mesial hemisphere regions, and areas at the rim of the stroke cavity. For both groups, activation in ipsilateral postcentral cortex correlated with motor function; in subcortical stroke, the same was found for mesial and perisylvian regions. Overall, brain activation in cortical stroke was less, while in subcortical patients, more than in healthy controls. For non-paretic movement, activation patterns were similar to control in cortical patients. In subcortical patients, however, activation patterns differed: the activation of non-paretic movement was similar to that of paretic movement (corrected for side). The data demonstrate more differences than similarities in the central control of paretic and non-paretic limb movement in patients chronically disabled by subcortical versus cortical stroke. Whereas standard motor circuitry is utilized in subcortical stroke, alternative networks are recruited after cortical stroke. This finding proposes lesion-specific mechanisms of reorganization. Optimal activation of these distinct networks may require different rehabilitative strategies. (C) 2004 Elsevier Inc. All rights reserved.
C1 Univ Tubingen, Dept Neurol, D-72076 Tubingen, Germany.
   Johns Hopkins Univ, Dept Neurol, Baltimore, MD 21287 USA.
   Univ Maryland, Dept Phys Therapy, Baltimore, MD 21201 USA.
   Univ Maryland, Dept Neurol, Baltimore, MD 21201 USA.
RP Luft, AR (通讯作者)，Univ Tubingen, Dept Neurol, Hoppe Seyler Str 3, D-72076 Tubingen, Germany.
EM aluft@anatom.uni-tuebingen.de
FU NATIONAL CENTER FOR RESEARCH RESOURCES [M01RR000052] Funding Source: NIH RePORTER; NATIONAL INSTITUTE OF NEUROLOGICAL DISORDERS AND STROKE [R01NS024282] Funding Source: NIH RePORTER; NATIONAL INSTITUTE ON AGING [P60AG012583] Funding Source: NIH RePORTER; NCRR NIH HHS [M01 RR-00052] Funding Source: Medline; NIA NIH HHS [P60 AG 12583] Funding Source: Medline; NINDS NIH HHS [1R01 NS 24282-08] Funding Source: Medline
CR Byrnes M, 2001, BRAIN RES, V889, P278, DOI 10.1016/S0006-8993(00)03089-4
   Cao Y, 1998, STROKE, V29, P112, DOI 10.1161/01.STR.29.1.112
   Carey J, 2002, BRAIN, V125, P773, DOI 10.1093/brain/awf091
   Chen C, 2000, ARCH PHYS MED REHAB, V81, P447, DOI 10.1053/mr.2000.3837
   Chollet F, 1991, ANN NEUROL, V29, P63, DOI 10.1002/ana.410290112
   Colebatch J, 1989, BRAIN, V112, P749, DOI 10.1093/brain/112.3.749
   Cramer S, 1997, STROKE, V28, P2518, DOI 10.1161/01.STR.28.12.2518
   Cuadrado M, 1999, CEREBROVASC DIS, V9, P337, DOI 10.1159/000016009
   Feydy A, 2002, STROKE, V33, P1610, DOI 10.1161/01.STR.0000017100.68294.52
   Fries W, 1993, BRAIN, V116, P369, DOI 10.1093/brain/116.2.369
   Fuglmeyer A, 1975, SCAND J REHABIL MED, V7, P13
   Green J, 1999, STROKE, V30, P2659, DOI 10.1161/01.STR.30.12.2659
   Grodd W, 2001, HUM BRAIN MAPP, V13, P55, DOI 10.1002/hbm.1025
   Hallett M, 2001, BRAIN RES REV, V36, P169, DOI 10.1016/S0165-0173(01)00092-3
   Herholz K, 2000, J CEREBR BLOOD F MET, V20, P1619, DOI 10.1097/00004647-200012000-00001
   Hoedtrasmussen K, 1964, ACTA NEUROL SCAND, V40, P41, DOI 10.1111/j.1600-0404.1964.tb04264.x
   Honda M, 1997, J NEUROL SCI, V146, P117, DOI 10.1016/S0022-510X(96)00291-2
   Jones R, 1989, BRAIN, V112, P113, DOI 10.1093/brain/112.1.113
   Jones T, 1994, J NEUROSCI, V14, P2140
   Lancaster J, 2000, HUM BRAIN MAPP, V10, P120, DOI 10.1002/1097-0193(200007)10:3<120::AID-HBM30>3.0.CO;2-8
   Liepert J, 2000, STROKE, V31, P1210, DOI 10.1161/01.STR.31.6.1210
   Lotze M, 2000, NEUROIMAGE, V11, P473, DOI 10.1006/nimg.2000.0556
   Luft A, 2002, HUM BRAIN MAPP, V17, P131, DOI 10.1002/hbm.10058
   Marshall R, 2000, STROKE, V31, P656, DOI 10.1161/01.STR.31.3.656
   Nelles G, 2001, NEUROIMAGE, V13, P1146, DOI 10.1006/nimg.2001.0757
   Nelles G, 1999, STROKE, V30, P1510, DOI 10.1161/01.STR.30.8.1510
   Rao S, 1995, NEUROLOGY, V45, P919, DOI 10.1212/WNL.45.5.919
   Rao S, 1996, J CEREBR BLOOD F MET, V16, P1250, DOI 10.1097/00004647-199611000-00020
   Rijntjes M, 2002, PROG NEUROBIOL, V66, P109, DOI 10.1016/S0301-0082(01)00027-2
   Rossini P, 1998, NEUROREPORT, V9, P2141, DOI 10.1097/00001756-199806220-00043
   Schlaug G, 1996, NEUROREPORT, V7, P879, DOI 10.1097/00001756-199603220-00009
   Seitz R, 1998, ARCH NEUROL-CHICAGO, V55, P1081, DOI 10.1001/archneur.55.8.1081
   Shelton F, 2001, STROKE, V32, P107, DOI 10.1161/01.STR.32.1.107
   Small S, 2002, BRAIN, V125, P1544, DOI 10.1093/brain/awf148
   Traversa R, 1997, STROKE, V28, P110, DOI 10.1161/01.STR.28.1.110
   Turton A, 1996, ELECTROMYOGR MOTOR C, V101, P316, DOI 10.1016/0924-980X(96)95560-5
   Ward N, 2003, BRAIN, V126, P1430, DOI 10.1093/brain/awg145
   Weiller C, 1992, ANN NEUROL, V31, P463, DOI 10.1002/ana.410310502
   Weiller C, 1993, ANN NEUROL, V33, P181
   Wexler B, 1997, MAGN RESON IMAGING, V15, P385, DOI 10.1016/S0730-725X(96)00232-9
   Wolf S, 2001, STROKE, V32, P1635, DOI 10.1161/01.STR.32.7.1635
NR 41
TC 108
Z9 109
U1 0
U2 4
PU ACADEMIC PRESS INC ELSEVIER SCIENCE
PI SAN DIEGO
PA 525 B ST, STE 1900, SAN DIEGO, CA 92101-4495 USA
SN 1053-8119
EI 
J9 NEUROIMAGE
PD MAR 15
PY 2004
VL 21
IS 3
BP 924
EP 935
DI 10.1016/j.neuroimage.2003.10.026
PG 12
WC Neurosciences; Neuroimaging; Radiology, Nuclear Medicine & Medical Imaging
SC Neurosciences & Neurology; Radiology, Nuclear Medicine & Medical Imaging
GA 802FH
UT WOS:000220148900013
PM 15006659
ER

PT J
AU Eich, HJ
   Mach, H
   Werner, C
   Hesse, S
AF Eich, Hj
   Mach, H
   Werner, C
   Hesse, S
TI Aerobic treadmill plus Bobath walking training improves walking in subacute stroke: a randomized controlled trial
SO CLINICAL REHABILITATION
LA English
DT Article
ID body-weight support; gait; speed; rehabilitation; outcm; program
AB Objective: To evaluate the immediate and long-term effects of aerobic treadmill plus Bobath walking training in subacute stroke survivors compared with Bobath walking training alone. Design: Randomized controlled trial. Setting: Rehabilitation unit. Subjects: Fifty patients, first-time supratentorial stroke, stroke interval less than six weeks, Barthel Index (0-100) from 50 to 80, able to walk a minimum distance of 12 m with either intermittent help or stand-by while walking, cardiovascular stable, minimum 50 W in the bicycle ergometry, randomly allocated to two groups, A and B. Interventions: Group A 30 min of treadmill training, harness secured and minimally supported according to patients' needs, and 30 min of physiotherapy, every workday for six weeks, speed and inclination of the treadmill were adjusted to achieve a heart rate of HR: (Hrmax-HRrest)*0.6+HRrest; in group B 60 min of daily physiotherapy for six weeks. Main outcome measures: Primary outcome variables were the absolute improvement of walking velocity (m/s) and capacity ( m), secondary were gross motor function including walking ability ( score out of 13) and walking quality ( score out of 41), blindly assessed before and after the intervention, and at follow-up three months later. Results: Patients tolerated the aerobic training well with no side-effects, significantly greater improvement of walking velocity and capacity both at study end (p = 0.001 versus p = 0.002) and at follow-up (p < 0.001 versus p < 0.001) in the experimental group. Between weeks 0 and 6, the experimental group improved walking speed and capacity by a mean of .31 m/s and 91 m, the control group by a mean of 0.16 m/s and 56 m. Between weeks 0 and 18, the experimental group improved walking speed and capacity by a mean of 0.36 m/s and 111 m, the control group by a mean of 0.15 m/s and 57 m. Gross motor function and walking quality did not differ at any time. Conclusions: Aerobic treadmill plus Bobath walking training in moderately affected stroke patients was better than Bobath walking training alone with respect to the improvement of walking velocity and capacity. The treatment approach is recommended in patients meeting the inclusion criteria. A multicentre trial should follow to strengthen the evidence.
C1 Free Univ Berlin, Dept Neurol Rehabil, Klin Berlin, Neurol Fachklin Schwaan Waldeck, D-14089 Berlin, Germany.
RP Hesse, S (通讯作者)，Free Univ Berlin, Dept Neurol Rehabil, Klin Berlin, Neurol Fachklin Schwaan Waldeck, Kladower Damm 223, D-14089 Berlin, Germany.
EM bhesse@zedat.fu-berlin.de
CR Ada L, 2003, ARCH PHYS MED REHAB, V84, P1486, DOI 10.1016/S0003-9993(03)00349-6
   [anonymous] , 1989, OBS GAIT AN HDB, V0, P0
   Barbeau H, 1987, MED BIOL ENG COMPUT, V25, P341, DOI 10.1007/BF02447435
   Bitzer EM, 2002, REHABILITATION (STUTTG), V41, P226
   Da CI, 2002, ARCH PHYS MED REHAB, V83, P1258, DOI 10.1053/apmr.2002.34267
   Hassid E, 1997, J NEUROL REHABIL, V11, P21
   Hesse S, 2001, ARCH PHYS MED REHAB, V82, P1547, DOI 10.1053/apmr.2001.26607
   Hesse S, 1994, ARCH PHYS MED REHAB, V75, P1087, DOI 10.1016/0003-9993(94)90083-3
   Hesse S, 1999, ARCH PHYS MED REHAB, V80, P421, DOI 10.1016/S0003-9993(99)90279-4
   Katz-leurer M, 2003, CLIN REHABIL, V17, P735, DOI 10.1191/0269215503cr671oa
   Kosak M, 2000, NEUROREHAB NEURAL RE, V14, P13, DOI 10.1177/154596830001400102
   Lincoln N, 1979, PHYSIOTHERAPY, V65, P48
   Lipkin D, 1986, BRIT MED J, V292, P653, DOI 10.1136/bmj.292.6521.653
   Mackay-lyons M, 2002, ARCH PHYS MED REHAB, V83, P1378, DOI 10.1053/apmr.2002.35089
   Macko R, 1997, STROKE, V28, P326, DOI 10.1161/01.STR.28.2.326
   Moseley A, 2003, COCHRANE DB SYST REV, V0, P0
   Nilsson L, 2001, CLIN REHABIL, V15, P515, DOI 10.1191/026921501680425234
   Pohl M, 2002, STROKE, V33, P553, DOI 10.1161/hs0202.102365
   Potempa K, 1995, STROKE, V26, P101, DOI 10.1161/01.STR.26.1.101
   Sullivan K, 2002, ARCH PHYS MED REHAB, V83, P683, DOI 10.1053/apmr.2002.32488
   Visintin M, 1998, STROKE, V29, P1122, DOI 10.1161/01.STR.29.6.1122
NR 21
TC 118
Z9 131
U1 0
U2 7
PU SAGE PUBLICATIONS LTD
PI LONDON
PA 1 OLIVERS YARD, 55 CITY ROAD, LONDON EC1Y 1SP, ENGLAND
SN 0269-2155
EI 
J9 CLIN REHABIL
PD SEP 15
PY 2004
VL 18
IS 6
BP 640
EP 651
DI 10.1191/0269215504cr779oa
PG 12
WC Rehabilitation
SC Rehabilitation
GA 847DZ
UT WOS:000223374200004
PM 15473116
ER

PT J
AU Park, SW
   Butler, AJ
   Cavalheiro, V
   Alberts, JL
   Wolf, SL
AF Park, Sw
   Butler, Aj
   Cavalheiro, V
   Alberts, Jl
   Wolf, Sl
TI Changes in serial optical topography and TMS during task performance after constraint-induced movement therapy in stroke: A case study
SO NEUROREHABILITATION AND NEURAL REPAIR
LA English
DT Article
DE rehabilitation; forced-use; upper limb
ID infrared spectroscopic topography; functional mri; motor cortex; cortical reorganization; noninvasive assessment; hemiparetic stroke; upper-extremity; focal change; recovery; activation
AB The authors examined serial changes in optical topography in a stroke patient performing a functional task, as well as clinical and physiologic measures while undergoing constraint-induced therapy (CIT). A 73-year-old right hemiparetic patient, who had a subcortical stroke 4 months previously, received 2 weeks of CIT During the therapy, daily optical topography imaging using near-infrared light was measured serially while the participant performed a functional key-turning task. Clinical outcome measures included the Wolf Motor Function. Test (WMFT), Motor Activity Log (MAL), and functional key grip test. Transcranial magnetic stimulation (TMS) and functional magnetic resonance imaging (fMRI) were also used to map cortical areas and hemodynamic brain responses, respectively. Optical topography measurement showed an overall decrease in oxy-hemoglobin concentration in both hemispheres as therapy progressed and the laterality index increased toward the contralateral hemisphere. An increased TMS motor map area was observed in the contralateral cortex following treatment. Posttreatment fMRI showed bilateral primary motor cortex activation, although slightly greater in the contralateral hemisphere, during affected hand movement. Clinical scores revealed marked improvement in functional activities. In one patient who suffered a stroke, 2 weeks of CIT led to improved function and cortical reorganization in the hemisphere contralateral to the affected band.
C1 Emory Univ, Sch Med, Dept Rehabil Med, Atlanta, GA 30322 USA.
   Natl Rehabil Ctr, Dept Stroke Rehabil, Seoul, South Korea.
   Georgia Inst Technol, Dept Appl Physiol, Atlanta, GA 30332 USA.
   Atlanta VA Rehab R&D Ctr, Atlanta, GA USA.
RP Butler, AJ (通讯作者)，Emory Univ, Sch Med, Dept Rehabil Med, Suite RG07A,1441 Clifton Rd NE, Atlanta, GA 30322 USA.
EM Andrew.Butler@emory.edu
FU EUNICE KENNEDY SHRIVER NATIONAL INSTITUTE OF CHILD HEALTH &HUMAN DEVELOPMENT [R01HD040984, R01HD037606] Funding Source: NIH RePORTER; NICHD NIH HHS [R01 HD037606, HD 40984, HD 37606, R01 HD040984] Funding Source: Medline
CR Blanton S, 1999, PHYS THER, V79, P847, DOI 10.1093/ptj/79.9.847
   Boas D, 2001, NEUROIMAGE, V13, P76, DOI 10.1006/nimg.2000.0674
   Butefisch C, 2003, BRAIN, V126, P470, DOI 10.1093/brain/awg044
   Butler A, 2003, J REHABIL MED, V35, P20, DOI 10.1080/16501960310010106
   Byrnes M, 2001, BRAIN RES, V889, P278, DOI 10.1016/S0006-8993(00)03089-4
   Calautti C, 2003, STROKE, V34, P1553, DOI 10.1161/01.STR.0000071761.36075.A6
   Carey J, 2002, BRAIN, V125, P773, DOI 10.1093/brain/awf091
   Cramer S, 1997, STROKE, V28, P2518, DOI 10.1161/01.STR.28.12.2518
   Cramer S, 2000, NEUROPHARMACOLOGY, V39, P842, DOI 10.1016/S0028-3908(99)00258-0
   Duncan PW, 1997, TOP STROKE REHABIL, V3, P1, DOI 10.1080/10749357.1997.11754126
   Duvernoy H, 1991, HUMAN BRAIN SURFACE, V0, P0
   Feydy A, 2002, STROKE, V33, P1610, DOI 10.1161/01.STR.0000017100.68294.52
   Johansen-berg H, 2002, BRAIN, V125, P2731, DOI 10.1093/brain/awf282
   Kato H, 2002, STROKE, V33, P2032, DOI 10.1161/01.STR.0000021903.52901.97
   Kennan R, 2002, HUM BRAIN MAPP, V16, P183, DOI 10.1002/hbm.10039
   Kennan R, 2002, NEUROIMAGE, V16, P587, DOI 10.1006/nimg.2002.1060
   Kleim J, 2002, NEUROBIOL LEARN MEM, V77, P63, DOI 10.1006/nlme.2000.4004
   Levy C, 2001, AM J PHYS MED REHAB, V80, P4, DOI 10.1097/00002060-200101000-00003
   Liepert J, 1998, NEUROSCI LETT, V250, P5, DOI 10.1016/S0304-3940(98)00386-3
   Liepert J, 2000, ACTA NEUROL SCAND, V101, P321, DOI 10.1034/j.1600-0404.2000.90337a.x
   Liepert J, 2000, STROKE, V31, P1210, DOI 10.1161/01.STR.31.6.1210
   Marshall R, 2000, STROKE, V31, P656, DOI 10.1161/01.STR.31.3.656
   Miyai I, 2001, NEUROIMAGE, V14, P1186, DOI 10.1006/nimg.2001.0905
   Nelles G, 2001, NEUROIMAGE, V13, P1146, DOI 10.1006/nimg.2001.0757
   Netz J, 1997, BRAIN, V120, P1579, DOI 10.1093/brain/120.9.1579
   Noguchi Y, 2002, HUM BRAIN MAPP, V17, P89, DOI 10.1002/hbm.10050
   Schaechter J, 2002, NEUROREHAB NEURAL RE, V16, P326, DOI 10.1177/154596830201600403
   Strangman G, 2003, NEUROIMAGE, V18, P865, DOI 10.1016/S1053-8119(03)00021-1
   Suto T, 2002, INT C SERIES, V1232, P383
   Taub E, 1997, TOP STROKE REHABIL, V3, P38, DOI 10.1080/10749357.1997.11754128
   Taub E, 2002, NAT REV NEUROSCI, V3, P228, DOI 10.1038/nrn754
   Taub E, 1999, J REHABIL RES DEV, V36, P237
   Turton A, 1996, ELECTROMYOGR MOTOR C, V101, P316, DOI 10.1016/0924-980X(96)95560-5
   Van DLJ, 1999, STROKE, V30, P2369, DOI 10.1161/01.STR.30.11.2369
   Ward N, 2003, BRAIN, V126, P2476, DOI 10.1093/brain/awg245
   Watanabe E, 1996, NEUROSCI LETT, V205, P41, DOI 10.1016/0304-3940(96)12376-4
   Watanabe E, 1998, NEUROSCI LETT, V256, P49, DOI 10.1016/S0304-3940(98)00754-X
   Werhahn K, 2003, ANN NEUROL, V54, P464, DOI 10.1002/ana.10686
   Winstein C, 2003, PLASTICITY REHABILIT, V97, P77
   Wittenberg G, 2003, NEUROREHAB NEURAL RE, V17, P48, DOI 10.1177/0888439002250456
   Wolf S, 2001, APPL PSYCHOPHYS BIOF, V26, P155, DOI 10.1023/A:1011395324622
   Wolf S, 2002, NEUROLOGIST, V8, P325, DOI 10.1097/00127893-200211000-00001
   Wolf S, 2001, STROKE, V32, P1635, DOI 10.1161/01.STR.32.7.1635
   Worsley K, 1992, J CEREBR BLOOD F MET, V12, P900, DOI 10.1038/jcbfm.1992.127
   Yamamoto T, 2002, PHYS MED BIOL, V47, P1121, DOI 10.1088/0031-9155/47/7/309
NR 45
TC 34
Z9 44
U1 0
U2 9
PU SAGE PUBLICATIONS INC
PI THOUSAND OAKS
PA 2455 TELLER RD, THOUSAND OAKS, CA 91320 USA
SN 1545-9683
EI 
J9 NEUROREHAB NEURAL RE
PD JUN 15
PY 2004
VL 18
IS 2
BP 95
EP 105
DI 10.1177/0888439004265113
PG 11
WC Clinical Neurology; Rehabilitation
SC Neurosciences & Neurology; Rehabilitation
GA 846WM
UT WOS:000223349900005
PM 15228805
ER

PT J
AU Muslumanoglu, L
   Aki, S
   Turkdogan, D
   Us, O
   Akyuz, G
AF Muslumanoglu, L
   Aki, S
   Turkdogan, D
   Us, O
   Akyuz, G
TI Involvement of sympathetic reflex activity in patients with acute and chronic stroke: A comparison with functional motor capacity
SO ARCHIVES OF PHYSICAL MEDICINE AND REHABILITATION
LA English
DT Article
DE autonomic nervous system; galvanic skin response; rehabilitation; stroke
ID rr interval variation; skin-response; brain infarction; nervous-system; reproducibility; lesion
AB Objective: To investigate sympathetic nervous system functions in patients with acute and chronic phase of stroke by measuring sympathetic skin reflex (SSR) and the relationship between sympathetic dysfunction and motor function capacity. Design: Cross-sectional, case-control study. Setting: A physical medicine and rehabilitation department in a research hospital of a university referral center in Turkey. Participants: Fifty-six patients with stroke-13 in the acute phase and 43 in the chronic phase-and 42 age- and sex-matched healthy volunteers were included. Intervention: SSR was recorded with electric stimulation of the bilateral median nerves. Main Outcome Measures: SSR was recorded to assess sympathetic reflex activity in patients in the acute and chronic phase of stroke and in controls. Motor functions was classified using the Brunnstrom stages. Results: The mean SSR latency in the acute phase was significantly prolonged and the amplitudes were decreased compared with controls. In the chronic phase, the mean amplitudes were significantly attenuated compared with controls, whereas the mean latency did not change. The mean latency of SSR in patients in Brunnstrom groups 1 and 2 was longer, and the mean amplitude was smaller than in controls (P<.05). The mean amplitude was significantly reduced in patients classified as Brunnstrom groups 3 and 4 compared with controls (P<.05), but the mean latency was not affected. Conclusions: Depression of sympathetic reflex activity was more prominent in the acute phase of stroke and was associated with moderate or highly limited motor function capacity. Improvement of motor dysfunction may parallel recovery of sympathetic reflex activity.
C1 Istanbul Univ, Sch Med, Dept PM&R, Istanbul, Turkey.
   Marmara Univ, Sch Med, Inst Neurol Sci, Istanbul, Turkey.
RP Aki, S (通讯作者)，Istanbul Tip Fak, Fiz Tip Rehabil Anabilim Dali Capa, Istanbul, Turkey.
EM semikhaki@yahoo.com
CR Akyuz G, 1999, BRAIN DEV-JPN, V21, P99, DOI 10.1016/S0387-7604(98)00073-4
   Barron S, 1994, STROKE, V25, P113, DOI 10.1161/01.STR.25.1.113
   Birch H, 1962, ARCH PHYS MED REHAB, V10, P518
   Brunnstrom S, 1970, MOVEMENT THERAPY HEM, V0, P0
   Elie B, 1990, ELECTROEN CLIN NEURO, V76, P258, DOI 10.1016/0013-4694(90)90020-K
   Erciyas A, 1999, EUR J NEUROL, V6, P685, DOI 10.1046/j.1468-1331.1999.660685.x
   Gutrecht J, 1994, J CLIN NEUROPHYSIOL, V11, P519, DOI 10.1097/00004691-199409000-00006
   Hoeldtke R, 1992, MUSCLE NERVE, V15, P926, DOI 10.1002/mus.880150810
   Korpelainen J, 1993, STROKE, V24, P1389, DOI 10.1161/01.STR.24.9.1389
   Korpelainen J, 1993, NEUROLOGY, V43, P1211, DOI 10.1212/WNL.43.6.1211
   Levy D, 1992, J NEUROL NEUROSUR PS, V55, P902, DOI 10.1136/jnnp.55.10.902
   Linden D, 1995, ACTA NEUROL SCAND, V91, P372, DOI 10.1111/j.1600-0404.1995.tb07023.x
   Mc LJ, 1992, ELECTRODIAGNOSIS CLI, V0, P421
   Muslumanoglu L, 2002, AM J PHYS MED REHAB, V81, P721, DOI 10.1097/00002060-200210000-00001
   Schwalen S, 1996, J NEUROL, V243, P157, DOI 10.1007/BF02444008
   Shahani B, 1990, ARCH NEUROL-CHICAGO, V47, P659, DOI 10.1001/archneur.1990.00530060069021
   Toyokura M, 1996, MUSCLE NERVE, V19, P1481, DOI 10.1002/(SICI)1097-4598(199611)19:11<1481::AID-MUS13>3.0.CO;2-W
   Uncini A, 1992, NEUROPHYSIOLOGIE CLINIQUE, V22, P475, DOI 10.1016/S0987-7053(05)80022-X
   Uncini A, 1989, RIV NEUROL, V59, P113
   Willcott R, 1969, J COMP PHYSIOL PSYCH, V69, P465
   Zimmermann K, 1995, ARCH PHYS MED REHAB, V76, P250, DOI 10.1016/S0003-9993(95)80611-3
   1989 , 1900, V20, V0, P1407
NR 22
TC 13
Z9 17
U1 0
U2 4
PU W B SAUNDERS CO-ELSEVIER INC
PI PHILADELPHIA
PA 1600 JOHN F KENNEDY BOULEVARD, STE 1800, PHILADELPHIA, PA 19103-2899 USA
SN 0003-9993
EI 
J9 ARCH PHYS MED REHAB
PD MAR 15
PY 2004
VL 85
IS 3
BP 470
EP 473
DI 10.1016/j.apmr.2003.03.009
PG 4
WC Rehabilitation; Sport Sciences
SC Rehabilitation; Sport Sciences
GA 801AC
UT WOS:000220067800019
PM 15031835
ER

PT J
AU Clark, PC
   Dunbar, SB
   Shields, CG
   Viswanathan, B
   Aycock, DM
   Wolf, SL
AF Clark, Pc
   Dunbar, Sb
   Shields, Cg
   Viswanathan, B
   Aycock, Dm
   Wolf, Sl
TI Influence of stroke survivor characteristics and family conflict surrounding recovery on caregivers' mental and physical health
SO NURSING RESEARCH
LA English
DT Article
DE caregivers; family; stroke
ID upper extremity function; motor function-test; social support; assessment device; impact; reliability; depression
AB Background: Stroke recovery is a dynamic process for stroke survivors, and shorter lengths of stay in healthcare settings shift the care of the survivors to family caregivers. The physical and mental sequelae after stroke and the family's response to this catastrophic event may have deleterious effects on caregivers. Objective: To examine the influence of stroke survivors' motor function, their memory and behavior changes, and the family conflict surrounding stroke recovery on the mental and physical health of caregivers during the subacute recovery period. Methods: This cross-sectional, correlational study used base-line data from family caregivers (n = 132) and first-time stroke survivors enrolled in a larger multisite study. Results: The caregivers were primarily White (71%), female (74%), college-educated (73%) spouses (80%) of survivors. Most of the caregivers (66%) reported family conflict. The caregivers from families with lower family functioning scores reported worse mental health. The caregivers reported lower mental health when they were caring for stroke survivors with a combination of high memory/behavior changes and low motor function (R-2 =.30). Family conflict appears to exacerbate the impact of memory and behavior changes on caregiver mental health. Higher caregiver education and no major health problems were associated with better caregiver physical health (R-2 =.36). Caregiver physical health was not associated with family functioning or stroke survivor memory and behavior changes. Conclusions: These results indicate that memory and behavior changes of stroke survivors and family conflict surrounding stroke recovery are important considerations for assessment during the poststroke recovery period.
C1 Emory Univ, Sch Publ Hlth, Atlanta, GA 30332 USA.
   Univ Rochester, Rochester, NY USA.
   Emory Univ, Dept Rehabil Med, Atlanta, GA 30332 USA.
RP Clark, PC (通讯作者)，Emory Univ, Sch Publ Hlth, 1520 Clifton Rd,Room 306, Atlanta, GA 30332 USA.
EM pcclark@emory.edu
FU EUNICE KENNEDY SHRIVER NATIONAL INSTITUTE OF CHILD HEALTH &HUMAN DEVELOPMENT [R01HD037606] Funding Source: NIH RePORTER; NATIONAL INSTITUTE OF NURSING RESEARCH [R01NR007612] Funding Source: NIH RePORTER; NICHD NIH HHS [R01 HD37606] Funding Source: Medline; NINR NIH HHS [R01 NR07612-01] Funding Source: Medline
CR Anderson C, 1995, STROKE, V26, P843, DOI 10.1161/01.STR.26.5.843
   Bishop DS, 1995, TOP STROKE REHABIL, V2, P20
   Bugge C, 1999, STROKE, V30, P1517, DOI 10.1161/01.STR.30.8.1517
   Clark PC, 2003, PROG CARDIOVASC NURS, V18, P77, DOI 10.1111/j.0889-7204.2006.01887.x
   Clark PC, 2003, J GERONTOL NURS, V29, P45
   Clark P, 2002, RES NURS HEALTH, V25, P37, DOI 10.1002/nur.10014
   Dennis M, 1998, STROKE, V29, P1867, DOI 10.1161/01.STR.29.9.1867
   Dobkin B, 1995, NEUROLOGY, V45, P0
   Draper B, 1992, J AM GERIATR SOC, V40, P896, DOI 10.1111/j.1532-5415.1992.tb01986.x
   Ell K, 1996, SOC SCI MED, V42, P173, DOI 10.1016/0277-9536(95)00100-X
   Epstein N, 1983, J MARITAL FAM THER, V9, P171, DOI 10.1111/j.1752-0606.1983.tb01497.x
   Evans R, 1992, AM J PHYS MED REHAB, V71, P140, DOI 10.1097/00002060-199206000-00003
   Evans R, 1988, STROKE, V19, P1243, DOI 10.1161/01.STR.19.10.1243
   Glass T, 1993, STROKE, V24, P64, DOI 10.1161/01.STR.24.1.64
   Greveson G, 1991, AGE AGEING, V20, P337, DOI 10.1093/ageing/20.5.337
   King RB, 2002, TOP STROKE REHABIL, V9, P46
   Mayo N, 1998, STATE ART REV, V12, P355
   Miller I, 1985, J MARITAL FAM THER, V11, P345, DOI 10.1111/j.1752-0606.1985.tb00028.x
   Morris D, 2001, ARCH PHYS MED REHAB, V82, P750, DOI 10.1053/apmr.2001.23183
   Riddoch M, 1995, PHYSIOTHERAPY, V81, P689, DOI 10.1016/S0031-9406(05)66623-0
   Schulz R, 1988, PSYCHOL AGING, V3, P131, DOI 10.1037/0882-7974.3.2.131
   Shields C, 1995, HDB FAMILY PSYCHOL S, V0, P141
   Shulz R, 1990, J GERONTOL PSYCHOL S, V45, P181
   Stineman M, 1998, AM J PHYS MED REHAB, V77, P193, DOI 10.1097/00002060-199805000-00003
   Tatemichi T, 1994, J NEUROL NEUROSUR PS, V57, P202, DOI 10.1136/jnnp.57.2.202
   Thompson S, 1990, J APPL SOC PSYCHOL, V20, P115, DOI 10.1111/j.1559-1816.1990.tb00402.x
   Tsouna-hadjis E, 2000, ARCH PHYS MED REHAB, V81, P881, DOI 10.1053/apmr.2000.4435
   Ware J, 1994, SF 36 PHYS MENTAL HL, V0, P0
   Winstein C, 2003, NEUROREHAB NEURAL RE, V17, P137, DOI 10.1177/0888439003255511
   Wolf S, 2001, STROKE, V32, P1635, DOI 10.1161/01.STR.32.7.1635
   Wright L, 1993, MED EXERCISE NUTRITI, V2, P181
   Zarit J, 1990, MEMORY BEHAV PROBLEM, V0, P0
NR 32
TC 55
Z9 56
U1 0
U2 11
PU LIPPINCOTT WILLIAMS & WILKINS
PI PHILADELPHIA
PA 530 WALNUT ST, PHILADELPHIA, PA 19106-3621 USA
SN 0029-6562
EI 
J9 NURS RES
PD NOV-DEC 15
PY 2004
VL 53
IS 6
BP 406
EP 413
DI 10.1097/00006199-200411000-00009
PG 8
WC Nursing
SC Nursing
GA 878TY
UT WOS:000225671100008
PM 15586137
ER

PT J
AU Gritsenko, V
   Prochazka, A
AF Gritsenko, V
   Prochazka, A
TI A functional electric stimulation-assisted exercise therapy system for hemiplegic hand function
SO ARCHIVES OF PHYSICAL MEDICINE AND REHABILITATION
LA English
DT Article; Proceedings Paper
DE electric stimulation; hemplegia; rehabilitation; stroke
ID stroke patient; controlled trial; recovery; rehabilitation; arm
AB Objective: To test a functional electric stimulation (FES)assisted exercise therapy system for improvement of motor function of the hemiplegic tipper extremity. Design: A before-after trial, with 2-month follow-up. Setting: A university research laboratory. Participants: A convenience sample of 6 subjects (3 men, 3 women). Main inclusion criteria were that stroke had occurred more than 1 year before the study (mean time poststroke, 5.6+/-4.4y) and had resulted in hemiplegia, and that FES produced adequate hand opening. Intervention: A prototype workstation with instrumented objects was used by subjects to perform a set of tasks with their affected hand during 1-hour sessions for 12 consecutive workdays. A FES stimulator was used to assist hand opening. Main Outcome Measures: Kinematic data, provided by the workstation sensors and 3 clinical tests. Results: Kinematic data indicated statistically significant improvement in subjects' performance (pre-/posttreatment effect size [pre/post ES] of the mean performance scores=5.46; mean pretreatment/follow-up ES [pre/FU ES]=3.44). Two of 3 clinical tests showed improvement in hand function (mean pre/post ES =.51; mean pre/FU ES =.61). Conclusions: Improvement in hemiplegic hand function because of FES-assisted therapy was documented in a small group of people with hemiplegia whose motor impairment would exclude them from participation in constraint-induced movement therapy. However, the long-term clinical relevance of such improvement needs further study.
C1 Univ Alberta, Ctr Neurosci, Edmonton, AB T6G 2S2, Canada.
RP Gritsenko, V (通讯作者)，Univ Alberta, Ctr Neurosci, 513 HMRC, Edmonton, AB T6G 2S2, Canada.
EM valeriya@ualberta.ca
CR Albert M, 1973, NEUROLOGY, V23, P658, DOI 10.1212/WNL.23.6.658
   Baker L, 1979, PHYS THER, V59, P1495, DOI 10.1093/ptj/59.12.1495
   Bobath B, 1977, PHYSIOTHERAPY, V63, P310
   Chen C, 2000, ARCH PHYS MED REHAB, V81, P447, DOI 10.1053/mr.2000.3837
   Dickstein R, 1986, PHYS THER, V66, P1233, DOI 10.1093/ptj/66.8.1233
   Folstein M, 1975, J PSYCHIAT RES, V12, P189, DOI 10.1016/0022-3956(75)90026-6
   Fuglmeyer A, 1975, SCAND J REHABIL MED, V7, P13
   Hautzinger M, 1993, ADS ALLGEMEINE DEPRE, V0, P0
   Kraft G, 1992, ARCH PHYS MED REHAB, V73, P220
   Mao H, 2002, STROKE, V33, P1022, DOI 10.1161/01.STR.0000012516.63191.C5
   Nakayama H, 1994, ARCH PHYS MED REHAB, V75, P394, DOI 10.1016/0003-9993(94)90161-9
   Popovic M, 2002, ARTIF ORGANS, V26, P271, DOI 10.1046/j.1525-1594.2002.06950.x
   Prochazka A, 1997, ARCH PHYS MED REHAB, V78, P608, DOI 10.1016/S0003-9993(97)90426-3
   Sivenius J, 1985, STROKE, V16, P928, DOI 10.1161/01.STR.16.6.928
   Sunderland A, 1992, J NEUROL NEUROSUR PS, V55, P530, DOI 10.1136/jnnp.55.7.530
   Taub E, 1997, TOP STROKE REHABIL, V3, P38, DOI 10.1080/10749357.1997.11754128
   Taub E, 1993, ARCH PHYS MED REHAB, V74, P347
   Voss DE, 1967, AM J PHYS MED, V46, P838
   Wolf S, 1989, EXP NEUROL, V104, P125, DOI 10.1016/S0014-4886(89)80005-6
NR 19
TC 42
Z9 45
U1 0
U2 3
PU W B SAUNDERS CO-ELSEVIER INC
PI PHILADELPHIA
PA 1600 JOHN F KENNEDY BOULEVARD, STE 1800, PHILADELPHIA, PA 19103-2899 USA
SN 0003-9993
EI 
J9 ARCH PHYS MED REHAB
PD JUN 15
PY 2004
VL 85
IS 6
BP 881
EP 885
DI 10.1016/j.apmr.2003.08.094
PG 5
WC Rehabilitation; Sport Sciences
SC Rehabilitation; Sport Sciences
GA 826NK
UT WOS:000221835600004
PM 15179640
ER

PT J
AU Alexander, DN
   Cen, S
   Sullivan, KJ
   Bhavnani, G
   Ma, XL
   Azen, SP
AF Alexander, Dn
   Cen, S
   Sullivan, Kj
   Bhavnani, G
   Ma, Xl
   Azen, Sp
TI Effects of acupuncture treatment on poststroke motor recovery and physical function: A pilot study
SO NEUROREHABILITATION AND NEURAL REPAIR
LA English
DT Article
DE rehabilitation; outcomes; stroke interventions
ID fugl-meyer assessment; stroke rehabilitation; clinical-trial; electroacupuncture; stimulation; rat; activation; expression; adjustment; improve
AB This pilot study obtained preliminary data on the effects of acupuncture treatment combined with a standard inpatient stroke rehabilitation program on poststroke motor recovery and physical function. Thirty-two patients with acute stroke were recruited and randomized to 1 of 2 treatment arms: standard rehabilitation (control group) or a combination of acupuncture and standard rehabilitation (acupuncture group). Baseline and discharge assessments were obtained on motor recovery as measured by the Fugl-Meyer (FM) Assessment and on physical function as measured by the Functional Independence Measure (FIM). Comparisons were made between the acupuncture and control group in total FM and FIM as well as for each subscale of the FM and FIM. No differences between treatment groups were found in the total FM or the total FIM. However statistically significant benefit due to acupuncture was observed for the FM lower extremity motor function subscale (P = 0.01) and the tub/shower transfer mobility subscale of the FIM (P = 0.03). Marginally significant benefit due to acupuncture was noted for the toilet transfer mobility subscale of the FIM (P = 0.09). The effectiveness of acupuncture as an adjunct to standard poststroke rehabilitation programs may be demonstrated when more specific measures of stroke motor recovery and physical function are used.
C1 Univ So Calif, Dept Prevent Med, Keck Sch Med, Los Angeles, CA 90033 USA.
   Daniel Freeman Mem Hosp, Inglewood, CA USA.
   Univ So Calif, Dept Biokinesiol & Phys Therapy, Los Angeles, CA USA.
   Emperors Coll Tradit Oriental Med, Santa Monica, CA USA.
RP Azen, SP (通讯作者)，Univ So Calif, Dept Prevent Med, Keck Sch Med, 1540 Alcazar St,CHP218, Los Angeles, CA 90033 USA.
EM sazen@usc.edu
CR Andersson S, 1995, MED HYPOTHESES, V45, P271, DOI 10.1016/0306-9877(95)90117-5
   De LFR, 2002, TRENDS NEUROSCI, V25, P302, DOI 10.1016/S0166-2236(02)02181-1
   Duncan P, 1983, PHYS THER, V63, P1606, DOI 10.1093/ptj/63.10.1606
   Gladstone D, 2002, NEUROREHAB NEURAL RE, V16, P232, DOI 10.1177/154596802401105171
   Gosman-hedstrom G, 1998, STROKE, V29, P2100, DOI 10.1161/01.STR.29.10.2100
   Hamilton B, 1987, REHABILITATION OUTCO, V0, P135
   Hsieh J, 2001, NEUROSCI LETT, V307, P105, DOI 10.1016/S0304-3940(01)01952-8
   Hu H, 1993, NEUROEPIDEMIOLOGY, V12, P106, DOI 10.1159/000110308
   Johansson B, 2000, STROKE, V31, P223, DOI 10.1161/01.STR.31.1.223
   Johansson B, 2001, STROKE, V32, P707, DOI 10.1161/01.STR.32.3.707
   Johansson K, 1993, NEUROLOGY, V43, P2189, DOI 10.1212/WNL.43.11.2189
   Kaptchuk T, 2002, ANN INTERN MED, V136, P374, DOI 10.7326/0003-4819-136-5-200203050-00010
   Kawakita K, 1996, PROG BRAIN RES, V113, P507, DOI 10.1016/S0079-6123(08)61105-X
   Lee J, 2003, NEURORADIOLOGY, V45, P780, DOI 10.1007/s00234-003-1080-3
   Liotti M, 2002, AM J PSYCHIAT, V159, P1830, DOI 10.1176/appi.ajp.159.11.1830
   Mayer D, 2000, ANNU REV MED, V51, P49, DOI 10.1146/annurev.med.51.1.49
   Pan B, 1996, BRAIN RES BULL, V40, P175, DOI 10.1016/0361-9230(96)00011-1
   Petrovic P, 2002, SCIENCE, V295, P1737, DOI 10.1126/science.1067176
   Pocock S, 2002, STAT MED, V21, P2917, DOI 10.1002/sim.1296
   Proschan M, 2000, CONTROL CLIN TRIALS, V21, P527, DOI 10.1016/S0197-2456(00)00106-9
   Ramsay D, 1998, JAMA-J AM MED ASSOC, V280, P1518
   Sze F, 2002, STROKE, V33, P186, DOI 10.1161/hs0102.101815
   Sze F, 2002, STROKE, V33, P2604, DOI 10.1161/01.STR.0000035908.74261.C9
   Wang S, 2003, NEUROL RES, V25, P516, DOI 10.1179/016164103101201751
   Wang S, 2002, NEUROL RES, V24, P719, DOI 10.1179/016164102101200645
   Wong A, 1999, AM J PHYS MED REHAB, V78, P117, DOI 10.1097/00002060-199903000-00006
   Wu M, 2002, NEUROIMAGE, V16, P1028, DOI 10.1006/nimg.2002.1145
   Yun S, 2002, NEUROSCI LETT, V318, P85, DOI 10.1016/S0304-3940(01)02492-2
NR 28
TC 31
Z9 34
U1 0
U2 7
PU SAGE PUBLICATIONS INC
PI THOUSAND OAKS
PA 2455 TELLER RD, THOUSAND OAKS, CA 91320 USA
SN 1545-9683
EI 
J9 NEUROREHAB NEURAL RE
PD DEC 15
PY 2004
VL 18
IS 4
BP 259
EP 267
DI 10.1177/1545968304271568
PG 9
WC Clinical Neurology; Rehabilitation
SC Neurosciences & Neurology; Rehabilitation
GA 873BI
UT WOS:000225253300007
PM 15537996
ER

PT J
AU Nadeau, SE
   Behrman, AL
   Davis, SE
   Reid, K
   Wu, SS
   Stidham, BS
   Helms, KM
   Rothi, LJG
AF Nadeau, Se
   Behrman, Al
   Davis, Se
   Reid, K
   Wu, Ss
   Stidham, Bs
   Helms, Km
   Rothi, Ljg
TI Donepezil as an adjuvant to constraint-induced therapy for upper-limb dysfunction after stroke: An exploratory randomized clinical trial
SO JOURNAL OF REHABILITATION RESEARCH AND DEVELOPMENT
LA English
DT Article
DE constraint-induced therapy; donepezil; hemiparesis; rehabilitation; stroke
ID induced movement therapy; probable vascular dementia; physical rehabilitation; alzheimers-disease; brain injury; block test; validation; nucleus; memory; rat
AB Donepezil, a primarily central acetylcholinesterase inhibitor, could potentiate learning in subjects with stroke by amplifying cholinergic input to the cerebral cortex from the nucleus basalis of Meynert. We tested this possible adjuvant effect of donepezil in a prospective randomized, double-blind, placebo-controlled, parallel-group study of 20 subjects I or more years following stroke undergoing constraint-induced therapy (CIT) for upper-limb dysfunction. CIT had substantial and significant effects on both primary outcome measures, the Wolf Motor Function Test (WMFT) and the Motor Activity Log (amount), and all secondary measures, including the Box and Block Test, the Actual Amount of Use Test, the Fugl-Meyer Motor Scale-Upper Extremity, and the Caregiver Strain Index. Subjects receiving donepezil achieved differential gains on the WMFT approaching statistical significance (p = 0.067, corrected for multiple comparisons), but not on other measures. This study is inconclusive, but a larger randomized controlled trial with adequate statistical power should be pursued because of the potential benefits of the treatment to stroke survivors.
C1 Malcolm Randall DVA Med Ctr, GRECC 182, Gainesville, FL 32608 USA.
   Malcolm Randall DVA Med Ctr, Brain Rehabil Res Ctr, Gainesville, FL 32608 USA.
   Malcolm Randall DVA Med Ctr, Rehabil Outcomes Res Ctr, Gainesville, FL 32608 USA.
   Malcolm Randall DVA Med Ctr, Serv Pharm, Gainesville, FL 32608 USA.
   Malcolm Randall DVA Med Ctr, Neurol Serv, Gainesville, FL 32608 USA.
   Univ Florida, Coll Med, Dept Neurol, Gainesville, FL USA.
   Univ Florida, Coll Med, Dept Stat, Gainesville, FL USA.
   Univ Florida, Coll Hlth Profess, Dept Phys Therapy, Gainesville, FL USA.
RP Nadeau, SE (通讯作者)，Malcolm Randall DVA Med Ctr, GRECC 182, 1601 SW Archer Rd, Gainesville, FL 32608 USA.
EM snadeau@ufl.edu
CR Baskerville K, 1997, NEUROSCIENCE, V80, P1159, DOI 10.1016/S0306-4522(97)00064-X
   Blount P, 2002, J HEAD TRAUMA REHAB, V17, P314, DOI 10.1097/00001199-200208000-00005
   Butt A, 1995, BEHAV NEUROSCI, V109, P699, DOI 10.1037/0735-7044.109.4.699
   Cardenas D, 1994, BRAIN INJURY, V8, P579, DOI 10.3109/02699059409151010
   Desrosiers J, 1994, ARCH PHYS MED REHAB, V75, P751
   Drachman D, 1974, ARCH NEUROL-CHICAGO, V30, P113, DOI 10.1001/archneur.1974.00490320001001
   Duncan P, 1999, STROKE, V30, P2131, DOI 10.1161/01.STR.30.10.2131
   Erkinjuntti T, 2002, LANCET, V359, P1283, DOI 10.1016/S0140-6736(02)08267-3
   Fuglmeyer A, 1975, SCAND J REHABIL MED, V7, P13
   Gottfries C, 1994, DEMENTIA, V5, P163, DOI 10.1159/000106715
   Hamm R, 2000, CEREBRAL REORGANIZAT, V0, P49
   Kilgard M, 1998, SCIENCE, V279, P1714, DOI 10.1126/science.279.5357.1714
   Masanic C, 2001, ARCH PHYS MED REHAB, V82, P896, DOI 10.1053/apmr.2001.23833
   Mathiowetz V, 1985, AM J OCCUP THER, V39, P386, DOI 10.5014/ajot.39.6.386
   Oldstein L, 1998, RESTORATIVE NEUROLOG, V0, P241
   Pratt R, 2002, ANN NY ACAD SCI, V977, P513, DOI 10.1111/j.1749-6632.2002.tb04859.x
   Robinson B, 1983, J GERONTOL, V38, P344, DOI 10.1093/geronj/38.3.344
   Rye D, 1988, J COMP NEUROL, V269, P315, DOI 10.1002/cne.902690302
   Saponijc R, 1998, ADV PHARMACOTHERAPY, V0, P79
   Sarter M, 1997, BRAIN RES REV, V23, P28, DOI 10.1016/S0165-0173(96)00009-4
   Scali C, 2002, J NEURAL TRANSM, V109, P1067, DOI 10.1007/s007020200090
   Schneider L, 2001, CLIN GERIATR MED, V17, P337, DOI 10.1016/S0749-0690(05)70072-0
   Shinotoh H, 2001, NEUROLOGY, V56, P408, DOI 10.1212/WNL.56.3.408
   Squire L, 1992, J COGNITIVE NEUROSCI, V4, P232, DOI 10.1162/jocn.1992.4.3.232
   Taub E, 1998, REHABIL PSYCHOL, V43, P152, DOI 10.1037/0090-5550.43.2.152
   Taub E, 1993, ARCH PHYS MED REHAB, V74, P347
   Taub E, 1999, J REHABIL RES DEV, V36, P237
   Taub E, 1996, ACTUAL AMOUNT USE TE, V0, P0
   Webster H, 1991, SOMATOSENS MOT RES, V8, P327, DOI 10.3109/08990229109144756
   Winstein C, 2003, NEUROREHAB NEURAL RE, V17, P137, DOI 10.1177/0888439003255511
   Wolf S, 1989, EXP NEUROL, V104, P125, DOI 10.1016/S0014-4886(89)80005-6
   Yesavage J, 1983, J PSYCHIATR RES, V17, P37, DOI 10.1016/0022-3956(82)90033-4
NR 32
TC 40
Z9 41
U1 0
U2 6
PU JOURNAL REHAB RES & DEV
PI BALTIMORE
PA DEPT OF VETERANS AFFAIRS REHABIL RES & DEVELOP CTR 103 SOUTH GAY STREET, BALTIMORE, MD 21202-4051 USA
SN 0748-7711
EI 
J9 J REHABIL RES DEV
PD JUL-AUG 15
PY 2004
VL 41
IS 4
BP 525
EP 533
DI 10.1682/JRRD.2003.07.0108
PG 9
WC Rehabilitation
SC Rehabilitation
GA 862HB
UT WOS:000224480500004
PM 15558381
ER

PT J
AU Fridman, EA
   Hanakawa, T
   Chung, M
   Hummel, F
   Leiguarda, RC
   Cohen, LG
AF Fridman, Ea
   Hanakawa, T
   Chung, M
   Hummel, F
   Leiguarda, Rc
   Cohen, Lg
TI Reorganization of the human ipsilesional premotor cortex after stroke
SO BRAIN
LA English
DT Article
DE stroke; motor cortex; rehabilitation; pre-motor cortex; reaction time
ID transcranial magnetic stimulation; simple reaction-time; motor hand area; posterior parietal cortex; movement-related activity; silent period; human brain; functional reorganization; corticospinal projection; somatosensory stimuli
AB The substrates that mediate recovery of motor function after stroke are incompletely understood. Several primate and human studies proposed the involvement of the premotor cortex of the lesioned hemisphere. Here, we studied four chronic stroke patients with focal subcortical lesions affecting the corticospinal outflow originating in the primary motor cortex (M1) and good motor recovery. We tested the hypothesis that, in these patients, disruption of activity in the premotor cortex of the lesioned hemisphere by transcranial magnetic stimulation (TMS) would result in degraded behaviour in the paretic hand. TMS was applied to the primary motor cortex, dorsal premotor cortex (PMd) and ventral premotor cortex (PMv) of the affected (M1(AH), PMdAH, PMv(AH)) and intact (M1(IH), PMdIH, PMv(IH)) hemispheres of patients and healthy controls in the setting of a simple reaction time (SRT) paradigm performed with the hand contralateral to the stimulated hemisphere. TMS applied to M1 led to substantial contralateral SRT delays in both groups. TMS applied to PMdAH of patients elicited clear delays in contralateral SRT in the paretic hand, whereas TMS applied to PMdIH of patients or healthy volunteers did not. Motor evoked potentials after stimulation of PMdAH were, on average, larger and had, on average, shorter latency than after stimulation of M1(AH). These results indicate that PMdAH participates as a substrate mediating functional recovery of executive motor function in patients with focal lesions of corticospinal outflow originating in M1 and good motor recovery. Our results are consistent with the hypothesis that the dorsal premotor cortex of the affected hemisphere can reorganize to control basic parameters of movement usually assigned to M1 function.
C1 NINDS, Human Cort Physiol Sect, NIH, Bethesda, MD 20892 USA.
   FLENI, Dept Neurol, Buenos Aires, DF, Argentina.
   Kyoto Univ, Grad Sch Med, Human Brain Res Ctr, Kyoto, Japan.
RP Cohen, LG (通讯作者)，NINDS, Human Cort Physiol Sect, NIH, Bldg 10,Room 5N226,10 Ctr Dr,MSC-1430, Bethesda, MD 20892 USA.
EM CohenL@ninds.nih.gov
FU NATIONAL INSTITUTE OF NEUROLOGICAL DISORDERS AND STROKE [ZIANS002978, Z01NS002978] Funding Source: NIH RePORTER
CR Back T, 2001, NEUROLOGY, V57, P1143, DOI 10.1212/WNL.57.6.1143
   Binkofski F, 1999, EUR J NEUROSCI, V11, P3276, DOI 10.1046/j.1460-9568.1999.00753.x
   Boroojerdi B, 1999, CLIN NEUROPHYSIOL, V110, P699, DOI 10.1016/S1388-2457(98)00027-3
   Boussaoud D, 1993, EXP BRAIN RES, V95, P28
   Buccino G, 2001, EUR J NEUROSCI, V13, P400, DOI 10.1046/j.1460-9568.2001.01385.x
   Butefisch C, 1995, J NEUROL SCI, V130, P59, DOI 10.1016/0022-510X(95)00003-K
   Byrnes M, 1999, CLIN NEUROPHYSIOL, V110, P487, DOI 10.1016/S1388-2457(98)00044-3
   Byrnes M, 2001, BRAIN RES, V889, P278, DOI 10.1016/S0006-8993(00)03089-4
   Carey J, 2002, BRAIN, V125, P773, DOI 10.1093/brain/awf091
   Chen R, 1999, EXP BRAIN RES, V128, P539, DOI 10.1007/s002210050878
   Classen J, 1997, BRAIN, V120, P605, DOI 10.1093/brain/120.4.605
   Daskalakis Z, 2002, J PHYSIOL-LONDON, V543, P317, DOI 10.1113/jphysiol.2002.017673
   Day B, 1989, BRAIN, V112, P649, DOI 10.1093/brain/112.3.649
   Deiber M, 1997, J NEUROPHYSIOL, V78, P977, DOI 10.1152/jn.1997.78.2.977
   Dennis M, 1993, STROKE, V24, P796, DOI 10.1161/01.STR.24.6.796
   Dennybrown D, 1947, RES PUBL ASSOC RES N, V27, P235
   Desmurget M, 1999, NAT NEUROSCI, V2, P563, DOI 10.1038/9219
   Di LV, 2002, CLIN NEUROPHYSIOL, V113, P1673, DOI 10.1016/S1388-2457(02)00264-X
   Dum R, 1991, J NEUROSCI, V11, P667
   Dum R, 1996, J NEUROSCI, V16, P6513
   Duncan P, 1992, STROKE, V23, P1084, DOI 10.1161/01.STR.23.8.1084
   Ferrucci L, 1993, STROKE, V24, P200, DOI 10.1161/01.STR.24.2.200
   Fink G, 1997, J NEUROPHYSIOL, V77, P2164, DOI 10.1152/jn.1997.77.4.2164
   Fogassi L, 2001, BRAIN, V124, P571, DOI 10.1093/brain/124.3.571
   Freund H, 1985, BRAIN, V108, P697, DOI 10.1093/brain/108.3.697
   Fries W, 1993, BRAIN, V116, P369, DOI 10.1093/brain/116.2.369
   Frost S, 2003, J NEUROPHYSIOL, V89, P3205, DOI 10.1152/jn.01143.2002
   Fuhr P, 1991, ELECTROEN CLIN NEURO, V81, P257, DOI 10.1016/0168-5597(91)90011-L
   Fulton J, 1949, PHYSL NERVOUS SYSTEM, V0, P0
   Gass A, 2001, NEUROLOGY, V57, P1589, DOI 10.1212/WNL.57.9.1589
   Gerschlager W, 2001, NEUROLOGY, V57, P449, DOI 10.1212/WNL.57.3.449
   Gugino L, 2001, CLIN NEUROPHYSIOL, V112, P1781, DOI 10.1016/S1388-2457(01)00633-2
   Halsband U, 1990, BRAIN, V113, P207, DOI 10.1093/brain/113.1.207
   Halsband U, 1993, BRAIN, V116, P243, DOI 10.1093/brain/116.1.243
   He S, 1993, J NEUROSCI, V13, P952
   Iacoboni M, 1999, SCIENCE, V286, P2526, DOI 10.1126/science.286.5449.2526
   Johansen-berg H, 2002, P NATL ACAD SCI USA, V99, P14518, DOI 10.1073/pnas.222536799
   Kakei S, 2001, NAT NEUROSCI, V4, P1020, DOI 10.1038/nn726
   Kelly-hayes M, 1989, J NEUROL REHABIL, V3, P65
   Kertzman C, 1997, EXP BRAIN RES, V114, P170, DOI 10.1007/PL00005617
   Kotila M, 1984, STROKE, V15, P1039, DOI 10.1161/01.STR.15.6.1039
   Kurata K, 1988, EXP BRAIN RES, V69, P327
   Lee R, 1995, CAN J NEUROL SCI, V22, P257, DOI 10.1017/S0317167100039445
   Liepert J, 1998, NEUROSCI LETT, V250, P5, DOI 10.1016/S0304-3940(98)00386-3
   Liu Y, 1999, EXP BRAIN RES, V128, P149, DOI 10.1007/s002210050830
   *med RC, 1976, AIDS EX PER NERV SYS, V0, P0
   Mills K, 1992, ELECTROEN CLIN NEURO, V85, P17, DOI 10.1016/0168-5597(92)90096-T
   Mima T, 2001, STROKE, V32, P2597, DOI 10.1161/hs1101.098764
   Morecraft R, 2002, BRAIN, V125, P176, DOI 10.1093/brain/awf011
   Munchau A, 2002, J NEUROSCI, V22, P554, DOI 10.1523/JNEUROSCI.22-02-00554.2002
   Murase N, 2004, IN PRESS ANN NEUROL, V0, P0
   Murray E, 1981, J COMP NEUROL, V195, P339, DOI 10.1002/cne.901950212
   Nudo R, 1996, J NEUROPHYSIOL, V75, P2144, DOI 10.1152/jn.1996.75.5.2144
   Nudo R, 1996, SCIENCE, V272, P1791, DOI 10.1126/science.272.5269.1791
   Oldfield R, 1971, NEUROPSYCHOLOGIA, V9, P97, DOI 10.1016/0028-3932(71)90067-4
   Pascualleone A, 1992, BRAIN, V115, P109, DOI 10.1093/brain/115.1.109
   Pascualleone A, 1992, BRAIN, V115, P1045, DOI 10.1093/brain/115.4.1045
   Pennartz C, 1997, NEUROSCIENCE, V81, P303, DOI 10.1016/S0306-4522(97)00118-8
   Picard N, 2001, CURR OPIN NEUROBIOL, V11, P663, DOI 10.1016/S0959-4388(01)00266-5
   Praamstra P, 1999, NEUROREPORT, V10, P3671, DOI 10.1097/00001756-199911260-00038
   Rizzolatti G, 2002, CURR OPIN NEUROBIOL, V12, P149, DOI 10.1016/S0959-4388(02)00308-2
   Rossini P, 2003, LANCET NEUROL, V2, P493, DOI 10.1016/S1474-4422(03)00485-X
   Rossini P, 1994, ELECTROEN CLIN NEURO, V91, P79, DOI 10.1016/0013-4694(94)90029-9
   Rouiller E, 1998, EUR J NEUROSCI, V10, P729, DOI 10.1046/j.1460-9568.1998.00075.x
   Schluter N, 1999, NEUROPSYCHOLOGIA, V37, P233
   Schluter N, 1998, BRAIN, V121, P785, DOI 10.1093/brain/121.5.785
   Schluter N, 2001, NEUROPSYCHOLOGIA, V39, P105, DOI 10.1016/S0028-3932(00)00105-6
   Seitz R, 1998, ARCH NEUROL-CHICAGO, V55, P1081, DOI 10.1001/archneur.55.8.1081
   Takahashi N, 2002, NEUROLOGY, V58, P1412, DOI 10.1212/WNL.58.9.1412
   Toni I, 1999, CEREB CORTEX, V9, P35, DOI 10.1093/cercor/9.1.35
   Traversa R, 2000, CLIN NEUROPHYSIOL, V111, P1695, DOI 10.1016/S1388-2457(00)00373-4
   Travis A, 1955, BRAIN, V78, P155, DOI 10.1093/brain/78.2.155
   Umilta M, 2001, NEURON, V31, P155, DOI 10.1016/S0896-6273(01)00337-3
   Ward N, 2003, BRAIN, V126, P1430, DOI 10.1093/brain/awg145
   Wassermann E, 1996, NEUROIMAGE, V3, P1, DOI 10.1006/nimg.1996.0001
   Wassermann E, 1993, ELECTROEN CLIN NEURO, V89, P424, DOI 10.1016/0168-5597(93)90116-7
   Weiller C, 1992, ANN NEUROL, V31, P463, DOI 10.1002/ana.410310502
   Weiller C, 1993, ANN NEUROL, V33, P181
   Weinrich M, 1984, BRAIN, V107, P385, DOI 10.1093/brain/107.2.385
   Weinrich M, 1982, J NEUROSCI, V2, P1329
   Werhahn K, 2003, ANN NEUROL, V54, P464, DOI 10.1002/ana.10686
   Wise S, 1996, ACQUISITION OF MOTOR BEHAVIOR IN VERTEBRATES, V0, P261
   Wu C, 2000, J COMP NEUROL, V423, P140, DOI 10.1002/1096-9861(20000717)423:1<140::AID-CNE12>3.0.CO;2-3
   Yousry T, 1997, BRAIN, V120, P141, DOI 10.1093/brain/120.1.141
   Zangaladze A, 1999, NATURE, V401, P587, DOI 10.1038/44139
   Ziemann U, 1997, BRAIN RES, V744, P32, DOI 10.1016/S0006-8993(96)01062-1
   Ziemann U, 1993, NEUROSCI LETT, V156, P167, DOI 10.1016/0304-3940(93)90464-V
NR 87
TC 325
Z9 332
U1 1
U2 18
PU OXFORD UNIV PRESS
PI OXFORD
PA GREAT CLARENDON ST, OXFORD OX2 6DP, ENGLAND
SN 0006-8950
EI 
J9 BRAIN
PD APR 15
PY 2004
VL 127
IS 
BP 747
EP 758
DI 10.1093/brain/awh082
PG 12
WC Clinical Neurology; Neurosciences
SC Neurosciences & Neurology
GA 807ET
UT WOS:000220485500008
PM 14749291
ER

PT J
AU Taub, E
   Ramey, SL
   Deluca, S
   Echols, K
AF Taub, E
   Ramey, Sl
   Deluca, S
   Echols, K
TI Efficacy of constraint-induced movement therapy for children with cerebral palsy with asymmetric motor impairment
SO PEDIATRICS
LA English
DT Article
DE hemiparesis; cerebral palsy; pediatric rehabilitation; pediatric CI therapy; learned nonuse; upper extremity; CI therapy
ID physical therapy; upper-extremity; controlled trial; stroke; rehabilitation; recovery; infant
AB Objective. Constraint-Induced Movement (CI) therapy has been found to be a promising treatment for substantially increasing the use of extremities affected by such neurologic injuries as stroke and traumatic brain injury in adults. The purpose of this study was to determine the applicability of this intervention to young children with cerebral palsy. Methods. A randomized, controlled clinical trial of pediatric CI therapy in which 18 children with diagnosed hemiparesis associated with cerebral palsy(7-96 months old) were randomly assigned to receive either pediatric CI therapy or conventional treatment. Pediatric CI therapy involved promoting increased use of the more-affected arm and hand by intensive training (using shaping) of the more-impaired upper extremity for 6 hours/day for 21 consecutive days coupled with bivalved casting of the child's less-affected upper extremity for that period. Children's functional upper-extremity skills were assessed in the laboratory (blinded scoring) and at home (parent ratings) just prior, after, and 3 weeks post-treatment. Treated children were followed for 6 months. Results. Children receiving pediatric CI therapy compared with controls acquired significantly more new classes of motoric skills (9.3 vs 2.2); demonstrated significant gains in the mean amount (2.1 vs 0.1) and quality (1.7 vs 0.3) of more-affected arm use at home; and in a laboratory motor function test displayed substantial improvement including increases in unprompted use of the more-affected upper extremity (52.1% vs 2.1% of items). Benefits were maintained over 6 months, with supplemental evidence of quality-of-life changes for many children. Conclusion. Pediatric CI therapy produced major and sustained improvement in motoric function in the young children with hemiparesis in the study.
C1 Univ Alabama, Dept Psychol, CPM 712, Birmingham, AL 35294 USA.
   Univ Alabama, Civitan Int Res Ctr, Birmingham, AL 35294 USA.
   Georgetown Univ, Ctr Hlth & Educ, Washington, DC USA.
RP Taub, E (通讯作者)，Univ Alabama, Dept Psychol, CPM 712, 1530 3rd Ave S, Birmingham, AL 35294 USA.
EM etaub@uab.edu
CR Batshaw M, 1996, CHILDREN HANDICAPS M, V0, P0
   Bower E, 1994, CHILD CARE HLTH DEV, V20, P409, DOI 10.1111/j.1365-2214.1994.tb00402.x
   Campbell S, 1990, PEDIAT PHYS THER, V2, P123
   Capute A, 1990, DEV DISABILITIES INF, V0, P0
   Cincinelli P, 1997, ELECTROENCEPHALOGR C, V105, P438
   Crocker M, 1997, AM J OCCUP THER, V51, P824, DOI 10.5014/ajot.51.10.824
   Deluca S, 2003, PHYS THER, V83, P1003, DOI 10.1093/ptj/83.11.1003
   Fewell R, 1984, DEV ACTIVITIES SCREE, V0, P0
   Guralnick M, 1997, EFFECTIVENESS EARLY, V0, P0
   Hagberg B, 2001, ACTA PAEDIATR, V90, P271, DOI 10.1080/080352501300067532
   Hochleitner M, 1977, OSTERREICHISCHER ARZ, V32, P1108
   Kopp B, 1977, NEUROREPORT, V12, P335
   Kunkel A, 1999, ARCH PHYS MED REHAB, V80, P624, DOI 10.1016/S0003-9993(99)90163-6
   Kurtz L, 2000, YOUR CHILD HAS DISAB, V0, P109
   Law M, 1991, DEV MED CHILD NEUROL, V33, P379
   Liepert J, 2000, STROKE, V31, P1210, DOI 10.1161/01.STR.31.6.1210
   Miltner W, 1999, STROKE, V30, P586, DOI 10.1161/01.STR.30.3.586
   Morris D, 1997, NEUROREHABILITATION, V9, P29, DOI 10.3233/NRE-1997-9104
   Nwaobi O, 1987, ARCH PHYS MED REHAB, V68, P837
   Palmer F, 1988, NEW ENGL J MED, V318, P803, DOI 10.1056/NEJM198803313181302
   Pellegrino L, 2000, YOUR CHILD HAS DISAB, V0, P275
   Piper M, 1986, PEDIATRICS, V78, P216
   Ramey S, 2000, YOUR CHILD HAS DISAB, V0, P83
   Scherzer A, 1976, PEDIATRICS, V58, P47
   Skinner B, 1983, TECHNOLOGY TEACHING, V0, P0
   Sterr A, 2002, ARCH PHYS MED REHAB, V83, P1374, DOI 10.1053/apmr.2002.35108
   Taub E, 1976, EXERC SPORT SCI REV, V4, P335
   Taub E, 1996, COMP NEUR R, V9, P133
   Taub E, 1993, ARCH PHYS MED REHAB, V74, P347
   Taub E, 1999, J REHABIL RES DEV, V36, P237
   Taub E, 1994, J EXP ANAL BEHAV, V61, P281, DOI 10.1901/jeab.1994.61-281
   Taub E, 1995, SFI STUDIES SCI COMP, V23, P201
   Williams A, 1980, CLIN APPL, V2, P371
   Yasukawa A, 1990, AM J OCCUP THER, V44, P840, DOI 10.5014/ajot.44.9.840
NR 34
TC 295
Z9 314
U1 0
U2 55
PU AMER ACAD PEDIATRICS
PI ELK GROVE VILLAGE
PA 141 NORTH-WEST POINT BLVD,, ELK GROVE VILLAGE, IL 60007-1098 USA
SN 0031-4005
EI 
J9 PEDIATRICS
PD FEB 1
PY 2004
VL 113
IS 2
BP 305
EP 312
DI 10.1542/peds.113.2.305
PG 8
WC Pediatrics
SC Pediatrics
GA 769AK
UT WOS:000188603800024
PM 14754942
ER

PT J
AU Stinear, JW
   Byblow, WD
AF Stinear, Jw
   Byblow, Wd
TI Rhythmic bilateral movement training modulates corticomotor excitability and enhances upper limb motricity poststroke: A pilot study
SO JOURNAL OF CLINICAL NEUROPHYSIOLOGY
LA English
DT Article
DE stroke; motor evoked potentials; corticomotor excitability; rehabilitation
ID fugl-meyer assessment; human motor cortex; magnetic stimulation; stroke patient; brain; performance; activation; recovery; therapy
AB The recovery of coordinated motor function after stroke onset has been associated with the practice of upper limb movements that required the activation of homologous muscles. This pilot study investigated whether repetitive bimanual coordinated movements enhanced upper limb corticomotor (CM) excitability and motor function poststroke. Patients practiced driving their paretic wrist through passive rhythmical flexion-extension by active flexion-extension of their unaffected wrist using purpose-built manipulanda over a 4-week period. Both preintervention and postintervention motricity was assessed using the upper limb Fugl-Meyer rating scale, and cortical maps of wrist flexor and extensor representations were derived from potentials evoked by transcranial magnetic stimulation. Five of nine subjects improved upper limb motricity in response to this novel active-passive bimanual movement therapy (APBT). Unaffected cortical map volume decreased, especially for a subgroup of five patients who had a postintervention increase in motricity. No change in unaffected map volume was revealed for the four patients who did not improve their postintervention motricity. No consistent shifts in cortical map center of gravity were revealed. These findings suggest that APBT can initiate an improvement in motricity that is accompanied by a balancing of between-hemisphere CM excitability. The findings justify the assessment of the rehabilitative effects of APBT in a homogeneous sample of patients poststroke.
C1 Univ Auckland, Human Motor Control Lab, Dept Sport & Exercise Sci, Auckland 1, New Zealand.
RP Stinear, JW (通讯作者)，Univ Auckland, Human Motor Control Lab, Dept Sport & Exercise Sci, Tamaki Campus,Private Bag 92019, Auckland 1, New Zealand.
EM j.stinear@auckland.ac.nz
CR Feydy A, 2002, STROKE, V33, P1610, DOI 10.1161/01.STR.0000017100.68294.52
   Fuglmeyer A, 1975, SCAND J REHABIL MED, V7, P13
   Gowland C, 1993, PHYS THER, V73, P402
   Johansen-berg H, 2002, BRAIN, V125, P2731, DOI 10.1093/brain/awf282
   Liepert J, 1998, NEUROSCI LETT, V250, P5, DOI 10.1016/S0304-3940(98)00386-3
   Malouin F, 1994, ARCH PHYS MED REHAB, V75, P1206, DOI 10.1016/0003-9993(94)90006-X
   Mudie M, 2000, DISABIL REHABIL, V22, P23, DOI 10.1080/096382800297097
   Pascualleone A, 1995, J NEUROPHYSIOL, V74, P1037, DOI 10.1152/jn.1995.74.3.1037
   Porter R, 1993, CORTICOSPINAL FUNCTI, V0, P0
   Ridding M, 1997, ELECTROMYOGR MOTOR C, V105, P340, DOI 10.1016/S0924-980X(97)00041-6
   Rossini P, 1994, ELECTROEN CLIN NEURO, V91, P79, DOI 10.1016/0013-4694(94)90029-9
   Sanford J, 1993, PHYS THER, V73, P447, DOI 10.1093/ptj/73.7.447
   Stinear J, 2002, J PHYSIOL-LONDON, V543, P307, DOI 10.1113/jphysiol.2002.023986
   Stinear J, 2002, 32 ANN M SOC NEUR OR, V0, P0
   Thickbroom G, 1999, CLIN NEUROPHYSIOL, V110, P941, DOI 10.1016/S1388-2457(98)00080-7
   Traversa R, 1998, BRAIN RES, V803, P1, DOI 10.1016/S0006-8993(98)00505-8
   Traversa R, 1997, STROKE, V28, P110, DOI 10.1161/01.STR.28.1.110
   Turton A, 1999, EXP BRAIN RES, V129, P559, DOI 10.1007/s002210050926
   Wassermann E, 1992, ELECTROEN CLIN NEURO, V85, P1, DOI 10.1016/0168-5597(92)90094-R
   Whitall J, 2000, STROKE, V31, P2390, DOI 10.1161/01.STR.31.10.2390
   Wilcox R, 2001, FUNDAMENTALS MODERN, V0, P0
NR 21
TC 108
Z9 118
U1 0
U2 14
PU LIPPINCOTT WILLIAMS & WILKINS
PI PHILADELPHIA
PA 530 WALNUT ST, PHILADELPHIA, PA 19106-3621 USA
SN 0736-0258
EI 
J9 J CLIN NEUROPHYSIOL
PD MAR-APR 15
PY 2004
VL 21
IS 2
BP 124
EP 131
DI 10.1097/00004691-200403000-00008
PG 8
WC Clinical Neurology; Neurosciences
SC Neurosciences & Neurology
GA 844MV
UT WOS:000223163400008
PM 15284604
ER

PT J
AU Jang, SH
   Cho, SH
   Kim, YH
   Kwon, YH
   Byun, WM
   Lee, SJ
   Park, SM
   Chang, CH
AF Jang, Sh
   Cho, Sh
   Kim, Yh
   Kwon, Yh
   Byun, Wm
   Lee, Sj
   Park, Sm
   Chang, Ch
TI Cortical activation changes associated with motor recovery in patients with precentral knob infarct
SO NEUROREPORT
LA English
DT Article
DE cortical reorganization; fMRI; motor recovery; stroke
ID functional mri; stroke; reorganization; plasticity; task; hand
AB We investigated the cortical activation changes associated with motor recovery in six hemiparetic patients with precentral knob infarct. fMRI at 1.5 T with finger movements at a fixed rate was performed twice in each patient, 1 and 6 months after stroke onset. From the images obtained, the LI (laterality index) for the primary sensorimotor cortex (SMI) was calculated to measure the degree of the cortical activity concentration in the contralateral hemisphere. Our results showed that a greater improvement in motor function scores was significantly correlated with a greater increment in LI induced by affected finger movements (p<0.05). Motor recovery after precentral knob infarct was found to be positively related with the concentration of SMI activity in the ipsilesional hemisphere. This finding may imply motor recovery through cortical reorganization after precentral knob infarct in the human brain.
C1 Yeungnam Univ, Sch Med, Dept Phys Med & Rehabil, Taegu 705717, South Korea.
   Yonsei Univ, Coll Hlth Sci, Dept Phys Therapy, Wonju 220710, Kangwon Do, South Korea.
   Sungkyunkwan Univ, Sch Med, Dept Phys Med & Rehabil, Samsung Med Ctr, Seoul 135710, South Korea.
   Yeungnam Univ, Dept Phys Med & Rehabil, Sch Med, Taegu 705717, South Korea.
   Yeungnam Univ, Dept Diagnost Radiol, Sch Med, Taegu 705717, South Korea.
   Yeungnam Univ, Dept Neurol, Sch Med, Taegu 705717, South Korea.
   Yeungnam Univ, Dept Neurosurg, Sch Med, Taegu 705717, South Korea.
RP Jang, SH (通讯作者)，Yeungnam Univ, Sch Med, Dept Phys Med & Rehabil, 317-1 Daemyungdong, Taegu 705717, South Korea.
EM strokerehab@hanmail.net
CR Calautti C, 2001, NEUROREPORT, V12, P3883, DOI 10.1097/00001756-200112210-00005
   Calautti C, 2001, STROKE, V32, P2534, DOI 10.1161/hs1101.097401
   Calautti C, 2003, STROKE, V34, P1553, DOI 10.1161/01.STR.0000071761.36075.A6
   Carey J, 2002, BRAIN, V125, P773, DOI 10.1093/brain/awf091
   Cicinelli P, 1997, ELECTROMYOGR MOTOR C, V105, P438, DOI 10.1016/S0924-980X(97)00052-0
   Cramer S, 2001, NEUROREHAB NEURAL RE, V15, P1, DOI 10.1177/154596830101500101
   Cramer S, 1997, STROKE, V28, P2518, DOI 10.1161/01.STR.28.12.2518
   Ehrsson H, 2000, J NEUROPHYSIOL, V83, P528, DOI 10.1152/jn.2000.83.1.528
   Feydy A, 2002, STROKE, V33, P1610, DOI 10.1161/01.STR.0000017100.68294.52
   Fleishman E, 1962, J APPL PSYCHOL, V46, P96, DOI 10.1037/h0038499
   Jang S, 2003, NEUROREPORT, V14, P1305, DOI 10.1097/01.wnr.0000078700.79393.09
   Jang S, 2003, NEUROREPORT, V14, P137, DOI 10.1097/00001756-200301200-00025
   Kim Y, 2003, NEUROREPORT, V14, P1329, DOI 10.1097/01.wnr.0000078702.79393.9b
   Kim Y, 1994, J KOREAN ACAD REHAB, V18, P780
   Liepert J, 1998, NEUROSCI LETT, V250, P5, DOI 10.1016/S0304-3940(98)00386-3
   Liepert J, 2000, MUSCLE NERVE, V23, P1761, DOI 10.1002/1097-4598(200011)23:11<1761::AID-MUS14>3.0.CO;2-M
   Marshall R, 2000, STROKE, V31, P656, DOI 10.1161/01.STR.31.3.656
   Muller K, 1997, ANN NEUROL, V42, P705, DOI 10.1002/ana.410420506
   Nelles G, 2001, NEUROIMAGE, V13, P1146, DOI 10.1006/nimg.2001.0757
   Roth R, 1996, NEUROREPORT, V7, P1280, DOI 10.1097/00001756-199605170-00012
   Wassermann E, 1991, NEUROLOGY, V41, P1795, DOI 10.1212/WNL.41.11.1795
   Woods B, 1978, NEUROLOGY, V28, P1152, DOI 10.1212/WNL.28.11.1152
   Yousry T, 1997, BRAIN, V120, P141, DOI 10.1093/brain/120.1.141
NR 23
TC 43
Z9 48
U1 0
U2 3
PU LIPPINCOTT WILLIAMS & WILKINS
PI PHILADELPHIA
PA TWO COMMERCE SQ, 2001 MARKET ST, PHILADELPHIA, PA 19103 USA
SN 0959-4965
EI 
J9 NEUROREPORT
PD MAR 1
PY 2004
VL 15
IS 3
BP 395
EP 399
DI 10.1097/00001756-200403010-00002
PG 5
WC Neurosciences
SC Neurosciences & Neurology
GA 871NI
UT WOS:000225140000002
PM 15094490
ER

PT J
AU Huang, M
   Davis, LE
   Aine, C
   Weisend, M
   Harrington, D
   Christner, R
   Stephen, J
   Edgar, JC
   Herman, M
   Meyer, J
   Paulson, K
   Martin, K
   Lee, RR
AF Huang, M
   Davis, Le
   Aine, C
   Weisend, M
   Harrington, D
   Christner, R
   Stephen, J
   Edgar, Jc
   Herman, M
   Meyer, J
   Paulson, K
   Martin, K
   Lee, Rr
TI MEG response to median nerve stimulation correlates with recovery of sensory and motor function after stroke
SO CLINICAL NEUROPHYSIOLOGY
LA English
DT Article
DE stroke; magnetoencephalography; motor; somatosensory; median nerve
ID somatosensory evoked-potential; flair pulse sequence; cerebral-cortex; macaque monkey; source localization; peripheral input; magnetic-field; parietal cortex; afferent input; neuron
AB Objective: Hemiparesis due to damage by stroke in primary motor cortex (MI) or its underlying projections presents a problem for functional neuroimaging technologies that attempt to evaluate the neurophysiological basis for restoration of motor function. Traditional assessments of MI function require patients to move their fingers, hands, or limbs, which can be either impossible or markedly compromised after stroke. We recently demonstrated in normal subjects that magnetoencephalography (MEG), a non-invasive neuromagnetic functional imaging technique, detects neuronal response elicited by electrical median nerve stimulation in MI, as well as primary somatosensory cortex (SI). In the present study, we used the MEG response from median nerve stimulation to investigate the recovery of primary motor and somatosensory in acute ischemic stroke patients. Methods: Twelve patients with unilateral ischemic strokes that affected sensorimotor functions of their hand were studied in the acute stage (4.4 +/- 1.2 days, mean +/- SD) and during a 1-month follow-up (38.6 +/- 5.6 days, except for one patient's follow-up done 6 month after stroke). Results: Among the multiple cortical sources localized after median nerve stimulation, one source localized to SI and another localized to the vicinity of MI. Changes in the source strengths of the first component post-stimulus of MI and SI correlated with the extent of recovery of sensorimotor functions as determined by neurological exams. Conclusions: This study provides a novel way of indirectly assessing MI function using MEG during the acute stroke phase, when many patients often cannot perform motor tasks due to paralysis. (C) 2004 International Federation of Clinical Neurophysiology. Published by Elsevier Ireland Ltd. All rights reserved.
C1 New Mexico VA Hlth Care Syst, Ctr Funct Brain Imaging, Albuquerque, NM 87108 USA.
   Univ New Mexico, Hlth Sci Ctr, Sch Med, Dept Radiol, Albuquerque, NM 87131 USA.
   Univ New Mexico, Hlth Sci Ctr, Sch Med, Dept Neurol, Albuquerque, NM 87131 USA.
RP Huang, M (通讯作者)，New Mexico VA Hlth Care Syst, Ctr Funct Brain Imaging, Bldg 49,1501 San Pedro Dr SE, Albuquerque, NM 87108 USA.
EM mhuang@unm.edu
FU NCRR NIH HHS [P20-RR15636-01] Funding Source: Medline; NEI NIH HHS [R01-EYE08610-10] Funding Source: Medline; NATIONAL CENTER FOR RESEARCH RESOURCES [P20RR015636] Funding Source: NIH RePORTER; NATIONAL EYE INSTITUTE [R01EY008610] Funding Source: NIH RePORTER
CR Aine C, 2000, NEUROIMAGE, V12, P159, DOI 10.1006/nimg.2000.0616
   Allison T, 1991, BRAIN, V114, P2465, DOI 10.1093/brain/114.6.2465
   Allison T, 1991, J NEUROPHYSIOL, V66, P64, DOI 10.1152/jn.1991.66.1.64
   Asanuma H, 1984, J NEUROPHYSIOL, V52, P212, DOI 10.1152/jn.1984.52.2.212
   Asanuma H, 1980, EXP BRAIN RES, V38, P349
   Baldissera F, 1995, ELECTROMYOGR MOTOR C, V97, P394, DOI 10.1016/0924-980X(95)00125-5
   Berg P, 1994, HDB BESA BRAIN ELECT, V0, P0
   Brooks V, 1961, J NEUROPHYSIOL, V24, P302, DOI 10.1152/jn.1961.24.3.302
   Bundo M, 2002, STROKE, V33, P61, DOI 10.1161/hs0102.101816
   Butler E, 1992, J PHYSIOL-LONDON, V445, P1
   Chen R, 2002, NEUROSCIENCE, V111, P761, DOI 10.1016/S0306-4522(02)00025-8
   Cramer S, 1997, STROKE, V28, P2518, DOI 10.1161/01.STR.28.12.2518
   Dariansmith C, 1993, J COMP NEUROL, V335, P200, DOI 10.1002/cne.903350205
   Dariansmith C, 1990, J COMP NEUROL, V299, P17, DOI 10.1002/cne.902990103
   Davidoff R, 1990, NEUROLOGY, V40, P332
   Decoene B, 1992, AM J NEURORADIOL, V13, P1555
   Ferguson A, 1994, IEEE T BIO-MED ENG, V41, P455, DOI 10.1109/10.293220
   Forss N, 1999, BRAIN, V122, P1889, DOI 10.1093/brain/122.10.1889
   Frank A, 1992, SIAM J DISCRETE MATH, V5, P25, DOI 10.1137/0405003
   Hajnal J, 1992, J COMPUT ASSIST TOMO, V16, P841, DOI 10.1097/00004728-199211000-00001
   Hamalainen M, 1989, IEEE T BIO-MED ENG, V36, P165, DOI 10.1109/10.16463
   Harrington D, 1998, NEUROPSYCHOLOGY, V12, P3, DOI 10.1037/0894-4105.12.1.3
   Hijosa M, 1998, NEUROLOGIA, V13, P49
   Hirashima F, 1997, ARCH NEUROL-CHICAGO, V54, P619, DOI 10.1001/archneur.1997.00550170091019
   Huang C, 1989, J NEUROPHYSIOL, V61, P350, DOI 10.1152/jn.1989.61.2.350
   Huang M, 1998, EVOKED POTENTIAL, V108, P32, DOI 10.1016/S0168-5597(97)00091-9
   Huang M, 2000, HUM BRAIN MAPP, V11, P59, DOI 10.1002/1097-0193(200010)11:2<59::AID-HBM10>3.0.CO;2-5
   Huerta M, 1990, BRAIN RES, V537, P367, DOI 10.1016/0006-8993(90)90388-R
   Jenkins W, 1987, PROG BRAIN RES <D>, V71, P249
   Jones E, 1978, J COMP NEUROL, V181, P291, DOI 10.1002/cne.901810206
   Jones E, 1979, J COMP NEUROL, V183, P833, DOI 10.1002/cne.901830410
   Kalita J, 1997, ELECTROMYOGR CLIN NEUROPHYSIOL, V37, P379
   Kalita J, 1998, J NEUROL, V245, P531, DOI 10.1007/s004150050238
   Kawamura T, 1996, EVOKED POTENTIAL, V100, P44, DOI 10.1016/0168-5597(95)00217-0
   Kelly-hayes M, 1989, J NEUROL REHABIL, V3, P65
   Knecht S, 1996, NEUROPSYCHOLOGIA, V34, P669, DOI 10.1016/0028-3932(95)00148-4
   Kotila M, 1984, STROKE, V15, P1039, DOI 10.1161/01.STR.15.6.1039
   Lajoie W, 1982, ARCH PHYS MED REHAB, V63, P223
   Leahy R, 1998, ELECTROEN CLIN NEURO, V107, P159, DOI 10.1016/S0013-4694(98)00057-1
   Lee R, 1995, CAN J NEUROL SCI, V22, P257, DOI 10.1017/S0317167100039445
   Leichnetz G, 1986, J COMP NEUROL, V254, P460, DOI 10.1002/cne.902540403
   Lemon R, 1981, J PHYSIOL-LONDON, V311, P497, DOI 10.1113/jphysiol.1981.sp013601
   Lemon R, 1979, EXP BRAIN RES, V36, P445, DOI 10.1007/BF00238515
   Lemon R, 1976, PROC R SOC SER B-BIO, V194, P313, DOI 10.1098/rspb.1976.0082
   Maclin E, 1994, ELECTROEN CLIN NEURO, V91, P468, DOI 10.1016/0013-4694(94)90167-8
   Mauguiere F, 1991, ANN NEUROL, V30, P71, DOI 10.1002/ana.410300113
   Medical RC, 1943, 7 MED RES COUNC, V0, P0
   Mejis J, 1987, ELECTROEN CLIN NEURO, V66, P286
   Mima T, 1998, J NEUROPHYSIOL, V80, P2215, DOI 10.1152/jn.1998.80.4.2215
   *neur L, 1996, NEUR SOURC MOD US MA, V0, P0
   Nudo R, 1996, SCIENCE, V272, P1791, DOI 10.1126/science.272.5269.1791
   Okada Y, 1996, EEG CL N SU, V0, P35
   Padel Y, 1991, J NEUROPHYSIOL, V66, P2041, DOI 10.1152/jn.1991.66.6.2041
   Pandya D, 1969, BRAIN RES, V13, P13, DOI 10.1016/0006-8993(69)90141-3
   Park BK, 2003, ELECTROMYOGR CLIN NEUROPHYSIOL, V43, P169
   Reisecker F, 1986, ELECTROEN CLIN NEURO, V65, P260, DOI 10.1016/0168-5597(86)90003-1
   Rosen I, 1972, EXP BRAIN RES, V14, P257, DOI 10.1007/BF00816162
   Rossini P, 2001, NEUROIMAGE, V14, P474, DOI 10.1006/nimg.2000.0686
   Rossini P, 1998, NEUROREPORT, V9, P2141, DOI 10.1097/00001756-199806220-00043
   Rouiller E, 1998, EUR J NEUROSCI, V10, P729, DOI 10.1046/j.1460-9568.1998.00075.x
   Rydberg J, 1994, RADIOLOGY, V193, P173, DOI 10.1148/radiology.193.1.8090888
   Sarvas J, 1987, PHYS MED BIOL, V32, P11, DOI 10.1088/0031-9155/32/1/004
   Schlitt H, 1995, IEEE T BIO-MED ENG, V42, P52, DOI 10.1109/10.362919
   Schwarz S, 2000, J NEUROL SCI, V172, P30, DOI 10.1016/S0022-510X(99)00268-3
   Sorensen A, 1996, RADIOLOGY, V199, P391, DOI 10.1148/radiology.199.2.8668784
   Supek S, 1993, IEEE T BIO-MED ENG, V40, P529, DOI 10.1109/10.237672
   Talairach J, 1988, COPLANAR STEREOTACTI, V0, P0
   Talairach J, 1967, ATLAS ANATOMIE STERE, V0, P0
   Warach S, 1995, ANN NEUROL, V37, P231, DOI 10.1002/ana.410370214
   Weiller C, 1993, ANN NEUROL, V33, P181
   Wikstrom H, 1999, CLIN NEUROPHYSIOL, V110, P916, DOI 10.1016/S1388-2457(99)00026-7
   Wong Y, 1978, J NEUROPHYSIOL, V41, P1107, DOI 10.1152/jn.1978.41.5.1107
   Woods RP, 1996, ..., V0, P313
   Zarzecki P, 1991, SOMATOSENS MOT RES, V8, P313, DOI 10.3109/08990229109144755
NR 74
TC 30
Z9 32
U1 0
U2 2
PU ELSEVIER IRELAND LTD
PI CLARE
PA ELSEVIER HOUSE, BROOKVALE PLAZA, EAST PARK SHANNON, CO, CLARE, 00000, IRELAND
SN 1388-2457
EI 
J9 CLIN NEUROPHYSIOL
PD APR 15
PY 2004
VL 115
IS 4
BP 820
EP 833
DI 10.1016/j.clinph.2003.11.022
PG 14
WC Clinical Neurology; Neurosciences
SC Neurosciences & Neurology
GA 806DO
UT WOS:000220414800013
PM 15003762
ER

PT J
AU Nadler, MA
   Harrison, LM
   Stephens, JA
AF Nadler, Ma
   Harrison, Lm
   Stephens, Ja
TI Cutaneomuscular reflexes following stroke: a 2-year longitudinal study
SO JOURNAL OF THE NEUROLOGICAL SCIENCES
LA English
DT Article
DE human; stroke; motor control; cutancomuscular reflex
ID cutaneous reflexe; response; muscle; lacunar; limb; hand
AB 'Cutaneomuscular reflex responses (CMRs) have been studied in nine stroke patients (55-84 years) starting from the first 1-7 weeks after stroke and continuing at intervals of 6-8 weeks for up to 2 years. Multi-unit surface EMG signals were recorded from the stroke and nonstroke first dorsal interosseous (1DI) hand muscle while subjects gripped a dowel, and concomitant stimulation of the digital nerves of the index finger was delivered at 2.5 x threshold for perception. Motor function was measured using the Motor Assessment Scale (MAS) and patients were classified as having a good or a poor recovery according to their final functional outcome. None of the patients showed a change in the sizes of the El, I1 and E2 reflex components over time. At initial testing, the size of the El component for all patients who showed good recovery fell within the 95% reference range (0-16.5% modulation of background EMG) found for normal age matched controls. In contrast, when first tested, 515 patients who showed no significant recovery over the 2-year period, had exaggerated spinal E1 components greater than 16.5%. We conclude that exaggerated E1 components could be predictive of a poor functional outcome at 2 years. (C) 2003 Elsevier B.V. All rights reserved.
C1 UCL, Dept Physiol, London WC1E 6BT, England.
RP Harrison, LM (通讯作者)，UCL, Dept Physiol, Gower St, London WC1E 6BT, England.
EM linda.harrison@ucl.ac.uk
CR Bland M, 1995, INTRO MED STAT, V0, P0
   Carr J, 1985, PHYS THER, V65, P175, DOI 10.1093/ptj/65.2.175
   Carr L, 1993, BRAIN, V116, P1223, DOI 10.1093/brain/116.5.1223
   Chen C, 1998, J NEUROL SCI, V159, P28, DOI 10.1016/S0022-510X(98)00142-7
   Chen C, 1998, ACTA NEUROL SCAND, V98, P41, DOI 10.1111/j.1600-0404.1998.tb07376.x
   Choa B, 1982, J PHYSIOL-LONDON, V328, P0
   Crum J, 1982, J PHYSIOL-LONDON, V332, P0
   Desmedt J, 1981, ELECTROENCEPHALOGR C, V37, P407
   Deuschl G, 1995, EXP BRAIN RES, V105, P138
   Deweerdt A, 1985, ELECTROENCEPHALOGR C, V122, P6245
   Evans A, 1989, J PHYSIOL-LONDON, V418, P1
   Forss N, 1999, BRAIN, V122, P1889, DOI 10.1093/brain/122.10.1889
   Issler H, 1983, J PHYSIOL-LONDON, V335, P643, DOI 10.1113/jphysiol.1983.sp014556
   Jenner J, 1982, J PHYSIOL-LONDON, V333, P405, DOI 10.1113/jphysiol.1982.sp014461
   Klem GH, 1999, ELECTROENCEPHALOGR CLIN NEUROPHYSIOL SUPPL, V52, P3
   Labar D, 1991, J NEUROL SCI, V101, P221, DOI 10.1016/0022-510X(91)90049-D
   Mayston M, 1997, BRAIN, V120, P1199, DOI 10.1093/brain/120.7.1199
   Nadler M, 2000, EXP BRAIN RES, V134, P246, DOI 10.1007/s002210000453
   Nadler M, 2002, EXP BRAIN RES, V146, P48, DOI 10.1007/s00221-002-1151-4
   Nadler M, 2000, CENTRAL MOTOR REORGA, V0, P0
   Tokimura H, 2000, J PHYSIOL-LONDON, V523, P503, DOI 10.1111/j.1469-7793.2000.t01-1-00503.x
   *who MPP, 1988, J CLIN EPIDEMIOL, V41, P105, DOI 10.1016/0895-4356(88)90084-4
NR 22
TC 7
Z9 7
U1 0
U2 1
PU ELSEVIER
PI AMSTERDAM
PA RADARWEG 29, 1043 NX AMSTERDAM, NETHERLANDS
SN 0022-510X
EI 
J9 J NEUROL SCI
PD FEB 15
PY 2004
VL 217
IS 2
BP 195
EP 203
DI 10.1016/j.jns.2003.10.010
PG 9
WC Clinical Neurology; Neurosciences
SC Neurosciences & Neurology
GA 765NP
UT WOS:000188290100013
PM 14706224
ER

PT J
AU Thomalla, G
   Glauche, V
   Koch, MA
   Beaulieu, C
   Weiller, C
   Rother, J
AF Thomalla, G
   Glauche, V
   Koch, Ma
   Beaulieu, C
   Weiller, C
   Rother, J
TI Diffusion tensor imaging detects early Wallerian degeneration of the pyramidal tract after ischemic stroke
SO NEUROIMAGE
LA English
DT Article
DE diffusion tensor imaging; Wallerian degeneration; ischemic stroke; pyramidal tract; motor recovery
ID anisotropic water diffusion; cerebral-ischemia; white-matter; brain-stem; axonal degeneration; nervous-system; mr; recovery; dysmyelination; infarction
AB We used diffusion tensor imaging (DTI) to assess Wallerian degeneration of the pyramidal tract within the first 2 weeks after ischemic stroke, and correlated the extent of Wallerian degeneration with the motor deficit. Nine patients with middle cerebral artery stroke were examined 2-16 days after stroke by DTI and T2-weighted MRI. We measured fractional anisotropy (FA), averaged diffusivity (Dav), eigenvalues of the diffusion tensor and T2-weighted signal in the cerebral peduncle and compared these values between the affected and the unaffected side and between patients and six controls. FA was significantly reduced on the affected side compared to the unaffected side and compared to the control group. The largest eigenvalue was reduced, whereas the smallest eigenvalue was elevated on the affected side. There was no significant difference in T2-weighted signal and Dav. The decrease of anisotropy correlated positively with the motor deficit at the time of DTI study and 90 days after stroke. The reduction of anisotropy mirrors the disintegration of axonal structures, as it occurs in the early phase of Wallerian degeneration. DTI detects changes of water diffusion related to beginning pyramidal tract degeneration within the first 2 weeks after stroke that are not yet visible in conventional T2-weighted or orientationally averaged diffusion weighted MRI. We demonstrated for the first time a correlation of early DTI findings of pyramidal tract damage with the motor deficit. DTI can help prognosing recovery of motor function after stroke within the early subacute phase. (C) 2004 Elsevier Inc. All rights reserved.
C1 Univ Klinikum Hamburg Eppendorf, Klin & Poliklin Neurol, D-20246 Hamburg, Germany.
   Univ Alberta, Fac Med, Dept Biomed Engn, Edmonton, AB, Canada.
RP Thomalla, G (通讯作者)，Univ Klinikum Hamburg Eppendorf, Klin & Poliklin Neurol, Martinistr 52, D-20246 Hamburg, Germany.
EM thomalla@uke.uni-hamburg.de
CR Basser P, 1996, J MAGN RESON SER B, V111, P209, DOI 10.1016/j.jmr.2011.09.022
   Basser P, 1994, J MAGN RESON SER B, V103, P247, DOI 10.1006/jmrb.1994.1037
   Beaulieu C, 1994, MAGNET RESON MED, V31, P394, DOI 10.1002/mrm.1910310408
   Beaulieu C, 1996, MAGNET RESON MED, V36, P627, DOI 10.1002/mrm.1910360419
   Beaulieu C, 1994, MAGNET RESON MED, V32, P579, DOI 10.1002/mrm.1910320506
   Beaulieu C, 2002, NMR BIOMED, V15, P435, DOI 10.1002/nbm.782
   Binkofski F, 1996, ANN NEUROL, V39, P460, DOI 10.1002/ana.410390408
   Brott T, 1989, STROKE, V20, P864, DOI 10.1161/01.STR.20.7.864
   Chollet F, 1994, CURRENT OPINION IN NEUROBIOLOGY, V4, P226, DOI 10.1016/0959-4388(94)90077-9
   Demeurisse G, 1980, EUR NEUROL, V19, P382, DOI 10.1159/000115178
   Fukui K, 1994, STROKE, V25, P1207, DOI 10.1161/01.STR.25.6.1207
   Gulani V, 2001, MAGNET RESON MED, V45, P191, DOI 10.1002/1522-2594(200102)45:2<191::AID-MRM1025>3.0.CO;2-9
   Iizuka H, 1989, STROKE, V20, P1396, DOI 10.1161/01.STR.20.10.1396
   Inoue Y, 1990, AM J NEURORADIOL, V11, P897
   Johnson A, 1950, ARCH NEURO PSYCHIATR, V64, P105, DOI 10.1001/archneurpsyc.1950.02310250111010
   Koch M, 2002, NEUROIMAGE, V17, P497, DOI 10.1006/nimg.2002.1171
   Kuhn M, 1989, RADIOLOGY, V172, P179, DOI 10.1148/radiology.172.1.2740501
   Kuroiwa T, 2000, ACT NEUR S, V76, P191
   Lampert P, 1966, AM J PATHOL, V49, P1139
   Le BD, 2001, J MAGN RESON IMAGING, V13, P534, DOI 10.1002/jmri.1076
   Lexa F, 1994, AM J NEURORADIOL, V15, P201
   Moseley M, 1990, MAGN RESON MED, V14, P330, DOI 10.1002/mrm.1910140218
   Mukherjee P, 2000, RADIOLOGY, V215, P211, DOI 10.1148/radiology.215.1.r00ap29211
   Nieuwenhuys R, 1988, HUMAN CENTRAL NERVOU, V3 ed., P365
   Nolte U, 2000, MAGNET RESON MED, V44, P731, DOI 10.1002/1522-2594(200011)44:5<731::AID-MRM11>3.0.CO;2-1
   Ono J, 1995, BRAIN RES, V671, P141, DOI 10.1016/0006-8993(94)01335-F
   Orita T, 1994, J COMPUT ASSIST TOMO, V18, P943, DOI 10.1097/00004728-199411000-00019
   Orita T, 1994, EUR J RADIOL, V18, P26, DOI 10.1016/0720-048X(94)90360-3
   Pierpaoli C, 2001, NEUROIMAGE, V13, P1174, DOI 10.1006/nimg.2001.0765
   Pierpaoli C, 1993, RADIOLOGY, V189, P439, DOI 10.1148/radiology.189.2.8210373
   Pierpaoli C, 1996, RADIOLOGY, V201, P637, DOI 10.1148/radiology.201.3.8939209
   Sawlani V, 1997, J NEUROL SCI, V146, P103, DOI 10.1016/S0022-510X(96)00299-7
   Song S, 2002, NEUROIMAGE, V17, P1429, DOI 10.1006/nimg.2002.1267
   Sorensen A, 1999, RADIOLOGY, V212, P785, DOI 10.1148/radiology.212.3.r99se24785
   Sotak C, 2002, NMR BIOMED, V15, P561, DOI 10.1002/nbm.786
   Stovring J, 1983, RADIOLOGY, V149, P717, DOI 10.1148/radiology.149.3.6647849
   Uchino A, 1990, NEURORADIOLOGY, V32, P191, DOI 10.1007/BF00589109
   Vanbruggen N, 1992, STROKE, V23, P576, DOI 10.1161/01.STR.23.4.576
   Vangelderen P, 1994, MAGNET RESON MED, V31, P154, DOI 10.1002/mrm.1910310209
   Waller , 1850, PHILOS T R SOC LOND, V140, P423, DOI 10.1098/RSTL.1850.0021
   Watanabe H, 1992, TOHOKU J EXP MED, V166, P471, DOI 10.1620/tjem.166.471
   Watanabe T, 2001, J NEUROSURG, V94, P955, DOI 10.3171/jns.2001.94.6.0955
   Weiller C, 1998, EXP BRAIN RES, V123, P13, DOI 10.1007/s002210050539
   Werring D, 2000, J NEUROL NEUROSUR PS, V69, P269, DOI 10.1136/jnnp.69.2.269
   Yang Q, 1999, STROKE, V30, P2382, DOI 10.1161/01.STR.30.11.2382
NR 45
TC 332
Z9 389
U1 1
U2 23
PU ACADEMIC PRESS INC ELSEVIER SCIENCE
PI SAN DIEGO
PA 525 B ST, STE 1900, SAN DIEGO, CA 92101-4495 USA
SN 1053-8119
EI 
J9 NEUROIMAGE
PD AUG 15
PY 2004
VL 22
IS 4
BP 1767
EP 1774
DI 10.1016/j.neuroimage.2004.03.041
PG 8
WC Neurosciences; Neuroimaging; Radiology, Nuclear Medicine & Medical Imaging
SC Neurosciences & Neurology; Radiology, Nuclear Medicine & Medical Imaging
GA 844KC
UT WOS:000223156000033
PM 15275932
ER

PT J
AU Schabitz, WR
   Berger, C
   Kollmar, R
   Seitz, M
   Tanay, E
   Kiessling, M
   Schwab, S
   Sommer, C
AF Schabitz, Wr
   Berger, C
   Kollmar, R
   Seitz, M
   Tanay, E
   Kiessling, M
   Schwab, S
   Sommer, C
TI Effect of brain-derived neurotrophic factor treatment and forced arm use on functional motor recovery after small cortical ischemia
SO STROKE
LA English
DT Article
DE brain-derived neurotrophic factor; cerebral ischemia; forced arm use; photothrombosis; regeneration
ID intracisternal osteogenic protein-1; focal cerebral-ischemia; long-term potentiation; reduces infarct size; neocortical infarction; sensorimotor cortex; behavioral recovery; affected forelimb; learned nonuse; growth-factor
AB Background and Purpose-Both the administration of growth factors and physical therapy such as forced arm use (FAU) are promising approaches to enhance recovery after stroke. We explored the effects of these therapies on behavioral recovery and molecular markers of regeneration after experimental ischemia. Methods-Rats were subjected to photothrombotic ischemia: sham (no ischemia), control (ischemia), brain-derived neurotrophic factor (BDNF; ischemia plus BDNF, 20 mug), and FAU (ischemia plus FAU, 1-sleeve plaster cast ipsilateral limb). Animals survived 1 or 6 weeks and underwent behavioral testing (Rotarod, beam balance, adhesive removal, plantar test, neuroscore). After the rats were killed, brain sections were immunostained for semiquantitative analysis of MAP1B, MAP2, synaptophysin, GFAP expression, and quantification of infarct volumes. Results-Infarct volumes were not different between the groups 1 or 6 weeks after ischemia. BDNF-treated animals had better functional motor recovery (Rotarod, beam balance, neuroscore) compared with all other groups (P<0.05). There was no significant adverse effect of early FAU treatment on motor recovery, although sensorimotor function (adhesive removal test) was impaired (P<0.05). There were no differences between groups as measured by nociception of the left and right forepaw (plantar test). BDNF treatment transiently induced MAP1B expression in the ischemic border zone and synaptophysin expression within the contralateral cortex 6 weeks after ischemia (P<0.05). Both BDNF and FAU reduced astrogliosis compared with controls (P<0.05). Conclusions-Postischemic intravenous BDNF treatment improves functional motor recovery after photothrombotic stroke and induces widespread neuronal remodeling. Early FAU treatment after stroke does not increase infarct size, impairs sensorimotor function, but leaves motor function unchanged. Postischemic astrogliosis was reduced by both treatments.
C1 Univ Heidelberg, Dept Neurol, INF 400, D-69120 Heidelberg, Germany.
   Univ Heidelberg, Dept Neuropathol, D-69120 Heidelberg, Germany.
   Univ Ulm, Div Neuropathol, Ulm, Germany.
RP Schabitz, WR (通讯作者)，Univ Heidelberg, Dept Neurol, INF 400, D-69120 Heidelberg, Germany.
EM wolf_schaebitz@med.uni-heidelberg.de
CR Acarin L, 2001, STROKE, V32, P2394, DOI 10.1161/hs1001.097243
   Bland S, 2001, BEHAV BRAIN RES, V126, P33, DOI 10.1016/S0166-4328(01)00243-1
   Bland S, 1999, NEUROSCI LETT, V277, P119, DOI 10.1016/S0304-3940(99)00855-1
   Bland S, 2000, STROKE, V31, P1144, DOI 10.1161/01.STR.31.5.1144
   Chen J, 2001, STROKE, V32, P1005, DOI 10.1161/01.STR.32.4.1005
   Farrell R, 2001, NEUROSCIENCE, V107, P585, DOI 10.1016/S0306-4522(01)00386-4
   Germano A, 1994, J NEUROTRAUM, V11, P345, DOI 10.1089/neu.1994.11.345
   Hamm R, 1994, J NEUROTRAUM, V11, P187, DOI 10.1089/neu.1994.11.187
   Hargreaves K, 1988, PAIN, V32, P77, DOI 10.1016/0304-3959(88)90026-7
   Hart C, 1997, NATL NEUR SOC ABSTR, V0, P101
   Hess G, 1994, J NEUROPHYSIOL, V71, P2543, DOI 10.1152/jn.1994.71.6.2543
   Horch H, 2002, NAT NEUROSCI, V5, P1177, DOI 10.1038/nn927
   Humm J, 1998, BRAIN RES, V783, P286, DOI 10.1016/S0006-8993(97)01356-5
   Kawamata T, 1998, NEUROREPORT, V9, P1441, DOI 10.1097/00001756-199805110-00035
   Kawamata T, 1997, P NATL ACAD SCI USA, V94, P8179, DOI 10.1073/pnas.94.15.8179
   Kiprianova I, 1999, EXP NEUROL, V159, P511, DOI 10.1006/exnr.1999.7109
   Kozlowski D, 1996, J NEUROSCI, V16, P4776
   Miltner W, 1999, STROKE, V30, P586, DOI 10.1161/01.STR.30.3.586
   Neeper S, 1996, BRAIN RES, V726, P49, DOI 10.1016/S0006-8993(96)00273-9
   Nudo R, 2001, MUSCLE NERVE, V24, P1000, DOI 10.1002/mus.1104
   Ren J, 2000, NEUROPHARMACOLOGY, V39, P860, DOI 10.1016/S0028-3908(99)00261-0
   Risedal A, 1999, J CEREBR BLOOD F MET, V19, P997, DOI 10.1097/00004647-199909000-00007
   Schabitz W, 1997, J CEREBR BLOOD F MET, V17, P500, DOI 10.1097/00004647-199705000-00003
   Schabitz W, 2000, STROKE, V31, P2212, DOI 10.1161/01.STR.31.9.2212
   Schallert T, 1986, BRAIN RES, V379, P104, DOI 10.1016/0006-8993(86)90261-1
   Schallert T, 1997, ADV NEUROL, V73, P229
   Schiene K, 1996, J CEREBR BLOOD F MET, V16, P906, DOI 10.1097/00004647-199609000-00014
   Sommer C, 2003, MOL BRAIN RES, V111, P24, DOI 10.1016/S0169-328X(02)00666-6
   Sommer C, 2002, STROKE, V33, P1093, DOI 10.1161/01.STR.0000014205.05597.45
   Stroemer R, 1995, STROKE, V26, P2135, DOI 10.1161/01.STR.26.11.2135
   Stroemer R, 1998, STROKE, V29, P2381, DOI 10.1161/01.STR.29.11.2381
   Taub E, 1994, J EXP ANAL BEHAV, V61, P281, DOI 10.1901/jeab.1994.61-281
   Tillerson J, 2001, J NEUROSCI, V21, P4427, DOI 10.1523/JNEUROSCI.21-12-04427.2001
   Tucker R, 1990, BRAIN RES REV, V15, P101, DOI 10.1016/0165-0173(90)90013-E
   Watson B, 1985, ANN NEUROL, V17, P497, DOI 10.1002/ana.410170513
   Wolf S, 1989, EXP NEUROL, V104, P125, DOI 10.1016/S0014-4886(89)80005-6
   Wu D, 1999, P NATL ACAD SCI USA, V96, P254, DOI 10.1073/pnas.96.1.254
NR 37
TC 231
Z9 261
U1 1
U2 14
PU LIPPINCOTT WILLIAMS & WILKINS
PI PHILADELPHIA
PA TWO COMMERCE SQ, 2001 MARKET ST, PHILADELPHIA, PA 19103 USA
SN 0039-2499
EI 
J9 STROKE
PD APR 15
PY 2004
VL 35
IS 4
BP 992
EP 997
DI 10.1161/01.STR.0000119754.85848.0D
PG 6
WC Clinical Neurology; Peripheral Vascular Disease
SC Neurosciences & Neurology; Cardiovascular System & Cardiology
GA 806RG
UT WOS:000220450400035
PM 14988579
ER

PT J
AU Seitz, RJ
   Butefisch, CM
   Kleiser, R
   Homberg, V
AF Seitz, Rj
   Butefisch, Cm
   Kleiser, R
   Homberg, V
TI Reorganisation of cerebral circuits in human ischemic brain disease
SO RESTORATIVE NEUROLOGY AND NEUROSCIENCE
LA English
DT Review
DE stroke; plasticity; recovery; motor system; functional neuroimaging; lesion morphometry; transcranial magnetic stimulation; perfusion weighted imaging; diffusion weighted imaging
ID positron-emission-tomography; human motor cortex; transcranial magnetic stimulation; use-dependent plasticity; induced movement therapy; long-term potentiation; lesion-induced plasticity; perfusion-weighted mri; centrally paretic hand; stroke data-bank
AB Animal experiments suggest that reorganisation of cerebral representations is the neurobiological basis of post-lesional recovery. In human ischemic brain disease recovery is a dynamic and sustained process beginning after stroke manifestation. The mechanisms underlying recovery can be investigated non-invasively in the human brain using functional neuroimaging and transcranial magnetic stimulation (TMS). In the acute stage, the mismatch area of the perfusion deficit and the impaired water diffusion as assessed by magnetic resonance imaging (MRI) shows the brain tissue that potentially can be rescued by thrombolysis or emergency carotid endarteriectomy. Since spontaneous motor recovery is a function of the corticospinal tract integrity, early reperfusion of ischemic tissue is critical. In the subacute and chronic stage after stroke, recovery of motor function was shown to take place irrespective of a concomitant affection of the somatosensory system. Functional MRI with simultaneous recordings of the electromyogram provides evidence that the abnormal activation of motor and premotor cortical areas in both hemispheres related to finger movements has a large interindividual variability. As evident from TMS, recovery results from regression of perilesional inhibition and from remote intracortical disinhibition. Repetitive training, constraint induced training and motor imagery can augment recovery promoting a re-emerging activation in the affected hemisphere. Evolution of altered local perilesional and large-scale bihemispheric circuits appears to allow for post-lesional deficit compensation.
C1 Univ Hosp Dusseldorf, Dept Neurol, D-40225 Dusseldorf, Germany.
   Univ Dusseldorf, Ctr Biomed Res, D-40225 Dusseldorf, Germany.
   Neurol Therapy Ctr, D-40591 Dusseldorf, Germany.
   St Mauritius Therapy Clin, D-40670 Meerbusch, Germany.
RP Seitz, RJ (通讯作者)，Univ Hosp Dusseldorf, Dept Neurol, Moorenstr 5, D-40225 Dusseldorf, Germany.
EM seitz@neurologie.uni-duesseldorf.de
CR Aisen M, 1997, ARCH NEUROL-CHICAGO, V54, P443, DOI 10.1001/archneur.1997.00550160075019
   Alexandrov A, 2000, STROKE, V31, P610, DOI 10.1161/01.STR.31.3.610
   Alexandrov A, 2001, CIRCULATION, V103, P2897, DOI 10.1161/01.CIR.103.24.2897
   Asanuma H, 1984, J NEUROPHYSIOL, V52, P212, DOI 10.1152/jn.1984.52.2.212
   Asanuma H, 1997, NEUROREPORT, V8, P1
   Azari N, 1996, HUM BRAIN MAPP, V4, P240, DOI 10.1002/(SICI)1097-0193(1996)4:4<240::AID-HBM2>3.0.CO;2-3
   Benecke R, 1991, EXP BRAIN RES, V83, P419
   Binkofski F, 1996, ANN NEUROL, V39, P460, DOI 10.1002/ana.410390408
   Binkofski F, 2001, CEREBROVASC DIS, V11, P273, DOI 10.1159/000047650
   Binkofski F, 2001, BRAIN, V124, P132, DOI 10.1093/brain/124.1.132
   Binkofski F, 1999, EUR J NEUROSCI, V11, P3276, DOI 10.1046/j.1460-9568.1999.00753.x
   Binkofski F, 2000, HUM BRAIN MAPP, V11, P273, DOI 10.1002/1097-0193(200012)11:4<273::AID-HBM40>3.0.CO;2-0
   Bonda E, 1995, P NATL ACAD SCI USA, V92, P11180, DOI 10.1073/pnas.92.24.11180
   Brasilneto J, 1993, BRAIN, V116, P511, DOI 10.1093/brain/116.3.511
   Brunberg J, 1992, AM J NEURORADIOL, V13, P58
   Buchkremerratzmann , 1997, NEUROREPORT, V8, P519
   Buchkremerratzmann I, 1996, STROKE, V27, P1105, DOI 10.1161/01.STR.27.6.1105
   Butefisch C, 1995, J NEUROL SCI, V130, P59, DOI 10.1016/0022-510X(95)00003-K
   Butefisch C, 2002, ANN NEUROL, V51, P59, DOI 10.1002/ana.10056
   Butefisch C, 2000, P NATL ACAD SCI USA, V97, P3661, DOI 10.1073/pnas.050350297
   Butefisch C, 2003, BRAIN, V126, P470, DOI 10.1093/brain/awg044
   Butefisch C, 2001, NEUROLOGIE REHABILIT, V0, P0
   Byrnes M, 1999, CLIN NEUROPHYSIOL, V110, P487, DOI 10.1016/S1388-2457(98)00044-3
   Calautti C, 2001, STROKE, V32, P139, DOI 10.1161/01.STR.32.1.139
   Calautti C, 2001, NEUROREPORT, V12, P3883, DOI 10.1097/00001756-200112210-00005
   Calautti C, 2001, STROKE, V32, P2534, DOI 10.1161/hs1101.097401
   Calautti C, 2003, STROKE, V34, P1553, DOI 10.1161/01.STR.0000071761.36075.A6
   Cao Y, 1998, STROKE, V29, P112, DOI 10.1161/01.STR.29.1.112
   Carey J, 2002, BRAIN, V125, P773, DOI 10.1093/brain/awf091
   Carey L, 2003, IN PRESS J NEUROL, V0, P0
   Carr L, 1993, BRAIN, V116, P1223, DOI 10.1093/brain/116.5.1223
   Cauraugh J, 2002, STROKE, V33, P1589, DOI 10.1161/01.STR.0000016926.77114.A6
   Chen C, 2000, ARCH PHYS MED REHAB, V81, P447, DOI 10.1053/mr.2000.3837
   Chen R, 1998, J NEUROPHYSIOL, V80, P2870, DOI 10.1152/jn.1998.80.6.2870
   Chen R, 1997, NEUROLOGY, V48, P1398, DOI 10.1212/WNL.48.5.1398
   Cholet N, 1997, J CEREBR BLOOD F MET, V17, P1191, DOI 10.1097/00004647-199711000-00008
   Chollet F, 1991, ANN NEUROL, V29, P63, DOI 10.1002/ana.410290112
   Clark R, 1991, RESTOR NEUROL NEUROS, V3, P247, DOI 10.3233/RNN-1991-3503
   Classen J, 1997, BRAIN, V120, P605, DOI 10.1093/brain/120.4.605
   Classen J, 1998, J NEUROPHYSIOL, V79, P1117, DOI 10.1152/jn.1998.79.2.1117
   Cohen L, 1998, J CLIN NEUROPHYSIOL, V15, P305, DOI 10.1097/00004691-199807000-00003
   Cohen L, 1997, NATURE, V389, P180, DOI 10.1038/38278
   Colebatch J, 1989, BRAIN, V112, P749, DOI 10.1093/brain/112.3.749
   Cramer S, 1999, J NEUROPHYSIOL, V81, P383, DOI 10.1152/jn.1999.81.1.383
   Cramer S, 2001, NEUROREHAB NEURAL RE, V15, P1, DOI 10.1177/154596830101500101
   Cramer S, 1997, STROKE, V28, P2518, DOI 10.1161/01.STR.28.12.2518
   Decety J, 1996, BEHAV BRAIN RES, V72, P127
   Decety J, 1997, BRAIN, V120, P1763, DOI 10.1093/brain/120.10.1763
   Deecke L, 1990, REV NEUROL, V146, P612
   Deschaumesmolinaro C, 1991, BEHAV BRAIN RES, V45, P29, DOI 10.1016/S0166-4328(05)80177-9
   Dettmers C, 1995, J NEUROPHYSIOL, V74, P802, DOI 10.1152/jn.1995.74.2.802
   Dettmers C, 1997, CEREBROVASC DIS, V7, P187, DOI 10.1159/000108190
   Dipiero V, 1992, J NEUROL NEUROSUR PS, V55, P990, DOI 10.1136/jnnp.55.11.990
   Dominkus M, 1990, J NEUROL NEUROSUR PS, V53, P745, DOI 10.1136/jnnp.53.9.745
   Donoghue J, 1990, EXP BRAIN RES, V79, P492
   Donoghue J, 1996, ACQUISITION OF MOTOR BEHAVIOR IN VERTEBRATES, V0, P363
   Durwen HF, 1989, BRAIN DYSFUNCTION, V2, P84
   Durwen HF, 1992, BRAIN DYSFUNCTION, V5, P310
   Els T, 2002, CEREBROVASC DIS, V13, P89, DOI 10.1159/000047756
   Farmer S, 1991, NEUROLOGY, V41, P1505, DOI 10.1212/WNL.41.9.1505
   Feeney D, 1986, STROKE, V17, P817, DOI 10.1161/01.STR.17.5.817
   Feydy A, 2002, STROKE, V33, P1610, DOI 10.1161/01.STR.0000017100.68294.52
   Feys H, 2000, J NEUROL NEUROSUR PS, V68, P323, DOI 10.1136/jnnp.68.3.323
   Fisher C, 1992, CAN J NEUROL SCI, V19, P57, DOI 10.1017/S0317167100042542
   Foerster O, 1936, ALLGEMEINE NEUROLOGI, V0, P1
   Fraser C, 2002, NEURON, V34, P831, DOI 10.1016/S0896-6273(02)00705-5
   Freund H, 1985, BRAIN, V108, P697, DOI 10.1093/brain/108.3.697
   Friel K, 1998, SOMATOSENS MOT RES, V15, P173, DOI 10.1080/08990229870745
   Fukui K, 1994, STROKE, V25, P1207, DOI 10.1161/01.STR.25.6.1207
   Hagemann G, 1998, ANN NEUROL, V44, P255, DOI 10.1002/ana.410440217
   Hakim A, 1987, ANN NEUROL, V21, P279, DOI 10.1002/ana.410210310
   Hamdy S, 1998, NAT NEUROSCI, V1, P64, DOI 10.1038/264
   Hatazawa J, 1995, J NUCL MED, V36, P2154
   Hauptmann B, 1996, ELECTROMYOGR MOTOR C, V101, P387, DOI 10.1016/S0921-884X(96)95634-9
   Hayashida K, 1996, NUCL MED COMMUN, V17, P701, DOI 10.1097/00006231-199608000-00010
   Heald A, 1993, BRAIN, V116, P1371, DOI 10.1093/brain/116.6.1371
   Heilman K, 1985, CLIN NEUROPSYCHOLOGY, V0, P153
   Heiss W, 1998, STROKE, V29, P454, DOI 10.1161/01.STR.29.2.454
   Heiss W, 1997, LANCET, V349, P1599, DOI 10.1016/S0140-6736(97)24022-5
   Heiss W, 1998, J CEREBR BLOOD F MET, V18, P1298, DOI 10.1097/00004647-199812000-00004
   Heiss W, 1992, J CEREBR BLOOD F MET, V12, P193, DOI 10.1038/jcbfm.1992.29
   Hendricks H, 2002, ARCH PHYS MED REHAB, V83, P1303, DOI 10.1053/apmr.2002.34284
   Hess G, 1994, J NEUROPHYSIOL, V71, P2543, DOI 10.1152/jn.1994.71.6.2543
   Hess G, 1996, EUR J NEUROSCI, V8, P658, DOI 10.1111/j.1460-9568.1996.tb01251.x
   Hess G, 1996, J NEUROPHYSIOL, V75, P1765, DOI 10.1152/jn.1996.75.5.1765
   Hesse S, 1995, STROKE, V26, P976, DOI 10.1161/01.STR.26.6.976
   Hilgetag C, 2001, NAT NEUROSCI, V4, P953, DOI 10.1038/nn0901-953
   Honda M, 1997, J NEUROL SCI, V146, P117, DOI 10.1016/S0022-510X(96)00291-2
   Hossmann K, 1994, J CEREBR BLOOD F MET, V14, P723, DOI 10.1038/jcbfm.1994.93
   Hossmann K, 1994, ANN NEUROL, V36, P557, DOI 10.1002/ana.410360404
   Hummelsheim H, 1995, ELECTROMYOGR MOTOR C, V97, P18, DOI 10.1016/0924-980X(94)00279-G
   Ilic T, 2002, J PHYSIOL-LONDON, V545, P153, DOI 10.1113/jphysiol.2002.030122
   Inghilleri M, 1993, J PHYSIOL-LONDON, V466, P521
   Jahanshahi M, 2000, EXP BRAIN RES, V131, P1, DOI 10.1007/s002219900224
   Jahanshahi M, 1995, BRAIN, V118, P913, DOI 10.1093/brain/118.4.913
   Jenkins I, 1994, J NEUROSCI, V14, P3775
   Johansen-berg H, 2002, P NATL ACAD SCI USA, V99, P14518, DOI 10.1073/pnas.222536799
   Jones R, 1989, BRAIN, V112, P113, DOI 10.1093/brain/112.1.113
   Jorgensen H, 2000, STROKE, V31, P434, DOI 10.1161/01.STR.31.2.434
   Karbe H, 1995, ARCH NEUROL-CHICAGO, V52, P186, DOI 10.1001/archneur.1995.00540260092022
   Kessler K, 2002, NEUROLOGY, V59, P1028, DOI 10.1212/WNL.59.7.1028
   Kidwell C, 2000, ANN NEUROL, V47, P462, DOI 10.1002/1531-8249(200004)47:4<462::AID-ANA9>3.0.CO;2-Y
   Kidwell C, 2002, ANN NEUROL, V52, P698, DOI 10.1002/ana.10380
   Kimiskidis V, 2002, CLIN NEUROPHYSIOL, V113, P0
   Knopman D, 1984, ANN NEUROL, V15, P530, DOI 10.1002/ana.410150604
   Kolominsky-rabas P, 1998, STROKE, V29, P2501, DOI 10.1161/01.STR.29.12.2501
   Kossut M, 1988, J NEUROPHYSIOL, V60, P829, DOI 10.1152/jn.1988.60.2.829
   Kozlowski D, 1996, J NEUROSCI, V16, P4776
   Kugler C, 2003, J NEUROL, V250, P676, DOI 10.1007/s00415-003-1054-8
   Kujirai T, 1993, J PHYSIOL-LONDON, V471, P501, DOI 10.1113/jphysiol.1993.sp019912
   Kwakkel G, 1996, AGE AGEING, V25, P479, DOI 10.1093/ageing/25.6.479
   Kwakkel G, 2003, STROKE, V34, P2181, DOI 10.1161/01.STR.0000087172.16305.CD
   Kwakkel G, 1999, LANCET, V354, P191, DOI 10.1016/S0140-6736(98)09477-X
   Lafleur M, 2002, NEUROIMAGE, V16, P142, DOI 10.1006/nimg.2001.1048
   Lee L, 2000, STROKE, V31, P1081, DOI 10.1161/01.STR.31.5.1081
   Lemon R, 1996, CAN J PHYSIOL PHARM, V74, P547, DOI 10.1139/cjpp-74-4-547
   Lenzi G, 1982, J CEREBR BLOOD F MET, V2, P321, DOI 10.1038/jcbfm.1982.33
   Levy C, 2001, AM J PHYS MED REHAB, V80, P4, DOI 10.1097/00002060-200101000-00003
   Lewine J, 1994, RADIOLOGY, V190, P93, DOI 10.1148/radiology.190.1.8259435
   Li F, 2000, STROKE, V31, P946, DOI 10.1161/01.STR.31.4.946
   Liepert J, 1998, NEUROSCI LETT, V250, P5, DOI 10.1016/S0304-3940(98)00386-3
   Liepert J, 2000, CLIN NEUROPHYSIOL, V111, P671, DOI 10.1016/S1388-2457(99)00312-0
   Liepert J, 2000, MUSCLE NERVE, V23, P1761, DOI 10.1002/1097-4598(200011)23:11<1761::AID-MUS14>3.0.CO;2-M
   Liepert J, 2000, STROKE, V31, P1210, DOI 10.1161/01.STR.31.6.1210
   Liu Y, 1999, EXP BRAIN RES, V128, P149, DOI 10.1007/s002210050830
   Lotze M, 2003, BRAIN, V126, P866, DOI 10.1093/brain/awg079
   Lovblad K, 1997, ANN NEUROL, V42, P164
   Macdonell R, 1989, ANN NEUROL, V25, P68, DOI 10.1002/ana.410250111
   Mackinnon C, 1996, HUM BRAIN MAPP, V4, P1, DOI 10.1002/(SICI)1097-0193(1996)4:1<1::AID-HBM1>3.0.CO;2-7
   Marshall R, 2000, STROKE, V31, P656, DOI 10.1161/01.STR.31.3.656
   Merzenich MM, 1993, CURR OPIN NEUROBIOL, V3, P187, DOI 10.1016/0959-4388(93)90209-H
   Miltner W, 1999, STROKE, V30, P586, DOI 10.1161/01.STR.30.3.586
   Miyai I, 1999, STROKE, V30, P1380, DOI 10.1161/01.STR.30.7.1380
   Mohr J, 1993, J NEUROL NEUROSUR PS, V56, P344, DOI 10.1136/jnnp.56.4.344
   Mori S, 1994, STROKE, V25, P309, DOI 10.1161/01.STR.25.2.309
   Mudie M, 2000, DISABIL REHABIL, V22, P23, DOI 10.1080/096382800297097
   Muellbacher W, 2002, ARCH NEUROL-CHICAGO, V59, P1278, DOI 10.1001/archneur.59.8.1278
   Muller F, 1991, NEUROPSYCHOLOGIA, V29, P125, DOI 10.1016/0028-3932(91)90016-2
   Naito E, 1999, J NEUROSCI, V19, P6134, DOI 10.1523/JNEUROSCI.19-14-06134.1999
   Nardone R, 2002, ELECTROMYOGR CLIN NEUROPHYSIOL, V42, P131
   Nelles G, 2001, NEUROIMAGE, V13, P1146, DOI 10.1006/nimg.2001.0757
   Nelles G, 1999, ANN NEUROL, V46, P901, DOI 10.1002/1531-8249(199912)46:6<901::AID-ANA13>3.0.CO;2-7
   Neumann-haefelin T, 1999, STROKE, V30, P1591, DOI 10.1161/01.STR.30.8.1591
   Neumann-haefelin T, 2000, J CEREBR BLOOD F MET, V20, P45, DOI 10.1097/00004647-200001000-00008
   Neville H, 1998, CURR OPIN NEUROBIOL, V8, P254, DOI 10.1016/S0959-4388(98)80148-7
   Newton J, 2002, STROKE, V33, P2881, DOI 10.1161/01.STR.0000042660.38883.56
   Nudo R, 2000, NEUROPHARMACOLOGY, V39, P733, DOI 10.1016/S0028-3908(99)00254-3
   Nudo R, 1999, CURR OPIN NEUROBIOL, V9, P740, DOI 10.1016/S0959-4388(99)00027-6
   Nudo R, 1996, SCIENCE, V272, P1791, DOI 10.1126/science.272.5269.1791
   Parsons L, 1995, NATURE, V375, P54, DOI 10.1038/375054a0
   Parsons M, 2002, ANN NEUROL, V52, P20, DOI 10.1002/ana.10241
   Pedersen P, 1998, CEREBROVASC DIS, V8, P90, DOI 10.1159/000015824
   Pennisi G, 1999, STROKE, V30, P2666, DOI 10.1161/01.STR.30.12.2666
   Pice C, 1999, HUM BRAIN MAPP, V0, P102
   Pineiro R, 2001, STROKE, V32, P1134, DOI 10.1161/01.STR.32.5.1134
   Platz T, 1994, NEUROPSYCHOLOGIA, V32, P1209, DOI 10.1016/0028-3932(94)90103-1
   Pommerenke K, 1989, RESTOR NEUROL NEUROSCI, V1, P47, DOI 10.3233/RNN-1989-1106
   Pons T, 1988, P NATL ACAD SCI USA, V85, P5279, DOI 10.1073/pnas.85.14.5279
   Powers W, 1988, NEUROLOGY, V38, P1475, DOI 10.1212/WNL.38.9.1475
   Price C, 2001, J COGNITIVE NEUROSCI, V13, P419, DOI 10.1162/08989290152001853
   Qu M, 1998, NEUROSCIENCE, V85, P29, DOI 10.1016/S0306-4522(97)00656-8
   Reddy H, 2002, STROKE, V33, P502, DOI 10.1161/hs0202.103337
   Ridding M, 1995, ANN NEUROL, V37, P181, DOI 10.1002/ana.410370208
   Ringelstein E, 1992, NEUROLOGY, V42, P289, DOI 10.1212/WNL.42.2.289
   Rioult-pedotti M, 1998, NAT NEUROSCI, V1, P230, DOI 10.1038/678
   Risedal A, 1999, J CEREBR BLOOD F MET, V19, P997, DOI 10.1097/00004647-199909000-00007
   Ritzl A, 2004, J MAGN RESON IMAGING, V20, P201, DOI 10.1002/jmri.20096
   Roick H, 1993, EXP BRAIN RES, V94, P489, DOI 10.1007/BF00230207
   Rordorf G, 1998, STROKE, V29, P939, DOI 10.1161/01.STR.29.5.939
   Rossi S, 2001, NAT NEUROSCI, V4, P948, DOI 10.1038/nn0901-948
   Rossini P, 1998, BRAIN RES, V782, P153, DOI 10.1016/S0006-8993(97)01274-2
   Rother J, 2002, STROKE, V33, P2438, DOI 10.1161/01.STR.0000030109.12281.23
   Rothwell J, 1982, BRAIN, V105, P515, DOI 10.1093/brain/105.3.515
   Sabatini U, 1994, STROKE, V25, P514, DOI 10.1161/01.STR.25.2.514
   Sadato N, 1998, BRAIN, V121, P1213, DOI 10.1093/brain/121.7.1213
   Sanes J, 1988, P NATL ACAD SCI USA, V85, P2003, DOI 10.1073/pnas.85.6.2003
   Sanes J, 1995, SCIENCE, V268, P1775, DOI 10.1126/science.7792606
   Sanes J, 2000, ANNU REV NEUROSCI, V23, P393, DOI 10.1146/annurev.neuro.23.1.393
   Sanger T, 2001, J PHYSIOL-LONDON, V530, P307, DOI 10.1111/j.1469-7793.2001.0307l.x
   Sato K, 1989, J NEUROPHYSIOL, V62, P959, DOI 10.1152/jn.1989.62.4.959
   Sawaki L, 2002, NEUROLOGY, V59, P1262, DOI 10.1212/WNL.59.8.1262
   Sawaki L, 2002, J NEUROPHYSIOL, V87, P166, DOI 10.1152/jn.00279.2001
   Schafer M, 1997, ELECTROMYOGR MOTOR C, V105, P462, DOI 10.1016/S0924-980X(97)00054-4
   Schieber M, 1993, SCIENCE, V261, P489, DOI 10.1126/science.8332915
   Schiene K, 1996, J CEREBR BLOOD F MET, V16, P906, DOI 10.1097/00004647-199609000-00014
   Schlaug G, 1994, EXP BRAIN RES, V98, P523
   Schormann T, 2003, IEEE T MED IMAGING, V22, P62, DOI 10.1109/TMI.2002.806571
   Schroeter M, 2001, ACTA NEUROPATHOL, V101, P114
   Seitz RJ, 1999, ADV NEUROL, V81, P37
   Seitz R, 1999, RESTOR NEUROL NEUROS, V14, P25
   Seitz R, 1997, EUR J NEUROSCI, V9, P378, DOI 10.1111/j.1460-9568.1997.tb01407.x
   Seitz R, 1999, STROKE, V30, P1844, DOI 10.1161/01.STR.30.9.1844
   Seitz R, 1995, NEUROREPORT, V6, P742, DOI 10.1097/00001756-199503270-00009
   Seitz R, 1992, EUR J NEUROSCI, V4, P154, DOI 10.1111/j.1460-9568.1992.tb00862.x
   Seitz R, 1998, ARCH NEUROL-CHICAGO, V55, P1081, DOI 10.1001/archneur.55.8.1081
   Seitz R, 2002, FRONTIERS HUMAN MEMO, V0, P37
   Seitz R, 1994, HUM BRAIN MAPP, V1, P81
   Sette G, 1993, STROKE, V24, P2046, DOI 10.1161/01.STR.24.12.2046
   Shimizu T, 2002, BRAIN, V125, P1896, DOI 10.1093/brain/awf183
   Small S, 2002, BRAIN, V125, P1544, DOI 10.1093/brain/awf148
   Staines W, 2001, NEUROLOGY, V56, P401, DOI 10.1212/WNL.56.3.401
   Staudt M, 2002, BRAIN, V125, P2222, DOI 10.1093/brain/awf227
   Stefan K, 2002, J PHYSIOL-LONDON, V543, P699, DOI 10.1113/jphysiol.2002.023317
   Stephan K, 2002, NEUROIMAGE, V15, P345, DOI 10.1006/nimg.2001.0929
   Stephan K, 1995, CEREBROVASC DIS, V5, P407, DOI 10.1159/000107893
   Stephan K, 1995, J NEUROPHYSIOL, V73, P373, DOI 10.1152/jn.1995.73.1.373
   Sunderland A, 1994, J CLIN EXP NEUROPSYC, V16, P916, DOI 10.1080/01688639408402703
   Sutherling W, 1992, NEUROLOGY, V42, P1020, DOI 10.1212/WNL.42.5.1020
   Takahashi W, 1997, NEUROIMAGE, V6, P75, DOI 10.1006/nimg.1997.0284
   Taub E, 1999, J REHABIL RES DEV, V36, P237
   Taub E, 1994, J EXP ANAL BEHAV, V61, P281, DOI 10.1901/jeab.1994.61-281
   Thaut M, 1997, J NEUROL SCI, V151, P207, DOI 10.1016/S0022-510X(97)00146-9
   Toga A, 2000, BRAIN MAPPING, V0, P39033
   Tong D, 1998, NEUROLOGY, V50, P864, DOI 10.1212/WNL.50.4.864
   Toni D, 1997, STROKE, V28, P10, DOI 10.1161/01.STR.28.1.10
   Toni D, 1998, STROKE, V29, P1144, DOI 10.1161/01.STR.29.6.1144
   Traversa R, 1997, STROKE, V28, P110, DOI 10.1161/01.STR.28.1.110
   Verleger R, 2003, CLIN NEUROPHYSIOL, V114, P1468, DOI 10.1016/S1388-2457(03)00125-1
   Volpe B, 1999, NEUROLOGY, V53, P1874, DOI 10.1212/WNL.53.8.1874
   Vongiesen H, 1994, EXP BRAIN RES, V99, P84, DOI 10.1007/BF00241414
   Vonmoinakow C, 1914, LOKALISATON GEHIRN F, V0, P0
   Walsh V, 2000, NAT REV NEUROSCI, V1, P73, DOI 10.1038/35036239
   Warabi T, 1990, BRAIN, V113, P177, DOI 10.1093/brain/113.1.177
   Weder B, 1994, BRAIN, V117, P593, DOI 10.1093/brain/117.3.593
   Weder B, 1994, NEUROREPORT, V5, P457, DOI 10.1097/00001756-199401120-00022
   Weiller C, 1990, ARCH NEUROL-CHICAGO, V47, P1085, DOI 10.1001/archneur.1990.00530100051013
   Weiller C, 1995, ANN NEUROL, V37, P723, DOI 10.1002/ana.410370605
   Weiller C, 1992, ANN NEUROL, V31, P463, DOI 10.1002/ana.410310502
   Weiller C, 1993, ANN NEUROL, V33, P181
   Werring D, 1998, J NEUROL NEUROSUR PS, V65, P863, DOI 10.1136/jnnp.65.6.863
   Witte O, 1998, CURR OPIN NEUROL, V11, P655, DOI 10.1097/00019052-199812000-00008
   Witte O, 2000, J CEREBR BLOOD F MET, V20, P1149, DOI 10.1097/00004647-200008000-00001
   Wittenberg G, 2003, NEUROREHABILITATION, V16, P1
   Wittsack H, 2002, RADIOLOGY, V222, P397, DOI 10.1148/radiol.2222001731
   Wolf S, 1989, EXP NEUROL, V104, P125, DOI 10.1016/S0014-4886(89)80005-6
   Wunderlich G, 1998, NEUROSURGERY, V42, P18, DOI 10.1097/00006123-199801000-00005
   Xerri C, 1998, J NEUROPHYSIOL, V79, P2119, DOI 10.1152/jn.1998.79.4.2119
   Ziemann U, 1996, ANN NEUROL, V40, P367, DOI 10.1002/ana.410400306
   Ziemann U, 1999, J PHYSIOL-LONDON, V518, P895, DOI 10.1111/j.1469-7793.1999.0895p.x
   Ziemann U, 1998, J NEUROSCI, V18, P7000
   Ziemann U, 1996, EXP BRAIN RES, V109, P127
   Zihl J, 1985, BRAIN, V108, P335, DOI 10.1093/brain/108.2.335
NR 243
TC 39
Z9 41
U1 0
U2 6
PU IOS PRESS
PI AMSTERDAM
PA NIEUWE HEMWEG 6B, 1013 BG AMSTERDAM, NETHERLANDS
SN 0922-6028
EI 
J9 RESTOR NEUROL NEUROS
PD JUN 15
PY 2004
VL 22
IS 3-5
BP 207
EP 229
DI 
PG 23
WC Neurosciences
SC Neurosciences & Neurology
GA 883AU
UT WOS:000225982400007
PM 15502266
ER

PT J
AU Feys, H
   De weerdt, W
   Verbeke, G
   Steck, GC
   Capiau, C
   Kiekens, C
   Dejaeger, E
   Van hoydonck, G
   Vermeersch, G
   Cras, P
AF Feys, H
   De weerdt, W
   Verbeke, G
   Steck, Gc
   Capiau, C
   Kiekens, C
   Dejaeger, E
   Van hoydonck, G
   Vermeersch, G
   Cras, P
TI Early and repetitive stimulation of the arm can substantially improve the long-term outcome after stroke: A 5-year follow-up study of a randomized trial
SO STROKE
LA English
DT Article
DE stroke; rehabilitation; clinical trial
ID enhanced physical-therapy; rehabilitation; physiotherapy; intensity; recovery; motor; limb
AB Background and Purpose - Several studies have investigated the effect of therapeutic interventions for the arm in the acute phase after stroke, with follow-ups at a maximum of 12 months. The aim of this study was to examine the effect of repetitive sensorimotor training of the arm at 5 years after stroke. Subjects and Methods - One hundred consecutive stroke patients were randomly allocated either to an experimental group that received daily additional sensorimotor stimulation of the arm or to a control group. The intervention period was 6 weeks. Assessments of the patients were made before, midway, and after intervention, and at 6 and 12 months after stroke. In this study, 62 patients were reassessed at 5 years after stroke. The Brunnstrom-Fugl-Meyer (BFM) test, Action Research Arm (ARA) test, and Barthel index (BI) were used as the primary outcome measures. Results - At the 5-year follow-up, there was a statistically significant difference for both the BFM and ARA tests in favor of the experimental group. The mean differences in improvement between the groups from the initial evaluation to the 5-year assessment corresponded to 17 points on the BFM and 17.4 on the ARA. No effect was found for the BI. The treatment was most effective in patients with a severe initial motor deficit. Conclusions - Adding a specific intervention for the arm during the acute phase after a stroke resulted in a clinically meaningful and long-lasting effect on motor function. The effect can be attributed to early, repetitive, and targeted stimulation.
C1 Univ Louvain, Fac Phys Educ & Physiotherapy, Dept Rehabil Sci, B-3001 Louvain, Belgium.
   Univ Louvain, Fac Med, Ctr Biostat, B-3001 Louvain, Belgium.
   Burgerspital, Ctr med Clin, Dept Rehabil, Solothurn, Switzerland.
   Univ Louvain, Univ Hosp Pellenebrg, Dept Phys Med & Rehabil, B-3001 Louvain, Belgium.
   Univ Louvain, Univ Hosp Leuven, Dept Geriatr, B-3001 Louvain, Belgium.
   Rehabil Ctr Hof ter Schelde, Dept Physiotherapy, Antwerp, Belgium.
   OL Vr Hosp, Dept Phys Med & Rehabil, Aalst, Belgium.
   Univ Antwerp, Dept Neurol, Antwerp, Belgium.
RP Feys, H (通讯作者)，Univ Louvain, Fac Phys Educ & Physiotherapy, Dept Rehabil Sci, B-3001 Louvain, Belgium.
EM Hilde.Feys@flok.kuleuven.ac.be
CR Butefisch C, 1995, J NEUROL SCI, V130, P59, DOI 10.1016/0022-510X(95)00003-K
   Chae J, 1998, STROKE, V29, P975, DOI 10.1161/01.STR.29.5.975
   Cohen J, 1988, V2ND, V0, P0
   Crow JL, 1989, INT DISABIL STUD, V11, P155
   De WW, 2002, LANCET, V359, P182, DOI 10.1016/S0140-6736(02)07461-5
   Feys H, 2000, PHYSIOTHER RES INT, V5, P1, DOI 10.1002/pri.180
   Feys H, 1998, STROKE, V29, P785, DOI 10.1161/01.STR.29.4.785
   Fuglmeyer A, 1975, SCAND J REHABIL MED, V7, P13
   Hummelsheim H, 1997, SCAND J REHABIL MED, V29, P3
   Johnstone M, 1996, RESTORATION MOTOR FU, V0, P0
   Kwakkel G, 2002, J NEUROL NEUROSUR PS, V72, P473
   Kwakkel G, 1999, LANCET, V354, P191, DOI 10.1016/S0140-6736(98)09477-X
   Lincoln N, 1999, STROKE, V30, P573, DOI 10.1161/01.STR.30.3.573
   Mulder T, 2001, NEURAL PLASTICITY, V8, P131, DOI 10.1155/NP.2001.131
   Nudo R, 2001, MUSCLE NERVE, V24, P1000, DOI 10.1002/mus.1104
   Parry R, 1999, CLIN REHABIL, V13, P187, DOI 10.1191/026921599676198929
   Powell J, 1999, STROKE, V30, P1384, DOI 10.1161/01.STR.30.7.1384
   Sunderland A, 1992, J NEUROL NEUROSUR PS, V55, P530, DOI 10.1136/jnnp.55.7.530
   Sunderland A, 1994, J NEUROL NEUROSUR PS, V57, P856, DOI 10.1136/jnnp.57.7.856
   Van DLJ, 2001, J REHABIL MED, V33, P110
   Van DLJ, 2001, CLIN REHABIL, V15, P20, DOI 10.1191/026921501677557755
   Verbeke G, 2009, SPRINGER SER STAT, V0, P1
   Volpe B, 2000, NEUROLOGY, V54, P1938, DOI 10.1212/WNL.54.10.1938
   Wolf S, 2002, NEUROLOGIST, V8, P325, DOI 10.1097/00127893-200211000-00001
NR 24
TC 105
Z9 113
U1 0
U2 13
PU LIPPINCOTT WILLIAMS & WILKINS
PI PHILADELPHIA
PA TWO COMMERCE SQ, 2001 MARKET ST, PHILADELPHIA, PA 19103 USA
SN 0039-2499
EI 
J9 STROKE
PD APR 15
PY 2004
VL 35
IS 4
BP 924
EP 929
DI 10.1161/01.STR.0000121645.44752.f7
PG 6
WC Clinical Neurology; Peripheral Vascular Disease
SC Neurosciences & Neurology; Cardiovascular System & Cardiology
GA 806RG
UT WOS:000220450400023
PM 15001789
ER

PT J
AU Yune, TY
   Kim, SJ
   Lee, SM
   Lee, YK
   Oh, YJ
   Kim, YC
   Markelonis, GJ
   Oh, TH
AF Yune, Ty
   Kim, Sj
   Lee, Sm
   Lee, Yk
   Oh, Yj
   Kim, Yc
   Markelonis, Gj
   Oh, Th
TI Systemic administration of 17 beta-estradiol reduces apoptotic cell death and improves functional recovery following traumatic spinal cord injury in rats
SO JOURNAL OF NEUROTRAUMA
LA English
DT Article
DE apoptosis; BB score; bcl-2; bcl-x; caspase-3; DNA laddering; estrogen; functional recovery; lesion area; neuroprotection; spinal cord injury; TUNEL
ID estrogen replacement therapy; beta-estradiol protect; induced neuronal death; necrosis-factor-alpha; cerebral-ischemia; bcl-2 expression; global-ischemia; mouse model; oxidative stress; glial apoptosis
AB Recent evidence indicates that estrogen exerts neuroprotective effects in both brain injury and neurodegenerative diseases. We examined the protective effect of estrogen on functional recovery after spinal cord injury (SCI) in rats. 17beta-estradiol (3, 100, or 300 mug/kg) was administered intravenously 1-2 h prior to injury (pre-treatment), and animals were then subjected to a mild, weight-drop spinal cord contusion injury. Estradiol treatment significantly improved hind limb motor function as determined by the Basso-Beattie-Bresnahan (BBB) locomotor open field behavioral rating test. Fifteen to 30 days after SCI, BBB scores were significantly higher in estradiol-treated (100 mug/kg) rats when compared to vehicle-treated rats. Morphological analysis showed that lesion sizes increased progressively in either vehicle-treated or 17beta-estradiol-treated spinal cords. However, in response to treatment with 17beta-estradiol, the lesion size was significantly reduced 18-28 days after SCI when compared to vehicle-treated controls. Terminal deoxynucleotidyl transferase-mediated UTP nick-end labeling (TUNEL) staining and DNA gel electrophoresis revealed that apoptotic cell death peaked 24-48 h after injury. Also, SCI induced a marked increase in activated caspase-3 in the spinal cord, evident by 4 h after injury. However, administration of 17beta-estradiol significantly reduced the SCI-induced increase in apoptotic cell death and caspase-3 activity after SCI. Furthermore, 17beta-estradiol significantly increased expression of the anti-apoptotic genes, bcl-2 and bcl-x, after SCI while expression of the pro-apoptotic genes, bad and bax, was not affected by drug treatment. Finally, intravenous administration of 17beta-estradiol (100 mug/kg) immediately after injury (post-treatment) also significantly improved hind limb motor function 19-30 days after SCI compared to vehicle-treated controls. These data suggest that after SCI, 17beta-estradiol treatment improved functional recovery in the injured rat, in part, by reducing apoptotic cell death.
C1 Univ Maryland, Sch Med, Dept Anat & Neurobiol, Baltimore, MD 21201 USA.
   Korea Inst Sci & Technol, Ctr Biomed Res, Seoul 130650, South Korea.
   Yonsei Univ, Dept Biol, Seoul 120749, South Korea.
   Seoul Natl Univ, Coll Pharm, Seoul, South Korea.
RP Oh, TH (通讯作者)，Univ Maryland, Sch Med, Dept Anat & Neurobiol, 685 W Baltimore St, Baltimore, MD 21201 USA.
EM toh@umaryland.edu
CR Alkayed N, 2001, J NEUROSCI, V21, P7543, DOI 10.1523/JNEUROSCI.21-19-07543.2001
   Alkayed N, 1998, STROKE, V29, P159, DOI 10.1161/01.STR.29.1.159
   Antonawich F, 1999, EXP NEUROL, V156, P130, DOI 10.1006/exnr.1998.7004
   Azcoitia I, 1998, NEUROREPORT, V9, P3075, DOI 10.1097/00001756-199809140-00029
   Balentine J, 1978, LAB INVEST, V39, P236
   Basso D, 1995, J NEUROTRAUM, V12, P1, DOI 10.1089/neu.1995.12.1
   Basso D, 1996, J NEUROTRAUM, V13, P343, DOI 10.1089/neu.1996.13.343
   Basso D, 1996, EXP NEUROL, V139, P244, DOI 10.1006/exnr.1996.0098
   Beato M, 1989, CELL, V56, P335, DOI 10.1016/0092-8674(89)90237-7
   Beattie M, 1997, EXP NEUROL, V148, P453, DOI 10.1006/exnr.1997.6695
   Behl C, 1997, MOL PHARMACOL, V51, P535, DOI 10.1124/mol.51.4.535
   Callier S, 2000, SYNAPSE, V37, P245, DOI 10.1002/1098-2396(20000915)37:4<245::AID-SYN1>3.0.CO;2-5
   Casha S, 2001, NEUROSCIENCE, V103, P203, DOI 10.1016/S0306-4522(00)00538-8
   Chen J, 2000, J CEREBR BLOOD F MET, V20, P1033, DOI 10.1097/00004647-200007000-00002
   Chen J, 1995, NEUROREPORT, V6, P394, DOI 10.1097/00001756-199501000-00040
   Chen J, 1997, J CEREBR BLOOD F MET, V17, P2, DOI 10.1097/00004647-199701000-00002
   Chen J, 1998, J CEREB BLOOD FLOW M, V18, P931
   Citron B, 2000, EXP NEUROL, V166, P213, DOI 10.1006/exnr.2000.7523
   Crowe M, 1997, NAT MED, V3, P73, DOI 10.1038/nm0197-73
   Culmsee C, 1999, J CEREBR BLOOD F MET, V19, P1263, DOI 10.1097/00004647-199911000-00011
   Dare E, 2000, J NEUROSCI RES, V62, P557, DOI 10.1002/1097-4547(20001115)62:4<557::AID-JNR10>3.0.CO;2-9
   Disshon K, 1997, BRAIN RES, V764, P9, DOI 10.1016/S0006-8993(97)00418-6
   Dluzen D, 2000, J NEUROCYTOL, V29, P387, DOI 10.1023/A:1007117424491
   Du S, 1999, EXP NEUROL, V157, P96, DOI 10.1006/exnr.1999.7041
   Dubal D, 1999, J NEUROSCI, V19, P6385
   Dubal D, 1998, J CEREBR BLOOD F MET, V18, P1253, DOI 10.1097/00004647-199811000-00012
   Dubal D, 2001, ENDOCRINOLOGY, V142, P43, DOI 10.1210/en.142.1.43
   Emery E, 1998, J NEUROSURG, V89, P911, DOI 10.3171/jns.1998.89.6.0911
   Friedlander R, 1998, CELL DEATH DIFFER, V5, P823, DOI 10.1038/sj.cdd.4400433
   Gail M, 1999, J NATL CANCER I, V91, P1829, DOI 10.1093/jnci/91.21.1829
   Garcia-segura L, 2001, PROG NEUROBIOL, V63, P29, DOI 10.1016/S0301-0082(00)00025-3
   Garcia-segura L, 1998, NEUROREPORT, V9, P593, DOI 10.1097/00001756-199803090-00006
   Goodman S, 1998, BIOL REPROD, V59, P820, DOI 10.1095/biolreprod59.4.820
   Goodman Y, 1996, J NEUROCHEM, V66, P1836
   Greene K, 1997, WOMEN POLIT, V17, P17, DOI 10.1300/J014v17n03_02
   Greenlund L, 1995, NEURON, V15, P649, DOI 10.1016/0896-6273(95)90153-1
   Gridley K, 1998, MOL PHARMACOL, V54, P874, DOI 10.1124/mol.54.5.874
   Gruner J, 1992, J NEUROTRAUM, V9, P123, DOI 10.1089/neu.1992.9.123
   Hall E, 1991, J CEREBR BLOOD F MET, V11, P292, DOI 10.1038/jcbfm.1991.61
   Hata R, 1999, METAB BRAIN DIS, V14, P117, DOI 10.1023/A:1020709814456
   He Z, 2002, J NEUROL SCI, V193, P79, DOI 10.1016/S0022-510X(01)00648-7
   Henderson V, 1996, PSYCHONEUROENDOCRINO, V21, P421, DOI 10.1016/0306-4530(95)00060-7
   Honda K, 2000, J NEUROSCI RES, V60, P321, DOI 10.1002/(SICI)1097-4547(20000501)60:3<321::AID-JNR6>3.3.CO;2-K
   Honkaniemi J, 1996, MOL BRAIN RES, V42, P79, DOI 10.1016/S0169-328X(96)00121-0
   Jover T, 2002, J NEUROSCI, V22, P2115, DOI 10.1523/JNEUROSCI.22-06-02115.2002
   Kawas C, 1997, NEUROLOGY, V48, P1517, DOI 10.1212/WNL.48.6.1517
   Kitagawa K, 1998, STROKE, V29, P2616, DOI 10.1161/01.STR.29.12.2616
   Lee S, 2004, IN PRESS J NEUROTRAU, V0, P0
   Lee Y, 2000, EXP NEUROL, V166, P190, DOI 10.1006/exnr.2000.7494
   Li G, 1996, J NEUROPATH EXP NEUR, V55, P280, DOI 10.1097/00005072-199603000-00003
   Li M, 2000, NEUROSCIENCE, V99, P333, DOI 10.1016/S0306-4522(00)00173-1
   Li Y, 2000, RADIAT RES, V154, P268, DOI 10.1667/0033-7587(2000)154[0268:RIAITN]2.0.CO;2
   Linnik M, 1995, STROKE, V26, P1670, DOI 10.1161/01.STR.26.9.1670
   Liu X, 1997, J NEUROSCI, V17, P5395
   Lu A, 2002, J CEREBR BLOOD F MET, V22, P183, DOI 10.1097/00004647-200202000-00006
   Macmanus J, 1997, J CEREBR BLOOD F MET, V17, P815, DOI 10.1038/aj.jcbfm.9590266
   Martinou J, 1994, NEURON, V13, P1017, DOI 10.1016/0896-6273(94)90266-6
   Matsushita K, 2000, J NEUROSCI, V20, P6879, DOI 10.1523/JNEUROSCI.20-18-06879.2000
   Merry D, 1997, ANNU REV NEUROSCI, V20, P245, DOI 10.1146/annurev.neuro.20.1.245
   Nesic O, 2001, J NEUROTRAUM, V18, P947, DOI 10.1089/089771501750451857
   Nudel U, 1983, NUCLEIC ACIDS RES, V11, P1759, DOI 10.1093/nar/11.6.1759
   Ona V, 1999, NATURE, V399, P263, DOI 10.1038/20446
   Paganinihill A, 1995, PROG CARDIOVASC DIS, V38, P223, DOI 10.1016/S0033-0620(95)80014-X
   Pelligrino D, 1998, NEUROREPORT, V9, P3285, DOI 10.1097/00001756-199810050-00026
   Pike C, 1999, J NEUROCHEM, V72, P1552, DOI 10.1046/j.1471-4159.1999.721552.x
   Regan R, 1997, BRAIN RES, V764, P133, DOI 10.1016/S0006-8993(97)00437-X
   Rusa R, 1999, STROKE, V30, P1665, DOI 10.1161/01.STR.30.8.1665
   Sabourin J, 1994, INT J CANCER, V59, P1, DOI 10.1002/ijc.2910590102
   Sawada H, 2000, FASEB J, V14, P1202, DOI 10.1096/fasebj.14.9.1202
   Sawada H, 1998, J NEUROSCI RES, V54, P707, DOI 10.1002/(SICI)1097-4547(19981201)54:5<707::AID-JNR16>3.3.CO;2-K
   Schielke G, 1998, J CEREBR BLOOD F MET, V18, P180, DOI 10.1097/00004647-199802000-00009
   Schmidt R, 1996, J AM GERIATR SOC, V44, P1307, DOI 10.1111/j.1532-5415.1996.tb01400.x
   Selina C, 1989, BRAIN RES, V482, P271
   Shi J, 1998, BRAIN RES, V810, P87, DOI 10.1016/S0006-8993(98)00888-9
   Shimazaki K, 1994, NEUROSCI RES, V20, P95, DOI 10.1016/0168-0102(94)90026-4
   Shuman S, 1997, J NEUROSCI RES, V50, P798, DOI 10.1002/(SICI)1097-4547(19971201)50:5<798::AID-JNR16>3.3.CO;2-#
   Simpkins J, 1997, J NEUROSURG, V87, P724, DOI 10.3171/jns.1997.87.5.0724
   Singer C, 1999, J NEUROSCI, V19, P2455
   Singer C, 1998, NEUROREPORT, V9, P2565, DOI 10.1097/00001756-199808030-00025
   Singer C, 1996, NEUROSCI LETT, V212, P13, DOI 10.1016/0304-3940(96)12760-9
   Springer J, 1999, NAT MED, V5, P943, DOI 10.1038/11387
   Springer J, 2000, J NEUROSCI, V20, P7246
   Sudo S, 1997, NEUROSCI RES, V29, P345, DOI 10.1016/S0168-0102(97)00106-5
   Tang M, 1996, LANCET, V348, P429, DOI 10.1016/S0140-6736(96)03356-9
   Thompson K, 2002, ENDOCRINOLOGY, V143, P1058, DOI 10.1210/en.143.3.1058
   Toung T, 1998, STROKE, V29, P1666, DOI 10.1161/01.STR.29.8.1666
   Vedder H, 1999, J NEUROCHEM, V72, P2531, DOI 10.1046/j.1471-4159.1999.0722531.x
   Weaver C, 1997, BRAIN RES, V761, P338, DOI 10.1016/S0006-8993(97)00449-6
   Yakovlev A, 2001, MOL NEUROBIOL, V24, P131
   Yakovlev A, 1997, J NEUROSCI, V17, P7415
   Yang S, 2000, STROKE, V31, P745, DOI 10.1161/01.STR.31.3.745
   Yong C, 1998, J NEUROTRAUM, V15, P459, DOI 10.1089/neu.1998.15.459
   Yuan J, 2000, NATURE, V407, P802, DOI 10.1038/35037739
   Yune T, 2003, J NEUROTRAUM, V20, P207, DOI 10.1089/08977150360547116
   Zaulyanov L, 1999, CELL MOL NEUROBIOL, V19, P705, DOI 10.1023/A:1006948921855
   Zhang Y, 1998, BRAIN RES, V784, P321, DOI 10.1016/S0006-8993(97)00502-7
NR 96
TC 105
Z9 120
U1 1
U2 4
PU MARY ANN LIEBERT, INC
PI NEW ROCHELLE
PA 140 HUGUENOT STREET, 3RD FL, NEW ROCHELLE, NY 10801 USA
SN 0897-7151
EI 
J9 J NEUROTRAUM
PD MAR 15
PY 2004
VL 21
IS 3
BP 293
EP 306
DI 10.1089/089771504322972086
PG 14
WC Critical Care Medicine; Clinical Neurology; Neurosciences
SC General & Internal Medicine; Neurosciences & Neurology
GA 806CI
UT WOS:000220411600007
PM 15115604
ER

PT J
AU Gordon, NF
   Gulanick, M
   Costa, F
   Fletcher, G
   Franklin, BA
   Roth, EJ
   Shephard, T
AF Gordon, Nf
   Gulanick, M
   Costa, F
   Fletcher, G
   Franklin, Ba
   Roth, Ej
   Shephard, T
TI Physical activity and exercise recommendations for stroke survivors - An American Heart Association scientific statement from the Council on Clinical Cardiology, Subcommittee on Exercise, Cardiac Rehabilitation, and Prevention; the Council on Cardiovascular Nursing; the Council on Nutrition, Physical Activity, and Metabolism; and the Stroke Council
SO STROKE
LA English
DT Article
DE AHA Scientific Statement; stroke; exercise; rehabilitation; physical activity; risk
ID health-care professional; coronary-artery-disease; chronic hemiparetic stroke; transient ischemic attack; body-weight support; primary prevention; muscle strength; motor function; united-states; risk
CR Adams R, 2003, CIRCULATION, V108, P1278, DOI 10.1161/01.CIR.0000090444.87006.CF
   Ades P, 1992, ARCH INTERN MED, V152, P1033, DOI 10.1001/archinte.152.5.1033
   *am HA, 2002, HEART DIS STROK STAT, V0, P0
   *americanassociationofcardiovascularandpulmonaryrehabilitation , 2004, GUID CARD REH SEC PR, V4th, P0
   American COSM, 2000, GUID EX TEST PRESCR, V6, P0
   Angeleri F, 1993, STROKE, V24, P1478, DOI 10.1161/01.STR.24.10.1478
   [anonymous] , 1996, JAMA, V276, P241
   Bachynskicole M, 1985, OCCUP THER J RES, V5, P233, DOI 10.1177/153944928500500404
   Barker E, 2002, NEUROSCIENCE NURSING, V0, P626
   Beck A, 1961, ARCH GEN PSYCHIAT, V4, P561, DOI 10.1001/archpsyc.1961.01710120031004
   Bjuro T, 1975, SCAND J REHABIL MED, V7, P106
   Bohannon R, 1992, ARCH PHYS MED REHAB, V73, P721
   Borg G, 1982, MED SCI SPORT EXER, V14, P377, DOI 10.1249/00005768-198205000-00012
   Brinkmann J, 1979, PHYS THER, V59, P859, DOI 10.1093/ptj/59.7.859
   Brown R, 1996, STROKE, V27, P373
   Bruce R, 1967, PHYS ACTIVITY HEART, V0, P0
   Convertino V, 1983, J CARDIAC REHABIL, V3, P660
   Cooper R, 2000, CIRCULATION, V102, P3137
   Duncan P, 1998, STROKE, V29, P2055, DOI 10.1161/01.STR.29.10.2055
   Duncan PW, 1997, TOP STROKE REHABIL, V3, P1, DOI 10.1080/10749357.1997.11754126
   Duncan P, 2002, STROKE, V33, P167, DOI 10.1161/hs0102.101014
   Engardt M, 1995, ARCH PHYS MED REHAB, V76, P419, DOI 10.1016/S0003-9993(95)80570-2
   Evans R, 1987, ARCH PHYS MED REHAB, V68, P513
   Fletcher B, 1994, AM J CARDIOL, V73, P170, DOI 10.1016/0002-9149(94)90209-7
   Fletcher B, 1992, REHABILITATION MED C, V0, P203
   Fletcher G, 2001, CIRCULATION, V104, P1694, DOI 10.1161/hc3901.095960
   Folstein M, 1998, INT J GERIATR PSYCH, V13, P290
   Franklin B, 1996, SPORTS MED, V22, P306, DOI 10.2165/00007256-199622050-00004
   Franklin B, 2000, PHYSICIAN SPORTSMED, V28, P19, DOI 10.3810/psm.2000.10.1240
   Gillum R, 1997, STROKE, V28, P1527, DOI 10.1161/01.STR.28.8.1527
   Glader E, 2002, STROKE, V33, P1327, DOI 10.1161/01.STR.0000014248.28711.D6
   Goldstein L, 2001, CIRCULATION, V103, P163
   Gordon NF, 2001, CURR ATHEROSCLER REP, V3, P498, DOI 10.1007/s11883-001-0040-9
   Gordon NF, 2001, RESISTANCE TRAINING, V0, P237
   Gordon N, 2003, ACSMS EXERCISE MANAG, V0, P76
   Greenlund K, 2002, STROKE, V33, P565, DOI 10.1161/hs0202.102882
   Gresham G, 1979, ARCH PHYS MED REHAB, V60, P487
   Gresham G, 1995, CLIN PRACTICE GUIDEL, V16, P0
   Gresham G, 1998, STROKE PATHOPHYSIOLO, V0, P1389
   Hambrecht R, 2000, NEW ENGL J MED, V342, P454, DOI 10.1056/NEJM200002173420702
   Hamilton M, 1960, J NEUROL NEUROSUR PS, V23, P56, DOI 10.1136/jnnp.23.1.56
   Hamrin E, 1982, UPSALA J MED SCI, V87, P11, DOI 10.3109/03009738209178405
   Hesse S, 1995, STROKE, V26, P976, DOI 10.1161/01.STR.26.6.976
   Hjeltnes N, 1982, SCAND J SOC MED, V0, P245
   Hoskins T, 1975, ARCH PHYS MED REHAB, V56, P544
   Joseph L, 1999, STROKE, V30, P16, DOI 10.1161/01.STR.30.1.16
   King M, 1989, J CARDIOPULM REHABIL, V9, P237
   Kohl H, 1992, EPIDEMIOL REV, V14, P37, DOI 10.1093/oxfordjournals.epirev.a036091
   Lee C, 2002, MED SCI SPORT EXER, V34, P592
   Mackay-lyons M, 2002, ARCH PHYS MED REHAB, V83, P1378, DOI 10.1053/apmr.2002.35089
   Macko R, 2001, ARCH PHYS MED REHAB, V82, P879, DOI 10.1053/apmr.2001.23853
   Macko R, 1997, STROKE, V28, P326, DOI 10.1161/01.STR.28.2.326
   Mazzeo R, 1998, MED SCI SPORT EXER, V30, P992, DOI 10.1097/00005768-199806000-00033
   Mol VJ, 1991, REHABIL NURS, V16, P337
   Moldover J, 1984, ARCH PHYS MED REHAB, V65, P470
   Monga T, 1988, ARCH PHYS MED REHAB, V69, P937
   Olney S, 1991, ARCH PHYS MED REHAB, V72, P309
   Paffenbarger R, 1986, NEW ENGL J MED, V314, P605, DOI 10.1056/NEJM198603063141003
   Palmer-mclean K, 2003, ACSMS EXERCISE MANAG, V0, P238
   Pate R, 1995, JAMA-J AM MED ASSOC, V273, P402, DOI 10.1001/jama.273.5.402
   Pearson T, 2002, CIRCULATION, V106, P388, DOI 10.1161/01.CIR.0000020190.45892.75
   Pollock M, 1998, MED SCI SPORT EXER, V30, P975, DOI 10.1097/00005768-199806000-00032
   Pollock M, 2000, CIRCULATION, V101, P828, DOI 10.1161/01.CIR.101.7.828
   Potempa K, 1995, STROKE, V26, P101, DOI 10.1161/01.STR.26.1.101
   *publ HS, 1996, 017023001965 PHS, V0, P0
   Radloff LS, 1986, CLINICAL GERONTOLOGIST, V5, P119
   Rimmer J, 2000, MED SCI SPORT EXER, V32, P1990, DOI 10.1097/00005768-200012000-00004
   Roth E, 1994, ARCH PHYS MED REHAB, V75, P94
   Roth E, 1993, ARCH PHYS MED REHAB, V74, P752, DOI 10.1016/0003-9993(93)90038-C
   Roth E, 1988, STROKE, V19, P42, DOI 10.1161/01.STR.19.1.42
   Roth E, 1998, ARCH PHYS MED REHAB, V79, P329, DOI 10.1016/S0003-9993(98)90015-6
   Roth E, 1994, ATLAS CEREBROVASCULA, V0, P0
   Roth E, 2000, PHYS MED REHABILITAT, V0, P1117
   Roth E, 1992, NEUROREHABILITATION, V2, P7
   Roth EJ, 1996, TOP STROKE REHABIL, V3, P86
   Sacco R, 1982, STROKE, V13, P290, DOI 10.1161/01.STR.13.3.290
   Sacco R, 1997, STROKE, V28, P1507, DOI 10.1161/01.STR.28.7.1507
   Sacco R, 1998, STROKE, V29, P380, DOI 10.1161/01.STR.29.2.380
   Sharp S, 1997, ARCH PHYS MED REHAB, V78, P1231, DOI 10.1016/S0003-9993(97)90337-3
   Shepherd RB, 2001, NEURAL PLASTICITY, V8, P121, DOI 10.1155/NP.2001.121
   Silver K, 2000, NEUROREHAB NEURAL RE, V14, P65, DOI 10.1177/154596830001400108
   Siscovick D, 1984, NEW ENGL J MED, V311, P874, DOI 10.1056/NEJM198410043111402
   Smith G, 1999, STROKE, V30, P2112, DOI 10.1161/01.STR.30.10.2112
   Smith S, 2001, CIRCULATION, V104, P1577, DOI 10.1161/hc3801.097475
   Thompson P, 1982, JAMA-J AM MED ASSOC, V247, P2535, DOI 10.1001/jama.247.18.2535
   Thompson P, 1994, MED SCI SPORT EXER, V26, P0
   Thompson P, 2003, CIRCULATION, V107, P3109, DOI 10.1161/01.CIR.0000075572.40158.77
   Tomlinson J, 1998, STROKE REHABILITATIO, V0, P512
   Vickrey B, 2002, STROKE, V33, P901, DOI 10.1161/hs0402.105246
   Visintin M, 1998, STROKE, V29, P1122, DOI 10.1161/01.STR.29.6.1122
   Waters R, 1989, CRIT REV PHYS REHABI, V1, P183
   Weiss A, 2000, AM J PHYS MED REHAB, V79, P369, DOI 10.1097/00002060-200007000-00009
   Whitall J, 2000, STROKE, V31, P2390, DOI 10.1161/01.STR.31.10.2390
   Wolf P, 1999, STROKE, V30, P1991, DOI 10.1161/01.STR.30.9.1991
   *worldhealthorganization , 2007, ICF CY INT CLASS FUN, V0, P0
   Yesavage J, 1983, J PSYCHIATR RES, V17, P37, DOI 10.1016/0022-3956(82)90033-4
NR 96
TC 220
Z9 223
U1 0
U2 33
PU LIPPINCOTT WILLIAMS & WILKINS
PI PHILADELPHIA
PA TWO COMMERCE SQ, 2001 MARKET ST, PHILADELPHIA, PA 19103 USA
SN 0039-2499
EI 
J9 STROKE
PD MAY 15
PY 2004
VL 35
IS 5
BP 1230
EP 1240
DI 10.1161/01.STR.0000127303.19261.19
PG 11
WC Clinical Neurology; Peripheral Vascular Disease
SC Neurosciences & Neurology; Cardiovascular System & Cardiology
GA 814PY
UT WOS:000220987800039
PM 15105522
ER

PT J
AU Broeren, J
   Rydmark, M
   Sunnerhagen, KS
AF Broeren, J
   Rydmark, M
   Sunnerhagen, Ks
TI Virtual reality and haptics as a training device for movement rehabilitation after stroke: A single-case study
SO ARCHIVES OF PHYSICAL MEDICINE AND REHABILITATION
LA English
DT Article; Proceedings Paper
DE hemiparesis; rehabilitation; stroke; virtual systems
ID phase; trial
AB Objective: To investigate whether training in a virtual environment with a haptic device will improve motor function in the left hemiparetic arm of a stroke subject. Design: Single case, A-B-A design. Setting: University hospital research laboratory. Participant: A man in his late fifties (right handed), with a right-hemisphere lesion that caused a deficit in the left upper extremity. Intervention: The subject trained with a 3-dimensional computer game during a 4-week period that consisted of twelve 90-minute sessions. Main Outcome Measures: Three tests (Purdue pegboard test, dynamometer hand-grip strength, upper-extremity test) and a subjective interview were used to evaluate motor performance. Results: Improvements were found in fine manual dexterity, grip force, and motor control of the affected upper extremity. The subject reported that there was a change in his day-to-day use of the upper extremity and that he was able to use it in activities that were previously impossible for him. Conclusions: Training with virtual reality and haptics can promote motor rehabilitation. (C) 2004 by the American Congress of Rehabilitation Medicine and the American Academy of Physical Medicine and Rehabilitation.
C1 Univ Gothenburg, Dept Clin Neurosci & Rehabil Med, Sahlgrenska Acad, SE-41345 Gothenburg, Sweden.
RP Broeren, J (通讯作者)，Univ Gothenburg, Dept Clin Neurosci & Rehabil Med, Sahlgrenska Acad, Guldhedsgatan 19, SE-41345 Gothenburg, Sweden.
EM jurgen.broeren@mednet.gu.se
CR Broeks J, 1999, DISABIL REHABIL, V21, P357
   Broeren J, 2002, CYBERPSYCHOL BEHAV, V5, P207, DOI 10.1089/109493102760147196
   Feys H, 1998, STROKE, V29, P785, DOI 10.1161/01.STR.29.4.785
   Hamm N, 1980, PERCEPT MOTOR SKILL, V50, P309, DOI 10.2466/pms.1980.50.1.309
   Jack D, 2001, IEEE T NEUR SYS REH, V9, P308, DOI 10.1109/7333.948460
   Kwakkel G, 1999, LANCET, V354, P191, DOI 10.1016/S0140-6736(98)09477-X
   Merians A, 2002, PHYS THER, V82, P898, DOI 10.1093/ptj/82.9.898
   Nakayama H, 1994, ARCH PHYS MED REHAB, V75, P394, DOI 10.1016/0003-9993(94)90161-9
   Nelson D, 1996, AM J OCCUP THER, V50, P639, DOI 10.5014/ajot.50.8.639
   Nordenskiold U, 1993, SCAND J RHEUMATOL, V22, P14, DOI 10.3109/03009749309095105
   Piron L, 2001, ST HEAL T, V81, P386
   Zhan S, 2001, DISABIL REHABIL, V23, P1, DOI 10.1080/09638280150211202
NR 13
TC 109
Z9 117
U1 0
U2 24
PU W B SAUNDERS CO
PI PHILADELPHIA
PA INDEPENDENCE SQUARE WEST CURTIS CENTER, STE 300, PHILADELPHIA, PA 19106-3399 USA
SN 0003-9993
EI 
J9 ARCH PHYS MED REHAB
PD AUG 15
PY 2004
VL 85
IS 8
BP 1247
EP 1250
DI 10.1016/j.apmr.2003.09.020
PG 4
WC Rehabilitation; Sport Sciences
SC Rehabilitation; Sport Sciences
GA 846CK
UT WOS:000223292200006
PM 15295748
ER

PT J
AU Lee, JK
   Kim, JE
   Sivula, M
   Strittmatter, SM
AF Lee, Jk
   Kim, Je
   Sivula, M
   Strittmatter, Sm
TI Nogo receptor antagonism promotes stroke recovery by enhancing axonal plasticity
SO JOURNAL OF NEUROSCIENCE
LA English
DT Article
DE stroke; axon; Nogo; Nogo-66 receptor; red nucleus; corticofugal
ID middle cerebral-artery; myelin-associated glycoprotein; induced movement therapy; functional recovery; outgrowth inhibitor; motor recovery; cortical reorganization; intraluminal suture; neurite outgrowth; staircase test
AB After ischemic stroke, partial recovery of function frequently occurs and may depend on the plasticity of axonal connections. Here, we examine whether blockade of the Nogo-NogoReceptor (NgR) pathway might enhance axonal sprouting and thereby recovery after focal brain infarction. Mutant mice lacking NgR or Nogo-AB recover complex motor function after stroke more completely than do control animals. After a stroke, greater numbers of axons emanating from the undamaged cortex cross the midline to innervate the contralateral red nucleus and the ipsilateral cervical spinal cord; this axonal plasticity is enhanced in ngr(-/-) or nogo-ab(-/-) mice. In rats with middle cerebral artery occlusion, both the recovery of motor skills and corticofugal axonal plasticity are promoted by intracerebroventricular administration of a function-blocking NgR fragment. Behavioral improvement occurs when therapy is initiated 1 week after arterial occlusion. Thus, delayed pharmacological blockade of the NgR promotes subacute stroke recovery by facilitating axonal plasticity.
C1 Yale Univ, Sch Med, Dept Neurol, New Haven, CT 06510 USA.
RP Strittmatter, SM (通讯作者)，Yale Univ, Sch Med, Dept Neurol, POB 208018, New Haven, CT 06510 USA.
EM stephen.strittmatter@yale.edu
CR Acevedo L, 2004, NAT MED, V10, P382, DOI 10.1038/nm1020
   Baird A, 2001, BRAIN RES BULL, V54, P243, DOI 10.1016/S0361-9230(00)00457-3
   Barton W, 2003, EMBO J, V22, P3291, DOI 10.1093/emboj/cdg325
   Bartsch U, 1995, NEURON, V15, P1375, DOI 10.1016/0896-6273(95)90015-2
   Belayev L, 1996, STROKE, V27, P1616, DOI 10.1161/01.STR.27.9.1616
   Bland S, 2001, BEHAV BRAIN RES, V126, P33, DOI 10.1016/S0166-4328(01)00243-1
   Bonita R, 1988, STROKE, V19, P1497, DOI 10.1161/01.STR.19.12.1497
   Boquillon M, 1992, J PHARMACOL TOXICOL, V27, P1, DOI 10.1016/1056-8719(92)90013-Q
   Bregman B, 1995, NATURE, V378, P498, DOI 10.1038/378498a0
   Brosamle C, 2000, J NEUROSCI, V20, P8061
   Chen M, 2000, NATURE, V403, P434, DOI 10.1038/35000219
   Chen P, 2002, P NATL ACAD SCI USA, V99, P9031, DOI 10.1073/pnas.132076299
   Dijkhuizen R, 2001, P NATL ACAD SCI USA, V98, P12766, DOI 10.1073/pnas.231235598
   Domeniconi M, 2002, NEURON, V35, P283, DOI 10.1016/S0896-6273(02)00770-5
   Feydy A, 2002, STROKE, V33, P1610, DOI 10.1161/01.STR.0000017100.68294.52
   Foltys H, 2003, CLIN NEUROPHYSIOL, V114, P2404, DOI 10.1016/S1388-2457(03)00263-3
   Fournier A, 2002, J NEUROSCI, V22, P8876
   Fournier A, 2001, NATURE, V409, P341, DOI 10.1038/35053072
   Fuji Y, 2003, J NEUROSURG, V98, P64, DOI 10.3171/jns.2003.98.1.0064
   Grandpre T, 2000, NATURE, V403, P439, DOI 10.1038/35000226
   Grandpre T, 2002, NATURE, V417, P547, DOI 10.1038/417547a
   Harrigan M, 2002, NEUROSURGERY, V50, P589, DOI 10.1097/00006123-200203000-00030
   He X, 2003, NEURON, V38, P177, DOI 10.1016/S0896-6273(03)00232-0
   Huang D, 1999, NEURON, V24, P639, DOI 10.1016/S0896-6273(00)81118-6
   Hudzik T, 2000, PHARMACOL BIOCHEM BE, V65, P553, DOI 10.1016/S0091-3057(99)00243-9
   Hunter A, 2000, NEUROPHARMACOLOGY, V39, P806, DOI 10.1016/S0028-3908(99)00262-2
   Hurwitz B, 1991, STROKE, V22, P648, DOI 10.1161/01.STR.22.5.648
   Kawamata T, 1997, P NATL ACAD SCI USA, V94, P8179, DOI 10.1073/pnas.94.15.8179
   Kim J, 2003, NEURON, V38, P187, DOI 10.1016/S0896-6273(03)00147-8
   Knecht S, 2001, NEUROLOGY, V57, P2248, DOI 10.1212/WNL.57.12.2248
   Li Q, 2002, EXP NEUROL, V177, P531, DOI 10.1006/exnr.2002.7994
   Li S, 2003, J NEUROSCI, V23, P4219
   Liepert J, 2001, J NEUROL, V248, P315, DOI 10.1007/s004150170207
   Liu B, 2002, SCIENCE, V297, P1190, DOI 10.1126/science.1073031
   Longa E, 1989, STROKE, V20, P84, DOI 10.1161/01.STR.20.1.84
   Mcgee A, 2003, TRENDS NEUROSCI, V26, P193, DOI 10.1016/S0166-2236(03)00062-6
   Mckerracher L, 1994, NEURON, V13, P805, DOI 10.1016/0896-6273(94)90247-X
   Montoya C, 1991, J NEUROSCI METH, V36, P219, DOI 10.1016/0165-0270(91)90048-5
   Mukhopadhyay G, 1994, NEURON, V13, P757, DOI 10.1016/0896-6273(94)90042-6
   Nakamura S, 2001, BRAIN RES, V912, P128, DOI 10.1016/S0006-8993(01)02704-4
   Papadopoulos C, 2002, ANN NEUROL, V51, P433, DOI 10.1002/ana.10144
   Pineiro R, 2001, STROKE, V32, P1134, DOI 10.1161/01.STR.32.5.1134
   Prinjha R, 2000, NATURE, V403, P383, DOI 10.1038/35000287
   Reding M, 1988, STROKE, V19, P1354, DOI 10.1161/01.STR.19.11.1354
   Schaechter J, 2002, NEUROREHAB NEURAL RE, V16, P326, DOI 10.1177/154596830201600403
   Schnell L, 1990, NATURE, V343, P269, DOI 10.1038/343269a0
   Schroeter M, 2002, J NEUROSCI METH, V117, P43, DOI 10.1016/S0165-0270(02)00072-9
   Simonen M, 2003, NEURON, V38, P201, DOI 10.1016/S0896-6273(03)00226-5
   Small S, 2002, BRAIN, V125, P1544, DOI 10.1093/brain/awf148
   Sonde L, 2001, CEREBROVASC DIS, V12, P253, DOI 10.1159/000047712
   Stroemer R, 1998, STROKE, V29, P2381, DOI 10.1161/01.STR.29.11.2381
   Van DLJ, 1999, STROKE, V30, P2369, DOI 10.1161/01.STR.30.11.2369
   Virley D, 2000, J CEREBR BLOOD F MET, V20, P563, DOI 10.1097/00004647-200003000-00015
   Wade D, 1987, J NEUROL NEUROSUR PS, V50, P177, DOI 10.1136/jnnp.50.2.177
   Walker-batson D, 2001, STROKE, V32, P2093, DOI 10.1161/hs0901.095720
   Walkerbatson D, 1995, STROKE, V26, P2254, DOI 10.1161/01.STR.26.12.2254
   Wang K, 2002, NATURE, V417, P941, DOI 10.1038/nature00867
   Werhahn K, 2003, ANN NEUROL, V54, P464, DOI 10.1002/ana.10686
   Wiessner C, 2003, J CEREBR BLOOD F MET, V23, P154, DOI 10.1097/01.WCB.0000040400.30600.AF
   Wolf S, 2002, NEUROLOGIST, V8, P325, DOI 10.1097/00127893-200211000-00001
   Zemke A, 2003, STROKE, V34, P0, DOI 10.1161/01.STR.0000065827.35634.5E
   Zheng B, 2003, NEURON, V38, P213, DOI 10.1016/S0896-6273(03)00225-3
NR 62
TC 265
Z9 288
U1 1
U2 12
PU SOC NEUROSCIENCE
PI WASHINGTON
PA 11 DUPONT CIRCLE, NW, STE 500, WASHINGTON, DC 20036 USA
SN 0270-6474
EI 
J9 J NEUROSCI
PD JUL 7
PY 2004
VL 24
IS 27
BP 6209
EP 6217
DI 10.1523/JNEUROSCI.1643-04.2004
PG 9
WC Neurosciences
SC Neurosciences & Neurology
GA 835NR
UT WOS:000222491000019
PM 15240813
ER

PT J
AU Celnik, PA
   Cohen, LG
AF Celnik, Pa
   Cohen, Lg
TI Modulation of motor function and cortical plasticity in health and disease
SO RESTORATIVE NEUROLOGY AND NEUROSCIENCE
LA English
DT Review
DE plasticity; motor; somatosensory; rehabilitation; TMS
ID transcranial magnetic stimulation; use-dependent plasticity; peripheral-nerve stimulation; long-term reorganization; human visual-cortex; somatosensory cortex; interhemispheric inhibition; theoretical calculation; motorsensory cortex; brain-stimulation
AB Basic science studies demonstrated mechanisms of plasticity and metaplasticity. More recent human studies identified some of these mechanisms as operating in multiple areas of human cognition, such as learning and memory, and in functional recovery from lesions in the CNS, as in stroke. One of the goals of neurorehabilitation is the translation of these principles into rational strategies to promote recovery of function. Understanding the mechanisms and functional role of human plasticity could lead to the development of therapeutic options in situations in which there is virtually no treatment alternative, as in chronic stroke. We review some of the work performed to better understand the substrates and mechanisms underlying cortical plasticity and discuss some experimental approaches to enhance cortical plasticity and recovery of function, like cortical stimulation.
C1 NIH, Human Cort Physiol Sect, NINDS, Bethesda, MD 20892 USA.
   Johns Hopkins Univ, Dept Phys Med & Rehabil, Baltimore, MD USA.
RP Cohen, LG (通讯作者)，NIH, Human Cort Physiol Sect, NINDS, Bldg 10,Room 5N226, Bethesda, MD 20892 USA.
EM cohenl@ninds.nih.gov
CR Abraham W, 1996, TRENDS NEUROSCI, V19, P126, DOI 10.1016/S0166-2236(96)80018-X
   Asanuma H, 1981, PROG NEUROBIOL, V16, P241, DOI 10.1016/0301-0082(81)90015-0
   Asanuma H, 1962, J NEUROPHYSIOL, V25, P198, DOI 10.1152/jn.1962.25.2.198
   Asanuma H, 1979, BRAIN RES, V172, P197, DOI 10.1016/0006-8993(79)90532-8
   Asanuma H, 1989, JPN J PHYSIOL, V39, P1, DOI 10.2170/jjphysiol.39.1
   Asanuma H, 1972, BRAIN RES, V40, P3, DOI 10.1016/0006-8993(72)90098-4
   Asanuma H, 1968, J NEUROPHYSIOL, V31, P670, DOI 10.1152/jn.1968.31.5.670
   Aschersleben G, 2001, EXP BRAIN RES, V136, P331, DOI 10.1007/s002210000562
   Barker A, 1985, LANCET, V1, P1106
   Barsilneto J, 1992, J CLIN NEUROPHYSIOL, V0, P132
   Bastian H, 1887, BRAIN, V10, P1, DOI 10.1093/BRAIN/10.1.1
   Bodegard A, 2001, NEURON, V31, P317, DOI 10.1016/S0896-6273(01)00362-2
   Boroojerdi B, 2000, CEREB CORTEX, V10, P529, DOI 10.1093/cercor/10.5.529
   Boroojerdi B, 2002, CLIN NEUROPHYSIOL, V113, P1501, DOI 10.1016/S1388-2457(02)00198-0
   Boroojerdi B, 2001, P NATL ACAD SCI USA, V98, P14698, DOI 10.1073/pnas.251357198
   Brasilneto J, 1993, BRAIN, V116, P511, DOI 10.1093/brain/116.3.511
   Brasilneto J, 1992, NEUROLOGY, V42, P1302, DOI 10.1212/WNL.42.7.1302
   Buonomano D, 1998, ANNU REV NEUROSCI, V21, P149, DOI 10.1146/annurev.neuro.21.1.149
   Butefisch C, 2004, IN PRESS J NEUROPHYS, V0, P0
   Butefisch C, 2002, ANN NEUROL, V51, P59, DOI 10.1002/ana.10056
   Butefisch C, 2000, P NATL ACAD SCI USA, V97, P3661, DOI 10.1073/pnas.050350297
   Calford M, 1988, NATURE, V332, P446, DOI 10.1038/332446a0
   Calford M, 1990, SCIENCE, V249, P805, DOI 10.1126/science.2389146
   Chen R, 1998, J NEUROSCI, V18, P3443
   Chen R, 1997, ANN NEUROL, V41, P247, DOI 10.1002/ana.410410216
   Chen R, 1997, NEUROLOGY, V48, P0
   Classen J, 1998, J NEUROPHYSIOL, V79, P1117, DOI 10.1152/jn.1998.79.2.1117
   Cohen L, 1998, J CLIN NEUROPHYSIOL, V15, P305, DOI 10.1097/00004691-199807000-00003
   Cohen L, 1990, ELECTROEN CLIN NEURO, V75, P350, DOI 10.1016/0013-4694(90)90113-X
   Cohen L, 1991, BRAIN, V114, P615, DOI 10.1093/brain/114.1.615
   Cohen L, 1997, NATURE, V389, P180, DOI 10.1038/38278
   Cohen L, 1991, ELECTROEN CLIN NEURO, V81, P366, DOI 10.1016/0168-5597(91)90026-T
   Conforto A, 2002, ANN NEUROL, V51, P122, DOI 10.1002/ana.10070
   Crist R, 2001, NAT NEUROSCI, V4, P519, DOI 10.1038/87470
   Di LV, 1999, EXP BRAIN RES, V124, P520, DOI 10.1007/s002210050648
   Edin B, 1995, J PHYSIOL-LONDON, V487, P243, DOI 10.1113/jphysiol.1995.sp020875
   Elbert T, 1999, EEG CL N SU, V0, P284
   Epstein C, 1990, NEUROLOGY, V40, P666, DOI 10.1212/WNL.40.4.666
   Epstein C, 1989, J CLIN NEUROPHYSIOL, V0, P354
   Ferbert A, 1992, J PHYSIOL-LONDON, V453, P525, DOI 10.1113/jphysiol.1992.sp019243
   Fischer T, 1997, NATURE, V389, P860, DOI 10.1038/39892
   Florence S, 1995, J NEUROSCI, V15, P8083
   Fridman E, 2004, IN PRESS BRAIN, V0, P0
   Fuhr P, 1992, ELECTROEN CLIN NEURO, V85, P53, DOI 10.1016/0168-5597(92)90102-H
   Garraghty P, 1991, SOMATOSENS MOT RES, V8, P347, DOI 10.3109/08990229109144757
   Gerloff C, 1998, BRAIN, V121, P1695, DOI 10.1093/brain/121.9.1695
   Gerloff C, 1997, BRAIN, V120, P1587, DOI 10.1093/brain/120.9.1587
   Gordon J, 1995, J NEUROPHYSIOL, V73, P347, DOI 10.1152/jn.1995.73.1.347
   Hamdy S, 1998, NAT NEUROSCI, V1, P64, DOI 10.1038/264
   Hanajima R, 2001, J PHYSIOL-LONDON, V531, P849, DOI 10.1111/j.1469-7793.2001.0849h.x
   Hebb DO, 1949, ORG BEHAV, V0, P0
   Iriki A, 1991, J NEUROPHYSIOL, V65, P1435, DOI 10.1152/jn.1991.65.6.1435
   Jacobs K, 1991, SCIENCE, V251, P944, DOI 10.1126/science.2000496
   Kaas J, 1991, ANNU REV NEUROSCI, V14, P137, DOI 10.1146/annurev.neuro.14.1.137
   Kaelin-lang A, 2002, J PHYSIOL-LONDON, V540, P623, DOI 10.1113/jphysiol.2001.012801
   Kammer T, 1999, NEUROPSYCHOLOGIA, V37, P191
   Kaneko T, 1994, J COMP NEUROL, V345, P161, DOI 10.1002/cne.903450202
   Karni A, 1995, NATURE, V377, P155
   Levy L, 2002, ANN NEUROL, V52, P755, DOI 10.1002/ana.10372
   Luft A, 2002, EXP BRAIN RES, V142, P562, DOI 10.1007/s00221-001-0952-1
   Luft A, 2001, EXP BRAIN RES, V140, P112, DOI 10.1007/s002210100805
   Maccabee P, 1991, ELECTROEN CLIN NEURO, V0, P111
   Mesulam M, 1999, PHILOS T R SOC B, V354, P1325, DOI 10.1098/rstb.1999.0482
   Muellbacher W, 2002, ARCH NEUROL-CHICAGO, V59, P1278, DOI 10.1001/archneur.59.8.1278
   Muellbacher W, 2001, EXP BRAIN RES, V136, P431, DOI 10.1007/s002210000614
   Murase N, 2004, IN PRESS ANN NEUROLO, V0, P0
   Nilsson J, 1992, ELECTROEN CLIN NEURO, V85, P253, DOI 10.1016/0168-5597(92)90114-Q
   Nudo R, 1990, SOMATOSENS MOT RES, V7, P463, DOI 10.3109/08990229009144720
   Nudo R, 1996, SCIENCE, V272, P1791, DOI 10.1126/science.272.5269.1791
   Ojemann G, 1983, BEHAV BRAIN SCI, V6, P189, DOI 10.1017/S0140525X00015491
   Pascual-leone A, 2000, CURR OPIN NEUROBIOL, V10, P232, DOI 10.1016/S0959-4388(00)00081-7
   Pascualleone A, 1992, BRAIN, V115, P109, DOI 10.1093/brain/115.1.109
   Pascualleone A, 1994, BRAIN, V117, P847, DOI 10.1093/brain/117.4.847
   Pascualleone A, 1995, J NEUROPHYSIOL, V74, P1037, DOI 10.1152/jn.1995.74.3.1037
   Pavlides C, 1993, J NEUROPHYSIOL, V70, P733, DOI 10.1152/jn.1993.70.2.733
   Pearson K, 2000, CURR OPIN NEUROBIOL, V10, P649, DOI 10.1016/S0959-4388(00)00130-6
   Plautz E, 2003, NEUROL RES, V25, P801, DOI 10.1179/016164103771953880
   Pleger B, 2001, P NATL ACAD SCI USA, V98, P12255, DOI 10.1073/pnas.191176298
   Poldrack R, 2000, NEUROIMAGE, V12, P1, DOI 10.1006/nimg.2000.0596
   Ragert P, 2004, NEUROSCI LETT, V356, P91, DOI 10.1016/j.neulet.2003.11.034
   Recanzone G, 1990, J NEUROPHYSIOL, V63, P1213, DOI 10.1152/jn.1990.63.5.1213
   Reding M, 1988, STROKE, V19, P1354, DOI 10.1161/01.STR.19.11.1354
   Ridding M, 1995, CAN J PHYSIOL PHARM, V73, P218, DOI 10.1139/y95-032
   Ridding M, 2000, EXP BRAIN RES, V131, P135, DOI 10.1007/s002219900269
   Ridding M, 2001, CLIN NEUROPHYSIOL, V112, P1461, DOI 10.1016/S1388-2457(01)00592-2
   Roricht S, 1999, NEUROLOGY, V53, P106, DOI 10.1212/WNL.53.1.106
   Rosen I, 1972, EXP BRAIN RES, V14, P257, DOI 10.1007/BF00816162
   Rossi S, 1998, NEUROIMAGE, V8, P163, DOI 10.1006/nimg.1998.0352
   Rossini P, 1996, NEUROSCI LETT, V214, P191, DOI 10.1016/0304-3940(96)12940-2
   Rossini P, 2000, BRAIN RES REV, V33, P131, DOI 10.1016/S0169-328X(00)00090-5
   Roth B, 1992, ELECTROEN CLIN NEURO, V85, P116, DOI 10.1016/0168-5597(92)90077-O
   Roth B, 1990, MUSCLE NERVE, V13, P734, DOI 10.1002/mus.880130812
   Roth B, 1991, ELECTROEN CLIN NEURO, V81, P47, DOI 10.1016/0168-5597(91)90103-5
   Roth B, 1991, ELECTROEN CLIN NEURO, V0, P268
   Rothwell J, 1982, BRAIN, V105, P515, DOI 10.1093/brain/105.3.515
   Rudiak D, 1994, ELECTROEN CLIN NEURO, V93, P358, DOI 10.1016/0013-4694(94)00144-A
   Sadato N, 1995, ANN NEUROL, V37, P74, DOI 10.1002/ana.410370114
   Sawaki L, 2003, ANN NEUROL, V53, P521, DOI 10.1002/ana.10529
   Sawaki L, 2003, EXP BRAIN RES, V148, P504, DOI 10.1007/s00221-002-1328-x
   Sawaki L, 2002, NEUROLOGY, V59, P1262, DOI 10.1212/WNL.59.8.1262
   Sawaki L, 2002, J NEUROPHYSIOL, V87, P166, DOI 10.1152/jn.00279.2001
   Siebner H, 2003, EXP BRAIN RES, V148, P1, DOI 10.1007/s00221-002-1234-2
   Stefan K, 2000, BRAIN, V123, P572, DOI 10.1093/brain/123.3.572
   Struppler A, 2003, NEUROREHABILITATION, V18, P69
   Taub E, 2002, NAT REV NEUROSCI, V3, P228, DOI 10.1038/nrn754
   Thompson W, 1970, BRAIN RES, V22, P15, DOI 10.1016/0006-8993(70)90399-9
   Uy J, 2003, NEUROLOGY, V61, P982, DOI 10.1212/01.WNL.0000078809.33581.1F
   Werhahn K, 2002, BRAIN, V125, P1402, DOI 10.1093/brain/awf140
   Werhahn K, 2002, NAT NEUROSCI, V5, P936, DOI 10.1038/nn917
   Werhahn K, 2003, ANN NEUROL, V54, P464, DOI 10.1002/ana.10686
   Wolters A, 2003, J NEUROPHYSIOL, V89, P2339, DOI 10.1152/jn.00900.2002
   Wu C, 1999, J NEUROSCI, V19, P7679, DOI 10.1523/JNEUROSCI.19-17-07679.1999
   Wu C, 2000, NEURON, V28, P967, DOI 10.1016/S0896-6273(00)00167-7
   Zarzecki P, 1979, PROG BRAIN RES, V50, P113
   Ziemann U, 1998, J NEUROSCI, V18, P7000
   Ziemann U, 2002, CLIN NEUROPHYSIOL, V113, P1308, DOI 10.1016/S1388-2457(02)00171-2
   Ziemann U, 1998, J NEUROSCI, V18, P1115
   Ziemann U, 2002, J NEUROSCI, V22, P5563
   Ziemann U, 2001, BRAIN, V124, P1171, DOI 10.1093/brain/124.6.1171
NR 120
TC 38
Z9 42
U1 0
U2 5
PU IOS PRESS
PI AMSTERDAM
PA NIEUWE HEMWEG 6B, 1013 BG AMSTERDAM, NETHERLANDS
SN 0922-6028
EI 
J9 RESTOR NEUROL NEUROS
PD JUN 15
PY 2004
VL 22
IS 3-5
BP 261
EP 268
DI 
PG 8
WC Neurosciences
SC Neurosciences & Neurology
GA 883AU
UT WOS:000225982400011
PM 15502270
ER

PT J
AU Elsersy, H
   Sheng, HX
   Lynch, JR
   Moldovan, M
   Pearlstein, RD
   Warner, DS
AF Elsersy, H
   Sheng, Hx
   Lynch, Jr
   Moldovan, M
   Pearlstein, Rd
   Warner, Ds
TI Effects of isoflurane versus fentanyl-nitrous oxide anesthesia on long-term outcome from severe forebrain ischemia in the rat
SO ANESTHESIOLOGY
LA English
DT Article
ID incomplete cerebral-ischemia; toxicity in-vivo; pentobarbital reduce; memory impairment; ca1; neuroprotection; neurogenesis; halothane; amnesia; lesion
AB Background: This study examined long-term outcome from severe forebrain ischemia in the rat, as a function of anesthetic given during the ischemic injury. Methods: Rats were subjected to 10 min of near-complete forebrain ischemia while anesthetized with either 1.4% isoflurane or 70% nitrous oxide-fentanyl. Neurologic and histologic outcomes were measured at 5 days, 3 weeks, or 3 months after ischemia. Results: At 5 days, isoflurane-anesthetized rats had less damage than did fentanyl-nitrous oxide-anesthetized rats (mean +/- SD, percent alive hippocampal CA1 neurons = 58 +/- 29 vs. 20 16, respectively; P = 0.011). This was accompanied by improved motor function in the isoflurane group (P = 0.002). At 3 weeks, there was no difference between groups for either outcome variable (percent alive CA1 neurons = 35 +/- 26 and 36 28 for isoflurane and fentanyl-nitrous oxide, respectively). Similarly, at 3 months, there was no difference between groups (percent alive CA1 neurons = 56 +/- 27 and 60 +/- 27 for isoflurane and fentanyl-nitrous oxide, respectively). Morris water maze performance at 3 months was similar between anesthetic groups and was also similar to sham performance. The percent alive CA1 neurons in the fentanyl-nitrous oxide group increased with duration of recovery (P = 0.004). There were no differences among isoflurane groups over time (5 days vs. 3 weeks, P = 0.26; 5 days vs. 3 months, P = 0.99; 3 week vs. 3 months, P = 0.32). Conclusions: This study found no change in the percent alive CA1 hippocampal neurons as a function of duration of recovery from severe forebrain ischemia in isoflurane anesthetized rats. In contrast, the percent alive CA1 neurons in fentanyl-nitrous oxide-anesthetized rats tripled over 3 months of recovery. The natural history of long-term responses to forebrain ischemia requires further study before conclusions can be drawn with respect to the permanence of isoflurane neuroprotection.
C1 Duke Univ, Med Ctr, Multidisciplinary Neuroprotect Labs, Durham, NC 27710 USA.
RP Warner, DS (通讯作者)，Duke Univ, Med Ctr, Multidisciplinary Neuroprotect Labs, Durham, NC 27710 USA.
EM warne002@mc.duke.edu
FU NATIONAL INSTITUTE OF GENERAL MEDICAL SCIENCES [R01GM067139] Funding Source: NIH RePORTER; NIGMS NIH HHS [R01 GM67139] Funding Source: Medline
CR Auer R, 1985, ACTA NEUROPATHOL, V67, P25, DOI 10.1007/BF00688121
   Baughman V, 1988, ANESTHESIOLOGY, V69, P192, DOI 10.1097/00000542-198808000-00007
   Bickler P, 2003, ANESTH ANALG, V97, P564, DOI 10.1213/01.ANE.0000068880.82739.7B
   Blanck T, 2000, ANESTHESIOLOGY, V93, P1285, DOI 10.1097/00000542-200011000-00023
   Block F, 2001, NEUROSCI LETT, V298, P103, DOI 10.1016/S0304-3940(00)01729-8
   Colbourne F, 1999, STROKE, V30, P662, DOI 10.1161/01.STR.30.3.662
   Combs D, 1987, STROKE, V18, P503, DOI 10.1161/01.STR.18.2.503
   Cummings J, 1984, NEUROLOGY, V34, P679, DOI 10.1212/WNL.34.5.679
   Dietrich W, 1993, J CEREBR BLOOD F MET, V13, P541, DOI 10.1038/jcbfm.1993.71
   Felling R, 2003, J NEUROSCI RES, V73, P277, DOI 10.1002/jnr.10670
   Gionet T, 1992, BRAIN RES, V586, P188, DOI 10.1016/0006-8993(92)91626-P
   Gionet T, 1991, STROKE, V22, P1040, DOI 10.1161/01.STR.22.8.1040
   Grubb N, 2000, STROKE, V31, P1509, DOI 10.1161/01.STR.31.7.1509
   Harada H, 1999, ANESTH ANALG, V89, P1442, DOI 10.1097/00000539-199912000-00022
   Holzer M, 2002, NEW ENGL J MED, V346, P549
   Homi H, 2003, ANESTHESIOLOGY, V99, P1145, DOI 10.1097/00000542-200311000-00022
   Inoue S, 2003, ANESTHESIOLOGY, V99, P0
   Kawaguchi M, 2000, ANESTHESIOLOGY, V92, P1335, DOI 10.1097/00000542-200005000-00023
   Kimbro J, 2000, ANESTHESIOLOGY, V92, P806, DOI 10.1097/00000542-200003000-00024
   Kokaia Z, 2003, CURR OPIN NEUROBIOL, V13, P127, DOI 10.1016/S0959-4388(03)00017-5
   Mackensen G, 1999, ANESTHESIOLOGY, V90, P873, DOI 10.1097/00000542-199903000-00031
   Mackensen G, 2000, ANESTHESIOLOGY, V93, P1102, DOI 10.1097/00000542-200010000-00035
   Miura Y, 1998, ANESTHESIOLOGY, V89, P391, DOI 10.1097/00000542-199808000-00016
   Moody E, 1988, J NEUROCHEM, V51, P1386, DOI 10.1111/j.1471-4159.1988.tb01102.x
   Morris R, 1984, J NEUROSCI METH, V11, P47, DOI 10.1016/0165-0270(84)90007-4
   Patel P, 1998, ANESTH ANALG, V86, P773, DOI 10.1097/00000539-199804000-00018
   Schmidt W, 2002, NEUROSCI LETT, V334, P153, DOI 10.1016/S0304-3940(02)01072-8
   Smith M, 1988, ACTA NEUROPATHOL, V76, P253, DOI 10.1007/BF00687772
   Smith M, 1984, ACTA NEUROL SCAND, V69, P385, DOI 10.1111/j.1600-0404.1984.tb07822.x
   Soonthon-brant V, 1999, ANESTH ANALG, V88, P49, DOI 10.1097/00000539-199901000-00010
   Sullivan B, 2002, ANESTHESIOLOGY, V96, P189, DOI 10.1097/00000542-200201000-00033
   Valtysson J, 1994, ACTA NEUROCHIR, V129, P58, DOI 10.1007/BF01400874
   Verhaegen M, 1994, ANESTHESIOLOGY, V81, P965, DOI 10.1097/00000542-199410000-00024
   Warner DS, 1989, J NEUROSURG ANESTHESIOL, V1, P219, DOI 10.1097/00008506-198909000-00003
   Wells B, 1963, SURGERY, V54, P216
   Werner C, 1995, BRIT J ANAESTH, V75, P756, DOI 10.1093/bja/75.6.756
   Wolf H, 1996, J HISTOCHEM CYTOCHEM, V44, P1167, DOI 10.1177/44.10.8813082
   Yang J, 1991, ANN NY ACAD SCI, V625, P287, DOI 10.1111/j.1749-6632.1991.tb33851.x
   Zolamorgan S, 1986, J NEUROSCI, V6, P2950
NR 39
TC 74
Z9 79
U1 0
U2 2
PU LIPPINCOTT WILLIAMS & WILKINS
PI PHILADELPHIA
PA TWO COMMERCE SQ, 2001 MARKET ST, PHILADELPHIA, PA 19103 USA
SN 0003-3022
EI 
J9 ANESTHESIOLOGY
PD MAY 15
PY 2004
VL 100
IS 5
BP 1160
EP 1166
DI 10.1097/00000542-200405000-00018
PG 7
WC Anesthesiology
SC Anesthesiology
GA 815VS
UT WOS:000221070400017
PM 15114213
ER

PT J
AU Nelles, G
AF Nelles, G
TI Cortical reorganization - effects of intensive therapy - Results from prospective functional imaging studies
SO RESTORATIVE NEUROLOGY AND NEUROSCIENCE
LA English
DT Article
DE cortical reorganization; plasticity; neurorehabilitation; stroke; PET; fMRI
ID motor recovery; stroke rehabilitation; plasticity; activation; evolution; movement
AB Recovery from hemiparesis after stroke largely depends on widespread functional and structural neuronal plasticity. Based on animal studies of rehabilitative and pharmacological interventions on recovery, recent neuroscientific findings suggest that new rehabilitative interventions may also have benefits by modulating neuroplastic mechanisms in stroke patients. Neurofunctional imaging methods such as Positron Emission Tomography (PET) and functional Magnetic Resonance Imaging (fMRI) as well as transcranial magnetic stimulation (TMS) now permit direct studies of training-induced plasticity in stroke patients. Prospectively conducted studies using these techniques have investigated how plasticity relates to recovery of motor function and how intensive training modulates cortical reorganization. Despite technical and methodological differences, consistent neuroanatomic findings on training-induced reorganization of the motor system have been reported. These discoveries have important implications for the future development of neurorehabilitative training methods. With continuously improving methods to study cortical reorganization and over 100 randomized clinical trials on stroke rehabilitation published during the past five years, this promises to be an exciting time in stroke rehabilitation research.
C1 Univ Essen Gesamthsch Klinikum, Neurol Klin & Poliklin, Essen, Germany.
RP Nelles, G (通讯作者)，Univ Essen Gesamthsch Klinikum, Neurol Klin & Poliklin, Essen, Germany.
EM gereon.nelles@uni-essen.de
CR Calautti C, 2001, STROKE, V32, P2534, DOI 10.1161/hs1101.097401
   Calautti C, 2003, STROKE, V34, P1553, DOI 10.1161/01.STR.0000071761.36075.A6
   Carey J, 2002, BRAIN, V125, P773, DOI 10.1093/brain/awf091
   Carr J, 1987, MOTOR RELEARNING PRO, V0, P0
   Desposito M, 2003, NAT REV NEUROSCI, V4, P863, DOI 10.1038/nrn1246
   Duncan P, 1994, STROKE, V25, P1181, DOI 10.1161/01.STR.25.6.1181
   Elbert T, 2003, NERVENARZT, V74, P334, DOI 10.1007/s00115-003-1498-1
   Feydy A, 2002, STROKE, V33, P1610, DOI 10.1161/01.STR.0000017100.68294.52
   Foley NC, 2003, TOP STROKE REHABIL, V10, P1
   Hesse S, 2003, PHYS MED REHABIL CLIN N AM, V14, P0, DOI 10.1016/S1047-9651(02)00061-X
   Johansen-berg H, 2002, BRAIN, V125, P2731, DOI 10.1093/brain/awf282
   Kopp B, 1999, NEUROREPORT, V10, P807, DOI 10.1097/00001756-199903170-00026
   Langhammer B, 2000, CLIN REHABIL, V14, P361, DOI 10.1191/0269215500cr338oa
   Liepert J, 2000, STROKE, V31, P1210, DOI 10.1161/01.STR.31.6.1210
   Marshall R, 2000, STROKE, V31, P656, DOI 10.1161/01.STR.31.3.656
   Nakayama H, 1994, ARCH PHYS MED REHAB, V75, P852, DOI 10.1016/0003-9993(94)90108-2
   Nelles G, 2001, NEUROIMAGE, V13, P1146, DOI 10.1006/nimg.2001.0757
   Nelles G, 1999, ANN NEUROL, V46, P901, DOI 10.1002/1531-8249(199912)46:6<901::AID-ANA13>3.0.CO;2-7
   Nudo R, 2003, J REHABIL MED, V35, P7, DOI 10.1080/16501960310010070
   Schaechter J, 2002, NEUROREHAB NEURAL RE, V16, P326, DOI 10.1177/154596830201600403
   Siebner H, 2003, EXP BRAIN RES, V148, P1, DOI 10.1007/s00221-002-1234-2
   Small S, 2002, BRAIN, V125, P1544, DOI 10.1093/brain/awf148
   Van DLJ, 2001, CLIN REHABIL, V15, P20, DOI 10.1191/026921501677557755
NR 23
TC 55
Z9 56
U1 1
U2 5
PU IOS PRESS
PI AMSTERDAM
PA NIEUWE HEMWEG 6B, 1013 BG AMSTERDAM, NETHERLANDS
SN 0922-6028
EI 
J9 RESTOR NEUROL NEUROS
PD JUN 15
PY 2004
VL 22
IS 3-5
BP 239
EP 244
DI 
PG 6
WC Neurosciences
SC Neurosciences & Neurology
GA 883AU
UT WOS:000225982400009
PM 15502268
ER

PT J
AU O’neill, B
   Mcmillan, TM
AF O’neill, B
   Mcmillan, Tm
TI The efficacy of contralesional limb activation in rehabilitation of unilateral hemiplegia and visual neglect: A baseline-intervention study
SO NEUROPSYCHOLOGICAL REHABILITATION
LA English
DT Article
ID recovery; stroke; prediction; attention; brain
AB Motor problems following stroke may be compounded by visual inattention. Limb Activation Training (LAT), originally developed for rehabilitation of unilateral visual neglect, may also contribute to rehabilitation of co-occurring hemiplegia. LAT employs an electronic device to draw attention to the contralesional limb by emitting a periodic tone cancelled by limb movement. The current baseline-intervention study examined LAT as an adjunct to "rehabilitation as usual" for a participant with left-sided weakness and visual neglect following stroke. The Motoricity Index (a measure of limb motor function), Star Cancellation Test and Line Bisection Test (measures of visual neglect) were administered as repeated measures. Recovery of arm impairment (Motoricity Index) and visual search (Star Cancellation) was enhanced by LAT. These results are discussed in terms of models of recovery.
C1 Univ Glasgow, Gartnavel Royal Hosp, Fac Med, Glasgow G12 0XH, Lanark, Scotland.
   So Gen Hosp, Phys Disabled Rehabil Unit, Glasgow G51 4TF, Lanark, Scotland.
RP McMillan, TM (通讯作者)，Univ Glasgow, Gartnavel Royal Hosp, Fac Med, 1055 Great Western Rd, Glasgow G12 0XH, Lanark, Scotland.
EM t.m.mcmillan@clinmed.gla.ac.uk
CR Barlow D, 1984, SINGLE CASE EXPT DES, V0, P0
   Bisiach E, 1981, NEUROPSYCHOLOGIA, V19, P543, DOI 10.1016/0028-3932(81)90020-8
   Brunila T, 2002, NEUROPSYCHOL REHABIL, V12, P27, DOI 10.1080/09602010143000077
   Burgess P, 1997, HAYLING BRIXTON TEST, V0, P0
   Collin C, 1990, J NEUROL NEUROSUR PS, V53, P576, DOI 10.1136/jnnp.53.7.576
   Coughlan A, 1988, CLIN REHABIL, V2, P207, DOI 10.1177/026921558800200305
   Crosbie J, 1993, J CONSULT CLIN PSYCH, V61, P966, DOI 10.1037/0022-006X.61.6.966
   Denes G, 1982, BRAIN, V105, P543, DOI 10.1093/brain/105.3.543
   Derenzi E, 1978, CORTEX, V14, P41, DOI 10.1016/S0010-9452(78)80006-9
   Duncan PW, 1997, TOP STROKE REHABIL, V3, P1, DOI 10.1080/10749357.1997.11754126
   Friedman P, 1992, CLIN REHABIL, V6, P23, DOI 10.1177/026921559200600104
   Halligan P, 1991, NEUROPSYCHOL REHABIL, V1, P5, DOI https://doi.org/10.1080/09602019108401377
   Halligan P, 1991, NEUROPSYCHOLOGIA, V29, P165, DOI 10.1016/0028-3932(91)90018-4
   Jehkonen M, 2001, ACTA NEUROL SCAND, V104, P136, DOI 10.1034/j.1600-0404.2001.00025.x
   Jongbloed L, 1986, STROKE, V17, P765, DOI 10.1161/01.STR.17.4.765
   Kotila M, 1984, STROKE, V15, P1039, DOI 10.1161/01.STR.15.6.1039
   Maddicks R, 2003, NEUROPSYCHOL REHABIL, V13, P391, DOI 10.1080/09602010244000264
   Mahoney FI, 1965, MD STATE MED J, V14, P61
   Nelson H, 1991, REVISED NATL ADULT R, V0, P0
   Paolucci S, 1996, J NEUROL, V243, P308, DOI 10.1007/BF00868403
   Posner M, 1994, TRENDS NEUROSCI, V17, P75, DOI 10.1016/0166-2236(94)90078-7
   Rizzolatti G, 1987, NEUROPHYSIOLOGICAL N, V0, P0
   Robertson I, 1999, TRENDS COGN SCI, V3, P385, DOI 10.1016/S1364-6613(99)01378-9
   Robertson I, 1992, J NEUROL NEUROSUR PS, V55, P799, DOI 10.1136/jnnp.55.9.799
   Robertson I, 1992, NEUROPSYCHOLOGIA, V30, P553, DOI 10.1016/0028-3932(92)90058-T
   Robertson I, 1998, NEUROPSYCHOL REHABIL, V8, P19, DOI 10.1080/713755556
   Robertson I, 2003, NEUROPSYCHOL REHABIL, V12, P439
   Rossetti Y, 1998, NATURE, V395, P166, DOI 10.1038/25988
   Samuel C, 2000, NEUROPSYCHOL REHABIL, V10, P385, DOI 10.1080/096020100411970
   Sterzi R, 1993, J NEUROL NEUROSUR PS, V56, P308, DOI 10.1136/jnnp.56.3.308
   Stineman M, 1997, STROKE, V28, P550, DOI 10.1161/01.STR.28.3.550
   Warrington EK, 1991, VISUAL OBJECT SPATIA, V0, P0
   Wechsler D, 1998, WECHSLER MEMORY SCAL, V0, P0
   Weinberg J, 1977, ARCH PHYS MED REHAB, V58, P479
   Wilson B, 1987, BEHAV INATTENTION TE, V0, P0
   Wilson F, 2000, RESTOR NEUROL NEUROS, V16, P1
NR 37
TC 7
Z9 7
U1 0
U2 10
PU ROUTLEDGE JOURNALS, TAYLOR & FRANCIS LTD
PI ABINGDON
PA 2-4 PARK SQUARE, MILTON PARK, ABINGDON OX14 4RN, OXON, ENGLAND
SN 0960-2011
EI 
J9 NEUROPSYCHOL REHABIL
PD SEP 15
PY 2004
VL 14
IS 4
BP 437
EP 447
DI 10.1080/09602010443000001
PG 11
WC Neurosciences; Psychology
SC Neurosciences & Neurology; Psychology
GA 853JG
UT WOS:000223822700004
ER

PT J
AU Dijkerman, HC
   Ietswaart, M
   Johnston, M
   Macwalter, RS
AF Dijkerman, Hc
   Ietswaart, M
   Johnston, M
   Macwalter, Rs
TI Does motor imagery training improve hand function in chronic stroke patients? A pilot study
SO CLINICAL REHABILITATION
LA English
DT Article
ID positron emission tomography; mental practice; perceived control; recovery; representation; rehabilitation; disability; movement
AB Objective: To assess the efficacy of motor imagery training for arm function in chronic stroke patients. The relation between mental processes such as attentional and perceived personal control over recovery, and motor imagery was additionally investigated. Design and subjects: Twenty patients with long-term motor impairments (mean two years post stroke), were assessed before and after four weeks of training. Ten patients mentally rehearsed movements with their affected arm. Their recovery was compared with patients who performed nonmotor imagery (n=5), or who were not engaged in mental rehearsal (n=5). Setting: Patients were recruited from the stroke database of Ninewells Hospital, Dundee. Assessment and training were performed at the patients' home. Interventions: The motor imagery group was asked to practise daily imagining moving tokens with their affected arm. The nonmotor imagery group rehearsed visual imagery of previously seen pictures. All patients practised physically moving the tokens. Main measures: The following variables were assessed before and after training: motor function (training task, pegboard and dynamometer), perceived locus of control, attention control and ADL independence. Results: All patient groups improved on all motor tasks except the dynamometer. Improvement was greater for the motor imagery group on the training task only (average of 14% versus 6%). No effect of motor imagery training was found on perceived or attentional control. Conclusions: Motor imagery training without supervision at home may improve performance on the trained task only. The relation between movement imagery, attention and perceived personal control over recovery remained unclear.
C1 Univ Utrecht, Helmholtz Inst, NL-3584 CS Utrecht, Netherlands.
   Univ Aberdeen, Dept Psychol, Aberdeen AB9 1FX, Scotland.
   Univ Dundee, Ninewells Hosp & Med Sch, Dept Med, Stroke Studies Ctr, Dundee DD1 9SY, Scotland.
RP Dijkerman, HC (通讯作者)，Univ Utrecht, Helmholtz Inst, Heidelberglaan 2, NL-3584 CS Utrecht, Netherlands.
EM H.C.Dijkerman@fss.uu.nl
CR Annett M, 1986, ANNETT PEG MOVING TE, V0, P0
   Binkofski F, 2001, CEREBROVASC DIS, V11, P273, DOI 10.1159/000047650
   Corkin S, 1970, ARCH NEUROL-CHICAGO, V23, P41, DOI 10.1001/archneur.1970.00480250045007
   Decety J, 1994, NATURE, V371, P600, DOI 10.1038/371600a0
   Dijkerman H, 1996, J ROY COLL PHYS LOND, V30, P538
   Feltz D, 1983, J SPORT PSYCHOL, V5, P25, DOI 10.1123/jsp.5.1.25
   Geddes J, 1994, CLIN REHABIL, V8, P116, DOI 10.1177/026921559400800204
   Grouios G, 1997, J HUM MOVEMENT STUD, V33, P119
   Heller A, 1987, J NEUROL NEUROSUR PS, V50, P714, DOI 10.1136/jnnp.50.6.714
   Jackson P, 2001, ARCH PHYS MED REHAB, V82, P1133, DOI 10.1053/apmr.2001.24286
   Johnson S, 2000, NEUROREPORT, V11, P729, DOI 10.1097/00001756-200003200-00015
   Johnston M, 1999, PSYCHOL HEALTH, V14, P181, DOI 10.1080/08870449908407322
   Johnston M, 1995, MEASURES HLTH PSYCHO, V0, P0
   Li C, 2000, NEUROSCI LETT, V287, P13, DOI 10.1016/S0304-3940(00)01164-2
   Mahoney FI, 1965, MD STATE MED J, V14, P61
   Niemi M, 1988, STROKE, V19, P1101, DOI 10.1161/01.STR.19.9.1101
   Page S, 2000, OCCUP THER J RES, V20, P200, DOI 10.1177/153944920002000304
   Page S, 2001, CLIN REHABIL, V15, P233, DOI 10.1191/026921501672063235
   Partridge C, 1989, BRIT J CLIN PSYCHOL, V28, P53, DOI 10.1111/j.2044-8260.1989.tb00811.x
   Robertson IH, 1996, J INT NEUROPSYCHOL SOC, V2, P525
   Robertson M, 1997, CRIT REV NEUROBIOL, V11, P1
   Sirigu A, 1995, NEUROREPORT, V6, P997, DOI 10.1097/00001756-199505090-00012
   Sirigu A, 1996, SCIENCE, V273, P1564, DOI 10.1126/science.273.5281.1564
   Tinson DJ, 1989, INT DISABIL STUD, V11, P45
   Wade D, 1983, ARCH PHYS MED REHAB, V64, P24
   Wade D, 1987, J NEUROL NEUROSUR PS, V50, P177, DOI 10.1136/jnnp.50.2.177
   Wade D, 1986, ARCH PHYS MED REHAB, V67, P540
   Weiller C, 1995, CEREBROVASC DIS, V5, P282, DOI 10.1159/000107864
   Yue G, 1992, J NEUROPHYSIOL, V67, P1114, DOI 10.1152/jn.1992.67.5.1114
   Zigmond A, 1983, ACTA PSYCHIAT SCAND, V67, P361, DOI 10.1111/j.1600-0447.1983.tb09716.x
NR 30
TC 148
Z9 161
U1 0
U2 21
PU ARNOLD, HODDER HEADLINE PLC
PI LONDON
PA 338 EUSTON ROAD, LONDON NW1 3BH, ENGLAND
SN 0269-2155
EI 
J9 CLIN REHABIL
PD AUG 15
PY 2004
VL 18
IS 5
BP 538
EP 549
DI 10.1191/0269215504cr769oa
PG 12
WC Rehabilitation
SC Rehabilitation
GA 835JG
UT WOS:000222478300008
PM 15293488
ER

PT J
AU Paci, M
   Nannetti, L
AF Paci, M
   Nannetti, L
TI Physiotherapy for pusher behaviour in a patient with post-stroke hemiplegia
SO JOURNAL OF REHABILITATION MEDICINE
LA English
DT Article
DE pusher syndrome; posture; hemiplegia; rehabilitation
ID stroke; symptom; origin
AB Objective: This case report describes a specific, literature-based physiotherapy treatment and the outcome for a stroke patient with pusher behaviour. Pusher behaviour is characterized by pushing strongly towards the hemiplegic side in all positions and resisting any attempt at passive correction of posture to bring the weight towards or over the midline of the body. Methods: The patient was a 71-year-old man with clear pusher behaviour due to a stroke. Therapy for the pushing behaviour was performed over a 3-week period. Motor function, mobility, disability, tone anomalies and pusher behaviour were assessed before and after the study period. Immediate effects of a single training session were assessed by clinical observation. Results and conclusion: Immediate effects on the pusher behaviour were observed when using visual and auditory feedback, but not when somatosensory input was used. These results were not maintained to the end of the treatment period. Treatment makes the patient able to use compensatory strategies for functional activities. The long-term effects should be investigated in more depth in the future.
C1 Casa Cura Villa Fiorita, Dept Rehabil Med, Prato, Italy.
   Prato Hosp, Prato, Italy.
RP Paci, M (通讯作者)，Via Vittorio Bottego 4, IT-50127 Florence, Italy.
EM matteo.paci@applicazione.it
CR Bohannon R, 1986, NEUROL REP, V10, P43
   Bohannon R, 1996, ARCH PHYS MED REHAB, V77, P524, DOI 10.1016/S0003-9993(96)90050-7
   Davies P, 1985, STEPS FOLLOW GUIDE T, V0, P0
   Karnath H, 2002, J NEUROL, V249, P1250, DOI 10.1007/s00415-002-0824-z
   Karnath H, 2001, NERVENARZT, V72, P86, DOI 10.1007/s001150050719
   Karnath H, 2000, NEUROLOGY, V55, P1298, DOI 10.1212/WNL.55.9.1298
   Lafosse C, 2002, 11 EUR STROK C GEN M, V3, P13
   Pedersen P, 1996, ARCH PHYS MED REHAB, V77, P25, DOI 10.1016/S0003-9993(96)90215-4
   Perennou D, 2002, ARCH PHYS MED REHAB, V83, P570, DOI 10.1053/apmr.2002.31198
   Premoselli S, 2001, EUR J PHYS REHAB MED, V37, P143
   Reding M, 1997, JOURNAL OF THE NEUROLOGICAL SCIENCES, V150, P0, DOI 10.1016/S0022-510X(97)85489-5
   Taylor D, 1994, CLIN REHABIL, V8, P48, DOI 10.1177/026921559400800107
NR 12
TC 30
Z9 33
U1 2
U2 20
PU TAYLOR & FRANCIS AS
PI OSLO
PA CORT ADELERSGT 17, PO BOX 2562, SOLLI, 0202 OSLO, NORWAY
SN 1650-1977
EI 
J9 J REHABIL MED
PD JUL 15
PY 2004
VL 36
IS 4
BP 183
EP 185
DI 10.1080/16501970410029762
PG 3
WC Rehabilitation; Sport Sciences
SC Rehabilitation; Sport Sciences
GA 843EU
UT WOS:000223060200007
PM 15370735
ER

PT J
AU Schaechter, JD
AF Schaechter, Jd
TI Motor rehabilitation and brain plasticity after hemiparetic stroke
SO PROGRESS IN NEUROBIOLOGY
LA English
DT Review
ID induced movement therapy; functional magnetic-resonance; positron-emission-tomography; cortical reorganization; upper extremity; evoked-potential; hand function; cortex plasticity; premotor cortex; forced-use
AB This review intends to begin to build a bridge between our understanding of the effect of motor rehabilitation and brain plasticity on recovery after hemiparetic stroke. It discusses the impact of intensive post-stroke motor rehabilitation on motor recovery. This is followed by an overview of our current understanding, based on human brain mapping technologies, of brain plasticity underlying spontaneous recovery after hemiparetic stroke. These discussions lead to a descriptive review of human brain mapping studies that have begun to provide an understanding of the neural basis of rehabilitation-induced gains in motor function after stroke. Finally, it speculates on how a solid understanding of the neural underpinnings of spontaneous and rehabilitation-induced motor recovery will permit brain mapping technologies to be applied toward optimizing post-stroke motor rehabilitation. (C) 2004 Elsevier B.V. All rights reserved.
C1 MGH, MIT, HMS, Athinoula A Martinos Ctr Biomed Imagingn, Charlestown, MA 02129 USA.
RP Schaechter, JD (通讯作者)，MGH, MIT, HMS, Athinoula A Martinos Ctr Biomed Imagingn, 13th St,Bldg 149,Room 2301, Charlestown, MA 02129 USA.
EM judith@nmr.mgh.harvard.edu
FU EUNICE KENNEDY SHRIVER NATIONAL INSTITUTE OF CHILD HEALTH &HUMAN DEVELOPMENT [K23HD044425] Funding Source: NIH RePORTER; NICHD NIH HHS [K23 HD44425] Funding Source: Medline
CR Aisen M, 1997, ARCH NEUROL-CHICAGO, V54, P443, DOI 10.1001/archneur.1997.00550160075019
   Altschuler E, 1999, LANCET, V353, P2035, DOI 10.1016/S0140-6736(99)00920-4
   Barreca S, 2003, NEUROREHAB NEURAL RE, V17, P220, DOI 10.1177/0888439003259415
   Bastings E, 1997, J NEUROL REHABIL, V11, P97
   Boniface S, 2001, J NEUROL NEUROSUR PS, V71, P713, DOI 10.1136/jnnp.71.6.713
   Brouwer B, 1994, ARCH PHYS MED REHAB, V75, P861, DOI 10.1016/0003-9993(94)90110-4
   Calautti C, 2001, NEUROREPORT, V12, P3883, DOI 10.1097/00001756-200112210-00005
   Calautti C, 2001, STROKE, V32, P2534, DOI 10.1161/hs1101.097401
   Calautti C, 2003, STROKE, V34, P1553, DOI 10.1161/01.STR.0000071761.36075.A6
   Cao Y, 1994, P NATL ACAD SCI USA, V91, P9612, DOI 10.1073/pnas.91.20.9612
   Cao Y, 1998, STROKE, V29, P112, DOI 10.1161/01.STR.29.1.112
   Carey J, 2002, BRAIN, V125, P773, DOI 10.1093/brain/awf091
   Chollet F, 1991, ANN NEUROL, V29, P63, DOI 10.1002/ana.410290112
   Cramer S, 1997, STROKE, V28, P2518, DOI 10.1161/01.STR.28.12.2518
   Dean C, 2000, ARCH PHYS MED REHAB, V81, P409, DOI 10.1053/mr.2000.3839
   Duncan PW, 1997, TOP STROKE REHABIL, V3, P1, DOI 10.1080/10749357.1997.11754126
   Fasoli S, 2003, ARCH PHYS MED REHAB, V84, P477, DOI 10.1053/apmr.2003.50110
   Feydy A, 2002, STROKE, V33, P1610, DOI 10.1161/01.STR.0000017100.68294.52
   Fuji Y, 2003, J NEUROSURG, V98, P64, DOI 10.3171/jns.2003.98.1.0064
   Gresham G, 1995, CLIN PRACTICE GUIDEL, V0, P0
   Hallett M, 2001, BRAIN RES REV, V36, P169, DOI 10.1016/S0165-0173(01)00092-3
   Hendricks H, 2003, CEREBROVASC DIS, V16, P265, DOI 10.1159/000071126
   Hendricks H, 2002, ARCH PHYS MED REHAB, V83, P1629, DOI 10.1053/apmr.2002.35473
   Herholz K, 2000, J CEREBR BLOOD F MET, V20, P1619, DOI 10.1097/00004647-200012000-00001
   Hesse S, 2003, ARCH PHYS MED REHAB, V84, P915, DOI 10.1016/S0003-9993(02)04954-7
   Holden M, 1999, NEUROREPORT, V23, P51
   Hummelsheim H, 1995, ELECTROMYOGR MOTOR C, V97, P18, DOI 10.1016/0924-980X(94)00279-G
   Hummelsheim H, 1994, SCAND J REHABIL MED, V26, P3
   Jang S, 2003, NEUROREPORT, V14, P1305, DOI 10.1097/01.wnr.0000078700.79393.09
   Jang S, 2003, NEUROREPORT, V14, P137, DOI 10.1097/00001756-200301200-00025
   Johansen-berg H, 2002, BRAIN, V125, P2731, DOI 10.1093/brain/awf282
   Johansen-berg H, 2002, P NATL ACAD SCI USA, V99, P14518, DOI 10.1073/pnas.222536799
   Kaas J, 1991, ANNU REV NEUROSCI, V14, P147
   Kopp B, 1999, NEUROREPORT, V10, P807, DOI 10.1097/00001756-199903170-00026
   Kunkel A, 1999, ARCH PHYS MED REHAB, V80, P624, DOI 10.1016/S0003-9993(99)90163-6
   Kwakkel G, 1997, STROKE, V28, P1550, DOI 10.1161/01.STR.28.8.1550
   Levy C, 2001, AM J PHYS MED REHAB, V80, P4, DOI 10.1097/00002060-200101000-00003
   Liepert J, 1998, NEUROSCI LETT, V250, P5, DOI 10.1016/S0304-3940(98)00386-3
   Liepert J, 2000, ACTA NEUROL SCAND, V101, P321, DOI 10.1034/j.1600-0404.2000.90337a.x
   Liepert J, 2000, STROKE, V31, P1210, DOI 10.1161/01.STR.31.6.1210
   Liepert J, 2001, J NEUROL, V248, P315, DOI 10.1007/s004150170207
   Lum P, 2002, ARCH PHYS MED REHAB, V83, P952, DOI 10.1053/apmr.2001.33101
   Marshall R, 2000, STROKE, V31, P656, DOI 10.1161/01.STR.31.3.656
   Merians A, 2002, PHYS THER, V82, P898, DOI 10.1093/ptj/82.9.898
   Miltner W, 1999, STROKE, V30, P586, DOI 10.1161/01.STR.30.3.586
   Miyai I, 2002, ANN NEUROL, V52, P188, DOI 10.1002/ana.10274
   Mudie M, 1996, J NEUROL REHABIL, V10, P167
   Muellbacher W, 2002, ARCH NEUROL-CHICAGO, V59, P1278, DOI 10.1001/archneur.59.8.1278
   Nelles G, 2001, NEUROIMAGE, V13, P1146, DOI 10.1006/nimg.2001.0757
   Platz T, 2001, NEUROPSYCHOLOGIA, V39, P687, DOI 10.1016/S0028-3932(01)00005-7
   Rao S, 1996, J CEREBR BLOOD F MET, V16, P1250, DOI 10.1097/00004647-199611000-00020
   Richards L, 1999, CLIN GERIATR MED, V15, P819
   Schaechter J, 2002, NEUROREHAB NEURAL RE, V16, P326, DOI 10.1177/154596830201600403
   Smith G, 1999, STROKE, V30, P2112, DOI 10.1161/01.STR.30.10.2112
   Steultjens E, 2003, STROKE, V34, P676, DOI 10.1161/01.STR.0000057576.77308.30
   Strens L, 2003, CURR BIOL, V13, P1201, DOI 10.1016/S0960-9822(03)00453-6
   Taub E, 1993, ARCH PHYS MED REHAB, V74, P347
   Taub E, 1994, CLIN APPL PSYCHOPHYS, V0, P0
   Teasell RW, 2003, TOP STROKE REHABIL, V10, P29
   Teixeira-salmela L, 1999, ARCH PHYS MED REHAB, V80, P1211, DOI 10.1016/S0003-9993(99)90018-7
   Thirumala P, 2002, NEUROL RES, V24, P453, DOI 10.1179/016164102101200320
   Traversa R, 1998, BRAIN RES, V803, P1, DOI 10.1016/S0006-8993(98)00505-8
   Traversa R, 1997, STROKE, V28, P110, DOI 10.1161/01.STR.28.1.110
   Trochim W, 2001, RES METHODS KNOWLEDG, V0, P0
   Turton A, 1996, ELECTROMYOGR MOTOR C, V101, P316, DOI 10.1016/0924-980X(96)95560-5
   Van DLJ, 1999, STROKE, V30, P2369, DOI 10.1161/01.STR.30.11.2369
   Volpe B, 2000, NEUROLOGY, V54, P1938, DOI 10.1212/WNL.54.10.1938
   Waldvogel D, 1999, J CEREBR BLOOD F MET, V19, P1209, DOI 10.1097/00004647-199911000-00004
   Warabi T, 1990, BRAIN, V113, P177, DOI 10.1093/brain/113.1.177
   Ward N, 2003, BRAIN, V126, P1430, DOI 10.1093/brain/awg145
   Ward N, 2003, BRAIN, V126, P2476, DOI 10.1093/brain/awg245
   Weiller C, 1993, ANN NEUROL, V33, P181
   Weiss A, 2000, AM J PHYS MED REHAB, V79, P369, DOI 10.1097/00002060-200007000-00009
   Whitall J, 2000, STROKE, V31, P2390, DOI 10.1161/01.STR.31.10.2390
   Williams A, 1980, CLIN APPL, V2, P371
   Wittenberg G, 2003, NEUROREHAB NEURAL RE, V17, P48, DOI 10.1177/0888439002250456
   Woldag H, 2002, J NEUROL, V249, P518, DOI 10.1007/s004150200058
NR 77
TC 252
Z9 272
U1 4
U2 28
PU PERGAMON-ELSEVIER SCIENCE LTD
PI OXFORD
PA THE BOULEVARD, LANGFORD LANE, KIDLINGTON, OXFORD OX5 1GB, ENGLAND
SN 0301-0082
EI 
J9 PROG NEUROBIOL
PD MAY 15
PY 2004
VL 73
IS 1
BP 61
EP 72
DI 10.1016/j.pneurobio.2004.04.001
PG 12
WC Neurosciences
SC Neurosciences & Neurology
GA 834JF
UT WOS:000222406700002
PM 15193779
ER

PT J
AU Thickbroom, GW
   Byrnes, ML
   Archer, SA
   Mastaglia, FL
AF Thickbroom, Gw
   Byrnes, Ml
   Archer, Sa
   Mastaglia, Fl
TI Motor outcome after subcortical stroke correlates with the degree of cortical reorganization
SO CLINICAL NEUROPHYSIOLOGY
LA English
DT Article
DE stroke; cortical reorganization; transcranial magnetic stimulation; motor outcome
ID transcranial magnetic stimulation; acute ischemic-stroke; time following stroke; human cerebral-cortex; corticospinal projection; frontal-lobe; functional reorganization; topographic organization; corticomotor projection; brain-stimulation
AB Objective: The contribution of cortical reorganization to motor recovery after a subcortical stroke is uncertain. The purpose of the study was to investigate the relationship between changes in motor cortex organization, and the degree of motor function after a subcortical stroke. Methods: Transcranial magnetic stimulation mapping of the corticomotor projection to the hand was performed in 27 patients who had suffered a subcortical ischemic stroke resulting in an upper limb motor deficit up to 23 years previously. Corticospinal conduction was assessed by measurements of motor evoked potential latency, amplitude and threshold. Motor function in the upper limb was assessed using the Motor Assessment Scale for Stroke and measurements of grip strength. Results: Motor maps for the hand were displaced on the affected side relative to the unaffected side in 17 patients. In 10 of these patients in whom corticospinal conduction had normalized, there was a strong positive correlation between the magnitude of the map shift and grip strength in the affected hand (r = 0.79; P = 0.006). In the other seven patients with a map shift, in whom corticospinal conduction was still impaired, there was a tendency for a larger map area to be associated with better motor function, and in the group as a whole there was a correlation between map area and grip strength (r = 0.52; P = 0.005). Conclusions: The present findings provide evidence that the cortical plasticity and reorganization that occurs after a subcortical stroke is functionally significant and contributes to motor outcome. (C) 2004 International Federation of Clinical Neurophysiology. Published by Elsevier Ireland Ltd. All rights reserved.
C1 Univ Western Australia, Queen Elizabeth II Med Ctr, Ctr Neuromuscular & Neurol Disorders, Nedlands, WA 6009, Australia.
RP Thickbroom, GW (通讯作者)，Univ Western Australia, Queen Elizabeth II Med Ctr, Ctr Neuromuscular & Neurol Disorders, Nedlands, WA 6009, Australia.
EM gthickbr@cyllene.uwa.edu.au
CR Arac N, 1994, STROKE, V25, P2183, DOI 10.1161/01.STR.25.11.2183
   Berardelli A, 1987, J NEUROL NEUROSUR PS, V50, P861, DOI 10.1136/jnnp.50.7.861
   Berardelli A, 1991, ELECTROEN CLIN NEURO, V81, P389, DOI 10.1016/0168-5597(91)90028-V
   Boniface S, 2001, J NEUROL NEUROSUR PS, V71, P713, DOI 10.1136/jnnp.71.6.713
   Brasilneto J, 1993, BRAIN, V116, P511, DOI 10.1093/brain/116.3.511
   Bridgers S, 1990, MAGNETIC STIMULATION, V0, P233
   Byrnes M, 1999, CLIN NEUROPHYSIOL, V110, P487, DOI 10.1016/S1388-2457(98)00044-3
   Byrnes M, 1998, BRAIN, V121, P977, DOI 10.1093/brain/121.5.977
   Byrnes M, 2001, BRAIN RES, V889, P278, DOI 10.1016/S0006-8993(00)03089-4
   Carr J, 1985, PHYS THER, V65, P175, DOI 10.1093/ptj/65.2.175
   Catano A, 1996, ELECTROMYOGR MOTOR C, V101, P233, DOI 10.1016/0924-980X(96)95656-8
   Chollet F, 1991, ANN NEUROL, V29, P63, DOI 10.1002/ana.410290112
   Cicinelli P, 1997, ELECTROMYOGR MOTOR C, V105, P438, DOI 10.1016/S0924-980X(97)00052-0
   Cohen L, 1991, J CLIN NEUROPHYSIOL, V8, P56, DOI 10.1097/00004691-199101000-00007
   Dolhaberriague L, 1997, J NEUROL SCI, V147, P73, DOI 10.1016/S0022-510X(96)05312-9
   Dominkus M, 1990, J NEUROL NEUROSUR PS, V51, P790
   Dum R, 1991, J NEUROSCI, V11, P667
   Escudero J, 1998, STROKE, V29, P1854, DOI 10.1161/01.STR.29.9.1854
   Hamdy S, 1998, NAT NEUROSCI, V1, P64, DOI 10.1038/264
   He S, 1995, J NEUROSCI, V15, P3284
   He S, 1993, J NEUROSCI, V13, P952
   Heald A, 1993, BRAIN, V116, P1355, DOI 10.1093/brain/116.6.1355
   Heald A, 1993, BRAIN, V116, P1371, DOI 10.1093/brain/116.6.1371
   Kandler R, 1991, CEREBROVASC DIS, V1, P239, DOI 10.1159/000108850
   Liepert J, 1998, NEUROSCI LETT, V250, P5, DOI 10.1016/S0304-3940(98)00386-3
   Liepert J, 2000, ACTA NEUROL SCAND, V101, P321, DOI 10.1034/j.1600-0404.2000.90337a.x
   Liepert J, 2000, STROKE, V31, P1210, DOI 10.1161/01.STR.31.6.1210
   Liepert J, 2001, J NEUROL, V248, P315, DOI 10.1007/s004150170207
   Macdonell R, 1989, ANN NEUROL, V25, P68, DOI 10.1002/ana.410250111
   Nudo R, 1996, SCIENCE, V272, P1791, DOI 10.1126/science.272.5269.1791
   Pascualleone A, 1993, BRAIN, V116, P39, DOI 10.1093/brain/116.1.39
   Pascualleone A, 1996, INT C SERIES, V1101, P304
   Pearce A, 2000, EXP BRAIN RES, V130, P238, DOI 10.1007/s002219900236
   Pennisi G, 2002, CLIN NEUROPHYSIOL, V113, P1536, DOI 10.1016/S1388-2457(02)00255-9
   Rapisarda G, 1996, STROKE, V27, P2191, DOI 10.1161/01.STR.27.12.2191
   Seitz R, 1995, NEUROREPORT, V6, P742, DOI 10.1097/00001756-199503270-00009
   Thickbroom G, 1998, ELECTROMYOGR MOTOR C, V109, P79, DOI 10.1016/S0924-980X(98)00006-X
   Thickbroom G, 1999, EEG CL N SU, V0, P48
   Thickbroom G, 2002, CLIN NEUROPHYSIOL, V113, P2025, DOI 10.1016/S1388-2457(02)00318-8
   Thickbroom G, 1999, CLIN NEUROPHYSIOL, V110, P941, DOI 10.1016/S1388-2457(98)00080-7
   Thompson P, 1987, J NEUROL SCI, V80, P91, DOI 10.1016/0022-510X(87)90224-3
   Traversa R, 2000, CLIN NEUROPHYSIOL, V111, P1695, DOI 10.1016/S1388-2457(00)00373-4
   Traversa R, 1997, STROKE, V28, P110, DOI 10.1161/01.STR.28.1.110
   Turton A, 1996, ELECTROMYOGR MOTOR C, V101, P316, DOI 10.1016/0924-980X(96)95560-5
   Weiller C, 1993, ANN NEUROL, V33, P181
   Wilson S, 1993, J NEUROL SCI, V118, P134, DOI 10.1016/0022-510X(93)90102-5
NR 46
TC 59
Z9 72
U1 0
U2 8
PU ELSEVIER IRELAND LTD
PI CLARE
PA ELSEVIER HOUSE, BROOKVALE PLAZA, EAST PARK SHANNON, CO, CLARE, 00000, IRELAND
SN 1388-2457
EI 
J9 CLIN NEUROPHYSIOL
PD SEP 15
PY 2004
VL 115
IS 9
BP 2144
EP 2150
DI 10.1016/j.clinph.2004.04.001
PG 7
WC Clinical Neurology; Neurosciences
SC Neurosciences & Neurology
GA 850BB
UT WOS:000223584800019
PM 15294217
ER

PT J
AU Biernaskie, J
   Chernenko, G
   Corbett, D
AF Biernaskie, J
   Chernenko, G
   Corbett, D
TI Efficacy of rehabilitative experience declines with time after focal ischemic brain injury
SO JOURNAL OF NEUROSCIENCE
LA English
DT Article
DE stroke; ischemia; rehabilitation; recovery of function; dendritic morphology; motor cortex; striatum; forelimb
ID use-dependent exaggeration; cerebral-artery occlusion; motor recovery; environmental enrichment; functional recovery; adult-rat; behavioral recovery; cortex; growth; plasticity
AB To maximize the effectiveness of rehabilitative therapies after stroke, it is critical to determine when the brain is most responsive (i.e., plastic) to sensorimotor experience after injury and to focus such efforts within this period. Here, we compared the efficacy of 5 weeks of enriched rehabilitation (ER) initiated at 5 d (ER5), ER14, or ER30 after focal ischemia, as judged by functional outcome and neuromorphological change. ER5 provided marked improvement in skilled forelimb reaching ability and ladder-rung- and narrow-beam-walking tasks and attenuated the stroke-induced reliance on the unaffected forepaw for postural support. ER14 provided improvement to a somewhat lesser extent, whereas recovery was diminished after ER30 such that motor function did not differ from ischemic animals exposed to social housing. To examine potential neural substrates of the improved function, we examined dendritic morphology in the undamaged motor cortex because our previous work (Biernaskie and Corbett, 2001) suggested that recovery was associated with enhanced dendritic growth in this region. ER5 increased the number of branches and complexity of layer V neurons compared with both social housing and control animals. Dendritic arbor after ER14 (although increased) and ER30 did not differ from those exposed to social housing. These data suggest that the poststroke brain displays heightened sensitivity to rehabilitative experience early after the stroke but declines with time. These findings have important implications for rehabilitation of stroke patients, many of whom experience considerable delays before therapy is initiated.
C1 Mem Univ Newfoundland, Fac Med, Hlth Sci Ctr, Div Basic Med Sci, St John, NF A1B 3V6, Canada.
RP Corbett, D (通讯作者)，Mem Univ Newfoundland, Fac Med, Hlth Sci Ctr, Div Basic Med Sci, St Johns Campus, St John, NF A1B 3V6, Canada.
EM corbett@mun.ca
CR Adkins D, 2002, NEUROBIOL LEARN MEM, V78, P35, DOI 10.1006/nlme.2001.4045
   Barbay S, 2001, SOC NEUR ABSTR, V27, P0
   Belichenko P, 2001, J COMP PATHOL, V124, P142, DOI 10.1053/jcpa.2000.0444
   Biernaskie J, 2001, J NEUROSCI, V21, P5272, DOI 10.1523/JNEUROSCI.21-14-05272.2001
   Biernaskie J, 2001, MAGNET RESON MED, V46, P827, DOI 10.1002/mrm.1263
   Buchkremerratzmann I, 1996, STROKE, V27, P1105, DOI 10.1161/01.STR.27.6.1105
   Calautti C, 2003, STROKE, V34, P1553, DOI 10.1161/01.STR.0000071761.36075.A6
   Chen P, 2002, P NATL ACAD SCI USA, V99, P9031, DOI 10.1073/pnas.132076299
   Coleman P, 1968, J ANAT, V102, P363
   Connor J, 1982, BRAIN RES, V251, P39, DOI 10.1016/0006-8993(82)91271-9
   Cramer S, 1997, STROKE, V28, P2518, DOI 10.1161/01.STR.28.12.2518
   Cuadrado M, 1999, CEREBROVASC DIS, V9, P337, DOI 10.1159/000016009
   Dahlqvist P, 1999, NEUROSCIENCE, V93, P527, DOI 10.1016/S0306-4522(99)00183-9
   Emerick A, 2003, J NEUROSCI, V23, P4826
   Farrell R, 2001, NEUROSCIENCE, V107, P585, DOI 10.1016/S0306-4522(01)00386-4
   Feydy A, 2002, STROKE, V33, P1610, DOI 10.1161/01.STR.0000017100.68294.52
   Gerfen C, 1989, SCIENCE, V246, P385, DOI 10.1126/science.2799392
   Gibb R, 1998, J NEUROSCI METH, V79, P1, DOI 10.1016/S0165-0270(97)00163-5
   Giuffrida R, 1991, EUR J NEUROSCI, V3, P866, DOI 10.1111/j.1460-9568.1991.tb00098.x
   Glaser E, 1981, J NEUROSCI METH, V4, P117, DOI 10.1016/0165-0270(81)90045-5
   Greenough W, 1985, BEHAV NEURAL BIOL, V44, P301, DOI 10.1016/S0163-1047(85)90310-3
   Hubel D, 1977, PHILOS T ROY SOC B, V278, P377, DOI 10.1098/rstb.1977.0050
   Humm J, 1999, EXP NEUROL, V157, P349, DOI 10.1006/exnr.1999.7061
   Humm J, 1997, SOC NEUR ABSTR, V23, P0
   Johansen-berg H, 2002, P NATL ACAD SCI USA, V99, P14518, DOI 10.1073/pnas.222536799
   Johansson B, 2002, J CEREBR BLOOD F MET, V22, P89, DOI 10.1097/00004647-200201000-00011
   Jones T, 1999, J NEUROSCI, V19, P10153
   Kawamata T, 1996, J CEREBR BLOOD F MET, V16, P542, DOI 10.1097/00004647-199607000-00003
   Kawamata T, 1997, P NATL ACAD SCI USA, V94, P8179, DOI 10.1073/pnas.94.15.8179
   Kolb B, 1997, BEHAV BRAIN RES, V89, P61, DOI 10.1016/S0166-4328(97)00058-2
   Kopp B, 1999, NEUROREPORT, V10, P807, DOI 10.1097/00001756-199903170-00026
   Kozlowski D, 1996, J NEUROSCI, V16, P4776
   Lee R, 1995, CAN J NEUROL SCI, V22, P257, DOI 10.1017/S0317167100039445
   Mcneill T, 1999, NEUROSCIENCE, V90, P1349, DOI 10.1016/S0306-4522(98)00482-5
   Metz G, 2002, J NEUROSCI METH, V115, P169, DOI 10.1016/S0165-0270(02)00012-2
   Montoya C, 1991, J NEUROSCI METH, V36, P219, DOI 10.1016/0165-0270(91)90048-5
   Neafsey E, 1986, BRAIN RES REV, V11, P77, DOI 10.1016/0165-0173(86)90011-1
   Neumann-haefelin T, 2000, J CEREBR BLOOD F MET, V20, P45, DOI 10.1097/00004647-200001000-00008
   Nudo R, 1996, SCIENCE, V272, P1791, DOI 10.1126/science.272.5269.1791
   Papadopoulos C, 2002, ANN NEUROL, V51, P433, DOI 10.1002/ana.10144
   Paxinos G, 1997, RAT BRAIN STEREOTAXI, V0, P0, DOI DOI 10.1017/CBO9781107415324.004
   Peterson G, 1963, J COMP PHYSIOL PSYCH, V56, P752, DOI 10.1037/h0046933
   Risedal A, 1999, J CEREBR BLOOD F MET, V19, P997, DOI 10.1097/00004647-199909000-00007
   Risedal A, 2002, BRAIN RES BULL, V58, P315, DOI 10.1016/S0361-9230(02)00796-7
   Schallert T, 1986, BRAIN RES, V379, P104, DOI 10.1016/0006-8993(86)90261-1
   Schallert T, 1997, ADV NEUROL, V73, P229
   Sharkey J, 1993, J CEREBR BLOOD F MET, V13, P865, DOI 10.1038/jcbfm.1993.108
   Speliotes E, 1996, MOL BRAIN RES, V39, P31, DOI 10.1016/0169-328X(95)00351-R
   Stroemer R, 1995, STROKE, V26, P2135, DOI 10.1161/01.STR.26.11.2135
   Trachtenberg J, 2002, NATURE, V420, P788, DOI 10.1038/nature01273
   Ward N, 1998, EXP BRAIN RES, V123, P269, DOI 10.1007/s002210050569
   Whishaw I, 1991, BEHAV BRAIN RES, V42, P77, DOI 10.1016/S0166-4328(05)80042-7
NR 52
TC 429
Z9 449
U1 1
U2 29
PU SOC NEUROSCIENCE
PI WASHINGTON
PA 11 DUPONT CIRCLE, NW, STE 500, WASHINGTON, DC 20036 USA
SN 0270-6474
EI 
J9 J NEUROSCI
PD FEB 4
PY 2004
VL 24
IS 5
BP 1245
EP 1254
DI 10.1523/JNEUROSCI.3834-03.2004
PG 10
WC Neurosciences
SC Neurosciences & Neurology
GA 770UZ
UT WOS:000188750300026
PM 14762143
ER

PT J
AU Koski, L
   Mernar, TJ
   Dobkin, BH
AF Koski, L
   Mernar, Tj
   Dobkin, Bh
TI Immediate and long-term changes in corticomotor output in response to rehabilitation: Correlation with functional improvements in chronic stroke
SO NEUROREHABILITATION AND NEURAL REPAIR
LA English
DT Article
DE motor-evoked potential; transcranial magnetic stimulation; corticospinal excitability; recovery; stroke; plasticity; physical therapy; occupational therapy
ID transcranial magnetic stimulation; induced movement therapy; upper extremity function; motor function-test; follow-up; cortical reorganization; forced-use; cortex; brain; representation
AB The goal of this study was to determine whether transcranial magnetic stimulation (TMS) measures of the corticomotor pathways might reflect and predict functional improvements during rehabilitation of a hemiparetic upper extremity. Ten patients with variable levels of functional impairment in tipper extremity use were enrolled at least 3 months after a stroke. TMS was used to obtain serial measures of motor thresholds and motor-evoked potential (MEP) size for a muscle from both bands before and after each session of an intervention aimed at improving functional motor control. Functional ability and cortical map area and volume were measured before each therapy session. At intake, all TMS measures from the affected side were impaired compared with the unaffected side but they did not reliably predict the level of functional improvement. Motor thresholds decreased, whereas MEP amplitude and map size increased with treatment. The amount of change in affected side measures was correlated with the amount of improvement in band/arm function. Normalization of MEP amplitude asymmetry in response to the 1st 2 therapy sessions predicted long-term improvement in Fugl-Meyer motor score. Within limits, TMS appears to be useful in both moderate and more impaired patients as a physiological assay of treatment-induced plasticity and behavioral gains. Methodological differences in the literature, however, currently obscure a full understanding of the potential contributions of TMS to rehabilitation research.
C1 Univ Calif Los Angeles, Dept Neurol, Los Angeles, CA 90024 USA.
   Univ Calif Los Angeles, Ahmanson Lovelace Brain Mapping Ctr, Inst Neuropsychiat, Los Angeles, CA USA.
   Univ So Calif, Dept Occupat Sci & Occupat Therapy, Los Angeles, CA 90089 USA.
RP Koski, L (通讯作者)，660 Charles E Young Dr S, Los Angeles, CA 90095 USA.
EM koski@loni.ucla.edu
FU NCRR NIH HHS [RR12169, RR08655, RR13642] Funding Source: Medline; NICHD NIH HHS [1 R24 HD39629-05] Funding Source: Medline; EUNICE KENNEDY SHRIVER NATIONAL INSTITUTE OF CHILD HEALTH &HUMAN DEVELOPMENT [R24HD039629] Funding Source: NIH RePORTER; NATIONAL CENTER FOR RESEARCH RESOURCES [C06RR012169, P41RR013642] Funding Source: NIH RePORTER
CR Berglund K, 1986, SCAND J REHABIL MED, V18, P155
   Brasilneto J, 1992, J CLIN NEUROPHYSIOL, V9, P132, DOI 10.1097/00004691-199201000-00014
   Byrnes M, 2001, BRAIN RES, V889, P278, DOI 10.1016/S0006-8993(00)03089-4
   Cicinelli P, 1997, ELECTROMYOGR MOTOR C, V105, P438, DOI 10.1016/S0924-980X(97)00052-0
   Classen J, 1998, J NEUROPHYSIOL, V79, P1117, DOI 10.1152/jn.1998.79.2.1117
   Cruz MA, 1998, ELECTROMYOGR CLIN NEUROPHYSIOL, V38, P189
   Dobkin B, 2003, CLIN SCI NEUROLOGIC, V0, P0
   Filiatrault J, 1991, AM J OCCUP THER, V45, P806, DOI 10.5014/ajot.45.9.806
   Fridman E, 2004, BRAIN, V127, P747, DOI 10.1093/brain/awh082
   Fuglmeyer A, 1975, SCAND J REHABIL MED, V7, P13
   Fujiwara T, 2001, J REHABIL MED, V33, P249
   Hendricks H, 2002, ARCH PHYS MED REHAB, V83, P1303, DOI 10.1053/apmr.2002.34284
   Liepert J, 2000, ACTA NEUROL SCAND, V101, P321, DOI 10.1034/j.1600-0404.2000.90337a.x
   Liepert J, 2000, STROKE, V31, P1210, DOI 10.1161/01.STR.31.6.1210
   Liepert J, 2001, J NEUROL, V248, P315, DOI 10.1007/s004150170207
   Manganotti P, 2002, CLIN NEUROPHYSIOL, V113, P936, DOI 10.1016/S1388-2457(02)00062-7
   Mills K, 1999, MAGNETIC STIMULATION, V0, P0
   Mills K, 1997, MUSCLE NERVE, V20, P570, DOI 10.1002/(SICI)1097-4598(199705)20:5<570::AID-MUS5>3.3.CO;2-F
   Miltner W, 1999, STROKE, V30, P586, DOI 10.1161/01.STR.30.3.586
   Morris D, 2001, ARCH PHYS MED REHAB, V82, P750, DOI 10.1053/apmr.2001.23183
   Muellbacher W, 2001, EXP BRAIN RES, V136, P431, DOI 10.1007/s002210000614
   Netz J, 1997, BRAIN, V120, P1579, DOI 10.1093/brain/120.9.1579
   Page S, 2004, ARCH PHYS MED REHAB, V85, P14, DOI 10.1016/S0003-9993(03)00481-7
   Rossini P, 1994, ELECTROEN CLIN NEURO, V91, P79, DOI 10.1016/0013-4694(94)90029-9
   Sterr A, 2002, ARCH PHYS MED REHAB, V83, P1374, DOI 10.1053/apmr.2002.35108
   Taub E, 1993, ARCH PHYS MED REHAB, V74, P347
   Thickbroom G, 1998, ELECTROMYOGR MOTOR C, V109, P79, DOI 10.1016/S0924-980X(98)00006-X
   Traversa R, 1998, BRAIN RES, V803, P1, DOI 10.1016/S0006-8993(98)00505-8
   Traversa R, 2000, CLIN NEUROPHYSIOL, V111, P1695, DOI 10.1016/S1388-2457(00)00373-4
   Traversa R, 1997, STROKE, V28, P110, DOI 10.1161/01.STR.28.1.110
   Wassermann E, 1998, EVOKED POTENTIAL, V108, P1, DOI 10.1016/S0168-5597(97)00096-8
   Wassermann E, 1992, ELECTROEN CLIN NEURO, V85, P1, DOI 10.1016/0168-5597(92)90094-R
   Winstein C, 2004, ARCH PHYS MED REHAB, V85, P620, DOI 10.1016/j.apmr.2003.06.027
   Wittenberg G, 2003, NEUROREHAB NEURAL RE, V17, P48, DOI 10.1177/0888439002250456
   Wolf S, 2004, CLIN NEUROPHYSIOL, V115, P1740, DOI 10.1016/j.clinph.2004.02.027
   Wolf S, 1989, EXP NEUROL, V104, P125, DOI 10.1016/S0014-4886(89)80005-6
   Wolf S, 2001, STROKE, V32, P1635, DOI 10.1161/01.STR.32.7.1635
   Ziemann U, 2003, SUPPL CLIN NEUROPHYS, V56, P226
NR 38
TC 116
Z9 118
U1 1
U2 5
PU SAGE PUBLICATIONS INC
PI THOUSAND OAKS
PA 2455 TELLER RD, THOUSAND OAKS, CA 91320 USA
SN 1545-9683
EI 
J9 NEUROREHAB NEURAL RE
PD DEC 15
PY 2004
VL 18
IS 4
BP 230
EP 249
DI 10.1177/1545968304269210
PG 20
WC Clinical Neurology; Rehabilitation
SC Neurosciences & Neurology; Rehabilitation
GA 873BI
UT WOS:000225253300005
PM 15537994
ER

PT J
AU Lindberg, P
   Schmitz, C
   Forssberg, H
   Engardt, M
   Borg, J
AF Lindberg, P
   Schmitz, C
   Forssberg, H
   Engardt, M
   Borg, J
TI Effects of passive-active movement training on upper limb motor function and cortical activation in chronic patients with stroke: A pilot study
SO JOURNAL OF REHABILITATION MEDICINE
LA English
DT Article
DE stroke; upper limb; motor function; movement training; fMRI; cortical reorganization
ID nerve-stimulation; controlled trial; arm; recovery; rehabilitation; reorganization; reliability; plasticity; cortex; injury
AB Objective: To explore how repetitive passive-active movement training effects upper limb motor function and cortical activation in patients with stroke. Design: Single-group treatment trial with baseline comparisons. Patients: Ten chronic patients with stroke with paresis of the upper limb. Methods: Assessments were performed during a 4-week baseline period before and once after 4 weeks of training using the Motor Assessment Scale of the upper limb, Nine Hole Peg Test, goniometer for range of movement and the modified Ashworth scale for muscle tone. Two patients underwent functional magnetic resonance imaging pre- and post-training. The treatment consisted of daily sessions of repeated functional reaching and grasping movements guided passively and attempted actively during 4 weeks. Results: The group improved in range of motion and Motor Assessment Scale scores. Subjects reported improvements in a variety of daily tasks requiring the use of the affected upper limb. Increases in cortical activation in prefrontal and sensorimotor areas were observed in parallel with improvements of upper limb motor function in the 2 patients scanned. Conclusion: The 4-week training programme improved hand motor function and ability. Cortical activation on functional magnetic resonance imaging changed in parallel suggesting reorganization of areas related to movements of the paretic limb.
C1 Univ Uppsala Hosp, Dept Neurosci, Uppsala, Sweden.
   Karolinska Inst, Dept Woman & Child Hlth, Stockholm, Sweden.
   Danderyd Hosp AB, Stockholm, Sweden.
   Karolinska Inst, Neurotec Dept, Div Physiotherapy, Stockholm, Sweden.
RP Lindberg, P (通讯作者)，Univ Uppsala Hosp, Dept Neurosci, Uppsala, Sweden.
EM Pavel.Lindberg@rehab.uu.se
CR [anonymous] , 1997, HUMAN BRAIN FUNCTION, V0, P0
   Beldarrain M, 2002, EXP BRAIN RES, V142, P529, DOI 10.1007/s00221-001-0935-2
   Bohannon R, 1987, PHYS THER, V67, P206, DOI 10.1093/ptj/67.2.206
   Brett M, 2001, NEUROIMAGE, V14, P486, DOI 10.1006/nimg.2001.0845
   Cao Y, 1998, STROKE, V29, P112, DOI 10.1161/01.STR.29.1.112
   Carel C, 2000, J CEREBR BLOOD F MET, V20, P478, DOI 10.1097/00004647-200003000-00006
   Carey J, 2002, BRAIN, V125, P773, DOI 10.1093/brain/awf091
   Carr J, 1998, NEUROLOGICAL REHABIL, V0, P0
   Chen R, 2002, NEUROSCIENCE, V111, P761, DOI 10.1016/S0306-4522(02)00025-8
   Dum R, 1991, J NEUROSCI, V11, P667
   Dum R, 1996, J NEUROSCI, V16, P6513
   Gajdosik R, 1987, PHYS THER, V67, P1867, DOI 10.1093/ptj/67.12.1867
   Glanz M, 1996, ARCH PHYS MED REHAB, V77, P549, DOI 10.1016/S0003-9993(96)90293-2
   Heller A, 1987, J NEUROL NEUROSUR PS, V50, P714, DOI 10.1136/jnnp.50.6.714
   Indredavik B, 1999, STROKE, V30, P917, DOI 10.1161/01.STR.30.5.917
   Johansen-berg H, 2002, BRAIN, V125, P2731, DOI 10.1093/brain/awf282
   Johansson B, 2001, STROKE, V32, P707, DOI 10.1161/01.STR.32.3.707
   Jorgensen HS, 1996, J STROKE CEREBROVASC DIS, V6, P5, DOI 10.1016/S1052-3057(96)80020-6
   Kaelin-lang A, 2002, J PHYSIOL-LONDON, V540, P623, DOI 10.1113/jphysiol.2001.012801
   Kwakkel G, 1999, LANCET, V354, P191, DOI 10.1016/S0140-6736(98)09477-X
   Kwakkel G, 1999, PHYSIOTHERAPY, V85, P377, DOI 10.1016/S0031-9406(05)67198-2
   Liepert J, 2000, STROKE, V31, P1210, DOI 10.1161/01.STR.31.6.1210
   Marshall R, 2000, STROKE, V31, P656, DOI 10.1161/01.STR.31.3.656
   Mudie M, 2000, DISABIL REHABIL, V22, P23, DOI 10.1080/096382800297097
   Nelles G, 2001, NEUROIMAGE, V13, P1146, DOI 10.1006/nimg.2001.0757
   Nudo R, 2001, MUSCLE NERVE, V24, P1000, DOI 10.1002/mus.1104
   Platz T, 2001, ARCH PHYS MED REHAB, V82, P961, DOI 10.1053/apmr.2001.23982
   Poole J, 1988, ARCH PHYS MED REHAB, V75, P195
   Ridding M, 2000, EXP BRAIN RES, V131, P135, DOI 10.1007/s002219900269
   Rijntjes M, 2002, PROG NEUROBIOL, V66, P109, DOI 10.1016/S0301-0082(01)00027-2
   Sonde L, 2000, CLIN REHABIL, V14, P14, DOI 10.1191/026921500673534278
   Talaraich J, 1988, CO PLANAR STEREOTAXI, V0, P0
   Taub E, 2002, NAT REV NEUROSCI, V3, P228, DOI 10.1038/nrn754
   Weiller C, 1998, EXP BRAIN RES, V123, P13, DOI 10.1007/s002210050539
   Whitall J, 2000, STROKE, V31, P2390, DOI 10.1161/01.STR.31.10.2390
NR 35
TC 45
Z9 45
U1 2
U2 10
PU TAYLOR & FRANCIS AS
PI OSLO
PA CORT ADELERSGT 17, PO BOX 2562, SOLLI, 0202 OSLO, NORWAY
SN 1650-1977
EI 
J9 J REHABIL MED
PD MAY 15
PY 2004
VL 36
IS 3
BP 117
EP 123
DI 10.1080/16501970410023434
PG 7
WC Rehabilitation; Sport Sciences
SC Rehabilitation; Sport Sciences
GA 822FA
UT WOS:000221521400004
PM 15209454
ER

PT J
AU Riek-burchardt, M
   Henrich-noack, P
   Metz, GA
   Reymann, KG
AF Riek-burchardt, M
   Henrich-noack, P
   Metz, Ga
   Reymann, Kg
TI Detection of chronic sensorimotor impairments in the ladder rung walking task in rats with endothelin-1-induced mild focal ischemia
SO JOURNAL OF NEUROSCIENCE METHODS
LA English
DT Article
DE functional test; endothelin-1; focal ischemia; ladder rung walking task; sensorimotor deficits; functional recovery; long-term measurement
ID middle cerebral-artery; occlusion; model; regeneration; antagonist; recovery; neuron; stroke
AB A comprehensive evaluation of the effects of neuroprotection, neurogenesis, and compensatory mechanisms on the outcome of ischemic insults requires assessment of morphological and functional parameters. Behavioural tests are essential when recording performance throughout the time course of an experiment and the results bear predictive value in preclinical animal models. The goal of this study was to establish a behavioural test procedure for a model of transient focal ischemia induced by injection of endothelin-1 (eMCAO) that results in relatively mild behavioural deficits. The test protocol used in the present study allows evaluation of quantitative and qualitative impairments in skilled motor performance and is sensitive to detect chronic deficits at chronic post-ischemic time intervals. The ladder rung walking task [J. Neurosci. Methods 115 (2002) 169] is a motor test that assesses skilled walking and measures both forelimb and hindlimb placing, stepping and inter-limb co-ordination. In this study we tested the effect of two different technical variants of endothelin-1 application on infarct volume and motor skills (1) application via pre-implanted guiding cannula in awake animals and (2) via direct injection under halothane anaesthesia. We showed that the ladder rung walking task is sensitive in the assessment of loss of fine motor function after induction of relatively small lesions. In animals with implanted cannulas we found a smaller infarct area and an increase in placement errors prior to ischemia animals with eMCAO under anaesthesia showed a long lasting impairment of the contralateral forelimb up to 4 weeks post-eMCAO. (C) 2004 Elsevier B.V. All rights reserved.
C1 Leibniz Inst Neurobiol, Project Grp Neuropharmacol, D-39118 Magdeburg, Germany.
   FAN gGmbH, Res Inst Appl Neurosci, D-39120 Magdeburg, Germany.
   Univ Lethbridge, Canadian Ctr Behav Neurosci, Lethbridge, AB T1K 3M4, Canada.
RP Reymann, KG (通讯作者)，Leibniz Inst Neurobiol, Project Grp Neuropharmacol, Brenneckstr 6, D-39118 Magdeburg, Germany.
EM reymann@fan-neuroscience.com
CR Bao W, 2001, BRAIN RES, V922, P173, DOI 10.1016/S0006-8993(01)03062-1
   Barbelivien A, 2002, NEUROPHARMACOLOGY, V42, P117, DOI 10.1016/S0028-3908(01)00150-2
   Bederson J, 1986, STROKE, V17, P472, DOI 10.1161/01.STR.17.3.472
   Belayev L, 1996, STROKE, V27, P1616, DOI 10.1161/01.STR.27.9.1616
   Goto K, 1996, JPN J PHARMACOL, V72, P261, DOI 10.1254/jjp.72.261
   Hunter A, 2000, NEUROPHARMACOLOGY, V39, P806, DOI 10.1016/S0028-3908(99)00262-2
   Hunter A, 1998, TRENDS PHARMACOL SCI, V19, P59, DOI 10.1016/S0165-6147(97)01157-7
   Kirino T, 2002, J CEREBR BLOOD F MET, V22, P1283, DOI 10.1097/01.WCB.0000040942.89393.88
   Lindvall O, 2003, P NATL ACAD SCI USA, V100, P7430, DOI 10.1073/pnas.1332673100
   Markgraf C, 1992, BRAIN RES, V575, P238, DOI 10.1016/0006-8993(92)90085-N
   Marston H, 1995, NEUROREPORT, V6, P1067, DOI 10.1097/00001756-199505090-00029
   Metz G, 2002, J NEUROSCI METH, V115, P169, DOI 10.1016/S0165-0270(02)00012-2
   Moyanova S, 2003, J NEUROL SCI, V212, P59, DOI 10.1016/S0022-510X(03)00102-3
   Nakatomi H, 2002, CELL, V110, P429, DOI 10.1016/S0092-8674(02)00862-0
   Ouartermain D, 2000, NEUROSCI LETT, V288, P155, DOI 10.1016/S0304-3940(00)01223-4
   Persson L, 1989, STROKE, V20, P641, DOI 10.1161/01.STR.20.5.641
   Pringle A, 2003, EUR J NEUROSCI, V18, P117, DOI 10.1046/j.1460-9568.2003.02734.x
   Puurunen K, 2001, NEUROPHARMACOLOGY, V40, P597, DOI 10.1016/S0028-3908(00)00182-9
   Rauca C, 1998, NEUROPHARMACOLOGY, V37, P1649, DOI 10.1016/S0028-3908(98)00146-4
   Sharkey J, 1995, J NEUROSCI METH, V60, P125, DOI 10.1016/0165-0270(95)00003-D
   Vanderstaay F, 1996, BRAIN RES, V715, P180, DOI 10.1016/0006-8993(95)01581-7
   Winner B, 2002, EUR J NEUROSCI, V16, P1681, DOI 10.1046/j.1460-9568.2002.02238.x
   Wood N, 1996, BEHAV BRAIN RES, V78, P113, DOI 10.1016/0166-4328(95)00237-5
   Yanagisawa M, 1988, NATURE, V332, P411, DOI 10.1038/332411a0
NR 24
TC 16
Z9 16
U1 0
U2 5
PU ELSEVIER SCIENCE BV
PI AMSTERDAM
PA PO BOX 211, 1000 AE AMSTERDAM, NETHERLANDS
SN 0165-0270
EI 
J9 J NEUROSCI METH
PD AUG 30
PY 2004
VL 137
IS 2
BP 227
EP 233
DI 10.1016/j.jneumeth.2004.02.012
PG 7
WC Biochemical Research Methods; Neurosciences
SC Biochemistry & Molecular Biology; Neurosciences & Neurology
GA 845KZ
UT WOS:000223242800013
PM 15262065
ER

PT J
AU Murase, N
   Duque, J
   Mazzocchio, R
   Cohen, LG
AF Murase, N
   Duque, J
   Mazzocchio, R
   Cohen, Lg
TI Influence of interhemispheric interactions on motor function in chronic stroke
SO ANNALS OF NEUROLOGY
LA English
DT Article
ID transcranial magnetic stimulation; follow-up; corticospinal excitability; sensorimotor cortex; evoked-potential; reaction-time; recovery; activation; reorganization; inhibition
AB In patients with chronic stroke, the primary motor cortex of the intact hemisphere (M1(intact) (hemisphere)) may influence functional recovery, possibly through transcallosal effects exerted over M1 in the lesioned hemisphere (M1(lesioned) (hemisphere)). Here, we studied interhemispheric inhibition (IHI) between M1(intact) (hemisphere) and M1(lesioned hemisphere) in the process of generation of a voluntary movement by the paretic hand in patients with chronic subcortical stroke and in healthy volunteers. IHI was evaluated in both hands preceding the onset of unilateral voluntary index finger movements (paretic hand in patients, right hand in controls) in a simple reaction time paradigm. IHI at rest and shortly after the Go signal were comparable in patients and controls. Closer to movement onset, IHI targeting the moving index finger turned into facilitation in controls but remained deep in patients, a finding that correlated with poor motor performance. These results document an abnormally high interhemispheric inhibitory drive from M1(intact) (hemisphere) to M1(lesioned hemisphere) in the process of generation of a voluntary movement by the paretic hand. It is conceivable that this abnormality could adversely influence motor recovery in some patients with subcortical stroke, an interpretation consistent with models of interhemispheric competition in motor and sensory systems.
C1 NINDS, Human Cortical Physiol Sect, NIH, Bethesda, MD 20817 USA.
   Univ Tokushima, Dept Neurol, Fac Med, Tokushima 770, Japan.
   Univ Louvain, Neurophysiol Lab, Brussels, Belgium.
   Univ Siena, Dept Neurol Sci, Clin Neurophysiol Sect, I-53100 Siena, Italy.
RP Cohen, LG (通讯作者)，NINDS, Human Cortical Physiol Sect, NIH, Bethesda, MD 20817 USA.
EM cohenl@ninds.nih.gov
FU NATIONAL INSTITUTE OF NEUROLOGICAL DISORDERS AND STROKE [ZIANS002978, Z01NS002978] Funding Source: NIH RePORTER
CR Boroojerdi B, 1996, J NEUROL SCI, V144, P160, DOI 10.1016/S0022-510X(96)00222-5
   Calautti C, 2003, STROKE, V34, P1553, DOI 10.1161/01.STR.0000071761.36075.A6
   Calautti C, 2003, NEUROIMAGE, V19, P1650, DOI 10.1016/S1053-8119(03)00205-2
   Cao Y, 1998, STROKE, V29, P112, DOI 10.1161/01.STR.29.1.112
   Carey J, 2002, BRAIN, V125, P773, DOI 10.1093/brain/awf091
   Carey L, 2002, NEUROLOGY, V59, P749, DOI 10.1212/WNL.59.5.749
   Chen R, 1999, CAN J NEUROL SCI, V26, P163, DOI 10.1017/S0317167100000196
   Chen R, 1998, ANN NEUROL, V44, P317, DOI 10.1002/ana.410440306
   Chollet F, 1991, ANN NEUROL, V29, P63, DOI 10.1002/ana.410290112
   Cicinelli P, 1997, ELECTROMYOGR MOTOR C, V105, P438, DOI 10.1016/S0924-980X(97)00052-0
   Cramer S, 1997, STROKE, V28, P2518, DOI 10.1161/01.STR.28.12.2518
   Dennis M, 1993, STROKE, V24, P796, DOI 10.1161/01.STR.24.6.796
   Di LV, 1999, EXP BRAIN RES, V124, P520, DOI 10.1007/s002210050648
   Ferbert A, 1992, J PHYSIOL-LONDON, V453, P525, DOI 10.1113/jphysiol.1992.sp019243
   Ferrucci L, 1993, STROKE, V24, P200, DOI 10.1161/01.STR.24.2.200
   Fuji Y, 2003, J NEUROSURG, V98, P64, DOI 10.3171/jns.2003.98.1.0064
   Gerloff C, 1998, J PHYSIOL-LONDON, V510, P249, DOI 10.1111/j.1469-7793.1998.249bz.x
   Haaland K, 1994, BRAIN COGNITION, V24, P104, DOI 10.1006/brcg.1994.1006
   Hilgetag C, 2001, NAT NEUROSCI, V4, P953, DOI 10.1038/nn0901-953
   Johansen-berg H, 2002, BRAIN, V125, P2731, DOI 10.1093/brain/awf282
   Johansen-berg H, 2002, P NATL ACAD SCI USA, V99, P14518, DOI 10.1073/pnas.222536799
   Kaelin-lang A, 2000, J NEUROSCI METH, V102, P81, DOI 10.1016/S0165-0270(00)00284-3
   Leocani L, 2000, BRAIN, V123, P1161, DOI 10.1093/brain/123.6.1161
   Liu Y, 1999, EXP BRAIN RES, V128, P149, DOI 10.1007/s002210050830
   Marshall R, 2000, STROKE, V31, P656, DOI 10.1161/01.STR.31.3.656
   *med RC, 1976, AIDS EX PER NERV SYS, V0, P0
   Meyer B, 1998, ANN NEUROL, V43, P360, DOI 10.1002/ana.410430314
   Mima T, 2001, STROKE, V32, P2597, DOI 10.1161/hs1101.098764
   Netz J, 1997, BRAIN, V120, P1579, DOI 10.1093/brain/120.9.1579
   Nudo R, 2003, J REHABIL MED, V35, P7, DOI 10.1080/16501960310010070
   Oldfield R, 1971, NEUROPSYCHOLOGIA, V9, P97, DOI 10.1016/0028-3932(71)90067-4
   Oliveri M, 1999, BRAIN, V122, P1731, DOI 10.1093/brain/122.9.1731
   Prigatano G, 1997, ARCH PHYS MED REHAB, V78, P847, DOI 10.1016/S0003-9993(97)90198-2
   Rossini P, 2003, LANCET NEUROL, V2, P493, DOI 10.1016/S1474-4422(03)00485-X
   Rossini P, 1994, ELECTROEN CLIN NEURO, V91, P79, DOI 10.1016/0013-4694(94)90029-9
   Rossini P, 1988, BRAIN RES, V458, P20, DOI 10.1016/0006-8993(88)90491-X
   Sakai K, 1997, EXP BRAIN RES, V113, P24, DOI 10.1007/BF02454139
   Traversa R, 1998, BRAIN RES, V803, P1, DOI 10.1016/S0006-8993(98)00505-8
   Trompetto C, 2000, CLIN NEUROPHYSIOL, V111, P1860, DOI 10.1016/S1388-2457(00)00419-3
   Turton A, 1996, ELECTROMYOGR MOTOR C, V101, P316, DOI 10.1016/0924-980X(96)95560-5
   Werhahn K, 1994, ELECTROEN CLIN NEURO, V93, P138, DOI 10.1016/0168-5597(94)90077-9
   Werhahn K, 2003, ANN NEUROL, V54, P464, DOI 10.1002/ana.10686
   Zemke A, 2003, STROKE, V34, P0, DOI 10.1161/01.STR.0000065827.35634.5E
NR 44
TC 979
Z9 1014
U1 6
U2 68
PU WILEY
PI HOBOKEN
PA 111 RIVER ST, HOBOKEN 07030-5774, NJ USA
SN 0364-5134
EI 
J9 ANN NEUROL
PD MAR 15
PY 2004
VL 55
IS 3
BP 400
EP 409
DI 10.1002/ana.10848
PG 10
WC Clinical Neurology; Neurosciences
SC Neurosciences & Neurology
GA 779BM
UT WOS:000189275800012
PM 14991818
ER

PT J
AU Bovend’eerdt, TJH
   Dawes, H
   Johansen-berg, H
   Wade, DT
AF Bovend’eerdt, Tjh
   Dawes, H
   Johansen-berg, H
   Wade, Dt
TI Evaluation of the Modified Jebsen Test of Hand Function and the University of Maryland Arm Questionnaire for Stroke
SO CLINICAL REHABILITATION
LA English
DT Article
ID statistical-method; controlled-trial; motor function; reliability; recovery; therapy; validity
AB Objective: To examine the concurrent validity and test - retest reliability of the Modified Jebsen Test of Hand Function (MJT) and the University of Maryland Arm Questionnaire for Stroke (UMAQS). Design: Individuals with acquired neurological disorders were retested within an average of 9.6 days after the first assessment. Setting: Individuals were recruited from two specialist rehabilitation units, members of the Multiple Sclerosis Society and Headway Group. Subjects: Twenty-six individuals with acquired neurological disorders; stroke ( 12), MS ( 7), head injury ( 4), tumour ( 3) with moderate to high functioning upper limbs were recruited for this study. Main outcome measures: Arm function was assessed using the MJT, the UMAQS, the Nine Hole Peg Test (NHPT) and grip strength, calculating the ratio between affected and unaffected arm. Results: The MJT showed good concurrent validity. Pearson's correlation with the NHPT was 0.86 and 0.88, on T1 and T2 respectively. The UMAQS showed no significant correlation with grip strength, the NHPT and the MJT. Test - retest reliability of the MJT was high with a correlation of 0.95, and 95% limits of agreement of 0.02 +/- 0.14. Correlations over time of the dominant hand/nondominant hand of the UMAQS were 0.72 and 0.83, with limits of agreement of - 2.92 +/- 13.28 and 1.73 +/- 11.53. Conclusions: The present study supports the use of the MJT as a measure of gross functional dexterity. More information is needed to evaluate the UMAQS.
C1 Oxford Brookes Univ, Sch Biol & Mol Sci, Oxford OX3 0BP, England.
   Maastricht Univ, Maastricht, Netherlands.
   Oxford Ctr Funct Magnet Resonance Imaging Brain, Oxford, England.
   Oxford Ctr Enablement, Oxford, England.
RP Dawes, H (通讯作者)，Oxford Brookes Univ, Sch Biol & Mol Sci, Gipsy Lane Campus, Oxford OX3 0BP, England.
EM nhdawes@brookes.ac.uk
CR Atkinson G, 1998, SPORTS MED, V26, P217, DOI 10.2165/00007256-199826040-00002
   Bland J, 1986, LANCET, V1, P307, DOI 10.1016/s0140-6736(86)90837-8
   Bohannon R, 1987, PHYS THER, V67, P206, DOI 10.1093/ptj/67.2.206
   Boissy P, 1999, CLIN REHABIL, V13, P354, DOI 10.1191/026921599676433080
   Coote S, 2001, PHYS THER REV, V6, P63
   Hummelsheim H, 1999, CURR OPIN NEUROL, V12, P697, DOI 10.1097/00019052-199912000-00007
   Jebsen RH, 1969, ARCHIVES OF PHYSICAL MEDICINE AND REHABILITATION, V50, P311
   Johansen-berg H, 2002, BRAIN, V125, P2731, DOI 10.1093/brain/awf282
   Kopp B, 1997, ARCH PHYS MED REHAB, V78, P615, DOI 10.1016/S0003-9993(97)90427-5
   Lincoln N, 1999, STROKE, V30, P573, DOI 10.1161/01.STR.30.3.573
   Macdermid JC, 2001, PHYSIOTHER RES INT, V6, P83, DOI 10.1002/pri.217
   Parker VM, 1986, INT REHABIL MED, V8, P69
   Sunderland A, 1992, J NEUROL NEUROSUR PS, V55, P530, DOI 10.1136/jnnp.55.7.530
   Sunderland A, 1989, J NEUROL NEUROSUR PS, V52, P1267, DOI 10.1136/jnnp.52.11.1267
   Turnerstokes L, 1997, CLIN REHABIL, V11, P306, DOI 10.1177/026921559701100407
   Van DLJ, 2001, CLIN REHABIL, V15, P20, DOI 10.1191/026921501677557755
   Wade D, 1983, J NEUROL NEUROSUR PS, V46, P521, DOI 10.1136/jnnp.46.6.521
   Wade D, 1999, CLIN REHABIL, V13, P164, DOI 10.1191/026921599673848768
   Wade D, 1989, INT DISABIL STUDIES, V2, P89
   Whitall J, 2000, STROKE, V31, P2390, DOI 10.1161/01.STR.31.10.2390
NR 20
TC 42
Z9 43
U1 1
U2 8
PU SAGE PUBLICATIONS LTD
PI LONDON
PA 1 OLIVERS YARD, 55 CITY ROAD, LONDON EC1Y 1SP, ENGLAND
SN 0269-2155
EI 
J9 CLIN REHABIL
PD MAR 15
PY 2004
VL 18
IS 2
BP 195
EP 202
DI 10.1191/0269215504cr722oa
PG 8
WC Rehabilitation
SC Rehabilitation
GA 803TV
UT WOS:000220254300010
PM 15053129
ER

PT J
AU Krainik, A
   Duffau, H
   Capelle, L
   Cornu, P
   Boch, AL
   Mangin, JF
   Le bihan, D
   Marsault, C
   Chiras, J
   Lehericy, S
AF Krainik, A
   Duffau, H
   Capelle, L
   Cornu, P
   Boch, Al
   Mangin, Jf
   Le bihan, D
   Marsault, C
   Chiras, J
   Lehericy, S
TI Role of the healthy hemisphere in recovery after resection of the supplementary motor area
SO NEUROLOGY
LA English
DT Article
ID functional reorganization; cerebral activation; imaging activation; premotor cortex; medial wall; sma-proper; pre-sma; stroke; brain; movement
AB Objective: To determine the compensatory mechanisms involved in the recovery of motor function following surgical lesions of the supplementary motor area (SMA) and their relation to the clinical characteristics of recovery. Subjects and Methods: Twelve patients were referred for surgery of low-grade gliomas located in the SMA, and compared to eight healthy controls using fMRI before and after surgery during self-paced movements of both hands, successively. Magnitude and volume of activation within regions of interest ( primary sensorimotor cortex, premotor cortex, SMA, preSMA, and parietal lobes) were compared and tested for correlation with anatomic characteristics of the tumor and resection, and clinical data. Results: Tumor growth induced preoperative underactivity in the adjacent SMA and overactivity in the opposite SMA. Postoperative recovery was associated with recruitment of a premotor network located in the healthy hemisphere including the SMA and the lateral premotor cortex. Postoperative premotor recruitment in the healthy hemisphere increased with the percentage of resection of preoperative SMA activation. Shortened onset and duration of recovery was associated with increased preoperative changes in activation levels. Conclusions: These findings suggest a dysfunction of the SMA ipsilateral to the tumor, partially compensated by a recruitment of the contralesional SMA which correlated with shortened postoperative recovery. SMA resection was compensated by the recruitment of a medial and lateral premotor circuitry in the healthy hemisphere.
C1 Hop La Pitie Salpetriere, Serv Neuroradiol Fishgold, Dept Neuroradiol, F-75013 Paris, France.
   Hop La Pitie Salpetriere, Dept Neurosurg, Paris, France.
   Hop La Pitie Salpetriere, INSERM, EMI 007, Paris, France.
   CEA, Serv Hosp Frederic Joliot, F-91406 Orsay, France.
RP Lehericy, S (通讯作者)，Hop La Pitie Salpetriere, Serv Neuroradiol Fishgold, Dept Neuroradiol, 47 Bd Hop, F-75013 Paris, France.
EM stephane.lehericy@psl.ap-hop-paris.fr
CR [anonymous] , 1988, [NO TITLE CAPTURED], V0, P0
   Bell K, 1994, BRAIN RES, V655, P202, DOI 10.1016/0006-8993(94)91615-2
   Bleasel A, 1996, ADV NEUROL, V70, P217
   Brett M, 2001, NEUROIMAGE, V14, P486, DOI 10.1006/nimg.2001.0845
   Calautti C, 2003, STROKE, V34, P1553, DOI 10.1161/01.STR.0000071761.36075.A6
   Cao Y, 1998, STROKE, V29, P112, DOI 10.1161/01.STR.29.1.112
   Caramia M, 2000, CLIN NEUROPHYSIOL, V111, P1990, DOI 10.1016/S1388-2457(00)00430-2
   Carpentier A, 2001, J NEUROSURG, V94, P946, DOI 10.3171/jns.2001.94.6.0946
   Chollet F, 1991, ANN NEUROL, V29, P63, DOI 10.1002/ana.410290112
   Cote R, 1989, NEUROLOGY, V39, P638, DOI 10.1212/WNL.39.5.638
   Cramer S, 2002, HUM BRAIN MAPP, V16, P197, DOI 10.1002/hbm.10040
   Cramer S, 1997, STROKE, V28, P2518, DOI 10.1161/01.STR.28.12.2518
   Deiber M, 1999, J NEUROPHYSIOL, V81, P3065, DOI 10.1152/jn.1999.81.6.3065
   Dettmers C, 1995, J NEUROPHYSIOL, V74, P802, DOI 10.1152/jn.1995.74.2.802
   Duffau H, 2003, J NEUROSURG, V98, P764, DOI 10.3171/jns.2003.98.4.0764
   Dum R, 1991, J NEUROSCI, V11, P667
   Feydy A, 2002, STROKE, V33, P1610, DOI 10.1161/01.STR.0000017100.68294.52
   Fontaine D, 2002, NEUROSURGERY, V50, P297, DOI 10.1097/00006123-200202000-00011
   Frost S, 2003, J NEUROPHYSIOL, V89, P3205, DOI 10.1152/jn.01143.2002
   Holodny A, 2000, AM J NEURORADIOL, V21, P1415
   Jenkins I, 1997, J NEUROL SCI, V151, P195, DOI 10.1016/S0022-510X(97)00145-7
   Johansen-berg H, 2002, P NATL ACAD SCI USA, V99, P14518, DOI 10.1073/pnas.222536799
   Krainik A, 2001, NEUROLOGY, V57, P871, DOI 10.1212/WNL.57.5.871
   Krainik A, 2003, NEUROLOGY, V60, P587, DOI 10.1212/01.WNL.0000048206.07837.59
   Krings T, 2002, NEUROLOGY, V58, P381, DOI 10.1212/WNL.58.3.381
   Laplane D, 1977, J NEUROL SCI, V34, P301, DOI 10.1016/0022-510X(77)90148-4
   Lehericy S, 2000, J NEUROSURG, V92, P589, DOI 10.3171/jns.2000.92.4.0589
   Liu J, 2002, J COMP NEUROL, V443, P71, DOI 10.1002/cne.10087
   Luppino G, 1993, J COMP NEUROL, V338, P114, DOI 10.1002/cne.903380109
   Maier M, 2002, CEREB CORTEX, V12, P281, DOI 10.1093/cercor/12.3.281
   Mcguire P, 1991, CEREB CORTEX, V1, P408, DOI 10.1093/cercor/1.5.408
   Nelles G, 1999, STROKE, V30, P1510, DOI 10.1161/01.STR.30.8.1510
   Netz J, 1997, BRAIN, V120, P1579, DOI 10.1093/brain/120.9.1579
   Picard N, 1996, CEREB CORTEX, V6, P342, DOI 10.1093/cercor/6.3.342
   Pineiro R, 2002, STROKE, V33, P103, DOI 10.1161/hs0102.100482
   Rostomily R, 1991, J NEUROSURG, V75, P62, DOI 10.3171/jns.1991.75.1.0062
   Sadato N, 1996, J CEREBR BLOOD F MET, V16, P23, DOI 10.1097/00004647-199601000-00003
   Seitz R, 1998, ARCH NEUROL-CHICAGO, V55, P1081, DOI 10.1001/archneur.55.8.1081
   Stephan K, 1999, BRAIN, V122, P351, DOI 10.1093/brain/122.2.351
   Waldvogel D, 1999, J CEREBR BLOOD F MET, V19, P1209, DOI 10.1097/00004647-199911000-00004
   Ward N, 2003, BRAIN, V126, P1430, DOI 10.1093/brain/awg145
   Weiller C, 1992, ANN NEUROL, V31, P463, DOI 10.1002/ana.410310502
   Weiller C, 1993, ANN NEUROL, V33, P181
   Werhahn K, 2003, ANN NEUROL, V54, P464, DOI 10.1002/ana.10686
   Wexler B, 1997, MAGN RESON IMAGING, V15, P385, DOI 10.1016/S0730-725X(96)00232-9
NR 45
TC 141
Z9 143
U1 0
U2 6
PU LIPPINCOTT WILLIAMS & WILKINS
PI PHILADELPHIA
PA TWO COMMERCE SQ, 2001 MARKET ST, PHILADELPHIA, PA 19103 USA
SN 0028-3878
EI 
J9 NEUROLOGY
PD APR 27
PY 2004
VL 62
IS 8
BP 1323
EP 1332
DI 10.1212/01.WNL.0000120547.83482.B1
PG 10
WC Clinical Neurology
SC Neurosciences & Neurology
GA 815UM
UT WOS:000221067200014
PM 15111669
ER

PT J
AU Ward, NS
   Cohen, LG
AF Ward, Ns
   Cohen, Lg
TI Mechanisms underlying recovery of motor function after stroke
SO ARCHIVES OF NEUROLOGY
LA English
DT Review
ID use-dependent plasticity; long-term potentiation; premotor cortex; repetitive tm; stimulation; connection; fmri; reorganization; amphetamine; modulation
AB Stroke is the leading cause of long-term disability worldwide and a condition for which there is no universally accepted treatment. The development of new effective therapeutic strategies relies on a better understanding of the mechanisms underlying recovery of function. Noninvasive techniques to study brain function, including functional magnetic resonance imaging, positron emission tomography, transcranial magnetic stimulation, electroencephalography, and magneto encephalography, led to recent studies that identified some of these operating mechanisms, resulting in the formulation of novel approaches to motor rehabilitation.
C1 NINDS, Human Cort Phsiol Sect, NIH, Bethesda, MD 20817 USA.
   UCL, Inst Neurol, Wellcome Dept Imaging Neurosci, London, England.
RP Cohen, LG (通讯作者)，NINDS, Human Cort Phsiol Sect, NIH, Bldg 10,Room 5N226, Bethesda, MD 20817 USA.
EM cohen@ninds.nih.gov
FU Wellcome Trust [071398] Funding Source: Medline
CR Butefisch C, 2002, ANN NEUROL, V51, P59, DOI 10.1002/ana.10056
   Butefisch C, 2000, P NATL ACAD SCI USA, V97, P3661, DOI 10.1073/pnas.050350297
   Butefisch C, 2004, J NEUROPHYSIOL, V91, P2110, DOI 10.1152/jn.01038.2003
   Collingridge G, 1995, TRENDS NEUROSCI, V18, P54, DOI 10.1016/0166-2236(95)93868-X
   Conforto A, 2002, ANN NEUROL, V51, P122, DOI 10.1002/ana.10070
   Donoghue J, 1995, CURR OPIN NEUROBIOL, V5, P749, DOI 10.1016/0959-4388(95)80102-2
   Feeney D, 1982, SCIENCE, V217, P855, DOI 10.1126/science.7100929
   Floel A, 2004, ANN NEUROL, V56, P206, DOI 10.1002/ana.20170
   Fridman E, 2004, BRAIN, V127, P747, DOI 10.1093/brain/awh082
   He S, 1993, J NEUROSCI, V13, P952
   Hebb DO, 1949, ORG BEHAV, V0, P0
   Hess G, 1996, ACTA NEUROBIOL EXP, V56, P397
   Ivanco T, 2000, NEUROPHARMACOLOGY, V39, P765, DOI 10.1016/S0028-3908(00)00004-6
   Jacobs K, 1991, SCIENCE, V251, P944, DOI 10.1126/science.2000496
   Johansen-berg H, 2002, BRAIN, V125, P2731, DOI 10.1093/brain/awf282
   Johansen-berg H, 2002, P NATL ACAD SCI USA, V99, P14518, DOI 10.1073/pnas.222536799
   Kobayashi M, 2004, NEUROLOGY, V62, P91, DOI 10.1212/WNL.62.1.91
   Muellbacher W, 2002, ARCH NEUROL-CHICAGO, V59, P1278, DOI 10.1001/archneur.59.8.1278
   Murase N, 2004, ANN NEUROL, V55, P400, DOI 10.1002/ana.10848
   Nudo R, 1990, SOMATOSENS MOT RES, V7, P463, DOI 10.3109/08990229009144720
   Nudo R, 1996, SCIENCE, V272, P1791, DOI 10.1126/science.272.5269.1791
   Pariente J, 2001, ANN NEUROL, V50, P718, DOI 10.1002/ana.1257
   Rioult-pedotti M, 1998, NAT NEUROSCI, V1, P230, DOI 10.1038/678
   Schaechter J, 2002, NEUROREHAB NEURAL RE, V16, P326, DOI 10.1177/154596830201600403
   Schambra H, 2003, CLIN NEUROPHYSIOL, V114, P130, DOI 10.1016/S1388-2457(02)00342-5
   Siebner H, 2000, NEUROLOGY, V54, P956, DOI 10.1212/WNL.54.4.956
   Ward N, 2004, ANN NEUROL, V55, P829, DOI 10.1002/ana.20099
   Ward N, 2003, BRAIN, V126, P1430, DOI 10.1093/brain/awg145
   Ward N, 2003, BRAIN, V126, P2476, DOI 10.1093/brain/awg245
   Werhahn K, 2002, NAT NEUROSCI, V5, P936, DOI 10.1038/nn917
   Werhahn K, 2003, ANN NEUROL, V54, P464, DOI 10.1002/ana.10686
   Ziemann U, 2004, J NEUROSCI, V24, P1666, DOI 10.1523/JNEUROSCI.5016-03.2004
NR 32
TC 412
Z9 443
U1 3
U2 44
PU AMER MEDICAL ASSOC
PI CHICAGO
PA 515 N STATE ST, CHICAGO, IL 60654-0946 USA
SN 0003-9942
EI 
J9 ARCH NEUROL-CHICAGO
PD DEC 15
PY 2004
VL 61
IS 12
BP 1844
EP 1848
DI 10.1001/archneur.61.12.1844
PG 5
WC Clinical Neurology
SC Neurosciences & Neurology
GA 878OM
UT WOS:000225656100003
PM 15596603
ER

PT J
AU Van nes, IJW
   Geurts, ACH
   Hendricks, HT
   Duysens, J
AF Van nes, Ijw
   Geurts, Ach
   Hendricks, Ht
   Duysens, J
TI Short-term effects of whole-body vibration on postural control in unilateral chronic stroke patients: Preliminary evidence.
SO AMERICAN JOURNAL OF PHYSICAL MEDICINE & REHABILITATION
LA English
DT Article
DE cerebrovascular accident; balance; vibration; proprioception
ID nerve-stimulation; electrical-stimulation; standing balance; motor function; rehabilitation; recovery; improvement; instability; parameter
AB The short-term effects of whole-body vibration as a novel method of somatosensory stimulation on postural control were investigated in 23 chronic stroke patients. While standing on a commercial platform, patients received 30-Hz oscillations at 3 mm of amplitude in the frontal plane. Balance was assessed four times at 45-min intervals with a dual-plate force platform, while quietly standing with the eyes opened and closed and while performing a voluntary weight-shifting task with visual feedback of center-of-pressure movements. Between the second and third assessments, four repetitions of 45-sec whole-body vibrations were given. The results indicated a stable baseline performance from the first to the second assessment for all tasks. After the whole-body vibration, the third assessment demonstrated a reduction in the root mean square (RIMS) center-of-pressure velocity in the anteroposterior direction when standing with the eyes closed (P < 0.01), which persisted during the fourth assessment. Furthermore, patients showed an increase in their weight-shifting speed at the third balance assessment (P < 0.05) while their precision remained constant. No adverse effects of whole-body vibration were observed. It is concluded that whole-body vibration may be a promising candidate to improve proprioceptive control of posture in stroke patients.
C1 Dept Rehabil Med, Nijmegen, Netherlands.
   Univ Med Ctr st Radboud, Dept Rehabil Med, Nijmegen, Netherlands.
   Univ Nijmegen, Dept Med Phys & Biophys, Nijmegen, Netherlands.
RP van Nes, IJW (通讯作者)，St Maartensklin Res, POB 9011, NL-6500 GM Nijmegen, Netherlands.
CR Berg K, 1992, ARCH PHYS MED REHAB, V73, P1073
   Bonan I, 2004, ARCH PHYS MED REHAB, V85, P268, DOI 10.1016/j.apmr.2003.06.017
   Cao Y, 1998, STROKE, V29, P112, DOI 10.1161/01.STR.29.1.112
   Collen FM, 1990, INT DISABIL STUD, V12, P6
   De HM, 2004, ARCH PHYS MED REHAB, V85, P886, DOI 10.1016/j.apmr.2003.05.012
   Demeurisse G, 1980, EUR NEUROL, V19, P382, DOI 10.1159/000115178
   Garland S, 2003, ARCH PHYS MED REHAB, V84, P1753, DOI 10.1016/j.apmr.2003.03.002
   Geurts A, 1993, ARCH PHYS MED REHAB, V74, P1144
   Geurts A, 1996, ARCH PHYS MED REHAB, V77, P639, DOI 10.1016/S0003-9993(96)90001-5
   Johansen-berg H, 2002, BRAIN, V125, P2731, DOI 10.1093/brain/awf282
   Johansson B, 2000, STROKE, V31, P223, DOI 10.1161/01.STR.31.1.223
   Johansson B, 2001, STROKE, V32, P707, DOI 10.1161/01.STR.32.3.707
   Johansson K, 1993, NEUROLOGY, V43, P2189, DOI 10.1212/WNL.43.11.2189
   Kimberley T, 2004, EXP BRAIN RES, V154, P450, DOI 10.1007/s00221-003-1695-y
   Magnusson M, 1994, STROKE, V25, P1176, DOI 10.1161/01.STR.25.6.1176
   Palmieri R, 2002, J SPORT REHABIL, V11, P51, DOI 10.1123/jsr.11.1.51
   Perennou D, 1998, NEUROSCI LETT, V252, P75, DOI 10.1016/S0304-3940(98)00501-1
   Perennou D, 2001, ARCH PHYS MED REHAB, V82, P440, DOI 10.1053/apmr.2001.21986
   Peurala S, 2002, CLIN REHABIL, V16, P709, DOI 10.1191/0269215502cr543oa
   Priplata A, 2003, LANCET, V362, P1123, DOI 10.1016/S0140-6736(03)14470-4
   Roll J, 1989, EXP BRAIN RES, V76, P213
   Rubin C, 2003, SPINE, V28, P2621, DOI 10.1097/01.BRS.0000102682.61791.C9
   Sonde L, 1998, SCAND J REHABIL MED, V30, P95
   Ustinova KI, 2001, NEUROSCI BEHAV PHYSIOL, V31, P259, DOI 10.1023/A:1010326332751
   Verschueren S, 2003, J NEUROPHYSIOL, V89, P1299, DOI 10.1152/jn.00863.2002
   Wierzbicka M, 1998, J NEUROPHYSIOL, V79, P143, DOI 10.1152/jn.1998.79.1.143
NR 26
TC 102
Z9 105
U1 1
U2 13
PU LIPPINCOTT WILLIAMS & WILKINS
PI PHILADELPHIA
PA 530 WALNUT ST, PHILADELPHIA, PA 19106-3621 USA
SN 0894-9115
EI 
J9 AM J PHYS MED REHAB
PD NOV 15
PY 2004
VL 83
IS 11
BP 867
EP 873
DI 10.1097/01.PHM.0000140801.23135.09
PG 7
WC Rehabilitation; Sport Sciences
SC Rehabilitation; Sport Sciences
GA 865FG
UT WOS:000224687300009
PM 15502741
ER

PT J
AU Kimberley, TJ
   Lewis, SM
   Auerbach, EJ
   Dorsey, LL
   Lojovich, JM
   Carey, JR
AF Kimberley, Tj
   Lewis, Sm
   Auerbach, Ej
   Dorsey, Ll
   Lojovich, Jm
   Carey, Jr
TI Electrical stimulation driving functional improvements and cortical changes in subjects with stroke
SO EXPERIMENTAL BRAIN RESEARCH
LA English
DT Article
DE fMRI; neuromuscular electrical stimulation; stroke; rehabilitation; human
ID peripheral-nerve stimulation; primary motor cortex; movement representation; upper extremity; neuromuscular stimulation; muscle stimulation; block test; recovery; reorganization; plasticity
AB It has been proposed that somatosensory stimulation in the form of electromyographically triggered neuromuscular electrical stimulation (NMES) to the peripheral nerve can influence functional measures of motor performance in subjects with stroke and can additionally produce changes in cortical excitability. Using a controlled, double-blind design, we studied the effects of intensive (60 h/3 weeks) treatment at home with NMES compared with a sham treatment, applied to the extensor muscles of the hemiplegic forearm to facilitate hand opening in 16 chronic stroke subjects. We investigated improvement in functional use of the hand and change in cortical activation as measured by functional magnetic resonance imaging (fMRI). Following treatment, subjects improved on measures of grasp and release of objects (Box and Block Test and Jebsen Taylor Hand Function Test [JTHFT]: small objects, stacking, heavy cans), isometric finger extension strength, and self-rated Motor Activity Log (MAL): Amount of Use and How Well score. The sham subjects did not improve on any grasp and release measure or self-rated scale, but did improve on isometric finger extension strength. Importantly, however, following crossover, these subjects improved further in the measure of strength, grasp and release (Box and Block [JTHFT]: page turning), and self-rated MAL: Amount of Use score and How Well score. Using fMRI and a finger-tracking task, an index of cortical intensity in the ipsilateral somatosensory cortex increased significantly from pre-test to post-test following treatment. Cortical activation, as measured by voxel count, did not change. These findings suggest that NMES may have an important role in stimulating cortical sensory areas allowing for improved motor function.
C1 Univ Minnesota, Program Phys Therapy, Minneapolis, MN 55455 USA.
   Vet Adm Med Ctr, Brain Sci Ctr 11B, Minneapolis, MN 55417 USA.
   Univ Minnesota, Sch Med, Dept Neurol, Minneapolis, MN 55455 USA.
   Univ Minnesota, Sch Med, Ctr Magnet Resonance Res, Minneapolis, MN 55455 USA.
RP Kimberley, TJ (通讯作者)，Univ Minnesota, Program Phys Therapy, MMC Box 388, Minneapolis, MN 55455 USA.
EM tjk@umn.edu
FU NCRR NIH HHS [M01RR00400, P41RR08079] Funding Source: Medline; NATIONAL CENTER FOR RESEARCH RESOURCES [M01RR000400, P41RR008079] Funding Source: NIH RePORTER
CR Abo M, 2001, NEUROREPORT, V12, P1543, DOI 10.1097/00001756-200105250-00048
   Aizawa H, 1991, EXP BRAIN RES, V84, P668
   Aschersleben G, 2001, EXP BRAIN RES, V136, P331, DOI 10.1007/s002210000562
   Backes W, 2000, CLIN NEUROPHYSIOL, V111, P1738, DOI 10.1016/S1388-2457(00)00420-X
   Brandstater M, 1998, REHABILITATION MED P, V0, P1165
   Butefisch C, 2000, P NATL ACAD SCI USA, V97, P3661, DOI 10.1073/pnas.050350297
   Calautti C, 2001, STROKE, V32, P2534, DOI 10.1161/hs1101.097401
   Calautti C, 2003, STROKE, V34, P1553, DOI 10.1161/01.STR.0000071761.36075.A6
   Cao Y, 1998, STROKE, V29, P112, DOI 10.1161/01.STR.29.1.112
   Caramia M, 1996, NEUROREPORT, V7, P1756, DOI 10.1097/00001756-199607290-00012
   Carey J, 1990, ARCH PHYS MED REHAB, V71, P888
   Carey J, 1998, ARCH PHYS MED REHAB, V79, P435, DOI 10.1016/S0003-9993(98)90146-0
   Carey J, 2002, BRAIN, V125, P773, DOI 10.1093/brain/awf091
   Carey J, 1994, PERCEPT MOTOR SKILL, V79, P563, DOI 10.2466/pms.1994.79.1.563
   Carey J, 2003, IN PRESS EXP BRAIN R, V0, P0
   Carr L, 1994, J PHYSIOL-LONDON, V475, P217, DOI 10.1113/jphysiol.1994.sp020063
   Cauraugh J, 2000, STROKE, V31, P1360, DOI 10.1161/01.STR.31.6.1360
   Chae J, 1998, STROKE, V29, P975, DOI 10.1161/01.STR.29.5.975
   Chae J, 2000, ASSIST TECHNOL, V12, P33, DOI 10.1080/10400435.2000.10132008
   Cohen M, 1999, JMRI-J MAGN RESON IM, V10, P33, DOI 10.1002/(SICI)1522-2586(199907)10:1<33::AID-JMRI5>3.0.CO;2-N
   Cramer S, 1999, J NEUROPHYSIOL, V81, P383, DOI 10.1152/jn.1999.81.1.383
   De KJ, 2002, CLIN REHABIL, V16, P350, DOI 10.1191/0269215502cr504oa
   Desrosiers J, 1994, ARCH PHYS MED REHAB, V75, P751
   Feys H, 1998, STROKE, V29, P785, DOI 10.1161/01.STR.29.4.785
   Fields R, 1987, ARCH PHYS MED REHAB, V68, P407
   Folstein M, 1975, J PSYCHIAT RES, V12, P189, DOI 10.1016/0022-3956(75)90026-6
   Francisco G, 1998, ARCH PHYS MED REHAB, V79, P570, DOI 10.1016/S0003-9993(98)90074-0
   Fraser C, 2002, NEURON, V34, P831, DOI 10.1016/S0896-6273(02)00705-5
   Friel K, 2000, NEUROREHAB NEURAL RE, V14, P187, DOI 10.1177/154596830001400304
   Georgopoulos A, 2001, J COGNITIVE NEUROSCI, V13, P72, DOI 10.1162/089892901564180
   Hamdy S, 1998, NAT NEUROSCI, V1, P64, DOI 10.1038/264
   Hummelsheim H, 1997, SCAND J REHABIL MED, V29, P3
   Jebsen RH, 1969, ARCHIVES OF PHYSICAL MEDICINE AND REHABILITATION, V50, P311
   Johansson B, 2001, STROKE, V32, P707, DOI 10.1161/01.STR.32.3.707
   Jones T, 1994, J NEUROSCI, V14, P2140
   Kaelin-lang A, 2002, J PHYSIOL-LONDON, V540, P623, DOI 10.1113/jphysiol.2001.012801
   Kampe K, 2000, HUM BRAIN MAPP, V9, P106, DOI 10.1002/(SICI)1097-0193(200002)9:2<106::AID-HBM5>3.0.CO;2-Y
   Khaslavskaia S, 2002, EXP BRAIN RES, V145, P309, DOI 10.1007/s00221-002-1094-9
   Kim S, 1994, NMR BIOMED, V7, P69, DOI 10.1002/nbm.1940070111
   Kleim J, 1997, J NEUROSCI, V17, P717
   Kraft G, 1992, ARCH PHYS MED REHAB, V73, P220
   Lewis S, 2002, SOC NEUR ABSTR, V0, P0
   Mathiowetz V, 1985, AM J OCCUP THER, V39, P386, DOI 10.5014/ajot.39.6.386
   Mckay D, 2002, EXP BRAIN RES, V143, P342, DOI 10.1007/s00221-001-0995-3
   Miltner W, 1999, STROKE, V30, P586, DOI 10.1161/01.STR.30.3.586
   Nakayama H, 1994, ARCH PHYS MED REHAB, V75, P852, DOI 10.1016/0003-9993(94)90108-2
   Nelles G, 2001, NEUROIMAGE, V13, P1146, DOI 10.1006/nimg.2001.0757
   Nelles G, 1999, ANN NEUROL, V46, P901, DOI 10.1002/1531-8249(199912)46:6<901::AID-ANA13>3.0.CO;2-7
   Nudo R, 2001, MUSCLE NERVE, V24, P1000, DOI 10.1002/mus.1104
   Nudo R, 1996, J NEUROPHYSIOL, V75, P2144, DOI 10.1152/jn.1996.75.5.2144
   Nudo R, 1996, J NEUROSCI, V16, P785
   Nudo R, 1996, SCIENCE, V272, P1791, DOI 10.1126/science.272.5269.1791
   Ono M, 1990, ATLAS CEREBRAL SULCI, V0, P0
   Panizza M, 1992, ELECTROEN CLIN NEURO, V85, P22, DOI 10.1016/0168-5597(92)90097-U
   Plautz E, 2000, NEUROBIOL LEARN MEM, V74, P27, DOI 10.1006/nlme.1999.3934
   Powell J, 1999, STROKE, V30, P1384, DOI 10.1161/01.STR.30.7.1384
   Reding M, 1988, STROKE, V19, P1354, DOI 10.1161/01.STR.19.11.1354
   Remple M, 2001, BEHAV BRAIN RES, V123, P133, DOI 10.1016/S0166-4328(01)00199-1
   Ridding M, 2000, EXP BRAIN RES, V131, P135, DOI 10.1007/s002219900269
   Ridding M, 2001, CLIN NEUROPHYSIOL, V112, P1461, DOI 10.1016/S1388-2457(01)00592-2
   Smith G, 2003, EXP BRAIN RES, V150, P33, DOI 10.1007/s00221-003-1405-9
   Sonde L, 1998, SCAND J REHABIL MED, V30, P95
   Spiegel J, 1999, CLIN NEUROPHYSIOL, V110, P47, DOI 10.1016/S0168-5597(98)00043-4
   Stefan K, 2000, BRAIN, V123, P572, DOI 10.1093/brain/123.3.572
   Strupp J, 1996, NEUROIMAGE, V3, P0
   Talairach J, 1988, COPLANAR STEREOTOXIC, V0, P0
   Taub E, 1993, ARCH PHYS MED REHAB, V74, P347
   Ugurbil K, 1999, P INT SCH PHYS, V139, P261
   Vaughan J, 2001, P 9 C ISMRM GLASG, V0, P15
   Waldvogel D, 2000, NEUROREPORT, V11, P3843, DOI 10.1097/00001756-200011270-00048
   Weiller C, 1993, ANN NEUROL, V33, P181
   Xiong J, 1995, HUM BRAIN MAPP, V3, P287, DOI 10.1002/hbm.460030404
   Ziemann U, 1999, J PHYSIOL-LONDON, V518, P895, DOI 10.1111/j.1469-7793.1999.0895p.x
NR 73
TC 207
Z9 238
U1 0
U2 42
PU SPRINGER
PI NEW YORK
PA ONE NEW YORK PLAZA, SUITE 4600, NEW YORK, NY, UNITED STATES
SN 0014-4819
EI 
J9 EXP BRAIN RES
PD FEB 15
PY 2004
VL 154
IS 4
BP 450
EP 460
DI 10.1007/s00221-003-1695-y
PG 11
WC Neurosciences
SC Neurosciences & Neurology
GA 769VJ
UT WOS:000188670200008
PM 14618287
ER

PT J
AU Krebs, HI
   Celestino, J
   Williams, D
   Ferraro, M
   Volpe, B
   Hogan, N
AF Krebs, Hi
   Celestino, J
   Williams, D
   Ferraro, M
   Volpe, B
   Hogan, N
TI A wrist extension for MIT-MANUS
SO ADVANCES IN REHABILITATION ROBOTICS: HUMAN-FRIENDLY TECHNOLOGIES ON MOVEMENT ASSISTANCE AND RESTORATION FOR PEOPLE WITH DISABILITIES
LA English
DT Article; Proceedings Paper
ID stroke rehabilitation; robot
AB In 1991, a novel robot named MIT-MANUS was introduced as a test bed to study the potential of using robots to assist in and quantify the neuro-rehabilitation of motor function. It introduced a new brand of therapy, offering a highly back-drivable mechanism with a soft and stable feel for the user. MIT-MANUS proved an excellent fit for the rehabilitation of shoulder and elbow of stroke patients with results in clinical trials showing a reduction of impairment in these joints. The greater reduction in impairment was limited to the group of muscles exercised. This suggests a need for additional robots to rehabilitate other target areas on the body. The focus here is the development and implementation of a robot for wrist rehabilitation, designed to provide three rotational degrees of freedom. This paper covers the basic system design and characteristics along with a description of therapy. We are presently conducting clinical trials at the Burke Rehabilitation Hospital (White Plains, NY). If improvements comparable to those seen for shoulder and elbow are seen with the wrist robot, then rehabilitation therapists will have a pair of powerful robotic tools at their disposal to promote both impairment reduction and functional independence (MIT-MANUS and wrist robot).
C1 MIT, Dept Mech Engn, Cambridge, MA 02139 USA.
   Cornell Univ, Weill Med Coll, Winifred Masterson Burke Med Res Inst, Dept Neurol & Neurosci, Ithaca, NY 14853 USA.
   Interact Mot Technol Inc, Cambridge, MA 02139 USA.
   Burke Rehabil Hosp, White Plains, NY 10605 USA.
   MIT, Dept Brain & Cognit Sci, Cambridge, MA 02139 USA.
RP Krebs, HI (通讯作者)，MIT, Dept Mech Engn, 77 Massachusetts Ave,3-137, Cambridge, MA 02139 USA.
EM hikrebs@mit.edu; jamesrc@mit.edu; dustinw@interactive-motion.com; mferraro@burke.org; BVOLPE@burke.org; neville@mit.edu
CR Aisen M, 1997, ARCH NEUROL-CHICAGO, V54, P443, DOI 10.1001/archneur.1997.00550160075019
   Asada H, 1987, DIR DRIV ROB, V0, P0
   Carr J, 1998, NEUROLOGICAL REHABIL, V0, P0
   Celestino J, 2003, P 8 INT C REH ROB IC, V0, P27
   Duncan P, 1987, STROKE REHABILITATIO, V0, P0
   Fasoli S, 2003, ARCH PHYS MED REHAB, V84, P477, DOI 10.1053/apmr.2003.50110
   Ferraro M, 2003, NEUROLOGY, V61, P1604, DOI 10.1212/01.WNL.0000095963.00970.68
   Hogan N, 1985, J DYN SYST-T ASME, V107, P1, DOI 10.1115/1.3140702
   Hogan N, 1984, J NEUROSCI, V4, P2745
   Kapandji I, 1970, PHYSL JOINTS ANNOTAT, V0, P0
   Krebs HI, 1998, IEEE TRANS REHABIL ENG, V6, P75, DOI 10.1109/86.662623
   Krebs H, 2000, J REHABIL RES DEV, V37, P639
   Palastanga N, 2002, ANAT HUMAN MOVEMENT, V0, P0
   Slocum A, 1992, PRECISION MACHINE DE, V0, P0
   Volpe B, 1999, NEUROLOGY, V53, P1874, DOI 10.1212/WNL.53.8.1874
   Volpe B, 2000, NEUROLOGY, V54, P1938, DOI 10.1212/WNL.54.10.1938
   Volpe B, 2001, CURR OPIN NEUROL, V14, P745, DOI 10.1097/00019052-200112000-00011
   *webb A, 1978, ANTHR SOURC BOOK, V1, P0
   Williams D, 2001, IEEE 23 ANN INT C IE, V0, P0
NR 20
TC 22
Z9 22
U1 0
U2 11
PU SPRINGER-VERLAG BERLIN
PI BERLIN
PA HEIDELBERGER PLATZ 3, D-14197 BERLIN, GERMANY
SN 0170-8643
EI 
J9 LECT NOTES CONTR INF
PD JUN 15
PY 2004
VL 306
IS 
BP 377
EP 390
DI 
PG 14
WC Automation & Control Systems; Computer Science, Artificial Intelligence; Computer Science, Information Systems; Robotics; Rehabilitation
SC Automation & Control Systems; Computer Science; Robotics; Rehabilitation
GA BAN10
UT WOS:000222920300024
ER

PT J
AU Jang, SH
   Kim, YH
   Chang, YM
   Han, BS
   Byun, WM
   Chang, CH
AF Jang, Sh
   Kim, Yh
   Chang, Ym
   Han, Bs
   Byun, Wm
   Chang, Ch
TI The predictive value of cortical activation by passive movement for motor recovery in stroke patients
SO RESTORATIVE NEUROLOGY AND NEUROSCIENCE
LA English
DT Article
DE functional magnetic resonance imaging; motor recovery; hemiplegia; stroke
ID median nerve-stimulation; somatosensory-evoked-potential; hemiplegic stroke; functional mri; cortex; reorganization; generator; system; brain
AB Purpose: Contralateral primary sensori-motor cortex (SM1) activation by passive movement was investigated by functional MRI (fMRI) at the early stage of stroke, to determine whether SM1 activation can be used to predict the degree of motor recovery of the hemiplegic hand. Methods: We studied 17 stroke patients who showed complete paralysis of a hemiplegic hand at onset. The motor function of the hemiplegic hand was assessed on 4 separate occasions (at onset, at fMRI evaluation (performed <4 weeks after onset), and 3 and 6 months after onset). Significant motor recovery was defined as recovery of the affected hand to the extent of it being able to prebend an object against gravity at least at 6 months after onset. Results: The patients having an activated contralateral SM1 showed better motor recovery than those who did not. Only a fourth of the patients with an activated contralateral SM1 experienced a significant motor recovery, whereas none of the patients with an inactivated SM1 showed an improvement 6 months after onset, however, the incidence of significant motor recovery was not significantly difference between the two groups. Conclusions: It appears that contralateral SM1 activation by passive movement in the early stage of stroke has a low predictive value for the motor recovery of the herniplegic hand, because the activation of the contralateral SM1 by passive movement appears to be mediated by somatosensory input to the cortex from the thalamus rather than from the motor pathway.
C1 Yeungnam Univ, Sch Med, Dept Phys Med & Rehabil, Taegu 705717, South Korea.
   Sungkyunkwan Univ, Samsung Med Ctr, Sch Med, Dept Phys Med & Rehabil, Suwon, South Korea.
   Kyungpook Natl Univ, Coll Med, Dept Diagnost Radiol, Taegu, South Korea.
   Yonsei Univ, Coll Hlth Sci, Dept Radiat Sci, Seoul 120749, South Korea.
   Yeungnam Univ, Sch Med, Dept Diagnost Radiol, Taegu 705717, South Korea.
   Yeungnam Univ, Sch Med, Dept Neurosurg, Taegu 705717, South Korea.
RP Jang, SH (通讯作者)，Yeungnam Univ, Sch Med, Dept Phys Med & Rehabil, 317-1 Daemyungdong, Taegu 705717, South Korea.
EM belado@med.yu.ac.kr
CR Alary F, 1998, NEUROIMAGE, V8, P377, DOI 10.1006/nimg.1998.0377
   Bandettini P, 1993, MAGNET RESON MED, V30, P161, DOI 10.1002/mrm.1910300204
   Binkofski F, 1996, ANN NEUROL, V39, P460, DOI 10.1002/ana.410390408
   Bossom J, 1974, BRAIN RES, V71, P285, DOI 10.1016/0006-8993(74)90972-X
   Canedo A, 1997, PROG NEUROBIOL, V51, P287, DOI 10.1016/S0301-0082(96)00058-5
   Demeurisse G, 1980, EUR NEUROL, V19, P382, DOI 10.1159/000115178
   Desmedt J, 1980, ELECTROEN CLIN NEURO, V50, P382, DOI 10.1016/0013-4694(80)90006-1
   Dinner D, 1987, NEUROLOGY, V37, P1141, DOI 10.1212/WNL.37.7.1141
   Forss N, 1994, EXP BRAIN RES, V99, P309
   Hallett M, 1998, NEUROREHABILITATION, V10, P131, DOI 10.3233/NRE-1998-10205
   Hendricks H, 1997, SCAND J REHABIL MED, V29, P155
   Keren O, 1993, STROKE, V24, P1789, DOI 10.1161/01.STR.24.12.1789
   Nelles G, 1999, ANN NEUROL, V46, P901, DOI 10.1002/1531-8249(199912)46:6<901::AID-ANA13>3.0.CO;2-7
   Nelles G, 1999, STROKE, V30, P1510, DOI 10.1161/01.STR.30.8.1510
   Rothwell J, 1982, BRAIN, V105, P515, DOI 10.1093/brain/105.3.515
   Spiegel J, 1999, CLIN NEUROPHYSIOL, V110, P47, DOI 10.1016/S0168-5597(98)00043-4
   Strupp J, 1996, NEUROIMAGE, V3, P0
   Talairach J, 1988, COPLANAR STEREOTAXIC, V0, P71
   Weiller C, 1996, NEUROIMAGE, V4, P105, DOI 10.1006/nimg.1996.0034
NR 19
TC 23
Z9 28
U1 0
U2 6
PU IOS PRESS
PI AMSTERDAM
PA NIEUWE HEMWEG 6B, 1013 BG AMSTERDAM, NETHERLANDS
SN 0922-6028
EI 
J9 RESTOR NEUROL NEUROS
PD JUN 15
PY 2004
VL 22
IS 2
BP 59
EP 63
DI 
PG 5
WC Neurosciences
SC Neurosciences & Neurology
GA 837VV
UT WOS:000222670200001
PM 15272140
ER

PT J
AU Michaelsen, SM
   Levin, MF
AF Michaelsen, Sm
   Levin, Mf
TI Short-term effects of practice with trunk restraint on reaching movements in patients with chronic stroke - A controlled trial
SO STROKE
LA English
DT Article
DE hemiplegia; rehabilitation; recovery of function
ID motor deficit; pattern; recovery; arm; coordination
AB Background and Purpose - In prehension tasks with objects placed within arm's reach, patients with hemiparesis caused by stroke use excessive trunk movement to compensate for arm motor impairments. Compensatory trunk movements may improve motor function in the short term but may limit arm recovery in the long term. Previous studies showed that restriction of trunk movements during reach-to-grasp movements results in immediate increases in active arm joint ranges and improvement in interjoint coordination. To evaluate the potential of this technique as a therapeutic intervention, we compared the effects of short-term reach-to-grasp training (60-trial training session) with and without physical trunk restraint on arm movement patterns in patients with chronic hemiparesis. Methods - A total of 28 patients with hemiparesis were assigned to 2 groups: 1 group practiced reach-to-grasp movements during which compensatory movement of the trunk was prevented by a harness ( trunk restraint), and the second group practiced the same task while verbally instructed not to move the trunk ( control). Kinematics of reaching and grasping an object placed within arm's length were recorded before, immediately after, and 24 hours after training. Results - The trunk restraint group used more elbow extension, less anterior trunk displacement, and had better interjoint coordination than the control group after training, and range of motion was maintained 24 hours later in only the trunk restraint group. Conclusions - Restriction of compensatory trunk movements during practice may lead to greater improvements in reach-to-grasp movements in patients with chronic stroke than practice alone, and longer-term effects of this intervention should be evaluated.
C1 Rehabil Inst Montreal, Interdisciplinary Res Ctr, Montreal, PQ H3S 2J4, Canada.
   Univ Montreal, Sch Rehabil, Montreal, PQ, Canada.
RP Levin, MF (通讯作者)，Rehabil Inst Montreal, Interdisciplinary Res Ctr, 6300 Darlington, Montreal, PQ H3S 2J4, Canada.
EM mindy.levin@umontreal.ca
CR Ada L, 1994, ADV PSYCHOL, V0, P239
   Berglund K, 1986, SCAND J REHABIL MED, V18, P155
   Bernstein N, 1967, COORDINATION REGULAT, V0, P0
   Cirstea M, 2003, EXP BRAIN RES, V152, P476, DOI 10.1007/s00221-003-1568-4
   Cirstea M, 2003, EXP BRAIN RES, V151, P289, DOI 10.1007/s00221-003-1438-0
   Cirstea M, 2000, BRAIN, V123, P940, DOI 10.1093/brain/123.5.940
   Desrosiers J, 1994, OCCUP THER J RES, V14, P267, DOI 10.1177/153944929401400405
   Esparza D, 2003, EXP BRAIN RES, V148, P488, DOI 10.1007/s00221-002-1325-0
   Friel K, 1998, SOMATOSENS MOT RES, V15, P173, DOI 10.1080/08990229870745
   Holt K, 1996, BEHAV BRAIN SCI, V19, P76, DOI 10.1017/S0140525X00041571
   Lennon S, 2000, DISABIL REHABIL, V22, P665, DOI 10.1080/096382800445461
   Levin M, 1992, ELECTROEN CLIN NEURO, V85, P131, DOI 10.1016/0168-5597(92)90079-Q
   Levin M, 2002, EXP BRAIN RES, V143, P171, DOI 10.1007/s00221-001-0976-6
   Michaelsen S, 2001, STROKE, V32, P1875, DOI 10.1161/01.STR.32.8.1875
   Michaelsen S, 2000, SOC NEUR 30 ANN M NO, V0, P0
   Newell K, 1991, ANNU REV PSYCHOL, V42, P213, DOI 10.1146/annurev.ps.42.020191.001241
   Roby-brami A, 1997, MOT CONTROL, V1, P72, DOI 10.1123/mcj.1.1.72
   Sveen U, 1999, DISABIL REHABIL, V21, P372, DOI 10.1080/096382899297477
   Taub E, 1993, ARCH PHYS MED REHAB, V74, P347
   Whishaw I, 2000, NEUROPHARMACOLOGY, V39, P788, DOI 10.1016/S0028-3908(99)00259-2
   Woldag H, 2003, CLIN REHABIL, V17, P723, DOI 10.1191/0269215503cr669oa
NR 22
TC 76
Z9 81
U1 1
U2 6
PU LIPPINCOTT WILLIAMS & WILKINS
PI PHILADELPHIA
PA TWO COMMERCE SQ, 2001 MARKET ST, PHILADELPHIA, PA 19103 USA
SN 0039-2499
EI 
J9 STROKE
PD AUG 15
PY 2004
VL 35
IS 8
BP 1914
EP 1919
DI 10.1161/01.STR.0000132569.33572.75
PG 6
WC Clinical Neurology; Peripheral Vascular Disease
SC Neurosciences & Neurology; Cardiovascular System & Cardiology
GA 840CZ
UT WOS:000222835900031
PM 15192250
ER

PT J
AU Lum, PS
   Taub, E
   Schwandt, D
   Postman, M
   Hardin, P
   Uswatte, G
AF Lum, Ps
   Taub, E
   Schwandt, D
   Postman, M
   Hardin, P
   Uswatte, G
TI Automated Constraint-Induced Therapy Extension (AutoCITE) for movement deficits after stroke
SO JOURNAL OF REHABILITATION RESEARCH AND DEVELOPMENT
LA English
DT Article
DE automated rehabilitation; cerebrovascular accident; CI therapy; Constraint-Induced Movement therapy; movement; upper limb
ID rehabilitation
AB We report progress in the development of AutoCITE, a workstation that delivers the task practice component of upper-limb Constraint-Induced Movement therapy and that can potentially be used in the clinic or the home without the need for one-on-one supervision from a therapist. AutoCITE incorporates a computer and eight task devices arranged on a modified cabinet. Task performance is automatically recorded, and several types of feedback are provided. In preliminary testing, nine chronic stroke subjects with mild to moderate motor deficits practiced with AutoCITE for 3 h each weekday for 2 weeks. Subjects wore a padded mitt on the less-affected hand for a target of 90% of their waking hours. In terms of effect sizes, gains were large and significant on the Motor Activity Log, and moderate to large on the Wolf Motor Function Test. These gains were comparable to the gains of a matched group of 12 subjects who received standard Constraint-Induced Movement therapy.
C1 Virginia Commonwealth Univ, Richmond, VA 23298 USA.
   Hunter Holmes McGuire Dept Vet Affairs, Ctr Med, Richmond, VA USA.
   VA Palo Alto Healthcare Syst, Rehabil Res & Dev Ctr, Palo Alto, CA USA.
   Birmingham VA Med Ctr, Birmingham, AL USA.
   Univ Alabama, Dept Psychol, Birmingham, AL 35294 USA.
RP Lum, PS (通讯作者)，Virginia Commonwealth Univ, MCV Campus,1112 E Clay St,Room 220,POB 980694, Richmond, VA 23298 USA.
EM plum@vcu.edu
CR *americanheartassociation , 2000, HEART STROK STAT UPD, V0, P0
   Bamford J, 1990, J NEUROL NEUROSUR PS, V53, P824, DOI 10.1136/jnnp.53.10.824
   Broderick J, 1998, STROKE, V29, P415, DOI 10.1161/01.STR.29.2.415
   Cohen J, 1988, V2ND, V0, P0
   Good D, 1994, J NEUROLOGIC REHABIL, V8, P117
   Morgan W, 1974, BEHAV THER, V5, P271, DOI 10.1016/S0005-7894(74)80144-9
   Morris D, 2001, ARCH PHYS MED REHAB, V82, P750, DOI 10.1053/apmr.2001.23183
   Panyan M, 1980, USE SHAPING, V0, P0
   Skinner BF, 1968, TECHNOLOGY TEACHING, V0, P0
   Skinner B, 1938, BEHAV ORGANISMS EXPT, V0, P0
   Taub E, 1993, ARCH PHYS MED REHAB, V74, P347
   Taub E, 1999, J REHABIL RES DEV, V36, P237
   Taub E, 1994, J EXP ANAL BEHAV, V61, P281, DOI 10.1901/jeab.1994.61-281
   Taub E, 2003, J REHABIL MED S, V41, P1
   Uswatte G, 1999, COGNITITVE NERUOREHA, V0, P215
NR 15
TC 59
Z9 61
U1 0
U2 1
PU JOURNAL REHAB RES & DEV
PI BALTIMORE
PA DEPT OF VETERANS AFFAIRS REHABIL RES & DEVELOP CTR 103 SOUTH GAY STREET, BALTIMORE, MD 21202-4051 USA
SN 0748-7711
EI 
J9 J REHABIL RES DEV
PD MAY-JUN 15
PY 2004
VL 41
IS 3A
BP 249
EP 257
DI 10.1682/JRRD.2003.06.0092
PG 9
WC Rehabilitation
SC Rehabilitation
GA 859ES
UT WOS:000224246800014
PM 15543442
ER
