# Supplementary material for: Rehabilitation of motor function after stroke: A bibliometric analysis of global research from 2004 to 2022
Source: Front Aging Neurosci. 2022 Nov 2;14:1024163. doi: 10.3389/fnagi.2022.1024163 (PMC9667945; doi:10.3389/fnagi.2022.1024163)
Supplement: Supplementary file 1 [file Data_Sheet_1.zip › download2005u54.txt]

PT J
AU Page, SJ
   Levine, P
   Leonard, AC
AF Page, Sj
   Levine, P
   Leonard, Ac
TI Effects of mental practice on affected limb use and function in chronic stroke
SO ARCHIVES OF PHYSICAL MEDICINE AND REHABILITATION
LA English
DT Article
DE exercise therapy; mental processes; rehabilitation; stroke
ID constraint-induced therapy; induced movement therapy; physical rehabilitation; interrater reliability; subacute stroke; efficacy; imagery; feasibility; recovery
AB Objective: To determine the efficacy of a mental practice (MP) protocol in increasing the function and use of the more affected limb in stroke patients. Design: Randomized, controlled, multiple baseline, prepost, case series. Setting: Outpatient rehabilitation hospital. Participants: Eleven patients who had a stroke more than I year before study entry (9 men; mean age, 62.3 +/- 5.1y; range, 53-71y; mean time since stroke, 23.8mo; range, 15-48mo; 10 strokes exhibiting upper-limb hemiparesis on the dominant side) and who exhibited affected arm hemiparesis and nonuse. Intervention: All patients received 30-minute therapy sessions 2 days a week for 6 weeks. The sessions emphasized activities of daily living (ADLs): 6 subjects randomly assigned to the MP condition concurrently received sessions requiring daily MP of the ADLs; 5 subjects (control group) received an intervention consisting of relaxation techniques. Main Outcome Measures: The Motor Activity Log and Action Research Arm (ARA) test. Results: Affected limb use as rated by MP patients and their caregivers increased (1.55, 1.66, respectively), as did patient and caregiver ratings of quality of movement (2.33, 2.15, respectively) and ARA scores (10.7). In contrast, the controls showed nominal increases in the amount they used their affected limb and in limb function. A Wilcoxon test on the ARA scores revealed significantly (P = .004) greater changes in the MP group's scores. Conclusions: Participation in an MP protocol may increase a stroke patient's use of his/her more affected limb. Data further support that the protocol resulted in correlative, MP-induced, motor function improvements. The mechanisms whereby MP increases affected arm use are unknown. Perhaps using the more affected limb becomes more salient through MP, or perhaps motor schema are altered during MP to integrate limb use. (C) 2005 by American Congress of Rehabilitation Medicine and the American Academy of Physical Medicine and Rehabilitation.
C1 Univ Cincinnati, Coll Med, Dept Phys Med & Rehabil, Inst Hlth Policy & Hlth Serv Res, Cincinnati, OH 45267 USA.
   Drake Rehabil Ctr, Neuromotor Recovery & Rehabil Lab, Cincinnati, OH USA.
RP Page, SJ (通讯作者)，Univ Cincinnati, Coll Med, Dept Phys Med & Rehabil, Inst Hlth Policy & Hlth Serv Res, 202 Goodman Dr,Ste 275, Cincinnati, OH 45267 USA.
CR Aisen M, 1997, ARCH NEUROL-CHICAGO, V54, P443, DOI 10.1001/archneur.1997.00550160075019
   Bohannon R, 1987, PHYS THER, V67, P206, DOI 10.1093/ptj/67.2.206
   Crosbie J, 2004, CLIN REHABIL, V18, P60, DOI 10.1191/0269215504cr702oa
   Ferraro M, 2003, NEUROLOGY, V61, P1604, DOI 10.1212/01.WNL.0000095963.00970.68
   Jackson P, 2003, NEUROIMAGE, V20, P1171, DOI 10.1016/S1053-8119(03)00369-0
   Jorgensen H, 1995, ARCH PHYS MED REHAB, V76, P406, DOI 10.1016/S0003-9993(95)80568-0
   Lashley K, 1924, ARCH NEURO PSYCHIATR, V12, P249, DOI 10.1001/archneurpsyc.1924.02200030002001
   Lyle R, 1981, INT J REHABIL RES, V4, P483, DOI 10.1097/00004356-198112000-00001
   Miltner W, 1999, STROKE, V30, P586, DOI 10.1161/01.STR.30.3.586
   Page SJ, 2001, TOP STROKE REHABIL, V8, P54
   Page S, 2002, NEUROREHAB NEURAL RE, V16, P290, DOI 10.1177/154596802401105225
   Page S, 2002, AM J PHYS MED REHAB, V81, P870, DOI 10.1097/00002060-200211000-00013
   Page S, 2001, J REHABIL RES DEV, V38, P583
   Page S, 2000, OCCUP THER J RES, V20, P200, DOI 10.1177/153944920002000304
   Page S, 2001, CLIN REHABIL, V15, P233, DOI 10.1191/026921501672063235
   Page S, 2001, PHYS THER, V81, P1455, DOI 10.1093/ptj/81.8.1455
   Page S, 2004, ARCH PHYS MED REHAB, V85, P14, DOI 10.1016/S0003-9993(03)00481-7
   Parker VM, 1986, INT REHABIL MED, V8, P69
   Ryan A, 2002, ARCH PHYS MED REHAB, V83, P1703, DOI 10.1053/apmr.2002.36399
   Taub E, 1999, J REHABIL RES DEV, V36, P237
   Taub E, 1977, J PUBLISHING AFFILIA, V0, P335
   Taub E, 1966, SCIENCE, V151, P594
   Taub E, 1976, NEURAL CONTROL LOCOM, V0, P675
   Teng E, 1987, J CLIN PSYCHIAT, V48, P314
   Tower S, 1940, BRAIN, V63, P36, DOI 10.1093/brain/63.1.36
   Van DLJ, 2001, ARCH PHYS MED REHAB, V82, P14, DOI 10.1053/apmr.2001.18668
   Williams A, 1980, CLIN APPL, V2, P371
   Wolf S, 1989, EXP NEUROL, V104, P125, DOI 10.1016/S0014-4886(89)80005-6
   Yavuzer G, 2002, INT J REHABIL RES, V25, P235, DOI 10.1097/00004356-200209000-00010
NR 31
TC 155
Z9 177
U1 1
U2 21
PU W B SAUNDERS CO-ELSEVIER INC
PI PHILADELPHIA
PA 1600 JOHN F KENNEDY BOULEVARD, STE 1800, PHILADELPHIA, PA 19103-2899 USA
SN 0003-9993
EI 
J9 ARCH PHYS MED REHAB
PD MAR 15
PY 2005
VL 86
IS 3
BP 399
EP 402
DI 10.1016/j.apmr.2004.10.002
PG 4
WC Rehabilitation; Sport Sciences
SC Rehabilitation; Sport Sciences
GA 904DB
UT WOS:000227475200006
PM 15759218
ER

PT J
AU Jung, SH
   Ahn, SH
   Yang, DS
   Lee, DK
   Kim, DK
   Son, SM
AF Jung, Sh
   Ahn, Sh
   Yang, Ds
   Lee, Dk
   Kim, Dk
   Son, Sm
TI Cortical reorganization of hand motor function to primary sensory cortex in hemiparetic patients with a primary motor cortex infarct
SO ARCHIVES OF PHYSICAL MEDICINE AND REHABILITATION
LA English
DT Article
DE cerebrovascular disorders; hemiplegia; magnetic resonance imaging, functional; motor activity, recovery of function; rehabilitation
ID stroke; area; recovery
AB Jang SH, Ahn SH, Yang DS, Lee DK, Kim DK, Son SM. Cortical reorganization of hand motor function to primary sensory cortex in hemiparetic patients with a primary motor cortex infarct. Arch Phys Med Rehabil 2005-,86:1706-8. Objective: To show cortical reorganization in hemiparetic patients with a primary motor cortex (M I) infarct including the precentral knob by using functional magnetic resonance imaging (fMRI). Design: Case-control. Setting: Outpatient clinics in the rehabilitation department of a university hospital. Participants: Two stroke patients and 20 control subjects. Interventions: By using fMRI, we evaluated the hand motor function of 2 hemiparetic stroke patients, who had made some recovery from complete paralysis of the affected hand, and 20 control subjects. Main Outcome Measures: fMRI was performed by using the blood oxygen level-dependent technique at 1.5T with a standard head coil. The motor task paradigm consisted of hand grasp-release movements. Results: The contralateral primary sensorimotor cortex was activated by the hand movements of the control subjects and of the unaffected side of the 2 patients. Only the contralateral (infarct side) primary sensory cortex (S1) was activated by the movements of the affected hand of the 2 patients, a result that was not observed in the control subjects or with the unaffected hand in the stroke patients. Conclusions: The hand motor function associated with the infarcted M I in our patients was reorganized into the S1. These results suggest cortical reorganization in patients with an M1 infarct. (c) 2005 by the American Congress of Rehabilitation Medicine and the American Academy of Physical Medicine and Rehabilitation.
C1 Yeungnam Univ, Coll Med, Sch Med, Dept Phys Med & Rehabil, Taegu 705717, South Korea.
RP Jung, SH (通讯作者)，Yeungnam Univ, Coll Med, Sch Med, Dept Phys Med & Rehabil, 317-1 Daemyungdong, Taegu 705717, South Korea.
EM strokerehab@hanmail.net
CR Calautti C, 2003, STROKE, V34, P1553, DOI 10.1161/01.STR.0000071761.36075.A6
   Cramer S, 2000, STROKE, V31, P668, DOI 10.1161/01.STR.31.3.668
   Davidoff R, 1990, NEUROLOGY, V40, P332
   Galea M, 1994, CEREB CORTEX, V4, P166, DOI 10.1093/cercor/4.2.166
   Hallett M, 1998, NEUROREHABILITATION, V10, P131, DOI 10.3233/NRE-1998-10205
   Kim Y, 2004, ARCH PHYS MED REHAB, V85, P1351, DOI 10.1016/j.apmr.2003.08.102
   Kim Y, 1994, J KOREAN ACAD REHAB, V18, P780
   Rossini P, 1998, NEUROREPORT, V9, P2141, DOI 10.1097/00001756-199806220-00043
   Rouiller E, 1998, EUR J NEUROSCI, V10, P729, DOI 10.1046/j.1460-9568.1998.00075.x
   Yousry T, 1997, BRAIN, V120, P141, DOI 10.1093/brain/120.1.141
NR 10
TC 41
Z9 45
U1 1
U2 5
PU W B SAUNDERS CO-ELSEVIER INC
PI PHILADELPHIA
PA 1600 JOHN F KENNEDY BOULEVARD, STE 1800, PHILADELPHIA, PA 19103-2899 USA
SN 0003-9993
EI 
J9 ARCH PHYS MED REHAB
PD AUG 15
PY 2005
VL 86
IS 8
BP 1706
EP 1708
DI 10.1016/j.apmr.2004.11.043
PG 3
WC Rehabilitation; Sport Sciences
SC Rehabilitation; Sport Sciences
GA 953LN
UT WOS:000231077900031
PM 16084830
ER

PT J
AU Kurita, N
   Kawaguchi, M
   Horiuchi, T
   Inoue, S
   Sakamoto, T
   Nakamura, M
   Konishi, N
   Furuya, H
AF Kurita, N
   Kawaguchi, M
   Horiuchi, T
   Inoue, S
   Sakamoto, T
   Nakamura, M
   Konishi, N
   Furuya, H
TI An evaluation of white matter injury after spinal cord ischemia in rats: A comparison with gray matter injury
SO ANESTHESIA AND ANALGESIA
LA English
DT Article
ID amyloid precursor protein; thoracoabdominal aortic-surgery; focal cerebral-ischemia; quantitative assessment; aneurysm repair; hypothermia; protection; lesion; damage; brain
AB We quantitatively assessed both gray and white matter injury after spinal cord ischemia in rats, and the relationship between the magnitude of gray and white matter injury was determined. Twenty-five male rats were anesthetized with isoflurane, and spinal cord ischemia (SCI) was induced by balloon intraaortic occlusion combined with hypotension. The animals were randomly allocated to one of the following three groups: animals with SCI for 12 min (SCI-12; n = 8), 15 min (SCI-15; n = 9), or those with sham operation (n = 8). Twenty-four hours after reperfusion, hindlimb motor function was assessed using the Basso-Beattie-Bresnahan scale scoring. Gray matter damage was assessed on the basis of the number of normal neurons in the ventral horn. White matter damage was assessed on the basis of the extent of vacuolation and amyloid precursor protein immunoreactivity in the ventral and ventrolateral white matter. There were significantly less normal neurons in the SCI-15 group compared with those in the SCI-12 and sham groups (P < 0.05). There was a significant positive correlation between the Basso-Beattie-Bresnahan scores and the number of normal neurons. The percentages of vacuolation areas in the SCI-15 group were significantly larger compared with those in the SCI-12 and sham groups (30% +/- 10% versus 9% +/- 7%, 0% +/- 0%, P < 0.05). Immunohistochemical analysis revealed increased amyloid precursor protein immunoreactivity in the swollen axons, especially in the SCI-15 group. There was a significant negative correlation between the number of normal neurons and percentages of vacuolation areas. These results indicate that both gray and white matter were injured after SCI in rats and the degree of white mater injury was correlated with the severity of gray matter injury after a relatively short recovery period.
C1 Nara Med Univ, Dept Anesthesiol, Kashihara, Nara 6348522, Japan.
   Nara Med Univ, Dept Pathol, Kashihara, Nara 6348522, Japan.
RP Kawaguchi, M (通讯作者)，Nara Med Univ, Dept Anesthesiol, 840 Shijo Cho, Kashihara, Nara 6348522, Japan.
EM drjkawa@naramed-u.ac.jp
CR Basso D, 1995, J NEUROTRAUM, V12, P1, DOI 10.1089/neu.1995.12.1
   Blisard K, 1995, PARAPLEGIA, V33, P136, DOI 10.1038/sc.1995.30
   Coselli J, 2002, ANN THORAC SURG, V73, P1107, DOI 10.1016/S0003-4975(02)03370-2
   De HP, 2001, J NEUROSURG ANESTH, V13, P3, DOI 10.1097/00008506-200101000-00002
   Derrow A, 2001, J VASC SURG, V34, P54, DOI 10.1067/mva.2001.115596
   Dietrich W, 1998, ACTA NEUROPATHOL, V95, P524, DOI 10.1007/s004010050833
   Follis F, 1993, J CEREBR BLOOD F MET, V13, P170, DOI 10.1038/jcbfm.1993.20
   Imai H, 2002, J CEREBR BLOOD F MET, V22, P1080, DOI 10.1097/00004647-200209000-00005
   Juvonen T, 2002, SCAND CARDIOVASC J, V36, P136, DOI 10.1080/cdv.36.3.136.160
   Kakinohana M, 1999, ANESTHESIOLOGY, V90, P789, DOI 10.1097/00000542-199903000-00022
   Kalaria R, 1993, NEUROREPORT, V4, P211, DOI 10.1097/00001756-199302000-00025
   Kanellopoulos G, 2000, STROKE, V31, P1945, DOI 10.1161/01.STR.31.8.1945
   Kato H, 1997, EXP NEUROL, V148, P464, DOI 10.1006/exnr.1997.6707
   Kawaguchi M, 2000, ANESTHESIOLOGY, V92, P1335, DOI 10.1097/00000542-200005000-00023
   Lips J, 2000, ANESTHESIOLOGY, V93, P1303, DOI 10.1097/00000542-200011000-00025
   Matsumoto M, 1997, ANESTHESIOLOGY, V86, P1120, DOI 10.1097/00000542-199705000-00016
   Pantoni L, 1996, STROKE, V27, P1641, DOI 10.1161/01.STR.27.9.1641
   Sakamoto T, 2003, J NEUROSURG ANESTH, V15, P104, DOI 10.1097/00008506-200304000-00007
   Stephenson D, 1992, BRAIN RES, V593, P128, DOI 10.1016/0006-8993(92)91274-I
   Svensson L, 1993, J VASC SURG, V17, P357, DOI 10.1016/0741-5214(93)90421-H
   Taira Y, 1996, STROKE, V27, P1850, DOI 10.1161/01.STR.27.10.1850
   Valeriani V, 2000, J CEREBR BLOOD F MET, V20, P765, DOI 10.1097/00004647-200005000-00002
   Wan I, 2001, EUR J CARDIO-THORAC, V19, P203, DOI 10.1016/S1010-7940(00)00646-1
   Westergren H, 1999, SPINAL CORD, V37, P696, DOI 10.1038/sj.sc.3100920
   Yam P, 1997, BRAIN RES, V760, P150, DOI 10.1016/S0006-8993(97)00290-4
   Yam P, 1998, BRAIN RES PROTOC, V2, P315, DOI 10.1016/S1385-299X(98)00005-1
NR 26
TC 13
Z9 13
U1 0
U2 0
PU LIPPINCOTT WILLIAMS & WILKINS
PI PHILADELPHIA
PA TWO COMMERCE SQ, 2001 MARKET ST, PHILADELPHIA, PA 19103 USA
SN 0003-2999
EI 
J9 ANESTH ANALG
PD MAR 15
PY 2005
VL 100
IS 3
BP 847
EP 854
DI 10.1213/01.ANE.0000146523.56647.5E
PG 8
WC Anesthesiology
SC Anesthesiology
GA 900NH
UT WOS:000227221100041
PM 15728078
ER

PT J
AU Desrosiers, J
   Bourbonnais, D
   Corriveau, H
   Gosselin, S
   Bravo, G
AF Desrosiers, J
   Bourbonnais, D
   Corriveau, H
   Gosselin, S
   Bravo, G
TI Effectiveness of unilateral and symmetrical bilateral task training for arm during the subacute phase after stroke: a randomized controlled trial
SO CLINICAL REHABILITATION
LA English
DT Article
ID upper-extremity; elderly people; motor recovery; normative data; grip strength; block test; rehabilitation; impairment; performance; therapy
AB Objective: To evaluate the effect of an arm training programme combining repetition of unilateral and symmetrical bilateral tasks for people in the subacute phase after stroke. Design: Randomized controlled trial. Setting: Inpatient functional rehabilitation unit. Subjects: Forty-one people who had had a stroke, in the subacute phase, receiving conventional arm occupational and physical therapy, were randomized to an experimental group ( n = 20) and a control group ( n = 21). Interventions: In addition to the usual arm therapy in the rehabilitation unit, the experimental group received an arm therapy programme (15 - 20 45-min sessions) based on repetition of unilateral and symmetrical bilateral tasks. The control group received additional usual arm therapy of a similar duration and frequency to the experimental treatment. Main measures: The effect of the programme was judged on the basis of: ( 1) arm impairments ( motor function, grip strength, gross and fine manual dexterity and motor co-ordination), ( 2) arm disabilities in tasks related to daily activities, and ( 3) functional independence in activities of daily living (ADL) and instrumental ADL (IADL). Results: Although both experimental and control groups of participants improved similarly during the study period, the statistical analyses did not show any difference between the groups at the end of the treatment for the different dependent variables evaluated: ( 1) arm impairments: p = 0.43 - 0.79; ( 2) arm disabilities: p = 0.16 - 0.90; and ( 3) functional independence: p = 0.63 and 0.90. Conclusions: An arm training programme based on repetition of unilateral and symmetrical bilateral practice did not reduce impairment and disabilities nor improve functional outcomes in the subacute phase after stroke more than the usual therapy.
C1 Univ Sherbrooke, Sherbrooke Geriatr Univ Inst, Res Ctr Aging, Sherbrooke, PQ J1H 4C4, Canada.
   Univ Sherbrooke, Fac Med, Dept Family Med, Sherbrooke, PQ J1K 2R1, Canada.
   Univ Montreal, Fac Med, Sch Rehabil, Montreal, PQ H3C 3J7, Canada.
   Univ Montreal, Rehabil Inst Montreal, Ctr Interdisciplinary Res Rehabil, Montreal, PQ H3C 3J7, Canada.
   Univ Sherbrooke, Fac Med, Dept Community Hlth Sci, Sherbrooke, PQ J1K 2R1, Canada.
RP Desrosiers, J (通讯作者)，Univ Sherbrooke, Sherbrooke Geriatr Univ Inst, Res Ctr Aging, 1036 Belvedere Sud, Sherbrooke, PQ J1H 4C4, Canada.
EM johanne.desrosiers@USherbrooke.ca
CR Basmajian J, 1987, ARCH PHYS MED REHAB, V68, P267
   Basmajian J, 1982, ARCH PHYS MED REHAB, V63, P613
   Beck A, 1961, ARCH GEN PSYCHIAT, V4, P561, DOI 10.1001/archpsyc.1961.01710120031004
   Butefisch C, 1995, J NEUROL SCI, V130, P59, DOI 10.1016/0022-510X(95)00003-K
   Carr J, 1989, PHYSIOTHERAPY, V75, P372
   Courtois G, 1981, ELEMENTS NEUROLOGIE, V0, P0
   Cromwell FS, 1965, OCCUPATIONAL THERAPI, V0, P0
   De WW, 1987, INT J REHABIL RES, V10, P110, DOI 10.1097/00004356-198712005-00022
   Desrosiers J, 1994, ARCH PHYS MED REHAB, V75, P751
   Desrosiers J, 1995, DISABIL REHABIL, V17, P217, DOI 10.3109/09638289509166638
   Desrosiers J, 1996, STROKE, V27, P1564, DOI 10.1161/01.STR.27.9.1564
   Desrosiers J, 1994, OCCUP THER J RES, V14, P267, DOI 10.1177/153944929401400405
   Desrosiers J, 1995, AGE AGEING, V24, P108, DOI 10.1093/ageing/24.2.108
   Desrosiers J, 1995, SCAND J REHABIL MED, V27, P137
   Desrosiers J, 1995, AM J OCCUP THER, V49, P637, DOI 10.5014/ajot.49.7.637
   Desrosiers J, 1993, CAN J OCCUP THER, V60, P9, DOI 10.1177/000841749306000104
   Dickstein R, 1986, PHYS THER, V66, P1233, DOI 10.1093/ptj/66.8.1233
   Doble S, 1991, OCCUP THER J RES, V11, P8, DOI 10.1177/153944929101100102
   Dromerick A, 2000, STROKE, V31, P2984, DOI 10.1161/01.STR.31.12.2984
   Duncan P, 1992, STROKE, V23, P1084, DOI 10.1161/01.STR.23.8.1084
   Dutil E, 1989, PROTOCOLE EVALUATION, V0, P0
   Fuglmeyer A, 1975, SCAND J REHABIL MED, V7, P13
   Fullerton K, 1988, Q J MED, V66, P147
   Gowland C, 1993, STROKE, V24, P58, DOI 10.1161/01.STR.24.1.58
   Hanlon R, 1996, ARCH PHYS MED REHAB, V77, P811, DOI 10.1016/S0003-9993(96)90262-2
   Heinemann A, 1993, ARCH PHYS MED REHAB, V74, P566, DOI 10.1016/0003-9993(93)90153-2
   Langhammer B, 2000, CLIN REHABIL, V14, P361, DOI 10.1191/0269215500cr338oa
   Liu M, 1997, ARCH PHYS MED REHAB, V78, P166, DOI 10.1016/S0003-9993(97)90259-8
   Logigian M, 1983, ARCH PHYS MED REHAB, V64, P364
   Luft A, 2004, JAMA-J AM MED ASSOC, V292, P1853, DOI 10.1001/jama.292.15.1853
   Marque P, 1997, J NEUROL NEUROSUR PS, V62, P77, DOI 10.1136/jnnp.62.1.77
   Mathiowetz V, 1985, AM J OCCUP THER, V39, P386, DOI 10.5014/ajot.39.6.386
   Mercier L, 1997, MOTOR FREE VISUAL PE, V0, P0
   Mudie M, 1996, J NEUROL REHABIL, V10, P167
   Mudie M, 2000, DISABIL REHABIL, V22, P23, DOI 10.1080/096382800297097
   Sollerman C, 1978, SCAND J REHABIL MED, V0, P139
   Taub E, 1993, ARCH PHYS MED REHAB, V74, P347
   Teng E, 1987, J CLIN PSYCHIAT, V48, P314
   Tiffin J, 1948, J APPL PSYCHOL, V32, P234, DOI 10.1037/h0061266
   Van DLJ, 1999, STROKE, V30, P2369, DOI 10.1161/01.STR.30.11.2369
   Wade D, 1983, J NEUROL NEUROSUR PS, V46, P521, DOI 10.1136/jnnp.46.6.521
   Wagenaar R, 1990, SCAND J REHABIL MED, V22, P1
   Whitall J, 2000, STROKE, V31, P2390, DOI 10.1161/01.STR.31.10.2390
   Winstein C, 2004, ARCH PHYS MED REHAB, V85, P620, DOI 10.1016/j.apmr.2003.06.027
   Woldag H, 2003, CLIN REHABIL, V17, P723, DOI 10.1191/0269215503cr669oa
   Wolf S, 1989, PHYS THER, V69, P719, DOI 10.1093/ptj/69.9.719
   Yekutiel M, 1993, J NEUROL NEUROSUR PS, V56, P241, DOI 10.1136/jnnp.56.3.241
NR 47
TC 52
Z9 56
U1 0
U2 12
PU SAGE PUBLICATIONS LTD
PI LONDON
PA 1 OLIVERS YARD, 55 CITY ROAD, LONDON EC1Y 1SP, ENGLAND
SN 0269-2155
EI 
J9 CLIN REHABIL
PD SEP 15
PY 2005
VL 19
IS 6
BP 581
EP 593
DI 10.1191/0269215505cr896oa
PG 13
WC Rehabilitation
SC Rehabilitation
GA 959OM
UT WOS:000231527500001
PM 16180593
ER

PT J
AU Dipietro, L
   Ferraro, M
   Palazzolo, JJ
   Krebs, HI
   Volpe, BT
   Hogan, N
AF Dipietro, L
   Ferraro, M
   Palazzolo, Jj
   Krebs, Hi
   Volpe, Bt
   Hogan, N
TI Customized interactive robotic treatment for stroke: EMG-triggered therapy
SO IEEE TRANSACTIONS ON NEURAL SYSTEMS AND REHABILITATION ENGINEERING
LA English
DT Article
DE myoelectric control; robot-assisted rehabilitation; stroke
ID neuromuscular electrical-stimulation; directed arm movement; upper extremity; motor function; recovery; rehabilitation; amplitude; electromyogram; impairment; plasticity
AB A system for electromyographic (EMG) triggering of robot-assisted therapy (dubbed the EMG game) for stroke patients is presented. The onset of a patient's attempt to move is detected by monitoring EMG in selected muscles, whereupon the robot assists her or him to perform point-to-point movements in a horizontal plane. Besides delivering customized robot-assisted therapy, the system can record signals that may be useful to better understand the process of recovery from stroke. Preliminary experiments aimed at testing the proposed system and gaining insight into the potential of EMG-triggered, robot-assisted therapy are reported.
C1 MIT, Dept Mech Engn, Newman Lab Biomech & Human Rehabil, Cambridge, MA 02139 USA.
   Cornell Univ, Weill Med Coll, Burke Med Res Inst, Dept Neurol & Neurosci, White Plains, NY 10605 USA.
RP Dipietro, L (通讯作者)，MIT, Dept Mech Engn, Newman Lab Biomech & Human Rehabil, Cambridge, MA 02139 USA.
EM lauradp@mit.edu
FU EUNICE KENNEDY SHRIVER NATIONAL INSTITUTE OF CHILD HEALTH &HUMAN DEVELOPMENT [R01HD037397, R01HD045343] Funding Source: NIH RePORTER; NICHD NIH HHS [R01 HD037397, R01 HD045343, R01-HD-045343, R01-HD-37397, R01 HD045343-01A1] Funding Source: Medline
CR Alsayegh O, 1998, IEEE INT CONF ROBOT, V0, PP3179, DOI 10.1109/ROBOT.1998.680914
   *am HA, 2001, HEART STROK FACTS ST, V0, P0
   Barreto A, 2000, J REHABIL RES DEV, V37, P53
   Basmajian J, 1985, MUSCLES ALIVE, V5th Edn, P0
   Bonato P, 1998, IEEE T BIO-MED ENG, V45, P287, DOI 10.1109/10.661154
   Cauraugh J, 2000, STROKE, V31, P1360, DOI 10.1161/01.STR.31.6.1360
   Cauraugh J, 2003, J NEUROL SCI, V215, P13, DOI 10.1016/S0022-510X(03)00169-2
   Cauraugh J, 2002, STROKE, V33, P1589, DOI 10.1161/01.STR.0000016926.77114.A6
   Chae J, 2001, AM J PHYS MED REHAB, V80, P842, DOI 10.1097/00002060-200111000-00009
   Chae J, 2001, AM J PHYS MED REHAB, V80, P935, DOI 10.1097/00002060-200112000-00011
   Chae J, 2003, PHYS MED REH CLIN N, V14, P93
   Cheng H, 2003, J BIOMECH ENG-T ASME, V125, P881, DOI 10.1115/1.1634284
   Cirstea M, 2000, BRAIN, V123, P940, DOI 10.1093/brain/123.5.940
   Clancy E, 2000, IEEE T BIO-MED ENG, V47, P709, DOI 10.1109/10.844217
   Clancy E, 2001, IEEE ENG MED BIOL, V20, P47, DOI 10.1109/51.982275
   Clancy E, 1995, IEEE T BIO-MED ENG, V42, P203, DOI 10.1109/10.341833
   Cozens JA, 1999, IEEE TRANS REHABIL ENG, V7, P254, DOI 10.1109/86.769416
   Farry K, 1996, IEEE T ROBOTIC AUTOM, V12, P775, DOI 10.1109/70.538982
   Fasoli S, 2004, ARCH PHYS MED REHAB, V85, P1106, DOI 10.1016/j.apmr.2003.11.028
   Fasoli S, 2003, ARCH PHYS MED REHAB, V84, P477, DOI 10.1053/apmr.2003.50110
   Ferraro M, 2003, NEUROLOGY, V61, P1604, DOI 10.1212/01.WNL.0000095963.00970.68
   Fields R, 1987, ARCH PHYS MED REHAB, V68, P407
   Flash T, 1985, J NEUROSCI, V5, P1688, DOI 10.1523/jneurosci.05-07-01688.1985
   Francisco G, 1998, ARCH PHYS MED REHAB, V79, P570, DOI 10.1016/S0003-9993(98)90074-0
   Fukuda O, 2003, IEEE T ROBOTIC AUTOM, V19, P210, DOI 10.1109/TRA.2003.808873
   Gomez-pinilla F, 2002, J NEUROPHYSIOL, V88, P2187, DOI 10.1152/jn.00152.2002
   Gresham G, 1995, AHCPR PUBLICATION, V0, P0
   Happee R, 1992, J ELECTROMYOGR KINES, V2, P165, DOI 10.1016/1050-6411(92)90014-A
   Happee R, 1993, J ELECTROMYOGR KINES, V3, P13, DOI 10.1016/1050-6411(93)90019-S
   Hodges P, 1996, ELECTROMYOGR MOTOR C, V101, P511, DOI 10.1016/S0013-4694(96)95190-5
   Hogan N, 1976, BIOMED ENG, V11, P81
   Hogan N, 1980, IEEE T BIO-MED ENG, V27, P382, DOI 10.1109/TBME.1980.326652
   Jacobsen S, 1982, IEEE T BIO-MED ENG, V29, P249, DOI 10.1109/TBME.1982.325033
   Jones T, 1999, J NEUROSCI, V19, P10153
   Kempermann G, 2000, PROG BRAIN RES, V127, P35
   Krebs HI, 1998, IEEE TRANS REHABIL ENG, V6, P75, DOI 10.1109/86.662623
   Krebs H, 2003, AUTON ROBOT, V15, P7, DOI 10.1023/A:1024494031121
   Krebs H, 2001, P ANN INT IEEE EMBS, V23, P4069, DOI 10.1109/IEMBS.2001.1019747
   Kreifeldt J, 1974, IEEE T BIO-MED ENG, VBM21, P298, DOI 10.1109/TBME.1974.324317
   Lum P, 2002, ARCH PHYS MED REHAB, V83, P952, DOI 10.1053/apmr.2001.33101
   Lum P, 1999, IEEE T BIO-MED ENG, V46, P652, DOI 10.1109/10.764942
   Lum P, 2000, P NAT REH RES DEV SE, V0, P0
   Lum P, 1999, P IEEE INT C REH ROB, V20, P235
   Mann R, 1970, TECHNICAL BIOL PROBL, V0, P579
   Mann R, 1968, S BAS PROBL PREH MOV, V1835, P86
   Neeper S, 1995, NATURE, V373, P109, DOI 10.1038/373109a0
   Nelson W, 1997, P IEEE VIRT REAL ANN, V0, PP30, DOI 10.1109/VRAIS.1997.583041
   Park SH, 1998, IEEE TRANS REHABIL ENG, V6, P400, DOI 10.1109/86.736154
   Plautz E, 2000, NEUROBIOL LEARN MEM, V74, P27, DOI 10.1006/nlme.1999.3934
   Reinkensmeyer D, 2000, J REHABIL RES DEV, V37, P653
   Reinkensmeyer D, 1999, ANN BIOMED ENG, V27, P805, DOI 10.1114/1.233
   Rotchild R, 1966, MARQUETTE U P S BIOM, V0, P106
   Saridis G, 1982, IEEE T BIO-MED ENG, V29, P403, DOI 10.1109/TBME.1982.324954
   Staude G, 2001, IEEE T BIO-MED ENG, V48, P1292, DOI 10.1109/10.959325
   Stefan K, 2000, BRAIN, V123, P572, DOI 10.1093/brain/123.3.572
   Van DLJ, 1999, STROKE, V30, P2369, DOI 10.1161/01.STR.30.11.2369
   Volpe B, 1999, NEUROLOGY, V53, P1874, DOI 10.1212/WNL.53.8.1874
   Volpe B, 2000, NEUROLOGY, V54, P1938, DOI 10.1212/WNL.54.10.1938
   Whitall J, 2000, STROKE, V31, P2390, DOI 10.1161/01.STR.31.10.2390
   Wiener N, 1948, CYBERNETICS OR CONTR, V0, P0
   Yoshida N, 2002, BIOL CYBERN, V86, P167, DOI 10.1007/s00422-001-0286-x
   Zardoshti-kermani M, 1995, IEEE TRANSACTIONS ON REHABILITATION ENGINEERING, V3, P324, DOI 10.1109/86.481972
NR 62
TC 155
Z9 157
U1 3
U2 28
PU IEEE-INST ELECTRICAL ELECTRONICS ENGINEERS INC
PI PISCATAWAY
PA 445 HOES LANE, PISCATAWAY, NJ 08855-4141 USA
SN 1534-4320
EI 
J9 IEEE T NEUR SYS REH
PD SEP 15
PY 2005
VL 13
IS 3
BP 325
EP 334
DI 10.1109/TNSRE.2005.850423
PG 10
WC Engineering, Biomedical; Rehabilitation
SC Engineering; Rehabilitation
GA 965SB
UT WOS:000231969500009
PM 16200756
ER

PT J
AU Nichols-larsen, DS
   Clark, PC
   Zeringue, A
   Greenspan, A
   Blanton, S
AF Nichols-larsen, Ds
   Clark, Pc
   Zeringue, A
   Greenspan, A
   Blanton, S
TI Factors influencing stroke survivors' quality of life during subacute recovery
SO STROKE
LA English
DT Article
DE quality of life; rehabilitation; stroke
ID upper extremity function; motor function-test; impact scale; health; rehabilitation; reliability; handicap; nemesis
AB Background and Purpose - Health-related quality of life (HRQOL) is an important index of outcome after stroke and may facilitate a broader description of stroke recovery. This study examined the relationship of individual and clinical characteristics to HRQOL in stroke survivors with mild to moderate stroke during subacute recovery. Methods - Two hundred twenty-nine participants 3 to 9 months poststroke were enrolled in a national multisite clinical trial ( xtremity Constraint-Induced Therapy Evaluation). HRQOL was assessed using the Stroke Impact Scale (SIS), Version 3.0. The Wolf Motor Function Test documented functional recovery of the hemiplegic upper extremity. Multiple analysis of variance and regression models examined the influence of demographic and clinical variables across SIS domains. Results - Age, gender, education level, stroke type, concordance (paretic arm = dominant hand), upper extremity motor function ( Wolf Motor Function Test), and comorbidities were associated across SIS domains. Poorer HRQOL in the physical domain was associated with age, nonwhite race, more comorbidities, and reduced upper-extremity function. Stroke survivors with more comorbidities reported poorer HRQOL in the area of memory and thinking, and those with an ischemic stroke and concordance reported poorer communication. Conclusions - Although results may not generalize to lower functioning stroke survivors, individual characteristics of persons with mild to moderate stroke may be important to consider in developing comprehensive, targeted interventions designed to maximize recovery and improve HRQOL.
C1 Ohio State Univ, Therapy Program, Sch Allied Med Profess, Columbus, OH 43210 USA.
   Emory Univ, Sch Nursing, Atlanta, GA 30322 USA.
   Emory Univ, Dept Rehabil Med, Atlanta, GA 30322 USA.
   Washington Univ, Dept Biostat, St Louis, MO 63110 USA.
RP Nichols-Larsen, DS (通讯作者)，Ohio State Univ, Therapy Program, Sch Allied Med Profess, 516 Atwell Hall,1583 Perry St, Columbus, OH 43210 USA.
EM DLarsen@amp.osu.edu
FU EUNICE KENNEDY SHRIVER NATIONAL INSTITUTE OF CHILD HEALTH &HUMAN DEVELOPMENT [R01HD037606] Funding Source: NIH RePORTER; NATIONAL INSTITUTE OF NURSING RESEARCH [R01NR007612] Funding Source: NIH RePORTER; NICHD NIH HHS [R01 HD 37606] Funding Source: Medline; NINR NIH HHS [R01 NR07612-01] Funding Source: Medline
CR Briggs A, 1999, ANN PHARMACOTHER, V33, P1154, DOI 10.1345/aph.18411
   Brott T, 1989, STROKE, V20, P864, DOI 10.1161/01.STR.20.7.864
   Carod-artal J, 2000, STROKE, V31, P2995, DOI 10.1161/01.STR.31.12.2995
   Clark P, 2004, NURS RES, V53, P406, DOI 10.1097/00006199-200411000-00009
   Duncan P, 2003, ARCH PHYS MED REHAB, V84, P950, DOI 10.1016/S0003-9993(03)00035-2
   Duncan P, 1999, STROKE, V30, P2131, DOI 10.1161/01.STR.30.10.2131
   Hackett M, 2000, STROKE, V31, P440, DOI 10.1161/01.STR.31.2.440
   Harper A, 1998, PSYCHOL MED, V28, P551, DOI 10.1017/S0033291798006667
   Hopman W, 2003, STROKE, V34, P801, DOI 10.1161/01.STR.0000057978.15397.6F
   Horner R, 2003, STROKE, V34, P1027, DOI 10.1161/01.STR.0000060028.60365.5D
   Ibrahim S, 2002, J CLIN EPIDEMIOL, V55, P512, DOI 10.1016/S0895-4356(01)00501-7
   Lai S, 2002, STROKE, V33, P1840, DOI 10.1161/01.STR.0000019289.15440.F2
   Lalonde L, 2004, QUAL LIFE RES, V13, P793, DOI 10.1023/B:QURE.0000021695.26201.a0
   Leplege A, 1997, JAMA-J AM MED ASSOC, V278, P47, DOI 10.1001/jama.278.1.47
   Mackenzie A, 2002, DISABIL REHABIL, V24, P259, DOI 10.1080/09638380110081805
   Mahoney FI, 1965, MD STATE MED J, V14, P61
   Mercier L, 2001, STROKE, V32, P2602, DOI 10.1161/hs1101.098154
   Moon Y, 2004, J NEUROL SCI, V224, P37, DOI 10.1016/j.jns.2004.05.018
   Morris D, 2001, ARCH PHYS MED REHAB, V82, P750, DOI 10.1053/apmr.2001.23183
   Rankin J, 1957, SCOTT MED J, V2, P200
   Rochette A, 2001, DISABIL REHABIL, V23, P559
   Sturm J, 2004, STROKE, V35, P715, DOI 10.1161/01.STR.0000117573.19022.66
   Sturm J, 2002, STROKE, V33, P2888, DOI 10.1161/01.STR.0000040407.44712.C7
   Suenkeler I, 2002, J NEUROL, V249, P1160, DOI 10.1007/s00415-002-0792-3
   Vestling M, 2003, J REHABIL MED, V35, P127, DOI 10.1080/16501970310010475
   Wade D, 1995, PHYSIOTHERAPY STROKE, V0, P197
   Winstein C, 2003, NEUROREHAB NEURAL RE, V17, P137, DOI 10.1177/0888439003255511
   Wolf S, 2001, STROKE, V32, P1635, DOI 10.1161/01.STR.32.7.1635
NR 28
TC 389
Z9 413
U1 0
U2 29
PU LIPPINCOTT WILLIAMS & WILKINS
PI PHILADELPHIA
PA TWO COMMERCE SQ, 2001 MARKET ST, PHILADELPHIA, PA 19103 USA
SN 0039-2499
EI 
J9 STROKE
PD JUL 15
PY 2005
VL 36
IS 7
BP 1480
EP 1484
DI 10.1161/01.STR.0000170706.13595.4f
PG 5
WC Clinical Neurology; Peripheral Vascular Disease
SC Neurosciences & Neurology; Cardiovascular System & Cardiology
GA 941BW
UT WOS:000230190600030
PM 15947263
ER

PT J
AU Fregni, F
   Boggio, PS
   Mansur, CG
   Wagner, T
   Ferreira, MJL
   Lima, MC
   Rigonatti, SP
   Marcolin, MA
   Freedman, SD
   Nitsche, MA
   Pascual-leone, A
AF Fregni, F
   Boggio, Ps
   Mansur, Cg
   Wagner, T
   Ferreira, Mjl
   Lima, Mc
   Rigonatti, Sp
   Marcolin, Ma
   Freedman, Sd
   Nitsche, Ma
   Pascual-leone, A
TI Transcranial direct current stimulation of the unaffected hemisphere in stroke patients
SO NEUROREPORT
LA English
DT Article
DE rehabilitation; stroke; transcallosal inhibition; transcranial direct current stimulation
ID human motor cortex; cortical reorganization; recovery; excitability
AB Recovery of function after a stroke is determined by a balance of activity in the neural network involving both the affected and the unaffected brain hemispheres. Increased activity in the affected hemisphere can promote recovery, while excessive activity in the unaffected hemisphere may represent a maladaptive strategy. We therefore investigated whether reduction of the excitability in the unaffected hemisphere by cathodal transcranial direct current stimulation could result in motor performance improvement in stroke patients. We compared these results with excitability-enhancing anodal transcranial direct current stimulation of the affected hemisphere and sham transcranial direct current stimulation. Both cathodal stimulation of the unaffected hemisphere and anodal stimulation of the affected hemisphere (but not sham transcranial direct current stimulation) improved motor performance significantly. These results suggest that the appropriate modulation of bihemispheric brain structures can promote motor function recovery.
C1 Harvard Univ, Ctr Noninvas Brain Stimulat, Sch Med, Beth Israel Deaconess Med Ctr,Harvard Ctr Noninva, Boston, MA 02215 USA.
   Univ Sao Paulo, Dept Expt Psychol, BR-05508 Sao Paulo, Brazil.
   Univ Sao Paulo, Dept Psychiat, BR-05508 Sao Paulo, Brazil.
   Mackenzie Univ, Sao Paulo, Brazil.
   Univ Goettingen, Dept Clin Neurophysiol, Gottingen, Germany.
RP Fregni, F (通讯作者)，Harvard Univ, Ctr Noninvas Brain Stimulat, Sch Med, Beth Israel Deaconess Med Ctr,Harvard Ctr Noninva, 330 Brookline Ave,KS 452, Boston, MA 02215 USA.
EM ffregni@bidmc.harvard.edu
FU NCRR NIH HHS [K24 RR018875] Funding Source: Medline; NHLBI NIH HHS [K30 HL04095-03] Funding Source: Medline; NINDS NIH HHS [R01-NS 20068, R01-NS 47754] Funding Source: Medline; NATIONAL CENTER FOR RESEARCH RESOURCES [K24RR018875] Funding Source: NIH RePORTER; NATIONAL HEART, LUNG, AND BLOOD INSTITUTE [K30HL004095] Funding Source: NIH RePORTER; NATIONAL INSTITUTE OF NEUROLOGICAL DISORDERS AND STROKE [R01NS047754] Funding Source: NIH RePORTER
CR Antal A, 2001, NEUROREPORT, V12, P3553, DOI 10.1097/00001756-200111160-00036
   Brown J, 2003, NEUROL RES, V25, P815, DOI 10.1179/016164103771953907
   Cincotti F, 2004, METHOD INFORM MED, V43, P114
   Hummel F, 2005, BRAIN, V128, P490, DOI 10.1093/brain/awh369
   Jang S, 2003, NEUROREPORT, V14, P1305, DOI 10.1097/01.wnr.0000078700.79393.09
   Jebsen RH, 1969, ARCHIVES OF PHYSICAL MEDICINE AND REHABILITATION, V50, P311
   Kobayashi M, 2004, NEUROLOGY, V62, P91, DOI 10.1212/WNL.62.1.91
   Lang N, 2004, EXP BRAIN RES, V156, P439, DOI 10.1007/s00221-003-1800-2
   Liepert J, 2000, STROKE, V31, P1210, DOI 10.1161/01.STR.31.6.1210
   Mansur C, 2005, NEUROLOGY, V64, P1802, DOI 10.1212/01.WNL.0000161839.38079.92
   Nitsche M, 2000, J PHYSIOL-LONDON, V527, P633, DOI 10.1111/j.1469-7793.2000.t01-1-00633.x
   Plautz E, 2003, NEUROL RES, V25, P801, DOI 10.1179/016164103771953880
   Wagner T, 2005, IN PRESS NEUROIMAGE, V0, P0
   Ward N, 2003, BRAIN, V126, P2476, DOI 10.1093/brain/awg245
NR 14
TC 432
Z9 460
U1 3
U2 43
PU LIPPINCOTT WILLIAMS & WILKINS
PI PHILADELPHIA
PA 530 WALNUT ST, PHILADELPHIA, PA 19106-3261 USA
SN 0959-4965
EI 
J9 NEUROREPORT
PD SEP 28
PY 2005
VL 16
IS 14
BP 1551
EP 1555
DI 10.1097/01.wnr.0000177010.44602.5e
PG 5
WC Neurosciences
SC Neurosciences & Neurology
GA 973EO
UT WOS:000232505900004
PM 16148743
ER

PT J
AU Jang, SH
   You, SH
   Kwon, YH
   Hallett, M
   Lee, MY
   Ahn, SH
AF Jang, Sh
   You, Sh
   Kwon, Yh
   Hallett, M
   Lee, My
   Ahn, Sh
TI Cortical reorganization associated lower extremity motor recovery as evidenced by functional MRI and diffusion tensor tractography in a stroke patient
SO RESTORATIVE NEUROLOGY AND NEUROSCIENCE
LA English
DT Article
DE functional MRI; stroke; cortical reorganization; lower extremity motor recovery; diffusion tensor MRI
ID tracking; fmri
AB Purpose: Recovery mechanisms supporting upper extremity motor recovery following stroke are well established, but cortical mechanism associated with lower extremity motor recovery is unknown. The aim of this study was to assess cortical reorganization associated with lower extremity motor recovery in a hemiparetic patient. Methods: Six control subjects and a 17 year-old woman with left intracerebral hemorrhage due to an arterio-venous malformation rupture were evaluated. The motor function of the paretic (left) hip and knee had recovered slowly to the extent of her being able to overcome gravity for 10 months after the onset of stroke. However, her paretic upper extremity showed no significant motor recovery. Blood oxygertation level dependent (BOLD) functional MRI at 1.5 Tesla was used to determine the acutual location of cortical activation in the predefined regions of interest. Concurrently, Diffusion Tensor Imaging (DTI) in combination with a novel 3D-fiber reconstruction algorithm was utilized to investigate the pattern of the corticospinal pathway connectivity between the areas of the motor stream. All subjects' body parts were secured in the scanner and performed a sequential knee flexion-extension with a predetermined angle of 0-60 degrees at 0.5 Hz. Results: Controls showed anticipated activation in the contralateral sensorimotor cortex (SM1) and the descending corticospinal fibers stemming from motor cortex. In contrast to control normal Subjects, the stroke patient showed fMRI activation only in the unaffected (right) primary SM1 during either paretic or nonparetic knee movements. DTT fiber tracing data showed that the corticospinal tract fibers were found only in the unaffected hemisphere but not in the affected hemisphere.
C1 Hampton Univ, Phys Therapy Program, Hampton, VA 23668 USA.
   Yeungnam Univ, Sch Med, Dept Phys Med & Rehabil, Namku, Taegu 705717, South Korea.
   NINDS, Human Motor Control Sect, Bethesda, MD 20892 USA.
   Daegu Univ, Dept Phys Therapy, Grad Sch Rehabil Sci, Taegu 705717, South Korea.
RP You, SH (通讯作者)，Hampton Univ, Phys Therapy Program, Phoenix Hall 219B, Hampton, VA 23668 USA.
FU NATIONAL INSTITUTE OF NEUROLOGICAL DISORDERS AND STROKE [Z01NS002669, ZIANS002669] Funding Source: NIH RePORTER
CR Cao Y, 1998, STROKE, V29, P112, DOI 10.1161/01.STR.29.1.112
   Carey J, 2002, BRAIN, V125, P773, DOI 10.1093/brain/awf091
   Cramer S, 1997, STROKE, V28, P2518, DOI 10.1161/01.STR.28.12.2518
   Dettmers C, 1995, J NEUROPHYSIOL, V74, P802, DOI 10.1152/jn.1995.74.2.802
   Jones T, 1994, J NEUROSCI, V14, P2140
   Kim Y, 2004, NEUROREPORT, V15, P1899, DOI 10.1097/00001756-200408260-00013
   Kunimatsu A, 2003, NEURORADIOLOGY, V45, P532, DOI 10.1007/s00234-003-0974-4
   Mori S, 2002, NMR BIOMED, V15, P468, DOI 10.1002/nbm.781
   Wexler B, 1997, MAGN RESON IMAGING, V15, P385, DOI 10.1016/S0730-725X(96)00232-9
   Yamada K, 2004, NEUROLOGY, V62, P669, DOI 10.1212/01.WNL.0000101677.99607.75
NR 11
TC 62
Z9 72
U1 0
U2 10
PU IOS PRESS
PI AMSTERDAM
PA NIEUWE HEMWEG 6B, 1013 BG AMSTERDAM, NETHERLANDS
SN 0922-6028
EI 
J9 RESTOR NEUROL NEUROS
PD JUN 15
PY 2005
VL 23
IS 5-6
BP 325
EP 329
DI 
PG 5
WC Neurosciences
SC Neurosciences & Neurology
GA 007HS
UT WOS:000234960200007
PM 16477094
ER

PT J
AU Wolf, SL
   Thompson, PA
   Morris, DA
   Rose, DK
   Winstein, CJ
   Taub, E
   Giuliani, C
   Pearson, SL
AF Wolf, Sl
   Thompson, Pa
   Morris, Da
   Rose, Dk
   Winstein, Cj
   Taub, E
   Giuliani, C
   Pearson, Sl
TI The EXCITE trial: Attributes of the Wolf Motor Function Test in patients with subacute stroke
SO NEUROREHABILITATION AND NEURAL REPAIR
LA English
DT Article
DE stroke; upper extremity; function; rehabilitation
ID induced movement therapy; constraint-induced therapy; upper extremity function; fugl-meyer assessment; physical performance; concurrent validity; hemiplegic patient; assessment scale; forced use; reliability
AB The Wolf Motor Function Test (WMFT) has been used in rehabilitation studies of chronic stroke patients'. but until now its psychometric properties have not been evaluated in patients with subacute stroke. Two hundred twenty-nine participants with subacute stroke (3-9 months postinjury) at 7 research sites met inclusion criteria for the EXCITE Trial and were randomized into immediate or delayed (by 1 year) constraint-induced movement therapy treatment. All evaluations were undertaken by assessors standardized in the administration of the WMFT and masked to treatment designation. Participants were also assessed using the Fugl Meyer Motor Assessment (FMA). Delayed group members had measurements repeated 2 weeks following baseline effects. The assessment to determine learning or exposure of differentiated higher results demonstrate that the WMFT from lower functioning participants across sites,: scores were uninfluenced by band dominance or affected side. Women exhibited slower performance times than men. The Functional Ability scale (FAS)portion of the WMFT also revealed lower scores among lower functioning participants and women. Minimal changes were observed after repeating the WMFT among delayed group participants 2 weeks later. The FMA revealed similar results when the total group was divided into higher and lower functional levels at its midpoint score of 33. The WMFT discriminates higher from lower functioning participants tested across research sites. Comparable findings using the FMA support the criterion validity of the WMFT.
C1 Emory Univ, Sch Med, Ctr Rehabil Med, Dept Rehabil Med, Atlanta, GA 30345 USA.
   Washington Univ, Sch Med, Div Biostat, St Louis, MO 63110 USA.
   Univ Alabama, Sch Allied Hlth, Div Phys Therapy, Birmingham, AL USA.
   Univ So Calif, Dept Biokinesiol & Phys Therapy, Los Angeles, CA 90089 USA.
   Univ Alabama, Dept Psychol, Birmingham, AL 35294 USA.
   Univ N Carolina, Ctr Human Movement Sci, Div Phys Therapy, Chapel Hill, NC USA.
RP Wolf, SL (通讯作者)，Emory Univ, Sch Med, Ctr Rehabil Med, Dept Rehabil Med, 1441 Clifton Rd NE, Atlanta, GA 30345 USA.
EM swolf@emory.edu
FU NICHD NIH HHS [HD 37606] Funding Source: Medline; EUNICE KENNEDY SHRIVER NATIONAL INSTITUTE OF CHILD HEALTH &HUMAN DEVELOPMENT [R01HD037606] Funding Source: NIH RePORTER
CR Bohannon RW, 1987, INT REHABIL MED, V8, P125
   Bonifer N, 2003, PHYS THER, V83, P384
   Buchman A, 2000, J MOTOR BEHAV, V32, P391, DOI 10.1080/00222890009601388
   Carey J, 1998, ARCH PHYS MED REHAB, V79, P435, DOI 10.1016/S0003-9993(98)90146-0
   Chae J, 2003, AM J PHYS MED REHAB, V82, P1, DOI 10.1097/00002060-200301000-00001
   Duncan P, 1983, PHYS THER, V63, P1606, DOI 10.1093/ptj/63.10.1606
   Fuglmeyer A, 1975, SCAND J REHABIL MED, V7, P13
   Guralnik J, 1995, WOMENS HLTH AGING ST, V0, P0
   Kauranen K, 1996, PERCEPT MOTOR SKILL, V82, P515, DOI 10.2466/pms.1996.82.2.515
   Kunkel A, 1999, ARCH PHYS MED REHAB, V80, P624, DOI 10.1016/S0003-9993(99)90163-6
   Malouin F, 1994, ARCH PHYS MED REHAB, V75, P1206, DOI 10.1016/0003-9993(94)90006-X
   Morris D, 2001, ARCH PHYS MED REHAB, V82, P750, DOI 10.1053/apmr.2001.23183
   Morrison M, 1979, PERCEPT MOTOR SKILL, V48, P139, DOI 10.2466/pms.1979.48.1.139
   Onder G, 2002, J GERONTOL A-BIOL, V57, P0, DOI 10.1093/gerona/57.5.M289
   Page S, 2001, J REHABIL RES DEV, V38, P583
   Pierce S, 2003, NEUROREHAB NEURAL RE, V17, P214, DOI 10.1177/0888439003259424
   Pohl P, 1997, NEUROREHABILITATION, V9, P57, DOI 10.3233/NRE-1997-9106
   Poole J, 1988, ARCH PHYS MED REHAB, V69, P195
   Robinson L, 1990, ARCH PHYS MED REHAB, V71, P695
   Schaechter J, 2002, NEUROREHAB NEURAL RE, V16, P326, DOI 10.1177/154596830201600403
   Shrout P, 1979, PSYCHOL BULL, V86, P420, DOI 10.1037/0033-2909.86.2.420
   Sterr A, 2002, ARCH PHYS MED REHAB, V83, P1374, DOI 10.1053/apmr.2002.35108
   Taub E, 1993, ARCH PHYS MED REHAB, V74, P347
   Vanderlee J, 2000, STROKE, V35, P1
   Whitall J, 2000, STROKE, V31, P2390, DOI 10.1161/01.STR.31.10.2390
   Winstein C, 2003, NEUROREHAB NEURAL RE, V17, P137, DOI 10.1177/0888439003255511
   Wittenberg G, 2003, NEUROREHAB NEURAL RE, V17, P48, DOI 10.1177/0888439002250456
   Wolf S, 1989, EXP NEUROL, V104, P125, DOI 10.1016/S0014-4886(89)80005-6
   Wolf S, 1983, PHYS THER, V63, P1393, DOI 10.1093/ptj/63.9.1393
   Wolf S, 2001, STROKE, V32, P1635, DOI 10.1161/01.STR.32.7.1635
NR 30
TC 182
Z9 188
U1 0
U2 13
PU SAGE PUBLICATIONS INC
PI THOUSAND OAKS
PA 2455 TELLER RD, THOUSAND OAKS, CA 91320 USA
SN 1545-9683
EI 
J9 NEUROREHAB NEURAL RE
PD SEP 15
PY 2005
VL 19
IS 3
BP 194
EP 205
DI 10.1177/1545968305276663
PG 12
WC Clinical Neurology; Rehabilitation
SC Neurosciences & Neurology; Rehabilitation
GA 959LF
UT WOS:000231518500003
PM 16093410
ER

PT J
AU Takeuchi, N
   Chuma, T
   Matsuo, Y
   Watanabe, I
   Ikoma, K
AF Takeuchi, N
   Chuma, T
   Matsuo, Y
   Watanabe, I
   Ikoma, K
TI Repetitive Transcranial magnetic stimulation of contralesional primary motor cortex improves hand function after stroke
SO STROKE
LA English
DT Article
DE stroke; repetitive transcranial magnetic stimulation; corpus callosum; rehabilitation
ID excitability; reorganization; modulation; movement; recovery; behavior; human
AB Background and Purpose - A recent report has demonstrated that the contralesional primary motor cortex (M1) inhibited the ipsilesional M1 via an abnormal transcallosal inhibition (TCI) in stroke patients. We studied whether a decreased excitability of the contralesional M1 induced by 1 Hz repetitive transcranial magnetic stimulation (rTMS) caused an improved motor performance of the affected hand in stroke patients by releasing the TCI. Methods - We conducted a double-blind study of real versus sham rTMS in stroke patients. After patients had well-performed motor training to minimize the possibility of motor training during the motor measurement, they were randomly assigned to receive a subthreshold rTMS at the contralesional M1 ( 1 Hz, 25 minutes) or sham stimulation. Results - When compared with sham stimulation, rTMS reduced the amplitude of motor-evoked potentials in contralesional M1 and the TCI duration, and rTMS immediately induced an improvement in pinch acceleration of the affected hand, although a plateau in motor performance had been reached by the previous motor training. This improvement in motor function after rTMS was significantly correlated with a reduced TCI duration. Conclusions - We have demonstrated that a disruption of the TCI by the contralesional M1 virtual lesion caused a paradoxical functional facilitation of the affected hand in stroke patients; this suggests a new neurorehabilitative strategy for stroke patients.
C1 Hokkaido Univ, Grad Sch Med, Dept Rehabil Med, Sapporo, Hokkaido 0600814, Japan.
RP Takeuchi, N (通讯作者)，Hokkaido Univ, Grad Sch Med, Dept Rehabil Med, North 14 West 5, Sapporo, Hokkaido 0600814, Japan.
EM naoyuki@med.hokudai.ac.jp
CR Aranyi Z, 2002, EXP BRAIN RES, V145, P76, DOI 10.1007/s00221-002-1101-1
   Chen R, 2002, NEUROSCIENCE, V111, P761, DOI 10.1016/S0306-4522(02)00025-8
   Fridman E, 2004, BRAIN, V127, P747, DOI 10.1093/brain/awh082
   Fuglmeyer A, 1975, SCAND J REHABIL MED, V7, P13
   Geyer S, 1996, NATURE, V382, P805, DOI 10.1038/382805a0
   Kapur N, 1996, BRAIN, V119, P1775, DOI 10.1093/brain/119.5.1775
   Kobayashi M, 2004, NEUROLOGY, V62, P91, DOI 10.1212/WNL.62.1.91
   Lee L, 2003, J NEUROSCI, V23, P5308
   Maeda F, 2000, CLIN NEUROPHYSIOL, V111, P800, DOI 10.1016/S1388-2457(99)00323-5
   Muellbacher W, 2002, ARCH NEUROL-CHICAGO, V59, P1278, DOI 10.1001/archneur.59.8.1278
   Muellbacher W, 2000, CLIN NEUROPHYSIOL, V111, P1002, DOI 10.1016/S1388-2457(00)00284-4
   Murase N, 2004, ANN NEUROL, V55, P400, DOI 10.1002/ana.10848
   Pak P, 2005, J NEUROPHYSIOL, V94, P1668
   Schambra H, 2003, CLIN NEUROPHYSIOL, V114, P130, DOI 10.1016/S1388-2457(02)00342-5
   Shimizu T, 2002, BRAIN, V125, P1896, DOI 10.1093/brain/awf183
   Siebner H, 2003, EXP BRAIN RES, V148, P1, DOI 10.1007/s00221-002-1234-2
   Sohn Y, 2002, ARCH NEUROL-CHICAGO, V59, P1909, DOI 10.1001/archneur.59.12.1909
   Ward N, 2004, ARCH NEUROL-CHICAGO, V61, P1844, DOI 10.1001/archneur.61.12.1844
   Ward N, 2003, BRAIN, V126, P1430, DOI 10.1093/brain/awg145
   Werhahn K, 2003, ANN NEUROL, V54, P464, DOI 10.1002/ana.10686
NR 20
TC 420
Z9 458
U1 1
U2 47
PU LIPPINCOTT WILLIAMS & WILKINS
PI PHILADELPHIA
PA TWO COMMERCE SQ, 2001 MARKET ST, PHILADELPHIA, PA 19103 USA
SN 0039-2499
EI 
J9 STROKE
PD DEC 15
PY 2005
VL 36
IS 12
BP 2681
EP 2686
DI 10.1161/01.STR.0000189658.51972.34
PG 6
WC Clinical Neurology; Peripheral Vascular Disease
SC Neurosciences & Neurology; Cardiovascular System & Cardiology
GA 986LZ
UT WOS:000233452400040
PM 16254224
ER

PT J
AU Macclellan, LR
   Bradham, DD
   Whitall, Jill
   Volpe, Bruce
   Wilson, PD
   Ohlhoff, Jill
   Meister, Christine
   Hogan, Neville
   Krebs, HI
   Bever, CT
AF Macclellan, Leah
   Bradham, Douglas
   Whitall, Jill
   Volpe, Bruce
   Wilson, P
   Ohlhoff, Jill
   Meister, Christine
   Hogan, Neville
   Krebs, Hermano
   Bever, Christopher, Jr.
TI Robotic upper-limb neurorehabilitation in chronic stroke patients
SO JOURNAL OF REHABILITATION RESEARCH AND DEVELOPMENT
LA English
DT Article
DE elbow flexion; MIT-Manus; motor impairment; motor skills; neuromotor recovery; neurorehabilitation; outcome measures; rehabilitation; robot-assisted therapy; robotics; shoulder abduction; stroke; therapy
ID induced movement therapy; physical rehabilitation; assisted therapy; motor recovery; trial
AB This pilot study tested the effectiveness of an intense, short-term upper-limb robotic therapy for improvement in motor outcomes among chronic stroke patients. We enrolled 30 subjects with upper-limb deficits due to stroke of at least 6 mo duration and with a Motor Power Assessment grade of 3 or less. Over 3 wk, 18 sessions of robot-assisted task-specific therapy were delivered with the use of a robotic exercise device that simulates a conventional therapy known as skateboard therapy, Primary outcome measures included reliable, validated impairment and disability measures of upper-limb motor function. Statistically significant improvements were observed for severely impaired participants when we compared baseline and posttreatment outcomes (p < 0.05). These results are important because they indicate that improvement is not limited to those with moderate impairments but is possible among severely impaired chronic stroke patients as well. Moderately and severely impaired patients in our study were able to tolerate a massed-practice therapy paradigm with intensive, frequent, and repetitive treatment. This information is useful in determining the optimal target population, intensity, and duration of robotic therapy and sample size for a planned larger trial.
C1 Univ Maryland, Sch Med, Div Healthcare Outcomes Res, Dept Epidemiol & Prevent Med, Baltimore, MD 21201 USA.
   VAMC, Hlth Serv Res & Dev Serv, Dept Vet Affairs, Baltimore, MD USA.
   VAMC, Cooperat Studies Coordinating Ctr, Perry Point, MD USA.
   Univ Maryland, Sch Med, Dept Phys Therapy, Baltimore, MD 21201 USA.
   Cornell Univ, Weill Med Coll, Dept Neurol & Neurosci, New York, NY USA.
   Burke Med Res Inst, White Plains, NY USA.
   MIT, Dept Mech Engn, Cambridge, MA 02139 USA.
   VAMC, Dept Phys & Occupat Therapy, Baltimore, MD USA.
   Univ Maryland, Sch Med, Dept Neurol, Baltimore, MD 21201 USA.
   VAMC, Dept Neurol, Baltimore, MD USA.
RP MacClellan, LR (通讯作者)，Univ Maryland, Sch Med, Div Healthcare Outcomes Res, Dept Epidemiol & Prevent Med, 100 N Greene St,Lower Level, Baltimore, MD 21201 USA.
EM lmacclel@epi.umaryland.edu
CR Aisen M, 1997, ARCH NEUROL-CHICAGO, V54, P443, DOI 10.1001/archneur.1997.00550160075019
   *cdcp , 2001, MMWR-MORBID MORTAL W, V50, P149
   Fasoli S, 2003, ARCH PHYS MED REHAB, V84, P477, DOI 10.1053/apmr.2003.50110
   Ferraro M, 2003, NEUROLOGY, V61, P1604, DOI 10.1212/01.WNL.0000095963.00970.68
   Ferraro M, 2002, NEUROREHAB NEURAL RE, V16, P283, DOI 10.1177/154596830201600306
   Fuglmeyer A, 1980, SCAND J REHABIL MED, V0, P85
   Gregson J, 2000, AGE AGEING, V29, P223, DOI 10.1093/ageing/29.3.223
   Hogan N, 1995, US PATENT, V0, P0
   Jorgensen H, 1995, ARCH PHYS MED REHAB, V76, P406, DOI 10.1016/S0003-9993(95)80568-0
   Kalra L, 1993, J AM GERIATR SOC, V41, P396, DOI 10.1111/j.1532-5415.1993.tb06947.x
   Krebs HI, 1998, IEEE TRANS REHABIL ENG, V6, P75, DOI 10.1109/86.662623
   Krebs H, 2003, AUTON ROBOT, V15, P7, DOI 10.1023/A:1024494031121
   Kunkel A, 1999, ARCH PHYS MED REHAB, V80, P624, DOI 10.1016/S0003-9993(99)90163-6
   Page S, 2004, ARCH PHYS MED REHAB, V85, P14, DOI 10.1016/S0003-9993(03)00481-7
   *sas II, 1999, SAS PROC GUID VERS 8, V0, P1396
   Taub E, 2001, CURR ATHEROSCLER REP, V3, P279, DOI 10.1007/s11883-001-0020-0
   Taub E, 1998, REHABIL PSYCHOL, V43, P152, DOI 10.1037/0090-5550.43.2.152
   Taub E, 1993, ARCH PHYS MED REHAB, V74, P347
   Taub E, 1999, J REHABIL RES DEV, V36, P237
   Van DLJ, 1999, STROKE, V30, P2369, DOI 10.1161/01.STR.30.11.2369
   Whitall J, 2000, STROKE, V31, P2390, DOI 10.1161/01.STR.31.10.2390
   Wolf S, 2001, STROKE, V32, P1635, DOI 10.1161/01.STR.32.7.1635
   2001 , 1900, V50, V0, P120
NR 23
TC 55
Z9 59
U1 0
U2 12
PU JOURNAL REHAB RES & DEV
PI BALTIMORE
PA DEPT OF VETERANS AFFAIRS REHABIL RES & DEVELOP CTR 103 SOUTH GAY STREET, BALTIMORE, MD 21202-4051 USA
SN 0748-7711
EI 
J9 J REHABIL RES DEV
PD NOV-DEC 15
PY 2005
VL 42
IS 6
BP 717
EP 722
DI 10.1682/JRRD.2004.06.0068
PG 6
WC Rehabilitation
SC Rehabilitation
GA 047MQ
UT WOS:000237883800002
PM 16680609
ER

PT J
AU Quinn, LP
   Grundy, RI
   Campbell, CA
   Collier, S
   Lawman, A
   Stean, TO
   Billinton, A
   Parsons, AA
   Upton, N
   Duxon, MS
   Irving, EA
AF Quinn, Lp
   Grundy, Ri
   Campbell, Ca
   Collier, S
   Lawman, A
   Stean, To
   Billinton, A
   Parsons, Aa
   Upton, N
   Duxon, Ms
   Irving, Ea
TI A novel behavioural registration system LABORAS (TM) and the social interaction paradigm detect long-term functional deficits following middle cerebral artery occlusion in the rat
SO BRAIN RESEARCH
LA English
DT Article
DE rat; MCAO; neurological score; automatic behaviour registration; social interaction; anxiety
ID poststroke depression; generalized anxiety; ischemia; validation; fluoxetine; infarction; recovery; mice
AB Following stroke, patients suffer a wide range of disabilities including motor impairment, anxiety and depression. However, to date, characterisation of rodent stroke models has concentrated mainly on the investigation of motor deficits. The aim of the present studies was therefore to investigate home cage behaviour (as assessed by a recently developed automatic behavioural classification system, LABORAS) and social behaviour (as a measure of anxiety) in rats following transient middle cerebral artery occlusion (tMCAO). Rats subjected to tMCAO (90 min) showed deficits in general home cage behaviours including locomotion, rearing, grooming and drinking for up to 7 weeks post occlusion, as compared with sham operated controls. In addition, a significant decrease in the total duration of social interaction was also observed in occluded rats compared with shams. The data shows that in addition to motor deficits, animals display changes in home cage behaviour and decreased social behaviour which, in contrast to motor function, are prolonged over time. Transient MCAO in rats may therefore provide a pre-clinical model to investigate agents offering symptomatic relief for ischaemia-induced motor deficits and anxiety over time following injury. (C) 2004 Elsevier B.V. All rights reserved.
C1 GlaxoSmithKline, Neurol & GI CEDD, Harlow CMI9 5AW, Essex, England.
RP Quinn, LP (通讯作者)，GlaxoSmithKline, Neurol & GI CEDD, New Frontiers Sci Pk,3rd Ave, Harlow CMI9 5AW, Essex, England.
EM leann.p.quinn@gsk.com
CR Astrom M, 1996, STROKE, V27, P270, DOI 10.1161/01.STR.27.2.270
   Borlongan C, 1995, PHYSIOL BEHAV, V58, P909, DOI 10.1016/0031-9384(95)00103-P
   Del ZG, 2004, CEREBROVASC DIS, V17, P144, DOI 10.1159/000074807
   Duxon M, 2000, BRIT J PHARMACOL, V130, P1713, DOI 10.1038/sj.bjp.0703496
   Eslinger P, 2002, CURR OPIN NEUROL, V15, P91, DOI 10.1097/00019052-200202000-00014
   File S, 2003, EUR J PHARMACOL, V463, P35, DOI 10.1016/S0014-2999(03)01273-1
   Fisher M, 2003, STROKE, V34, P1539, DOI 10.1161/01.STR.0000072983.64326.53
   Fruehwald S, 2003, J NEUROL, V250, P347, DOI 10.1007/s00415-003-1014-3
   Harukuni I, 2000, STROKE, V31, P976, DOI 10.1161/01.STR.31.4.976
   Hunter A, 2000, NEUROPHARMACOLOGY, V39, P806, DOI 10.1016/S0028-3908(99)00262-2
   Jolkkonen J, 2000, RESTOR NEUROL NEUROS, V17, P211
   Kennett G, 1994, BRIT J PHARMACOL, V111, P797, DOI 10.1111/j.1476-5381.1994.tb14808.x
   Longa E, 1989, STROKE, V20, P84, DOI 10.1161/01.STR.20.1.84
   Markgraf C, 1997, PHARMACOL BIOCHEM BE, V56, P391, DOI 10.1016/S0091-3057(96)00231-6
   Markgraf C, 1992, BRAIN RES, V575, P238, DOI 10.1016/0006-8993(92)90085-N
   Paolucci S, 2001, CEREBROVASC DIS, V12, P264, DOI 10.1159/000047714
   Primeau F, 1988, CAN J PSYCHIAT, V33, P757, DOI 10.1177/070674378803300816
   Quinn L, 2003, J NEUROSCI METH, V130, P83, DOI 10.1016/S0165-0270(03)00227-9
   Quinn L, 2001, P 9 INT C VIV METH, V0, P31
   Robinson R, 1980, BRAIN RES, V188, P63, DOI 10.1016/0006-8993(80)90557-0
   Robinson R, 1977, BIOL PSYCHIAT, V12, P669
   Sakai N, 1996, BEHAV BRAIN RES, V77, P181, DOI 10.1016/0166-4328(95)00232-4
   Schellinger P, 2003, STROKE, V34, P575, DOI 10.1161/01.STR.0000051504.10095.9C
   Schlingmann F, 1998, ANIM WELFARE, V7, P177
   Schultz S, 1997, AM J GERIAT PSYCHIAT, V5, P229, DOI 10.1097/00019442-199700530-00007
   Shimoda K, 1996, J NEUROPSYCHIAT, V10, P34
   Van DWH, 2001, BEHAV PROCESS, V53, P11, DOI 10.1016/S0376-6357(00)00135-2
   Yamamoto M, 1988, BRAIN RES, V452, P323, DOI 10.1016/0006-8993(88)90036-4
   Yonemori F, 1998, J CEREBR BLOOD F MET, V18, P1099, DOI 10.1097/00004647-199810000-00006
NR 29
TC 14
Z9 14
U1 0
U2 1
PU ELSEVIER
PI AMSTERDAM
PA RADARWEG 29, 1043 NX AMSTERDAM, NETHERLANDS
SN 0006-8993
EI 
J9 BRAIN RES
PD JAN 7
PY 2005
VL 1031
IS 1
BP 118
EP 124
DI 10.1016/j.brainres.2004.10.036
PG 7
WC Neurosciences
SC Neurosciences & Neurology
GA 889DC
UT WOS:000226422700013
PM 15621019
ER

PT J
AU Bonifer, NM
   Anderson, KM
   Arciniegas, DB
AF Bonifer, Nm
   Anderson, Km
   Arciniegas, Db
TI Constraint-induced therapy for moderate chronic upper extremity impairment after stroke
SO BRAIN INJURY
LA English
DT Article
DE constraint-induced therapy; learned non-use; stroke; hemiparesis; rehabilitation
ID induced movement therapy; motor cortex plasticity; mini-mental-state; cortical reorganization; subacute stroke; forced-use; massed practice; recovery; rehabilitation; reliability
AB Primary objective. To explore the effectiveness of constraint-induced therapy (CIT) in the treatment of individuals with moderate chronic upper extremity paresis. Research design. Multiple case reports, pre- post-treatment comparisons as well as long-term follow-ups at 1 and 6 months after intervention. Methods and procedures. Seven subjects, each greater than 12 months post-stroke, participated in an intensive 3 weeks CIT programme. The Wolf Motor Function Test (WMFT), Motor Activity Log (MAL) and Fugl-Meyer Evaluation (FM) were used to measure outcomes. Main outcomes and results. Subjects exhibited notable improvements in mean WMFT scores (0.25 point increase post-treatment, 0.38 point increase at 1-month follow-up, 0.44 point increase at 6-month follow-up). Similarly, improvements were seen for mean MAL (1.71 points for AS, 1.77 points for HW) and FM scores (6 points FM-UE, 6 points FM-TOT) post-treatment. Additional improvements were seen at some follow-up assessments. Conclusions. Subjects demonstrated gains in objective measures, however, did not regain normal functional ability of their paretic upper extremities. Further investigation of the effects of CIT in this population, as well the functional significance of the objective measures used is warranted.
C1 Spalding Rehabil Hosp, Aurora, CO 80011 USA.
   Univ Colorado, Sch Med, Dept Psychiat, Neuropsychiat Serv, Denver, CO 80262 USA.
   Univ Colorado, Sch Med, Dept Neurol, Behav Neurol Sect, Denver, CO USA.
RP Bonifer, NM (通讯作者)，Spalding Rehabil Hosp, 900 Potomac St, Aurora, CO 80011 USA.
EM nbonifer@aol.com
CR Bauder H, 1999, PSYCHOPHYSIOLOGY, V36, P0
   Blanton S, 1999, PHYS THER, V79, P847, DOI 10.1093/ptj/79.9.847
   Bonifer N, 2003, PHYS THER, V83, P384
   *constr IMT, 2000, MAN UPP EXTR MOT ACT, V0, P0
   Crum R, 1993, JAMA-J AM MED ASSOC, V269, P2386, DOI 10.1001/jama.269.18.2386
   Dromerick A, 2000, STROKE, V31, P2984, DOI 10.1161/01.STR.31.12.2984
   Duncan P, 1983, PHYS THER, V63, P1606, DOI 10.1093/ptj/63.10.1606
   Folstein M, 1975, J PSYCHIAT RES, V12, P189, DOI 10.1016/0022-3956(75)90026-6
   Fuglmeyer A, 1975, SCAND J REHABIL MED, V7, P13
   Kopp B, 1999, NEUROREPORT, V10, P807, DOI 10.1097/00001756-199903170-00026
   Kunkel A, 1999, ARCH PHYS MED REHAB, V80, P624, DOI 10.1016/S0003-9993(99)90163-6
   Levy C, 2001, AM J PHYS MED REHAB, V80, P4, DOI 10.1097/00002060-200101000-00003
   Liepert J, 1998, NEUROSCI LETT, V250, P5, DOI 10.1016/S0304-3940(98)00386-3
   Liepert J, 2000, STROKE, V31, P1210, DOI 10.1161/01.STR.31.6.1210
   Liepert J, 2001, J NEUROL, V248, P315, DOI 10.1007/s004150170207
   Miltner W, 1999, STROKE, V30, P586, DOI 10.1161/01.STR.30.3.586
   Morris D, 1997, NEUROREHABILITATION, V9, P29, DOI 10.3233/NRE-1997-9104
   Morris D, 2001, ARCH PHYS MED REHAB, V82, P750, DOI 10.1053/apmr.2001.23183
   Morris D, 2000, NEUROLOGY REPORT, V24, P204
   Ostendorf C, 1981, J AM PHYS THER ASSOC, V61, P1022
   Page S, 2002, NEUROREHAB NEURAL RE, V16, P290, DOI 10.1177/154596802401105225
   Page S, 2002, ARCH PHYS MED REHAB, V83, P286, DOI 10.1053/apmr.2002.28007
   Page S, 2002, CLIN REHABIL, V16, P55, DOI 10.1191/0269215502cr473oa
   Page S, 2001, J REHABIL RES DEV, V38, P583
   Page S, 2004, ARCH PHYS MED REHAB, V85, P14, DOI 10.1016/S0003-9993(03)00481-7
   Sabari J, 2001, ARCH PHYS MED REHAB, V82, P524, DOI 10.1053/apmr.2001.21857
   Schaechter J, 2002, NEUROREHAB NEURAL RE, V16, P326, DOI 10.1177/154596830201600403
   Sterr A, 2002, ARCH PHYS MED REHAB, V83, P1374, DOI 10.1053/apmr.2002.35108
   Taub E, 2000, STROKE, V31, P986, DOI 10.1161/01.STR.31.4.983-c
   Taub E, 1976, EXERC SPORT SCI REV, V4, P335
   Taub E, 1993, ARCH PHYS MED REHAB, V74, P347
   Taub E, 1999, J REHABIL RES DEV, V36, P237
   *u ABBV, 2000, MAN WOLF MOT FUNCT T, V0, P0
   Uswatte G, 1999, COGNITITVE NERUOREHA, V0, P215
   Van DLJ, 2000, STROKE, V31, P988
   Van DLJ, 1999, STROKE, V30, P2369, DOI 10.1161/01.STR.30.11.2369
   Williams A, 1980, CLIN APPL, V2, P371
   Wolf S, 1989, EXP NEUROL, V104, P125, DOI 10.1016/S0014-4886(89)80005-6
   Wolf S, 2001, STROKE, V32, P1635, DOI 10.1161/01.STR.32.7.1635
NR 40
TC 27
Z9 28
U1 0
U2 3
PU TAYLOR & FRANCIS LTD
PI ABINGDON
PA 4 PARK SQUARE, MILTON PARK, ABINGDON OX14 4RN, OXON, ENGLAND
SN 0269-9052
EI 
J9 BRAIN INJURY
PD MAY 15
PY 2005
VL 19
IS 5
BP 323
EP 330
DI 10.1080/02699050400004302
PG 8
WC Neurosciences; Rehabilitation
SC Neurosciences & Neurology; Rehabilitation
GA 932JH
UT WOS:000229549500002
PM 16094779
ER

PT J
AU Waller, SM
   Whitall, J
AF Waller, Sm
   Whitall, J
TI Hand dominance and side of stroke affect rehabilitation in chronic stroke
SO CLINICAL REHABILITATION
LA English
DT Article
ID right-hemisphere stroke; upper extremity; motor function; asymmetry; movement; hemiplegia; cortex; damage
AB Objective: To examine the difference between upper extremity deficits in subjects with left versus right hemispheric lesions at baseline and after bilateral arm training. Design: A one-way ANOVA was used to detect group differences and a least square means analysis used to determine significance in pre-to-post scores for each group. Setting: Testing was in the Physical Therapy and Rehabilitation Science Department Research Laboratory, University of Maryland, Baltimore. Training was at the Senior Exercise Rehabilitation Center in the Veterans Administration Hospital, Baltimore. Subjects: Twenty-two (11 left hemispheric lesion, 11 right hemispheric lesion) right-handed subjects with chronic stroke. Interventions: A six-week nonprogressive repetitive bilateral arm training with rhythmic auditory cueing (BATRAC). Main measures: Fugl-Meyer Upper Extremity Test, Wolf Motor Arm Test, University of Maryland Arm Questionnaire for Stroke (UMAQS), isometric strength and active and passive range of motion for both sides. Results: No statistical differences were seen at baseline between groups in this sample. Both groups demonstrated improvement after BATRAC in Fugl-Meyer Upper Extremity Test (change scores of those with left lesions = 5.5; right lesions = 3.6) and UMAQS (change scores of those with left lesions = 5 and right lesions = 2.9). Additionally, patients with left hemispheric lesions but not right lesions made improvements in the Wolf Motor Arm Test (time and weight), in strength measures of paretic elbow flexion, shoulder extension, shoulder abduction and nonparetic wrist flexion, wrist extension and shoulder abduction. Conclusions: There were no baseline motor function differences between those with left and right hemispheric lesions in this sample. There was a clear training response advantage for patients with left hemispheric lesions after completing six weeks of bilateral arm training. As a result, treatment approaches for upper extremity hemiparesis may need to be more specifically selected based on side of stroke.
C1 Univ Maryland, Sch Med, Dept Phys Med & Rehabil Sci, Baltimore, MD 21201 USA.
RP Waller, SM (通讯作者)，Univ Maryland, Sch Med, Dept Phys Med & Rehabil Sci, 100 Penn St, Baltimore, MD 21201 USA.
EM smccombewaller@som.umaryland.edu
CR Armatas C, 1994, J CLIN EXP NEUROPSYC, V16, P405, DOI 10.1080/01688639408402651
   Berglund K, 1986, SCAND J REHABIL MED, V18, P155
   Bovendeerdt T, 1900, V18, V0, P195
   Bronfort G, 1997, EFFICACY MANUAL THER, V0, P0
   Byl NN, 2004, ADV NEUROL, V94, P19
   Civardi C, 2000, CLIN NEUROPHYSIOL, V111, P624, DOI 10.1016/S1388-2457(99)00301-6
   Filiatrault J, 1991, AM J OCCUP THER, V45, P806, DOI 10.5014/ajot.45.9.806
   Giuliani C, 1997, NEUROREHABILITATION, V9, P71, DOI 10.3233/NRE-1997-9107
   Gowland C, 1992, PHYS THER, V72, P624, DOI 10.1093/ptj/72.9.624
   Jancke J, 1998, COGNITIVE BRAIN RES, V6, P279
   Kaplan J, 1982, AM J OCCUP THER, V36, P314, DOI 10.5014/ajot.36.5.314
   Kim S, 1993, SCIENCE, V261, P615, DOI 10.1126/science.8342027
   Kimura D, 1977, BRAIN, V100, P527, DOI 10.1093/brain/100.3.527
   Mudie M, 2000, DISABIL REHABIL, V22, P23, DOI 10.1080/096382800297097
   Netz J, 1997, BRAIN, V120, P1579, DOI 10.1093/brain/120.9.1579
   Peters M, 1994, INTERLIMB COORDINATI, V0, P0, DOI 10.1016/B978-0-12-679270-6.50032-2
   Taub E, 1998, REHABIL PSYCHOL, V43, P152, DOI 10.1037/0090-5550.43.2.152
   Taub E, 1993, ARCH PHYS MED REHAB, V74, P347
   Todor J, 1986, DEV MED CHILD NEUROL, V28, P205
   Triggs W, 1999, BRAIN RES, V835, P324, DOI 10.1016/S0006-8993(99)01629-7
   Van DLJ, 1999, STROKE, V30, P2369, DOI 10.1161/01.STR.30.11.2369
   Waller S, 2004, ARCH PHYS MED REHAB, V85, P1076, DOI 10.1016/j.apmr.2003.10.020
   Whitall J, 2000, STROKE, V31, P2390, DOI 10.1161/01.STR.31.10.2390
   Whitall J, 2001, UNDERSTANDIG ROLE MO, V0, P435
   Winstein C, 1995, EXP BRAIN RES, V105, P163
   Ziemann U, 2001, CLIN NEUROPHYSIOL, V112, P107, DOI 10.1016/S1388-2457(00)00502-2
NR 26
TC 59
Z9 62
U1 1
U2 5
PU SAGE PUBLICATIONS LTD
PI LONDON
PA 1 OLIVERS YARD, 55 CITY ROAD, LONDON EC1Y 1SP, ENGLAND
SN 0269-2155
EI 
J9 CLIN REHABIL
PD AUG 15
PY 2005
VL 19
IS 5
BP 544
EP 551
DI 10.1191/0269215505cr829oa
PG 8
WC Rehabilitation
SC Rehabilitation
GA 955TK
UT WOS:000231250300011
PM 16119411
ER

PT J
AU Hummel, F
   Celnik, P
   Giraux, P
   Floel, A
   Wu, WH
   Gerloff, C
   Cohen, LG
AF Hummel, F
   Celnik, P
   Giraux, P
   Floel, A
   Wu, Wh
   Gerloff, C
   Cohen, Lg
TI Effects of non-invasive cortical stimulation on skilled motor function in chronic stroke
SO BRAIN
LA English
DT Article
DE cortical stimulation; motor control; rehabilitation; stroke
ID hand function-test; cortex excitability; magnetic stimulation; clinical-application; sensorimotor cortex; premotor cortex; recovery; mechanism; plasticity; brain
AB Stroke is a leading cause of adult motor disability. Despite recent progress, recovery of motor function after stroke is usually incomplete. This double blind, Sham-controlled, crossover study was designed to test the hypothesis that non-invasive stimulation of the motor cortex could improve motor function in the paretic hand of patients with chronic stroke. Hand function was measured using the Jebsen-Taylor Hand Function Test (JTT), a widely used, well validated test for functional motor assessment that reflects activities of daily living. JTT measured in the paretic hand improved significantly with non-invasive transcranial direct current stimulation (tDCS), but not with Sham, an effect that outlasted the stimulation period, was present in every single patient tested and that correlated with an increment in motor cortical excitability within the affected hemisphere, expressed as increased recruitment curves (RC) and reduced short-interval intracortical inhibition. These results document a beneficial effect of non-invasive cortical stimulation on a set of hand functions that mimic activities of daily living in the paretic hand of patients with chronic stroke, and suggest that this interventional strategy in combination with customary rehabilitative treatments may play an adjuvant role in neurorehabilitation.
C1 NINDS, Human Cort Physiol Sect, NIH, Bethesda, MD 20817 USA.
   Univ Tubingen, Cort Physiol Res Grp, Dept Neurol, D-72076 Tubingen, Germany.
   Univ Tubingen, Hertie Inst Clin Brain Res, D-72076 Tubingen, Germany.
RP Cohen, LG (通讯作者)，NINDS, Human Cort Physiol Sect, NIH, Bethesda, MD 20817 USA.
EM cohenl@ninds.nih.gov
FU NATIONAL INSTITUTE OF NEUROLOGICAL DISORDERS AND STROKE [ZIANS002978, Z01NS002978] Funding Source: NIH RePORTER
CR Adkins-muir D, 2003, NEUROL RES, V25, P780, DOI 10.1179/016164103771953853
   Alon G, 2003, NEUROREHABILITATION, V18, P215
   Antal A, 2004, EUR J NEUROSCI, V19, P2888, DOI 10.1111/j.1460-9568.2004.03367.x
   Antal A, 2004, J COGNITIVE NEUROSCI, V16, P521, DOI 10.1162/089892904323057263
   Bohannon R, 1987, PHYS THER, V67, P206, DOI 10.1093/ptj/67.2.206
   Boroojerdi B, 2001, NEUROLOGY, V56, P526, DOI 10.1212/WNL.56.4.526
   Boroojerdi B, 2001, CLIN NEUROPHYSIOL, V112, P931, DOI 10.1016/S1388-2457(01)00523-5
   Broderick J, 1989, STROKE, V20, P577, DOI 10.1161/01.STR.20.5.577
   Brown J, 2003, NEUROL RES, V25, P815, DOI 10.1179/016164103771953907
   Butefisch C, 2004, J NEUROPHYSIOL, V91, P2110, DOI 10.1152/jn.01038.2003
   Carod-artal J, 2000, STROKE, V31, P2995, DOI 10.1161/01.STR.31.12.2995
   Chen R, 2004, EXP BRAIN RES, V154, P1, DOI 10.1007/s00221-003-1684-1
   Chen R, 2000, MUSCLE NERVE, V0, PS26
   Chen R, 1997, NEUROLOGY, V48, P1398, DOI 10.1212/WNL.48.5.1398
   Chibnall J, 2001, PAIN, V92, P173, DOI 10.1016/S0304-3959(00)00485-1
   Clarke P, 2002, STROKE, V33, P1016, DOI 10.1161/01.STR.0000013066.24300.F9
   Cohen L, 1998, J CLIN NEUROPHYSIOL, V15, P305, DOI 10.1097/00004691-199807000-00003
   Dobkin B, 1995, NEUROLOGY, V45, P0
   Floel A, 2004, ANN NEUROL, V56, P206, DOI 10.1002/ana.20170
   Folstein M, 1973, PSYCHOL MED, V3, P479, DOI 10.1017/S0033291700054283
   Folstein M, 1975, J PSYCHIAT RES, V12, P189, DOI 10.1016/0022-3956(75)90026-6
   Fridman E, 2004, BRAIN, V127, P747, DOI 10.1093/brain/awh082
   Fuglmeyer A, 1975, SCAND J REHABIL MED, V7, P13
   Garry M, 2004, J NEUROPHYSIOL, V91, P1570, DOI 10.1152/jn.00595.2003
   Gracely R, 1999, ACTA ANAESTH SCAND, V43, P897, DOI 10.1034/j.1399-6576.1999.430907.x
   Gresham G, 1975, NEW ENGL J MED, V293, P954, DOI 10.1056/NEJM197511062931903
   Hackel M, 1992, PHYS THER, V72, P373, DOI 10.1093/ptj/72.5.373
   Hummel F, 2004, IN PRESS NEUROREHABI, V0, P0
   Hummel F, 2004, NEUROIMAGE, V22, P0
   Jancke L, 2004, EXP BRAIN RES, V155, P196, DOI 10.1007/s00221-003-1719-7
   Jebsen RH, 1969, ARCHIVES OF PHYSICAL MEDICINE AND REHABILITATION, V50, P311
   Johansen-berg H, 2002, P NATL ACAD SCI USA, V99, P14518, DOI 10.1073/pnas.222536799
   Jongbloed L, 1986, STROKE, V17, P765, DOI 10.1161/01.STR.17.4.765
   Kincses T, 2004, NEUROPSYCHOLOGIA, V42, P113, DOI 10.1016/S0028-3932(03)00124-6
   Kleim J, 2003, NEUROL RES, V25, P789, DOI 10.1179/016164103771953862
   Kraft G, 1992, ARCH PHYS MED REHAB, V73, P220
   Kujirai T, 1993, J PHYSIOL-LONDON, V471, P501, DOI 10.1113/jphysiol.1993.sp019912
   Liebetanz D, 2002, BRAIN, V125, P2238, DOI 10.1093/brain/awf238
   Liepert J, 1998, NEUROSCI LETT, V250, P5, DOI 10.1016/S0304-3940(98)00386-3
   Liu Y, 1999, EXP BRAIN RES, V128, P149, DOI 10.1007/s002210050830
   Muellbacher W, 2001, EXP BRAIN RES, V136, P431, DOI 10.1007/s002210000614
   Muller K, 1992, NEUROSCI LETT, V144, P57, DOI 10.1016/0304-3940(92)90715-J
   Murase N, 2004, ANN NEUROL, V55, P400, DOI 10.1002/ana.10848
   Neistadt M, 1994, AM J OCCUP THER, V48, P877, DOI 10.5014/ajot.48.10.877
   Nitsche M, 2003, SUPPL CLIN NEUROPHYS, V56, P255
   Nitsche M, 2004, CEREB CORTEX, V14, P1240, DOI 10.1093/cercor/bhh085
   Nitsche M, 2003, CLIN NEUROPHYSIOL, V114, P2220, DOI 10.1016/S1388-2457(03)00235-9
   Nitsche M, 2004, NEUROPSYCHOPHARMACOL, V29, P1573, DOI 10.1038/sj.npp.1300517
   Nitsche M, 2004, EUR J NEUROSCI, V19, P2720, DOI 10.1111/j.0953-816X.2004.03398.x
   Nitsche M, 2001, NEUROLOGY, V57, P1899, DOI 10.1212/WNL.57.10.1899
   Nitsche M, 2003, J COGNITIVE NEUROSCI, V15, P619, DOI 10.1162/089892903321662994
   Nitsche M, 2000, J PHYSIOL-LONDON, V527, P633, DOI 10.1111/j.1469-7793.2000.t01-1-00633.x
   Nudo R, 1990, SOMATOSENS MOT RES, V7, P463, DOI 10.3109/08990229009144720
   Nudo R, 2003, J REHABIL MED, V35, P7, DOI 10.1080/16501960310010070
   Nudo R, 1996, SCIENCE, V272, P1791, DOI 10.1126/science.272.5269.1791
   Pascual-leone A, 1998, J CLIN NEUROPHYSIOL, V15, P333, DOI 10.1097/00004691-199807000-00005
   Paulus W, 2003, SUPPL CLIN NEUROPHYS, V56, P249
   Peinemann A, 2001, NEUROSCI LETT, V313, P33, DOI 10.1016/S0304-3940(01)02239-X
   Plautz E, 2003, NEUROL RES, V25, P801, DOI 10.1179/016164103771953880
   Priori A, 1998, NEUROREPORT, V9, P2257, DOI 10.1097/00001756-199807130-00020
   Reisine S, 2003, J RHEUMATOL, V30, P2045
   Rossini P, 1994, ELECTROEN CLIN NEURO, V91, P79, DOI 10.1016/0013-4694(94)90029-9
   Schwenkreis P, 1999, NEUROSCI LETT, V270, P137, DOI 10.1016/S0304-3940(99)00492-9
   Siebner H, 2001, HUM BRAIN MAPP, V12, P157, DOI 10.1002/1097-0193(200103)12:3<157::AID-HBM1012>3.0.CO;2-V
   Spaulding S, 1988, ARCH PHYS MED REHAB, V69, P419
   Stefan K, 2002, J PHYSIOL-LONDON, V543, P699, DOI 10.1113/jphysiol.2002.023317
   Stern E, 1992, AM J OCCUP THER, V46, P647, DOI 10.5014/ajot.46.7.647
   Taylor T, 1996, STROKE, V27, P1459, DOI 10.1161/01.STR.27.9.1459
   Teskey G, 2003, NEUROL RES, V25, P794, DOI 10.1179/016164103771953871
   Traversa R, 1997, STROKE, V28, P110, DOI 10.1161/01.STR.28.1.110
   Turney T, 1984, STROKE, V15, P790, DOI 10.1161/01.STR.15.5.790
   Werhahn K, 2003, ANN NEUROL, V54, P464, DOI 10.1002/ana.10686
   Whisnant J, 1984, STROKE, V15, P160, DOI 10.1161/01.STR.15.1.160
   Wu C, 2004, 5 WORLD STROK C VANC, V0, P262
   Yousry T, 1997, BRAIN, V120, P141, DOI 10.1093/brain/120.1.141
   Ziemann U, 1998, NEUROLOGY, V51, P1320, DOI 10.1212/WNL.51.5.1320
   Ziemann U, 1998, J NEUROSCI, V18, P1115
NR 77
TC 793
Z9 827
U1 1
U2 117
PU OXFORD UNIV PRESS
PI OXFORD
PA GREAT CLARENDON ST, OXFORD OX2 6DP, ENGLAND
SN 0006-8950
EI 
J9 BRAIN
PD MAR 15
PY 2005
VL 128
IS 
BP 490
EP 499
DI 10.1093/brain/awh369
PG 10
WC Clinical Neurology; Neurosciences
SC Neurosciences & Neurology
GA 899EN
UT WOS:000227127800009
PM 15634731
ER

PT J
AU Desrosiers, J
   Rochette, A
   Corriveau, H
AF Desrosiers, J
   Rochette, A
   Corriveau, H
TI Validation of a new lower-extremity motor coordination test
SO ARCHIVES OF PHYSICAL MEDICINE AND REHABILITATION
LA English
DT Article
DE lower extremity; motor skills; rehabilitation; reliability and validity
ID measurement system smaf; balance scale; reliability; stroke; performance; hemiplegia
AB Objective: To determine the test-retest reliability and construct validity of a new lower-extremity motor coordination test, the Lower Extremity MOtor COordination Test (LEMOCOT). Design: To test reliability, subjects with impairments in at least 1 lower extremity were evaluated twice by the same evaluator. To test construct validity, the LEMOCOT scores obtained from subjects who had had a stroke were correlated with physical, functional, cognitive, and perceptual tests. Setting: Geriatric day hospital and functional intensive rehabilitation unit. Participants: In the reliability test, 29 people (mean age, 69.6y; range, 28-87y); in the construct validity, 144 people who recently had had a stroke. Intervention: Not applicable. Main Outcome Measures: In addition to the LEMOCOT, the following measures were used for construct validity: the Fugl-Meyer Assessment (motor function), Berg Balance Scale, 5-m walking test, 2-minute walking test, Functional Autonomy Measurement System, Modified Mini-Mental State Examination, and Motor-Free Visual Perceptual Test. Results: Intraclass correlation coefficients (ICCs) indicated that test-retest reliability is good (right-side ICC=.88; left-side ICC=.83). The construct validity of the LEMOCOT was demonstrated by obtaining high correlations with physical and functional tests (r range,.62-.79; P < .001) and no correlations with cognitive (r=.11, P=.20) or visual perceptual tests (r=.15, P=.08) and by discriminating between subjects discharged to long-term care versus other living environments (P < .001). Conclusions: The LEMOCOT is a simple lower-extremity motor coordination test that showed good test-retest reliability and construct validity. It can be used in clinical and research settings, specifically with people who have had a stroke. Other studies should be carried out to confirm its psychometric properties. (c) 2005 by American Congress of Rehabilitation Medicine and the American Academy of Physical Medicine and Rehabilitation.
C1 Sherbrooke Geriatr Univ Inst, Res Ctr Aging, Sherbrooke, PQ J1H 4C4, Canada.
   Univ Sherbrooke, Fac Med, Dept Family Med, Sherbrooke, PQ, Canada.
RP Desrosiers, J (通讯作者)，Sherbrooke Geriatr Univ Inst, Res Ctr Aging, 1036 Belvedere Sud, Sherbrooke, PQ J1H 4C4, Canada.
EM johanne.desrosiers@USherbrooke.ca
CR [anonymous] , 1996, GAIT POSTURE, V0, P0
   Berg K, 1995, SCAND J REHABIL MED, V27, P27
   Berg K, 1989, PHYSIOTHERAPY CANADA, V41, P304
   Berg K, 1992, ARCH PHYS MED REHAB, V73, P1073
   Berglund K, 1986, SCAND J REHABIL MED, V18, P155
   Bourbonnais D, 1992, CAN J PUBLIC HEALTH, V83, P0
   Bouska M, 1983, MANUAL APPL MOTOR FR, V0, P0
   Bravo G, 1991, J CLIN EPIDEMIOL, V44, P381, DOI 10.1016/0895-4356(91)90076-L
   Courtois G, 1981, ELEMENTS NEUROLOGIE, V0, P0
   Desrosiers J, 1995, AGE AGEING, V24, P402, DOI 10.1093/ageing/24.5.402
   Desrosiers J, 2003, INT J REHABIL RES, V26, P109, DOI 10.1097/00004356-200306000-00005
   Desrosiers J, 2002, DISABIL REHABIL, V24, P774, DOI 10.1080/09638280210125814
   Donner A, 1987, STAT MED, V6, P441, DOI 10.1002/sim.4780060404
   Farber S, 1991, OCCUPATIONAL THERAPY, V0, P507
   Fleiss J, 1985, DESIGN ANAL CLIN EXP, V0, P0
   Fuglmeyer A, 1975, SCAND J REHABIL MED, V7, P13
   Guyatt G, 1984, THORAX, V39, P818, DOI 10.1136/thx.39.11.818
   Harrison , 1985, PHYSIOTHER CAN, V37, P65, DOI 10.3138/PTC.37.2.065
   Hebert R, 1988, AGE AGEING, V17, P293, DOI 10.1093/ageing/17.5.293
   Landis J, 1977, BIOMETRICS, V33, P159, DOI 10.2307/2529310
   Machin D, 1997, SAMPLE SIZE TABLES C, V2 ed, P0
   Mercier L, 1995, OCCUP THER J RES, V15, P223
   Mercier L, 1997, MOTOR FREE VISUAL PE, V0, P0
   Potvin A, 1985, QUANTITATIVE EXAMINA, V0, P0
   Richard C, 1992, 2 N AM C BIOM 1992 A, V0, P299
   Richards C, 1995, GAIT ANAL THEORY APP, V0, P355
   Salbach N, 2001, ARCH PHYS MED REHAB, V82, P1204, DOI 10.1053/apmr.2001.24907
   Stevenson T, 1996, ARCH PHYS MED REHAB, V77, P656, DOI 10.1016/S0003-9993(96)90004-0
   Streiner D, 2003, HLTH MEASUREMENT SCA, V3rd, P0
   Teng E, 1987, J CLIN PSYCHIAT, V48, P314
   Teng E, 1987, CLIN NEUROPSYCHOL, V1, P293
   Trombly CA, 1989, OCCUPATIONAL THERAPY, V0, P0
   Wade D, 1992, MEASUREMENT NEUROLOG, V0, P0
   *worldhealthorganization , 1993, WEEKLY EPI DEMIOLOGI, V68, P101
   Zoltan B, 1990, OCCUPATIONAL THERAPY, V0, P131
NR 35
TC 40
Z9 44
U1 0
U2 6
PU W B SAUNDERS CO-ELSEVIER INC
PI PHILADELPHIA
PA 1600 JOHN F KENNEDY BOULEVARD, STE 1800, PHILADELPHIA, PA 19103-2899 USA
SN 0003-9993
EI 
J9 ARCH PHYS MED REHAB
PD MAY 15
PY 2005
VL 86
IS 5
BP 993
EP 998
DI 10.1016/j.apmr.2004.11.007
PG 6
WC Rehabilitation; Sport Sciences
SC Rehabilitation; Sport Sciences
GA 928NM
UT WOS:000229278500021
PM 15895347
ER

PT J
AU Ward, NS
AF Ward, Ns
TI Mechanisms underlying recovery of motor function after stroke
SO POSTGRADUATE MEDICAL JOURNAL
LA English
DT Review
ID induced movement therapy; cortical reorganization; premotor cortex; adult-rat; follow-up; stimulation; fmri; infarction; brain; synaptogenesis
AB Neurological damage, and stroke in particular, is the leading cause of long term disability worldwide. There is growing interest in the part that central nervous system reorganisation plays in recovery of function. Techniques such as functional magnetic resonance imaging and transcranial magnetic stimulation permit the non-invasive study of the working human brain, and suggest that functionally relevant adaptive changes occur in the human brain after focal damage. An understanding of how these changes are related to recovery will facilitate the development of novel therapeutic techniques that are based on neurobiological principles and that are designed to minimise impairment in appropriately targeted patients suffering from stroke.
C1 Inst Neurol, Wellcome Dept Imaging Neurosci, London WC1N 3BG, England.
RP Ward, NS (通讯作者)，Inst Neurol, Wellcome Dept Imaging Neurosci, 12 Queen Sq, London WC1N 3BG, England.
EM n.ward@fil.ion.ucl.ac.uk
FU Wellcome Trust Funding Source: Medline
CR Academy OMS, 2004, REST NEUR FUNCT PUTT, V0, P0
   Baron J, 2004, CEREBROVASC DIS, V18, P260, DOI 10.1159/000080293
   Brown J, 2003, NEUROL RES, V25, P815, DOI 10.1179/016164103771953907
   Buchkremerratzmann I, 1996, STROKE, V27, P1105, DOI 10.1161/01.STR.27.6.1105
   Butefisch C, 2004, J NEUROPHYSIOL, V91, P2110, DOI 10.1152/jn.01038.2003
   Butefisch C, 2003, BRAIN, V126, P470, DOI 10.1093/brain/awg044
   Calautti C, 2001, STROKE, V32, P2534, DOI 10.1161/hs1101.097401
   Calautti C, 2003, STROKE, V34, P1553, DOI 10.1161/01.STR.0000071761.36075.A6
   Carey J, 2002, BRAIN, V125, P773, DOI 10.1093/brain/awf091
   Castroalamancos M, 1995, J NEUROSCI, V15, P5324
   Conforto A, 2002, ANN NEUROL, V51, P122, DOI 10.1002/ana.10070
   Cramer S, 2000, TRENDS NEUROSCI, V23, P265, DOI 10.1016/S0166-2236(00)01562-9
   Delvaux V, 2003, CLIN NEUROPHYSIOL, V114, P1217, DOI 10.1016/S1388-2457(03)00070-1
   Feeney D, 1997, ADV NEUROL, V73, P383
   Feydy A, 2002, STROKE, V33, P1610, DOI 10.1161/01.STR.0000017100.68294.52
   Floel A, 2004, ANN NEUROL, V56, P206, DOI 10.1002/ana.20170
   Fridman E, 2004, BRAIN, V127, P747, DOI 10.1093/brain/awh082
   Goldstein L, 1990, STROKE, V21, P139
   Grotta J, 2004, STROKE, V35, P2699, DOI 10.1161/01.STR.0000143320.64953.c4
   Hagemann G, 1998, ANN NEUROL, V44, P255, DOI 10.1002/ana.410440217
   Heald A, 1993, BRAIN, V116, P1371, DOI 10.1093/brain/116.6.1371
   Hikosaka O, 2002, CURR OPIN NEUROBIOL, V12, P217, DOI 10.1016/S0959-4388(02)00307-0
   Indredavik B, 1999, STROKE, V30, P1524, DOI 10.1161/01.STR.30.8.1524
   Jang S, 2003, NEUROREPORT, V14, P137, DOI 10.1097/00001756-200301200-00025
   Johansen-berg H, 2002, BRAIN, V125, P2731, DOI 10.1093/brain/awf282
   Johansen-berg H, 2002, P NATL ACAD SCI USA, V99, P14518, DOI 10.1073/pnas.222536799
   Jones T, 1992, BRAIN RES, V581, P156, DOI 10.1016/0006-8993(92)90356-E
   Jones T, 1996, BRAIN RES, V733, P142, DOI 10.1016/S0006-8993(96)00792-5
   Kolb B, 1995, BRAIN PLASTICITY BEH, V0, P0
   Maier M, 2002, CEREB CORTEX, V12, P281, DOI 10.1093/cercor/12.3.281
   Marshall R, 2000, STROKE, V31, P656, DOI 10.1161/01.STR.31.3.656
   Martinsson L, 2003, STROKE, V34, P2766, DOI 10.1161/01.STR.0000098003.50143.17
   Miyai I, 2003, STROKE, V34, P2866, DOI 10.1161/01.STR.0000100166.81077.8A
   Murase N, 2004, ANN NEUROL, V55, P400, DOI 10.1002/ana.10848
   *off PCS, 1988, OPCS SURV DIS GREAT, V1, P0
   Schaechter J, 2002, NEUROREHAB NEURAL RE, V16, P326, DOI 10.1177/154596830201600403
   Schallert T, 2000, J CEREBR BLOOD F MET, V20, P1513, DOI 10.1097/00004647-200011000-00001
   Scheidtmann K, 2001, LANCET, V358, P787, DOI 10.1016/S0140-6736(01)05966-9
   Shimizu T, 2002, BRAIN, V125, P1896, DOI 10.1093/brain/awf183
   Strick PL, 1988, ADV NEUROL, V47, P293
   Stroemer R, 1998, STROKE, V29, P2381, DOI 10.1161/01.STR.29.11.2381
   *strok UTC, 2000, COCHR LIB, V0, P0
   Uy J, 2003, NEUROLOGY, V61, P982, DOI 10.1212/01.WNL.0000078809.33581.1F
   Ward N, 2004, ANN NEUROL, V55, P829, DOI 10.1002/ana.20099
   Ward N, 2003, BRAIN, V126, P1430, DOI 10.1093/brain/awg145
   Ward N, 2003, BRAIN, V126, P2476, DOI 10.1093/brain/awg245
   Werhahn K, 2003, ANN NEUROL, V54, P464, DOI 10.1002/ana.10686
NR 47
TC 70
Z9 84
U1 1
U2 16
PU B M J PUBLISHING GROUP
PI LONDON
PA BRITISH MED ASSOC HOUSE, TAVISTOCK SQUARE, LONDON WC1H 9JR, ENGLAND
SN 0032-5473
EI 
J9 POSTGRAD MED J
PD AUG 15
PY 2005
VL 81
IS 958
BP 510
EP 514
DI 10.1136/pgmj.2004.030809
PG 5
WC Medicine, General & Internal
SC General & Internal Medicine
GA 952QJ
UT WOS:000231020300007
PM 16085742
ER

PT J
AU Finley, MA
   Fasoli, SE
   Dipietro, L
   Ohlhoff, J
   Macclellan, L
   Meister, C
   Whitall, J
   Macko, R
   Bever, CT
   Krebs, HI
   Hogan, N
AF Finley, Ma
   Fasoli, Se
   Dipietro, L
   Ohlhoff, J
   Macclellan, L
   Meister, C
   Whitall, J
   Macko, R
   Bever, Ct
   Krebs, Hi
   Hogan, N
TI Short-duration robotic therapy in stroke patients with severe upper-limb motor impairment
SO JOURNAL OF REHABILITATION RESEARCH AND DEVELOPMENT
LA English
DT Article
DE motor impairment; motor performance measures; neuromotor recovery; neurorehabilitation; rehabilitation robotics; robot-assisted therapy; severe hemiparesis; stroke recovery; upper-limb paresis
ID induced movement therapy; copenhagen stroke; assisted therapy; time-course; recovery; rehabilitation; power
AB Chronic motor deficits in the upper limb (UL) are a major contributor to disability following stroke. This study investigated the effect of short-duration robot-assisted therapy on motor impairment, as measured by clinical scales and robot-derived performance measures in patients with chronic, severe UL impairments after stroke. As part of a larger study, 15 individuals with chronic, severe UL paresis (Fugl-Meyer < 15) after stroke (minimum 6 mo postonset) performed 18 sessions of robot-assisted UL rehabilitation that consisted of goal-directed planar reaching tasks over a period of 3 weeks. Outcome measures included the Fugl-Meyer Assessment, the Motor Power Assessment, the Wolf Motor Function Test, the Stroke Impact Scale, and five robot-derived measures that reflect motor control (aiming error, mean speed, peak speed, mean:peak speed ratio, and movement duration). Robot-assisted training produced statistically significant improvements from baseline to posttreatment in the Fugl-Meyer and Motor Power Assessment scores and the quality of motion (quantified by a reduction in aiming error and movement duration with an increase in mean speed and mean:peak speed ratio). Our findings indicate that robot-assisted UL rehabilitation can reduce UL impairment and improve motor control in patients with severe UL paresis from chronic stroke.
C1 Univ Maryland, Dept Phys Therapy & Rehabil Sci, Sch Med, Baltimore, MD 21201 USA.
   VA Maryland Healthcare Syst, Dept Vet Affairs, Rehabil Res & Dev Serv, Baltimore, MD USA.
   MIT, Dept Mech Engn, Cambridge, MA 02139 USA.
   UMSOM, Dept Epidemiol & Prevent Med, Baltimore, MD USA.
   UMSOM, Dept Neurol, Baltimore, MD USA.
   VA Maryland Healthcare Syst, Dept Neurol, Baltimore, MD USA.
   Cornell Univ, Weill Med Coll, Burke Med Res Inst, Dept Neurol & Neurosci, White Plains, NY USA.
   MIT, Dept Brain & Cognit Sci, Cambridge, MA 02139 USA.
RP Finley, MA (通讯作者)，Univ Maryland, Dept Phys Therapy & Rehabil Sci, Sch Med, 100 Penn St,AHB,115, Baltimore, MD 21201 USA.
EM mfinley@som.umaryland.edu
CR Aisen M, 1997, ARCH NEUROL-CHICAGO, V54, P443, DOI 10.1001/archneur.1997.00550160075019
   *am HA, 2003, HEART DIS STROK STAT, V0, P0
   Burgar C, 2000, J REHABIL RES DEV, V37, P663
   *cdcp , 2001, MMWR-MORBID MORTAL W, V50, P149
   Cohen J, 1992, PSYCHOL BULL, V112, P155, DOI 10.1037/0033-2909.112.1.155
   Duncan P, 2003, NEUROLOGY, V60, P291, DOI 10.1212/01.WNL.0000041493.65665.D6
   Duncan P, 2002, STROKE, V33, P2593, DOI 10.1161/01.STR.0000034395.06874.3E
   Duncan P, 1992, STROKE, V23, P1084, DOI 10.1161/01.STR.23.8.1084
   Fasoli S, 2004, ARCH PHYS MED REHAB, V85, P1106, DOI 10.1016/j.apmr.2003.11.028
   Fasoli S, 2003, ARCH PHYS MED REHAB, V84, P477, DOI 10.1053/apmr.2003.50110
   Ferraro M, 2003, NEUROLOGY, V61, P1604, DOI 10.1212/01.WNL.0000095963.00970.68
   Fuglmeyer A, 1980, SCAND J REHABIL MED, V0, P85
   Gregson J, 2000, AGE AGEING, V29, P223, DOI 10.1093/ageing/29.3.223
   Hendricks H, 2002, ARCH PHYS MED REHAB, V83, P1629, DOI 10.1053/apmr.2002.35473
   Hogan N, 1995, US PATENT, V0, P0
   Jorgensen H, 1995, ARCH PHYS MED REHAB, V76, P406, DOI 10.1016/S0003-9993(95)80568-0
   Jorgensen H, 1995, ARCH PHYS MED REHAB, V76, P399, DOI 10.1016/S0003-9993(95)80567-2
   Kahn L, 2001, INTEGRATION ASSISTIV, V0, P0
   Krebs HI, 2002, TOP STROKE REHABIL, V8, P54
   Krebs HI, 1998, IEEE TRANS REHABIL ENG, V6, P75, DOI 10.1109/86.662623
   Krebs H, 2003, AUTON ROBOT, V15, P7, DOI 10.1023/A:1024494031121
   Kunkel A, 1999, ARCH PHYS MED REHAB, V80, P624, DOI 10.1016/S0003-9993(99)90163-6
   Lum P, 2002, ARCH PHYS MED REHAB, V83, P952, DOI 10.1053/apmr.2001.33101
   Lum P, 1999, IEEE T BIO-MED ENG, V46, P652, DOI 10.1109/10.764942
   Miltner W, 1999, STROKE, V30, P586, DOI 10.1161/01.STR.30.3.586
   Page S, 2004, ARCH PHYS MED REHAB, V85, P14, DOI 10.1016/S0003-9993(03)00481-7
   Rohrer B, 2002, J NEUROSCI, V22, P8297
   Salmoni A, 1984, PSYCHOL BULL, V95, P355, DOI 10.1037/0033-2909.95.3.355
   Schmidt R, 1998, MOTOR CONTROL LEARNI, V0, P0
   Stein J, 2004, AM J PHYS MED REHAB, V83, P720, DOI 10.1097/01.PHM.0000137313.14480.CE
   Taub E, 1993, ARCH PHYS MED REHAB, V74, P347
   Thalheimer W, 2001, CALCULATE EFFECT SIZ, V0, P0
   Volpe BT, 2002, CURR ATHEROSCLER REP, V4, P270, DOI 10.1007/s11883-002-0005-7
   Volpe B, 1999, NEUROLOGY, V53, P1874, DOI 10.1212/WNL.53.8.1874
   Volpe B, 2000, NEUROLOGY, V54, P1938, DOI 10.1212/WNL.54.10.1938
   Volpe B, 2001, CURR OPIN NEUROL, V14, P745, DOI 10.1097/00019052-200112000-00011
   Whitall J, 2000, STROKE, V31, P2390, DOI 10.1161/01.STR.31.10.2390
   Wolf S, 2001, STROKE, V32, P1635, DOI 10.1161/01.STR.32.7.1635
   2001 , 1900, V50, V0, P120
NR 39
TC 62
Z9 66
U1 0
U2 11
PU JOURNAL REHAB RES & DEV
PI BALTIMORE
PA DEPT OF VETERANS AFFAIRS REHABIL RES & DEVELOP CTR 103 SOUTH GAY STREET, BALTIMORE, MD 21202-4051 USA
SN 0748-7711
EI 
J9 J REHABIL RES DEV
PD SEP-OCT 15
PY 2005
VL 42
IS 5
BP 683
EP 691
DI 10.1682/JRRD.2004.12.0153
PG 9
WC Rehabilitation
SC Rehabilitation
GA 036KD
UT WOS:000237069100014
PM 16586194
ER

PT J
AU Cramer, SC
   Benson, RR
   Himes, DM
   Burra, VC
   Janowsky, JS
   Weinand, ME
   Brown, JA
   Lutsep, HL
AF Cramer, Sc
   Benson, Rr
   Himes, Dm
   Burra, Vc
   Janowsky, Js
   Weinand, Me
   Brown, Ja
   Lutsep, Hl
TI Use of functional MRI to guide decisions in a clinical stroke trial
SO STROKE
LA English
DT Article
DE magnetic resonance imaging; motor activity; neuronal plasticity; stroke
ID motor recovery; cortical stimulation; cortex; fmri
AB Background and Purpose - An investigational trial examined safety and efficacy of targeted subthreshold cortical stimulation in patients with chronic stroke. The anatomical location for the target, hand motor area, varies across subjects, and so was localized with functional MRI ( fMRI). This report describes the experience of incorporating standardized fMRI into a multisite stroke trial. Methods - At 3 enrollment centers, patients moved (0.25 Hz) the affected hand during fMRI. Hand motor function was localized at a fourth center guiding intervention for those randomized to stimulation. Results - The fMRI results were available within 24 hours. Across 12 patients, activation site variability was substantial ( 12, 23, and 11 mm in x, y, and z directions), exceeding stimulating electrode dimensions. Conclusion - Use of fMRI to guide decision-making in a clinical stroke trial is feasible.
C1 UCI Med Ctr, Orange, CA 92868 USA.
   Univ Calif Irvine, Irvine, CA USA.
   Wayne State Univ, Detroit, MI USA.
   Dept Neurol UHC 8D, Detroit, MI USA.
   Northstar Neurosci Inc, Seattle, WA USA.
   Oregon Hlth & Sci Univ, Portland, OR USA.
   Univ Arizona, Tucson, AZ USA.
RP Cramer, SC (通讯作者)，UCI Med Ctr, 101 City Dr S,Bldg 53,Room 203, Orange, CA 92868 USA.
EM scramer@uci.edu
CR Bosch V, 2000, J MAGN RESON IMAGING, V11, P61, DOI 10.1002/(SICI)1522-2586(200001)11:1<61::AID-JMRI9>3.0.CO;2-C
   Calautti C, 2003, STROKE, V34, P1553, DOI 10.1161/01.STR.0000071761.36075.A6
   Cramer S, 2003, NEUROL RES, V25, P811, DOI 10.1179/016164103771953899
   Garcia-larrea L, 1999, PAIN, V83, P259, DOI 10.1016/S0304-3959(99)00114-1
   Haslinger B, 2004, HUM BRAIN MAPP, V22, P206, DOI 10.1002/hbm.20028
   Katayama Y, 1997, STEREOT FUNCT NEUROS, V69, P73, DOI 10.1159/000099855
   Kleim J, 2003, NEUROL RES, V25, P789, DOI 10.1179/016164103771953862
   Lee L, 2003, J NEUROSCI, V23, P5308
   Plautz E, 2003, NEUROL RES, V25, P801, DOI 10.1179/016164103771953880
   Ward N, 2003, BRAIN, V126, P2476, DOI 10.1093/brain/awg245
NR 10
TC 31
Z9 32
U1 0
U2 3
PU LIPPINCOTT WILLIAMS & WILKINS
PI PHILADELPHIA
PA 530 WALNUT ST, PHILADELPHIA, PA 19106-3621 USA
SN 0039-2499
EI 
J9 STROKE
PD MAY 15
PY 2005
VL 36
IS 5
BP E50
EP E52
DI 10.1161/01.STR.0000163109.67851.a0
PG 3
WC Clinical Neurology; Peripheral Vascular Disease
SC Neurosciences & Neurology; Cardiovascular System & Cardiology
GA 922JV
UT WOS:000228834600052
PM 15831835
ER

PT J
AU Wayne, PM
   Krebs, DE
   Macklin, EA
   Schnyer, R
   Kaptchuk, TJ
   Parker, SW
   Scarborough, DM
   Mcgibbon, CA
   Schaechter, JA
   Stein, J
   Stason, WB
AF Wayne, Pm
   Krebs, De
   Macklin, Ea
   Schnyer, R
   Kaptchuk, Tj
   Parker, Sw
   Scarborough, Dm
   Mcgibbon, Ca
   Schaechter, Ja
   Stein, J
   Stason, Wb
TI Acupuncture for upper-extremity rehabilitation in chronic stroke: A randomized sham-controlled study
SO ARCHIVES OF PHYSICAL MEDICINE AND REHABILITATION
LA English
DT Article; Proceedings Paper
DE acupuncture therapy; cerebrovascular accident; hemiparesis; muscle spasticity; range of motion,articular; rehabilitation
ID designed placebo needle; fugl-meyer assessment; quality-of-life; clinical-trial; alternative medicine; nerve-stimulation; spasticity; credibility; reliability; performance
AB Objective: To compare the effects of traditional Chinese acupuncture with sham acupuncture on upper-extremity (UE) function and quality of life (QOL) in patients with chronic hemiparesis from stroke. Design: A prospective, sham-controlled, randomized controlled trial (RCT). Setting: Patients recruited through a hospital stroke rehabilitation program. Participants: Thirty-three subjects who incurred a stroke 0.8 to 24 years previously and had moderate to severe UE functional impairment. Interventions: Active acupuncture tailored to traditional Chinese medicine diagnoses, including electroacupuncture, or sham acupuncture. Up to 20 treatment sessions (mean, 16.9) over a mean of 10.5 weeks. Main Outcome Measures: UE motor function, spasticity, grip strength, range of motion (ROM), activities of daily living, QOL, and mood. All outcomes were measured at baseline and after treatment. Results: Intention-to-treat (ITT) analyses found no statistically significant differences in outcomes between active and sham acupuncture groups. Analyses of protocol-compliant subjects revealed significant improvement in wrist spasticity (P < .01) and both wrist (P < .01) and shoulder (P < .01) ROM in the active acupuncture group, and improvement trends in UE motor function (P = .09) and digit ROM (P = .06). Conclusions: Based on ITT analyses, we conclude that acupuncture does not improve UE function or QOL in patients with chronic stroke symptoms. However, gains in UE function observed in protocol-compliant subjects suggest traditional Chinese acupuncture may help patients with chronic stroke symptoms. These results must be interpreted cautiously because of small sample sizes and multiple, unadjusted, post hoc comparisons. A larger, more definitive RCT using a similar design is feasible and warranted.
C1 New England Sch Acupuncture, Dept Res, Watertown, MA 02472 USA.
   Massachusetts Gen Hosp, Biomot Lab, Boston, MA 02114 USA.
   Massachusetts Gen Hosp, Dept Neurol, Boston, MA 02114 USA.
   Massachusetts Gen Hosp, Dept Radiol, Boston, MA 02114 USA.
   MGH Inst Hlth Profess, Boston, MA USA.
   New England Res Inst, Watertown, MA 02172 USA.
   Harvard Univ, Sch Med, Boston, MA USA.
   Univ New Brunswick, Inst Biomed Engn, Fredericton, NB, Canada.
   Spaulding Rehabil Hosp, Boston, MA USA.
   Harvard Univ, Sch Publ Hlth, Boston, MA 02115 USA.
RP Wayne, PM (通讯作者)，New England Sch Acupuncture, Dept Res, 124 Watertown St, Watertown, MA 02472 USA.
CR Allen J, 1998, PSYCHOL SCI, V9, P397, DOI 10.1111/1467-9280.00074
   [anonymous] , 1997, NIH CONSENS STATEMENT, V15, P1
   Birch S, 2002, CLIN ACUPUNCT ORIENT, V3, P20
   Bohannon R, 1987, PHYS THER, V67, P206, DOI 10.1093/ptj/67.2.206
   Borkovec T, 1972, J BEHAV THER EXP PSY, V3, P257, DOI 10.1016/0005-7916(72)90045-6
   Brashear A, 2002, NEW ENGL J MED, V347, P395, DOI 10.1056/NEJMoa011892
   Carey J, 2004, EXP BRAIN RES, V154, P281, DOI 10.1007/s00221-003-1662-7
   Carey J, 2002, BRAIN, V125, P773, DOI 10.1093/brain/awf091
   De KJ, 2002, CLIN REHABIL, V16, P350, DOI 10.1191/0269215502cr504oa
   Deadman P, 1998, MANUAL ACUPUNCTURE, V0, P0
   Duncan P, 1983, PHYS THER, V63, P1606, DOI 10.1093/ptj/63.10.1606
   Ferraro M, 2003, NEUROLOGY, V61, P1604, DOI 10.1212/01.WNL.0000095963.00970.68
   Fink M, 2004, ARCH PHYS MED REHAB, V85, P667, DOI 10.1016/j.apmr.2003.06.012
   Fink M, 2001, FORSCH KOMP KLAS NAT, V8, P368, DOI 10.1159/000057254
   Freuhauf H, 1994, J CHIN MED, V44, P23
   Fuglmeyer A, 1980, SCAND J REHABIL MED, V0, P85
   Fuglmeyer A, 1975, SCAND J REHABIL MED, V7, P13
   Gosman-hedstrom G, 1998, STROKE, V29, P2100, DOI 10.1161/01.STR.29.10.2100
   Gresham G, 1979, ARCH PHYS MED REHAB, V60, P487
   Hammerschlag R, 1998, J ALTERN COMPLEM MED, V4, P159, DOI 10.1089/acm.1998.4.159
   Hopwood V, 1996, COMPLEMENT THER MED, V4, P258
   Hu H, 1993, NEUROEPIDEMIOLOGY, V12, P106, DOI 10.1159/000110308
   Hunt S, 1985, J ROY COLL GEN PRACT, V35, P185
   Jianwei Z, 1997, J TRADIT CHIN MED, V17, P194
   Jiao X, 1992, INT J CLIN ACUPUNCT, V3, P229
   Johansson B, 2001, STROKE, V32, P707, DOI 10.1161/01.STR.32.3.707
   Johansson K, 1993, NEUROLOGY, V43, P2189, DOI 10.1212/WNL.43.11.2189
   Kalish L, 2004, CONTROL CLIN TRIALS, V25, P76, DOI 10.1016/j.cct.2003.08.006
   Kaptchuk TJ, 2000, WEB THAT HAS NO WEAV, V0, P0
   Kaptchuk T, 2002, ANN INTERN MED, V136, P817, DOI 10.7326/0003-4819-136-11-200206040-00011
   Kleinhenz J, 1999, PAIN, V83, P235, DOI 10.1016/S0304-3959(99)00107-4
   Langevin H, 2001, FASEB J, V15, P2275, DOI 10.1096/fj.01-0015hyp
   Liang R, 1993, INT J CLIN ACUPUNCTU, V4, P19
   Maciocia G, 1989, FDN CHINESE MED, V0, P0
   Maclean W, 1998, PACIFIC J ORIENT MED, V12, P46
   Mahoney FI, 1965, MD STATE MED J, V14, P61
   Naeser MA, 1996, J ALTERN COMPLEMENT MED, V2, P211, DOI 10.1089/acm.1996.2.211
   Naeser M, 1994, ACUPUNCTURE ELECTRO, V19, P227, DOI 10.3727/036012994816357231
   Naeser M, 1994, CLIN REHABIL, V8, P127
   Napadow V, 2004, J ALTERN COMPLEM MED, V10, P565, DOI 10.1089/1075553041323849
   Obrien B, 1987, J CHRON DIS, V40, P0, DOI 10.1016/S0021-9681(87)80043-7
   Oconnor J, 1984, ACUPUNCTURE COMPREHE, V0, P0
   *panth R, 2001, EL AC STIM INSTR MAN, V0, P0
   Park J, 2001, J NEUROL, V248, P558, DOI 10.1007/s004150170132
   Petrie J, 1985, CLIN EXP RHEUMATOL, V3, P151
   Radloff LS, 1977, APPLIED PSYCHOLOGICAL MEASUREMENT, V1, P385, DOI 10.1177/014662167700100306
   Sallstrom S, 1996, COMPL THER MED, V4, P193
   Sanford J, 1993, PHYS THER, V73, P447, DOI 10.1093/ptj/73.7.447
   Schnyer R, 2002, J ALTERN COMPLEM MED, V8, P623, DOI 10.1089/107555302320825147
   Sherman K, 2003, ALTERN THER HEALTH M, V9, P54
   Sommerfeld D, 2004, STROKE, V35, P134, DOI 10.1161/01.STR.0000105386.05173.5E
   Stein J, 2004, AM J PHYS MED REHAB, V83, P720, DOI 10.1097/01.PHM.0000137313.14480.CE
   Streitberger K, 1998, LANCET, V352, P364, DOI 10.1016/S0140-6736(97)10471-8
   Su X, 1990, INT J CLIN ACUPUNCT, V1, P230
   Sutx B, 1989, SCI BASES ACUPUNCTUR, V0, P0
   Sze F, 2002, STROKE, V33, P186, DOI 10.1161/hs0102.101815
   Sze F, 2002, STROKE, V33, P2604, DOI 10.1161/01.STR.0000035908.74261.C9
   Taub E, 1998, REHABIL PSYCHOL, V43, P152, DOI 10.1037/0090-5550.43.2.152
   Vincent C, 1995, J ROY SOC MED, V88, P199
   Vincent C, 1990, COMPLEMENT MED RES, V4, P8
   Volpe BT, 2003, ADV NEUROL, V92, P429
   White P, 2003, PAIN, V106, P401, DOI 10.1016/j.pain.2003.08.013
   Wiseman N, 1998, PRACTICAL DICT CHINE, V2nd, P0
   Wolf S, 1989, EXP NEUROL, V104, P125, DOI 10.1016/S0014-4886(89)80005-6
   Wong A, 1999, AM J PHYS MED REHAB, V78, P117, DOI 10.1097/00002060-199903000-00006
   Xu X, 2001, SOUTHERN MED J, V94, P813, DOI 10.1097/00007611-200108000-00012
NR 66
TC 69
Z9 73
U1 0
U2 21
PU W B SAUNDERS CO-ELSEVIER INC
PI PHILADELPHIA
PA 1600 JOHN F KENNEDY BOULEVARD, STE 1800, PHILADELPHIA, PA 19103-2899 USA
SN 0003-9993
EI 
J9 ARCH PHYS MED REHAB
PD DEC 15
PY 2005
VL 86
IS 12
BP 2248
EP 2255
DI 10.1016/j.apmr.2005.07.287
PG 8
WC Rehabilitation; Sport Sciences
SC Rehabilitation; Sport Sciences
GA 995VE
UT WOS:000234131700003
PM 16344019
ER

PT J
AU Platz, T
   Eickhof, C
   Van kaick, S
   Engel, U
   Pinkowski, C
   Kalok, S
   Pause, M
AF Platz, T
   Eickhof, C
   Van kaick, S
   Engel, U
   Pinkowski, C
   Kalok, S
   Pause, M
TI Impairment-oriented training or Bobath therapy for severe arm paresis after stroke: a single-blind, multicentre randomized controlled trial
SO CLINICAL REHABILITATION
LA English
DT Article
ID of-the-literature; upper-limb; prognostic-factor; exercise therapy; motor function; rehabilitation; recovery; stimulation; performance; reliability
AB Objective: To study the effects of augmented exercise therapy time for arm rehabilitation as either Bobath therapy or the impairment-oriented training (Arm BASIS training) in stroke patients with arm severe paresis. Design: Single blind, multicentre randomized control trial. Setting: Three inpatient neurorehabilitation centres. Subjects: Sixty-two anterior circulation ischaemic stroke patients. Interventions: Random assignment to three group: (A) no augmented exercise therapy time, (B) augmented exercise therapy time as Bobath therapy and (C) augmented exercise therapy time as Arm BASIS training. Main measures: Main outcome measure: Fugl-Meyer arm motor score. Secondary measure: Action Research Arm Test (ARA). Ancillary measures: Fugl-Meyer arm sensation and joint motion/pain scores and the Ashworth Scale (elbow flexors). Results: An overall effect of augmented exercise therapy time on Fugl-Meyer scores after four weeks was not corroborated (mean and 95% confidence interval (CI) of change scores: no augmented exercise therapy time (n = 20) 8.8, 5.2-12.3; augmented exercise therapy time (n = 40) 9.9, 6.8-13.9; p = 0.2657). The group who received the augmented exercise therapy time as Arm BASIS training (n = 20) had, however, higher gains than the group receiving the augmented exercise therapy time as Bobath therapy (n = 20) (mean and 95% Cl of change scores: Bobath 7.2, 2.6-11.8; BASIS 12.6, 8.4 - 16.8; p = 0.0432). Passive joint motion/pain deteriorated less in the group who received BASIS training (mean and 95% Cl of change scores: Bobath - 3.2, - 5.2 to - 1. 1 - BASIS 0. 1, - 1.8-2.0; p = 0.0090). ARA, Fugl-Meyer arm sensation, and Ashworth Scale scores were not differentially affected. Conclusions: The augmented exercise therapy time as Arm BASIS training enhanced selective motor control. Type of training was more relevant for recovery of motor control than therapeutic time spent.
C1 Klin Berlin, Dept Neurol Rehabil, Charite, Univ Med Berlin, D-14089 Berlin, Germany.
   Segeberger Kliniken, Neurol Zentrum, Bad Segeberg, Germany.
   Neurol Rehabil Zentrum, Magdeburg, Germany.
RP Platz, T (通讯作者)，Klin Berlin, Dept Neurol Rehabil, Charite, Univ Med Berlin, Kladower Damm 223, D-14089 Berlin, Germany.
EM tplatz@zedat.fu-berlin.de
CR Adams R, 1987, STROKE, V18, P665, DOI 10.1161/01.STR.18.3.665
   Ashworth B, 1964, PRACTITIONER, V192, P540
   Bamford J, 1991, LANCET, V337, P1521, DOI 10.1016/0140-6736(91)93206-O
   Chae J, 1998, STROKE, V29, P975, DOI 10.1161/01.STR.29.5.975
   Desrosiers J, 2003, CLIN REHABIL, V17, P666, DOI 10.1191/0269215503cr662oa
   Eickhof C, 2001, GRUNDLAGEN THERAPIE, V0, P160
   Faghri P, 1994, ARCH PHYS MED REHAB, V75, P73
   Feys H, 1998, STROKE, V29, P785, DOI 10.1161/01.STR.29.4.785
   Filiatrault J, 1991, AM J OCCUP THER, V45, P806, DOI 10.5014/ajot.45.9.806
   Fuglmeyer A, 1975, SCAND J REHABIL MED, V7, P13
   Hankey G, 2002, STROKE, V33, P1034, DOI 10.1161/01.STR.0000012515.66889.24
   Kwakkel G, 2004, STROKE, V35, P2529, DOI 10.1161/01.STR.0000143153.76460.7d
   Lennon S, 1996, PHYS THER REV, V1, P35
   Lincoln N, 1999, STROKE, V30, P573, DOI 10.1161/01.STR.30.3.573
   Lum P, 2002, ARCH PHYS MED REHAB, V83, P952, DOI 10.1053/apmr.2001.33101
   Lyle R, 1981, INT J REHABIL RES, V4, P483, DOI 10.1097/00004356-198112000-00001
   Meijer R, 2003, CLIN REHABIL, V17, P119, DOI 10.1191/0269215503cr585oa
   Mercier L, 2001, STROKE, V32, P2602, DOI 10.1161/hs1101.098154
   Nakayama H, 1994, ARCH PHYS MED REHAB, V75, P394, DOI 10.1016/0003-9993(94)90161-9
   Platz T, 2005, CLIN REHABIL, V19, P404, DOI 10.1191/0269215505cr832oa
   Platz T, 2004, RESTOR NEUROL NEUROS, V22, P301
   Platz T, 2003, NERVENARZT, V74, P841, DOI 10.1007/s00115-003-1549-7
   Platz T, 2001, ARCH PHYS MED REHAB, V82, P961, DOI 10.1053/apmr.2001.23982
   Sanford J, 1993, PHYS THER, V73, P447, DOI 10.1093/ptj/73.7.447
   Shah S, 1989, J CLIN EPIDEMIOL, V42, P703, DOI 10.1016/0895-4356(89)90065-6
   Unnebrink K, 2001, STAT MED, V20, P3931, DOI 10.1002/sim.1149
   Van DLJ, 2001, CLIN REHABIL, V15, P20, DOI 10.1191/026921501677557755
   Volpe B, 2000, NEUROLOGY, V54, P1938, DOI 10.1212/WNL.54.10.1938
   Wade D, 1983, J NEUROL NEUROSUR PS, V46, P521, DOI 10.1136/jnnp.46.6.521
NR 29
TC 86
Z9 88
U1 0
U2 10
PU HODDER ARNOLD, HODDER HEADLINE PLC
PI LONDON
PA 338 EUSTON ROAD, LONDON NW1 3BH, ENGLAND
SN 0269-2155
EI 
J9 CLIN REHABIL
PD OCT 15
PY 2005
VL 19
IS 7
BP 714
EP 724
DI 10.1191/0269215505cr904oa
PG 11
WC Rehabilitation
SC Rehabilitation
GA 975BJ
UT WOS:000232635700002
PM 16250190
ER

PT J
AU Marklund, N
   Keck, C
   Hoover, R
   Soltesz, K
   Millard, M
   Lebold, D
   Spangler, Z
   Banning, A
   Benson, J
   Mcintosh, TK
AF Marklund, N
   Keck, C
   Hoover, R
   Soltesz, K
   Millard, M
   Lebold, D
   Spangler, Z
   Banning, A
   Benson, J
   Mcintosh, Tk
TI Administration of monoclonal antibodies neutralizing the inflammatory mediators tumor necrosis factor alpha and interleukin-6 does not attenuate acute behavioral deficits following experimental traumatic brain injury in the rat
SO RESTORATIVE NEUROLOGY AND NEUROSCIENCE
LA English
DT Article
DE traumatic brain injury; lateral fluid percussion; tumor necrosis factor (TNF)-alpha; interleukin (IL)-6; Morris water maze; neuroscore; rotating pole; cerebral edema; inflammation
ID closed-head injury; controlled cortical impact; central-nervous-system; platelet-activating-factor; growth-factor production; focal cerebral-ischemia; fluid-percussion model; neuronal cell-death; kappa-b activation; tnf-alpha
AB Purpose: Although many previous studies have indicated that the acute inflammatory response following traumatic brain injury (TBI) is detrimental, inflammation may also positively influence outcome in the more chronic post-injury recovery period. We evaluated the effects of monoclonal antibodies (mAB), neutralizing either IL-6 (IL-6 mAB) or TNF-alpha (TNF mAB), administered intracerebroventricularly (i.c.v) on acute neurobehavioral outcome following TBI. Methods: Male Sprague-Dawley rats (n = 173) were anesthetized (sodium pentobarbital, 60 mg/kg) and subjected to lateral fluid percussion (FP) brain injury of moderate severity (n = 123) or sham injury (n = 50). Beginning 1 It post-injury, TNF mAB (n = 41, of which 25 were brain-injured) or IL-6 mAB (n = 42, of which 25 were brain-injured) at a concentration of 2 mg/mL was infused i.c.v ipsilateral to the injury for 48 hours. Vehicle-treated animals (control IgG; n = 43, of which 26 were brain-injured) served as controls. In Study 1, cognitive function was evaluated in the Morris Water Maze (MWM) followed by evaluation of regional cerebral edema at 48 h post-injury. In Study 2, animals were evaluated for neurological motor function and post-injury learning in the MWM at one week post-injury. Results: FP brain injury caused significant cognitive (p < 0.05) and neurological motor (p < 0.05) deficits and increased regional brain water content in the injured hemisphere. Treatment with either TNF- or IL-6-mAB had no effect on neurological motor, cognitive function or brain edema during the first post-injury week. Conclusions: Evaluation of anti-inflammatory mABs on more chronic behavioral deficits appears warranted.
C1 Univ Penn, Dept Neurosurg, Traumat Brain Injury Labraty, Philadelphia, PA 19104 USA.
   Centocor Inc, Radnor, PA 19087 USA.
   Vet Adm Med Ctr, Philadelphia, PA 19104 USA.
RP McIntosh, TK (通讯作者)，Univ Penn, Dept Neurosurg, Traumat Brain Injury Labraty, 105 Hayden Hall,3320 Smith Walk, Philadelphia, PA 19104 USA.
EM mcintosh@seas.upenn.edu
FU NINDS NIH HHS [NS40978, NS08803] Funding Source: Medline; NATIONAL INSTITUTE OF NEUROLOGICAL DISORDERS AND STROKE [R01NS040978, P50NS008803, P01NS008803] Funding Source: NIH RePORTER
CR Ali C, 2000, J CEREBR BLOOD F MET, V20, P956, DOI 10.1097/00004647-200006000-00008
   Bareyre F, 1997, J NEUROTRAUM, V14, P839, DOI 10.1089/neu.1997.14.839
   Bareyre F, 2000, J NEUROTRAUM, V17, P1029, DOI 10.1089/neu.2000.17.1029
   Barger S, 1995, P NATL ACAD SCI USA, V92, P9328, DOI 10.1073/pnas.92.20.9328
   Bell M, 1997, J NEUROTRAUM, V14, P451, DOI 10.1089/neu.1997.14.451
   Benveniste E, 1998, CYTOKINE GROWTH F R, V9, P259, DOI 10.1016/S1359-6101(98)00015-X
   Bjugstad K, 2000, J NEUROVIROL, V6, P478, DOI 10.3109/13550280009091948
   Bruce A, 1996, NAT MED, V2, P788, DOI 10.1038/nm0796-788
   Campbell I, 1998, NEUROIMMUNOMODULAT, V5, P126, DOI 10.1159/000026329
   Campbell I, 1993, P NATL ACAD SCI USA, V90, P10061, DOI 10.1073/pnas.90.21.10061
   Carlos T, 1997, J LEUKOCYTE BIOL, V61, P279, DOI 10.1002/jlb.61.3.279
   Carlson N, 1999, J IMMUNOL, V163, P3963
   Cernak I, 2001, CLIN EXP PHARMACOL P, V28, P922, DOI 10.1046/j.1440-1681.2001.03549.x
   Cernak I, 2002, EXP BRAIN RES, V147, P193, DOI 10.1007/s00221-002-1245-z
   Cheney J, 2001, J CEREB BLOOD FLOW M, V21, P403
   Cheng B, 1994, NEURON, V12, P139, DOI 10.1016/0896-6273(94)90159-7
   Chiang C, 1994, DEV NEUROSCI-BASEL, V16, P212, DOI 10.1159/000112109
   Clark R, 1994, J NEUROTRAUM, V11, P499, DOI 10.1089/neu.1994.11.499
   Dixon C, 1987, J NEUROSURG, V67, P110, DOI 10.3171/jns.1987.67.1.0110
   Ebadi M, 1997, NEUROCHEM INT, V30, P347, DOI 10.1016/S0197-0186(96)00071-X
   Eugster H, 1998, EUR J IMMUNOL, V28, P2178, DOI 10.1002/(SICI)1521-4141(199807)28:07<2178::AID-IMMU2178>3.0.CO;2-D
   Fan L, 1995, MOL BRAIN RES, V30, P125
   Fan L, 1996, MOL BRAIN RES, V36, P287, DOI 10.1016/0169-328X(95)00274-V
   Farkas G, 1998, NEUROSCI LETT, V242, P147, DOI 10.1016/S0304-3940(98)00060-3
   Fiedler M, 2002, PROTEIN ENG, V15, P931, DOI 10.1093/protein/15.11.931
   Gordon H, 1992, J IMMUNOL, V148, P4021
   Gourin C, 1997, J TRAUMA, V42, P1101, DOI 10.1097/00005373-199706000-00020
   Graham D, 2000, J NEUROPATH EXP NEUR, V59, P641, DOI 10.1093/jnen/59.8.641
   Gruol D, 1997, MOL NEUROBIOL, V15, P307, DOI 10.1007/BF02740665
   Hallenbeck J, 2002, NAT MED, V8, P1363, DOI 10.1038/nm1202-1363
   Hans V, 1999, J CEREBR BLOOD F MET, V19, P184, DOI 10.1097/00004647-199902000-00010
   Hans V, 1999, NEUROREPORT, V10, P409
   Hisahara S, 1997, J NEUROCHEM, V69, P10
   Holmin S, 1998, NEUROSURGERY, V42, P291, DOI 10.1097/00006123-199802000-00047
   Holmin S, 1997, J NEUROSURG, V86, P493, DOI 10.3171/jns.1997.86.3.0493
   Ichiyama T, 2001, BRAIN RES, V911, P56, DOI 10.1016/S0006-8993(01)02672-5
   Karkar A, 1998, J AM SOC NEPHROL, V9, P478
   Keeling K, 2000, J NEUROIMMUNOL, V105, P20, DOI 10.1016/S0165-5728(00)00183-1
   Knoblach S, 1999, J NEUROIMMUNOL, V95, P115, DOI 10.1016/S0165-5728(98)00273-2
   Knoblach S, 1998, EXP NEUROL, V153, P143, DOI 10.1006/exnr.1998.6877
   Knoblach S, 2002, J NEUROTRAUM, V19, P1039, DOI 10.1089/089771502760341956
   Kossmann T, 1997, J CEREBR BLOOD F MET, V17, P280, DOI 10.1097/00004647-199703000-00005
   Kossmann T, 1996, BRAIN RES, V713, P143, DOI 10.1016/0006-8993(95)01501-9
   Lafleur M, 1996, J EXP MED, V184, P2311
   Lenzlinger P, 2001, MOL NEUROBIOL, V24, P169
   Liu J, 1998, NAT MED, V4, P78, DOI 10.1038/nm0198-078
   Loddick S, 1998, J CEREBR BLOOD F MET, V18, P176, DOI 10.1097/00004647-199802000-00008
   Maas A, 2001, EXPERT OPIN INV DRUG, V10, P753, DOI 10.1517/13543784.10.4.753
   Maeda Y, 1994, J EXP MED, V180, P2297, DOI 10.1084/jem.180.6.2297
   Marklund N, 2004, 34 ANN M SAN DIEG CA, V0, P0
   Matsuo Y, 1995, J CEREBR BLOOD F MET, V15, P941, DOI 10.1038/jcbfm.1995.119
   Mattiasson G, 2000, J NEUROSCI METH, V95, P75, DOI 10.1016/S0165-0270(99)00162-4
   Mcintosh T, 1989, NEUROSCIENCE, V28, P233, DOI 10.1016/0306-4522(89)90247-9
   Megyeri P, 1992, NEUROSCI LETT, V148, P137, DOI 10.1016/0304-3940(92)90823-P
   Minambres E, 2003, CRIT CARE MED, V31, P933, DOI 10.1097/01.CCM.0000055370.66389.59
   Morganti-kossmann MC, 2002, CURR OPIN CRIT CARE, V8, P101
   Morgantikossman M, 1997, MOL PSYCHIATR, V2, P133, DOI 10.1038/sj.mp.4000227
   Munoz-fernandez M, 1998, PROG NEUROBIOL, V56, P307
   Nawashiro H, 1997, J CEREBR BLOOD F MET, V17, P483, DOI 10.1097/00004647-199705000-00001
   Ohlsson A, 1995, STROKE, V26, P644, DOI 10.1161/01.STR.26.4.644
   Okiyama K, 1995, J NEUROCHEM, V64, P802
   Pan W, 2003, EXP BRAIN RES, V149, P195, DOI 10.1007/s00221-002-1355-7
   Pierce J, 1998, NEUROSCIENCE, V87, P359, DOI 10.1016/S0306-4522(98)00142-0
   Probert L, 1997, J NEUROIMMUNOL, V72, P137, DOI 10.1016/S0165-5728(96)00184-1
   Pulliam L, 1998, J NEUROSCI RES, V54, P530, DOI 10.1002/(SICI)1097-4547(19981115)54:4<530::AID-JNR10>3.0.CO;2-1
   Qiu Z, 1998, J NEUROSCI, V18, P10445
   Rhodes J, 2002, NEUROSCI LETT, V335, P1, DOI 10.1016/S0304-3940(02)00811-X
   Rosenberg G, 1995, BRAIN RES, V703, P151, DOI 10.1016/0006-8993(95)01089-0
   Saatman K, 1997, EXP NEUROL, V147, P418, DOI 10.1006/exnr.1997.6629
   Sairanen T, 2001, STROKE, V32, P1750, DOI 10.1161/01.STR.32.8.1750
   Sanderson K, 1999, J CEREBR BLOOD F MET, V19, P1118, DOI 10.1097/00004647-199910000-00008
   Scherbel U, 1999, P NATL ACAD SCI USA, V96, P8721, DOI 10.1073/pnas.96.15.8721
   Shohami E, 1999, CYTOKINE GROWTH F R, V10, P119, DOI 10.1016/S1359-6101(99)00008-8
   Shohami E, 1993, J NEUROTRAUM, V10, P109, DOI 10.1089/neu.1993.10.109
   Shohami E, 1995, BRAIN RES, V674, P55, DOI 10.1016/0006-8993(94)01433-I
   Shohami E, 1994, J CEREBR BLOOD F MET, V14, P615, DOI 10.1038/jcbfm.1994.76
   Shohami E, 1996, J CEREBR BLOOD F MET, V16, P378, DOI 10.1097/00004647-199605000-00004
   Sinson G, 1997, J NEUROSURG, V86, P511, DOI 10.3171/jns.1997.86.3.0511
   Smith D, 1991, J NEUROTRAUM, V8, P259, DOI 10.1089/neu.1991.8.259
   Soares H, 1992, J NEUROCHEM, V58, P1845, DOI 10.1111/j.1471-4159.1992.tb10061.x
   Soares H, 1995, J NEUROSCI, V15, P8223
   Spikes SE, 1996, CONTEMP TOP LAB ANIM SCI, V35, P53
   Stahel P, 2000, J CEREBR BLOOD F MET, V20, P369, DOI 10.1097/00004647-200002000-00019
   Stahel P, 1998, BRAIN RES REV, V27, P243, DOI 10.1016/S0165-0173(98)00015-0
   Stover J, 1998, EUR J CLIN PHARMACOL, V54, P529, DOI 10.1007/s002280050508
   Stover J, 2000, NEUROSCI LETT, V288, P25, DOI 10.1016/S0304-3940(00)01187-3
   Sullivan P, 1999, J NEUROSCI, V19, P6248
   Taupin V, 1993, J NEUROIMMUNOL, V42, P177, DOI 10.1016/0165-5728(93)90008-M
   Terada L, 1992, INFLAMMATION, V16, P13, DOI 10.1007/BF00917511
   Vallieres L, 2002, J NEUROSCI, V22, P486, DOI 10.1523/JNEUROSCI.22-02-00486.2002
   Westmoreland S, 1996, J NEUROVIROL, V2, P118, DOI 10.3109/13550289609146545
   Whalen M, 1999, J NEUROTRAUM, V16, P583, DOI 10.1089/neu.1999.16.583
   Wiessner C, 2003, J CEREBR BLOOD F MET, V23, P154, DOI 10.1097/01.WCB.0000040400.30600.AF
   Winter C, 2004, BRAIN, V127, P315, DOI 10.1093/brain/awh039
   Yatsiv I, 2002, J CEREBR BLOOD F MET, V22, P971, DOI 10.1097/00004647-200208000-00008
   Zabel P, 1989, LANCET, V2, P1474
   Zhang C, 1998, J NEUROSCI RES, V52, P342, DOI 10.1002/(SICI)1097-4547(19980501)52:3<342::AID-JNR10>3.0.CO;2-8
   Zou L, 2002, J CEREBR BLOOD F MET, V22, P959, DOI 10.1097/00004647-200208000-00007
NR 98
TC 19
Z9 22
U1 0
U2 3
PU IOS PRESS
PI AMSTERDAM
PA NIEUWE HEMWEG 6B, 1013 BG AMSTERDAM, NETHERLANDS
SN 0922-6028
EI 
J9 RESTOR NEUROL NEUROS
PD JUN 15
PY 2005
VL 23
IS 1
BP 31
EP 42
DI 
PG 12
WC Neurosciences
SC Neurosciences & Neurology
GA 944HG
UT WOS:000230417200004
PM 15846030
ER

PT J
AU Irving, EA
   Vinson, M
   Rosin, C
   Roberts, JC
   Chapman, DM
   Facci, L
   Virley, DJ
   Skaper, SD
   Burbidge, SA
   Walsh, FS
   Hunter, AJ
   Parsons, AA
AF Irving, Ea
   Vinson, M
   Rosin, C
   Roberts, Jc
   Chapman, Dm
   Facci, L
   Virley, Dj
   Skaper, Sd
   Burbidge, Sa
   Walsh, Fs
   Hunter, Aj
   Parsons, Aa
TI Identification of neuroprotective properties of anti-MAG antibody: a novel approach for the treatment of stroke?
SO JOURNAL OF CEREBRAL BLOOD FLOW AND METABOLISM
LA English
DT Article
DE CNS recovery; middle cerebral artery occlusion; monoclonal antibody; myelin-associated glycoprotein; neuroprotection; oligodendrocyte
ID myelin-associated glycoprotein; cerebral-artery occlusion; corticospinal tract fiber; amyloid-beta-peptide; adult-rat; neocortical infarction; behavioral recovery; functional recovery; nerve regeneration; spinal-cord
AB The inhibitory activity of myelin-associated glycoprotein (MAG) on neurons is thought to contribute to the lack of regenerative capacity of the CNS after injury. The interaction of MAG and its neuronal receptors mediates bidirectional signaling between neurons and oligodendrocytes. The novel finding that an anti-MAG monoclonal antibody not only possesses the ability to neutralise the inhibitory effect of MAG on neurons but also directly protects oligodendrocytes from glutamatemediated oxidative stress-induced cell death is reported here. Furthermore, administration of antiMAG antibody (centrally and systemically) starting 1 hour after middle cerebral artery occlusion in the rat significantly reduced lesion volume at 7 days. This neuroprotection was associated with a robust improvement in motor function compared with animals receiving control IgG1. Together, these data highlight the potential for the use of anti-MAG antibodies as therapeutic agents for the treatment of stroke.
C1 GlaxoSmithKline Res & Dev Ltd, Neurol & GI CEDD, Harlow CM19 5AW, Essex, England.
RP Irving, EA (通讯作者)，GlaxoSmithKline Res & Dev Ltd, Neurol & GI CEDD, New Frontiers Sci Pk, Harlow CM19 5AW, Essex, England.
EM Elaine_A_Irving@osk.com
CR Back S, 1998, J NEUROSCI, V18, P6241
   Bard F, 2000, NAT MED, V6, P916, DOI 10.1038/78682
   Brosamle C, 2000, J NEUROSCI, V20, P8061
   Corbett D, 1998, PROG NEUROBIOL, V54, P531, DOI 10.1016/S0301-0082(97)00078-6
   Deng W, 2003, P NATL ACAD SCI USA, V100, P6801, DOI 10.1073/pnas.1136624100
   Du Y, 2002, J NEUROSCI RES, V68, P647, DOI 10.1002/jnr.10245
   Ferguson B, 1997, BRAIN, V120, P393, DOI 10.1093/brain/120.3.393
   Fields R, 2002, SCIENCE, V298, P556, DOI 10.1126/science.298.5593.556
   Hunter A, 2000, NEUROPHARMACOLOGY, V39, P806, DOI 10.1016/S0028-3908(99)00262-2
   Hunter A, 1998, TRENDS PHARMACOL SCI, V19, P59, DOI 10.1016/S0165-6147(97)01157-7
   Irving E, 1997, J CEREBR BLOOD F MET, V17, P612
   Irving E, 2001, ACTA NEUROPATHOL, V102, P627, DOI 10.1007/s004010100416
   Jaramillo M, 1994, J BIOL CHEM, V269, P27240
   Jones M, 2001, NAT NEUROSCI, V4, P289, DOI 10.1038/85138
   Kursula P, 2000, MOL BRAIN RES, V76, P407, DOI 10.1016/S0169-328X(00)00018-8
   Kursula P, 2001, MOL BRAIN RES, V87, P22, DOI 10.1016/S0169-328X(00)00270-9
   Lappe-siefke C, 2003, NAT GENET, V33, P366, DOI 10.1038/ng1095
   Lassmann H, 1997, GLIA, V19, P104, DOI 10.1002/(SICI)1098-1136(199702)19:2<104::AID-GLIA2>3.3.CO;2-R
   Longa E, 1989, STROKE, V20, P84, DOI 10.1161/01.STR.20.1.84
   Lovas G, 2000, BRAIN, V123, P308, DOI 10.1093/brain/123.2.308
   Ma J, 1998, BRIT J PHARMACOL, V124, P756, DOI 10.1038/sj.bjp.0701871
   Mackay K, 1996, NEURODEGENERATION, V5, P319, DOI 10.1006/neur.1996.0043
   Mears S, 2003, J PERIPHER NERV SYST, V8, P91, DOI 10.1046/j.1529-8027.2003.03012.x
   Minematsu K, 1993, STROKE, V24, P2074, DOI 10.1161/01.STR.24.12.2074
   Niederost B, 2002, J NEUROSCI, V22, P10368
   Oka A, 1993, J NEUROSCI, V13, P1441
   Papadopoulos C, 2002, ANN NEUROL, V51, P433, DOI 10.1002/ana.10144
   Poduslo J, 2001, NEUROREPORT, V12, P3197, DOI 10.1097/00001756-200110290-00011
   Poltorak M, 1987, J CELL BIOL, V105, P1893, DOI 10.1083/jcb.105.4.1893
   Sanchez-gomez M, 1999, NEUROBIOL DIS, V6, P475, DOI 10.1006/nbdi.1999.0264
   Schnell L, 1993, EUR J NEUROSCI, V5, P1156, DOI 10.1111/j.1460-9568.1993.tb00970.x
   Schubert D, 2001, J NEUROSCI, V21, P7455, DOI 10.1523/JNEUROSCI.21-19-07455.2001
   Simpson J, 1978, FED PROC, V37, P2676
   Skaper S, 1990, METHODS NEUROSCIENCE, V2, P17
   Stroemer R, 1995, STROKE, V26, P2135, DOI 10.1161/01.STR.26.11.2135
   Stroemer R, 1998, STROKE, V29, P2381, DOI 10.1161/01.STR.29.11.2381
   Thallmair M, 1998, NAT NEUROSCI, V1, P124, DOI 10.1038/373
   Torigoe K, 1998, EXP NEUROL, V150, P254, DOI 10.1006/exnr.1997.6775
   Umemori H, 1994, NATURE, V367, P572, DOI 10.1038/367572a0
   Valeriani V, 2000, J CEREBR BLOOD F MET, V20, P765, DOI 10.1097/00004647-200005000-00002
   Vargo J, 1996, SYNAPSE, V22, P291
   Vinson M, 2003, MOL CELL NEUROSCI, V22, P344, DOI 10.1016/S1044-7431(02)00031-3
   Vinson M, 2001, J BIOL CHEM, V276, P20280, DOI 10.1074/jbc.M100345200
   Virley D, 2000, J CEREBR BLOOD F MET, V20, P563, DOI 10.1097/00004647-200003000-00015
   Vyas A, 2002, P NATL ACAD SCI USA, V99, P8412, DOI 10.1073/pnas.072211699
   Wallace C, 1995, MOL BRAIN RES, V32, P211, DOI 10.1016/0169-328X(95)00076-5
   Wang J, 1994, SYNAPSE, V18, P343, DOI 10.1002/syn.890180410
   Wang K, 2002, NATURE, V420, P74, DOI 10.1038/nature01176
   Wiessner C, 2003, J CEREBR BLOOD F MET, V23, P154, DOI 10.1097/01.WCB.0000040400.30600.AF
   Wilkins A, 2003, J NEUROSCI, V23, P4967, DOI 10.1523/jneurosci.23-12-04967.2003
   Wong E, 2003, J NEUROSCI, V23, P3112
   Woolf C, 2002, SCIENCE, V297, P1132, DOI 10.1126/science.1076247
   Yang L, 1996, P NATL ACAD SCI USA, V93, P814, DOI 10.1073/pnas.93.2.814
NR 53
TC 39
Z9 43
U1 0
U2 6
PU SAGE PUBLICATIONS INC
PI THOUSAND OAKS
PA 2455 TELLER RD, THOUSAND OAKS, CA 91320 USA
SN 0271-678X
EI 
J9 J CEREBR BLOOD F MET
PD JAN 15
PY 2005
VL 25
IS 1
BP 98
EP 107
DI 10.1038/sj.jcbfm.9600011
PG 10
WC Endocrinology & Metabolism; Hematology; Neurosciences
SC Endocrinology & Metabolism; Hematology; Neurosciences & Neurology
GA 888FQ
UT WOS:000226360000009
PM 15678116
ER

PT J
AU Jung, SH
   You, SH
   Hallett, M
   Cho, YW
   Park, CM
   Cho, SH
   Lee, HY
   Kim, TH
AF Jung, Sh
   You, Sh
   Hallett, M
   Cho, Yw
   Park, Cm
   Cho, Sh
   Lee, Hy
   Kim, Th
TI Cortical reorganization and associated functional motor recovery after virtual reality in patients with chronic stroke: An experimenter-blind preliminary study
SO ARCHIVES OF PHYSICAL MEDICINE AND REHABILITATION
LA English
DT Article
DE computer-assisted instruction; hemiplegia; magnetic resonance imaging; rehabilitation
ID induced movement therapy; upper-extremity; rehabilitation
AB Objective: To investigate the effects of virtual reality (VR) on cortical reorganization and motor recovery. Design: Nonparametric pre- and posttest design with experimenter blinded. Setting: University medical center. Participants: Five patients with hemiparesis (age, 59.8+/-3.4y) were recruited. Intervention: Five patients received VR for 60 minutes a day, 5 times a week for 4 weeks. VR was designed to provide a virtual rehabilitation scene where the intensity of practice and sensory feedback could be systematically manipulated to provide the most appropriate, individualized motor retraining program. Main Outcome Measures: Cortical activation and associated motor recovery were measured before and after VR using functional magnetic resonance imaging and standardized motor tests, respectively. Nonparametric tests were used at P less than .05. Results: Prior to VR, the bilateral primary sensorimotor cortices (SM1s), contralesional premotor cortex, and contralesional or ipsilesional supplementary motor area were activated. After VR, the altered activations disappeared and predominantly the ipsilesional SM1 was activated (P<.05). Motor function was improved (P<.05). Conclusions: This is a novel demonstration of VR-induced neuroplastic changes and associated motor recovery in chronic stroke.
C1 Hampton Univ, Doctor Phys Therapy Program, Hampton, VA 23668 USA.
   Yeungnam Univ, Coll Med, Dept Phys Med & Rehabil, Taegu, South Korea.
   NINDS, Human Motor Control Sect, Bethesda, MD 20892 USA.
   Yeungnam Univ, Med Ctr, Dept Rehabil Med, Taegu, South Korea.
   Taegu Univ, Dept Rehabil Sci, Taegu, South Korea.
   Yonsei Univ, Coll Hlth Sci, Dept Phys Therapy, Inst Hlth Sci, Kangwon Do, South Korea.
RP You, SH (通讯作者)，Hampton Univ, Doctor Phys Therapy Program, Phoenix Hall 219B, Hampton, VA 23668 USA.
EM sung.you@hamptonu.edu
FU NATIONAL INSTITUTE OF NEUROLOGICAL DISORDERS AND STROKE [Z01NS002669, ZIANS002669] Funding Source: NIH RePORTER
CR Bjuro T, 1975, SCAND J REHABIL MED, V7, P106
   Blanton S, 1999, PHYS THER, V79, P847, DOI 10.1093/ptj/79.9.847
   Broeren J, 2004, ARCH PHYS MED REHAB, V85, P1247, DOI 10.1016/j.apmr.2003.09.020
   Carey J, 2002, BRAIN, V125, P773, DOI 10.1093/brain/awf091
   Cicinelli P, 1997, ELECTROMYOGR MOTOR C, V105, P438, DOI 10.1016/S0924-980X(97)00052-0
   Cramer S, 1997, STROKE, V28, P2518, DOI 10.1161/01.STR.28.12.2518
   Desrosiers J, 1994, ARCH PHYS MED REHAB, V75, P751
   Ernst E, 1990, STROKE, V21, P1081, DOI 10.1161/01.STR.21.7.1081
   Hedenberg R, 2003, IREX 1 3 CLIN MANUAL, V0, P0
   Holden M, 2002, NEUROLOGY REPORT, V26, P62
   Iacoboni M, 1999, SCIENCE, V286, P2526, DOI 10.1126/science.286.5449.2526
   Jang S, 2003, NEUROREPORT, V14, P1305, DOI 10.1097/01.wnr.0000078700.79393.09
   Liepert J, 2000, STROKE, V31, P1210, DOI 10.1161/01.STR.31.6.1210
   Marshall R, 2000, STROKE, V31, P656, DOI 10.1161/01.STR.31.3.656
   Mcneil J, 2001, JAMA-J AM MED ASSOC, V285, P1571
   Merians A, 2002, PHYS THER, V82, P898, DOI 10.1093/ptj/82.9.898
   Nakamura R, 1992, TOHOKU J EXP MED, V168, P11, DOI 10.1620/tjem.168.11
   Nudo R, 1996, J NEUROPHYSIOL, V75, P2144, DOI 10.1152/jn.1996.75.5.2144
   Page S, 2002, CLIN REHABIL, V16, P55, DOI 10.1191/0269215502cr473oa
   Reid D, 2002, TECHNOL DISABIL, V14, P53
   Rizzolatti G, 1999, ARCH ITAL BIOL, V137, P85
   Taub E, 1998, REHABIL PSYCHOL, V43, P152, DOI 10.1037/0090-5550.43.2.152
   Taub E, 1993, ARCH PHYS MED REHAB, V74, P347
   Van DLJ, 2004, STROKE, V35, P1410, DOI 10.1161/01.STR.0000126900.24964.7e
   Wolf S, 1983, PHYS THER, V63, P1393, DOI 10.1093/ptj/63.9.1393
NR 25
TC 178
Z9 187
U1 0
U2 18
PU W B SAUNDERS CO-ELSEVIER INC
PI PHILADELPHIA
PA 1600 JOHN F KENNEDY BOULEVARD, STE 1800, PHILADELPHIA, PA 19103-2899 USA
SN 0003-9993
EI 
J9 ARCH PHYS MED REHAB
PD NOV 15
PY 2005
VL 86
IS 11
BP 2218
EP 2223
DI 10.1016/j.apmr.2005.04.015
PG 6
WC Rehabilitation; Sport Sciences
SC Rehabilitation; Sport Sciences
GA 983TB
UT WOS:000233253900025
PM 16271575
ER

PT J
AU Windle, V
   Corbett, D
AF Windle, V
   Corbett, D
TI Fluoxetine and recovery of motor function after focal ischemia in rats
SO BRAIN RESEARCH
LA English
DT Article
DE ischemia; fluoxetine; rehabilitation; motor cortex
ID neurotrophic factor transcript; antidepressant treatment; poststroke depression; promotes recovery; structural event; physical-activity; frontal-cortex; stroke; expression; brain
AB Neuroprotective therapies and tissue plasminogen activator (t-PA) have limited application for most stroke patients and thus rehabilitation is the primary treatment option for improving recovery of function. Following brain injury, environmental enrichment, pharmacological and rehabilitative treatments can markedly alter neuronal plasticity and behavioral recovery even when delayed by several weeks after the insult. Fluoxetine has been given to stroke patients to combat depression but its effects on recovery of function are not known. Functional magnetic resonance imaging reveals that fluoxetine alters brain activity and modulates motor performance in stroke patients in a use-dependent fashion. Several antidepressants, including fluoxetine, increase growth factors and other proteins associated with plasticity, such as brain-derived neurotrophic factor (BDNF). In this study, we examined whether chronic administration of fluoxetine combined with rehabilitation affected recovery of function on 3 separate tests of forelimb reaching, preference and limb coordination after focal ischemia in rats. Ischemia was induced in male Long-Evans rats by intracortical and striatal injections of endothelin-1. Fluoxetine (10 mg/kg/day) combined with rehabilitation therapy (6 h/day) for 4 weeks did not alter the degree or rate of recovery of function compared to non-treated animals. Despite the ability of fluoxetine to alter brain activity and increase growth factors, it does not appear to be an effective pharmacological adjunct to functional recovery after ischemia in rats. (c) 2005 Elsevier B.V. All rights reserved.
C1 Mem Univ Newfoundland, Hlth Sci Ctr, Fac Med, St John, NF A1B 3V6, Canada.
RP Corbett, D (通讯作者)，Mem Univ Newfoundland, Hlth Sci Ctr, Fac Med, St John, NF A1B 3V6, Canada.
EM corbett@mun.ca
CR Barber P, 2001, NEUROLOGY, V56, P1015, DOI 10.1212/WNL.56.8.1015
   Beyer C, 2002, J PSYCHOPHARMACOL, V16, P297, DOI 10.1177/026988110201600403
   Biernaskie J, 2004, J NEUROSCI, V24, P1245, DOI 10.1523/JNEUROSCI.3834-03.2004
   Biernaskie J, 2001, J NEUROSCI, V21, P5272, DOI 10.1523/JNEUROSCI.21-14-05272.2001
   Butefisch C, 2002, ANN NEUROL, V51, P59, DOI 10.1002/ana.10056
   Coppell A, 2003, NEUROPHARMACOLOGY, V44, P903, DOI 10.1016/S0028-3908(03)00077-7
   Crisostomo E, 1988, ANN NEUROL, V23, P94, DOI 10.1002/ana.410230117
   Dam M, 1996, STROKE, V27, P1211, DOI 10.1161/01.STR.27.7.1211
   De KJ, 1999, TRENDS NEUROSCI, V22, P535, DOI 10.1016/S0166-2236(99)01463-0
   Duman R, 2001, NEUROPSYCHOPHARMACOL, V25, P836, DOI 10.1016/S0893-133X(01)00358-X
   Felton T, 2003, N-S ARCH PHARMACOL, V367, P297, DOI 10.1007/s00210-002-0688-x
   Garcia C, 2003, NEUROSCIENCE, V119, P721, DOI 10.1016/S0306-4522(03)00192-1
   Gillen R, 2001, ARCH PHYS MED REHAB, V82, P1645, DOI 10.1053/apmr.2001.26249
   Gladstone D, 2000, CAN J NEUROL SCI, V27, P97
   Gomez-pinilla F, 2002, J NEUROPHYSIOL, V88, P2187, DOI 10.1152/jn.00152.2002
   Gupta A, 2002, INT J CLIN PRACT, V56, P531
   Hovda D, 1984, BRAIN RES, V298, P358, DOI 10.1016/0006-8993(84)91437-9
   Jin Y, 2002, EXP NEUROL, V177, P265, DOI 10.1006/exnr.2002.7980
   Jolkkonen J, 2000, RESTOR NEUROL NEUROS, V17, P211
   Malberg J, 2000, J NEUROSCI, V20, P9104, DOI 10.1523/jneurosci.20-24-09104.2000
   Metz G, 2002, J NEUROSCI METH, V115, P169, DOI 10.1016/S0165-0270(02)00012-2
   Miro X, 2002, NEUROPHARMACOLOGY, V43, P1148, DOI 10.1016/S0028-3908(02)00220-4
   Montoya C, 1991, J NEUROSCI METH, V36, P219, DOI 10.1016/0165-0270(91)90048-5
   Naka F, 2002, BRAIN RES, V924, P124, DOI 10.1016/S0006-8993(01)03257-7
   Nibuya M, 1996, J NEUROSCI, V16, P2365
   Nudo R, 1996, SCIENCE, V272, P1791, DOI 10.1126/science.272.5269.1791
   Paolucci S, 2001, CEREBROVASC DIS, V12, P264, DOI 10.1159/000047714
   Pariente J, 2001, ANN NEUROL, V50, P718, DOI 10.1002/ana.1257
   Robinson R, 2003, BIOL PSYCHIAT, V54, P376, DOI 10.1016/S0006-3223(03)00423-2
   Russo-neustadt A, 2001, BEHAV BRAIN RES, V120, P87, DOI 10.1016/S0166-4328(00)00364-8
   Russo-neustadt A, 2000, NEUROSCIENCE, V101, P305, DOI 10.1016/S0306-4522(00)00349-3
   Schallert T, 2000, J CEREBR BLOOD F MET, V20, P1513, DOI 10.1097/00004647-200011000-00001
   Schallert T, 1997, ADV NEUROL, V73, P229
   Sharkey J, 1994, J AUTONOM NERV SYST, V49, P0
   Singh A, 2000, STROKE, V31, P637, DOI 10.1161/01.STR.31.3.637
   Stroemer R, 1998, STROKE, V29, P2381, DOI 10.1161/01.STR.29.11.2381
   Swanson L, 1980, NEUROENDOCRINOLOGY, V31, P410, DOI 10.1159/000123111
   Vaynman S, 2003, NEUROSCIENCE, V122, P647, DOI 10.1016/j.neuroscience.2003.08.001
   Walkerbatson D, 1995, STROKE, V26, P2254, DOI 10.1161/01.STR.26.12.2254
NR 39
TC 62
Z9 65
U1 0
U2 5
PU ELSEVIER
PI AMSTERDAM
PA RADARWEG 29, 1043 NX AMSTERDAM, NETHERLANDS
SN 0006-8993
EI 
J9 BRAIN RES
PD MAY 17
PY 2005
VL 1044
IS 1
BP 25
EP 32
DI 10.1016/j.brainres.2005.02.060
PG 8
WC Neurosciences
SC Neurosciences & Neurology
GA 928MU
UT WOS:000229276700004
PM 15862786
ER

PT J
AU De bode, S
   Firestine, A
   Mathern, GW
   Dobkin, B
AF De bode, S
   Firestine, A
   Mathern, Gw
   Dobkin, B
TI Residual motor control and cortical representations of function following hemispherectomy: Effects of etiology
SO JOURNAL OF CHILD NEUROLOGY
LA English
DT Article
ID congenital hemiparesis; reorganization; children; lesion; pet
AB Fifteen posthemispherectomy children were examined to assess residual motor function of the paretic side using the 74-point Fugl-Meyer Assessment of Motor Recovery scale. The degree of residual motor control differed for upper and lower extremities, with hand function being most severely impaired. Posthemispherectomy motor outcomes also differed as a function of etiology: cortical dysplasia, perinatal infarct, and Rasmussen's encephalitis. Children whose intractable seizures resulted from perinatal middle cerebral artery stroke demonstrated the most spared motor function. To detect cortical areas that represented motor control of the hemiparetic side, we focused on voluntary control of the affected lower extremity. Seven of our patients were able to carry out a foot dorsiflexion paradigm during functional magnetic resonance imaging, and these results were compared with activations found in normal controls. All children showed activations in the sensorimotor network ipsilateral to the affected side. The perinatal infarct group demonstrated greater activity in the cingulate cortex, whereas the Rasmussen's encephalitis group had significant activations in the insula, suggesting etiology-specific differences in reorganization. These findings are discussed in the framework of our understanding of mechanisms of cortical plasticity in the injured brain and its relevance to neurologic rehabilitation. We suggest that imaging techniques are important tools in identifying cortical regions underlying functional reorganization. Furthermore, detection of such areas might become a basis for specific training promoting the optimal reorganization of cortical networks to enhance motor control.
C1 Univ Calif Los Angeles, Sch Med, Reed Neurol Res Ctr, Dept Neurol, Los Angeles, CA 90095 USA.
   Univ Calif Los Angeles, Sch Med, Dept Neurol, Los Angeles, CA USA.
   Univ Calif Los Angeles, Sch Med, Neurol Rehabil Unit, Los Angeles, CA USA.
   Univ Calif Los Angeles, Med Ctr, Div Neurosurg, Los Angeles, CA USA.
RP de Bode, S (通讯作者)，Univ Calif Los Angeles, Sch Med, Reed Neurol Res Ctr, Dept Neurol, 710 Westwood Pl, Los Angeles, CA 90095 USA.
EM sdebode@ucla.edu
FU NCRR NIH HHS [RR13642, RR12169, RR08655] Funding Source: Medline; NINDS NIH HHS [R01 NS 38992, NS 07479] Funding Source: Medline; NATIONAL CENTER FOR RESEARCH RESOURCES [C06RR012169, P41RR013642] Funding Source: NIH RePORTER; NATIONAL INSTITUTE OF NEUROLOGICAL DISORDERS AND STROKE [R01NS038992, T32NS007479] Funding Source: NIH RePORTER
CR Bernasconi A, 2000, NEUROREPORT, V11, P3085, DOI 10.1097/00001756-200009280-00010
   Bittar R, 2000, J NEUROSURG, V92, P242, DOI 10.3171/jns.2000.92.2.0242
   Chugani HT, 1999, ADV NEUROL, V81, P241
   Cook S, 2004, J NEUROSURG, V100, P125, DOI 10.3171/ped.2004.100.2.0125
   Curtiss S, 2001, BRAIN LANG, V79, P379, DOI 10.1006/brln.2001.2487
   Debode S, 2001, THESIS U CALIFORNIA, V0, P0
   Dobkin B, 2003, CLIN SCI NEUROLOGIC, V0, P0
   Dunn L, 1981, PEABODY PICTURED VOCABULARY TEST-REVISED, V0, P0
   Eyre J, 2001, NEUROLOGY, V57, P1543, DOI 10.1212/WNL.57.9.1543
   Gadian DG, 1999, ADV NEUROL, V81, P307
   Gladstone D, 2002, NEUROREHAB NEURAL RE, V16, P232, DOI 10.1177/154596802401105171
   Holloway V, 2000, BRAIN, V123, P2432, DOI 10.1093/brain/123.12.2432
   Holthausen H, 1998, PAEDIAT EPILEPSY SYN, V0, P749
   Holthausen H, 1999, ADV NEUROL, V0, P278
   Ishibashi H, 2002, BRAIN DEV-JPN, V24, P239
   Kolb B, 2000, CEREBRAL REORGANIZAT, V0, P109
   Mathern G, 1999, EPILEPSIA, V40, P240
   Nielsen J, 2002, BRAIN RES REV, V40, P192, DOI 10.1016/S0165-0173(02)00201-1
   Peacock W, 1996, CHILD NERV SYST, V12, P376, DOI 10.1007/BF00395089
   Staudt M, 2002, BRAIN, V125, P2222, DOI 10.1093/brain/awf227
   Staudt M, 2000, NEUROPEDIATRICS, V31, P257, DOI 10.1055/s-2000-9239
   Staudt M, 2003, HUM BRAIN MAPP C NEW, V0, P0
   Villablanca J, 1998, DEV BRAIN RES, V105, P309, DOI 10.1016/S0165-3806(97)00187-9
   Woods R, 1992, J COMPUT ASSIST TOMO, V16, P620, DOI 10.1097/00004728-199207000-00024
NR 24
TC 40
Z9 42
U1 0
U2 1
PU B C DECKER INC
PI HAMILTON
PA 20 HUGHSON ST SOUTH, PO BOX 620, L C D 1, HAMILTON, ONTARIO L8N 3K7, CANADA
SN 0883-0738
EI 
J9 J CHILD NEUROL
PD JAN 15
PY 2005
VL 20
IS 1
BP 64
EP 75
DI 10.1177/08830738050200011101
PG 12
WC Clinical Neurology; Pediatrics
SC Neurosciences & Neurology; Pediatrics
GA 903HA
UT WOS:000227415300012
PM 15791926
ER

PT J
AU Pow, EHN
   Leung, KCM
   Wong, MCM
   Li, LSW
   Mcmillan, AS
AF Pow, Ehn
   Leung, Kcm
   Wong, Mcm
   Li, Lsw
   Mcmillan, As
TI A longitudinal study of the oral health condition of elderly stroke survivors on hospital discharge into the community
SO INTERNATIONAL DENTAL JOURNAL
LA English
DT Article
DE stroke; oral health; disability; elderly; oral hygiene
ID quality-of-life; care; disease
AB Aim: To investigate the oral health of elderly stroke survivors on discharge from hospital into the community after rehabilitation and six months later compared with community dwelling elderly people without stroke. Method: The study took place in the rehabilitation unit of a general medical hospital in Hong Kong. It was a longitudinal study involving 43 elderly survivors of mild to moderate stroke about to be discharged from hospital after rehabilitation and a comparison group of 43 community-dwelling elderly people. Verified clinical examination techniques and measures were used to assess dental caries, periodontal disease, oral hygiene, oral candidiasis, prosthetic status/need and functional disability (Barthel Index [BI]). Socio-demographic information was also collected. Results: Stroke survivors had significantly higher plaque and bleeding scores on hospital discharge and after six months compared with the control group (p < 0.01). On hospital discharge, the stroke group also had a poorer periodontal condition with more 4-5mm pockets. The mean BI on hospital admission was 71 and 91 on discharge. Stroke survivors with a higher BI on discharge had lower plaque scores after six months. The tooth condition, number of functional tooth pairs, prosthetic status, presence of oral candidiasis and oral yeast carriage were similar between stroke and comparison groups. Conclusions: Despite significant objective improvement in functional ability after stroke, elderly survivors returning to the community had significantly poorer periodontal health compared with community dwelling elderly without stroke, and the situation did not improve dramatically over six months. The protracted recovery of hand, arm and oral sensori-motor function is the most likely cause.
C1 Univ Hong Kong, Fac Dent, Hong Kong, Hong Kong, Peoples R China.
RP McMillan, AS (通讯作者)，Univ Hong Kong, Fac Dent, 34 Hosp Rd, Hong Kong, Hong Kong, Peoples R China.
EM annemcmillan@hku.hk
CR Abraham C, 1998, ORAL SURG ORAL MED O, V86, P65, DOI 10.1016/S1079-2104(98)90151-2
   Bowling A, 1995, MEASURING DIS, V0, P182
   Corbet E, 2001, J DENT RES, V80, P1480, DOI 10.1177/00220345010800051901
   *gov HKS, 2002, OR HLTH SURV 2001, V0, P0
   Hopman W, 2003, STROKE, V34, P801, DOI 10.1161/01.STR.0000057978.15397.6F
   Kiyak H, 1993, COMMUNITY DENT ORAL, V21, P49, DOI 10.1111/j.1600-0528.1993.tb00719.x
   Lai S, 2002, STROKE, V33, P1840, DOI 10.1161/01.STR.0000019289.15440.F2
   Leung K, 2002, J ORAL REHABIL, V29, P497, DOI 10.1046/j.1365-2842.2002.00879.x
   Loe H, 1963, ACTA ODONTOL SCAND, V21, P533
   Mcnally L, 1999, GERODONTOLOGY, V16, P81, DOI 10.1111/j.1741-2358.1999.00081.x
   Norusis M, 2002, SPSS 11 0 GUIDE DATA, V0, P0
   Pow EH, 2001, CLIN ORAL INVESTIG, V5, P112, DOI 10.1007/s007840100110
   Robinson-smith G, 2000, ARCH PHYS MED REHAB, V81, P460, DOI 10.1053/mr.2000.3863
   Rose L, 2002, J AM DENT ASSOC, V133, P0, DOI 10.14219/jada.archive.2002.0378
   Samaranayake L, 2002, DERMATOL THER, V15, P251, DOI 10.1046/j.1529-8019.2002.01533.x
   Samaranayake L, 1986, J ORAL PATHOL MED, V15, P386, DOI 10.1111/j.1600-0714.1986.tb00646.x
   Samaranayake L, 1990, ORAL CANDIDOSIS, V0, P22
   Scully C, 1998, MED PROBLEMS DENT, V0, P0
   Sedgley C, 1994, ARCH ORAL BIOL, V39, P459, DOI 10.1016/0003-9969(94)90141-4
   Silness J, 1964, ACTA ODONTOL SCAND, V22, P121, DOI 10.3109/00016356408993968
   *strok SC, 2000, STROK REH CONS PAN R, V0, P0
   Vigild M, 1987, COMMUNITY DENT ORAL, V15, P309, DOI 10.1111/j.1600-0528.1987.tb01741.x
   *who , 1997, OR HLTH SURV BAS MET, V0, P0
   Wilkieson C, 1991, J ORAL PATHOL MED, V20, P13, DOI 10.1111/j.1600-0714.1991.tb00880.x
NR 24
TC 32
Z9 32
U1 0
U2 2
PU F D I WORLD DENTAL PRESS LTD
PI LOWESTOFT
PA 5 BATTERY GREEN RD, LOWESTOFT NR32 1 DE, SUFFOLK, ENGLAND
SN 0020-6539
EI 
J9 INT DENT J
PD OCT 15
PY 2005
VL 55
IS 5
BP 319
EP 324
DI 10.1111/j.1875-595X.2005.tb00330.x
PG 6
WC Dentistry, Oral Surgery & Medicine
SC Dentistry, Oral Surgery & Medicine
GA 971VO
UT WOS:000232413100005
PM 16245468
ER

PT J
AU Taub, E
   Lum, PS
   Hardin, P
   Mark, VW
   Uswatte, G
AF Taub, E
   Lum, Ps
   Hardin, P
   Mark, Vw
   Uswatte, G
TI AutoCITE - Automated delivery of CI therapy with reduced effort by therapists
SO STROKE
LA English
DT Article
DE stroke; rehabilitation; treatment outcome
ID induced movement therapy; chronic stroke patient; upper extremity; learned nonuse; rehabilitation; deficit
AB Background and Purpose - To evaluate the effectiveness of a device that automates Constraint-Induced Movement therapy (CI therapy), termed AutoCITE, when only partially supervised by therapists. Methods - Twenty-seven participants with chronic stroke trained with AutoCITE for 3 hours per day for 10 consecutive weekdays. Participants were assigned to 1 of 3 groups in a fixed irregular order (ie, in alternating blocks): supervision from a therapist for 100%, 50%, or 25% of training time. Results - The effect sizes of the treatment gains for the 3 groups on the Motor Activity Log ( MAL) were very large and for the Wolf Motor Function Test they were large ( all P < 0.001) but were not significantly different from one another. Gains were comparable to those previously reported for participants who received an equal amount of standard one-on-one CI therapy without the device. At 1-month and long-term follow-up, gains from pretreatment on the MAL were also significant ( P < 0.001). Conclusion - These results demonstrate that AutoCITE training with greatly reduced supervision from a therapist is as effective as standard one-on-one CI therapy.
C1 Univ Alabama Birmingham, Dept Psychol, Birmingham, AL 35294 USA.
   Birmingham VA Med Ctr, Birmingham, AL USA.
   Hunter Holmes McGuire VA Med Ctr, Richmond, VA USA.
   Virginia Commonwealth Univ, Richmond, VA USA.
   Univ Alabama Birmingham, Dept Phys Med & Rehabil, Birmingham, AL USA.
RP Taub, E (通讯作者)，Univ Alabama Birmingham, Dept Psychol, CPM 712,1530 3rd Ave S, Birmingham, AL 35294 USA.
EM etaub@uab.edu
CR Cohen J, 1988, V2ND, V0, P0
   Kunkel A, 1999, ARCH PHYS MED REHAB, V80, P624, DOI 10.1016/S0003-9993(99)90163-6
   Lum P, 2002, TOP STROKE REHABIL, V8, P40
   Lum P, 2004, J REHABIL RES DEV, V41, P249, DOI 10.1682/JRRD.2003.06.0092
   Miltner W, 1999, STROKE, V30, P586, DOI 10.1161/01.STR.30.3.586
   Morris D, 2001, ARCH PHYS MED REHAB, V82, P750, DOI 10.1053/apmr.2001.23183
   Sterr A, 2002, ARCH PHYS MED REHAB, V83, P1374, DOI 10.1053/apmr.2002.35108
   Tarkka I, 2001, ARCH PHYS MED REHAB, V82, P1293
   Taub E, 1993, ARCH PHYS MED REHAB, V74, P347
   Taub E, 1999, J REHABIL RES DEV, V36, P237
   Taub E, 1994, J EXP ANAL BEHAV, V61, P281, DOI 10.1901/jeab.1994.61-281
   Uswatte G, 2005, REHABIL PSYCHOL, V50, P34, DOI 10.1037/0090-5550.50.1.34
   Van DLJ, 2004, STROKE, V35, P1410, DOI 10.1161/01.STR.0000126900.24964.7e
   Van DLJ, 1999, STROKE, V30, P2369, DOI 10.1161/01.STR.30.11.2369
   Winters J, 2002, ANNU REV BIOMED ENG, V4, P287, DOI 10.1146/annurev.bioeng.4.112801.121923
NR 15
TC 76
Z9 81
U1 0
U2 2
PU LIPPINCOTT WILLIAMS & WILKINS
PI PHILADELPHIA
PA TWO COMMERCE SQ, 2001 MARKET ST, PHILADELPHIA, PA 19103 USA
SN 0039-2499
EI 
J9 STROKE
PD JUN 15
PY 2005
VL 36
IS 6
BP 1301
EP 1304
DI 10.1161/01.STR.0000166043.27545.e8
PG 4
WC Clinical Neurology; Peripheral Vascular Disease
SC Neurosciences & Neurology; Cardiovascular System & Cardiology
GA 929EL
UT WOS:000229324800047
PM 15879335
ER

PT J
AU Dettmers, C
   Teske, U
   Hamzei, F
   Uswatte, G
   Taub, E
   Weiller, C
AF Dettmers, C
   Teske, U
   Hamzei, F
   Uswatte, G
   Taub, E
   Weiller, C
TI Distributed form of constraint-induced movement therapy improves functional outcome and quality of life after stroke
SO ARCHIVES OF PHYSICAL MEDICINE AND REHABILITATION
LA English
DT Article; Proceedings Paper
DE evaluation studies; physical therapy techniques; recovery of function; rehabilitation; stroke; treatment effectiveness
ID upper extremity; learned nonuse; forced use; rehabilitation; reliability; recovery; version
AB Objective: To evaluate the effectiveness of a distributed version of constraint-induced movement therapy (CIMT). Design: Within-subjects control intervention study. Setting: Outpatient rehabilitation center. Participants: Eleven persons with chronic stroke. All had active extension of at least 20degrees at the wrist and at least 10degrees for each finger of the more-affected hand. Interventions: Intensive motor training of the more-affected arm for 3 hours a day for 20 days; restraint of the other arm for 9.3 hours daily to limit its use. This intervention provides the same amount of training as provided in the conventional CIMT therapy protocol (60h) but distributes training time over twice the number of days. Main Outcome Measures: Real-world (Motor Activity Lou) and laboratory motor activity (Wolf Motor Function Test, Frenchay Arm Test, Nine Hole Peg Test), strength (grip force) and spasticity (Ashworth Scale), and quality of life (QOL; Stroke Impact Scale) were assessed. Results: Participants showed significant improvements in more-affected arm real-world motor activity, laboratory motor activity, strength and spasticity, as well as in some aspects of QOL, up to 6 months after treatment (P.05). Conclusions: Distributed CIMT is a promising intervention for improving motor function and QOL in patients with chronic stroke.
C1 Reha Zentrum Berliner Tor, Neurol Therapiecent, D-20535 Hamburg, Germany.
   Neurol Univ Klin Hamburg Eppendorf, Hamburg, Germany.
   Univ Alabama Birmingham, Dept Psychol, Birmingham, AL 35294 USA.
   Birmingham Vet Affairs Med Ctr, Birmingham, AL USA.
RP Dettmers, C (通讯作者)，Reha Zentrum Berliner Tor, Neurol Therapiecent, Jungestr 10, D-20535 Hamburg, Germany.
EM c.dettmers@berliner-tor.de
CR Andrews K, 1979, RHEUMATOL REHABIL, V18, P43, DOI 10.1093/rheumatology/18.1.43
   Bauder H, 2001, TREATMENT MOTOR DISO, V0, P0
   Cohen J, 1988, V2ND, V0, P0
   Duncan P, 2000, STROKE, V31, P1429, DOI 10.1161/01.STR.31.6.1429
   Duncan P, 1999, STROKE, V30, P2131, DOI 10.1161/01.STR.30.10.2131
   Kunkel A, 1999, ARCH PHYS MED REHAB, V80, P624, DOI 10.1016/S0003-9993(99)90163-6
   Labovitz S, 1970, AM SOCIOL REV, V35, P515, DOI 10.2307/2092993
   Liepert J, 1998, NEUROSCI LETT, V250, P5, DOI 10.1016/S0304-3940(98)00386-3
   Liepert J, 2000, STROKE, V31, P1210, DOI 10.1161/01.STR.31.6.1210
   Liepert J, 2000, NEUROL REHABIL, V6, P177
   Meyerwahl R, 2002, NEUROLOGIE REHABILIT, V8, P128
   Miltner W, 1999, STROKE, V30, P586, DOI 10.1161/01.STR.30.3.586
   Morris DM, 2001, TOP STROKE REHABIL, V8, P16
   Morris D, 2001, ARCH PHYS MED REHAB, V82, P750, DOI 10.1053/apmr.2001.23183
   Page S, 2002, NEUROREHAB NEURAL RE, V16, P290, DOI 10.1177/154596802401105225
   Page S, 2003, AM J PHYS MED REHAB, V82, P76, DOI 10.1097/00002060-200301000-00014
   Page S, 2002, ARCH PHYS MED REHAB, V83, P286, DOI 10.1053/apmr.2002.28007
   Peter C, 1998, FUNKTIONELLE BILDGEB, V0, P199
   Petersen C, 2001, FORTSCHR NEUROL PSYC, V69, P284, DOI 10.1055/s-2001-14465
   Shrout P, 1979, PSYCHOL BULL, V86, P420, DOI 10.1037/0033-2909.86.2.420
   Sterr A, 2003, NEUROLOGY, V61, P842, DOI 10.1212/WNL.61.6.842
   Sterr A, 2002, ARCH PHYS MED REHAB, V83, P1374, DOI 10.1053/apmr.2002.35108
   Stevens J, 1992, APPL MULTIVARIATE ST, V0, P0
   Taub E, 2003, J REHABIL MED, V35, P34, DOI 10.1080/16501960310010124
   Taub E, 1998, REHABIL PSYCHOL, V43, P152, DOI 10.1037/0090-5550.43.2.152
   Taub E, 2002, NAT REV NEUROSCI, V3, P228, DOI 10.1038/nrn754
   Taub E, 1993, ARCH PHYS MED REHAB, V74, P347
   Taub E, 1999, J REHABIL RES DEV, V36, P237
   Taub E, 1994, J EXP ANAL BEHAV, V61, P281, DOI 10.1901/jeab.1994.61-281
   Taub E, 2000, CURR ATHEROSCLER REP, V3, P279
   Taub E, 2003, PHYS MED REHABIL CLIN N AM, V14, P0, DOI 10.1016/S1047-9651(02)00052-9
   Uswatte G, 1999, COGNITITVE NERUOREHA, V0, P215
   Van DLJ, 1999, ARCH PHYS MED REHAB, V80, P1606, DOI 10.1016/S0003-9993(99)90339-8
   Van DLJ, 2001, CURR OPIN NEUROL, V14, P741, DOI 10.1097/00019052-200112000-00010
   Van DLJ, 1999, STROKE, V30, P2369, DOI 10.1161/01.STR.30.11.2369
   W C, 1996, LISREL APPROACHES IN, V0, P0
   Williams A, 1980, CLIN APPL, V2, P371
   Wolf S, 1989, EXP NEUROL, V104, P125, DOI 10.1016/S0014-4886(89)80005-6
   Zumbo B, 1993, CAN PSYCHOL, V34, P390, DOI 10.1037/h0078865
NR 39
TC 99
Z9 111
U1 0
U2 14
PU W B SAUNDERS CO-ELSEVIER INC
PI PHILADELPHIA
PA 1600 JOHN F KENNEDY BOULEVARD, STE 1800, PHILADELPHIA, PA 19103-2899 USA
SN 0003-9993
EI 
J9 ARCH PHYS MED REHAB
PD FEB 15
PY 2005
VL 86
IS 2
BP 204
EP 209
DI 10.1016/j.apmr.2004.05.007
PG 6
WC Rehabilitation; Sport Sciences
SC Rehabilitation; Sport Sciences
GA 894UY
UT WOS:000226818300004
PM 15706544
ER

PT J
AU Pang, MYC
   Eng, JJ
AF Pang, Myc
   Eng, Jj
TI Muscle strength is a determinant of bone mineral content in the hemiparetic upper extremity: Implications for stroke rehabilitation
SO BONE
LA English
DT Article
DE cerebrovascular accident; rehabilitation; osteoporosis; exercise; muscle
ID quantitative computed-tomography; x-ray absorptiometry; body-composition; old starter; motor unit; upper-limb; 1st year; density; women; young
AB Individuals with stroke have a high incidence of bone fractures and approximately 30% of these fractures occur in the upper extremity. The high risk of falls and the decline in bone and muscle health make the chronic stroke population particularly prone to upper extremity fractures. This was the first study to investigate the bone mineral content (BMC), bone mineral density (BMD), and soft tissue composition of the upper extremities and their relationship to stroke-related impairments in ambulatory individuals with chronic stroke (onset >1 year). Dual-energy X-ray absorptionnetry (DXA) was used to acquire total body scans on 56 (22 women) community-dwelling individuals (>= 50 years of age) with chronic stroke. B3MC (g) and BMD (g/cm(2)), lean mass (g), and fat mass (g) for each arm were derived from the total body scans. The paretic upper extremity was evaluated for muscle strength (hand-held dynamometry), impairment of motor function (Fugl-Meyer motor assessment), spasticity (Modified Ashworth Scale), and amount of use of the paretic arm in daily activities (Motor Activity Log). Results showed that the paretic arm had significantly lower BMC (13.8%, P < 0.001), BMD (4.5%, P < 0.001), and lean mass (9.0%, P < 0.001) but higher fat mass (6.3%, P = 0.028) than the non-paretic arm. Multiple regression analysis showed that lean mass in the paretic ann, height, and muscle strength were significant predictors (R-2 = 0.810, P < 0.001) of the paretic arm BMC. Height, muscle strength, and gender were significant predictors (R-2 = 0.822, P < 0.001) of lean mass in the paretic arm. These results highlight the potential of muscle strengthening to promote bone health of the paretic arm in individuals with chronic stroke. (C) 2005 Elsevier Inc. All rights reserved.
C1 Univ British Columbia, Sch Rehabil Sci, Vancouver, BC V6T 2B5, Canada.
   GF Strong Ctr, Rehabil Res Lab, Vancouver, BC, Canada.
RP Eng, JJ (通讯作者)，Univ British Columbia, Sch Rehabil Sci, T325-2211 Wesbrook Mall, Vancouver, BC V6T 2B5, Canada.
EM janicee@interchange.ubc.ca
FU Canadian Institutes of Health Research [63617] Funding Source: Medline
CR Adami S, 1999, J BONE MINER RES, V14, P120, DOI 10.1359/jbmr.1999.14.1.120
   Bobath B, 1978, ADULT HEMIPLEGIA EVA, V0, P0
   Bohannon R, 1987, PHYS THER, V67, P206, DOI 10.1093/ptj/67.2.206
   Bohannon R, 1997, J NEUROL REHABIL, V11, P115
   Bourbonnais D, 2002, AM J PHYS MED REHAB, V81, P890, DOI 10.1097/00002060-200212000-00002
   Butefisch C, 1995, J NEUROL SCI, V130, P59, DOI 10.1016/0022-510X(95)00003-K
   Dennis M, 2002, STROKE, V33, P728, DOI 10.1161/hs0302.103621
   Deweerdt W, 1985, PHYSIOTHERAPY, V70, P542
   Di MM, 2000, CLIN RHEUMATOL, V19, P473, DOI 10.1007/s100670070009
   Folstein M, 1975, J PSYCHIAT RES, V12, P189, DOI 10.1016/0022-3956(75)90026-6
   Forster A, 1995, BRIT MED J, V311, P83, DOI 10.1136/bmj.311.6997.83
   Fraul F, 1992, G POWER PRIORI POST, V0, P0
   Frontera W, 1997, MUSCLE NERVE, V20, P938, DOI 10.1002/(SICI)1097-4598(199708)20:8<938::AID-MUS2>3.0.CO;2-7
   Frost H, 1998, CALCIFIED TISSUE INT, V62, P1, DOI 10.1007/s002239900384
   Gemperline J, 1995, MUSCLE NERVE, V18, P1101, DOI 10.1002/mus.880181006
   Going S, 1993, AM J CLIN NUTR, V57, P845, DOI 10.1093/ajcn/57.6.845
   Gracies J, 2000, ARCH PHYS MED REHAB, V81, P1547, DOI 10.1053/apmr.2000.16346
   Gresham G, 1975, NEW ENGL J MED, V293, P954, DOI 10.1056/NEJM197511062931903
   Haapasalo H, 2000, BONE, V27, P351, DOI 10.1016/S8756-3282(00)00331-8
   Hamdy R, 1995, AM J PHYS MED REHAB, V74, P351
   Hamdy R, 1993, AM J PHYS MED REHAB, V72, P188, DOI 10.1097/00002060-199308000-00003
   Hara Y, 2000, ARCH PHYS MED REHAB, V81, P418, DOI 10.1053/mr.2000.3872
   Hughes V, 1995, MED SCI SPORT EXER, V27, P967, DOI 10.1249/00005768-199507000-00004
   Iversen E, 1989, ACTA NEUROL SCAND, V79, P155, DOI 10.1111/j.1600-0404.1989.tb03729.x
   Iwamoto J, 2001, J ORTHOP SCI, V6, P227, DOI 10.1007/s007760100039
   Jorgensen L, 2002, STROKE, V33, P542, DOI 10.1161/hs0202.102375
   Jorgensen L, 2001, CALCIFIED TISSUE INT, V68, P11, DOI 10.1007/BF02684997
   Kanis J, 2001, STROKE, V32, P702, DOI 10.1161/01.STR.32.3.702
   Kerr D, 1996, J BONE MINER RES, V11, P218
   Kontulainen S, 1999, MED SCI SPORT EXER, V31, P646, DOI 10.1097/00005768-199905000-00004
   Kontulainen S, 2002, J BONE MINER RES, V17, P2281, DOI 10.1359/jbmr.2002.17.12.2281
   Kontulainen S, 2001, J BONE MINER RES, V16, P195, DOI 10.1359/jbmr.2001.16.2.195
   Lamb S, 2003, STROKE, V34, P494, DOI 10.1161/01.STR.0000053444.00582.B7
   Liu M, 1999, ARCH PHYS MED REHAB, V80, P1219, DOI 10.1016/S0003-9993(99)90019-9
   Mccomas A, 1973, J NEUROL NEUROSUR PS, V36, P183, DOI 10.1136/jnnp.36.2.183
   Melton L, 2001, CALCIFIED TISSUE INT, V69, P179, DOI 10.1007/s00223-001-1043-9
   Mima T, 2001, STROKE, V32, P2597, DOI 10.1161/hs1101.098764
   Nakayama H, 1994, ARCH PHYS MED REHAB, V75, P394, DOI 10.1016/0003-9993(94)90161-9
   Orwoll E, 1993, J BONE MINER RES, V8, P693
   Osei-hyiaman D, 1999, CALCIFIED TISSUE INT, V64, P263, DOI 10.1007/s002239900615
   Ozdurak RH, 2003, TECHNOL HEALTH CARE, V11, P253
   Page S, 2004, ARCH PHYS MED REHAB, V85, P14, DOI 10.1016/S0003-9993(03)00481-7
   Parker VM, 1986, INT REHABIL MED, V8, P69
   Prince R, 1988, J BONE MINER RES, V3, P305, DOI 10.1002/jbmr.5650030309
   Ramnemark A, 1998, OSTEOPOROSIS INT, V8, P92, DOI 10.1007/s001980050053
   Ramnemark A, 1999, OSTEOPOROSIS INT, V9, P269, DOI 10.1007/s001980050147
   Ramnemark A, 1999, STROKE, V30, P755, DOI 10.1161/01.STR.30.4.755
   Riddle D, 1989, PHYS THER, V69, P182, DOI 10.1093/ptj/69.3.182
   Robling A, 2002, J BONE MINER RES, V17, P1545, DOI 10.1359/jbmr.2002.17.8.1545
   Rosenfalck A, 1980, J NEUROL NEUROSUR PS, V43, P907, DOI 10.1136/jnnp.43.10.907
   Rubin C, 1985, CALCIFIED TISSUE INT, V37, P411, DOI 10.1007/BF02553711
   Ryan A, 2002, ARCH PHYS MED REHAB, V83, P1703, DOI 10.1053/apmr.2002.36399
   Sahin L, 2001, AM J PHYS MED REHAB, V80, P592, DOI 10.1097/00002060-200108000-00009
   Sanford J, 1993, PHYS THER, V73, P447, DOI 10.1093/ptj/73.7.447
   Sato Y, 1998, J NEUROL SCI, V156, P205, DOI 10.1016/S0022-510X(98)00041-0
   Sato Y, 1998, STROKE, V29, P1373, DOI 10.1161/01.STR.29.7.1373
   Sharp S, 1997, ARCH PHYS MED REHAB, V78, P1231, DOI 10.1016/S0003-9993(97)90337-3
   Taaffe D, 1994, CLIN PHYSIOL, V14, P393, DOI 10.1111/j.1475-097X.1994.tb00398.x
   Tanaka N, 1997, DISABIL REHABIL, V19, P523, DOI 10.3109/09638289709166045
   Teasell R, 2002, ARCH PHYS MED REHAB, V83, P329, DOI 10.1053/apmr.2002.29623
   Teixeira-salmela L, 1999, ARCH PHYS MED REHAB, V80, P1211, DOI 10.1016/S0003-9993(99)90018-7
   Turner C, 2003, EXERC SPORT SCI REV, V31, P45, DOI 10.1097/00003677-200301000-00009
   Van DLJ, 2004, STROKE, V35, P1410, DOI 10.1161/01.STR.0000126900.24964.7e
   Warming L, 2002, OSTEOPOROSIS INT, V13, P105, DOI 10.1007/s001980200001
   Wooddauphinee S, 1990, STROKE, V21, P731, DOI 10.1161/01.STR.21.5.731
   *world MAD, 1997, JAMA-J AM MED ASSOC, V277, P925, DOI 10.1001/JAMA.1997.03540350075038
   Yavuzer G, 2002, INT J REHABIL RES, V25, P235, DOI 10.1097/00004356-200209000-00010
NR 67
TC 47
Z9 47
U1 0
U2 8
PU ELSEVIER SCIENCE INC
PI NEW YORK
PA STE 800, 230 PARK AVE, NEW YORK, NY 10169 USA
SN 8756-3282
EI 
J9 BONE
PD JUL 15
PY 2005
VL 37
IS 1
BP 103
EP 111
DI 10.1016/j.bone.2005.03.009
PG 9
WC Endocrinology & Metabolism
SC Endocrinology & Metabolism
GA 950AP
UT WOS:000230830300013
PM 15869927
ER

PT J
AU Beekhuizen, KS
   Field-fote, EC
AF Beekhuizen, Ks
   Field-fote, Ec
TI Massed practice versus massed practice with a stimulation: Effects on upper extremity function and cortical plasticity in individuals with incomplete cervical spinal cord injury
SO NEUROREHABILITATION AND NEURAL REPAIR
LA English
DT Article
DE SCI; exercise; electrical stimulation; constraint-induced therapy; rehabilitation; hand function
ID transcranial magnetic stimulation; human motor cortex; peripheral-nerve stimulation; induced movement therapy; somatosensory input; stroke patient; excitability; modulation; reorganization; human
AB Objective. To determine the effect of massed practice (MP) versus massed practice combined with somatosensmy stimulation (MP+SS) on cortical plasticity and function in per sons with incomplete tetraplegia. Methods. Ten subjects were assigned to either MP or MP+SS. Mediam nerve stimulation (500 ms train, 10 Hz, I ms pulse duration) was delivered at the intensity eliciting a motor threshold response, Training sessions were 5 d/week for 3 weeks at 2 h/session. Outcome measures included 1) motor evoked potentials (MEPs) elicited via transcranial magnetic stimulation (TMS), motor threshold (MT) and MEP amplitude at 1.2x MT; 2) maximal pinch grip force; 3) Wolf Motor Function Test (WMFT) and jebsen Hand Function Test. Results. The MP+SS group demonstrated significant improvements (P < 0.05) in pinch grip strength (190%), WMFT scores (52%), andjebsen test scores (33%), whereas the MP group demonstrated significant improvement (P < 0.05) only in Jebsen test scores (11%). No significant changes were detected in cortical excitability in the MP+SS or MP group. Conclusions. The findings of this preliminary study suggest that MP+SS results in greater increases in pinch strength and timed Junctional test scores than ME Optimal stimulation paradigms and training methods are needed to further test this strategy.
C1 Univ Miami, Sch Med, Miami Project Cure Paralysis, Miami, FL 33136 USA.
   Univ Miami, Dept Phys Therapy, Coral Gables, FL 33124 USA.
   VA Rehabil Res & Dev Ctr Excellence Functional Re, Miami, FL USA.
RP Field-Fote, EC (通讯作者)，Univ Miami, Sch Med, Miami Project Cure Paralysis, 1095 NW 14 Terrace,R-48, Miami, FL 33136 USA.
CR *americanspinalinjuryassociation , 2000, INT STAND NEUR FUNCT, V0, P0
   Bonato C, 2002, CEREB CORTEX, V12, P1057, DOI 10.1093/cercor/12.10.1057
   Bruehlmeier M, 1998, EUR J NEUROSCI, V10, P3918, DOI 10.1046/j.1460-9568.1998.00454.x
   Bunge R, 1997, ADV NEUROL, V76, P305
   Charlton C, 2003, J NEUROL SCI, V208, P79, DOI 10.1016/S0022-510X(02)00443-4
   Cohen L, 1991, NEUROLOGY, V41, P1283, DOI 10.1212/WNL.41.8.1283
   Conforto A, 2002, ANN NEUROL, V51, P122, DOI 10.1002/ana.10070
   Darian-smith I, 1999, EXP BRAIN RES, V128, P101, DOI 10.1007/s002210050824
   Green J, 1998, NEUROLOGY, V50, P1115, DOI 10.1212/WNL.50.4.1115
   Green J, 1999, NEUROLOGY, V53, P736, DOI 10.1212/WNL.53.4.736
   Kaelin-lang A, 2002, J PHYSIOL-LONDON, V540, P623, DOI 10.1113/jphysiol.2001.012801
   Kitago T, 2004, CLIN NEUROPHYSIOL, V115, P858, DOI 10.1016/j.clinph.2003.11.029
   Kopp B, 1999, NEUROREPORT, V10, P807, DOI 10.1097/00001756-199903170-00026
   Levy W, 1990, BRAIN RES, V510, P130, DOI 10.1016/0006-8993(90)90738-W
   Liepert J, 1998, NEUROSCI LETT, V250, P5, DOI 10.1016/S0304-3940(98)00386-3
   Liepert J, 2000, STROKE, V31, P1210, DOI 10.1161/01.STR.31.6.1210
   Luft A, 2002, EXP BRAIN RES, V142, P562, DOI 10.1007/s00221-001-0952-1
   Morris D, 2001, ARCH PHYS MED REHAB, V82, P750, DOI 10.1053/apmr.2001.23183
   Nudo R, 1998, NEUROL REP, V22, P61
   Panizza M, 1992, ELECTROEN CLIN NEURO, V85, P22, DOI 10.1016/0168-5597(92)90097-U
   Raineteau O, 2001, NAT REV NEUROSCI, V2, P263, DOI 10.1038/35067570
   Ridding M, 2000, EXP BRAIN RES, V131, P135, DOI 10.1007/s002219900269
   Ridding M, 2001, CLIN NEUROPHYSIOL, V112, P1461, DOI 10.1016/S1388-2457(01)00592-2
   Ross T, 2000, STUD LIT IMAGINATION, V33, P1
   Siebner H, 2003, EXP BRAIN RES, V148, P1, DOI 10.1007/s00221-002-1234-2
   Taub E, 2001, CURR ATHEROSCLER REP, V3, P279, DOI 10.1007/s11883-001-0020-0
   Taub E, 1998, REHABIL PSYCHOL, V43, P152, DOI 10.1037/0090-5550.43.2.152
   Van TJ, 2002, SPINAL CORD, V40, P51, DOI 10.1038/sj.sc.3101261
   Wolf S, 1989, EXP NEUROL, V104, P125, DOI 10.1016/S0014-4886(89)80005-6
   Wolf S, 2001, STROKE, V32, P1635, DOI 10.1161/01.STR.32.7.1635
   Ziemann U, 1996, NEUROSCI LETT, V208, P187, DOI 10.1016/0304-3940(96)12575-1
   Ziemann U, 1995, BRAIN, V118, P1437, DOI 10.1093/brain/118.6.1437
NR 32
TC 98
Z9 102
U1 0
U2 14
PU SAGE PUBLICATIONS INC
PI THOUSAND OAKS
PA 2455 TELLER RD, THOUSAND OAKS, CA 91320 USA
SN 1545-9683
EI 
J9 NEUROREHAB NEURAL RE
PD MAR 15
PY 2005
VL 19
IS 1
BP 33
EP 45
DI 10.1177/1545968305274517
PG 13
WC Clinical Neurology; Rehabilitation
SC Neurosciences & Neurology; Rehabilitation
GA 902EX
UT WOS:000227338200005
PM 15673842
ER

PT J
AU Cauraugh, JH
   Summers, JJ
AF Cauraugh, Jh
   Summers, Jj
TI Neural plasticity and bilateral movements: A rehabilitation approach for chronic stroke
SO PROGRESS IN NEUROBIOLOGY
LA English
DT Article
AB Stroke interferes with voluntary control of motor actions. Although spontaneous recovery of function can occur, restoration of normal motor function in the hemiplegic upper limb is noted in fewer than 15 % of individuals. However, there is increasing evidence to suggest that in addition to injury-related reorganization, motor cortex functions can be altered by individual motor experiences. Such neural plasticity has major implications for the type of rehabilitative training administered post-stroke. This review proposes that noteworthy upper extremity gains toward motor recovery evolve from activity-dependent intervention based on theoretical motor control constructs and interlimb coordination principles. Founded on behavioral and neurophysiological mechanisms, bilateral movement training/practice has shown great promise in expediting progress toward chronic stroke recovery in the upper extremity. Planning and executing bilateral movements post-stroke may facilitate cortical neural plasticity by three mechanisms: (a) motor cortex disinhibition that allows increased use of the spared pathways of the damaged hemisphere, (b) increased recruitment of the ipsilateral pathways from the contralesional or contralateral hemisphere to supplement the damaged crossed corticospinal pathways, and (c) upregulation of descending premotorneuron commands onto propriospinal neurons. (c) 2005 Elsevier Ltd. All rights reserved.
EM jcaura@hhp.ufl.edu
TC 222
Z9 259
U1 5
U2 38
PU PERGAMON-ELSEVIER SCIENCE LTD
PI OXFORD
PA THE BOULEVARD, LANGFORD LANE, KIDLINGTON, OXFORD OX5 1GB, ENGLAND
SN 0301-0082
EI 
J9 PROG NEUROBIOL
PD APR 15
PY 2005
VL 75
IS 5
BP 309
EP 320
DI 10.1016/j.pneurobio.2005.04.001
PG 12
WC Neurosciences
SC Neurosciences & Neurology
GA 939DA
UT WOS:000230051300001
PM 15885874
ER

PT J
AU Mosch, SC
   Max, JE
   Tranel, D
AF Mosch, Sc
   Max, Je
   Tranel, D
TI A matched lesion analysis of childhood versus adult-onset brain injury due to unilateral stroke - Another perspective on neural plasticity and recovery of social functioning
SO COGNITIVE AND BEHAVIORAL NEUROLOGY
LA English
DT Article
DE brain injury; unilateral stroke; neural plasticity; social functioning; pediatric stroke; adult stroke
ID decision-making; motor function; children; impairment; language; performance; cortex; damage; iq; reorganization
AB Background: The literature on neuroplasticity lacks a direct comparison of chronic neuropsychological and social outcomes following brain damage acquired in childhood versus adulthood, when lesions are matched across adults and children for size and location. Methods: We paired adults and children with similar unilateral stroke lesions and then compared chronic neuropsychological and social outcomes. Quantitative comparisons were conducted, as well as qualitative analyses of each subject pair, focusing on specific domains of cognitive impairment and changes in social functioning. Results: We found that learning and memory impairments were most common in both children and adults. Left hemisphere-lesioned children were normal on speech/language ratings, whereas their adult counterparts were borderline impaired. Impairments in social functioning were highly associated with hemispheric side of damage in adults, but not in children: Specifically, adults with right hemisphere lesions developed social defects much more frequently than adults with left hemisphere lesions, whereas this asymmetry was not evident in the children. Most importantly, though, was the overarching finding of a high degree of similarity between chronic neuropsychological and social function outcomes in adults and children with similarly located brain lesions due to unilateral stroke. Conclusions: On balance, the findings suggest that lesion location and size are prepotent factors determining neuropsychological and social recovery from stroke.
C1 Univ Calif San Diego, Dept Psychiat, Childrens Hosp, San Diego, CA 92123 USA.
   Ctr Hlth, San Diego, CA 92123 USA.
   Univ Calif San Diego, Dept Psychiat, San Diego, CA 92103 USA.
   Univ Iowa, Coll Med, Dept Neurol, Div Cognit Neurosci, Iowa City, IA USA.
RP Max, JE (通讯作者)，Univ Calif San Diego, Dept Psychiat, Childrens Hosp, 3020 Childrens Way,MC 5033, San Diego, CA 92123 USA.
EM jmax@ucsd.edu
FU NATIONAL INSTITUTE OF MENTAL HEALTH [K08MH001800] Funding Source: NIH RePORTER; NIMH NIH HHS [K08 MH 01800] Funding Source: Medline; PHS HHS [P01 19632] Funding Source: Medline
CR Anderson S, 1990, ARCH NEUROL-CHICAGO, V47, P397, DOI 10.1001/archneur.1990.00530040039017
   Anderson S, 1999, NAT NEUROSCI, V2, P1032, DOI 10.1038/14833
   Anderson S, 2000, DEV NEUROPSYCHOL, V18, P281, DOI 10.1207/S1532694202Anderson
   Aram D, 1988, NEUROPSYCHOLOGIA, V26, P903, DOI 10.1016/0028-3932(88)90058-9
   Aram D, 1999, CHANGING NERVOUS SYSTEM, V0, P254
   Aram D, 1986, DEV NEUROPSYCHOL, V2, P155, DOI 10.1080/87565648609540339
   Ashcraft M, 1992, BRAIN COGNITION, V19, P208, DOI 10.1016/0278-2626(92)90046-O
   Ballantyne A, 1994, DEV NEUROPSYCHOL, V10, P39, DOI 10.1080/87565649409540565
   Banich M, 1990, NEUROPSYCHOLOGIA, V28, P35, DOI 10.1016/0028-3932(90)90084-2
   Bates E, 2001, DEV COGN NEUROSCI, V0, P281
   Bates E, 1997, DEV NEUROPSYCHOL, V13, P275, DOI 10.1080/87565649709540682
   Bates E, 2001, BRAIN LANG, V79, P223, DOI 10.1006/brln.2001.2482
   Benton A, 2000, CEREBRAL REORGANIZAT, V0, P3
   Benton A, 1978, MULTILINGUAL APHASIA, V0, P0
   Bernis W, 1932, ARCH NEUROLOGY PSYCH, V0, P461
   Block G, 1999, CHILD NEUROPSYCHOL, V5, P81, DOI 10.1076/chin.5.2.81.3169
   Chapman S, 2003, PEDIATR NEUROL, V29, P34, DOI 10.1016/S0887-8994(03)00012-2
   Clark L, 2003, NEUROPSYCHOLOGIA, V41, P1474, DOI 10.1016/S0028-3932(03)00081-2
   Damasio H, 1989, LESION ANAL NEUROPSY, V0, P0
   De SE, 2000, DEV MED CHILD NEUROL, V42, P313, DOI 10.1017/S0012162200000554
   Delis D, 1994, CALIFORNIA VERBAL LE, V0, P0
   Dick F, 1999, BRAIN LANG, V69, P335
   Ewingcobbs L, 1999, GLASGOW OUTCOME SCAL, V0, P0
   Goodman R, 1996, DEV MED CHILD NEUROL, V38, P881, DOI 10.1111/j.1469-8749.1996.tb15045.x
   Heaton R, 1980, WISCONSIN CARD SORTI, V0, P0
   Hedges L, 1985, STAT METHODS META AN, V0, P0
   Hogan A, 2000, J CHILD NEUROL, V15, P325, DOI 10.1177/088307380001500509
   Hubel D, 1970, J PHYSIOL-LONDON, V206, P419, DOI 10.1113/jphysiol.1970.sp009022
   Jastak J, 1984, WIDE RANGE ACHIEVEME, V0, P0
   Kaas JH, 1995, ..., V0, P51
   Kempler D, 1999, DEV NEUROPSYCHOL, V15, P327, DOI 10.1080/87565649909540753
   Kennard M, 1940, ARCH NEURO PSYCHIATR, V44, P377, DOI 10.1001/archneurpsyc.1940.02280080137008
   Kennard M, 1938, J NEUROPHYSIOL, V1, P477, DOI 10.1152/jn.1938.1.6.477
   Kennard M, 1942, ARCH NEURO PSYCHIATR, V48, P227, DOI 10.1001/archneurpsyc.1942.02290080073002
   Lancaster J, 1995, HUM BRAIN MAPP, V3, P209, DOI 10.1002/hbm.460030305
   Max J, 2004, J INT NEUROPSYCH SOC, V10, P698, DOI 10.1017/S1355617704105092
   Max J, 2002, J AM ACAD CHILD PSY, V41, P555, DOI 10.1097/00004583-200205000-00013
   Mcfie J, 1961, J NEUROL NEUROSUR PS, V24, P361, DOI 10.1136/jnnp.24.4.361
   Osterrieth P, 1944, ARCH PSYCHOLOGIE, V30, P205
   Pitchford N, 2000, BRAIN LANG, V72, P129, DOI 10.1006/brln.1999.2267
   Rey A, 1964, EXAMEN CLINIQUE PSYC, V0, P0
   Shamay-tsoory S, 2003, J COGNITIVE NEUROSCI, V15, P324, DOI 10.1162/089892903321593063
   Tranel D, 2002, CORTEX, V38, P589, DOI 10.1016/S0010-9452(08)70024-8
   Tranel D, 2000, DEV NEUROPSYCHOL, V18, P273, DOI 10.1207/S1532694201Tranel
   Varghakhadem F, 1992, BRAIN, V115, P315, DOI 10.1093/brain/115.1.315
   Wechsler D, 1991, WECHSLER INTELLIGENC, V0, P0
   Wechsler D, 1997, WECHSLER ADULT INTEL, V0, P0
   Wiesel T, 1963, J NEUROPHYSIOL, V26, P1003, DOI 10.1152/jn.1963.26.6.1003
NR 48
TC 53
Z9 54
U1 0
U2 18
PU LIPPINCOTT WILLIAMS & WILKINS
PI PHILADELPHIA
PA TWO COMMERCE SQ, 2001 MARKET ST, PHILADELPHIA, PA 19103 USA
SN 1543-3633
EI 
J9 COGN BEHAV NEUROL
PD MAR 15
PY 2005
VL 18
IS 1
BP 5
EP 17
DI 10.1097/01.wnn.0000152207.80819.3c
PG 13
WC Behavioral Sciences; Clinical Neurology
SC Behavioral Sciences; Neurosciences & Neurology
GA 927YF
UT WOS:000229236600002
PM 15761272
ER

PT J
AU Jang, SH
   Cho, SH
   Kim, YH
   Han, BS
   Byun, WM
   Son, SM
   Kim, SH
   Lee, SJ
AF Jang, Sh
   Cho, Sh
   Kim, Yh
   Han, Bs
   Byun, Wm
   Son, Sm
   Kim, Sh
   Lee, Sj
TI Diffusion anisotrophy in the early stages of stroke can predict motor outcome
SO RESTORATIVE NEUROLOGY AND NEUROSCIENCE
LA English
DT Article
DE stroke; diffusion tensor imaging; anisotropy; MRI; motor function
ID water diffusion; cerebral-ischemia; internal capsule; corona radiata; tensor; brain; recovery; tract; evolution; serial
AB Purpose: This study examined whether the degree of impairment of diffusion anisotrophy in the early stages of a stroke can predict the motor function outcome. Methods: Thirty-one hemiplegic stroke patients were enrolled to this study. Diffusion anisotropy was measured by determining fractional anisotropy (FA) in the two ROIs (region of interests) at corona radiata (CR) and in the posterior limb of internal capsule (IC) during the early stages of stoke (average 7.9 days after stroke onset) and compared with motor outcome of the affected hand 3 months after stroke onset. Results: Both ROIs (CR or IC) and lesion types (hemorrhage or infarction) did not have significant effect on the SBFA (symmetry of bilateral FA) and dMRC (medical research council score improvement), either. Patients with greater initial MRC score had significantly greater SBFA and dMRC. The regression equation between the dMRC (Y axis) and the SBFA (X axis) was semi-linear and significant (P < 0.05); for CR group, Y = 3.296 - 0.1192X + 0.0015X(2); for IC group, Y = 2.342 - 0.0533X + 0.0007(2). The regression lines had 'threshold points' where a minute SBFA change would make a steep increase in dMRC. Conclusion: The degree of impairment in diffusion anisotropy during the early stages of stroke appears to have the potential to predict motor outcome.
C1 Yeungnam Univ, Sch Med, Dept Phys Med & Rehabil, Taegu, South Korea.
   Yonsei Univ, Coll Hlth Sci, Dept Phys Therapy, Kangwon Do, South Korea.
   Pochon Jungmoon Univ, Coll Med, Dept Phys Med & Rehabil, Sungnam, South Korea.
   Yonsei Univ, Coll Hlth Sci, Dept Radiat Sci, Seoul 120749, South Korea.
   Yeungnam Univ, Coll Med, Dept Neurosurg, Taegu, South Korea.
   Yeungnam Univ, Coll Med, Dept Neurol, Taegu, South Korea.
RP Jang, SH (通讯作者)，Yeungnam Univ, Sch Med, Dept Phys Med & Rehabil, Taegu, South Korea.
EM strokerehab@hanmail.net
CR Basser P, 1994, J MAGN RESON SER B, V103, P247, DOI 10.1006/jmrb.1994.1037
   Bastings E, 1997, J NEUROL REHABIL, V11, P97
   Beaulieu C, 2002, NMR BIOMED, V15, P435, DOI 10.1002/nbm.782
   Binkofski F, 1996, ANN NEUROL, V39, P460, DOI 10.1002/ana.410390408
   Carano R, 2000, J MAGN RESON IMAGING, V12, P842, DOI 10.1002/1522-2586(200012)12:6<842::AID-JMRI7>3.0.CO;2-5
   Green H, 2002, STROKE, V33, P1517, DOI 10.1161/01.STR.0000016973.80180.7B
   Hendricks H, 1997, SCAND J REHABIL MED, V29, P155
   Higano S, 2001, AM J NEURORADIOL, V22, P456
   Le BD, 2001, J MAGN RESON IMAGING, V13, P534, DOI 10.1002/jmri.1076
   Muller K, 1997, ANN NEUROL, V42, P705, DOI 10.1002/ana.410420506
   Nelles G, 1999, ANN NEUROL, V46, P901, DOI 10.1002/1531-8249(199912)46:6<901::AID-ANA13>3.0.CO;2-7
   Pierpaoli C, 1996, RADIOLOGY, V201, P637, DOI 10.1148/radiology.201.3.8939209
   Plewnia C, 2003, NEUROREPORT, V14, P609, DOI 10.1097/00001756-200303240-00017
   Ross E, 1980, NEUROLOGY, V30, P59, DOI 10.1212/WNL.30.1.59
   Schmithorst V, 2002, NEUROSCI LETT, V321, P57, DOI 10.1016/S0304-3940(02)00054-X
   Schmithorst V, 2002, RADIOLOGY, V222, P212, DOI 10.1148/radiol.2221010626
   Shelton F, 2001, STROKE, V32, P107, DOI 10.1161/01.STR.32.1.107
   Shimony J, 1999, RADIOLOGY, V212, P770, DOI 10.1148/radiology.212.3.r99au51770
   Sorensen A, 1999, RADIOLOGY, V212, P785, DOI 10.1148/radiology.212.3.r99se24785
   Sotak C, 2002, NMR BIOMED, V15, P561, DOI 10.1002/nbm.786
   Watanabe T, 2001, J NEUROSURG, V94, P955, DOI 10.3171/jns.2001.94.6.0955
   Werring D, 2000, J NEUROL NEUROSUR PS, V69, P269, DOI 10.1136/jnnp.69.2.269
   Wieshmann U, 1999, NEUROIMAGE, V10, P225, DOI 10.1006/nimg.1999.0456
   Yang Q, 1999, STROKE, V30, P2382, DOI 10.1161/01.STR.30.11.2382
NR 24
TC 47
Z9 48
U1 0
U2 2
PU IOS PRESS
PI AMSTERDAM
PA NIEUWE HEMWEG 6B, 1013 BG AMSTERDAM, NETHERLANDS
SN 0922-6028
EI 
J9 RESTOR NEUROL NEUROS
PD JUN 15
PY 2005
VL 23
IS 1
BP 11
EP 17
DI 
PG 7
WC Neurosciences
SC Neurosciences & Neurology
GA 944HG
UT WOS:000230417200002
PM 15846028
ER

PT J
AU Ward, NS
AF Ward, Ns
TI Neural plasticity and recovery of function
SO BOUNDARIES OF CONSCIOUSNESS: NEUROBIOLOGY AND NEUROPATHOLOGY
LA English
DT Review
ID transcranial magnetic stimulation; primary motor cortex; premotor cortex; follow-up; corticospinal tract; finger movement; longitudinal pet; chronic stroke; reorganization; infarction
AB Recovery of the function after stroke is a consequence of many factors including resolution of oedema and survival of the ischaemic penumbra. In addition there is a growing interest in the role of central nervous system (CNS) reorganization. Much of the evidence supporting this comes from animal models of focal brain injury, but non-invasive techniques such as functional magnetic resonance imaging, transcranial magnetic stimulation, electroencephalography and magnetoencephalography now allow the study of the working human brain. Using these techniques it is apparent that the motor system of the brain adapts to damage in a way that attempts to preserve motor function. This has been demonstrated after stroke, as part of the ageing process, and even after disruption of normal motor cortex with repetitive transcranial magnetic stimulation. The result of this reorganization is a new functional architecture, one which will vary from patient to patient depending on the anatomy of the damage, the biological age of the patient and lastly the chronicity of the lesion. The success of any given therapeutic intervention will depend on how well it interacts with this new functional architecture. Thus it is crucial that the study of novel therapeutic strategies for treating motor impairment after stroke take account of this. This review maps out the attempts to describe functionally relevant adaptive changes in the human brain following focal damage. A greater understanding of how these changes are related to the recovery process will allow not only the development of novel therapeutic techniques that are based on neurobiological principles and designed to minimize impairment in patients suffering from stroke, but also to target these therapies at the appropriate patients.
C1 UCL, Neurol Inst, Wellcome Dept Imaging Neurosci, London WC1N 3BG, England.
RP Ward, NS (通讯作者)，UCL, Neurol Inst, Wellcome Dept Imaging Neurosci, 12 Queen Sq, London WC1N 3BG, England.
EM n.ward@fil.ion.ucl.ac.uk
FU Wellcome Trust Funding Source: Medline
CR Brinkman J, 1973, BRAIN, V96, P653, DOI 10.1093/brain/96.4.653
   Buchkremerratzm , 1996, STROKE, V27, P1105
   Butefisch C, 2004, J NEUROPHYSIOL, V91, P2110, DOI 10.1152/jn.01038.2003
   Butefisch C, 2003, BRAIN, V126, P470, DOI 10.1093/brain/awg044
   Calautti C, 2001, STROKE, V32, P2534, DOI 10.1161/hs1101.097401
   Calautti C, 2003, NEUROIMAGE, V19, P1650, DOI 10.1016/S1053-8119(03)00205-2
   Carr L, 1994, J PHYSIOL-LONDON, V475, P217, DOI 10.1113/jphysiol.1994.sp020063
   Castroalamancos M, 1995, J NEUROSCI, V15, P5324
   Chen R, 1997, ANN NEUROL, V41, P247, DOI 10.1002/ana.410410216
   Chollet F, 1991, ANN NEUROL, V29, P63, DOI 10.1002/ana.410290112
   Cramer S, 2000, TRENDS NEUROSCI, V23, P265, DOI 10.1016/S0166-2236(00)01562-9
   Cramer S, 1997, STROKE, V28, P2518, DOI 10.1161/01.STR.28.12.2518
   Cruz M, 1999, ELECTROMYOGR CLIN NE, V39, P405
   Delvaux V, 2003, CLIN NEUROPHYSIOL, V114, P1217, DOI 10.1016/S1388-2457(03)00070-1
   Feydy A, 2002, STROKE, V33, P1610, DOI 10.1161/01.STR.0000017100.68294.52
   Fridman E, 2004, BRAIN, V127, P747, DOI 10.1093/brain/awh082
   Gallien P, 2003, EUR J NEUROL, V10, P373, DOI 10.1046/j.1468-1331.2003.00593.x
   Hagemann G, 1998, ANN NEUROL, V44, P255, DOI 10.1002/ana.410440217
   Heald A, 1993, BRAIN, V116, P1371, DOI 10.1093/brain/116.6.1371
   Hikosaka O, 2002, CURR OPIN NEUROBIOL, V12, P217, DOI 10.1016/S0959-4388(02)00307-0
   Huang M, 2004, CLIN NEUROPHYSIOL, V115, P820, DOI 10.1016/j.clinph.2003.11.022
   Indredavik B, 1999, STROKE, V30, P1524, DOI 10.1161/01.STR.30.8.1524
   Johansen-berg H, 2002, BRAIN, V125, P2731, DOI 10.1093/brain/awf282
   Johansen-berg H, 2002, P NATL ACAD SCI USA, V99, P14518, DOI 10.1073/pnas.222536799
   Jones T, 1994, J NEUROSCI, V14, P2140
   Kolb B, 1998, NEUROSCI BIOBEHAV R, V22, P143, DOI 10.1016/S0149-7634(97)00008-0
   Lee L, 2003, J NEUROSCI, V23, P5308
   Levy L, 2002, ANN NEUROL, V52, P755, DOI 10.1002/ana.10372
   Loubinoux I, 2003, NEUROIMAGE, V20, P2166, DOI 10.1016/j.neuroimage.2003.08.017
   Luke L, 2004, SYNAPSE, V54, P187, DOI 10.1002/syn.20080
   Maier M, 2002, CEREB CORTEX, V12, P281, DOI 10.1093/cercor/12.3.281
   Marshall R, 2000, STROKE, V31, P656, DOI 10.1161/01.STR.31.3.656
   Martinsson L, 2003, STROKE, V34, P2766, DOI 10.1161/01.STR.0000098003.50143.17
   Miyai I, 2003, STROKE, V34, P2866, DOI 10.1161/01.STR.0000100166.81077.8A
   Murase N, 2004, ANN NEUROL, V55, P400, DOI 10.1002/ana.10848
   Neumann-haefelin T, 1998, NEUROSCIENCE, V87, P871, DOI 10.1016/S0306-4522(98)00124-9
   Pavlides C, 1993, J NEUROPHYSIOL, V70, P733, DOI 10.1152/jn.1993.70.2.733
   Pennisi G, 1999, STROKE, V30, P2666, DOI 10.1161/01.STR.30.12.2666
   Schallert T, 2000, J CEREBR BLOOD F MET, V20, P1513, DOI 10.1097/00004647-200011000-00001
   Scheidtmann K, 2001, LANCET, V358, P787, DOI 10.1016/S0140-6736(01)05966-9
   Schmidlin E, 2004, BRAIN RES, V1017, P172, DOI 10.1016/j.brainres.2004.05.036
   Seitz R, 1998, ARCH NEUROL-CHICAGO, V55, P1081, DOI 10.1001/archneur.55.8.1081
   Shimizu T, 2002, BRAIN, V125, P1896, DOI 10.1093/brain/awf183
   Strens L, 2003, CURR BIOL, V13, P1201, DOI 10.1016/S0960-9822(03)00453-6
   Strick PL, 1988, ADV NEUROL, V47, P293
   *strok UTC, 2000, ORG INP STROK UN CAR, V0, P0
   Uy J, 2003, NEUROLOGY, V61, P982, DOI 10.1212/01.WNL.0000078809.33581.1F
   Wade DT, 1987, INT REHABIL MED, V8, P129
   Ward N, 2003, BRAIN, V126, P873, DOI 10.1093/brain/awg071
   Ward N, 2004, ANN NEUROL, V55, P829, DOI 10.1002/ana.20099
   Ward N, 2003, BRAIN, V126, P1430, DOI 10.1093/brain/awg145
   Ward N, 2003, BRAIN, V126, P2476, DOI 10.1093/brain/awg245
   Weiller C, 1992, ANN NEUROL, V31, P463, DOI 10.1002/ana.410310502
   Weiller C, 1993, ANN NEUROL, V33, P181
   Werhahn K, 2003, ANN NEUROL, V54, P464, DOI 10.1002/ana.10686
   Whishaw I, 2002, BEHAV BRAIN RES, V134, P323, DOI 10.1016/S0166-4328(02)00051-7
   Witte O, 1998, CURR OPIN NEUROL, V11, P655, DOI 10.1097/00019052-199812000-00008
   Zemke A, 2003, STROKE, V34, P0, DOI 10.1161/01.STR.0000065827.35634.5E
NR 58
TC 67
Z9 71
U1 0
U2 11
PU ELSEVIER SCIENCE BV
PI AMSTERDAM
PA SARA BURGERHARTSTRAAT 25, PO BOX 211, 1000 AE AMSTERDAM, NETHERLANDS
SN 0079-6123
EI 
J9 PROG BRAIN RES
PD JUN 15
PY 2005
VL 150
IS 
BP 527
EP 535
DI 10.1016/S0079-6123(05)50036-0
PG 9
WC Neurosciences; Psychology, Experimental
SC Neurosciences & Neurology; Psychology
GA BDL90
UT WOS:000234202300037
PM 16186046
ER

PT J
AU Hummel, F
   Cohen, LG
AF Hummel, F
   Cohen, Lg
TI Improvement of motor function with noninvasive cortical stimulation in a patient with chronic stroke
SO NEUROREHABILITATION AND NEURAL REPAIR
LA English
DT Article
DE stroke; rehabilitation; stimulation; TMS; DCS; motor
ID transcranial magnetic stimulation; cortex stimulation; excitability; plasticity; modulation; recovery; brain; infarct; hand
AB This manuscript reports the effects of transcranial DC stimulation (tDCS), a technique that enhances cortical plasticity in healthy humans, on motor function in a patient with chronic subcortical ischemic stroke. tDCS but not sham applied in a double-blind protocol to motor region of the affected hemisphere led to improvements in pinch force, Jebsen-Taylor Hand Function Test, and simple reaction times in the paretic hand that outlasted the stimulation period for at least 40min. These changes were accompanied by increased corticomotor excitability identified by enhanced recrutiment curves and reduced intracortical inhibition to transcranical magnetic stimulation. These results document a beneficial effect of noninvasive brain stimulation on motor function in a human patient with stroke and raise the hypothesis of it potential application in neurorehabilitation.
C1 NINDS, Human Cort Physiol Sect, NIH, Bethesda, MD 20817 USA.
   Univ Tubingen, Dept Neurol, Cort Physiol Res Grp, D-7400 Tubingen, Germany.
   Univ Tubingen, Hertie Inst Clin Brain Res, Tubingen, Germany.
RP Cohen, LG (通讯作者)，NINDS, Human Cort Physiol Sect, NIH, Bethesda, MD 20817 USA.
EM cohenl@ninds.nih.gov
FU NATIONAL INSTITUTE OF NEUROLOGICAL DISORDERS AND STROKE [ZIANS002978, Z01NS002978] Funding Source: NIH RePORTER
CR Adkins-muir D, 2003, NEUROL RES, V25, P780, DOI 10.1179/016164103771953853
   Brown J, 2003, NEUROL RES, V25, P815, DOI 10.1179/016164103771953907
   Butefisch C, 2004, J NEUROPHYSIOL, V91, P2110, DOI 10.1152/jn.01038.2003
   Chen R, 2000, MUSCLE NERVE, V0, PS26
   Cohen L, 1998, J CLIN NEUROPHYSIOL, V15, P305, DOI 10.1097/00004691-199807000-00003
   Conforto A, 2002, ANN NEUROL, V51, P122, DOI 10.1002/ana.10070
   Day B, 1989, BRAIN, V112, P649, DOI 10.1093/brain/112.3.649
   Floel A, 2004, ANN NEUROL, V56, P206, DOI 10.1002/ana.20170
   Garry M, 2004, J NEUROPHYSIOL, V91, P1570, DOI 10.1152/jn.00595.2003
   Hallett M, 2000, NATURE, V406, P147, DOI 10.1038/35018000
   Hummel F, 2004, NEUROIMAGE, V22, P0
   Jebsen RH, 1969, ARCHIVES OF PHYSICAL MEDICINE AND REHABILITATION, V50, P311
   Jongbloed L, 1986, STROKE, V17, P765, DOI 10.1161/01.STR.17.4.765
   Kleim J, 2003, NEUROL RES, V25, P789, DOI 10.1179/016164103771953862
   Kraft G, 1992, ARCH PHYS MED REHAB, V73, P220
   Kujirai T, 1993, J PHYSIOL-LONDON, V471, P501, DOI 10.1113/jphysiol.1993.sp019912
   Lutsep HL, 2004, CURR NEUROL NEUROSCI REP, V4, P263, DOI 10.1007/s11910-004-0047-z
   Nitsche M, 2003, SUPPL CLIN NEUROPHYS, V56, P255
   Nitsche M, 2004, EUR J NEUROSCI, V19, P2720, DOI 10.1111/j.0953-816X.2004.03398.x
   Nitsche M, 2001, NEUROLOGY, V57, P1899, DOI 10.1212/WNL.57.10.1899
   Nitsche M, 2003, J COGNITIVE NEUROSCI, V15, P619, DOI 10.1162/089892903321662994
   Nitsche M, 2000, J PHYSIOL-LONDON, V527, P633, DOI 10.1111/j.1469-7793.2000.t01-1-00633.x
   Paulus W, 2003, SUPPL CLIN NEUROPHYS, V56, P249
   Plautz E, 2003, NEUROL RES, V25, P801, DOI 10.1179/016164103771953880
   Rossini P, 1994, ELECTROEN CLIN NEURO, V91, P79, DOI 10.1016/0013-4694(94)90029-9
   Teskey G, 2003, NEUROL RES, V25, P794, DOI 10.1179/016164103771953871
   Ziemann U, 1998, J NEUROSCI, V18, P7000
   Ziemann U, 1998, J NEUROSCI, V18, P1115
   Ziemann U, 2001, BRAIN, V124, P1171, DOI 10.1093/brain/124.6.1171
NR 29
TC 184
Z9 188
U1 0
U2 26
PU SAGE PUBLICATIONS INC
PI THOUSAND OAKS
PA 2455 TELLER RD, THOUSAND OAKS, CA 91320 USA
SN 1545-9683
EI 
J9 NEUROREHAB NEURAL RE
PD MAR 15
PY 2005
VL 19
IS 1
BP 14
EP 19
DI 10.1177/1545968304272698
PG 6
WC Clinical Neurology; Rehabilitation
SC Neurosciences & Neurology; Rehabilitation
GA 902EX
UT WOS:000227338200002
PM 15673839
ER

PT J
AU Nygren, J
   Wieloch, T
AF Nygren, J
   Wieloch, T
TI Enriched environment enhances recovery of motor function after focal ischemia in mice, and downregulates the transcription factor NGFI-A
SO JOURNAL OF CEREBRAL BLOOD FLOW AND METABOLISM
LA English
DT Article
DE brain plasticity; enriched environment; mice; NGFI-A; stroke
ID adult-rat; cortical ischemia; dendritic growth; brain infarct; plasticity; stroke; expression; cortex; gene; injury
AB The purpose of this study was to investigate the effect of enriched environment on motor function after experimental stroke in mice, and to determine whether time in enriched environment affects functional recovery. Earlier investigations have shown that rats placed in an enriched environment after focal ischemia, remarkably improve motor function, but similar observations in mice have not been reported. In this study, we show that placing mice in an enriched environment for 3 h daily for 2 weeks, after transient (50 mins) occlusion of the middle cerebral artery, enhanced neurologic outcome. Continuous postischemic housing in the enriched environment likewise improved motor function, but mortality increased. Two weeks exposure to enriched environment followed by housing the mice in standard cages for 2 weeks, resulted in a loss of the improved motor function. In contrast, 4 weeks exposure to enriched environment led to an improved motor function and to a better maintenance of neurologic recovery. The expression levels of the immediate-early gene nerve growth factor-induced gene A at 2 to 3 weeks of recovery decreased in animals housed in enriched environment, implying this transcription factor in the recovery process. We conclude that housing mice in an enriched environment after experimental stroke improves functional outcome. Also, the presented experimental procedure is useful for further studies of the genomics of functional recovery after experimental stroke.
C1 Lund Univ, Wallenberg Neurosci Ctr, Expt Brain Res Lab, S-22184 Lund, Sweden.
RP Nygren, J (通讯作者)，Lund Univ, Wallenberg Neurosci Ctr, Expt Brain Res Lab, BMC A13, S-22184 Lund, Sweden.
EM Josefine.Nygren@expbr.lu.se
CR Asplund K, 1997, STROKE, V28, P2139, DOI 10.1161/01.STR.28.11.2139
   Biernaskie J, 2001, J NEUROSCI, V21, P5272, DOI 10.1523/JNEUROSCI.21-14-05272.2001
   Carmichael S, 2001, NEUROBIOL DIS, V8, P910, DOI 10.1006/nbdi.2001.0425
   Chen R, 2002, NEUROSCIENCE, V111, P761, DOI 10.1016/S0306-4522(02)00025-8
   Dahlqvist P, 1999, NEUROSCIENCE, V93, P527, DOI 10.1016/S0306-4522(99)00183-9
   Dahlqvist P, 2003, NEUROSCIENCE, V119, P643, DOI 10.1016/S0306-4522(03)00195-7
   Ernst E, 1990, STROKE, V21, P1081, DOI 10.1161/01.STR.21.7.1081
   Grabowski M, 1995, EXP NEUROL, V133, P96, DOI 10.1006/exnr.1995.1011
   Haemisch A, 1994, PHYSIOL BEHAV, V56, P1041, DOI 10.1016/0031-9384(94)90341-7
   Hara H, 1996, J CEREBR BLOOD F MET, V16, P605, DOI 10.1097/00004647-199607000-00010
   Ickes B, 2000, EXP NEUROL, V164, P45, DOI 10.1006/exnr.2000.7415
   Johansson B, 2004, RESTOR NEUROL NEUROS, V22, P163
   Johansson B, 2002, J CEREBR BLOOD F MET, V22, P89, DOI 10.1097/00004647-200201000-00011
   Johansson B, 1996, STROKE, V27, P324, DOI 10.1161/01.STR.27.2.324
   Jones T, 1999, J COMP NEUROL, V414, P57
   Jones T, 1992, BRAIN RES, V581, P156, DOI 10.1016/0006-8993(92)90356-E
   Jones T, 1996, BRAIN RES, V733, P142, DOI 10.1016/S0006-8993(96)00792-5
   Keyvani K, 2004, J NEUROPATH EXP NEUR, V63, P598, DOI 10.1093/jnen/63.6.598
   Komitova M, 2002, J CEREBR BLOOD F MET, V22, P852, DOI 10.1097/00004647-200207000-00010
   Kotila M, 1984, STROKE, V15, P1039, DOI 10.1161/01.STR.15.6.1039
   Krebs HI, 1998, IEEE TRANS REHABIL ENG, V6, P75, DOI 10.1109/86.662623
   Krieger D, 2004, STROKE, V35, P1482, DOI 10.1161/01.STR.0000126118.44249.5c
   Liepert J, 1998, NEUROSCI LETT, V250, P5, DOI 10.1016/S0304-3940(98)00386-3
   Liepert J, 2000, STROKE, V31, P1210, DOI 10.1161/01.STR.31.6.1210
   Ohlsson A, 1995, STROKE, V26, P644, DOI 10.1161/01.STR.26.4.644
   Olsson T, 1994, MOL BRAIN RES, V23, P349, DOI 10.1016/0169-328X(94)90246-1
   Pinaud R, 2002, NEUROSCIENCE, V112, P573, DOI 10.1016/S0306-4522(02)00094-5
   Pinaud R, 2001, MOL BRAIN RES, V91, P50, DOI 10.1016/S0169-328X(01)00121-8
   Rampon C, 2000, P NATL ACAD SCI USA, V97, P12880, DOI 10.1073/pnas.97.23.12880
   Trachtenberg J, 2002, NATURE, V420, P788, DOI 10.1038/nature01273
   Van LP, 2001, PHYSIOL BEHAV, V72, P675, DOI 10.1016/S0031-9384(01)00425-5
   Vandeweerd H, 1997, PHYSIOL BEHAV, V62, P1019, DOI 10.1016/S0031-9384(97)00232-1
   Wallace C, 1995, MOL BRAIN RES, V32, P211, DOI 10.1016/0169-328X(95)00076-5
   Will B, 1992, ADV EXP MED BIOL, V325, P79
   Will B, 2004, PROG NEUROBIOL, V72, P167, DOI 10.1016/j.pneurobio.2004.03.001
NR 35
TC 57
Z9 58
U1 2
U2 6
PU SAGE PUBLICATIONS INC
PI THOUSAND OAKS
PA 2455 TELLER RD, THOUSAND OAKS, CA 91320 USA
SN 0271-678X
EI 
J9 J CEREBR BLOOD F MET
PD DEC 15
PY 2005
VL 25
IS 12
BP 1625
EP 1633
DI 10.1038/sj.jcbfm.9600157
PG 9
WC Endocrinology & Metabolism; Hematology; Neurosciences
SC Endocrinology & Metabolism; Hematology; Neurosciences & Neurology
GA 020UZ
UT WOS:000235939600006
PM 15917744
ER

PT J
AU Carey, LM
   Abbott, DF
   Egan, GF
   Bernhardt, J
   Donnan, GA
AF Carey, Lm
   Abbott, Df
   Egan, Gf
   Bernhardt, J
   Donnan, Ga
TI Motor impairment and recovery in the upper limb after stroke - Behavioral and neuroanatomical correlates
SO STROKE
LA English
DT Article
DE brain mapping; cerebrovascular accident; neuronal plasticity; recovery of function; upper extremity
ID functional neuroanatomy; brain activation; cortex; area; movement; fmri; pet
AB Background and Purpose-Motor recovery after stroke is associated with cerebral reorganization. However, few studies have investigated the relationship directly, and findings are equivocal. We therefore aimed to characterize the relationship between motor impairment, motor recovery, and task-related changes in regional cerebral blood flow (DeltarCBF) longitudinally. Methods-We obtained a profile of motor impairment and recovery in the upper limb and conducted positron emission tomography motor activation studies using a simple finger-tapping task in 9 stroke patients 2 to 7 weeks after stroke and 6 months later. For correlation analysis, mean images of task-related DeltarCBF for each individual were linearly regressed with motor impairment scores. Motor recovery was correlated with longitudinal DeltarCBF images. Results-Patients (7 males; 72.0+/-9.8 years) demonstrated a wide range of impairment severity and variable recovery. Upper-limb motor function was linearly correlated with task-related DeltarCBF. Importantly, sites of correlated DeltarCBF differed over time. Subacutely correlated DeltarCBF was observed in supplementary motor area (SMA), bilateral cingulate, and contralesional insula with a small area in ipsilesional primary sensorimotor cortex (SM1). Conversely, at the 6-month study, correlated DeltarCBF was primarily in ipsilesional SM1, extending to the cingulate gyrus. Better motor recovery was correlated with reduction in contralesional activity and increase in ipsilesional SM1. Conclusions-Upper-limb motor function and recovery are correlated with DeltarCBF in SMA, cingulate, insula, and SM1, highlighting the role of these areas in the recovery process. The dynamic nature of the relationship suggests ongoing adaptation within motor networks.
C1 Austin Hlth, Natl Stroke Res Inst, Heidelberg West, Vic 3081, Australia.
   Austin Hlth, Inst Brain Res, Heidelberg West, Vic, Australia.
   La Trobe Univ, Bundoora, Vic 3083, Australia.
   Howard Florey Inst, Melbourne, Vic, Australia.
RP Carey, LM (通讯作者)，Austin Hlth, Natl Stroke Res Inst, Level 2,Neurosci Bldg,Banksia St, Heidelberg West, Vic 3081, Australia.
EM lcarey@nsri.org.au
CR Ada L, 1996, HUM MOVEMENT SCI, V15, P671, DOI 10.1016/0167-9457(96)00015-2
   Bernhardt J, 1998, PHYS THER, V78, P259, DOI 10.1093/ptj/78.3.259
   Binkofski F, 2001, CEREBROVASC DIS, V11, P273, DOI 10.1159/000047650
   Calautti C, 2001, NEUROREPORT, V12, P3883, DOI 10.1097/00001756-200112210-00005
   Calautti C, 2003, STROKE, V34, P1553, DOI 10.1161/01.STR.0000071761.36075.A6
   Carey L, 2000, NEUROIMAGE, V11, P124, DOI 10.1006/nimg.1999.0522
   Catalan M, 1998, BRAIN, V121, P253, DOI 10.1093/brain/121.2.253
   Davis S, 1998, INTERVENTIONAL THERA, V0, P0
   Dum R, 1996, J NEUROSCI, V16, P6513
   Feydy A, 2002, STROKE, V33, P1610, DOI 10.1161/01.STR.0000017100.68294.52
   Heinemann A, 1987, ARCH NEUROL-CHICAGO, V44, P1167, DOI 10.1001/archneur.1987.00520230051013
   Johansen-berg H, 2002, EXP BRAIN RES, V142, P13, DOI 10.1007/s00221-001-0905-8
   Karni A, 1995, NATURE, V377, P155
   Maier M, 2002, CEREB CORTEX, V12, P281, DOI 10.1093/cercor/12.3.281
   Nudo R, 1999, CURR OPIN NEUROBIOL, V9, P740, DOI 10.1016/S0959-4388(99)00027-6
   Prigatano G, 1997, ARCH PHYS MED REHAB, V78, P847, DOI 10.1016/S0003-9993(97)90198-2
   Small S, 2002, BRAIN, V125, P1544, DOI 10.1093/brain/awf148
   Van DLJ, 2001, ARCH PHYS MED REHAB, V82, P14, DOI 10.1053/apmr.2001.18668
   Ward N, 2003, BRAIN, V126, P1430, DOI 10.1093/brain/awg145
   Ward N, 2003, BRAIN, V126, P2476, DOI 10.1093/brain/awg245
   Zemke A, 2003, STROKE, V34, P0, DOI 10.1161/01.STR.0000065827.35634.5E
NR 21
TC 67
Z9 72
U1 0
U2 6
PU LIPPINCOTT WILLIAMS & WILKINS
PI PHILADELPHIA
PA 530 WALNUT ST, PHILADELPHIA, PA 19106-3621 USA
SN 0039-2499
EI 
J9 STROKE
PD MAR 15
PY 2005
VL 36
IS 3
BP 625
EP 629
DI 10.1161/01.STR.0000155720.47711.83
PG 5
WC Clinical Neurology; Peripheral Vascular Disease
SC Neurosciences & Neurology; Cardiovascular System & Cardiology
GA 902QN
UT WOS:000227371700030
PM 15677574
ER

PT J
AU Thaut, MH
AF Thaut, Mh
TI The future of music in therapy and medicine
SO NEUROSCIENCES AND MUSIC II: FROM PERCEPTION TO PERFORMANCE
LA English
DT Article; Proceedings Paper
DE music; neuroscience; aesthetics; neurologic music therapy
ID rhythmic auditory-stimulation; melodic intonation therapy; parkinsons-disease; hemiparetic stroke; nonfluent aphasia; motor function; memory; gait; dementia; recall
AB The understanding of music's role and function in therapy and medicine is undergoing a rapid transformation, based on neuroscientific research showing the reciprocal relationship between studying the neurobiological foundations of music in the brain and how musical behavior through learning and experience changes brain and behavior function. Through this research the theory and clinical practice of music therapy is changing more and more from a social science model, based on cultural roles and general wellbeing concepts, to a neuroscience-guided model based on brain function and music perception. This paradigm shift has the potential to move music therapy from an adjunct modality to a central treatment modality in rehabilitation and therapy.
C1 Colorado State Univ, Ctr Biomed Res Mus, Mol Neurosci Program, Ft Collins, CO 80523 USA.
   Colorado State Univ, Ctr Biomed Res Mus, Cellular Program, Ft Collins, CO 80523 USA.
   Colorado State Univ, Ctr Biomed Res Mus, Integrat Neurosci Program, Ft Collins, CO 80523 USA.
RP Thaut, MH (通讯作者)，Colorado State Univ, Ctr Biomed Res Mus, Mol Neurosci Program, Ft Collins, CO 80523 USA.
EM Michael.Thaut@ColoState.edu
CR Avanzini G, 2003, NEUROSCIENCES MUSIC, V999, P0
   Baur B, 2000, NEUROCASE, V6, P415, DOI 10.1080/13554790008402712
   Belin P, 1996, NEUROLOGY, V47, P1504, DOI 10.1212/WNL.47.6.1504
   Berlyne D, 1971, AESTHETICS PSYCHOBIO, V0, P0
   Bonakdarpour B, 2003, APHASIOLOGY, V17, P75, DOI 10.1080/729254891
   Boucher V, 2001, APHASIOLOGY, V15, P131, DOI 10.1080/02687040042000098
   Chan A, 1998, NATURE, V396, P128, DOI 10.1038/24075
   Claussen D, 1997, CAN J MUSIC THER, V5, P55
   Cowles A, 2003, NEUROCASE, V9, P493, DOI 10.1076/neur.9.6.493.29378
   Delolmo M, 2003, P SOC NEUROSCI, V734, P2
   Deutsch D, 1992, MUSIC MIND BRAIN, V0, P119
   Foster N, 2001, EXP AGING RES, V27, P215, DOI 10.1080/036107301300208664
   Freedland R, 2002, NEUROREHABILITATION, V17, P81
   Gfeller K, 1983, J MUSIC THER, V20, P179, DOI 10.1093/jmt/20.4.179
   Glover H, 1996, PERCEPT MOTOR SKILL, V83, P511, DOI 10.2466/pms.1996.83.2.511
   Haslam C, 2002, NEUROCASE, V8, P453, DOI 10.1093/neucas/8.6.453
   Hausdorff J, 2003, EXP BRAIN RES, V149, P187, DOI 10.1007/s00221-002-1354-8
   Ho Y, 2003, NEUROPSYCHOLOGY, V17, P439, DOI 10.1037/0894-4105.17.3.439
   Hommel M, 1990, ARCH NEUROL-CHICAGO, V47, P573, DOI 10.1001/archneur.1990.00530050097018
   Howe T, 2003, CLIN REHABIL, V17, P363, DOI 10.1191/0269215503cr621oa
   Hummelsheim H, 1999, CURR OPIN NEUROL, V12, P697, DOI 10.1097/00019052-199912000-00007
   Hurt C, 1998, J MUSIC THER, V35, P228, DOI 10.1093/jmt/35.4.228
   Kilgour A, 2000, MEM COGNITION, V28, P700, DOI 10.3758/BF03198404
   Klimesch W, 1998, NEUROSCI LETT, V244, P73, DOI 10.1016/S0304-3940(98)00122-0
   Mauritz K, 2002, EUR J NEUROL, V9, P23, DOI 10.1046/j.1468-1331.2002.0090s1023.x
   Mcintosh GC, 1997, J NEUROL NEUROSUR PS, V62, P122
   Merzenich M, 1993, ANN NY ACAD SCI, V682, P1
   Miller R, 1996, MUSIC MED, V2, P76
   Overy K, 2003, ANN NY ACAD SCI, V999, P497, DOI 10.1196/annals.1284.060
   Pacchetti C, 2000, PSYCHOSOM MED, V62, P386, DOI 10.1097/00006842-200005000-00012
   Pilon M, 1998, BRAIN INJURY, V12, P793, DOI 10.1080/026990598122188
   Rainey D, 2002, MUSIC PERCEPT, V20, P173, DOI 10.1525/mp.2002.20.2.173
   Rosenbaum R, 2004, P SOC NEUROSCI, V203, P8
   Rossignol S, 1976, ELECTROEN CLIN NEURO, V41, P83, DOI 10.1016/0013-4694(76)90217-0
   Son G, 2002, J NURS SCHOLARSHIP, V34, P263, DOI 10.1111/j.1547-5069.2002.00263.x
   Thaut M, 2005, OXFORD HDB MUSIC BRA, V0, P0
   Thaut M, 1998, DEV MED CHILD NEUROL, V40, P15
   Thaut M, 1997, J NEUROL SCI, V151, P207, DOI 10.1016/S0022-510X(97)00146-9
   Thaut M, 2005, ANN NY ACAD SCI, V1060, P243, DOI 10.1196/annals.1360.017
   Thaut M, 2002, NEUROPSYCHOLOGIA, V40, P1073, DOI 10.1016/S0028-3932(01)00141-5
   Thaut M, 2001, FUNCT NEUROL, V16, P163
   Thaut M, 1996, MOVEMENT DISORD, V11, P193, DOI 10.1002/mds.870110213
   Thaut M, 1993, J NEUROL REHABIL, V7, P9, DOI 10.1177/136140969300700103
   Wallace W, 1994, J EXP PSYCHOL LEARN, V20, P1471, DOI 10.1037/0278-7393.20.6.1471
   Warren J, 2003, NEUROCASE, V9, P140, DOI 10.1076/neur.9.2.140.15068
   Whitall J, 2000, STROKE, V31, P2390, DOI 10.1161/01.STR.31.10.2390
   Wolfe D, 1993, J MUSIC THER, V30, P100, DOI 10.1093/jmt/30.2.100
NR 47
TC 56
Z9 60
U1 5
U2 69
PU NEW YORK ACAD SCIENCES
PI NEW YORK
PA 2 EAST 63RD ST, NEW YORK, NY 10021 USA
SN 0077-8923
EI 
J9 ANN NY ACAD SCI
PD JUN 15
PY 2005
VL 1060
IS 
BP 303
EP 308
DI 10.1196/annals.1360.023
PG 6
WC Multidisciplinary Sciences; Music; Clinical Neurology; Psychology; Psychology, Experimental
SC Science & Technology - Other Topics; Music; Neurosciences & Neurology; Psychology
GA BEE76
UT WOS:000236996500036
PM 16597779
ER

PT J
AU Mansur, CG
   Fregni, F
   Boggio, PS
   Riberto, M
   Gallucci-neto, J
   Santos, CM
   Wagner, T
   Rigonatti, SP
   Marcolin, MA
   Pascual-leone, A
AF Mansur, Cg
   Fregni, F
   Boggio, Ps
   Riberto, M
   Gallucci-neto, J
   Santos, Cm
   Wagner, T
   Rigonatti, Sp
   Marcolin, Ma
   Pascual-leone, A
TI A sham stimulation-controlled trial of rTMS of the unaffected hemiphere in stroke patients
SO NEUROLOGY
LA English
DT Article
ID transcranial magnetic stimulation; motor cortex; recovery
AB The authors investigated the use of slow-frequency repetitive transcranial magnetic stimulation (rTMS) to the unaffected hemisphere to decrease interhemispheric inhibition of the lesioned hemisphere and improve motor function in patients within 12 months of a stroke. Patients showed a significant decrease in simple and choice reaction time and improved performance of the Purdue Pegboard test with their affected hand after rTMS of the motor cortex in the intact hemisphere as compared with sham rTMS.
C1 Harvard Univ, Ctr Noninvas Brain Stimulat, Beth Israel Deaconess Med Ctr, Boston, MA 02215 USA.
   Univ Sao Paulo, Dept Phys Med & Rehabil, Sao Paulo, Brazil.
   Univ Sao Paulo, Inst Psychiat, Sao Paulo, Brazil.
RP Fregni, F (通讯作者)，Harvard Univ, Ctr Noninvas Brain Stimulat, Beth Israel Deaconess Med Ctr, 330 Brookline Ave,KS 433, Boston, MA 02215 USA.
EM ffregni@bidmc.harvard.edu
FU NATIONAL CENTER FOR RESEARCH RESOURCES [M01RR001032, K24RR018875] Funding Source: NIH RePORTER; NATIONAL HEART, LUNG, AND BLOOD INSTITUTE [K30HL004095] Funding Source: NIH RePORTER; NATIONAL INSTITUTE OF NEUROLOGICAL DISORDERS AND STROKE [R01NS047754] Funding Source: NIH RePORTER; NCRR NIH HHS [M01 RR01032, K24 RR018875] Funding Source: Medline; NHLBI NIH HHS [K30 HL004095-03] Funding Source: Medline; NINDS NIH HHS [R01-NS 47754, R01-NS 20068] Funding Source: Medline
CR Brown J, 2003, NEUROL RES, V25, P815, DOI 10.1179/016164103771953907
   Chen R, 1997, NEUROLOGY, V48, P1398, DOI 10.1212/WNL.48.5.1398
   Kobayashi M, 2004, NEUROLOGY, V62, P91, DOI 10.1212/WNL.62.1.91
   Levy R, 2004, NEUR M 2004 BIENN M, V0, P0
   Liepert J, 2000, ACTA NEUROL SCAND, V101, P321, DOI 10.1034/j.1600-0404.2000.90337a.x
   Liepert J, 2001, J NEUROL, V248, P315, DOI 10.1007/s004150170207
   Martin PI, 2004, SEMINARS IN SPEECH AND LANGUAGE, V25, P181
   Oliveri M, 1999, BRAIN, V122, P1731, DOI 10.1093/brain/122.9.1731
   Ward N, 2004, ARCH NEUROL-CHICAGO, V61, P1844, DOI 10.1001/archneur.61.12.1844
   Werhahn K, 2003, ANN NEUROL, V54, P464, DOI 10.1002/ana.10686
NR 10
TC 406
Z9 431
U1 3
U2 35
PU LIPPINCOTT WILLIAMS & WILKINS
PI PHILADELPHIA
PA TWO COMMERCE SQ, 2001 MARKET ST, PHILADELPHIA, PA 19103 USA
SN 0028-3878
EI 
J9 NEUROLOGY
PD MAY 24
PY 2005
VL 64
IS 10
BP 1802
EP 1804
DI 10.1212/01.WNL.0000161839.38079.92
PG 3
WC Clinical Neurology
SC Neurosciences & Neurology
GA 929AC
UT WOS:000229312900034
PM 15911819
ER

PT J
AU Riener, R
   Nef, T
   Colombo, G
AF Riener, R
   Nef, T
   Colombo, G
TI Robot-aided neurorehabilitation of the upper extremities
SO MEDICAL & BIOLOGICAL ENGINEERING & COMPUTING
LA English
DT Review
DE neurorehabilitation; movement therapy; robotics; paralysis; stroke; upper extremities
ID stroke rehabilitation; physical therapy; neuromuscular reeducation; randomized-trial; motor function; upper-limb; arm; recovery; intensity; telerehabilitation
AB Task-oriented repetitive movements can improve muscle strength and movement co-ordination in patients with impairments due to neurological lesions. The application of robotics and automation technology can serve to assist, enhance, evaluate and document the rehabilitation of movements. The paper provides an overview of existing devices that can support movement therapy of the upper extremities in subjects with neurological pathologies. The devices are critically compared with respect to technical function, clinical applicability, and, if they exist, clinical outcomes.
C1 ETH, Swiss Fed Inst Technol, Atomat Control Lab, Rehabil Engn Grp, Zurich, Switzerland.
   Univ Zurich, Univ Hosp Balgrist, Spinal Cord Injury Ctr, Zurich, Switzerland.
   Hocoma AG, Volketswil, Switzerland.
RP Riener, R (通讯作者)，ETH, Swiss Fed Inst Technol, Atomat Control Lab, Rehabil Engn Grp, Zurich, Switzerland.
EM riener@control.ee.ethz.ch
CR Aisen M, 1997, ARCH NEUROL-CHICAGO, V54, P443, DOI 10.1001/archneur.1997.00550160075019
   Basmajian J, 1987, ARCH PHYS MED REHAB, V68, P267
   Burdea G, 2000, IEEE T REHABIL ENG, V8, P430, DOI 10.1109/86.867886
   Coote S, 2002, IRISH J MED SCI, V170, P127
   Coote S, 2003, P 8 INT C REH ROB, V0, P59
   Coote S, 2003, P 7 C AAATE DUBL, V0, P78
   Cozens JA, 1999, IEEE TRANS REHABIL ENG, V7, P254, DOI 10.1109/86.769416
   Dickstein R, 1986, PHYS THER, V66, P1233, DOI 10.1093/ptj/66.8.1233
   Fasoli S, 2003, ARCH PHYS MED REHAB, V84, P477, DOI 10.1053/apmr.2003.50110
   Feys H, 1998, STROKE, V29, P785, DOI 10.1161/01.STR.29.4.785
   Harwin W, 2001, ASSIST TECHN RES SER, V10, P36
   Hesse S, 2003, ARCH PHYS MED REHAB, V84, P915, DOI 10.1016/S0003-9993(02)04954-7
   Hogan N, 1985, J DYN SYST-T ASME, V107, P1, DOI 10.1115/1.3140702
   Hogan N, 1995, US PATENT, V0, P0
   Jack D, 2001, IEEE T NEUR SYS REH, V9, P308, DOI 10.1109/7333.948460
   Jezernik S, 2003, SPINAL CORD, V41, P657, DOI 10.1038/sj.sc.3101518
   Krebs HI, 1998, IEEE TRANS REHABIL ENG, V6, P75, DOI 10.1109/86.662623
   Kwakkel G, 2002, J NEUROL NEUROSUR PS, V72, P473
   Kwakkel G, 1997, STROKE, V28, P1550, DOI 10.1161/01.STR.28.8.1550
   Kwakkel G, 1999, LANCET, V354, P191, DOI 10.1016/S0140-6736(98)09477-X
   Kwee H, 1988, P 3 INT C ASS ADV RE, V0, P460
   Langhammer B, 2000, CLIN REHABIL, V14, P361, DOI 10.1191/0269215500cr338oa
   Leifer L, 1981, ROBOTICS AGE MAY, V3, P4
   Linde VDR, 2002, HAPTICMASTER NEW HIG, V0, P1
   Lord J, 1986, ARCH PHYS MED REHAB, V67, P88, DOI 10.1016/0003-9993(86)90108-5
   Lum PS, 1993, IEEE TRANSACTIONS ON REHABILITATION ENGINEERING, V1, P185, DOI 10.1109/86.279267
   Lum P, 2002, ARCH PHYS MED REHAB, V83, P952, DOI 10.1053/apmr.2001.33101
   Lum P, 1995, IEEE T REHABIL ENG, V3, P166
   Nef T, 2004, DESIGN ARM REHABILIT, V0, P0
   Platz T, 2003, NERVENARZT, V74, P841, DOI 10.1007/s00115-003-1549-7
   Popescu V, 2000, IEEE T INF TECHNOL B, V4, P45, DOI 10.1109/4233.826858
   Reiner R, 1998, IEEE T REHABIL ENG, V6, P113
   Reinkensmeyer DJ, 1999, TECHNOL HEALTH CARE, V7, P431
   Reinkensmeyer DJ, 1999, IEEE TRANS REHABIL ENG, V7, P1, DOI 10.1109/86.750543
   Schleenbaker R, 1993, ARCH PHYS MED REHAB, V74, P1301, DOI 10.1016/0003-9993(93)90083-M
   Seahak K, 1998, P 7 INT C ART REAL T, V0, P102
   Sonde L, 1998, SCAND J REHABIL MED, V30, P95
   Sunderland A, 1992, J NEUROL NEUROSUR PS, V55, P530, DOI 10.1136/jnnp.55.7.530
   Taub E, 1993, ARCH PHYS MED REHAB, V74, P347
   Vanderloos H, 1988, P 3 INT C ASS ADV RE, V0, P468
   Volpe BT, 2002, CURR ATHEROSCLER REP, V4, P270, DOI 10.1007/s11883-002-0005-7
   Volpe B, 2000, NEUROLOGY, V54, P1938, DOI 10.1212/WNL.54.10.1938
   Wagenaar R, 1990, SCAND J REHABIL MED, V22, P1
   Zinn M, 2004, INT J ROBOT RES, V23, P379, DOI 10.1177/0278364904042193
NR 44
TC 266
Z9 276
U1 2
U2 70
PU PETER PEREGRINUS LTD
PI HERTS
PA MICHAEL FARADAY HOUSE, SIX HILLS WAY, STEVANAGE, HERTS SG1 2AY, ENGLAND
SN 0140-0118
EI 
J9 MED BIOL ENG COMPUT
PD JAN 15
PY 2005
VL 43
IS 1
BP 2
EP 10
DI 10.1007/BF02345116
PG 9
WC Computer Science, Interdisciplinary Applications; Engineering, Biomedical; Mathematical & Computational Biology; Medical Informatics
SC Computer Science; Engineering; Mathematical & Computational Biology; Medical Informatics
GA 896MK
UT WOS:000226938000002
PM 15742713
ER

PT J
AU Fritz, SL
   Light, KE
   Patterson, TS
   Behrman, AL
   Davis, SB
AF Fritz, Sl
   Light, Ke
   Patterson, Ts
   Behrman, Al
   Davis, Sb
TI Active finger extension predicts outcomes after constraint-induced movement therapy for individuals with hemiparesis after stroke
SO STROKE
LA English
DT Article
DE motor activity; physical therapy; rehabilitation; stroke outcome
ID quality-of-life; physical rehabilitation; functional status; recovery; strength; reliability
AB Background and Purpose-Constraint-induced movement therapy (CIMT) is a rehabilitative strategy used primarily with the post-stroke population to increase the functional use of the neurologically weaker upper extremity through massed practice while restraining the lesser involved upper extremity. Whereas research evidence supports CIMT, limited evidence exists regarding the characteristics of individuals who benefit most from this intervention. The goal of this study was to investigate the potential of 5 measures to predict functional CIMT outcomes. Methods-A convenience sample of 55 individuals, >6 months after stroke, was recruited that met specific inclusion/exclusion criteria allowing for individuals whose upper extremity was mildly to severely involved. They participated in CIMT 6 hours per day. Pretest, post-test, and follow-up assessments were performed to assess the outcomes for the Wolf Motor Function Test (WMFT). The potential predictors were minimal motor criteria ( active extension of the wrist and 3 fingers), active finger extension/grasp release, grip strength, Fugl-Meyer upper extremity motor score, and the Frenchay score. A step-wise regression analysis was used in which the potential predictors were entered in a linear regression model with simultaneous entry of the dependent variables' pretest score as the covariate. Two regressions models were determined for the dependent variable, for immediate post-test, and for follow-up post-test. Results-Finger extension was the only significant predictor of WMFT outcomes. Conclusions-When using finger extension/grasp release as a predictor in the regression equations, one can predict individual's follow-up scores for CIMT. This experiment provides the most comprehensive investigation of predictors of CIMT outcomes to date.
C1 Univ S Carolina, Dept Exercise Sci, Columbia, SC 29208 USA.
   Univ Florida, Dept Phys Therapy, Gainesville, FL USA.
   Gainesville VA Med Ctr, VA RR&D, Brain Rehabil Res Ctr, Gainesville, FL USA.
RP Fritz, SL (通讯作者)，Univ S Carolina, Dept Exercise Sci, 1300 Wheat St,Blatt PE Bldg, Columbia, SC 29208 USA.
EM sfritz@gwm.sc.edu
CR Baird A, 2001, LANCET, V357, P2095, DOI 10.1016/S0140-6736(00)05183-7
   Buck D, 2000, STROKE, V31, P2004, DOI 10.1161/01.STR.31.8.2004
   Carod-artal F, 2002, BRAIN INJURY, V16, P207, DOI 10.1080/02699050110103337
   Duncan P, 2003, STROKE, V34, P2173, DOI 10.1161/01.STR.0000083699.95351.F2
   Duncan PW, 1997, TOP STROKE REHABIL, V3, P1, DOI 10.1080/10749357.1997.11754126
   Duncan P, 1988, STROKE REHABILITATIO, V0, P0
   Giampaoli S, 1999, AGE AGEING, V28, P283, DOI 10.1093/ageing/28.3.283
   Gladman J, 1992, J NEUROL NEUROSUR PS, V55, P347, DOI 10.1136/jnnp.55.5.347
   Hollis S, 1999, BRIT MED J, V319, P670, DOI 10.1136/bmj.319.7211.670
   Hsieh C, 2002, STROKE, V33, P2626, DOI 10.1161/01.STR.0000033930.05931.93
   Kunkel A, 1999, ARCH PHYS MED REHAB, V80, P624, DOI 10.1016/S0003-9993(99)90163-6
   Kwakkel G, 2003, STROKE, V34, P2181, DOI 10.1161/01.STR.0000087172.16305.CD
   Kwakkel G, 1999, PHYSIOTHERAPY, V13, P457
   Laukkanen P, 1995, AGE AGEING, V24, P468, DOI 10.1093/ageing/24.6.468
   Mackenzie A, 2002, DISABIL REHABIL, V24, P259, DOI 10.1080/09638380110081805
   Miltner W, 1999, STROKE, V30, P586, DOI 10.1161/01.STR.30.3.586
   Morris D, 1997, NEUROREHABILITATION, V9, P29, DOI 10.3233/NRE-1997-9104
   Morris D, 2001, ARCH PHYS MED REHAB, V82, P750, DOI 10.1053/apmr.2001.23183
   Neter J, 1996, APPL LINEAR STAT MOD, V4th, P0
   Page S, 2002, AM J PHYS MED REHAB, V81, P870, DOI 10.1097/00002060-200211000-00013
   Pigeot I, 2001, DRUG INF J, V35, P1431, DOI 10.1177/009286150103500439
   Sanford J, 1993, PHYS THER, V73, P447, DOI 10.1093/ptj/73.7.447
   Schuling J, 1993, STROKE, V24, P1173, DOI 10.1161/01.STR.24.8.1173
   Stevens J, 2003, ARCH PHYS MED REHAB, V84, P1090, DOI 10.1016/S0003-9993(03)00042-X
   Syddall H, 2003, AGE AGEING, V32, P650, DOI 10.1093/ageing/afg111
   Taub E, 1998, REHABIL PSYCHOL, V43, P152, DOI 10.1037/0090-5550.43.2.152
   Taub E, 1999, J REHABIL RES DEV, V36, P237
   Thompson B, 1995, EDUC PSYCHOL MEAS, V55, P525, DOI 10.1177/0013164495055004001
   Wolf S, 1983, PHYS THER, V63, P1393, DOI 10.1093/ptj/63.9.1393
   Wolf S, 2002, NEUROLOGIST, V8, P325, DOI 10.1097/00127893-200211000-00001
NR 30
TC 109
Z9 114
U1 0
U2 5
PU LIPPINCOTT WILLIAMS & WILKINS
PI PHILADELPHIA
PA 530 WALNUT ST, PHILADELPHIA, PA 19106-3621 USA
SN 0039-2499
EI 
J9 STROKE
PD JUN 15
PY 2005
VL 36
IS 6
BP 1172
EP 1177
DI 10.1161/01.STR.0000165922.96430.d0
PG 6
WC Clinical Neurology; Peripheral Vascular Disease
SC Neurosciences & Neurology; Cardiovascular System & Cardiology
GA 929EL
UT WOS:000229324800021
PM 15890987
ER

PT J
AU Tarkka, IM
   Pitkanen, K
   Sivenius, J
AF Tarkka, Im
   Pitkanen, K
   Sivenius, J
TI Paretic hand rehabilitation with constraint-induced movement therapy after stroke
SO AMERICAN JOURNAL OF PHYSICAL MEDICINE & REHABILITATION
LA English
DT Article
DE neurorehabilitation; chronic stroke; movement therapy; motor control
ID chronic hemiparesis; motor recovery; cortex
AB Objective: Hemiparesis of the upper limb after stroke can be severely disabling. We studied the effectiveness of constraint-induced movement therapy in improving motor abilities in very chronic stroke subjects. We assessed whether the obtained changes, if any, would endure after the intervention program. Design: Participants were 27 consecutive chronic stroke subjects (mean age, 56 +/- 13 yrs) who fulfilled specific motor criteria. The design was an uncontrolled preintervention to postintervention comparison. The subjects participated in a 2-wk-long constraint-induced movement therapy program. The motor function of the affected arm and its daily use were assessed using a structured motor performance test in a control test 2 wks before the intervention, then again immediately before and after the intervention, and at the follow-up. The intervention was undertaken in a rehabilitation hospital. Results: The motor abilities of the affected arm improved significantly as measured by the structured motor performance test. The obtained improvements in the affected arm motor behavior endured for 5 mos after the therapy. Conclusions: Chronic stroke subjects, who have sufficient residual motor control for exercise, benefit from highly concentrated therapy and can still enhance their voluntary motor control of the affected arm even years after the incident.
C1 Brain Res & Rehabil Ctr Neuron, FIN-71130 Kuopio, Finland.
RP Tarkka, IM (通讯作者)，Brain Res & Rehabil Ctr Neuron, FIN-71130 Kuopio, Finland.
CR Elbert T, 1994, NEUROREPORT, V5, P2593, DOI 10.1097/00001756-199412000-00047
   Grotta J, 2004, STROKE, V35, P2699, DOI 10.1161/01.STR.0000143320.64953.c4
   Guyatt G, 1987, J CHRON DIS, V40, P171, DOI 10.1016/0021-9681(87)90069-5
   Kunkel A, 1999, ARCH PHYS MED REHAB, V80, P624, DOI 10.1016/S0003-9993(99)90163-6
   Liepert J, 1998, NEUROSCI LETT, V250, P5, DOI 10.1016/S0304-3940(98)00386-3
   Miltner W, 1999, STROKE, V30, P586, DOI 10.1161/01.STR.30.3.586
   Nudo R, 1996, SCIENCE, V272, P1791, DOI 10.1126/science.272.5269.1791
   Sterr A, 2003, NEUROLOGY, V61, P842, DOI 10.1212/WNL.61.6.842
   Sterr A, 2002, ARCH PHYS MED REHAB, V83, P1374, DOI 10.1053/apmr.2002.35108
   Stineman M, 1997, STROKE, V28, P550, DOI 10.1161/01.STR.28.3.550
   Taub E, 1993, ARCH PHYS MED REHAB, V74, P347
   Taub E, 1999, J REHABILITATION RES, V36, P1
   Williams A, 1980, CLIN APPL, V2, P371
   Wolf S, 1989, EXP NEUROL, V104, P125, DOI 10.1016/S0014-4886(89)80005-6
NR 14
TC 23
Z9 24
U1 1
U2 4
PU LIPPINCOTT WILLIAMS & WILKINS
PI PHILADELPHIA
PA 530 WALNUT ST, PHILADELPHIA, PA 19106-3621 USA
SN 0894-9115
EI 
J9 AM J PHYS MED REHAB
PD JUL 15
PY 2005
VL 84
IS 7
BP 501
EP 505
DI 10.1097/01.phm.0000166881.71097.9d
PG 5
WC Rehabilitation; Sport Sciences
SC Rehabilitation; Sport Sciences
GA 938XN
UT WOS:000230036800003
PM 15973086
ER

PT J
AU Al-waili, NS
   Butler, GJ
   Beale, J
   Abdullah, MS
   Hamilton, RWB
   Lee, BY
   Lucus, P
   Allen, MW
   Petrillo, RL
   Carrey, Z
   Finkelstein, M
AF Al-waili, Ns
   Butler, Gj
   Beale, J
   Abdullah, Ms
   Hamilton, Rwb
   Lee, By
   Lucus, P
   Allen, Mw
   Petrillo, Rl
   Carrey, Z
   Finkelstein, M
TI Hyperbaric oxygen in the treatment of patients with cerebral stroke, brain trauma, and neurologic disease
SO ADVANCES IN THERAPY
LA English
DT Review
DE hyperbaric oxygen; stroke; pain; migraine; cerebral palsy; spinal cord; brain injury
ID spinal-cord-injury; acute ischemic-stroke; cluster headache; therapeutic window; infarct size; palsy; pressure; migraine; children; hypoxia
AB Hyperbaric oxygen (HBO) therapy has been used to treat patients with numerous disorders, including stroke. This treatment has been shown to decrease cerebral edema, normalize water content in the brain, decrease the severity of brain infarction, and maintain blood-brain barrier integrity. In addition, HBO therapy attenuates motor deficits, decreases the risks of sequelae, and prevents recurrent cerebral circulatory disorders, thereby leading to improved outcomes and survival. Hyperbaric oxygen also accelerates the regression of atherosclerotic lesions, promotes antioxidant defenses, and suppresses the proliferation of macrophages and foam cells in atherosclerotic lesions. Although no medical treatment is available for patients with cerebral palsy, in some studies, HBO therapy has improved the function of damaged cells, attenuated the effects of hypoxia on the neonatal brain, enhanced gross motor function and fine motor control, and alleviated spasticity. in the treatment of patients with migraine, HBO therapy has been shown to reduce intracranial pressure significantly and abort acute attacks of migraine, reduce migraine headache pain, and prevent cluster headache. In studies that investigated the effects of HBO therapy on the damaged brain, the treatment was found to inhibit neuronal death, arrest the progression of radiation-induced neurologic necrosis, improve blood flow in regions affected by chronic neurologic disease as well as aerobic metabolism in brain injury, and accelerate the resolution of clinical symptoms. Hyperbaric oxygen has also been reported to accelerate neurologic recovery after spinal cord injury by ameliorating mitochondrial dysfunction in the motor cortex and spinal cord, arresting the spread of hemorrhage, reversing hypoxia, and reducing edema. HBO has enhanced wound healing in patients with chronic osteomyelitis. The results of HBO therapy in the treatment of patients with stroke, atherosclerosis, cerebral palsy, intracranial pressure, headache, and brain and spinal cord injury are promising and warrant further investigation.
C1 Life Support Techno Inc, Mt Vernon, NY 10550 USA.
   Mt Vernon Hosp, Westchester Med Ctr, New Technol Inc, Mt Vernon, NY 10550 USA.
RP Al-Waili, NS (通讯作者)，Life Support Techno Inc, 7th Ave 12 N, Mt Vernon, NY 10550 USA.
CR Al-waili N, 2005, MED SCI MONITOR, V11, P0
   Artru F, 1976, EUR NEUROL, V14, P310, DOI 10.1159/000114753
   Asamoto S, 2000, SPINAL CORD, V38, P538, DOI 10.1038/sj.sc.3101023
   Atochin DN, 2001, ROSS FIZIOL ZH IM I M SECHENOVA, V87, P1118
   Barratt D, 2002, NEUROLOGIST, V8, P186, DOI 10.1097/00127893-200205000-00005
   Belov K, 1987, VESTN KHIR IM GREKOV, V139, P43
   Beppu T, 2002, J NEURO-ONCOL, V58, P47, DOI 10.1023/A:1015832726054
   Berciano J, 2003, NEUROLOGIA, V18, P1
   Boerema I, 1960, J CARDIOVASC SURG, V1, P133
   Buhlmann A, 1985, SCHWEIZ MED WSCHR, V115, P796
   Burt J, 1987, SURG NEUROL, V28, P265, DOI 10.1016/0090-3019(87)90304-1
   Calvert J, 2002, BRAIN RES, V951, P1, DOI 10.1016/S0006-8993(02)03094-9
   Chang C, 2000, EXP NEUROL, V166, P298, DOI 10.1006/exnr.2000.7506
   Chuba P, 1997, CANCER-AM CANCER SOC, V80, P2005, DOI 10.1002/(SICI)1097-0142(19971115)80:10<2005::AID-CNCR19>3.0.CO;2-0
   Cordoba-cabeza T, 1998, REV NEUROLOGIA, V27, P571, DOI 10.33588/rn.27158.98046
   Dave K, 2003, NEUROSCIENCE, V120, P113, DOI 10.1016/S0306-4522(03)00244-6
   Dennery P, 1998, J CLIN INVEST, V101, P1001, DOI 10.1172/JCI448
   Disabato F, 1997, UNDERSEA HYPERBAR M, V24, P117
   Disabato F, 1996, HEADACHE, V36, P221
   Disabato F, 1993, PAIN, V52, P243, DOI 10.1016/0304-3959(93)90137-E
   Ekbom K, 1995, CEPHALALGIA, V15, P33
   Elinsky M, 1984, ZH NEVROPATOL PSIKH, V84, P682
   Elinsky M, 1984, ZH NEVROPATOL PSIKH, V84, P1321
   Eltorai I, 1984, PARAPLEGIA, V22, P17, DOI 10.1038/sc.1984.5
   Gamache F, 1981, SURG NEUROL, V15, P85, DOI 10.1016/0090-3019(81)90018-5
   Germain G, 2003, UNDERSEA HYPERBAR M, V30, P135
   Golden Z, 2002, INT J NEUROSCI, V112, P119, DOI 10.1080/00207450212027
   Harabin A, 1990, J APPL PHYSIOL, V69, P328, DOI 10.1152/jappl.1990.69.1.328
   Hardy P, 2002, DEV MED CHILD NEUROL, V44, P436
   Haugaard N, 1968, PHYSIOL REV, V48, P311, DOI 10.1152/physrev.1968.48.2.311
   Higgins A, 1981, J NEUROSURG, V55, P501, DOI 10.3171/jns.1981.55.4.0501
   Holbach K, 1977, EUR NEUROL, V16, P213, DOI 10.1159/000114902
   Huang L, 2003, ACT NEUR S, V86, P433
   Huang L, 2003, J NEUROSURG, V99, P198, DOI 10.3171/spi.2003.99.2.0198
   Isakov IV, 1982, ZH NEVROPATOL PSIKHIATR IM S S KORSAKOVA, V82, P7
   Isakov I, 1986, ZH VOPR NEIROKHIR IM, V1, P25
   Ishihara H, 1997, SPINAL CORD, V35, P763, DOI 10.1038/sj.sc.3100568
   Ishikawa K, 1997, J CLIN INVEST, V100, P1209, DOI 10.1172/JCI119634
   Ishikawa K, 1998, CIRCULATION, V98, P309
   Jiang J, 1997, UNDERSEA HYPERBAR M, V24, P245
   Kapp J, 1981, SURG NEUROL, V15, P43, DOI 10.1016/S0090-3019(81)80089-4
   Kiralp M, 2004, J INT MED RES, V32, P258, DOI 10.1177/147323000403200304
   Kohshi K, 1991, NEUROLOGIA MEDICO-CHIRURGICA, V31, P575, DOI 10.2176/nmc.31.575
   Krakovsky M, 1998, SURG NEUROL, V49, P412, DOI 10.1016/S0090-3019(97)00195-X
   Kudchodkar B, 2000, ARTERIOSCL THROM VAS, V20, P1637, DOI 10.1161/01.ATV.20.6.1637
   Kutlay M, 2000, UNDERSEA HYPERBAR M, V27, P205
   Kuyama T, 1988, NIHON GEKA GAKKAI ZASSHI, V89, P763
   Lebedev VV, 1983, ZH VOPR NEIROKHIR IM N N BURDENKO, V0, P37
   Lim J, 2001, SMJ SINGAPORE MEDICAL JOURNAL, V42, P220
   Livshits B, 1993, ZH NEVROPATOL PSIKH, V93, P61
   Loder E, 2005, CNS DRUGS, V19, P769, DOI 10.2165/00023210-200519090-00004
   Lou M, 2004, STROKE, V35, P578, DOI 10.1161/01.STR.0000111599.77426.A0
   Luongo C, 1992, MINERVA ANESTESIOL, V58, P97
   Maclennan A, 1999, BMJ-BRIT MED J, V319, P1054, DOI 10.1136/bmj.319.7216.1054
   Mcdonagh M, 2004, ARCH PHYS MED REHAB, V85, P1198, DOI 10.1016/j.apmr.2003.12.026
   Miljkovic-lolic M, 2003, BRAIN RES, V971, P90, DOI 10.1016/S0006-8993(03)02364-3
   Mink R, 1995, CRIT CARE MED, V23, P1398, DOI 10.1097/00003246-199508000-00014
   Mink R, 1995, STROKE, V26, P2307, DOI 10.1161/01.STR.26.12.2307
   Montgomery D, 1999, UNDERSEA HYPERBAR M, V26, P235
   Murakami N, 2001, CRIT CARE MED, V29, P814, DOI 10.1097/00003246-200104000-00027
   Myers D, 1995, HEADACHE, V35, P197, DOI 10.1111/j.1526-4610.1995.hed3504197.x
   Narayana P, 1991, MAGN RESON IMAGING, V9, P423, DOI 10.1016/0730-725X(91)90431-K
   Neretin V, 1985, ZH NEVROPATOL PSIKH, V85, P1774
   Neubauer R, 1980, STROKE, V11, P297, DOI 10.1161/01.STR.11.3.297
   Nida T, 1995, J NEUROTRAUM, V12, P77, DOI 10.1089/neu.1995.12.77
   Nighoghossian N, 1995, STROKE, V26, P1369, DOI 10.1161/01.STR.26.8.1369
   Nighoghossian N, 1997, J NEUROL SCI, V150, P27, DOI 10.1016/S0022-510X(97)05398-7
   Oppel L, 2003, BRAIN INJURY, V17, P225, DOI 10.1080/0269905021000030814
   Ostrowski R, 2005, J CEREBR BLOOD F MET, V25, P554, DOI 10.1038/sj.jcbfm.9600048
   Padgaonkar V, 1997, EXP EYE RES, V65, P435, DOI 10.1006/exer.1997.0356
   Palzur E, 2004, J NEUROTRAUM, V21, P41, DOI 10.1089/089771504772695931
   Papazian O, 2003, REV NEUROLOGIA, V37, P359, DOI 10.33588/rn.3704.2003166
   Pascual J, 1995, HEADACHE, V35, P260, DOI 10.1111/j.1526-4610.1995.hed3505260.x
   Perlman J, 1997, PEDIATRICS, V99, P851, DOI 10.1542/peds.99.6.851
   Plafki C, 2000, AVIAT SPACE ENVIR MD, V71, P119
   Pravdenkova S, 1984, ZH NEVROPATOL PSIKH, V84, P1147
   Prockop L, 1978, BRAIN RES BULL, V3, P221, DOI 10.1016/0361-9230(78)90117-X
   Remahl A, 2002, CEPHALALGIA, V22, P730, DOI 10.1046/j.1468-2982.2002.00450.x
   Ren H, 2001, CHINESE MED J-PEKING, V114, P387
   Reut N, 1990, KHIRURGIIA MOSK, V11, P41
   Rockswold G, 1992, J NEUROSURG, V27, P687
   Rockswold G, 1992, J NEUROSURG, V76, P929, DOI 10.3171/jns.1992.76.6.0929
   Rockswold S, 2001, J NEUROSURG, V94, P403, DOI 10.3171/jns.2001.94.3.0403
   Roeckl-wiedmann I, 2005, BRIT J SURG, V92, P24, DOI 10.1002/bjs.4863
   Rogatsky G, 2003, NEUROL RES, V25, P95, DOI 10.1179/016164103101201003
   Roman G, 1999, REV NEUROLOGIA, V28, P707, DOI 10.33588/rn.2807.98454
   Rosenthal R, 2003, STROKE, V34, P1311, DOI 10.1161/01.STR.0000066868.95807.91
   Rosenwasser A, 2003, PROG PSYCHOB PHYSIOL, V18, P1
   Sakakibara R, 1993, J SPINAL DISORD, V6, P402, DOI 10.1097/00002517-199306050-00006
   Saloom K, 2001, FASEB J, V15, P0
   Schabitz W, 2004, STROKE, V35, P1175, DOI 10.1161/01.STR.0000125868.86298.8e
   Shchukovskii V, 1994, ANESTEZIOL REANIMATE, V5, P52
   Shi X, 2003, CHIN J TRAUMATOL, V6, P346
   Simanonok J, 1996, MED HYPOTHESES, V46, P155, DOI 10.1016/S0306-9877(96)90017-1
   Singhal A, 2002, NEUROLOGY, V58, P945, DOI 10.1212/WNL.58.6.945
   Stovner L, 1995, CURR OPIN NEUROL, V8, P243, DOI 10.1097/00019052-199506000-00016
   Sukoff M, 1982, NEUROSURGERY, V10, P29, DOI 10.1227/00006123-198201000-00006
   Sunami K, 2000, CRIT CARE MED, V28, P2831, DOI 10.1097/00003246-200008000-00025
   Thom S, 1993, TOXICOL APPL PHARM, V123, P248, DOI 10.1006/taap.1993.1243
   Titovets E, 2000, ACTA NEUROCHIR SUPPL, V76, P279
   Tuter N, 1997, ZH NEVROPATOL PSIKH, V97, P33
   Van HR, 2003, CLIN PHYSIOL FUNCT I, V23, P143
   Veltkamp R, 2000, BRAIN RES, V853, P68, DOI 10.1016/S0006-8993(99)02250-7
   Wassmann H, 1982, FORTSCHR MED, V100, P285
   Weinstein P, 1986, NEUROSURGERY, V18, P528, DOI 10.1227/00006123-198605000-00002
   Weiss L, 1989, HEADACHE, V29, P109, DOI 10.1111/j.1526-4610.1989.hed2902109.x
   Wilson J, 1998, HEADACHE, V38, P112, DOI 10.1046/j.1526-4610.1998.3802112.x
   Yatsuzuka H, 1991, MASUI, V40, P208
   Yeo JD, 1984, CENT NERV SYST TRAUMA, V1, P161
   Yeo J, 1978, MED J AUSTRALIA, V2, P572, DOI 10.5694/j.1326-5377.1978.tb131740.x
   Yeo J, 1977, MED J AUSTRALIA, V2, P145, DOI 10.5694/j.1326-5377.1977.tb99109.x
   Yeo J, 1976, MED J AUSTRALIA, V1, P538, DOI 10.5694/j.1326-5377.1976.tb140823.x
   Yildiz S, 2004, J INT MED RES, V32, P263
   Yin D, 2003, J CEREBR BLOOD F MET, V23, P855, DOI 10.1097/01.WCB.0000073946.29308.55
   Yin W, 2002, BRAIN RES, V926, P165, DOI 10.1016/S0006-8993(01)03304-2
NR 116
TC 74
Z9 90
U1 2
U2 13
PU SPRINGER
PI NEW YORK
PA ONE NEW YORK PLAZA, SUITE 4600, NEW YORK, NY, UNITED STATES
SN 0741-238X
EI 
J9 ADV THER
PD NOV-DEC 15
PY 2005
VL 22
IS 6
BP 659
EP 678
DI 10.1007/BF02849960
PG 20
WC Medicine, Research & Experimental; Pharmacology & Pharmacy
SC Research & Experimental Medicine; Pharmacology & Pharmacy
GA 022PL
UT WOS:000236068000014
PM 16510383
ER

PT J
AU Jorgensen, L
   Engstad, T
   Jacobsen, BK
AF Jorgensen, L
   Engstad, T
   Jacobsen, Bk
TI Self-reported urinary incontinence in noninstitutionalized long-term stroke survivors: A population-based study
SO ARCHIVES OF PHYSICAL MEDICINE AND REHABILITATION
LA English
DT Article
DE rehabilitation; risk factors; stroke; urinary incontinence
ID epidemiologic survey; natural-history; prevalence; community; depression; symptom; register; impact
AB Objectives: To compare the prevalence of self-reported incontinence among noninstitutionalized long-term stroke survivors with population controls without stroke and to identify risk factors associated with urinary incontinence in the stroke survivors. Design: Community-based, cross-sectional study. Setting: Municipality of Tronso. Participants: A total of 213 noninstitutionalized stroke survivors (mean time poststroke, 9y) and 242 control subjects. Interventions: Not applicable. Main Outcome Measure: Self-reported presence of urinary incontinence. Results: Urinary incontinence was present in 17% of the stroke survivors and in 7% of the control subjects (odds ratio [OR]=2.8; 95% confidence interval [CI], 1.5-5.2) and more prevalent among the stroke survivors than among the control subjects until 10 years poststroke. In the stroke survivors, urinary incontinence was associated with signs of depression (OR=3.0; 95% CI, 1.3-7.1) and tended to be associated with motor function of the leg (OR = 3.1; 95% CI, 0.9-10.4) and cognitive function (OR=2.8; 95% CI, 0.9-8.6). Urinary incontinence was strongly related to the number of these risk factors present (P trend, < .001; OR= 7.2; 95 % CI, 2.1-24.6) in subjects having 2 or more of the risk factors, compared with subjects with none of these risk factors). Conclusions: The prevalence of urinary incontinence is high among long-term stroke survivors, especially in subjects in whom paresis, depressive symptoms, and impaired cognition cluster. (C) 2005 by American Congress of Rehabilitation Medicine and the American Academy of Physical Medicine and Rehabilitation.
C1 Univ Tromso, Inst Community Med, N-9037 Tromso, Norway.
   Univ Tromso Hosp, Physiotherapy Dept, N-9012 Tromso, Norway.
RP Jorgensen, L (通讯作者)，Univ Tromso, Inst Community Med, N-9037 Tromso, Norway.
EM lone.jorgensen@ism.uit.no
CR Asplund K, 1985, STROKE, V16, P885
   Borrie M, 1986, AGE AGEING, V15, P177, DOI 10.1093/ageing/15.3.177
   Brittain K, 1998, STROKE, V29, P524, DOI 10.1161/01.STR.29.2.524
   Brittain K, 2000, STROKE, V31, P886, DOI 10.1161/01.STR.31.4.886
   Brocklehurst J, 1985, J AM GERIATR SOC, V33, P540, DOI 10.1111/j.1532-5415.1985.tb04618.x
   Ellekjaer H, 1997, STROKE, V28, P2180, DOI 10.1161/01.STR.28.11.2180
   Engstad T, 2000, STROKE, V31, P1602, DOI 10.1161/01.STR.31.7.1602
   Folstein M, 1985, J AM GERIATR SOC, V33, P228, DOI 10.1111/j.1532-5415.1985.tb07109.x
   Folstein M, 1975, J PSYCHIAT RES, V12, P189, DOI 10.1016/0022-3956(75)90026-6
   Gelber D, 1993, STROKE, V24, P378, DOI 10.1161/01.STR.24.3.378
   Hannestad Y, 2000, J CLIN EPIDEMIOL, V53, P1150, DOI 10.1016/S0895-4356(00)00232-8
   Hatano S, 1976, B WORLD HEALTH ORGAN, V54, P541
   Herrmann N, 1998, STROKE, V29, P618, DOI 10.1161/01.STR.29.3.618
   Hunskaar S, 2000, INT UROGYNECOL J, V11, P301, DOI 10.1007/s001920070021
   Kolominsky-rabas P, 2003, NEUROUROL URODYNAM, V22, P322, DOI 10.1002/nau.10114
   Marinkovic S, 2001, J UROLOGY, V165, P359, DOI 10.1097/00005392-200102000-00003
   Montgomery S, 1979, BRIT J PSYCHIAT, V134, P382, DOI 10.1192/bjp.134.4.382
   Nakayama H, 1997, STROKE, V28, P58, DOI 10.1161/01.STR.28.1.58
   Patel M, 2001, STROKE, V32, P122, DOI 10.1161/01.STR.32.1.122
   Sandvik H, 1993, J EPIDEMIOL COMMUN H, V47, P497, DOI 10.1136/jech.47.6.497
   Skelly J, 1995, J AM GERIATR SOC, V43, P286, DOI 10.1111/j.1532-5415.1995.tb07341.x
   Snaith R, 1986, BRIT J PSYCHIAT, V148, P599, DOI 10.1192/bjp.148.5.599
   Thom D, 1998, J AM GERIATR SOC, V46, P473, DOI 10.1111/j.1532-5415.1998.tb02469.x
   Thom D, 1997, AGE AGEING, V26, P367, DOI 10.1093/ageing/26.5.367
   *who CCD, 2004, METHODOLOGY, V0, P0
NR 25
TC 42
Z9 44
U1 1
U2 3
PU W B SAUNDERS CO-ELSEVIER INC
PI PHILADELPHIA
PA 1600 JOHN F KENNEDY BOULEVARD, STE 1800, PHILADELPHIA, PA 19103-2899 USA
SN 0003-9993
EI 
J9 ARCH PHYS MED REHAB
PD MAR 15
PY 2005
VL 86
IS 3
BP 416
EP 420
DI 10.1016/j.apmr.2004.05.011
PG 5
WC Rehabilitation; Sport Sciences
SC Rehabilitation; Sport Sciences
GA 904DB
UT WOS:000227475200009
PM 15759221
ER

PT J
AU Bonifer, NM
   Anderson, KM
   Arciniegas, DB
AF Bonifer, Nm
   Anderson, Km
   Arciniegas, Db
TI Constraint-induced movement therapy after stroke: Efficacy for patients with minimal upper-extremity motor ability
SO ARCHIVES OF PHYSICAL MEDICINE AND REHABILITATION
LA English
DT Article
DE hemiparesis; rehabilitation; stroke
ID fugl-meyer assessment; cortex plasticity; recovery; rehabilitation; reliability; hemiplegia
AB Objective: To examine the effects of constraint-induced movement therapy (CIMT) on chronic moderate-to-severe upper-extremity motor impairment after stroke. Design: Within-subjects design; pre- and posttesting as well as 1-month follow-up. Setting: Outpatient clinic within a rehabilitation hospital. Participants: Twenty participants, each greater than 12 months poststroke. Intervention: Three weeks of CIMT including restraint of the nonparetic upper extremity and 6 hours of training a day. Main Outcome Measures: Fugl-Meyer Assessment (FMA), Graded Wolf Motor Function Test (GWMFT), and Motor Activity Log (MAL). Results: There was a statistically significant effect of treatment on upper-extremity motor impairment as assessed by the FMA, the MAL, and the functional ability scale of the GWMFT. There was a trend toward an effect of CIMT on mean speed of performance on the GWMFT. Post hoc analysis showed significant differences between motor impairment scores between pretreatment and posttreatment assessments, and improvements in motor impairment scores remained stable 1 month after completion of formal treatment. Improvements appeared to be mostly in the use of the involved upper extremity for bimanual activities. Conclusions: CIMT conferred significant changes in objective measures in subjects with chronic moderate-to-severe impairments after stroke. Additional studies of long-term benefits of this treatment on poststroke motor impairments and related functional disabilities are warranted.
C1 Univ Colorado, Sch Med, Dept Psychiat, Neuropsychiat Serv, Denver, CO 80262 USA.
   Univ Colorado, Sch Med, Dept Neurol, Behav Neurol Sect, Denver, CO 80262 USA.
EM nbonifer@aol.com
CR Alberts J, 2004, NEUROREHAB NEURAL RE, V18, P250, DOI 10.1177/1545968304271370
   Bauder H, 1999, PSYCHOPHYSIOLOGY, V36, P0
   Blanton S, 1999, PHYS THER, V79, P847, DOI 10.1093/ptj/79.9.847
   Bonifer N, 2003, PHYS THER, V83, P384
   Broeks J, 1999, DISABIL REHABIL, V21, P357
   Cohen J, 1988, V2ND, V0, P0
   Di MS, 1998, STROKE REHABILITATIO, V0, P508
   Dromerick A, 2000, STROKE, V31, P2984, DOI 10.1161/01.STR.31.12.2984
   Duncan P, 1983, PHYS THER, V63, P1606, DOI 10.1093/ptj/63.10.1606
   Fisher B, 1993, ORTHOP PHYS THER CLI, V2, P1
   Fisher BE, 1995, PHYS THERAPY TRAUMAT, V0, P55
   Folstein M, 1975, J PSYCHIAT RES, V12, P189, DOI 10.1016/0022-3956(75)90026-6
   Fuglmeyer A, 1975, SCAND J REHABIL MED, V7, P13
   Gladstone D, 2002, NEUROREHAB NEURAL RE, V16, P232, DOI 10.1177/154596802401105171
   Kibler WB, 2001, J AM ACAD ORTHOP SURG, V9, P412
   Kopp B, 1999, NEUROREPORT, V10, P807, DOI 10.1097/00001756-199903170-00026
   Kunkel A, 1999, ARCH PHYS MED REHAB, V80, P624, DOI 10.1016/S0003-9993(99)90163-6
   Levy C, 2001, AM J PHYS MED REHAB, V80, P4, DOI 10.1097/00002060-200101000-00003
   Liepert J, 1998, NEUROSCI LETT, V250, P5, DOI 10.1016/S0304-3940(98)00386-3
   Liepert J, 2000, STROKE, V31, P1210, DOI 10.1161/01.STR.31.6.1210
   Liepert J, 2001, J NEUROL, V248, P315, DOI 10.1007/s004150170207
   Matchar D, 1993, STROKE, V24, P2135, DOI 10.1161/01.STR.24.12.2135
   Miltner W, 1999, STROKE, V30, P586, DOI 10.1161/01.STR.30.3.586
   Morris D, 1997, NEUROREHABILITATION, V9, P29, DOI 10.3233/NRE-1997-9104
   Morris D, 2001, ARCH PHYS MED REHAB, V82, P750, DOI 10.1053/apmr.2001.23183
   Page S, 2001, J REHABIL RES DEV, V38, P583
   Sabari J, 2001, ARCH PHYS MED REHAB, V82, P524, DOI 10.1053/apmr.2001.21857
   Taub E, 2001, CURR ATHEROSCLER REP, V3, P279, DOI 10.1007/s11883-001-0020-0
   Taub E, 1976, EXERC SPORT SCI REV, V4, P335
   Taub E, 1993, ARCH PHYS MED REHAB, V74, P347
   Taub E, 1999, J REHABIL RES DEV, V36, P237
   Taub E, 1994, J EXP ANAL BEHAV, V61, P281, DOI 10.1901/jeab.1994.61-281
   Taub E, 1999, MANUAL UPPER EXTREMI, V0, P0
   Uswatte G, 1999, COGNITITVE NERUOREHA, V0, P215
   Van DLJ, 2000, STROKE, V31, P988
   Van DLJ, 2004, STROKE, V35, P1410, DOI 10.1161/01.STR.0000126900.24964.7e
   Williams A, 1980, CLIN APPL, V2, P371
   Williams GR, 2001, BMC NEUROL, V1, P2, DOI 10.1186/1471-2377-1-2
   Wolf S, 2001, STROKE, V32, P1635, DOI 10.1161/01.STR.32.7.1635
NR 43
TC 59
Z9 67
U1 0
U2 10
PU W B SAUNDERS CO-ELSEVIER INC
PI PHILADELPHIA
PA 1600 JOHN F KENNEDY BOULEVARD, STE 1800, PHILADELPHIA, PA 19103-2899 USA
SN 0003-9993
EI 
J9 ARCH PHYS MED REHAB
PD SEP 15
PY 2005
VL 86
IS 9
BP 1867
EP 1873
DI 10.1016/j.apmr.2005.04.002
PG 7
WC Rehabilitation; Sport Sciences
SC Rehabilitation; Sport Sciences
GA 962QM
UT WOS:000231747300025
PM 16181956
ER

PT J
AU Kondziolka, D
   Steinberg, GK
   Wechsler, L
   Meltzer, CC
   Elder, E
   Gebel, J
   Decesare, S
   Jovin, T
   Zafonte, R
   Lebowitz, J
   Flickinger, JC
   Tong, D
   Marks, MP
   Jamieson, C
   Luu, D
   Bell-stephens, T
   Teraoka, J
AF Kondziolka, D
   Steinberg, Gk
   Wechsler, L
   Meltzer, Cc
   Elder, E
   Gebel, J
   Decesare, S
   Jovin, T
   Zafonte, R
   Lebowitz, J
   Flickinger, Jc
   Tong, D
   Marks, Mp
   Jamieson, C
   Luu, D
   Bell-stephens, T
   Teraoka, J
TI Neurotransplantation for patients with subcortical motor stroke: a Phase 2 randomized trial
SO JOURNAL OF NEUROSURGERY
LA English
DT Article
DE stroke; transplantation; paralysis; neuron; infarction; stereotactic surgery; basal ganglion
ID neuronal cell transplantation; functional recovery; neural transplantation; ischemic rat; passive-avoidance; hnt neuron; line; therapy; graft; brain
AB Object. No definitive treatment exists to restore lost brain function following a stroke. Transplantation of cultured neuronal cells has been shown to be safe and effective in animal models of stroke and safe in a Phase 1 human trial. In the present study the authors tested the usefulness of human neuron transplantation followed by participation in a 2-month stroke rehabilitation program compared with rehabilitation alone in patients with substantial fixed motor deficits associated with a basal ganglia stroke. Methods. Human neuronal cells (LBS-Neurons; Layton BioScience, Inc.) were delivered frozen and then thawed and formulated on the morning of surgery. The entry criteria in this randomized, observer-blinded trial of 18 patients included age between 18 and 75 years, completed stroke duration of 1 to 6 years, presence of a fixed motor deficit that was stable for at least 2 months, and no contraindications to stereotactic surgery. Patients were randomized at two centers to receive either 5 or 10 million implanted cells in 25 sites (seven patients per group) followed by participation in a stroke rehabilitation program, or to serve as a nonsurgical control group (rehabilitation only; four patients). The surgical techniques used were the same at both centers. All patients underwent extensive pre- and postoperative motor testing and imaging. Patients received cyclosporine A for 1 week before and 6 months after surgery. The primary efficacy measure was a change in the European Stroke Scale (ESS) motor score at 6 months. Secondary outcomes included Fugl-Meyer, Action Research Arm Test, and Stroke Impact Scale scores, as well as the results of other motor tests. Nine strokes were ischemic in origin and nine were hemorrhagic. All 14 patients who underwent surgery (ages 40-70 years) underwent uncomplicated surgeries. Serial evaluations (maximum duration 24 months) demonstrated no cell-related adverse serological or imaging-defined effects. One patient suffered a single seizure, another had a syncopal event, and in another there was burr-hole drainage of an asymptomatic chronic subdural hematoma. Four of seven patients who received 5 million cells (mean improvement 6.9 points) and two of seven who received 10 million cells had improved ESS scores at 6 months; however, there was no significant change in the ESS motor score in patients who received cell implants (p = 0.756) compared with control or baseline values (p = 0.06). Compared with baseline, wrist movement and hand movement scores recorded on the Fugl-Meyer Stroke Assessment instrument were not improved (p = 0.06). The Action Research Arm Test gross hand-movement scores improved compared with control (p = 0.017) and baseline (p = 0.001) values. On the Stroke Impact Scale, the 6-month daily activities score changed compared with baseline (p = 0.045) but not control (p = 0.056) scores, and the Everyday Memory test score improved in comparison with baseline (p = 0.004) values. Conclusions. Human neuronal cells can be produced in culture and implanted stereotactically into the brains of patients with motor deficits due to stroke. Although a measurable improvement was noted in some patients and this translated into improved activities of daily living in some patients as well this study did not find evidence of a significant benefit in motor function as determined by the primary outcome measure. This experimental trial indicates the safety and feasibility of neuron transplantation for patients with motor stroke.
C1 Univ Pittsburgh, Dept Neurol Surg, Pittsburgh, PA USA.
   Univ Pittsburgh, Dept Neurol, Pittsburgh, PA USA.
   Univ Pittsburgh, Dept Radiol, Pittsburgh, PA USA.
   Univ Pittsburgh, Dept Med Phys, Pittsburgh, PA USA.
   Univ Pittsburgh, Dept Pathol, Pittsburgh, PA USA.
   Stanford Univ, Dept Neurosurg, Stanford, CA 94305 USA.
   Stanford Univ, Dept Neurol, Stanford, CA 94305 USA.
   Stanford Univ, Dept Radiol, Stanford, CA 94305 USA.
   Stanford Univ, Dept Hematol, Stanford, CA 94305 USA.
   Stanford Univ, Dept Phys Med & Rehabil, Stanford, CA 94305 USA.
RP Kondziolka, D (通讯作者)，UPMC, Suite 400,200 Lothrop St, Pittsburgh, PA 15213 USA.
EM kondziolkads@upmc.edu
CR Andrews P, 1984, LAB INVEST, V50, P147
   Bonn D, 1998, LANCET, V352, P119, DOI 10.1016/S0140-6736(98)85026-5
   Borlongan C, 1998, NEUROREPORT, V9, P2837, DOI 10.1097/00001756-199808240-00028
   Borlongan C, 1998, EXP NEUROL, V149, P310, DOI 10.1006/exnr.1997.6730
   Borlongan C, 1995, J NEUROSCI, V15, P5372
   Borlongan C, 1995, PHYSIOL BEHAV, V58, P909, DOI 10.1016/0031-9384(95)00103-P
   Borlongan C, 1997, NEUROSCI BIOBEHAV R, V21, P79, DOI 10.1016/0149-7634(95)00063-1
   Bregman B, 1993, EXP NEUROL, V123, P3, DOI 10.1006/exnr.1993.1136
   Bregman B, 1986, J COMP NEUROL, V244, P86, DOI 10.1002/cne.902440107
   Brott T, 1989, STROKE, V20, P864, DOI 10.1161/01.STR.20.7.864
   Duncan P, 1999, STROKE, V30, P2131, DOI 10.1161/01.STR.30.10.2131
   Fuglmeyer A, 1975, SCAND J REHABIL MED, V7, P13
   Hantson L, 1994, STROKE, V25, P2215, DOI 10.1161/01.STR.25.11.2215
   Himes B, 1994, J COMP NEUROL, V339, P117, DOI 10.1002/cne.903390111
   Johansson B, 1994, BRAIN PATHOL, V4, P85
   Kleppner S, 1995, J COMP NEUROL, V357, P618, DOI 10.1002/cne.903570410
   Kondziolka D, 2004, CELL TRANSPLANT, V13, P749, DOI 10.3727/000000004783983350
   Kondziolka D, 2000, NEUROLOGY, V55, P565, DOI 10.1212/WNL.55.4.565
   Meltzer C, 2001, NEUROSURGERY, V49, P586, DOI 10.1097/00006123-200109000-00011
   Miyazono M, 1996, J COMP NEUROL, V376, P603, DOI 10.1002/(SICI)1096-9861(19961223)376:4<603::AID-CNE8>3.0.CO;2-5
   Murray M, 1997, ADV NEUROL, V72, P219
   Nelson P, 2002, AM J PATHOL, V160, P1201, DOI 10.1016/S0002-9440(10)62546-1
   Nishino H, 1993, BRAIN RES BULL, V32, P517, DOI 10.1016/0361-9230(93)90300-Z
   Pleasure S, 1993, J NEUROSCI RES, V35, P585, DOI 10.1002/jnr.490350603
   Saporta S, 1999, NEUROSCIENCE, V91, P519, DOI 10.1016/S0306-4522(98)00610-1
   Shelton F, 2001, NEUROREHAB NEURAL RE, V15, P229, DOI 10.1177/154596830101500311
   Stilley C, 2004, NEUROLOGY, V63, P1320, DOI 10.1212/01.WNL.0000140700.44904.53
   Sunderland A, 1983, J VERB LEARN VERB BE, V22, P341, DOI 10.1016/S0022-5371(83)90229-3
   Tessler A, 1997, ADV NEUROL, V72, P291
   Thompson T, 1999, NEUROSURGERY, V45, P741, DOI 10.1097/00006123-199910000-00001
   Trojanowski J, 1993, EXP NEUROL, V122, P283, DOI 10.1006/exnr.1993.1128
   Trojanowski J, 1997, EXP NEUROL, V144, P92, DOI 10.1006/exnr.1996.6393
   Zivin J, 1991, SCI AM, V265, P56, DOI 10.1038/scientificamerican0791-56
NR 33
TC 318
Z9 334
U1 0
U2 20
PU AMER ASSOC NEUROLOGICAL SURGEONS
PI CHARLOTTESVILLE
PA UNIV VIRGINIA, 1224 WEST MAIN ST, STE 450, CHARLOTTESVILLE, VA 22903 USA
SN 0022-3085
EI 
J9 J NEUROSURG
PD JUL 15
PY 2005
VL 103
IS 1
BP 38
EP 45
DI 10.3171/jns.2005.103.1.0038
PG 8
WC Clinical Neurology; Surgery
SC Neurosciences & Neurology; Surgery
GA 952JQ
UT WOS:000231000200011
PM 16121971
ER

PT J
AU Yano, A
   Shingo, T
   Takeuchi, A
   Yasuhara, T
   Kobayashi, K
   Takahashi, K
   Muraoka, K
   Matsui, T
   Miyoshi, Y
   Hamada, H
   Date, I
AF Yano, A
   Shingo, T
   Takeuchi, A
   Yasuhara, T
   Kobayashi, K
   Takahashi, K
   Muraoka, K
   Matsui, T
   Miyoshi, Y
   Hamada, H
   Date, I
TI Encapsulated vascular endothelial growth factor-secreting cell grafts have neuroprotective and angiogenic effects on focal cerebral ischemia
SO JOURNAL OF NEUROSURGERY
LA English
DT Article
DE neural transplantation; encapsulated cell grafting; antiapoptosis; gliogenesis; motor function; rat
ID factor vegf; parkinsons-disease; rat-brain; in-vitro; intraventricular infusion; artery occlusion; infarct volume; blood-flow; expression; model
AB Object. The authors evaluated the neuroprotective and angiogenic effects of a continuous and low-dose infusion of vascular endothelial growth factor (VEGF)-165 on cerebral ischemia in rats. Methods. The authors introduced VEGF complementary (c)DNA into baby hamster kidney (BHK) cells and established a cell line that produces human VEGF(165) (BHK-VEGF). The BHK-VEGF cells and BHK cells that had been transfected with an expression vector that did not contain human VEGF(165) cDNA (BHK-control) were encapsulated. Both capsules were implanted into rat striata. Six days after capsule implantation, the right middle cerebral artery (MCA) was occluded. Some animals were killed 24 hours after occlusion to measure the volume of the resulting infarct and to perform immunohistochemical studies. Other animals were used for subsequent behavioral studies 1, 7, and 14 days after MCA occlusion. The encapsulated BHK-VEGF cell grafts significantly reduced the volume of the infarct and the number of apoptotic cells in the penumbral area when compared with the effect of the BHK-control cell capsule. In addition, angiogenesis and gliogenesis significantly increased in the region around the capsule in animals that received BHK-VEGF cell capsules without an increase in focal cerebral blood flow; this did not occur in animals that received the BHK-control cell capsule. In behavioral studies rats that received the BHK-VEGF cell capsule displayed significant recovery while participating in the accelerating rotarod test after stroke. Conclusions. Continuous intracerebral administration of low-dose VEGF(165) through encapsulated grafts of VEGF-producing cells produces neuroprotective and angiogenic effects. These effects improve subsequent motor function.
C1 Okayama Univ, Grad Sch Med & Dent, Dept Neurol Surg, Okayama 7008558, Japan.
   Sapporo Med Univ, Dept Mol Med, Sapporo, Hokkaido, Japan.
RP Yano, A (通讯作者)，Okayama Univ, Grad Sch Med & Dent, Dept Neurol Surg, 2-5-1 Shikata Cho, Okayama 7008558, Japan.
EM a-yano@jd5.so-net.ne.jp
CR Aebischer P, 1991, EXP NEUROL, V111, P269, DOI 10.1016/0014-4886(91)90093-R
   Bacic M, 1995, GROWTH FACTORS, V12, P11, DOI 10.3109/08977199509003209
   Banai S, 1994, CIRCULATION, V89, P2183, DOI 10.1161/01.CIR.89.5.2183
   Borlongan C, 1995, J NEUROSCI, V15, P5372
   Charriautmarlangue C, 1996, J CEREBR BLOOD F MET, V16, P186, DOI 10.1097/00004647-199603000-00002
   Date I, 2000, CELL TRANSPLANT, V9, P705, DOI 10.1177/096368970000900519
   Dvorak H, 1995, AM J PATHOL, V146, P1029
   Eddleston M, 1993, NEUROSCIENCE, V54, P15, DOI 10.1016/0306-4522(93)90380-X
   Ferrara N, 1997, ENDOCR REV, V18, P4, DOI 10.1210/er.18.1.4
   Fujiwara K, 2003, J NEUROSURG, V99, P1053, DOI 10.3171/jns.2003.99.6.1053
   Gerber H, 1998, J BIOL CHEM, V273, P30336, DOI 10.1074/jbc.273.46.30336
   Harrigan M, 2003, ACTA NEUROCHIR, V145, P49, DOI 10.1007/s00701-002-1035-1
   Harrigan M, 2002, NEUROSURGERY, V50, P589, DOI 10.1097/00006123-200203000-00030
   Hayashi T, 1997, STROKE, V28, P2039, DOI 10.1161/01.STR.28.10.2039
   Hayashi T, 1998, J CEREBR BLOOD F MET, V18, P887, DOI 10.1097/00004647-199808000-00009
   Hendel R, 2000, CIRCULATION, V101, P118, DOI 10.1161/01.CIR.101.2.118
   Issa R, 1999, LAB INVEST, V79, P417
   Jin K, 2000, J MOL NEUROSCI, V14, P197, DOI 10.1385/JMN:14:3:197
   Jin K, 2002, P NATL ACAD SCI USA, V99, P11946, DOI 10.1073/pnas.182296499
   Jin K, 2000, P NATL ACAD SCI USA, V97, P10242, DOI 10.1073/pnas.97.18.10242
   Krum J, 1999, EXP NEUROL, V160, P348, DOI 10.1006/exnr.1999.7222
   Krum J, 2002, NEUROSCIENCE, V110, P589, DOI 10.1016/S0306-4522(01)00615-7
   Lee M, 1999, NEUROSCI LETT, V265, P107, DOI 10.1016/S0304-3940(99)00219-0
   Marti H, 2000, AM J PATHOL, V156, P965, DOI 10.1016/S0002-9440(10)64964-4
   Matsuzaki H, 2001, FASEB J, V15, P1218, DOI 10.1096/fj.00-0495fje
   Nakata N, 1993, BRAIN RES, V605, P354, DOI 10.1016/0006-8993(93)91766-L
   Neufeld G, 1999, FASEB J, V13, P9, DOI 10.1096/fasebj.13.1.9
   Niwa H, 1991, GENE, V108, P193, DOI 10.1016/0378-1119(91)90434-D
   Oosthuyse B, 2001, NAT GENET, V28, P131, DOI 10.1038/88842
   Plate K, 1999, J NEUROPATH EXP NEUR, V58, P654, DOI 10.1097/00005072-199906000-00010
   Poltorak Z, 1997, J BIOL CHEM, V272, P7151, DOI 10.1074/jbc.272.11.7151
   Proescholdt M, 1999, J NEUROPATH EXP NEUR, V58, P613, DOI 10.1097/00005072-199906000-00006
   Rosenstein J, 1998, P NATL ACAD SCI USA, V95, P7086, DOI 10.1073/pnas.95.12.7086
   Shingo T, 2002, J NEUROSCI RES, V69, P946, DOI 10.1002/jnr.10375
   Silverman W, 1999, NEUROSCIENCE, V90, P1529, DOI 10.1016/S0306-4522(98)00540-5
   Sondell M, 1999, J NEUROSCI, V19, P5731, DOI 10.1523/JNEUROSCI.19-14-05731.1999
   Sun Y, 2003, J CLIN INVEST, V111, P1843, DOI 10.1172/JCI200317977
   Takeshita S, 1996, LAB INVEST, V75, P487
   Takeshita S, 1994, J CLIN INVEST, V93, P662, DOI 10.1172/JCI117018
   Van BN, 1999, J CLIN INVEST, V104, P1613, DOI 10.1172/JCI8218
   Wang Y, 1997, J NEUROSCI, V17, P4341
   Yang K, 1996, J NEUROSCI, V16, P6089
   Yao Y, 2001, ACTA NEUROCHIR, V143, P159, DOI 10.1007/s007010170122
   Yasuhara T, 2004, EUR J NEUROSCI, V19, P1494, DOI 10.1111/j.1460-9568.2004.03254.x
   Zhang Z, 2000, J CLIN INVEST, V106, P829, DOI 10.1172/JCI9369
NR 45
TC 50
Z9 55
U1 0
U2 3
PU AMER ASSOC NEUROLOGICAL SURGEONS
PI CHARLOTTESVILLE
PA UNIV VIRGINIA, 1224 WEST MAIN ST, STE 450, CHARLOTTESVILLE, VA 22903 USA
SN 0022-3085
EI 
J9 J NEUROSURG
PD JUL 15
PY 2005
VL 103
IS 1
BP 104
EP 114
DI 10.3171/jns.2005.103.1.0104
PG 11
WC Clinical Neurology; Surgery
SC Neurosciences & Neurology; Surgery
GA 952JQ
UT WOS:000231000200021
PM 16121981
ER

PT J
AU Piron, L
   Tonin, P
   Piccione, F
   Iaia, V
   Trivello, E
   Dam, M
AF Piron, L
   Tonin, P
   Piccione, F
   Iaia, V
   Trivello, E
   Dam, M
TI Virtual environment training therapy for arm motor rehabilitation
SO PRESENCE-TELEOPERATORS AND VIRTUAL ENVIRONMENTS
LA English
DT Article
ID stroke rehabilitation; kinematic feedback; performance; plasticity; recovery; patient; reality
AB Enhanced feedback provided by a virtual reality system has been shown to promote motor learning in normal subjects. We evaluated whether this approach could be useful for treating patients with motor deficits following brain lesions. Fifty subjects with mild to intermediate arm impairments due to stroke were selected for the study. The patients received treatment daily for one month, consisting of an hour of virtual-environment therapy with enhanced feedback. Before and after the therapy, we assessed the degree of motor impairment and autonomy in daily living activities using the Fugl-Meyer scale for the upper extremities and Functional Independence Measure, respectively. We also analyzed the velocity, duration, and morphology of a sequence of reaching movements, finally comparing the kinematic measures with the scores obtained on the clinical scales. The rehabilitation therapy yielded significant improvements over baseline values in the mean scores on the Fugl-Meyer and Functional Independence Measure scales. The mean Fugl-Meyer score correlated significantly with the duration and velocity of reaching movements. The collated data indicate that motor recovery in post-stroke patients may be promoted by the enhanced feedback provided in a virtual environment and that kinematic analysis of their movements provides reliable measures of motor function changes in response to treatment.
C1 Univ Padua, Dept Neurol & Psychiat, Padua, Italy.
   San Camillo Hosp, IRCCS, Dept Neurorehabil, Lido Di Venezia, Italy.
RP Piron, L (通讯作者)，Univ Padua, Dept Neurol & Psychiat, Padua, Italy.
EM pironl@tin.it
CR [anonymous] , 1987, PARALLEL DISTRIBUTED, V0, P0
   Bagg S, 2002, STROKE, V33, P179, DOI 10.1161/hs0102.101224
   Barto AG, 1994, CURRENT OPINION IN NEUROBIOLOGY, V4, P888, DOI 10.1016/0959-4388(94)90138-4
   Cirstea M, 2000, BRAIN, V123, P940, DOI 10.1093/brain/123.5.940
   Dam M, 1993, STROKE, V24, P1186, DOI 10.1161/01.STR.24.8.1186
   Doya K, 2000, CURR OPIN NEUROBIOL, V10, P732, DOI 10.1016/S0959-4388(00)00153-7
   Ernst E, 1990, STROKE, V21, P1081, DOI 10.1161/01.STR.21.7.1081
   Fagg AH, 1992, ADAPTIVE BEHAVIOR, V1, P3, DOI 10.1177/105971239200100102
   Fraser C, 2002, NEURON, V34, P831, DOI 10.1016/S0896-6273(02)00705-5
   Fuglmeyer A, 1975, SCAND J REHABIL MED, V7, P13
   Gentile A, 1972, QUEST, V17, P3, DOI https://doi.org/10.1080/00336297.1972.10519717
   Goldstein L, 1998, ARCH NEUROL-CHICAGO, V55, P454, DOI 10.1001/archneur.55.4.454
   Hassid E, 1997, J NEUROL REHABIL, V11, P21
   Holden M, 1999, NEUROLOGY REPORT, V23, P57
   Jeffery D, 1995, CURR OPIN NEUROL, V8, P62, DOI 10.1097/00019052-199502000-00010
   Johansson B, 2000, STROKE, V31, P223, DOI 10.1161/01.STR.31.1.223
   Johnston M, 1992, NEUROREHABILITATION, V2, P72
   Khan M, 2000, J MOTOR BEHAV, V32, P227, DOI 10.1080/00222890009601374
   Merians A, 2002, PHYS THER, V82, P898, DOI 10.1093/ptj/82.9.898
   Morasso P, 1981, EXP BRAIN RES, V42, P223
   Newell K, 1987, J MOTOR BEHAV, V19, P4, DOI 10.1080/00222895.1987.10735397
   Nudo R, 1999, CURR OPIN NEUROBIOL, V9, P740, DOI 10.1016/S0959-4388(99)00027-6
   Piron L, 1999, NEUROLOGY, V52, P0
   Regan C, 1995, VIRTUAL REAL-LONDON, V1, P17, DOI 10.1007/BF02009710
   Rose F, 1996, CURR OPIN NEUROL, V9, P461, DOI 10.1097/00019052-199612000-00012
   Schmidt R, 1991, J MOTOR BEHAV, V23, P13, DOI 10.1080/00222895.1991.9941590
   Tangeman P, 1990, ARCH PHYS MED REHAB, V71, P876
   Taub E, 1993, ARCH PHYS MED REHAB, V74, P347
   Todorov E, 1997, J MOTOR BEHAV, V29, P147, DOI 10.1080/00222899709600829
   Winstein C, 1991, PHYS THER, V71, P140, DOI 10.1093/ptj/71.2.140
   Winstein C, 1996, PHYS THER, V76, P985, DOI 10.1093/ptj/76.9.985
   Woldag H, 2002, J NEUROL, V249, P518, DOI 10.1007/s004150200058
   Young D, 1992, J MOTOR BEHAV, V24, P261, DOI 10.1080/00222895.1992.9941621
NR 34
TC 54
Z9 54
U1 1
U2 10
PU M I T PRESS
PI CAMBRIDGE
PA 238 MAIN STREET, STE 500, CAMBRIDGE, MA 02142-1046 USA
SN 1054-7460
EI 
J9 PRESENCE-TELEOP VIRT
PD DEC 15
PY 2005
VL 14
IS 6
BP 732
EP 740
DI 10.1162/105474605775196580
PG 9
WC Computer Science, Cybernetics; Computer Science, Software Engineering
SC Computer Science
GA 001ND
UT WOS:000234542700009
ER

PT J
AU Shaw, SE
   Morris, DM
   Uswatte, G
   Mckay, S
   Meythaller, JM
   Taub, E
AF Shaw, Se
   Morris, Dm
   Uswatte, G
   Mckay, S
   Meythaller, Jm
   Taub, E
TI Constraint-induced movement therapy for recovery of upper-limb function following traumatic brain injury
SO JOURNAL OF REHABILITATION RESEARCH AND DEVELOPMENT
LA English
DT Article
DE behavioral therapy; constraint-induced movement therapy; functional abilities; massed practice; motor function; motor impairment; neurological injury; physical rehabilitation; training; traumatic brain injury
ID motor function-test; learned nonuse; chronic stroke; cortical reorganization; forced use; rehabilitation; plasticity; intensity; deficit; outcm
AB A volunteer sample of 22 participants with chronic traumatic brain injury (TBI) (onset > 1 year) and relative hemiplegia that revealed moderate disability in the more-affected upper limb (UL) participated. Constraint-induced (CI) movement therapy (CI therapy) was employed for a 2-week period; treatments included massed practice, shaping of the more-affected UL, behavioral contracts, and other behavioral techniques for affecting transfer to a real-world setting. We used the Wolf Motor Function Test, the Fugl-Meyer Motor Performance Assessment, and the Motor Activity Log to measure outcomes. All outcome measures improved significantly as a result of the intervention. More-adherent participants had more improvement compared with less-adherent participants. These preliminary results suggest that Cl therapy may be effective for improving UL motor function following chronic TBI.
C1 Univ Alabama, Dept Phys Therapy, Birmingham, AL 35294 USA.
   Univ Alabama, Dept Psychol, Birmingham, AL 35294 USA.
   Univ Alabama, Dept Phys Med & Rehabil, Birmingham, AL 35294 USA.
   Birmingham VA Med Ctr, Dept Vet Affairs, Res Serv, Birmingham, AL USA.
RP Shaw, SE (通讯作者)，Univ Alabama, Dept Phys Therapy, RMSB 360,1530 3rd Ave S, Birmingham, AL 35294 USA.
EM sshaw@uab.edu
FU PHS HHS [R49/CCR 403541-12] Funding Source: Medline
CR Alon G, 2003, ARCH PHYS MED REHAB, V84, P119, DOI 10.1053/apmr.2003.50073
   [anonymous] , 1944, ARMY INDIVIDUAL TEST, V0, P0
   Aronow H, 1987, J HEAD INJURY REHABI, V2, P24
   Bauder H, 1999, PSYCHOPHYSIOLOGY, V36, P0
   Benjamini Y, 1995, J R STAT SOC B, V57, P289, DOI 10.1111/j.2517-6161.1995.tb02031.x
   Benton AL, 1983, MULTILINGUAL APHASIA, V0, P0
   Benyishay Y, 1987, J HEAD TRAUMA REHAB, V2, P35, DOI 10.1097/00001199-198703000-00007
   Blackerby WF, 1990, BRAIN INJURY, V4, P167, DOI 10.3109/02699059009026162
   Bleecker M, 1988, NEUROLOGY, V38, P1565, DOI 10.1212/WNL.38.10.1565
   Brooks N, 1987, BRAIN INJ, V1, P5, DOI 10.3109/02699058709034439
   Cifu D, 2003, ARCH PHYS MED REHAB, V84, P1441, DOI 10.1016/S0003-9993(03)00272-7
   Cohen J, 1997, STAT POWER ANAL BEHA, V0, P19
   Fuglmeyer A, 1975, SCAND J REHABIL MED, V7, P13
   Fulk G, 2001, PHYS REHABILITATION, V0, P783
   Gervasio A, 1997, J HEAD TRAUMA REHAB, V12, P14, DOI 10.1097/00001199-199706000-00003
   Gladstone D, 2002, NEUROREHAB NEURAL RE, V16, P232, DOI 10.1177/154596802401105171
   Gordon WA, 1993, J HEAD TRAUMA REHAB, V8, P26, DOI 10.1097/00001199-199308020-00005
   Heinemann A, 1995, AM J PHYS MED REHAB, V74, P315, DOI 10.1097/00002060-199507000-00011
   Kopp B, 1999, NEUROREPORT, V10, P807, DOI 10.1097/00001756-199903170-00026
   Kunkel A, 1999, ARCH PHYS MED REHAB, V80, P624, DOI 10.1016/S0003-9993(99)90163-6
   Levy C, 2001, AM J PHYS MED REHAB, V80, P4, DOI 10.1097/00002060-200101000-00003
   Liepert J, 2000, STROKE, V31, P1210, DOI 10.1161/01.STR.31.6.1210
   Mccrea P, 2002, DISABIL REHABIL, V24, P534, DOI 10.1080/09638280110115393
   Miltner W, 1999, STROKE, V30, P586, DOI 10.1161/01.STR.30.3.586
   Morgan W, 1974, BEHAV THER, V5, P271, DOI 10.1016/S0005-7894(74)80144-9
   Morris D, 1997, NEUROREHABILITATION, V9, P29, DOI 10.3233/NRE-1997-9104
   Morris D, 2001, ARCH PHYS MED REHAB, V82, P750, DOI 10.1053/apmr.2001.23183
   Nudo R, 1996, SCIENCE, V272, P1791, DOI 10.1126/science.272.5269.1791
   Page S, 2003, BRAIN INJURY, V17, P675, DOI 10.1080/0269905031000107160
   Stevens J, 2001, APPL MULTIVARIATE ST, V0, P222
   Taub E, 2003, J REHABIL MED, V35, P34, DOI 10.1080/16501960310010124
   Taub E, 1998, REHABIL PSYCHOL, V43, P152, DOI 10.1037/0090-5550.43.2.152
   Taub E, 2000, HANDBOOK OF REHABILITATION PSYCHOLOGY, V0, PP475, DOI 10.1037/10361-022
   Taub E, 1993, ARCH PHYS MED REHAB, V74, P347
   Taub E, 1994, J EXP ANAL BEHAV, V61, P281, DOI 10.1901/jeab.1994.61-281
   Taub E, 2003, PHYS MED REHABIL CLIN N AM, V14, P0, DOI 10.1016/S1047-9651(02)00052-9
   Uswatte G, 2005, ARCH PHYS MED REHAB, V86, P1498, DOI 10.1016/j.apmr.2005.01.010
   Uswatte G, 2005, REHABIL PSYCHOL, V50, P34, DOI 10.1037/0090-5550.50.1.34
   Van DLJ, 2004, STROKE, V35, P1410, DOI 10.1161/01.STR.0000126900.24964.7e
   Van WF, 2001, NEUROREHAB NEURAL RE, V15, P23, DOI 10.1177/154596830101500104
   Wechsler D, 1997, WECHSLER MEMORY SCAL, V0, P0
   Williams A, 1980, CLIN APPL, V2, P371
   Wolf S, 1989, EXP NEUROL, V104, P125, DOI 10.1016/S0014-4886(89)80005-6
   Wolf S, 2001, STROKE, V32, P1635, DOI 10.1161/01.STR.32.7.1635
   Yasuda S, 2001, AM J PHYS MED REHAB, V80, P852, DOI 10.1097/00002060-200111000-00011
NR 45
TC 58
Z9 63
U1 0
U2 9
PU JOURNAL REHAB RES & DEV
PI BALTIMORE
PA DEPT OF VETERANS AFFAIRS REHABIL RES & DEVELOP CTR 103 SOUTH GAY STREET, BALTIMORE, MD 21202-4051 USA
SN 0748-7711
EI 
J9 J REHABIL RES DEV
PD NOV-DEC 15
PY 2005
VL 42
IS 6
BP 769
EP 778
DI 10.1682/JRRD.2005.06.0094
PG 10
WC Rehabilitation
SC Rehabilitation
GA 047MQ
UT WOS:000237883800007
PM 16680614
ER

PT J
AU You, SH
   Jang, SH
   Kim, YH
   Hallett, M
   Ahn, SH
   Kwon, YH
   Kim, JH
   Lee, MY
AF You, Sh
   Jang, Sh
   Kim, Yh
   Hallett, M
   Ahn, Sh
   Kwon, Yh
   Kim, Jh
   Lee, My
TI Virtual reality-induced cortical reorganization and associated locomotor recovery in chronic stroke - An experimenter-blind randomized study
SO STROKE
LA English
DT Article
DE gait; magnetic resonance imaging; rehabilitation
ID induced movement therapy; cerebral-palsy; functional mri; motor cortex; gait; fmri
AB Background and Purpose-Virtual reality (VR) is a new promising computer-assisted technology to promote motor recovery in stroke patients. VR-induced neuroplasticity supporting locomotor recovery is not known. We investigated the effects of VR intervention on cortical reorganization and associated locomotor recovery in stroke patients. Methods-Ten chronic stroke patients were assigned randomly to either the control group or the VR group. VR was designed to provide interactive real-life practice environments in which practice parameters can be individualized to optimize motor relearning. Laterality index (LI) in the regions of interests (ROIs) and locomotor recovery were measured before and after VR using functional MRI ( fMRI) and standardized locomotor tests, respectively. The t test and nonparametric test were performed to compare the mean differences at P < 0.05. Results-There was a significant difference in the interval change in the LI score for the primary sensorimotor cortex (SMC) between the groups (P < 0.05), indicating that VR practice produced a greater increase in LI for the control group. However, the interval changes in the other ROIs were not significantly different (P > 0.05). Motor function was significantly improved after VR (P < 0.05). Conclusions-Our novel findings suggest that VR could induce cortical reorganization from aberrant ipsilateral to contralateral SMC activation. This enhanced cortical reorganization might play an important role in recovery of locomotor function in patients with chronic stroke. This is the first fMRI study in the literature that provides evidence for neuroplasticity and associated locomotor recovery after VR.
C1 Hampton Univ, Phys Therapy Program, Hampton, VA 23668 USA.
   Yeungnam Univ, Coll Med, Dept Phys Med & Rehabil, Taegu, South Korea.
   Sungkyunkwan Univ, Samsung Med Ctr, Sch Med, Dept Phys Med & Rehabil, Seoul, South Korea.
   NINDS, Human Motor Control Sect, Bethesda, MD 20892 USA.
RP You, SH (通讯作者)，Hampton Univ, Phys Therapy Program, Phoenix Hall 219B, Hampton, VA 23668 USA.
EM sung.you@hamptonu.edu
FU NATIONAL INSTITUTE OF NEUROLOGICAL DISORDERS AND STROKE [ZIANS002669, Z01NS002669] Funding Source: NIH RePORTER
CR Biswal B, 1995, MAGNET RESON MED, V34, P537, DOI 10.1002/mrm.1910340409
   Butler C, 2001, DEV MED CHILD NEUROL, V43, P778, DOI 10.1017/S0012162201001414
   Carey J, 2002, BRAIN, V125, P773, DOI 10.1093/brain/awf091
   Cramer S, 1997, STROKE, V28, P2518, DOI 10.1161/01.STR.28.12.2518
   Cunha I, 2002, AM J PHYS MED REHAB, V81, P848, DOI 10.1097/00002060-200211000-00008
   Dassonville P, 1998, NEUROSCI RES, V32, P65, DOI 10.1016/S0168-0102(98)00064-9
   Deluca S, 2003, PHYS THER, V83, P1003, DOI 10.1093/ptj/83.11.1003
   Dettmers C, 1995, J NEUROPHYSIOL, V74, P802, DOI 10.1152/jn.1995.74.2.802
   Fukuyama H, 1997, NEUROSCI LETT, V228, P183, DOI 10.1016/S0304-3940(97)00381-9
   Hedenberg R, 2003, IREX 1 3 CLIN MANUAL, V0, P0
   Johansen-berg H, 2002, BRAIN, V125, P2731, DOI 10.1093/brain/awf282
   Jones T, 1994, J NEUROSCI, V14, P2140
   Kim S, 1994, NMR BIOMED, V7, P69, DOI 10.1002/nbm.1940070111
   Kim Y, 2004, NEUROREPORT, V15, P1899, DOI 10.1097/00001756-200408260-00013
   Liepert J, 1998, NEUROSCI LETT, V250, P5, DOI 10.1016/S0304-3940(98)00386-3
   Liepert J, 2000, STROKE, V31, P1210, DOI 10.1161/01.STR.31.6.1210
   Loewen S, 1988, PHYS THER, V68, P1077, DOI 10.1093/ptj/68.7.1077
   Marsden C, 1996, ADV NEUROL, V70, P477
   Mcneil J, 2001, JAMA-J AM MED ASSOC, V285, P1571
   Merians A, 2002, PHYS THER, V82, P898, DOI 10.1093/ptj/82.9.898
   Miyai I, 2001, NEUROIMAGE, V14, P1186, DOI 10.1006/nimg.2001.0905
   Miyai I, 2002, ANN NEUROL, V52, P188, DOI 10.1002/ana.10274
   Miyai I, 2003, STROKE, V34, P2866, DOI 10.1161/01.STR.0000100166.81077.8A
   Page S, 2002, CLIN REHABIL, V16, P55, DOI 10.1191/0269215502cr473oa
   Reid D, 2002, TECHNOL DISABIL, V14, P53
   Taub E, 1993, ARCH PHYS MED REHAB, V74, P347
   Wexler B, 1997, MAGN RESON IMAGING, V15, P385, DOI 10.1016/S0730-725X(96)00232-9
NR 27
TC 262
Z9 299
U1 0
U2 39
PU LIPPINCOTT WILLIAMS & WILKINS
PI PHILADELPHIA
PA TWO COMMERCE SQ, 2001 MARKET ST, PHILADELPHIA, PA 19103 USA
SN 0039-2499
EI 
J9 STROKE
PD JUN 15
PY 2005
VL 36
IS 6
BP 1166
EP 1171
DI 10.1161/01.STR.0000162715.43417.91
PG 6
WC Clinical Neurology; Peripheral Vascular Disease
SC Neurosciences & Neurology; Cardiovascular System & Cardiology
GA 929EL
UT WOS:000229324800020
PM 15890990
ER

PT J
AU Lin, SI
AF Lin, Si
TI Motor function and joint position sense in relation to gait performance in chronic stroke patients
SO ARCHIVES OF PHYSICAL MEDICINE AND REHABILITATION
LA English
DT Article
DE gait; motor skills; rehabilitation; sensory motor performance; stroke
ID fugl-meyer assessment; hemiplegic gait; hemiparetic patient; neuropathic patient; plantar pressure; rehabilitation; recovery; walking; reliability; variable
AB Objectives: To determine the association between joint position sense (JPS) and motor function of the lower extremity and gait performance of patients with chronic stroke. Design: Single-group cross-sectional design. Setting: University gait laboratory. Participants: Twenty-one patients with stroke onset of more than 6 months. Interventions: Not applicable. Main Outcome Measures: The isometric strength, Fugl-Meyer Assessment (FMA) motor status, and JPS of the lower extremity were tested. Spatiotemporal gait characteristics were measured using a 6-camera motion analysis system, with patients walking at their comfortable speeds while using their usual devices. Results: Lower-extremity muscle strength and FMA motor score correlated significantly with the spatiotemporal characteristics of gait and contributed significantly to the variance in gait velocity, stride length, and double-stance time. The JPS was not related to gait performance, except that the ankle JPS contributed significantly to the variance in gait velocity and stride length. Conclusions: For patients with chronic stroke, motor function was significantly related to gait performance. Although the JPS was not, that of the ankle joint made a significant contribution. When enhancing gait performance is desired, improving the motor function is recommended, and the role of JPS should also be taken into consideration.
C1 Natl Cheng Kung Univ, Dept Phys Therapy, Tainan 701, Taiwan.
RP Lin, SI (通讯作者)，Natl Cheng Kung Univ, Dept Phys Therapy, Tainan 701, Taiwan.
EM lin31@mail.ncku.edu.tw
CR Berger W, 1984, J NEUROL NEUROSUR PS, V47, P1029, DOI 10.1136/jnnp.47.9.1029
   Bohannon R, 1987, ARCH PHYS MED REHAB, V68, P777
   Bohannon R, 1988, INT J REHABIL RES, V11, P181, DOI 10.1097/00004356-198806000-00012
   Bohannon R, 1992, ARCH PHYS MED REHAB, V73, P721
   Bohannon R, 1990, ARCH PHYS MED REHAB, V71, P240
   Brandstater M, 1983, ARCH PHYS MED REHAB, V64, P583
   Breniere Y, 1986, J BIOMECH, V19, P1035, DOI 10.1016/0021-9290(86)90120-X
   Chou S, 2003, AM J PHYS MED REHAB, V82, P42, DOI 10.1097/01.PHM.0000043769.93584.4D
   Courtemanche R, 1996, ARCH PHYS MED REHAB, V77, P849, DOI 10.1016/S0003-9993(96)90269-5
   Courtine G, 2001, BRAIN RES BULL, V55, P107, DOI 10.1016/S0361-9230(01)00504-4
   Davidoff G, 1991, ARCH PHYS MED REHAB, V72, P869, DOI 10.1016/0003-9993(91)90001-Y
   Davies J, 1996, DISABIL REHABIL, V18, P83, DOI 10.3109/09638289609166022
   Dequervain I, 1996, J BONE JOINT SURG AM, V78A, P1506
   Dettmann M, 1987, AM J PHYS MED REHAB, V66, P77
   Dingwell J, 2001, GAIT POSTURE, V14, P1, DOI 10.1016/S0966-6362(01)00101-1
   Duncan P, 1983, PHYS THER, V63, P1606, DOI 10.1093/ptj/63.10.1606
   Ferrell W, 1985, BRAIN RES, V347, P41, DOI 10.1016/0006-8993(85)90887-X
   Ferrucci L, 1993, STROKE, V24, P200, DOI 10.1161/01.STR.24.2.200
   Fuglmeyer A, 1975, SCAND J REHABIL MED, V7, P13
   Goldie P, 2001, ARCH PHYS MED REHAB, V82, P1057, DOI 10.1053/apmr.2001.25085
   Goldie P, 1996, ARCH PHYS MED REHAB, V77, P1074, DOI 10.1016/S0003-9993(96)90072-6
   Granger C, 1975, STROKE, V6, P34, DOI 10.1161/01.STR.6.1.34
   Hesse S, 1994, STROKE, V25, P1999, DOI 10.1161/01.STR.25.10.1999
   Hsu A, 2003, ARCH PHYS MED REHAB, V84, P1185, DOI 10.1016/S0003-9993(03)00030-3
   Jorgensen H, 1995, ARCH PHYS MED REHAB, V76, P27, DOI 10.1016/S0003-9993(95)80038-7
   Kandel E, 2000, PRINCIPLES NEURAL SC, V0, PCH37
   Keenan M, 1984, CLIN ORTHOP RELAT R, V0, P165
   Kendall F, 1993, MUSCLES TESTING FUNC, V0, P201
   Knutsson E, 1979, BRAIN, V102, P405, DOI 10.1093/brain/102.2.405
   Kuan T, 1999, ARCH PHYS MED REHAB, V80, P777, DOI 10.1016/S0003-9993(99)90227-7
   Kuan T, 2001, J REHABIL MED ASS RO, V29, P1
   Kusoffsky A, 1982, SCAND J REHABIL MED, V14, P27
   Loewen S, 1990, STROKE, V21, P2178
   Nadeau S, 1997, SCAND J REHABIL MED, V29, P137
   Nadeau S, 1999, CLIN BIOMECH, V14, P125, DOI 10.1016/S0268-0033(98)00062-X
   Nadeau S, 1999, AM J PHYS MED REHAB, V78, P123, DOI 10.1097/00002060-199903000-00007
   Nurse M, 1999, CLIN BIOMECH, V14, P667, DOI 10.1016/S0268-0033(99)00020-0
   Nurse M, 2001, CLIN BIOMECH, V16, P719, DOI 10.1016/S0268-0033(01)00090-0
   Perry J, 1992, GAIT ANAL NORMAL PAT, V0, P4
   Pinzur M, 1987, AM J PHYS MED REHAB, V66, P228
   Sanford J, 1993, PHYS THER, V73, P447, DOI 10.1093/ptj/73.7.447
   Suzuki K, 1999, ARCH PHYS MED REHAB, V80, P179, DOI 10.1016/S0003-9993(99)90117-X
   Tangeman P, 1990, ARCH PHYS MED REHAB, V71, P876
   Teixeira-salmela L, 2001, J REHABIL MED, V33, P53
   Thorngren M, 1990, STROKE, V21, P236, DOI 10.1161/01.STR.21.2.236
   Thorngren M, 1990, ACTA NEUROL SCAND, V82, P374
   Tyson SF, 1994, PHYSIOTHERAPY THEORY AND PRACTICE, V10, P153, DOI 10.3109/09593989409036392
   Tyson S, 1999, CLIN REHABIL, V13, P295, DOI 10.1191/026921599666307333
   Waagfjord J, 1990, PHYS THER, V70, P549, DOI 10.1093/ptj/70.9.549
   Wade D, 1983, J NEUROL NEUROSUR PS, V46, P521, DOI 10.1136/jnnp.46.6.521
   Wall J, 1986, ARCH PHYS MED REHAB, V67, P550
   Winter D, 1991, BIOMECHANICS MOTOR C, V0, PCH2
NR 52
TC 51
Z9 54
U1 0
U2 8
PU W B SAUNDERS CO
PI PHILADELPHIA
PA INDEPENDENCE SQUARE WEST CURTIS CENTER, STE 300, PHILADELPHIA, PA 19106-3399 USA
SN 0003-9993
EI 
J9 ARCH PHYS MED REHAB
PD FEB 15
PY 2005
VL 86
IS 2
BP 197
EP 203
DI 10.1016/j.apmr.2004.05.009
PG 7
WC Rehabilitation; Sport Sciences
SC Rehabilitation; Sport Sciences
GA 894UY
UT WOS:000226818300003
PM 15706543
ER

PT J
AU Woodlee, MT
   Asseo-garcia, AM
   Zhao, XR
   Liu, SJ
   Jones, TA
   Schallert, T
AF Woodlee, Mt
   Asseo-garcia, Am
   Zhao, Xr
   Liu, Sj
   Jones, Ta
   Schallert, T
TI Testing forelimb placing "across the midline" reveals distinct, lesion-dependent patterns of recovery in rats
SO EXPERIMENTAL NEUROLOGY
LA English
DT Article
DE sensorimotor integration; forelimb placing; striatum; recovery of function; Parkinson's disease; stroke
ID sensorimotor cortex lesion; cerebral-artery occlusion; adult-rat; neocortical damage; dendritic growth; ischemic-injury; motor function; stroke; plasticity; model
AB We describe a new test of vibrissae-elicited forelimb placing ability that allows testing of sensorimotor integration across the midline. Rats were given unilateral brain lesions using one of three methods: (1) middle cerebral artery occlusion (MCAo) causing significant damage to the cortex and striatum, (2) aspiration lesions to remove tissue from the sensorimotor cortex, and (3) infusions of the catecholamine neurotoxin 6-hydroxydopamine (6-OHDA) into the medial forebrain bundle, producing a parkinsonian syndrome. Application of the new test to these animals revealed that with some lesion types, the ability of vibrissae on the unimpaired side of the body to trigger placing in the functionally impaired forelimb recovers before vibrissae on the impaired side can elicit placing. This occurs despite the lack of any apparent vibrissae sensory deficit, since the contralesional vibrissae maintained the ability to trigger placing in the unimpaired forelimb in all lesions studied. Chronically, MCAo-lesioned rats do not place the impaired forelimb upon stimulation of the impaired-side vibrissae, but do place if the vibrissae on the good side are stimulated (i.e., when the placing is triggered "across the midline"). This is in contrast to 6-OHDA-lesioned rats which, consistent with parkinsonian akinesia, cannot place the impaired limb regardless of sensory trigger. Also, differences in the pattern of recovery between MCAo- and aspiration-lesioned rats suggest a possible anatomical substrate for cross-midline placing ability and its recovery. Unlike other tests, cross-midline placing methods can readily distinguish between severe stroke and severe parkinsonism in rats. (C) 2004 Elsevier Inc. All rights reserved.
C1 Univ Texas, Dept Psychol, Austin, TX 78712 USA.
   Univ Texas, Inst Neurosci, Austin, TX 78712 USA.
   Univ Texas, Hlth Sci Ctr, Dept Neurol, Austin, TX 78712 USA.
   Univ Michigan, Dept Neurosurg, Ann Arbor, MI 48109 USA.
   Henry Ford Hlth Sci Ctr, Inst Neurosci, Detroit, MI USA.
RP Schallert, T (通讯作者)，Univ Texas, Dept Psychol, 1 Univ Stn,A8000, Austin, TX 78712 USA.
EM tschallert@mail.utexas.edu
FU NICHD NIH HHS [HD02023] Funding Source: Medline; NIMH NIH HHS [MH64586] Funding Source: Medline; NINDS NIH HHS [NS42345, NS23979, NS19608] Funding Source: Medline; NATIONAL INSTITUTE OF MENTAL HEALTH [R01MH064586] Funding Source: NIH RePORTER; NATIONAL INSTITUTE OF NEUROLOGICAL DISORDERS AND STROKE [P50NS019608, R01NS023979, P01NS042345, P01NS019608] Funding Source: NIH RePORTER
CR Barbeau H, 2003, NEUROREHAB NEURAL RE, V17, P3, DOI 10.1177/0888439002250442
   Barth T, 1994, CEREB CORTEX, V4, P271, DOI 10.1093/cercor/4.3.271
   Biernaskie J, 2001, J NEUROSCI, V21, P5272, DOI 10.1523/JNEUROSCI.21-14-05272.2001
   Bland S, 2000, STROKE, V31, P1144, DOI 10.1161/01.STR.31.5.1144
   Bury S, 2002, J NEUROSCI, V22, P8597
   Carmichael S, 2002, J NEUROSCI, V22, P6062
   Felt B, 2002, DEV NEUROSCI-BASEL, V24, P418, DOI 10.1159/000069053
   Gladstone D, 2002, STROKE, V33, P2123, DOI 10.1161/01.STR.0000025518.34157.51
   Henery C, 1989, J ANAT, V167, P167
   Jones T, 1999, J COMP NEUROL, V414, P57
   Jones T, 1994, J NEUROSCI, V14, P2140
   Jones T, 1992, BRAIN RES, V581, P156, DOI 10.1016/0006-8993(92)90356-E
   Kozlowski D, 1998, BEHAV BRAIN RES, V97, P89, DOI 10.1016/S0166-4328(98)00030-8
   Longa E, 1989, STROKE, V20, P84, DOI 10.1161/01.STR.20.1.84
   Marshall J, 1982, J GERONTOL, V37, P548, DOI 10.1093/geronj/37.5.548
   Metz G, 2002, J NEUROSCI METH, V115, P169, DOI 10.1016/S0165-0270(02)00012-2
   Murase N, 2004, ANN NEUROL, V55, P400, DOI 10.1002/ana.10848
   Napieralski J, 1996, J COMP NEUROL, V373, P484
   Paxinos G, 1998, RAT RAT STEREOTOTAXI, V0, P0
   Roof R, 2001, STROKE, V32, P2648, DOI 10.1161/hs1101.097397
   Schallert T, 1984, BEHAV NEUROSCI, V98, P518
   Schallert T, 2000, NEUROPHARMACOLOGY, V39, P777, DOI 10.1016/S0028-3908(00)00005-8
   Schallert T, 1982, PHARMACOL BIOCHEM BE, V16, P455, DOI 10.1016/0091-3057(82)90452-X
   Schallert T, 2003, PHYS MED REHAB CLIN, V14, P1
   Schallert T, 2002, PHARM CEREBRAL ISCHE, V0, P0
   Schmanke T, 1997, J NEUROTRAUM, V14, P459, DOI 10.1089/neu.1997.14.459
   Uryu K, 2001, NEUROSCIENCE, V105, P307, DOI 10.1016/S0306-4522(01)00203-2
   Voorhies A, 2002, BEHAV BRAIN RES, V133, P237, DOI 10.1016/S0166-4328(02)00029-3
   Whishaw I, 1981, J COMP PHYSIOL PSYCH, V95, P85, DOI 10.1037/h0077760
   Wolgin D, 1983, PHYSIOL BEHAV, V31, P197, DOI 10.1016/0031-9384(83)90118-X
NR 30
TC 110
Z9 111
U1 0
U2 3
PU ACADEMIC PRESS INC ELSEVIER SCIENCE
PI SAN DIEGO
PA 525 B ST, STE 1900, SAN DIEGO, CA 92101-4495 USA
SN 0014-4886
EI 
J9 EXP NEUROL
PD FEB 15
PY 2005
VL 191
IS 2
BP 310
EP 317
DI 10.1016/j.expneurol.2004.09.005
PG 8
WC Neurosciences
SC Neurosciences & Neurology
GA 892GJ
UT WOS:000226637800009
PM 15649486
ER

PT J
AU Boomkamp-koppen, HGM
   Visser-meily, JMA
   Post, MWM
   Prevo, AJH
AF Boomkamp-koppen, Hgm
   Visser-meily, Jma
   Post, Mwm
   Prevo, Ajh
TI Poststroke hand swelling and oedema: prevalence and relationship with impairment and disability
SO CLINICAL REHABILITATION
LA English
DT Article
ID hemiplegic patient; stroke; shoulder; trial
AB Objective: To examine the prevalence of swelling and oedema of the hand in stroke patients and relationships with impairments and disability. Design: Cross-sectional. Setting: Stroke unit at Rehabilitation Centre De Hoogstraat, the Netherlands. Subjects: Eighty-eight adult stroke patients who were admitted for clinical rehabilitation during one year (2000). Measurements and methods: Assessment took place two weeks after admission to the rehabilitation centre. Degree of swelling was measured with a hand volumeter and oedema was defined as a volumeter score deviating more than two standard deviations from the expected score derived from population data. Further assessment included tonus (Modified Ashworth Score), sensibility, tactile inattention, carefulness, and motor function (Utrecht Arm/Hand Test). Arm disability was measured with Frenchay Arm Test and Nine-hole Peg Test. Results: Some degree of hand swelling was present in 72.7% and oedema in 33.0% of our patients. Swelling and oedema were significantly more often seen in patients with hypertonic fingers and impaired sensibility. Patients with hand oedema had significantly worse Frenchay Arm Test and Nine-hole Peg Test scores. Conclusions: Swelling and oedema of the hand are common among stroke patients in clinical rehabilitation.
C1 Rehabil Ctr Hoogstr, NL-3508 AE Utrecht, Netherlands.
   Meander Med Ctr, Amersfoort, Netherlands.
   Univ Med Ctr, Utrecht, Netherlands.
   Inst Rehabil Res, Hoensbroek, Netherlands.
RP Visser-Meily, JMA (通讯作者)，Rehabil Ctr Hoogstr, POB 85238, NL-3508 AE Utrecht, Netherlands.
EM a.visser@dehoogstraat.nl
CR Bohannon R, 1987, PHYS THER, V67, P206, DOI 10.1093/ptj/67.2.206
   Boland B, 1996, J HAND THER, V9, P349
   Braus D, 1994, ANN NEUROL, V36, P728, DOI 10.1002/ana.410360507
   Brunnstrom S, 1970, MOVEMENT THERAPY HEM, V0, P0
   Croarkin E, 2004, PHYS THER, V84, P62, DOI 10.1093/ptj/84.1.62
   Davies P, 2000, STEPS FOLLOW HEMIPLE, V0, P0
   Decourval L, 1990, ARCH PHYS MED REHAB, V71, P673
   Dirette D, 1994, AM J OCCUP THER, V48, P403, DOI 10.5014/ajot.48.5.403
   Eccles MV, 1956, BR J PHYS MED, V19, P5
   Eth V, 2003, HAND CONSULTATION PR, V0, P0
   Extonsmith A, 1957, BRIT MED J, V2, P1280, DOI 10.1136/bmj.2.5056.1280
   Faghri PD, 1997, J HAND THER, V10, P29
   Geurts A, 2000, SCAND J REHABIL MED, V32, P4
   Gracies J, 2000, ARCH PHYS MED REHAB, V81, P1547, DOI 10.1053/apmr.2000.16346
   Guidice M, 1990, AM J OCCUP THER, V44, P914
   Heller A, 1987, J NEUROL NEUROSUR PS, V50, P714, DOI 10.1136/jnnp.50.6.714
   King TI2, 1993, J HAND THER, V6, P202
   Lo S, 2003, ARCH PHYS MED REHAB, V84, P1786, DOI 10.1016/S0003-9993(03)00408-8
   Mahoney FI, 1965, MD STATE MED J, V14, P61
   Post M, 2003, DISABIL REHABIL, V25, P1265, DOI 10.1080/09638280310001603992
   Roper T, 1999, AGE AGEING, V28, P9, DOI 10.1093/ageing/28.1.9
   Stern E, 1991, AM J OCCUP THER, V45, P801, DOI 10.5014/ajot.45.9.801
   Tepperman P, 1984, ARCH PHYS MED REHAB, V65, P442
   Vanheugten C, 2001, REHABILITATION STROK, V0, P0
   Vanvelze C, 1991, J HAND THER, V4, P5
   Vasiliauskas R, 1995, J HAND THER, V8, P258
   Wade D, 1992, MEASUREMENT NEUROLOG, V0, P0
   Warlow C, 1996, STROKE PRACTICAL GUI, V0, P0
   Waylett-rendall J, 1991, J HAND THER, V4, P10
NR 30
TC 18
Z9 19
U1 0
U2 2
PU SAGE PUBLICATIONS LTD
PI LONDON
PA 1 OLIVERS YARD, 55 CITY ROAD, LONDON EC1Y 1SP, ENGLAND
SN 0269-2155
EI 
J9 CLIN REHABIL
PD AUG 15
PY 2005
VL 19
IS 5
BP 552
EP 559
DI 10.1191/0269215505cr846oa
PG 8
WC Rehabilitation
SC Rehabilitation
GA 955TK
UT WOS:000231250300012
PM 16119412
ER
