# Supplementary material for: Rehabilitation of motor function after stroke: A bibliometric analysis of global research from 2004 to 2022
Source: Front Aging Neurosci. 2022 Nov 2;14:1024163. doi: 10.3389/fnagi.2022.1024163 (PMC9667945; doi:10.3389/fnagi.2022.1024163)
Supplement: Supplementary file 1 [file Data_Sheet_1.zip › download2006u73.txt]

PT J
AU Ietswaart, Magdalena
   Johnston, Marie
   Dijkerman, HC
   Scott, CL
   Joice, SA
   Hamilton, Steven
   Macwalter, RS
AF Ietswaart, Magdalena
   Johnston, Marie
   Dijkerman, H
   Scott, Clare
   Joice, Sara
   Hamilton, Steven
   Macwalter, Ronald
TI Recovery of hand function through mental practice: A study protocol
SO BMC NEUROLOGY
LA English
DT Article
ID chronic stroke patient; motor imagery; upper extremity; perceived control; rehabilitation; reorganization; performance; representation; stimulation; acquisition
AB Background: The study aims to assess the therapeutic benefits of motor imagery training in stroke patients with persistent motor weakness. There is evidence to suggest that mental rehearsal of movement can produce effects normally attributed to practising the actual movements. Imagining hand movements could stimulate the redistribution of brain activity, which accompanies recovery of hand function, thus resulting in a reduced motor deficit. Methods/Design: A multi-centre randomised controlled trial recruiting individuals between one and six months post-stroke ( n = 135). Patients are assessed before and after a four-week evaluation period. In this trial, 45 patients daily mentally rehearse movements with their affected arm under close supervision. Their recovery is compared to 45 patients who perform closely supervised non-motor mental rehearsal, and 45 patients who are not engaged in a training program. Motor imagery training effectiveness is evaluated using outcome measures of motor function, psychological processes, and level of disability. Discussion: The idea of enhancing motor recovery through the use of motor imagery rehabilitation techniques is important with potential implications for clinical practice. The techniques evaluated as part of this randomised controlled trial are informed by the current understanding in cognitive neuroscience and the trial is both of scientific and applied interest.
C1 Northumbria Univ, Sch Psychol & Sport Sci, Newcastle Upon Tyne NE1 8ST, Tyne & Wear, England.
   Univ Utrecht, Dept Expt Psychol, Helmholtz Inst, NL-3584 CS Utrecht, Netherlands.
   Univ Aberdeen, Sch Psychol, Hlth Psychol Res Grp, Aberdeen AB9 1FX, Scotland.
   Grampian Univ Hosp Trust, Dept Med Elderly, Aberdeen, Scotland.
   Univ Dundee, Ninewells Hosp & Med Sch, Dept Med, Stroke Studies Ctr, Dundee DD1 9SY, Scotland.
RP Ietswaart, M (通讯作者)，Northumbria Univ, Sch Psychol & Sport Sci, Northumberland Bldg, Newcastle Upon Tyne NE1 8ST, Tyne & Wear, England.
EM magdalena.ietswaart@northumbria.ac.uk; m.johnston@abdn.ac.uk; h.c.dijkerman@fss.uu.nl; clare.scott@abdn.ac.uk; s.joice@dundee.ac.uk; steve.hamilton@arh.grampian.scot.nhs.uk; ronald.macwalter@tuht.scot.nhs.uk
CR Annett J, 1995, NEUROPSYCHOLOGIA, V33, P1395, DOI 10.1016/0028-3932(95)00072-B
   Bandura A, 1997, SELF EFFICACY EXERCI, V0, P0, DOI DOI 10.1007/SPRINGERREFERENCE_223312
   Braun S, 2006, ARCH PHYS MED REHAB, V87, P842, DOI 10.1016/j.apmr.2006.02.034
   Carey J, 2002, BRAIN, V125, P773, DOI 10.1093/brain/awf091
   De LF, 2005, J COGNITIVE NEUROSCI, V17, P97, DOI 10.1162/0898929052880039
   Decety J, 2003, CONSCIOUS COGN, V12, P577, DOI 10.1016/S1053-8100(03)00076-X
   Decety J, 1994, NATURE, V371, P600, DOI 10.1038/371600a0
   Decety J, 1999, TRENDS COGN SCI, V3, P172, DOI 10.1016/S1364-6613(99)01312-1
   Derenzi E, 1978, CORTEX, V14, P41, DOI 10.1016/S0010-9452(78)80006-9
   Dijkerman H, 1996, J ROY COLL PHYS LOND, V30, P538
   Dijkerman H, 2004, CLIN REHABIL, V18, P538, DOI 10.1191/0269215504cr769oa
   Driskell J, 1994, J APPL PSYCHOL, V79, P481, DOI 10.1037/0021-9010.79.4.481
   Dromerick A, 2000, STROKE, V31, P2984, DOI 10.1161/01.STR.31.12.2984
   Feltz D, 1983, J SPORT PSYCHOL, V5, P25, DOI 10.1123/jsp.5.1.25
   Gentili R, 2006, NEUROSCIENCE, V137, P761, DOI 10.1016/j.neuroscience.2005.10.013
   Goldenberg G, 1989, NEUROPSYCHOLOGIA, V27, P641, DOI 10.1016/0028-3932(89)90110-3
   Grouios G, 1997, J HUM MOVEMENT STUD, V33, P119
   Heller A, 1987, J NEUROL NEUROSUR PS, V50, P714, DOI 10.1136/jnnp.50.6.714
   Jackson P, 2003, NEUROIMAGE, V20, P1171, DOI 10.1016/S1053-8119(03)00369-0
   Jackson P, 2001, ARCH PHYS MED REHAB, V82, P1133, DOI 10.1053/apmr.2001.24286
   Jang S, 2003, NEUROREPORT, V14, P137, DOI 10.1097/00001756-200301200-00025
   Johnson-frey S, 2004, BRAIN COGNITION, V55, P328, DOI 10.1016/j.bandc.2004.02.032
   Johnston M, 1999, PSYCHOL HEALTH, V14, P181, DOI 10.1080/08870449908407322
   Johnston M, 1996, REPORT NHS EXECUTIVE, V0, P0
   Johnston M, 1995, MEASURES HLTH PSYCHO, V0, P0
   Kahn R, 1981, ASSESSING ELDERLY PR, V0, P92
   Liu K, 2004, ARCH PHYS MED REHAB, V85, P1403, DOI 10.1016/j.apmr.2003.12.035
   Lotze M, 2006, J PHYSIOL-PARIS, V99, P386, DOI 10.1016/j.jphysparis.2006.03.012
   Lyle R, 1981, INT J REHABIL RES, V4, P483, DOI 10.1097/00004356-198112000-00001
   Machin D, 1997, SAMPLE SIZE TABLES C, V2 ed, P0
   Mahoney FI, 1965, MD STATE MED J, V14, P61
   Marshall R, 2000, STROKE, V31, P656, DOI 10.1161/01.STR.31.3.656
   Martin K, 1999, SPORT PSYCHOL, V13, P245, DOI 10.1123/tsp.13.3.245
   Mathiowetz V, 1985, OCCUP THER J RES, V5, P24, DOI 10.1177/153944928500500102
   Moher D, 2001, BMC MED RES METHODOL, V1, P2, DOI 10.1186/1471-2288-1-2
   Nelles G, 2001, NEUROIMAGE, V13, P1146, DOI 10.1006/nimg.2001.0757
   Nico D, 2004, BRAIN, V127, P120, DOI 10.1093/brain/awh006
   Nudo R, 1996, SCIENCE, V272, P1791, DOI 10.1126/science.272.5269.1791
   Page S, 2005, ARCH PHYS MED REHAB, V86, P399, DOI 10.1016/j.apmr.2004.10.002
   Page S, 2000, OCCUP THER J RES, V20, P200, DOI 10.1177/153944920002000304
   Page S, 2001, CLIN REHABIL, V15, P233, DOI 10.1191/026921501672063235
   Parsons L, 1994, J EXP PSYCHOL HUMAN, V20, P709, DOI 10.1037/0096-1523.20.4.709
   Parsons L, 1998, J NEUROSCI, V18, P6539
   Partridge C, 1989, BRIT J CLIN PSYCHOL, V28, P53, DOI 10.1111/j.2044-8260.1989.tb00811.x
   Pascualleone A, 1995, J NEUROPHYSIOL, V74, P1037, DOI 10.1152/jn.1995.74.3.1037
   Pocock S, 1983, CLIN TRIALS PRACTICA, V0, P0
   Robertson M, 1997, CRIT REV NEUROBIOL, V11, P1
   Rogers R, 2006, OBSTET GYN CLIN N AM, V33, P297, DOI 10.1016/j.ogc.2006.02.004
   Sharma N, 2006, STROKE, V37, P1941, DOI 10.1161/01.STR.0000226902.43357.fc
   Sirigu A, 1995, NEUROREPORT, V6, P997, DOI 10.1097/00001756-199505090-00012
   Sirigu A, 1996, SCIENCE, V273, P1564, DOI 10.1126/science.273.5281.1564
   Stevens J, 2003, ARCH PHYS MED REHAB, V84, P1090, DOI 10.1016/S0003-9993(03)00042-X
   Van DLJ, 2001, ARCH PHYS MED REHAB, V82, P14, DOI 10.1053/apmr.2001.18668
   Van DLJ, 1999, STROKE, V30, P2369, DOI 10.1161/01.STR.30.11.2369
   Wade D, 1987, J NEUROL NEUROSUR PS, V50, P177, DOI 10.1136/jnnp.50.2.177
   Weiller C, 1995, CEREBROVASC DIS, V5, P282, DOI 10.1159/000107864
   Yue G, 1992, J NEUROPHYSIOL, V67, P1114, DOI 10.1152/jn.1992.67.5.1114
   Zigmond A, 1983, ACTA PSYCHIAT SCAND, V67, P361, DOI 10.1111/j.1600-0447.1983.tb09716.x
NR 58
TC 17
Z9 20
U1 0
U2 4
PU BMC
PI LONDON
PA CAMPUS, 4 CRINAN ST, LONDON N1 9XW, ENGLAND
SN 
EI 
J9 BMC NEUROL
PD OCT 26
PY 2006
VL 6
IS 
BP 
EP 
DI 10.1186/1471-2377-6-39
PG 7
WC Clinical Neurology
SC Neurosciences & Neurology
GA 107HI
UT WOS:000242160900001
PM 17067370
ER

PT J
AU Mcdonnell, MN
   Hillier, SL
   Ridding, MC
   Miles, TS
AF Mcdonnell, Michelle
   Hillier, Susan
   Ridding, Michael
   Miles, Timothy
TI Impairments in precision grip correlate with functional measures in adult hemiplegia
SO CLINICAL NEUROPHYSIOLOGY
LA English
DT Article
DE upper extremity; hemiplegia; function; hand; precision grip
ID force control; object manipulation; stroke; coordination; recovery; children; performance; deficit; hand; arm
AB Objective: Analysis of a precision grip-lift task provides measures to assess functional disability of the hand, but the correlation between these measures and accepted tests of motor function in stroke patients has not been established. Methods: Seventeen subacute stroke patients were studied to compare parameters of a precision grip-lift task between the affected and unaffected side, and to correlate them with function. Functional impairment was assessed with the Action Research Arm Test and the Fugl-Meyer assessment, as well as grip strength and maximal finger-tapping speed. The grip force (GF) and load force (LF) were recorded as patients lifted a custom-built manipulandum. All measures were recorded on two separate occasions, at least I week apart. Results: There was good reproducibility between testing sessions for the grip-lift and functional measures. The affected hand gripped the manipulandum for longer prior to lift-off than the unaffected hand, and the normal close temporal coupling between the rate of change of GF and LF during the lift was disrupted. These two measures correlated more highly with the ARAT than the FMA and, when combined with measures of grip strength and tapping speed, explained 71% of the variance of the ARAT. Conclusions: The grip-lift task is a sensitive measure of impaired dexterity following stroke and provides measures which correlate well with a commonly applied functional assessment scale. Significance: This task may be used clinically to detect changes in the hemiplegic upper limb during rehabilitation and recovery. (c) 2006 International Federation of Clinical Neurophysiology. Published by Elsevier Ireland Ltd. All rights reserved.
C1 Univ Adelaide, Res Ctr Human Movement Control, Discipline Physiol, Sch Mol & Biomed Sci, Adelaide, SA 5005, Australia.
   Univ S Australia, Sch Hlth Sci, Adelaide, SA 5000, Australia.
RP McDonnell, MN (通讯作者)，Univ Adelaide, Res Ctr Human Movement Control, Discipline Physiol, Sch Mol & Biomed Sci, Adelaide, SA 5005, Australia.
EM michelle.mcdonnell@adelaide.edu.au
CR Duncan P, 1994, STROKE, V25, P1181, DOI 10.1161/01.STR.25.6.1181
   Duque J, 2003, BRAIN, V126, P732, DOI 10.1093/brain/awg069
   Fellows S, 1998, BRAIN, V121, P1771, DOI 10.1093/brain/121.9.1771
   Feys H, 2000, ACTA NEUROL SCAND, V102, P371, DOI 10.1034/j.1600-0404.2000.102006371.x
   Forssberg H, 1991, EXP BRAIN RES, V85, P451
   Forssberg H, 1999, BRAIN, V122, P1157, DOI 10.1093/brain/122.6.1157
   Fuglmeyer A, 1975, SCAND J REHABIL MED, V7, P13
   Golge M, 2004, ARCH PHYS MED REHAB, V85, P1435, DOI 10.1016/j.apmr.2003.11.029
   Gordon A, 1992, EXP BRAIN RES, V90, P399
   Hermsdorfer J, 2003, CLIN NEUROPHYSIOL, V114, P915, DOI 10.1016/S1388-2457(03)00042-7
   Johansson R, 1984, EXP BRAIN RES, V56, P550
   Lyle R, 1981, INT J REHABIL RES, V4, P483, DOI 10.1097/00004356-198112000-00001
   Mcdonnell M, 2005, EXP BRAIN RES, V161, P368, DOI 10.1007/s00221-004-2081-0
   Nowak D, 2003, J NEUROL, V250, P850, DOI 10.1007/s00415-003-1095-z
   Pereira H, 2001, NEUROPSYCHOLOGIA, V39, P478, DOI 10.1016/S0028-3932(00)00132-9
   Poole-wilsin P, 2000, ATHEROSCLEROSIS SUPP, V1, P1, DOI 10.1016/S0021-9150(00)00560-8
   Serrien D, 1999, EXP BRAIN RES, V128, P76, DOI 10.1007/s002210050820
   Sugarman H, 2002, BRAIN COGNITION, V48, P579, DOI 10.1006/brcg.2001.1421
   Thilmann A, 1990, J NEUROL NEUROSUR PS, V53, P208, DOI 10.1136/jnnp.53.3.208
   Wade D, 1983, J NEUROL NEUROSUR PS, V46, P521, DOI 10.1136/jnnp.46.6.521
   Wenzelburger R, 2005, BRAIN, V128, P64, DOI 10.1093/brain/awh317
   Westling G, 1984, EXP BRAIN RES, V53, P277
NR 22
TC 51
Z9 56
U1 0
U2 9
PU ELSEVIER IRELAND LTD
PI CLARE
PA ELSEVIER HOUSE, BROOKVALE PLAZA, EAST PARK SHANNON, CO, CLARE, 00000, IRELAND
SN 1388-2457
EI 
J9 CLIN NEUROPHYSIOL
PD JUL 15
PY 2006
VL 117
IS 7
BP 1474
EP 1480
DI 10.1016/j.clinph.2006.02.027
PG 7
WC Clinical Neurology; Neurosciences
SC Neurosciences & Neurology
GA 066KB
UT WOS:000239227100009
PM 16679058
ER

PT J
AU Goble, DJ
AF Goble, Daniel
TI The potential for utilizing inter-limb coupling in the rehabilitation of upper limb motor disability due to unilateral brain injury
SO DISABILITY AND REHABILITATION
LA English
DT Article
DE neural coupling; bilateral movement; brain injury; rehabilitation
ID bimanual coordination; movement coordination; neuronal-activity; cerebral-palsy; children; supplementary; hemiparesis; performance; stroke; cortex
AB Purpose. Symmetry tendencies in human movement have generally been regarded as a constraint to upper limb motor performance. However, several recent studies have suggested that this phenomenon might be utilized in the rehabilitation of individuals with motor disability due to unilateral brain injury. In this paper the efficacy of such a rehabilitative approach is explored by reviewing: ( i) examples of symmetry tendencies in healthy individuals, ( ii) the potential neurophysiological mechanisms responsible for inter-limb coupling, and ( iii) recent studies which have directly assessed the effects of inter-limb coupling on individuals with unilateral brain injury. Method. A thorough review of current published evidence was conducted utilizing various electronic search engines ( Medline, PreMedline, Embase and Cinahl). Studies included those that focused on symmetry tendencies and/or inter-limb coupling in the upper limbs with a particular emphasis placed on studies of individuals with unilateral brain injury. Results. Based on the current literature it seems that motor function of the affected upper limb in individuals with unilateral brain injury can be improved through a rehabilitation approach that incorporates inter-limb coupling. Conclusion. This approach should be considered as an adjunct to more common rehabilitation strategies with future research aimed at determining the most effective means of employing this paradigm.
C1 Univ Michigan, Motor Control Lab, Div Kinesiol, Ann Arbor, MI 48109 USA.
RP Goble, DJ (通讯作者)，Univ Michigan, Motor Control Lab, Div Kinesiol, 401 Washtenaw Ave, Ann Arbor, MI 48109 USA.
EM dgoble@umich.edu
CR Andren E, 2004, DISABIL REHABIL, V26, P528, DOI 10.1080/09638280410001672490
   Appelros P, 2004, DISABIL REHABIL, V26, P471, DOI 10.1080/09638280410001663058
   Bogaerts H, 2001, MOTOR CONTROL, V5, P183, DOI 10.1123/mcj.5.2.183
   Carson R, 1995, J MOTOR BEHAV, V27, P211, DOI 10.1080/00222895.1995.9941711
   Cattaert D, 1999, BIOL CYBERN, V81, P343, DOI 10.1007/s004220050567
   Corbetta D, 1996, J EXP PSYCHOL HUMAN, V22, P502, DOI 10.1037/0096-1523.22.2.502
   Cunningham C, 2002, ACTA PSYCHOL, V110, P321, DOI 10.1016/S0001-6918(02)00040-9
   Duque J, 2005, CEREB CORTEX, V15, P588, DOI 10.1093/cercor/bhh160
   Fagard J, 1997, J MOTOR BEHAV, V29, P199, DOI 10.1080/00222899709600835
   Fitts P, 1954, J EXP PSYCHOL, V47, P381, DOI 10.1037/h0055392
   Franz E, 2000, PSYCHOL SCI, V11, P82, DOI 10.1111/1467-9280.00220
   Franz E, 1991, ACTA PSYCHOL, V77, P137, DOI 10.1016/0001-6918(91)90028-X
   Gerloff C, 2002, ACTA PSYCHOL, V110, P161, DOI 10.1016/S0001-6918(02)00032-X
   Goble D, 2003, HUM MOVEMENT SCI, V22, P271, DOI 10.1016/S0167-9457(03)00047-2
   Gribova A, 2002, EXP BRAIN RES, V146, P322, DOI 10.1007/s00221-002-1174-x
   Huang H, 2004, J APPL PHYSIOL, V97, P1299, DOI 10.1152/japplphysiol.01350.2003
   Jancke L, 2000, NEUROPSYCHOLOGIA, V38, P164, DOI 10.1016/S0028-3932(99)00062-7
   Kao P, 2005, MOTOR CONTROL, V9, P144, DOI 10.1123/mcj.9.2.144
   Kazennikov O, 1999, NEUROSCIENCE, V89, P661, DOI 10.1016/S0306-4522(98)00348-0
   Kelso J, 1984, AM J PHYSIOL, V246, P1000
   Kelso J, 1979, J EXP PSYCHOL HUMAN, V5, P229, DOI 10.1037/0096-1523.5.2.229
   Kennerley S, 2002, NAT NEUROSCI, V5, P376, DOI 10.1038/nn822
   Kermadi I, 1998, SOMATOSENS MOT RES, V15, P287, DOI 10.1080/08990229870709
   Kido A, 2004, J APPL PHYSIOL, V96, P1969, DOI 10.1152/japplphysiol.01060.2003
   Kuypers H, 1982, PROG BRAIN RES, V57, P381, DOI 10.1016/S0079-6123(08)64138-2
   Mark V, 2004, RESTOR NEUROL NEUROS, V22, P317
   Mechsner F, 2001, NATURE, V414, P69, DOI 10.1038/35102060
   Morris DM, 2001, TOP STROKE REHABIL, V8, P16
   Mudie M, 2000, DISABIL REHABIL, V22, P23, DOI 10.1080/096382800297097
   Nudo RJ, 2003, PHYS MED REHABIL CLIN N AM, V14, P0, DOI 10.1016/S1047-9651(02)00054-2
   Quigley M, 2003, AM J NEURORADIOL, V24, P208
   Rice M, 2001, OCCUP THER J RES, V21, P12, DOI 10.1177/153944920102100102
   Sandstrom K, 2004, DISABIL REHABIL, V26, P1023, DOI 10.1080/09638280410001703503
   Sanes J, 2000, ANNU REV NEUROSCI, V23, P393, DOI 10.1146/annurev.neuro.23.1.393
   Semjen A, 2002, Q J EXP PSYCHOL-A, V55, P155, DOI 10.1080/02724980143000226
   Sherwood D, 1994, J MOTOR BEHAV, V26, P123, DOI 10.1080/00222895.1994.9941667
   Spencer R, 2003, SCIENCE, V300, P1437, DOI 10.1126/science.1083661
   Steenbergen B, 1996, EXP BRAIN RES, V110, P91, DOI 10.1007/BF00241378
   Stinear J, 2004, BRAIN RES, V1022, P81, DOI 10.1016/j.brainres.2004.06.062
   Sugden D, 1995, DEV MED CHILD NEUROL, V37, P293
   Swinnen S, 1998, BEHAV BRAIN RES, V90, P79, DOI 10.1016/S0166-4328(97)00083-1
   Swinnen S, 2002, NAT REV NEUROSCI, V3, P350, DOI 10.1038/nrn807
   Swinnen S, 2004, TRENDS COGN SCI, V8, P18, DOI 10.1016/j.tics.2003.10.017
   Taub E, 2003, J REHABIL RES DEV, V40, P0
   Taub E, 2002, NAT REV NEUROSCI, V3, P228, DOI 10.1038/nrn754
   Thelen E, 1979, ANIM BEHAV, V27, P699, DOI 10.1016/0003-3472(79)90006-X
   Thelen E, 1987, J EXP PSYCHOL HUMAN, V13, P405, DOI 10.1037/0096-1523.13.3.405
   Treffner P, 1996, EXP BRAIN RES, V107, P463
   Tuller B, 1989, EXP BRAIN RES, V75, P306
   Utley A, 1998, DEV MED CHILD NEUROL, V40, P396
   Utley A, 2004, DISABIL REHABIL, V26, P603, DOI 10.1080/09638280410001696674
   Volman M, 2002, ACTA PSYCHOL, V110, P339, DOI 10.1016/S0001-6918(02)00041-0
   Waller S, 2004, ARCH PHYS MED REHAB, V85, P1076, DOI 10.1016/j.apmr.2003.10.020
   Walter C, 1990, BRAIN COGNITION, V14, P185, DOI 10.1016/0278-2626(90)90028-M
   Whitall J, 2000, STROKE, V31, P2390, DOI 10.1161/01.STR.31.10.2390
   Wiesendanger M, 2004, PROG BRAIN RES, V143, P491, DOI 10.1016/S0079-6123(03)43046-X
   Wittenberg G, 2003, NEUROREHAB NEURAL RE, V17, P48, DOI 10.1177/0888439002250456
   Zorowitz R, 2002, DISABIL REHABIL, V24, P666, DOI 10.1080/09638280110109291
NR 58
TC 11
Z9 12
U1 1
U2 7
PU TAYLOR & FRANCIS LTD
PI ABINGDON
PA 2-4 PARK SQUARE, MILTON PARK, ABINGDON OR14 4RN, OXON, ENGLAND
SN 0963-8288
EI 
J9 DISABIL REHABIL
PD SEP 15
PY 2006
VL 28
IS 18
BP 1103
EP 1108
DI 10.1080/09638280500526537
PG 6
WC Rehabilitation
SC Rehabilitation
GA 094VJ
UT WOS:000241266900001
PM 16966230
ER

PT J
AU Pang, MY
   Harris, JE
   Eng, JJ
AF Pang, My
   Harris, Je
   Eng, Jj
TI A community-based upper-extremity group exercise program improves motor function and performance of functional activities in chronic stroke: A randomized controlled trial
SO ARCHIVES OF PHYSICAL MEDICINE AND REHABILITATION
LA English
DT Article
DE arm; cerebrovascular accident; exercise; rehabilitation
ID induced movement therapy; fugl-meyer assessment; arm function; health-promotion; recovery; rehabilitation; physiotherapy; disability; reliability; impairment
AB Objective: To assess the effects of a community-based exercise program on motor recovery and functional abilities of the paretic upper extremity in persons with chronic stroke. Design: Randomized controlled trial. Setting: Rehabilitation research laboratory and a community hall. Participants: A sample of 63 people (>= 50y) with chronic deficits resulting from stroke (onset >= 1y). Interventions: The arm group underwent an exercise program designed to improve upper-extremity function (1h/session, 3 sessions/wk for 19wk). The leg group underwent a lower-extremity exercise program. Main Outcome Measures: The Wolf Motor Function Test (WMFT), Fugl-Meyer Assessment (FMA), hand-held dynamometry (grip strength), and the Motor Activity Log. Results: Multivariate analysis showed a significant group by time interaction (Wilks lambda = .726, P=.017), indicating that overall, the arm group had significantly more improvement than the leg group. Post hoc analysis demonstrated that gains in WMFT (functional ability) (P=.001) and FMA (P=.001) scores were significantly higher in the arm group. The amount of improvement was comparable to other novel treatment approaches such as constraint-induced movement therapy or robot-aided exercise training previously reported in chronic stroke. Participants with moderate arm impairment benefited more from the program. Conclusions: The pilot study showed that a community-based exercise program can improve upper-extremity function in persons with chronic stroke. This outcome justifies a larger clinical trial to further assess efficacy and cost effectiveness.
C1 Univ British Columbia, Sch Rehabil Sci, Vancouver, BC V6T 2B5, Canada.
   Rehabil Res Lab, GF Strong Ctr, Vancouver, BC, Canada.
RP Eng, JJ (通讯作者)，Univ British Columbia, Sch Rehabil Sci, T325-2211 Wesbrook Mall, Vancouver, BC V6T 2B5, Canada.
EM janice.eng@vch.ca
FU Canadian Institutes of Health Research [63617] Funding Source: Medline
CR Aisen M, 1997, ARCH NEUROL-CHICAGO, V54, P443, DOI 10.1001/archneur.1997.00550160075019
   Anderson C, 1990, CLIN EXP NEUROL, V27, P121
   Bourbonnais D, 2002, AM J PHYS MED REHAB, V81, P890, DOI 10.1097/00002060-200212000-00002
   Butefisch C, 1995, J NEUROL SCI, V130, P59, DOI 10.1016/0022-510X(95)00003-K
   Carr M, 2003, TOP STROKE REHABIL, V9, P57
   Cohen J, 1988, STAT POWER ANAL BEHA, V0, P25
   Dean C, 2000, ARCH PHYS MED REHAB, V81, P409, DOI 10.1053/mr.2000.3839
   Duncan P, 2003, STROKE, V34, P2173, DOI 10.1161/01.STR.0000083699.95351.F2
   Duncan P, 1983, PHYS THER, V63, P1606, DOI 10.1093/ptj/63.10.1606
   Eng J, 2003, MED SCI SPORT EXER, V35, P1271, DOI 10.1249/01.MSS.0000079079.58477.0B
   Fasoli S, 2003, ARCH PHYS MED REHAB, V84, P477, DOI 10.1053/apmr.2003.50110
   Ferraro M, 2003, NEUROLOGY, V61, P1604, DOI 10.1212/01.WNL.0000095963.00970.68
   Fess E, 1992, CLIN ASSESSMENT RECO, V2, P41
   Folstein M, 1975, J PSYCHIAT RES, V12, P189, DOI 10.1016/0022-3956(75)90026-6
   Fuglmeyer A, 1975, SCAND J REHABIL MED, V7, P13
   Garrett N, 2004, AM J PREV MED, V27, P304, DOI 10.1016/j.amepre.2004.07.014
   Gelber D, 1995, J NEUROL REHABIL, V9, P191
   Gladstone D, 2002, NEUROREHAB NEURAL RE, V16, P232, DOI 10.1177/154596802401105171
   Gresham G, 1975, NEW ENGL J MED, V293, P954, DOI 10.1056/NEJM197511062931903
   Heller A, 1987, J NEUROL NEUROSUR PS, V50, P714, DOI 10.1136/jnnp.50.6.714
   Jongbloed L, 1989, AM J OCCUP THER, V43, P391, DOI 10.5014/ajot.43.6.391
   Kunkel A, 1999, ARCH PHYS MED REHAB, V80, P624, DOI 10.1016/S0003-9993(99)90163-6
   Langhammer B, 2000, CLIN REHABIL, V14, P361, DOI 10.1191/0269215500cr338oa
   Liepert J, 2000, STROKE, V31, P1210, DOI 10.1161/01.STR.31.6.1210
   Lincoln N, 1999, STROKE, V30, P573, DOI 10.1161/01.STR.30.3.573
   Logigian M, 1983, ARCH PHYS MED REHAB, V64, P364
   Lum P, 2002, ARCH PHYS MED REHAB, V83, P952, DOI 10.1053/apmr.2001.33101
   Mathiowetz V, 2002, OCCUP THER INT, V9, P201, DOI 10.1002/oti.165
   Mayo N, 1999, DISABIL REHABIL, V21, P258
   Miltner W, 1999, STROKE, V30, P586, DOI 10.1161/01.STR.30.3.586
   Morris D, 2001, ARCH PHYS MED REHAB, V82, P750, DOI 10.1053/apmr.2001.23183
   Nakayama H, 1994, ARCH PHYS MED REHAB, V75, P394, DOI 10.1016/0003-9993(94)90161-9
   Omahony P, 1999, J PUBLIC HEALTH MED, V21, P166, DOI 10.1093/pubmed/21.2.166
   Olkin , 1985, STAT METHODS META AN, V0, P0
   Page S, 2004, ARCH PHYS MED REHAB, V85, P14, DOI 10.1016/S0003-9993(03)00481-7
   Pang M, 2005, J AM GERIATR SOC, V53, P1667, DOI 10.1111/j.1532-5415.2005.53521.x
   Parker VM, 1986, INT REHABIL MED, V8, P69
   Parry R, 1999, CLIN REHABIL, V13, P187, DOI 10.1191/026921599676198929
   Portney L, 2000, FDN CLIN RES APPL PR, V2nd ed, P0
   Rimmer J, 1999, PHYS THER, V79, P495, DOI 10.1093/ptj/79.5.495
   Rimmer J, 2002, AM J HEALTH PROMOT, V16, P220, DOI 10.4278/0890-1171-16.4.220
   Rimmer J, 2000, MED SCI SPORT EXER, V32, P1990, DOI 10.1097/00005768-200012000-00004
   Robinson R, 2003, BIOL PSYCHIAT, V54, P376, DOI 10.1016/S0006-3223(03)00423-2
   Stein J, 2004, AM J PHYS MED REHAB, V83, P720, DOI 10.1097/01.PHM.0000137313.14480.CE
   Sterr A, 2002, ARCH PHYS MED REHAB, V83, P1374, DOI 10.1053/apmr.2002.35108
   Sunderland A, 1992, J NEUROL NEUROSUR PS, V55, P530, DOI 10.1136/jnnp.55.7.530
   Taub E, 1993, ARCH PHYS MED REHAB, V74, P347
   Van DLJ, 2004, STROKE, V35, P1410, DOI 10.1161/01.STR.0000126900.24964.7e
   Volpe B, 2000, NEUROLOGY, V54, P1938, DOI 10.1212/WNL.54.10.1938
   Werner R, 1996, AM J PHYS MED REHAB, V75, P114, DOI 10.1097/00002060-199603000-00006
   Whitall J, 2000, STROKE, V31, P2390, DOI 10.1161/01.STR.31.10.2390
   Winstein C, 2004, ARCH PHYS MED REHAB, V85, P620, DOI 10.1016/j.apmr.2003.06.027
   Wolf S, 1989, EXP NEUROL, V104, P125, DOI 10.1016/S0014-4886(89)80005-6
   Wolf S, 2001, STROKE, V32, P1635, DOI 10.1161/01.STR.32.7.1635
   *world MAD, 1969, JAMA-J AM MED ASSOC, V277, P925
NR 55
TC 137
Z9 154
U1 0
U2 37
PU W B SAUNDERS CO-ELSEVIER INC
PI PHILADELPHIA
PA 1600 JOHN F KENNEDY BOULEVARD, STE 1800, PHILADELPHIA, PA 19103-2899 USA
SN 0003-9993
EI 
J9 ARCH PHYS MED REHAB
PD JAN 15
PY 2006
VL 87
IS 1
BP 1
EP 9
DI 10.1016/j.apmr.2005.08.113
PG 9
WC Rehabilitation; Sport Sciences
SC Rehabilitation; Sport Sciences
GA 003GT
UT WOS:000234670500001
PM 16401430
ER

PT J
AU Calautti, C.
   Jones, PS
   Persaud, N.
   Guincestre, J-
   Naccarato, M.
   Warburton, EA
   Baron, Jean-Claude
AF Calautti, C
   Jones, P
   Persaud, N
   Guincestre, J
   Naccarato, M
   Warburton, E
   Baron, Jean-claude
TI Quantification of index tapping regularity after stroke with tri-axial accelerometry
SO BRAIN RESEARCH BULLETIN
LA English
DT Article
DE recovery; hemiparesis; kinematics
ID motor-performance; 70-year-old men; age; accident; recovery; lesion; tremor; brain; women; hand
AB Objective: Quantifying intrinsic components of movement may help to better understand the nature of motor deficits after stroke. Here we quantify the ability of stroke patients to finger tap in rhythm with auditory cues given at physiological rate. Methods: Using tri-axial accelerometry, we measured tapping regularity (Regularity Index) during auditory-cued index-to-thumb tapping at 1.25 Hz in 20 prospectively selected right-handed chronic stroke patients (mean age 61 yrs) and 20 right-handed healthy subjects (7 young and 13 age matched; mean age 24 and 58 yrs, respectively). With the aim to validate our method, two measures of clinical deficit, the European Stroke Scale (ESS) and the maximum number of index-thumb taps in 15 s (IT-Max) were recorded on the same day. Results: There was no effect of age or hand used on the Regularity Index in the control subjects. In patients, the Regularity Index of their affected hand was significantly worse compared to their unaffected hand and to age-matched controls (p < 0.05 and p < 0.01, respectively). The Regularity Index significantly correlated with the ESS and IT-Max in the clinically expected direction (p = 0.025 and 0.001, respectively). Conclusion: These data indicate that our method has validity to quantify finger-tapping regularity. After stroke, there is a deficit in the ability to keep pace with auditory cues that correlates, but does not equate, with other indices of motor function. Quantifying tapping regularity may provide novel insights into the mechanisms underlying recovery of finger dexterity after stroke. (c) 2005 Elsevier Inc. All rights reserved.
C1 Univ Cambridge, Dept Clin Neurosci, Cambridge, England.
   Univ Caen, Sch Med, Dept Rehabil, F-14032 Caen, France.
RP Baron, JC (通讯作者)，Univ Cambridge, Dept Clin Neurosci, Cambridge, England.
EM jcb54@cam.ac.uk
FU Medical Research Council [G0001237, G9439390] Funding Source: Medline; MRC [G9439390, G0001237] Funding Source: UKRI
CR Aniansson A, 1980, SCAND J REHABIL MED, V12, P145
   Broeks J, 1999, DISABIL REHABIL, V21, P357
   Burne J, 2002, J CLIN NEUROSCI, V9, P237, DOI 10.1054/jocn.2001.1017
   Calautti C, 2001, STROKE, V32, P139, DOI 10.1161/01.STR.32.1.139
   Calautti C, 2003, STROKE, V34, P1553, DOI 10.1161/01.STR.0000071761.36075.A6
   Colebatch J, 1989, BRAIN, V112, P749, DOI 10.1093/brain/112.3.749
   Cousins M, 1998, PHARMACOL BIOCHEM BE, V59, P445, DOI 10.1016/S0091-3057(97)00443-7
   Cramer S, 1997, STROKE, V28, P2162, DOI 10.1161/01.STR.28.11.2162
   Cramer S, 2001, NEUROREHAB NEURAL RE, V15, P1, DOI 10.1177/154596830101500101
   Farmer S, 1993, J PHYSIOL-LONDON, V463, P83, DOI 10.1113/jphysiol.1993.sp019585
   Fietzek U, 2000, DEV MED CHILD NEUROL, V42, P220, DOI 10.1017/S0012162200000384
   Hantson L, 1994, STROKE, V25, P2215, DOI 10.1161/01.STR.25.11.2215
   Jones R, 1989, BRAIN, V112, P113, DOI 10.1093/brain/112.1.113
   Letz R, 2000, NEUROTOXICOLOGY, V21, P737
   Morgan M, 1994, BRAIN COGNITION, V25, P194, DOI 10.1006/brcg.1994.1030
   Najenson T, 1989, BRAIN BEHAV EVOLUT, V33, P175, DOI 10.1159/000115924
   Oldfield R, 1971, NEUROPSYCHOLOGIA, V9, P97, DOI 10.1016/0028-3932(71)90067-4
   Page S, 2002, AM J PHYS MED REHAB, V81, P870, DOI 10.1097/00002060-200211000-00013
   Prigatano G, 1997, ARCH PHYS MED REHAB, V78, P847, DOI 10.1016/S0003-9993(97)90198-2
   Rodenjullig A, 1994, J INTERN MED, V236, P125
   Rossini P, 2003, LANCET NEUROL, V2, P493, DOI 10.1016/S1474-4422(03)00485-X
   Shimoyama I, 1990, ARCH NEUROL-CHICAGO, V47, P681, DOI 10.1001/archneur.1990.00530060095025
   Sperling L, 1980, SCAND J REHABIL MED, V12, P139
   Uswatte G, 2000, STROKE, V31, P662, DOI 10.1161/01.STR.31.3.662
   Wertham F, 1929, J NERV MENT DIS, V69, P486, DOI 10.1097/00005053-192905000-00002
NR 25
TC 21
Z9 21
U1 0
U2 4
PU PERGAMON-ELSEVIER SCIENCE LTD
PI OXFORD
PA THE BOULEVARD, LANGFORD LANE, KIDLINGTON, OXFORD OX5 1GB, ENGLAND
SN 0361-9230
EI 
J9 BRAIN RES BULL
PD JUN 15
PY 2006
VL 70
IS 1
BP 1
EP 7
DI 10.1016/j.brainresbull.2005.11.001
PG 7
WC Neurosciences
SC Neurosciences & Neurology
GA 055SD
UT WOS:000238469800001
PM 16750476
ER

PT J
AU Clark, DJ
   Condliffe, EG
   Patten, Carolynn
AF Clark, David
   Condliffe, Elizabeth
   Patten, Carolynn
TI Activation impairment alters muscle torque-velocity in the knee extensors of persons with post-stroke hemiparesis
SO CLINICAL NEUROPHYSIOLOGY
LA English
DT Article
DE post-stroke hemiparesis; weakness; muscle; torque-velocity; EMG; hemiplegia; motor control; stroke
ID skeletal-muscle; cerebral-palsy; spastic hemiparesis; functional-change; concentric torque; stroke patient; force-velocity; motor function; voluntary; strength
AB Objective: To elucidate mechanisms of impaired force production in post-stroke hemiparesis. Methods: Knee extensor torque-velocity and activation-velocity relationships were examined in seventeen persons with post-stroke hemiparesis (age 57.5, +/- 6.9) and thirteen non-disabled (age 63.0 +/- 10.4) persons. Results: Velocity-dependent concentric torque impairment was exaggerated in subjects with hemiparesis relative to control subjects (p < .001). Muscle power was also less in the group with hemiparesis (p < .001), and plateaued at velocities >= 90 deg/s (p > .05). In the control group agonist EMG during concentric actions exhibited a positive linear relationship as velocity increased (R-2 = .93, p < .05). The group with hemiparesis produced 34-60% less agonist EMG than controls (p < .02) and modulation was absent (p > .05). Antagonist EMG was either greater in the control (biceps femoris, p < .006) or similar between groups (semimembranosus, p = .95). Under eccentric testing conditions, torque normalized to peak isometric torque (p = .44) and rectus femoris activation (p = .33) were similar between groups, indicating a relative preservation of eccentric torque producing capacity post-stroke. Conclusions: Certain clinical perspectives assert that weakness following central nervous system injury stems from spastic antagonist restraint. Instead, absence of an antagonist restraint strongly suggests that impaired agonist activation is the principal determinant of hemiparetic weakness. Significance: These findings have important implications for promoting optimal recovery of motor function in neuro-rehabilitation. (c) 2006 Published by Elsevier Ireland Ltd on behalf of International Federation of Clinical Neurophysiology.
C1 Boston Univ, Dept Rehabil Sci, Boston, MA 02215 USA.
   Boston Univ, Dept Biomed Engn, Boston, MA 02215 USA.
   VA Palo Alto Hlth Care Syst, Rehabil Res & Dev Ctr, Palo Alto, CA USA.
   Stanford Univ, Sch Med, Dept Orthopaed Surg, Stanford, CA 94305 USA.
RP Patten, C (通讯作者)，Boston Univ, Dept Rehabil Sci, Boston, MA 02215 USA.
EM patten@rrd.stanford.edu
CR Aagaard P, 2000, J APPL PHYSIOL, V89, P2249, DOI 10.1152/jappl.2000.89.6.2249
   Adams R, 1990, BRAIN, V113, P1459, DOI 10.1093/brain/113.5.1459
   Akaike H, 1987, PSYCHOMETRIKA, V52, P317, DOI 10.1007/BF02294359
   Bassin M, 1992, ANN ASSOC AM GEOGR, V82, P3, DOI 10.1111/j.1467-8306.1992.tb01895.x
   Berger W, 1988, J NEUROL NEUROSUR PS, V51, P568, DOI 10.1136/jnnp.51.4.568
   Bobath B, 1978, ADULT HEMIPLEGIA EVA, V0, P0
   Bohannon R, 1987, PHYS THER, V67, P1218, DOI 10.1093/ptj/67.8.1218
   Bohannon R, 1990, ARCH PHYS MED REHAB, V71, P330
   Bohannon R, 1991, J HUM MUSCLE PERFORM, V1, P40
   Clark D, 2006, CLIN BIOMECH, V21, P395, DOI 10.1016/j.clinbiomech.2005.11.004
   Damiano D, 2001, EUR J NEUROL, V8, P40, DOI 10.1046/j.1468-1331.2001.00037.x
   Damiano D, 2001, MED SCI SPORT EXER, V33, P117
   Davies J, 1996, DISABIL REHABIL, V18, P83, DOI 10.3109/09638289609166022
   Delwaide P, 1988, J NEUROL NEUROSUR PS, V51, P1546, DOI 10.1136/jnnp.51.12.1546
   Dudley G, 1990, J APPL PHYSIOL, V69, P2215, DOI 10.1152/jappl.1990.69.6.2215
   Engardt M, 1995, ARCH PHYS MED REHAB, V76, P419, DOI 10.1016/S0003-9993(95)80570-2
   Foldvari M, 2000, J GERONTOL A-BIOL, V55, P0, DOI 10.1093/gerona/55.4.M192
   Folstein M, 1975, J PSYCHIAT RES, V12, P189, DOI 10.1016/0022-3956(75)90026-6
   Gowland C, 1992, PHYS THER, V72, P624, DOI 10.1093/ptj/72.9.624
   Gulch R, 1994, INT J SPORTS MED, V15, P2
   Hill A, 1938, P ROY SOC LOND B BIO, V126, P135
   Jami L, 1992, PHYSIOL REV, V72, P623, DOI 10.1152/physrev.1992.72.3.623
   Joyce G, 1969, J PHYSIOL-LONDON, V204, P461, DOI 10.1113/jphysiol.1969.sp008924
   Kautz S, 1998, BRAIN, V121, P515, DOI 10.1093/brain/121.3.515
   Kim M, 2005, J NEUROL PHYS THER, V29, P9
   Knutsson E, 1997, BRAIN, V120, P1621, DOI 10.1093/brain/120.9.1621
   Landau W, 2002, ARCH NEUROL-CHICAGO, V59, P1453, DOI 10.1001/archneur.59.9.1453
   Lieber R, 2004, MUSCLE NERVE, V29, P615, DOI 10.1002/mus.20059
   Lum P, 2004, MUSCLE NERVE, V30, P732, DOI 10.1002/mus.20157
   Mccomas A, 1973, J NEUROL NEUROSUR PS, V36, P183, DOI 10.1136/jnnp.36.2.183
   Miller G, 1997, NEUROREHABILITATION, V9, P17, DOI 10.3233/NRE-1997-9103
   Nakamura R, 1985, TOHOKU J EXP MED, V145, P335, DOI 10.1620/tjem.145.335
   Newham D, 2001, DISABIL REHABIL, V23, P379
   Odwyer N, 1996, BRAIN, V119, P1737, DOI 10.1093/brain/119.5.1737
   Patten C, 2004, J REHABIL RES DEV, V41, P293, DOI 10.1682/JRRD.2004.03.0293
   Patten C, 2004, NEUROL REHABIL, V4, P512
   Patten C, 2000, SOC NEUR ABSTR, V30, P462
   Patten C, 2002, P INT SOC MAGN RESON, V0, P1835
   Perrine J, 1978, MED SCI SPORT EXER, V10, P159
   Phillips C, 1980, J BIOMECH, V13, P549, DOI 10.1016/0021-9290(80)90055-X
   Racz L, 2002, EUR J APPL PHYSIOL, V87, P393, DOI 10.1007/s00421-002-0633-1
   Ryan A, 2002, ARCH PHYS MED REHAB, V83, P1703, DOI 10.1053/apmr.2002.36399
   Sinkjaer T, 1994, BRAIN, V117, P355, DOI 10.1093/brain/117.2.355
   Sommerfeld D, 2004, STROKE, V35, P134, DOI 10.1161/01.STR.0000105386.05173.5E
   Stackhouse S, 2005, MUSCLE NERVE, V31, P594, DOI 10.1002/mus.20302
   Tang A, 1981, J NEUROL NEUROSUR PS, V44, P690, DOI 10.1136/jnnp.44.8.690
   Taylor N, 1991, EUR J APPL PHYSIOL O, V62, P116, DOI 10.1007/BF00626766
   Teixeira-salmela L, 1999, ARCH PHYS MED REHAB, V80, P1211, DOI 10.1016/S0003-9993(99)90018-7
   Ward N, 2004, CURR OPIN NEUROL, V17, P725, DOI 10.1097/00019052-200412000-00013
   Westing S, 1990, ACTA PHYSIOL SCAND, V140, P17, DOI 10.1111/j.1748-1716.1990.tb08971.x
   Westing S, 1991, EUR J APPL PHYSIOL, V62, P104, DOI 10.1007/BF00626764
   Wickiewicz T, 1984, J APPL PHYSIOL, V57, P435, DOI 10.1152/jappl.1984.57.2.435
NR 52
TC 52
Z9 53
U1 0
U2 9
PU ELSEVIER IRELAND LTD
PI CLARE
PA ELSEVIER HOUSE, BROOKVALE PLAZA, EAST PARK SHANNON, CO, CLARE, 00000, IRELAND
SN 1388-2457
EI 
J9 CLIN NEUROPHYSIOL
PD OCT 15
PY 2006
VL 117
IS 10
BP 2328
EP 2337
DI 10.1016/j.clinph.2006.07.131
PG 10
WC Clinical Neurology; Neurosciences
SC Neurosciences & Neurology
GA 097IT
UT WOS:000241441400025
PM 16926111
ER

PT J
AU Adkins, DL
   Campos, Peter
   Quach, David
   Borromeo, Mark
   Schallert, Kellan
   Jones, TA
AF Adkins, Deanna
   Campos, Peter
   Quach, David
   Borromeo, Mark
   Schallert, Kellan
   Jones, Theresa
TI Epidural cortical stimulation enhances motor function after sensorimotor cortical infarcts in rats
SO EXPERIMENTAL NEUROLOGY
LA English
DT Article
DE ischemia; motor cortex; skilled reaching; cortical stimulation; behavioral recovery; bromodeoxyuridine (BrdU); epidural electrical stimulation; stroke; motor learning
ID electrical-stimulation; cortex stimulation; structural plasticity; dentate gyrus; induced neurogenesis; movement-disorder; recovery; forelimb; excitability; lesion
AB This study examined whether epidurally delivered cortical electrical stimulation (CS) improves the efficacy of motor rehabilitative training and alters neuronal density and/or cell proliferation in perilesion cortex following ischemic sensorimotor cortex (SMC) lesions. Adult rats were pre-trained on a skilled reaching task and then received partial unilateral SMC lesions and implantation of electrodes over the remaining SMC. Ten to fourteen days later, rats received daily reach training concurrent with anodal or cathodal 100 Hz CS or no stimulation (NoCS) for 18 days. To label newly generated cells, bromodeoxyuridine (BrdU; 50 mg/kg) was administered every third day of training. Both anodal and cathodal CS robustly enhanced reaching performance compared to NoCS controls. Neuronal density in the perilesion cortex was significantly increased in the cathodal CS group compared to the NoCS group. There were no significant group differences in BrdU-Iabeled cell density in ipsilesional cortex. Staining with Fluoro-Jade-B indicated that neurons continue to degenerate near the infarct at the time when cortical stimulation and rehabilitation were initiated. These data indicate that epidurally delivered CS greatly improves the efficacy of rehabilitative reach training following SMC damage and raise the possibility that cathodal CS may influence neuronal survival in perilesion cortex. (c) 2006 Elsevier Inc. All rights reserved.
C1 Univ Texas, Inst Neurosci, Austin, TX 78712 USA.
   Univ Texas, Dept Psychol, Austin, TX 78712 USA.
   Univ Texas, Sch Biol Sci, Neurobiol Sect, Austin, TX 78712 USA.
   Univ Texas, Dept Chem & Biochem, Austin, TX 78712 USA.
RP Adkins, DL (通讯作者)，Univ Florida, McKnight Brain Inst, Dept Neurosci, POB 100244, Gainesville, FL 32610 USA.
EM dladkins@ufl.edu
FU NCRR NIH HHS [RR020700] Funding Source: Medline; NIMH NIH HHS [MH64586] Funding Source: Medline; NATIONAL CENTER FOR RESEARCH RESOURCES [P20RR020700] Funding Source: NIH RePORTER; NATIONAL INSTITUTE OF MENTAL HEALTH [R01MH064586] Funding Source: NIH RePORTER
CR Adkins D, 2005, NEUROSCI LETT, V380, P214, DOI 10.1016/j.neulet.2005.01.036
   Adkins D, 2004, NEUROSCIENCE, V128, P473, DOI 10.1016/j.neuroscience.2004.07.019
   Adkins D, 2005, 54892005 SOC NEUR, V0, P0
   Adkins-muir D, 2003, NEUROL RES, V25, P780, DOI 10.1179/016164103771953853
   Arvidsson A, 2002, NAT MED, V8, P963, DOI 10.1038/nm747
   Behar T, 1999, J NEUROSCI, V19, P4449
   Bengzon J, 1997, P NATL ACAD SCI USA, V94, P10432, DOI 10.1073/pnas.94.19.10432
   Biernaskie J, 2001, J NEUROSCI, V21, P5272, DOI 10.1523/JNEUROSCI.21-14-05272.2001
   Bikson M, 2004, J PHYSIOL-LONDON, V557, P175, DOI 10.1113/jphysiol.2003.055772
   Brown J, 2006, NEUROSURGERY, V58, P464, DOI 10.1227/01.NEU.0000197100.63931.04
   Brushart T, 2002, J NEUROSCI, V22, P6631
   Bury S, 2002, J NEUROSCI, V22, P8597
   Canavero S, 2003, NEUROL RES, V25, P118, DOI 10.1179/016164103101201238
   Cantello R, 2002, J CLIN NEUROPHYSIOL, V19, P272, DOI 10.1097/00004691-200208000-00003
   Catsicas M, 1992, J NEUROSCI, V12, P4642
   Chu C, 2000, EXP NEUROL, V166, P403, DOI 10.1006/exnr.2000.7509
   Cohen-cory S, 2002, SCIENCE, V298, P770, DOI 10.1126/science.1075510
   Feeney D, 1998, RESTORATIVE NEUROLOGY, V0, P35
   Franzini A, 2003, NEUROL RES, V25, P123, DOI 10.1179/016164103101201265
   Fregni F, 2005, CURR PSYCHIATRY REP, V7, P381, DOI 10.1007/s11920-005-0041-4
   Fuxe K, 1997, NEUROREPORT, V8, P2623, DOI 10.1097/00001756-199707280-00040
   Gan P, 2005, NEUROSCI LETT, V383, P317, DOI 10.1016/j.neulet.2005.04.032
   Glickstein S, 2003, BRAIN RES, V994, P135, DOI 10.1016/j.brainres.2003.08.001
   Gundersen H, 1988, APMIS, V96, P379, DOI 10.1111/j.1699-0463.1988.tb05320.x
   Gundersen H, 1986, J MICROSC-OXFORD, V143, P3, DOI 10.1111/j.1365-2818.1986.tb02764.x
   Harding A, 1994, J NEUROSCI METH, V51, P83, DOI 10.1016/0165-0270(94)90028-0
   Hummel F, 2005, BRAIN, V128, P490, DOI 10.1093/brain/awh369
   Jones T, 1999, J NEUROSCI, V19, P10153
   Katz L, 1996, SCIENCE, V274, P1133, DOI 10.1126/science.274.5290.1133
   Kleim J, 2003, NEUROL RES, V25, P789, DOI 10.1179/016164103771953862
   Kleim J, 2004, J NEUROSCI, V24, P628, DOI 10.1523/JNEUROSCI.3440-03.2004
   Liebetanz D, 2002, BRAIN, V125, P2238, DOI 10.1093/brain/awf238
   Macrae I, 1993, J CEREBR BLOOD F MET, V13, P276, DOI 10.1038/jcbfm.1993.34
   Maesawa S, 2004, J NEUROSURG, V100, P679, DOI 10.3171/jns.2004.100.4.0679
   Magavi S, 2000, NATURE, V405, P951, DOI 10.1038/35016083
   Martinsson L, 2004, DRUG AGING, V21, P67, DOI 10.2165/00002512-200421020-00001
   Mayhew T, 1992, J NEUROCYTOL, V21, P313, DOI 10.1007/BF01191700
   Mckenna J, 1999, J NEUROSCI, V19, P1885
   Miklyaeva E, 1996, BEHAV NEUROSCI, V110, P117
   Monfils M, 2004, NEUROSCIENCE, V125, P329, DOI 10.1016/j.neuroscience.2004.01.048
   Nakagawa E, 2000, EPILEPSIA, V41, P10, DOI 10.1111/j.1528-1157.2000.tb01498.x
   Nakatomi H, 2002, CELL, V110, P429, DOI 10.1016/S0092-8674(02)00862-0
   Nitsche M, 2001, NEUROLOGY, V57, P1899, DOI 10.1212/WNL.57.10.1899
   Nitsche M, 2003, J COGNITIVE NEUROSCI, V15, P619, DOI 10.1162/089892903321662994
   Nitsche M, 2000, J PHYSIOL-LONDON, V527, P633, DOI 10.1111/j.1469-7793.2000.t01-1-00633.x
   Nitsche M, 2003, J PHYSIOL-LONDON, V553, P293, DOI 10.1113/jphysiol.2003.049916
   Nowak L, 1998, EXP BRAIN RES, V118, P477, DOI 10.1007/s002210050304
   Nudo R, 1996, SCIENCE, V272, P1791, DOI 10.1126/science.272.5269.1791
   Parent J, 2003, NEUROSCIENTIST, V9, P261, DOI 10.1177/1073858403252680
   Parent J, 1998, NEUROSCI LETT, V247, P9, DOI 10.1016/S0304-3940(98)00269-9
   Parent J, 2002, ANN NEUROL, V52, P802, DOI 10.1002/ana.10393
   Pascualleone A, 1996, NEUROREPORT, V7, P2068, DOI 10.1097/00001756-199609020-00002
   Peterson G, 1963, J COMP PHYSIOL PSYCH, V56, P752, DOI 10.1037/h0046933
   Plautz E, 2003, NEUROL RES, V25, P801, DOI 10.1179/016164103771953880
   Purpura D, 1965, J NEUROPHYSIOL, V28, P166, DOI 10.1152/jn.1965.28.1.166
   Schallert T, 2000, NEUROPHARMACOLOGY, V39, P777, DOI 10.1016/S0028-3908(00)00005-8
   Schmanke T, 1996, J NEUROTRAUM, V13, P293, DOI 10.1089/neu.1996.13.293
   Schmued L, 2000, BRAIN RES, V874, P123, DOI 10.1016/S0006-8993(00)02513-0
   Scott B, 1998, NEUROSCI LETT, V248, P73, DOI 10.1016/S0304-3940(98)00355-3
   Sherrard R, 1998, CLIN EXP PHARMACOL P, V25, P487, DOI 10.1111/j.1440-1681.1998.tb02241.x
   Swanson L, 1980, NEUROENDOCRINOLOGY, V31, P410, DOI 10.1159/000123111
   Teskey G, 2003, NEUROL RES, V25, P794, DOI 10.1179/016164103771953871
   West A, 2002, NAT REV NEUROSCI, V3, P921, DOI 10.1038/nrn987
   Withers G, 1989, NEUROPSYCHOLOGIA, V27, P61, DOI 10.1016/0028-3932(89)90090-0
NR 64
TC 67
Z9 69
U1 0
U2 7
PU ACADEMIC PRESS INC ELSEVIER SCIENCE
PI SAN DIEGO
PA 525 B ST, STE 1900, SAN DIEGO, CA 92101-4495 USA
SN 0014-4886
EI 
J9 EXP NEUROL
PD AUG 15
PY 2006
VL 200
IS 2
BP 356
EP 370
DI 10.1016/j.expneurol.2006.02.131
PG 15
WC Neurosciences
SC Neurosciences & Neurology
GA 072BH
UT WOS:000239647100009
PM 16678818
ER

PT J
AU Shi, Enyi
   Kazui, Teruhisa
   Jiang, Xiaojing
   Washiyama, Naoki
   Yamashita, Katsushi
   Terada, Hitoshi
   Bashar, AHM
   Elefteriades, JJ
   Wheatley, GH
   Ikonomidis, JS
AF Shi, Enyi
   Kazui, Teruhisa
   Jiang, Xiaojing
   Washiyama, Naoki
   Yamashita, Katsushi
   Terada, Hitoshi
   Bashar, Abul
   Elefteriades, John
   Wheatley, Grayson, III
   Ikonomidis, John
TI Intrathecal injection of bone marrow stromal cells attenuates neurologic injury after spinal cord ischemia
SO ANNALS OF THORACIC SURGERY
LA English
DT Article; Proceedings Paper
ID stem-cell; intracerebral transplantation; therapeutic benefit; functional recovery; cerebral-ischemia; adult-rat; brain; paraplegia; growth; insulin-like-growth-factor-1
AB Background. It has been shown that transplantation of bone marrow stromal cells (MSCs) into the ischemic brain improves functional outcome. We sought to investigate whether intrathecal injection of MSCs can attenuate neurologic injury of spinal cord ischemia. Methods. Rabbit MSCs were expanded in vitro and were pre-labeled with bromodeoxyuridine. Spinal cord ischemia was induced in rabbits by infrarenal aortic occlusion. Group A and control A were subjected to a 20-minute ischemia and the ischemic duration was extended to 30 minutes in group B and control B. Two days before spinal cord ischemia, 1 = 10(8) MSCs were intrathecally injected into groups A and B, whereas vehicle alone was injected into the control groups. Hind-limb motor function was assessed during a 14-day recovery period with Tarlov criteria, and then histologic examination was performed. Results. Marrow stromal cells survived and engrafted into the spinal cord 2 days after transplantation, and more MSCs were found in the lumbar spinal cord (ischemic segment) than in the thoracic spinal cord (nonischemic segment) at 14 days. Compared with their respective control groups, Tarlov scores were significantly higher in both groups A and B (p < 0.05, group A vs control A, at 2, 7, and 14 days; p < 0.05, group B vs control B, at 1, 2, 7, and 14 days, respectively). The number of intact motor neurons was much higher in the two experimental groups (p < 0.01 vs the corresponding control groups, respectively). Conclusions. Intrathecal injection of MSCs attenuates ischemic injury of spinal cord.
C1 Hamamatsu Univ Sch Med, Dept Surg 1, Hamamatsu, Shizuoka 4313192, Japan.
   Hamamatsu Univ Sch Med, Dept Anesthesiol, Hamamatsu, Shizuoka 4313192, Japan.
RP Kazui, T (通讯作者)，Hamamatsu Univ Sch Med, Dept Surg 1, 1-20-1 Handayama, Hamamatsu, Shizuoka 4313192, Japan.
EM tkazui@hama-med.ac.jp
CR Ankeny D, 2004, EXP NEUROL, V190, P17, DOI 10.1016/J.expneurol.2004.05.045
   Azizi S, 1998, P NATL ACAD SCI USA, V95, P3908, DOI 10.1073/pnas.95.7.3908
   Bakshi A, 2004, J NEUROSURG-SPINE, V1, P330, DOI 10.3171/spi.2004.1.3.0330
   Beresford J, 1992, J CELL SCI, V102, P341
   Bonfanti L, 1994, NEUROSCIENCE, V62, P291, DOI 10.1016/0306-4522(94)90333-6
   Chen J, 2000, NEUROPHARMACOLOGY, V39, P711, DOI 10.1016/S0028-3908(00)00006-X
   Chen J, 2003, CIRC RES, V92, P692, DOI 10.1161/01.RES.0000063425.51108.8D
   Chen J, 2001, STROKE, V32, P1005, DOI 10.1161/01.STR.32.4.1005
   Chen J, 2001, J NEUROL SCI, V189, P49, DOI 10.1016/S0022-510X(01)00557-3
   Chen X, 2002, J NEUROSCI RES, V69, P687, DOI 10.1002/jnr.10334
   Chopp M, 2000, NEUROREPORT, V11, P3001, DOI 10.1097/00001756-200009110-00035
   Colter D, 2000, P NATL ACAD SCI USA, V97, P3213, DOI 10.1073/pnas.070034097
   Coselli J, 2000, ANN THORAC SURG, V69, P409, DOI 10.1016/S0003-4975(99)01478-2
   Dennis JE, 1992, CELL TRANSPLANT, V1, P23
   Eglitis M, 1997, P NATL ACAD SCI USA, V94, P4080, DOI 10.1073/pnas.94.8.4080
   Eglitis M, 1999, NEUROREPORT, V10, P1289, DOI 10.1097/00001756-199904260-00025
   Ferrari G, 1998, SCIENCE, V279, P1528, DOI 10.1126/science.279.5356.1528
   Gharagozloo F, 1996, CHEST, V109, P799, DOI 10.1378/chest.109.3.799
   Hofstetter C, 2002, P NATL ACAD SCI USA, V99, P2199, DOI 10.1073/pnas.042678299
   Honma T, 2005, EPUB EXP NEUROL, V0, P0
   Kennedy D, 1997, BLOOD, V90, P986, DOI 10.1182/blood.V90.3.986.986_986_993
   Lennon D, 1995, EXP CELL RES, V219, P211, DOI 10.1006/excr.1995.1221
   Lu D, 2001, NEUROREPORT, V12, P559, DOI 10.1097/00001756-200103050-00025
   Mezey E, 2000, SCIENCE, V290, P1779, DOI 10.1126/science.290.5497.1779
   Mezey E, 2003, P NATL ACAD SCI USA, V100, P1364, DOI 10.1073/pnas.0336479100
   Mutch W, 1993, STROKE, V24, P1204, DOI 10.1161/01.STR.24.8.1204
   Nakao Y, 2001, J THORAC CARDIOV SUR, V122, P136, DOI 10.1067/mtc.2001.114101
   Neuhuber B, 2005, BRAIN RES, V1035, P73, DOI 10.1016/j.brainres.2004.11.055
   Ohta M, 2004, EXP NEUROL, V187, P266, DOI 10.1016/j.expneurol.2004.01.021
   Quesenberry P, 1998, P NATL ACAD SCI USA, V95, P15155, DOI 10.1073/pnas.95.26.15155
   Shi E, 2005, J THORAC CARDIOV SUR, V129, P364, DOI 10.1016/j.jtcvs.2004.05.006
   Svensson L, 1993, J VASC SURG, V17, P357, DOI 10.1016/0741-5214(93)90421-H
   Tarlov I, 1972, J NEUROSURG, V36, P10, DOI 10.3171/jns.1972.36.1.0010
   Thompson R, 2003, CIRCULATION, V108, P264, DOI 10.1161/01.cir.0000087657.29184.9b
   Widenfalk J, 2003, NEUROSCIENCE, V120, P951, DOI 10.1016/S0306-4522(03)00399-3
   Woodbury D, 2000, J NEUROSCI RES, V61, P364, DOI 10.1002/1097-4547(20000815)61:4<364::AID-JNR2>3.0.CO;2-C
   Zhang J, 2004, BRAIN RES, V1030, P19, DOI 10.1016/j.brainres.2004.09.061
   Zhao L, 2002, EXP NEUROL, V174, P11, DOI 10.1006/exnr.2001.7853
   Zurita M, 2004, NEUROREPORT, V15, P1105, DOI 10.1097/00001756-200405190-00004
NR 39
TC 21
Z9 31
U1 1
U2 3
PU ELSEVIER SCIENCE INC
PI NEW YORK
PA STE 800, 230 PARK AVE, NEW YORK, NY 10169 USA
SN 0003-4975
EI 
J9 ANN THORAC SURG
PD JUN 15
PY 2006
VL 81
IS 6
BP 2227
EP 2234
DI 10.1016/j.athoracsur.2005.12.056
PG 8
WC Cardiac & Cardiovascular Systems; Respiratory System; Surgery
SC Cardiovascular System & Cardiology; Respiratory System; Surgery
GA 049PD
UT WOS:000238027600042
PM 16731159
ER

PT J
AU Gerloff, C
   Bushara, K
   Sailer, A
   Wassermann, EM
   Chen, R
   Matsuoka, T
   Waldvogel, D
   Wittenberg, GF
   Ishii, K
   Cohen, LG
   Hallett, M
AF Gerloff, C
   Bushara, K
   Sailer, A
   Wassermann, Em
   Chen, R
   Matsuoka, T
   Waldvogel, D
   Wittenberg, Gf
   Ishii, K
   Cohen, Lg
   Hallett, M
TI Multimodal imaging of brain reorganization in motor areas of the contralesional hemisphere of well recovered patients after capsular stroke
SO BRAIN
LA English
DT Review
DE plasticity; stroke; recovery; motor control; motor cortex
ID sequential finger movement; premotor cortex; functional mri; cerebral activation; striatocapsular stroke; unaffected hemisphere; supplementary motor; cortical activation; dendritic spine; hand movement
AB Clinical recovery after stroke can be significant and has been attributed to plastic reorganization and recruitment of novel areas previously not engaged in a given task. As equivocal results have been reported in studies using single imaging or electrophysiological methods, here we applied an integrative multimodal approach to a group of well-recovered chronic stroke patients (n = 11; aged 50-81 years) with left capsular lesions. Focal activation during recovered hand movements was assessed with EEG spectral analysis and (H2O)-O-15-PET with EMG monitoring, cortico-cortical connectivity with EEG coherence analysis (cortico-cortical coherence) and corticospinal connectivity with transcranial magnetic stimulation (TMS). As seen from comparisons with age-matched controls, our patients showed enhanced recruitment of the lateral premotor cortex of the lesioned hemisphere [Brodmann area (BA) 6], lateral premotor and to a lesser extent primary sensorimotor and parietal cortex of the contralesional hemisphere (CON-H; BA 4 and superior parietal lobule) and left cerebellum (patients versus controls, Z > 3.09). EEG coherence analysis showed that after stroke cortico-cortical connections were reduced in the stroke hemisphere but relatively increased in the CON-H (ANOVA, contrast analysis, P < 0.05), suggesting a shift of functional connectivity towards the CON-H. Nevertheless, fast conducting corticospinal transmission originated exclusively from the lesioned hemisphere. No direct ipsilateral motor evoked potentials (MEPs) could be elicited with TMS over the contralesional primary motor cortex (iM1) in stroke patients. We conclude that (i) effective recovery is based on enhanced utilization of ipsi- and contralesional resources, (ii) basic corticospinal commands arise from the lesioned hemisphere without recruitment of ('latent') uncrossed corticospinal tract fibres and (iii) increased contralesional activity probably facilitates control of recovered motor function by operating at a higher-order processing level, similar to but not identical with the extended network concerned with complex movements in healthy subjects.
C1 Univ Tubingen, Sch Med, Dept Neurol, Cort Physiol Res Grp, Tubingen, Germany.
   NINDS, Human Motor Control Sect, NIH, Bethesda, MD 20892 USA.
   NINDS, Human Cort Physiol Med Neurol Branch, NIH, Bethesda, MD 20892 USA.
   NINDS, Brain Simulat Unit, NIH, Bethesda, MD 20892 USA.
RP Gerloff, C (通讯作者)，Univ Tubingen, Hertie Inst Clin Brain Res, Dept Gen Neurol, Hoppe Seyler Str 3, D-72076 Tubingen, Germany.
EM christian.gerloff@uni-tuebingen.de; hallettm@ninds.nih.gov
FU NATIONAL INSTITUTE OF NEUROLOGICAL DISORDERS AND STROKE [Z01NS003030, Z01NS002669, Z01NS002667, ZIANS002669, ZIANS003030, ZIANS002667] Funding Source: NIH RePORTER; Intramural NIH HHS Funding Source: Medline
CR Ago T, 2003, J NEUROL NEUROSUR PS, V74, P1152, DOI 10.1136/jnnp.74.8.1152
   Alexander G, 1990, J NEUROPHYSIOL, V64, P164, DOI 10.1152/jn.1990.64.1.164
   Amjad A, 1997, J NEUROSCI METH, V73, P69, DOI 10.1016/S0165-0270(96)02214-5
   Andres F, 1999, BRAIN, V122, P855, DOI 10.1093/brain/122.5.855
   Asanuma H, 1989, MOTOR CORTEX, V0, P0
   Baron J, 2004, CEREBROVASC DIS, V18, P260, DOI 10.1159/000080293
   Braak H, 1979, ANAT EMBRYOL, V157, P35, DOI 10.1007/BF00315640
   Brown J, 2003, NEUROL RES, V25, P815, DOI 10.1179/016164103771953907
   Butefisch C, 2003, BRAIN, V126, P470, DOI 10.1093/brain/awg044
   Calautti C, 2001, STROKE, V32, P2534, DOI 10.1161/hs1101.097401
   Calautti C, 2003, STROKE, V34, P1553, DOI 10.1161/01.STR.0000071761.36075.A6
   Caminiti R, 1998, CURR OPIN NEUROBIOL, V8, P753, DOI 10.1016/S0959-4388(98)80118-9
   Cao Y, 1998, STROKE, V29, P112, DOI 10.1161/01.STR.29.1.112
   Carey J, 2002, BRAIN, V125, P773, DOI 10.1093/brain/awf091
   Catalan M, 1998, BRAIN, V121, P253, DOI 10.1093/brain/121.2.253
   Catalan M, 1999, BRAIN, V122, P483, DOI 10.1093/brain/122.3.483
   Chen R, 2001, NEUROLOGY, V56, P716, DOI 10.1212/WNL.56.6.716
   Chen R, 1997, ANN NEUROL, V41, P247, DOI 10.1002/ana.410410216
   Chen Y, 2003, EXP BRAIN RES, V148, P105, DOI 10.1007/s00221-002-1244-0
   Chollet F, 1991, ANN NEUROL, V29, P63, DOI 10.1002/ana.410290112
   Classen J, 1998, J NEUROPHYSIOL, V79, P1567, DOI 10.1152/jn.1998.79.3.1567
   Conway B, 1995, J PHYSIOL-LONDON, V489, P917, DOI 10.1113/jphysiol.1995.sp021104
   Cramer S, 2001, NEUROREHAB NEURAL RE, V15, P1, DOI 10.1177/154596830101500101
   Cramer S, 1997, STROKE, V28, P2518, DOI 10.1161/01.STR.28.12.2518
   Cramer SC, 2003, PHYS MED REHABIL CLIN N AM, V14, P0, DOI 10.1016/S1047-9651(02)00053-0
   Dettmers C, 1993, ACTA NEUROCHIR, V125, P150, DOI 10.1007/BF01401843
   Dobkin B, 2003, STROKE, V34, P0, DOI 10.1161/01.STR.0000071140.00153.05
   Fein G, 1988, ELECTROEN CLIN NEURO, V69, P581, DOI 10.1016/0013-4694(88)90171-X
   Feydy A, 2002, STROKE, V33, P1610, DOI 10.1161/01.STR.0000017100.68294.52
   Fisher C, 1992, CAN J NEUROL SCI, V19, P57, DOI 10.1017/S0317167100042542
   Fridman E, 2004, BRAIN, V127, P747, DOI 10.1093/brain/awh082
   Friehs G, 2004, STROKE, V35, P2702, DOI 10.1161/01.STR.0000143235.93497.03
   Friston K, 1999, NEUROIMAGE, V10, P1, DOI 10.1006/nimg.1999.0439
   Fuji Y, 2003, J NEUROSURG, V98, P64, DOI 10.3171/jns.2003.98.1.0064
   Gerloff C, 1998, BRAIN, V121, P1513, DOI 10.1093/brain/121.8.1513
   Gerloff C, 2005, IN PRESS HUM BRAIN M, V0, P0
   Gerloff C, 2003, HAND CLIN N, V1, P77
   Geyer S, 2000, ANAT EMBRYOL, V202, P443, DOI 10.1007/s004290000127
   Ghez C, 1991, CURR OPIN NEUROBIOL, V1, P664, DOI 10.1016/S0959-4388(05)80046-7
   Goldring S, 1972, SCIENCE, V175, P1493, DOI 10.1126/science.175.4029.1493
   Gould H, 1986, J COMP NEUROL, V247, P297, DOI 10.1002/cne.902470303
   Green J, 1999, STROKE, V30, P2659, DOI 10.1161/01.STR.30.12.2659
   Hagemann G, 1998, ANN NEUROL, V44, P255, DOI 10.1002/ana.410440217
   Hamdy S, 1998, TRENDS NEUROSCI, V21, P278, DOI 10.1016/S0166-2236(97)01212-5
   Hebb D, 1949, ORG BEHAV NEUROPHYSI, V0, P0
   Herscovitch P, 1983, J NUCL MED, V24, P782
   Hocherman S, 1991, EXP BRAIN RES, V83, P285
   Hocherman S, 1990, BEHAV NEUROSCI, V104, P495, DOI 10.1037/0735-7044.104.3.495
   Hummel F, 2005, CEREB CORTEX, V15, P670, DOI 10.1093/cercor/bhh170
   Hummel F, 2003, CLIN NEUROPHYSIOL, V114, P605, DOI 10.1016/S1388-2457(02)00417-0
   Hummel F, 2005, BRAIN, V128, P490, DOI 10.1093/brain/awh369
   Johansen-berg H, 2002, BRAIN, V125, P2731, DOI 10.1093/brain/awf282
   Johansen-berg H, 2002, P NATL ACAD SCI USA, V99, P14518, DOI 10.1073/pnas.222536799
   Karbe H, 1998, BRAIN LANG, V64, P215, DOI 10.1006/brln.1998.1961
   Karni A, 1995, NATURE, V377, P155
   Kennedy P, 2004, IEEE T NEUR SYS REH, V12, P339, DOI 10.1109/TNSRE.2004.834629
   Kobayashi M, 2003, EXP BRAIN RES, V149, P1, DOI 10.1007/s00221-002-1329-9
   Kuypers H, 1981, HDB PHYSL NERVOUS SY, V0, P0, DOI 10.1002/CPHY.CP010213
   Lawrence D, 1965, SCIENCE, V148, P973, DOI 10.1126/science.148.3672.973
   Leuner B, 2003, J NEUROSCI, V23, P659, DOI 10.1523/JNEUROSCI.23-02-00659.2003
   Liepert J, 1999, EXP BRAIN RES, V125, P435, DOI 10.1007/s002210050700
   Liepert J, 2000, MUSCLE NERVE, V23, P1761, DOI 10.1002/1097-4598(200011)23:11<1761::AID-MUS14>3.0.CO;2-M
   Luft A, 2004, NEUROIMAGE, V21, P924, DOI 10.1016/j.neuroimage.2003.10.026
   Manganotti P, 1998, ELECTROMYOGR MOTOR C, V109, P50, DOI 10.1016/S0924-980X(97)00074-X
   Mansur C, 2005, NEUROLOGY, V64, P1802, DOI 10.1212/01.WNL.0000161839.38079.92
   Marshall R, 2000, STROKE, V31, P656, DOI 10.1161/01.STR.31.3.656
   Martin J, 1993, EXP BRAIN RES, V94, P429
   Martin PI, 2004, SEMINARS IN SPEECH AND LANGUAGE, V25, P181
   Merzenich MM, 1993, J HAND THER, V6, P89
   Miltner W, 1999, NATURE, V397, P434, DOI 10.1038/17126
   Mima T, 2000, CLIN NEUROPHYSIOL, V111, P326, DOI 10.1016/S1388-2457(99)00229-1
   Mima T, 2001, CLIN NEUROPHYSIOL, V112, P122, DOI 10.1016/S1388-2457(00)00515-0
   Mima T, 2001, STROKE, V32, P2597, DOI 10.1161/hs1101.098764
   Murase N, 2004, ANN NEUROL, V55, P400, DOI 10.1002/ana.10848
   Nelles G, 1999, STROKE, V30, P1510, DOI 10.1161/01.STR.30.8.1510
   Netz J, 1997, BRAIN, V120, P1579, DOI 10.1093/brain/120.9.1579
   Nudo RJ, 2003, PHYS MED REHABIL CLIN N AM, V14, P0, DOI 10.1016/S1047-9651(02)00054-2
   Nudo R, 1996, SCIENCE, V272, P1791, DOI 10.1126/science.272.5269.1791
   Pariente J, 2001, ANN NEUROL, V50, P718, DOI 10.1002/ana.1257
   Pfurtscheller G, 1999, J CLIN NEUROPHYSIOL, V16, P512, DOI 10.1097/00004691-199911000-00003
   Pfurtscheller G, 1997, ELECTROEN CLIN NEURO, V102, P316, DOI 10.1016/S0013-4694(96)96612-2
   Pfurtscheller G, 1977, ELECTROEN CLIN NEURO, V42, P817, DOI 10.1016/0013-4694(77)90235-8
   Pfurtscheller G, 2003, CLIN NEUROPHYSIOL, V114, P1226, DOI 10.1016/S1388-2457(03)00067-1
   Pineiro R, 2002, STROKE, V33, P103, DOI 10.1161/hs0102.100482
   Plewnia C, 2004, NEUROLOGY, V62, P2124, DOI 10.1212/01.WNL.0000128041.92710.17
   Plewnia C, 2003, NEUROREPORT, V14, P609, DOI 10.1097/00001756-200303240-00017
   Poline J, 1997, NEUROIMAGE, V5, P83, DOI 10.1006/nimg.1996.0248
   Rappelsberger P, 1988, BRAIN TOPOGRAPHY, V1, P46, DOI 10.1007/BF01129339
   Rossini PM, 2004, PHYS MED REHABIL CLIN N AM, V15, P263, DOI 10.1016/S1047-9651(03)00124-4
   Rossini P, 2003, LANCET NEUROL, V2, P493, DOI 10.1016/S1474-4422(03)00485-X
   Rouiller E, 1994, EXP BRAIN RES, V102, P227
   Sadato N, 1996, J NEUROSCI, V16, P2693
   Sailer A, 2000, NEUROLOGY, V55, P979, DOI 10.1212/WNL.55.7.979
   Seitz R, 1998, ARCH NEUROL-CHICAGO, V55, P1081, DOI 10.1001/archneur.55.8.1081
   Sette G, 1989, BRAIN, V112, P931, DOI 10.1093/brain/112.4.931
   Shaw J, 1984, INT J PSYCHOPHYSIOL, V1, P255, DOI 10.1016/0167-8760(84)90045-X
   Shimizu T, 2002, BRAIN, V125, P1896, DOI 10.1093/brain/awf183
   Staudt M, 2002, BRAIN, V125, P2222, DOI 10.1093/brain/awf227
   Stefan K, 2002, J PHYSIOL-LONDON, V543, P699, DOI 10.1113/jphysiol.2002.023317
   Tanaka Y, 1996, BRAIN, V119, P859, DOI 10.1093/brain/119.3.859
   Thompson M, 1995, ELECTROENCEPHALOGR C, V97, P0
   Traversa R, 2000, CLIN NEUROPHYSIOL, V111, P1695, DOI 10.1016/S1388-2457(00)00373-4
   Turton A, 1996, ELECTROMYOGR MOTOR C, V101, P316, DOI 10.1016/0924-980X(96)95560-5
   Verleger R, 2003, CLIN NEUROPHYSIOL, V114, P1468, DOI 10.1016/S1388-2457(03)00125-1
   Wang X, 1995, NATURE, V378, P71, DOI 10.1038/378071a0
   Ward N, 2004, ARCH NEUROL-CHICAGO, V61, P1844, DOI 10.1001/archneur.61.12.1844
   Ward N, 2003, BRAIN, V126, P1430, DOI 10.1093/brain/awg145
   Wassermann E, 1994, EXP BRAIN RES, V100, P121
   Weiller C, 1995, ANN NEUROL, V37, P723, DOI 10.1002/ana.410370605
   Weiller C, 1992, ANN NEUROL, V31, P463, DOI 10.1002/ana.410310502
   Weiller C, 1993, ANN NEUROL, V33, P181
   Werhahn K, 2003, ANN NEUROL, V54, P464, DOI 10.1002/ana.10686
   Wessberg J, 2000, NATURE, V408, P361, DOI 10.1038/35042582
   Wexler B, 1997, MAGN RESON IMAGING, V15, P385, DOI 10.1016/S0730-725X(96)00232-9
   White L, 1997, CEREB CORTEX, V7, P18, DOI 10.1093/cercor/7.1.18
   Winhuisen L, 2005, STROKE, V36, P1759, DOI 10.1161/01.STR.0000174487.81126.ef
   Wise S, 1997, ANNU REV NEUROSCI, V20, P25, DOI 10.1146/annurev.neuro.20.1.25
   Wise S, 1985, ANNU REV NEUROSCI, V8, P1, DOI 10.1146/annurev.ne.08.030185.000245
   Wittenberg G, 2000, NEUROREHAB NEURAL RE, V14, P213, DOI 10.1177/154596830001400307
   Wolpaw J, 2002, CLIN NEUROPHYSIOL, V113, P767, DOI 10.1016/S1388-2457(02)00057-3
   Woods R, 1996, NEUROIMAGE, V4, P0, DOI 10.1006/nimg.1996.0058
   Xerri C, 1998, J NEUROPHYSIOL, V79, P2119, DOI 10.1152/jn.1998.79.4.2119
   Yuste R, 2001, ANNU REV NEUROSCI, V24, P1071, DOI 10.1146/annurev.neuro.24.1.1071
   Zhang J, 1997, J NEUROSCI, V17, P2227
   Ziemann U, 1999, J PHYSIOL-LONDON, V518, P895, DOI 10.1111/j.1469-7793.1999.0895p.x
   Ziemann U, 2001, BRAIN, V124, P1171, DOI 10.1093/brain/124.6.1171
NR 126
TC 323
Z9 343
U1 2
U2 56
PU OXFORD UNIV PRESS
PI OXFORD
PA GREAT CLARENDON ST, OXFORD OX2 6DP, ENGLAND
SN 0006-8950
EI 
J9 BRAIN
PD MAR 15
PY 2006
VL 129
IS 
BP 791
EP 808
DI 10.1093/brain/awh713
PG 18
WC Clinical Neurology; Neurosciences
SC Neurosciences & Neurology
GA 013TY
UT WOS:000235433800023
PM 16364955
ER

PT J
AU Lindvall, O
   Kokaia, Z
AF Lindvall, O
   Kokaia, Z
TI Stem cells for the treatment of neurological disorders
SO NATURE
LA English
DT Article
ID neural progenitor cell; spinal-cord-injury; rat model; directed differentiation; functional recovery; parkinsons-disease; motor function; adult rat; transplantation; neuron
AB Many common neurological disorders, such as Parkinson's disease, stroke and multiple sclerosis, are caused by a loss of neurons and glial cells. In recent years, neurons and glia have been generated successfully from stem cells in culture, fuelling efforts to develop stem-cell-based transplantation therapies for human patients. More recently, efforts have been extended to stimulating the formation and preventing the death of neurons and glial cells produced by endogenous stem cells within the adult central nervous system. The next step is to translate these exciting advances from the laboratory into clinically useful therapies.
C1 Univ Lund Hosp, Wallenberg Neurosci Ctr, Sect Restorat Neurol, Lab Neurogenesis & Cell Therapy, SE-22184 Lund, Sweden.
   Univ Lund Hosp, Stem Cell Inst, Sect Restorat Neurol, Lab Neural Stem Cell Biol, SE-22184 Lund, Sweden.
   Lund Strateg Res Ctr Stem Cell Biol & Cell Therap, Lund, Sweden.
RP Lindvall, O (通讯作者)，Univ Lund Hosp, Wallenberg Neurosci Ctr, Sect Restorat Neurol, Lab Neurogenesis & Cell Therapy, SE-22184 Lund, Sweden.
EM olle.lindvall@med.lu.se
CR Back S, 2005, NAT MED, V11, P966, DOI 10.1038/nm1279
   Behrstock S, 2006, GENE THER, V13, P379, DOI 10.1038/sj.gt.3302679
   Cummings B, 2005, P NATL ACAD SCI USA, V102, P14069, DOI 10.1073/pnas.0507063102
   Dezawa M, 2004, J CLIN INVEST, V113, P1701, DOI 10.1172/JCI200420935
   Harper J, 2004, P NATL ACAD SCI USA, V101, P7123, DOI 10.1073/pnas.0401103101
   Hofstetter C, 2005, NAT NEUROSCI, V8, P346, DOI 10.1038/nn1405
   Ikeda R, 2005, NEUROBIOL DIS, V20, P38, DOI 10.1016/j.nbd.2005.01.031
   Keirstead H, 2005, J NEUROSCI, V25, P4694, DOI 10.1523/JNEUROSCI.0311-05.2005
   Kelly S, 2004, P NATL ACAD SCI USA, V101, P11839, DOI 10.1073/pnas.0404474101
   Kerr D, 2003, J NEUROSCI, V23, P5131
   Klein S, 2005, HUM GENE THER, V16, P509, DOI 10.1089/hum.2005.16.509
   Li X, 2005, NAT BIOTECHNOL, V23, P215, DOI 10.1038/nbt1063
   Lindvall O, 2004, NAT MED, V10, P0, DOI 10.1038/nm1064
   Mcbride J, 2004, J COMP NEUROL, V475, P211, DOI 10.1002/cne.20176
   Mcdonald J, 1999, NAT MED, V5, P1410, DOI 10.1038/70986
   Mendez I, 2005, BRAIN, V128, P1498, DOI 10.1093/brain/awh510
   Miles G, 2004, J NEUROSCI, V24, P7848, DOI 10.1523/JNEUROSCI.1972-04.2004
   Nistor G, 2005, GLIA, V49, P385, DOI 10.1002/glia.20127
   Ogawa Y, 2002, J NEUROSCI RES, V69, P925, DOI 10.1002/jnr.10341
   Perrier A, 2004, P NATL ACAD SCI USA, V101, P12543, DOI 10.1073/pnas.0404700101
   Piccini P, 2005, BRAIN, V128, P2977, DOI 10.1093/brain/awh649
   Pluchino S, 2005, NATURE, V436, P266, DOI 10.1038/nature03889
   Pluchino S, 2003, NATURE, V422, P688, DOI 10.1038/nature01552
   Ryu J, 2004, NEUROBIOL DIS, V16, P68, DOI 10.1016/j.nbd.2004.01.016
   Takagi Y, 2005, J CLIN INVEST, V115, P102, DOI 10.1172/JCI200521137
   Thored P, 2006, STEM CELLS, V24, P739, DOI 10.1634/stemcells.2005-0281
   Tuszynski M, 2005, NAT MED, V11, P551, DOI 10.1038/nm1239
   Wei L, 2005, NEUROBIOL DIS, V19, P183, DOI 10.1016/j.nbd.2004.12.016
   Wichterle H, 2002, CELL, V110, P385, DOI 10.1016/S0092-8674(02)00835-8
   Windrem M, 2004, NAT MED, V10, P93, DOI 10.1038/nm974
   Yang H, 2006, J NEUROSCI, V26, P2157, DOI 10.1523/JNEUROSCI.4070-05.2005
NR 32
TC 604
Z9 631
U1 6
U2 145
PU NATURE PUBLISHING GROUP
PI LONDON
PA MACMILLAN BUILDING, 4 CRINAN ST, LONDON N1 9XW, ENGLAND
SN 0028-0836
EI 
J9 NATURE
PD JUN 28
PY 2006
VL 441
IS 7097
BP 1094
EP 1096
DI 10.1038/nature04960
PG 3
WC Multidisciplinary Sciences
SC Science & Technology - Other Topics
GA 057SM
UT WOS:000238615500037
PM 16810245
ER

PT J
AU Butler, AJ
   Page, SJ
AF Butler, Andrew
   Page, Stephen
TI Mental practice with motor imagery: Evidence for motor recovery and cortical reorganization after stroke
SO ARCHIVES OF PHYSICAL MEDICINE AND REHABILITATION
LA English
DT Article
DE brain; magnetic resonance imaging; rehabilitation; stroke
ID corticospinal excitability modulation; transcranial magnetic stimulation; positron-emission-tomography; constraint-induced therapy; evoked-potentials mep; adult squirrel-monkey; ischemic nerve block; functional mri; movement representation; rehabilitative therapy
AB Objectives: To measure the efficacy of a program combining mental and physical practice with the efficacy of a program composed of only constraint-induced movement therapy (CIMT) or only mental practice on stroke patients' levels of upper-extremity impairment and upper-extremity functional outcomes and to establish the relationship between changes in blood-oxygen-level dependent (BOLD) functional magnetic resonance imaging response during a specific motor or imagery task and improvement in motor function between intervention groups. Design: Case series. Setting: Licensed, 56-bed, freestanding, university-affiliated rehabilitation hospital. Participants: Three men and 1 woman with moderate upper-limb hemiparesis after stroke were randomized. Interventions: Two patients received mental practice and CIMT, 1 patient received only mental practice, and 1 received only CIMT. Main Outcome Measures: Wolf Motor Function Test (WMFT), Motor Activity Log (MAL), Sirigu break test, Movement Imagery Questionnaire-Revised, and Vividness of Movement Imagery Questionnaire. Results: The mental practice intervention alone led to slight improvement in certain functional and mental imagery measures (Sirigu, MAL, WMFT) but did not result in a clinically meaningful improvement with notable right cerebellar hemisphere activation that was not present before intervention. After CIMT, only the single patient showed clinically meaningful improvement of his affected hand as exhibited by decreased times on the MAL and WMFT. The patient showed increased bilateral cortical activation in both the motor and premotor areas during execution of a finger flexion and extension task. In contrast, during a second task, which was an imagined flexion and extension task, motor, occipital, and inferior parietal activation mainly in the contralateral hemisphere were observed. After 2 weeks of CIMT plus mental practice a patient with a lesion restricted to the parietal cortex showed little improvement in upper-extremity function and mental imagery in comparison with the patient with damage to nonparietal areas, who showed clinically meaningful improvement. The pattern of activation after 2 weeks of CIMT plus mental practice in the patient with nonparietal damage led to more focal contralateral activation in primary motor cortex when executing a voluntary flexion and extension task. Conclusions: The case series indicates that for these patients with chronic, moderate upper-extremity impairment after stroke, a 2-week regimen of CIMT or CUMT plus mental practice only (in 1 case) resulted in modest changes occurring as a decrease in impairment, with functional improvement. Mental practice alone did not result in a clinically meaningful improvement in upper-limb impairment. We describe how these interventions may elicit "plastic" changes in the brain. Further investigations to determine the appropriate delivery and dosing of both physical and mental practice, as well as to determine whether mental practice-induced changes positively correlate with distinct patterns of cortical activation, should be undertaken before the efficacy of their use can be ascertained among patients with limitations comparable with these participants.
C1 Emory Univ, Sch Med, Dept Rehabil Med, Atlanta, GA 30322 USA.
   Univ Cincinnati, Coll Med, Dept Phys Med & Rehabil, Cincinnati, OH USA.
   Univ Cincinnati, Coll Med, Greater Cincinnati No Kentucky Stroke Team, Cincinnati, OH USA.
RP Butler, AJ (通讯作者)，Emory Univ, Sch Med, Dept Rehabil Med, Atlanta, GA 30322 USA.
EM andrew.butler@emory.edu
FU NATIONAL CENTER FOR COMPLEMENTARY &ALTERNATIVE MEDICINE [K01AT002637, R21AT002110, R21AT002138] Funding Source: NIH RePORTER; NCCIH NIH HHS [R21 AT002110, R21AT002138, R21AT02110-01A1, R21 AT002138, K01AT02637, K01 AT002637] Funding Source: Medline
CR Abbruzzese G, 1999, NEUROSCI LETT, V263, P113, DOI 10.1016/S0304-3940(99)00120-2
   Bakker F, 1996, J SPORT EXERCISE PSY, V18, P313, DOI 10.1123/jsep.18.3.313
   Barreca S, 2003, NEUROREHAB NEURAL RE, V17, P220, DOI 10.1177/0888439003259415
   Binkofski F, 2000, HUM BRAIN MAPP, V11, P273, DOI 10.1002/1097-0193(200012)11:4<273::AID-HBM40>3.0.CO;2-0
   Bonnet M, 1997, COGNITIVE BRAIN RES, V5, P221, DOI 10.1016/S0926-6410(96)00072-9
   Brasilneto J, 1993, BRAIN, V116, P511, DOI 10.1093/brain/116.3.511
   Braun S, 2006, ARCH PHYS MED REHAB, V87, P842, DOI 10.1016/j.apmr.2006.02.034
   Buonomano D, 1998, ANNU REV NEUROSCI, V21, P149, DOI 10.1146/annurev.neuro.21.1.149
   Cao Y, 1998, STROKE, V29, P112, DOI 10.1161/01.STR.29.1.112
   Carey J, 2002, BRAIN, V125, P773, DOI 10.1093/brain/awf091
   Chollet F, 1991, ANN NEUROL, V29, P63, DOI 10.1002/ana.410290112
   Cramer S, 1997, STROKE, V28, P2518, DOI 10.1161/01.STR.28.12.2518
   Decety J, 1996, COGNITIVE BRAIN RES, V3, P87, DOI 10.1016/0926-6410(95)00033-X
   Facchini S, 2002, ACTA NEUROL SCAND, V105, P146, DOI 10.1034/j.1600-0404.2002.1o004.x
   Fadiga L, 1999, NEUROPSYCHOLOGIA, V37, P147
   Feltz D, 1983, J SPORT PSYCHOL, V5, P25, DOI 10.1123/jsp.5.1.25
   Fuglmeyer A, 1975, SCAND J REHABIL MED, V7, P13
   Gandevia SC, 1999, J SCI MED SPORT, V2, P167, DOI 10.1016/S1440-2440(99)80171-6
   Gandevia S, 1997, J PHYSIOL-LONDON, V505, P259, DOI 10.1111/j.1469-7793.1997.259bc.x
   Gandevia S, 1993, J PHYSIOL-LONDON, V471, P411, DOI 10.1113/jphysiol.1993.sp019907
   Hale B, 1982, J SPORT PSYCHOL, V4, P379, DOI 10.1123/jsp.4.4.379
   Hall C, 1997, J MENTAL IMAGERY, V21, P143, DOI 10.1037/T07979-000
   Hamzei F, 2006, NEUROIMAGE, V31, P710, DOI 10.1016/j.neuroimage.2005.12.035
   Hashimoto R, 1999, EXP BRAIN RES, V125, P75, DOI 10.1007/s002210050660
   Houk J, 1993, TRENDS NEUROSCI, V16, P27, DOI 10.1016/0166-2236(93)90049-R
   Isaac AR, 1986, J MENTAL IMAGERY, V10, P23, DOI 10.1037/T07980-000
   Isaac A, 1994, BRIT J PSYCHOL, V85, P479, DOI 10.1111/j.2044-8295.1994.tb02536.x
   Jackson P, 2003, NEUROIMAGE, V20, P1171, DOI 10.1016/S1053-8119(03)00369-0
   Jacobson E, 1931, AM J PHYSIOL, V96, P122, DOI 10.1152/ajplegacy.1931.96.1.122
   Jeannerod M, 1999, CURR OPIN NEUROBIOL, V9, P735, DOI 10.1016/S0959-4388(99)00038-0
   Jenkins W, 1987, PROG BRAIN RES <D>, V71, P249
   Johansen-berg H, 2002, BRAIN, V125, P2731, DOI 10.1093/brain/awf282
   Johnson S, 2002, NEUROIMAGE, V17, P1693, DOI 10.1006/nimg.2002.1265
   Kasai T, 1997, BRAIN RES, V744, P147, DOI 10.1016/S0006-8993(96)01101-8
   Kiers L, 1997, ELECTROMYOGR MOTOR C, V105, P262, DOI 10.1016/S0921-884X(97)00027-1
   Kimberley T, 2006, NEUROREHAB NEURAL RE, V20, P268, DOI 10.1177/1545968306286958
   Leonardo M, 1995, HUM BRAIN MAPP, V3, P83, DOI 10.1002/hbm.460030205
   Livesay J, 1998, PERCEPT MOTOR SKILL, V86, P371, DOI 10.2466/pms.1998.86.2.371
   Lotze M, 1999, J COGNITIVE NEUROSCI, V11, P491, DOI 10.1162/089892999563553
   Luft A, 1998, HUM BRAIN MAPP, V6, P105, DOI 10.1002/(SICI)1097-0193(1998)6:2<105::AID-HBM3>3.0.CO;2-7
   Luft A, 2004, JAMA-J AM MED ASSOC, V292, P1853, DOI 10.1001/jama.292.15.1853
   Malouin F, 2003, HUM BRAIN MAPP, V19, P47, DOI 10.1002/hbm.10103
   Mckernan M, 1997, NATURE, V390, P607, DOI 10.1038/37605
   Merzenich M, 1983, NEUROSCIENCE, V8, P33, DOI 10.1016/0306-4522(83)90024-6
   Moser E, 1993, NEUROREPORT, V5, P317, DOI 10.1097/00001756-199312000-00035
   Nelles G, 1999, STROKE, V30, P1510, DOI 10.1161/01.STR.30.8.1510
   Nudo R, 1996, J NEUROPHYSIOL, V75, P2144, DOI 10.1152/jn.1996.75.5.2144
   Nudo R, 1996, J NEUROSCI, V16, P785
   Nudo R, 1996, SCIENCE, V272, P1791, DOI 10.1126/science.272.5269.1791
   Page S, 2005, ARCH PHYS MED REHAB, V86, P399, DOI 10.1016/j.apmr.2004.10.002
   Page S, 2000, OCCUP THER J RES, V20, P200, DOI 10.1177/153944920002000304
   Page S, 2001, CLIN REHABIL, V15, P233, DOI 10.1191/026921501672063235
   Page S, 2001, PHYS THER, V81, P1455, DOI 10.1093/ptj/81.8.1455
   Pascualleone A, 1995, J NEUROPHYSIOL, V74, P1037, DOI 10.1152/jn.1995.74.3.1037
   Pelgrims B, 2005, NEUROREPORT, V16, P1193, DOI 10.1097/00001756-200508010-00012
   Pons T, 1991, SCIENCE, V252, P1857, DOI 10.1126/science.1843843
   Porro C, 1996, J NEUROSCI, V16, P7688
   Rioult-pedotti M, 2000, SCIENCE, V290, P533, DOI 10.1126/science.290.5491.533
   Rogan M, 1997, NATURE, V390, P604, DOI 10.1038/37601
   Rossi S, 1998, NEUROSCI LETT, V243, P147, DOI 10.1016/S0304-3940(98)00088-3
   Rossini P, 1999, CEREB CORTEX, V9, P161, DOI 10.1093/cercor/9.2.161
   Roth R, 1996, NEUROREPORT, V7, P1280, DOI 10.1097/00001756-199605170-00012
   Schaechter J, 2002, NEUROREHAB NEURAL RE, V16, P326, DOI 10.1177/154596830201600403
   Seitz R, 1998, ARCH NEUROL-CHICAGO, V55, P1081, DOI 10.1001/archneur.55.8.1081
   Sharma N, 2006, STROKE, V37, P1941, DOI 10.1161/01.STR.0000226902.43357.fc
   Sirigu A, 1996, SCIENCE, V273, P1564, DOI 10.1126/science.273.5281.1564
   Sirigu A, 1999, BRAIN, V122, P1867, DOI 10.1093/brain/122.10.1867
   Sirigu A, 2001, J COGNITIVE NEUROSCI, V13, P910, DOI 10.1162/089892901753165827
   Small S, 2002, BRAIN, V125, P1544, DOI 10.1093/brain/awf148
   Stinear C, 2003, CLIN NEUROPHYSIOL, V114, P909, DOI 10.1016/S1388-2457(02)00373-5
   Szaflarski J, 2005, STROKE, V36, P422
   Taub E, 1993, ARCH PHYS MED REHAB, V74, P347
   Van DLJ, 2004, STROKE, V35, P1410, DOI 10.1161/01.STR.0000126900.24964.7e
   Ward N, 2003, BRAIN, V126, P2476, DOI 10.1093/brain/awg245
   Weiller C, 1992, ANN NEUROL, V31, P463, DOI 10.1002/ana.410310502
   Weiller C, 1993, ANN NEUROL, V33, P181
   Wittenberg G, 2003, NEUROREHAB NEURAL RE, V17, P48, DOI 10.1177/0888439002250456
   Wolf S, 2001, STROKE, V32, P1635, DOI 10.1161/01.STR.32.7.1635
   Yahagi S, 1998, ELECTROMYOGR MOTOR C, V109, P409, DOI 10.1016/S0924-980X(98)00041-1
   Ziemann U, 1998, J NEUROSCI, V18, P1115
NR 80
TC 107
Z9 118
U1 2
U2 33
PU W B SAUNDERS CO-ELSEVIER INC
PI PHILADELPHIA
PA 1600 JOHN F KENNEDY BOULEVARD, STE 1800, PHILADELPHIA, PA 19103-2899 USA
SN 0003-9993
EI 
J9 ARCH PHYS MED REHAB
PD DEC 15
PY 2006
VL 87
IS 12
BP S2
EP S11
DI 10.1016/j.apmr.2006.08.326
PG 10
WC Rehabilitation; Sport Sciences
SC Rehabilitation; Sport Sciences
GA 115ZV
UT WOS:000242773200002
PM 17140874
ER

PT J
AU Farr, TD
   Carswell, HVO
   Gallagher, Lindsay
   Condon, Barrie
   Fagan, AJ
   Mullin, Jim
   Macrae, IM
AF Farr, Tracy
   Carswell, Hilary
   Gallagher, Lindsay
   Condon, Barrie
   Fagan, Andrew
   Mullin, Jim
   Macrae, I
TI 17 beta-estradiol treatment following permanent focal ischemia does not influence recovery of sensorimotor function
SO NEUROBIOLOGY OF DISEASE
LA English
DT Article
DE 17 beta-estradiol; stroke; recovery; synaptogenesis; behavior
ID middle cerebral-artery; dendritic spine density; hippocampal ca1 region; estradiol increase; behavioral recovery; motor function; brain-injury; long-term; rat model; neocortical infarction
AB The development of therapy to aid poststroke recovery is essential. The female hormone 17 beta-estradiol has been shown to promote synaptogenesis; the purpose of this study was to attempt to harness these mechanisms to promote repair and recovery in the peri-infarct zone. Rats were ovariectomized, tested for sensorimotor function, and the middle cerebral artery permanently occluded (MCAO). Infarct volumes were calculated using MRI, and damage was equivalent in all animals prior to implantation of either 17 beta-estradiol or placebo pellets. Animals were tested for functional recovery for 28 days and tissue processed for synaptic marker syntaxin immunohistochemistry. The stroke induced a significant behavioral deficit, which persisted out to 28 days, and was not significantly different between 17 beta-estradiol and placebo treatment groups. There was no difference in syntaxin immunostaining between groups in either the peri-infarct cortex or in the dendritic CA1 reference region. In conclusion, 17 beta-estradiol treatment, delivered poststroke, did not influence recovery of function or synaptogenesis. (c) 2006 Elsevier Inc. All rights reserved .
C1 Univ Glasgow, 7TMRI Facil, Glasgow G61 1QH, Lanark, Scotland.
   Univ Glasgow, Wellcome Surg Inst, Div Clin Neurosci, Glasgow G61 1QH, Lanark, Scotland.
   So Gen Hosp, Dept Clin Phys & Bioengn, Glasgow G51 4TF, Lanark, Scotland.
RP Farr, TD (通讯作者)，Univ Glasgow, 7TMRI Facil, Garscube Estate,Bearsden Rd, Glasgow G61 1QH, Lanark, Scotland.
EM t.farr.1@research.gla.ac.uk
CR Alkayed N, 2000, STROKE, V31, P161, DOI 10.1161/01.STR.31.1.161
   Auriat A, 2005, J CEREBR BLOOD F MET, V25, P247, DOI 10.1038/sj.jcbfm.9600026
   Barth T, 1990, BEHAV BRAIN RES, V39, P73, DOI 10.1016/0166-4328(90)90122-U
   Berry D, 2005, RESTOR NEUROL NEUROS, V23, P251
   Biernaskie J, 2001, J NEUROSCI, V21, P5272, DOI 10.1523/JNEUROSCI.21-14-05272.2001
   Bimonte H, 1999, PSYCHONEUROENDOCRINO, V24, P161, DOI 10.1016/S0306-4530(98)00068-7
   Bingham D, 2005, J CEREBR BLOOD F MET, V25, P414, DOI 10.1038/sj.jcbfm.9600031
   Bingham D, 2005, INFLUENCE OESTROGEN, V0, P243
   Brake W, 2001, ENDOCRINOLOGY, V142, P1284, DOI 10.1210/en.142.3.1284
   Broersen L, 1999, NEUROSCIENCE, V94, P47, DOI 10.1016/S0306-4522(99)00312-7
   Carmichael ST, 2005, NEURORX, V2, P396
   Carswell H, 2004, AM J PHYSIOL-HEART C, V287, P0, DOI 10.1152/ajpheart.00227.2004
   Chen J, 2003, ANN NEUROL, V53, P743, DOI 10.1002/ana.10555
   Choi J, 2003, ENDOCRINOLOGY, V144, P4734, DOI 10.1210/en.2003-0216
   Dagnault A, 1997, AM J PHYSIOL-REG I, V272, P0, DOI 10.1152/ajpregu.1997.272.1.R311
   Daniel J, 1999, PHYSIOL BEHAV, V66, P11, DOI 10.1016/S0031-9384(98)00272-8
   Desmond N, 1998, NEUROREPORT, V9, P1975, DOI 10.1097/00001756-199806220-00011
   Dittmar M, 2005, STROKE, V36, P530, DOI 10.1161/01.STR.0000155730.29424.62
   Dresbach T, 2001, CELL MOL LIFE SCI, V58, P94, DOI 10.1007/PL00000781
   Dubal D, 1998, J CEREBR BLOOD F MET, V18, P1253, DOI 10.1097/00004647-199811000-00012
   Ennaceur A, 2005, BEHAV BRAIN RES, V159, P247, DOI 10.1016/j.bbr.2004.11.006
   Fader A, 1998, NEUROBIOL LEARN MEM, V69, P225, DOI 10.1006/nlme.1998.3820
   Fan T, 2003, BRAIN RES, V993, P10, DOI 10.1016/j.brainres.2003.07.006
   Felt B, 2002, DEV NEUROSCI-BASEL, V24, P418, DOI 10.1159/000069053
   File S, 2003, NEUROSCI LETT, V338, P135, DOI 10.1016/S0304-3940(02)01391-5
   Fukuda K, 2000, STROKE, V31, P155, DOI 10.1161/01.STR.31.1.155
   Garciasegura L, 1994, PROG NEUROBIOL, V44, P279, DOI 10.1016/0301-0082(94)90042-6
   Gazzaley A, 2002, NEUROSCIENCE, V111, P853, DOI 10.1016/S0306-4522(02)00021-0
   Gerriets T, 2004, STROKE, V35, P566, DOI 10.1161/01.STR.0000113692.38574.57
   Gibbs P, 2000, MAR BIOTECHNOL, V2, P107
   Gordon K, 2005, BRAIN RES, V1036, P155, DOI 10.1016/j.brainres.2004.12.052
   Harukuni I, 2001, BRAIN RES, V900, P137, DOI 10.1016/S0006-8993(01)02278-8
   He Z, 2002, J NEUROL SCI, V193, P79, DOI 10.1016/S0022-510X(01)00648-7
   Hoane M, 2004, BEHAV BRAIN RES, V153, P189, DOI 10.1016/j.bbr.2003.11.012
   Hurn P, 2000, J CEREBR BLOOD F MET, V20, P631, DOI 10.1097/00004647-200004000-00001
   Imai H, 2003, FREE RADICAL BIO MED, V34, P56, DOI 10.1016/S0891-5849(02)01180-2
   Kawamata T, 1996, J CEREBR BLOOD F MET, V16, P542, DOI 10.1097/00004647-199607000-00003
   Leker R, 2002, STROKE, V33, P1085, DOI 10.1161/01.STR.0000014207.05597.D7
   Li C, 2004, P NATL ACAD SCI USA, V101, P2185, DOI 10.1073/pnas.0307313101
   Li X, 2004, EXP NEUROL, V187, P94, DOI 10.1016/j.expneurol.2004.01.004
   Liang X, 2005, LIFE SCI, V78, P413, DOI 10.1016/j.lfs.2005.04.069
   Lindner M, 2003, J NEUROSCI, V23, P10913
   Luine V, 2003, ENDOCRINOLOGY, V144, P2836, DOI 10.1210/en.2003-0004
   Mcbride J, 2004, J COMP NEUROL, V475, P211, DOI 10.1002/cne.20176
   Mcewen B, 2001, P NATL ACAD SCI USA, V98, P7093, DOI 10.1073/pnas.121146898
   Mcewen B, 1999, ENDOCR REV, V20, P279, DOI 10.1210/er.20.3.279
   Merchenthaler I, 2003, ANN NY ACAD SCI, V1007, P89, DOI 10.1196/annals.1286.009
   Mimura T, 2005, J NEUROPATH EXP NEUR, V64, P1108, DOI 10.1097/01.jnen.0000190068.03009.b5
   Miranda P, 1999, J NEUROSCI, V19, P3316
   Modo M, 2002, STROKE, V33, P2270, DOI 10.1161/01.STR.0000027693.50675.C5
   Montoya D, 1997, BRAIN RES, V778, P430, DOI 10.1016/S0006-8993(97)01206-7
   Packard M, 1997, NEUROBIOL LEARN MEM, V68, P172, DOI 10.1006/nlme.1997.3785
   Paxinos G, 1998, RAT BRAIN IN STEREOTAXIC COORDINATES, V0, P0
   Pozzo-miller L, 1999, J NEUROPHYSIOL, V81, P1404, DOI 10.1152/jn.1999.81.3.1404
   Prusky G, 2002, BEHAV BRAIN RES, V136, P339, DOI 10.1016/S0166-4328(02)00126-2
   Roof R, 2001, STROKE, V32, P2648, DOI 10.1161/hs1101.097397
   Rusa R, 1999, STROKE, V30, P1665, DOI 10.1161/01.STR.30.8.1665
   Sandstrom N, 2001, BEHAV NEUROSCI, V115, P384, DOI 10.1037//0735-7044.115.2.384
   Sandstrom N, 2004, HORM BEHAV, V45, P128, DOI 10.1016/j.yhbeh.2003.09.010
   Sarhan S, 2003, NEUROSCI LETT, V347, P147, DOI 10.1016/S0304-3940(03)00693-1
   Schabitz W, 2004, STROKE, V35, P992, DOI 10.1161/01.STR.0000119754.85848.0D
   Schallert T, 2000, NEUROPHARMACOLOGY, V39, P777, DOI 10.1016/S0028-3908(00)00005-8
   Schallert T, 2003, ILAR J, V44, P130, DOI 10.1093/ilar.44.2.130
   Schmanke T, 1997, J NEUROTRAUM, V14, P459, DOI 10.1089/neu.1997.14.459
   Seymour A, 2005, J CEREBR BLOOD F MET, V25, P1366, DOI 10.1038/sj.jcbfm.9600134
   Shors T, 2001, J NEUROSCI, V21, P6292, DOI 10.1523/JNEUROSCI.21-16-06292.2001
   Simpkins J, 2004, STROKE, V35, P2648, DOI 10.1161/01.STR.0000143734.59507.88
   Simpkins J, 1997, J NEUROSURG, V87, P724, DOI 10.3171/jns.1997.87.5.0724
   Stroemer R, 1995, STROKE, V26, P2135, DOI 10.1161/01.STR.26.11.2135
   Stroemer R, 1998, STROKE, V29, P2381, DOI 10.1161/01.STR.29.11.2381
   Sytnyk V, 2004, J CELL SCI, V117, P381, DOI 10.1242/jcs.00956
   Takagi K, 2001, NEUROL RES, V23, P662, DOI 10.1179/016164101101198992
   Tamura A, 1981, J CEREBR BLOOD F MET, V1, P53, DOI 10.1038/jcbfm.1981.6
   Theodorsson A, 2005, PEPTIDES, V26, P2257, DOI 10.1016/j.peptides.2005.04.013
   Traystman R, 2003, ILAR J, V44, P85, DOI 10.1093/ilar.44.2.85
   Wang Q, 1999, STROKE, V30, P630, DOI 10.1161/01.STR.30.3.630
   Warren S, 1995, BRAIN RES, V703, P26, DOI 10.1016/0006-8993(95)01059-9
   Whishaw I, 2003, BEHAV BRAIN RES, V145, P221, DOI 10.1016/S0166-4328(03)00143-8
   Willing A, 2003, CELL TRANSPLANT, V12, P449, DOI 10.3727/000000003108746885
   Windle V, 2005, BRAIN RES, V1044, P25, DOI 10.1016/j.brainres.2005.02.060
   Wong M, 1992, J NEUROSCI, V12, P3217, DOI 10.1523/JNEUROSCI.12-08-03217.1992
   Woolley C, 1996, J COMP NEUROL, V373, P108
   Woolley C, 1993, J COMP NEUROL, V336, P293, DOI 10.1002/cne.903360210
   Woolley C, 1990, J NEUROSCI, V10, P4035, DOI 10.1523/JNEUROSCI.10-12-04035.1990
   Yankova M, 2001, P NATL ACAD SCI USA, V98, P3525, DOI 10.1073/pnas.051624598
   Young J, 1991, NEUROSCI BIOBEHAV R, V15, P327, DOI 10.1016/S0149-7634(05)80025-9
   Yrjanheikki J, 2005, BRAIN RES, V1052, P174, DOI 10.1016/j.brainres.2005.06.004
   Zhang Y, 1998, BRAIN RES, V784, P321, DOI 10.1016/S0006-8993(97)00502-7
   Zlokovic B, 2005, ANN NEUROL, V58, P474, DOI 10.1002/ana.20602
NR 89
TC 16
Z9 17
U1 0
U2 1
PU ACADEMIC PRESS INC ELSEVIER SCIENCE
PI SAN DIEGO
PA 525 B ST, STE 1900, SAN DIEGO, CA 92101-4495 USA
SN 0969-9961
EI 
J9 NEUROBIOL DIS
PD SEP 15
PY 2006
VL 23
IS 3
BP 552
EP 562
DI 10.1016/j.nbd.2006.04.009
PG 11
WC Neurosciences
SC Neurosciences & Neurology
GA 081GU
UT WOS:000240306000007
PM 16759876
ER

PT J
AU Gomez, Claudia
   Santiago-mejia, Jacinto
   Ventura-martinez, Rosa
   Rodriguez, Rodolfo
AF Gomez, Claudia
   Santiago-mejia, Jacinto
   Ventura-martinez, Rosa
   Rodriguez, Rodolfo
TI The sunflower seed test: A simple procedure to evaluate forelimb motor dysfunction after brain ischemia
SO DRUG DEVELOPMENT RESEARCH
LA English
DT Article
DE brain ischemia; models; mice; sunflower seed test
ID middle cerebral-artery; stroke; occlusion; model; rat
AB We have previously shown that sequential common carotid artery sectioning (SCAS) in mice produces a persistent forelimb flexion. Here, we have extended that study to show that upper limb motor dysfunction after SCAS can be easily quantified with the sunflower seed test. We found that the second artery occlusion significantly increases the time to reach food and that most animals failed or took a longer time to successfully consume the seed with no evidence of recovery (96 h). These alterations were apparently due to paw and fingers impairments during holding and manipulation of the seed. We view the sunflower seed test as a sensitive, simple, and economic procedure to assess forelimb motor function after brain ischemia.
C1 Univ Nacl Autonoma Mexico, Fac Med, Dept Pharmacol, Mexico City 04510, DF, Mexico.
RP Gomez, C (通讯作者)，Univ Nacl Autonoma Mexico, Fac Med, Dept Pharmacol, POB 70-297, Mexico City 04510, DF, Mexico.
EM goac@servidor.unam.mx
CR Bederson J, 1986, STROKE, V17, P472, DOI 10.1161/01.STR.17.3.472
   Corbett D, 1998, PROG NEUROBIOL, V54, P531, DOI 10.1016/S0301-0082(97)00078-6
   De KJ, 1999, TRENDS NEUROSCI, V22, P535, DOI 10.1016/S0166-2236(99)01463-0
   Devries A, 2001, NEUROSCI BIOBEHAV R, V25, P325, DOI 10.1016/S0149-7634(01)00017-3
   Farr T, 2002, STROKE, V33, P1869, DOI 10.1161/01.STR.0000020714.48349.4E
   Gharbawie O, 2006, NEUROSCIENCE, V137, P1107, DOI 10.1016/j.neuroscience.2005.10.043
   Gomez C, 2005, BEHAV STUDIES MICE S, V0, P0
   Gonzalez C, 2003, EUR J NEUROSCI, V18, P1950, DOI 10.1046/j.1460-9568.2003.02928.x
   Green A, 2003, TRENDS PHARMACOL SCI, V24, P402, DOI 10.1016/S0165-6147(03)00192-5
   Hunter A, 2000, NEUROPHARMACOLOGY, V39, P806, DOI 10.1016/S0028-3908(99)00262-2
   Montoya C, 1991, J NEUROSCI METH, V36, P219, DOI 10.1016/0165-0270(91)90048-5
   Reglodi D, 2003, BRAIN RES BULL, V59, P459, DOI 10.1016/S0361-9230(02)00962-0
   Rodriguez R, 2005, J NEUROSCI METH, V147, P22, DOI 10.1016/j.jneumeth.2005.02.013
   Rodriguez R, 2000, J STROKE CEREBROVASC, V9, P45
   Wahlgren N, 2004, CEREBROVASC DIS, V17, P153, DOI 10.1159/000074808
   Ward N, 1997, BEHAV NEUROSCI, V111, P1133
   Whishaw I, 1992, BEHAV BRAIN RES, V47, P59, DOI 10.1016/S0166-4328(05)80252-9
   Whishaw I, 1998, BEHAV BRAIN RES, V96, P79, DOI 10.1016/S0166-4328(97)00200-3
   Yonemori F, 1998, J CEREBR BLOOD F MET, V18, P1099, DOI 10.1097/00004647-199810000-00006
NR 19
TC 6
Z9 8
U1 1
U2 2
PU WILEY
PI HOBOKEN
PA 111 RIVER ST, HOBOKEN 07030-5774, NJ USA
SN 0272-4391
EI 
J9 DRUG DEVELOP RES
PD SEP 15
PY 2006
VL 67
IS 9
BP 752
EP 756
DI 10.1002/ddr.20117
PG 5
WC Chemistry, Medicinal; Pharmacology & Pharmacy
SC Pharmacology & Pharmacy
GA 116YK
UT WOS:000242839500004
ER

PT J
AU Jang, SH
   Ahn, SH
   Ha, JS
   Lee, SJ
   Lee, Jun
   Ahn, YH
AF Jang, Sung
   Ahn, Sang
   Ha, Jung
   Lee, Se
   Lee, Jun
   Ahn, Young
TI Peri-infarct reorganization in a patient with corona radiata infarct: A combined study of functional MRI and diffusion tensor image tractography
SO RESTORATIVE NEUROLOGY AND NEUROSCIENCE
LA English
DT Article
DE functional MRI; diffusion tensor image; stroke; motor recovery; corona radiata
ID motor recovery; tract
AB Purpose: We investigated the motor recovery mechanism of a stroke patient using functional MRI (fMRl) and diffusion tensor image tractography (DTT). Methods: A 60 year-old woman with right corona radiata infarct presented with complete paralysis of the left upper extremity. The motor function of the affected upper extremity recovered slowly for 6 months to a point of nearly normal function. The motor function of the patient was evaluated by fMRI and DT`T at 6 months from the onset. FMRI was performed at 1.5 T with timed hand grasp-release movements. DTT was performed using 1.5 T with a synergy-L Sensitivity Encoding head coil. Three dimensional reconstructions of the fiber tracts were obtained with EA < 0.3, angle > 45 degrees as termination criteria. Results: The contralateral primary sensorimotor cortex (SM1) was activated during both affected (left) and unaffected hand movements. DTT showed that the tracts originated from either SM1; the tracts then descended along the known pathway of the corticospinal tract, with the exception that the tract of the affected (right) hemisphere descended along the posterior portion of the infarcted corona radiata. Conclusions: It seems that the motor function of the affected upper extremity was reorganized to the posterior portion of the infarcted corona radiata. This finding may reflect functional reorganization of the motor pathway following corticospinal tract damage. This appears to be one motor recovery mechanism of subcortical infarct.
C1 Yeungnam Univ, Sch Med, Dept Phys Med & Rehabil, Taegu 705717, South Korea.
   Yeungnam Univ, Coll Med, Dept Neurol, Taegu 705717, South Korea.
   Ajou Univ, Sch Med, Dept Neurosurg, Suwon 441749, South Korea.
RP Jang, SH (通讯作者)，Yeungnam Univ, Sch Med, Dept Phys Med & Rehabil, 317-1 Daemyungdong, Taegu 705717, South Korea.
EM strokerehab@hanmail.net
CR Basser P, 1996, J MAGN RESON SER B, V111, P209, DOI 10.1016/j.jmr.2011.09.022
   Cramer S, 2004, RESTOR NEUROL NEUROS, V22, P231
   Inoue T, 2001, NEUROL MED-CHIR, V41, P293, DOI 10.2176/nmc.41.293
   Jang S, 2005, RESTOR NEUROL NEUROS, V23, P265
   Jang S, 2005, RESTOR NEUROL NEUROS, V23, P325
   Kim J, 2005, NEUROLOGY, V64, P1438, DOI 10.1212/01.WNL.0000158656.09335.E7
   Mori S, 1999, ANN NEUROL, V45, P265, DOI 10.1002/1531-8249(199902)45:2<265::AID-ANA21>3.0.CO;2-3
   Shelton F, 2001, STROKE, V32, P107, DOI 10.1161/01.STR.32.1.107
   Wakana S, 2004, RADIOLOGY, V230, P77, DOI 10.1148/radiol.2301021640
   Witte O, 1998, CURR OPIN NEUROL, V11, P655, DOI 10.1097/00019052-199812000-00008
   Yamada K, 2003, STROKE, V34, P0, DOI 10.1161/01.STR.0000085827.54986.89
   Yousry T, 1997, BRAIN, V120, P141, DOI 10.1093/brain/120.1.141
NR 12
TC 25
Z9 32
U1 0
U2 4
PU IOS PRESS
PI AMSTERDAM
PA NIEUWE HEMWEG 6B, 1013 BG AMSTERDAM, NETHERLANDS
SN 0922-6028
EI 
J9 RESTOR NEUROL NEUROS
PD JUN 15
PY 2006
VL 24
IS 2
BP 65
EP 68
DI 
PG 4
WC Neurosciences
SC Neurosciences & Neurology
GA 058OH
UT WOS:000238673800001
PM 16720942
ER

PT J
AU Lum, PS
   Uswatte, Gitendra
   Taub, Edward
   Hardin, Phillip
   Mark, VW
AF Lum, Peter
   Uswatte, Gitendra
   Taub, Edward
   Hardin, Phillip
   Mark, Victor
TI A telerehabilitation approach to delivery of constraint-induced movement therapy
SO JOURNAL OF REHABILITATION RESEARCH AND DEVELOPMENT
LA English
DT Article
DE arm; automated treatment; CI therapy; hemiparesis; motor recovery; rehabilitation; robotics; stroke; technology; telerehabilitation
ID chronic stroke patient; upper-extremity; learned nonuse; controlled trial; single-blind; forced use; arm use; rehabilitation; reliability; recovery
AB We have developed a device called AutoCITE (Automated Constraint-Induced Therapy Extension) that automates the intensive training component of constraint-induced (CI) movement therapy, also known as Cl therapy. This study evaluated the effectiveness of AutoCITE training in a telerehabilitation setting when supervised remotely and with only intermittent interaction with a therapist. Seven participants with chronic stroke trained with AutoCITE for 3 h/d for 10 consecutive weekdays. The therapist supervised the training from a different room in the clinic using remote control of the AutoCITE computer and teleconferencing equipment when needed. Treatment gains on the Motor Activity Log were quite large (p < 0.001, d ' = 3), while gains on the Wolf Motor Function Test and the Jebsen-Taylor Hand Function Test were large (p < 0.05, d ' < 0.9). Gains were comparable in size with those previously reported for participants who received equal intensities of directly supervised AutoCITE training or standard one-on-one CI therapy without the device.
C1 Hunter Holmes McGuire Dept Vet Affairs Med Ctr, Richmond, VA USA.
   Virginia Commonwealth Univ, Richmond, VA USA.
   Univ Alabama, Dept Psychol, Birmingham, AL USA.
   VAMC, Birmingham, AL USA.
   Univ Alabama, Dept Phys Med & Rehabil, Birmingham, AL USA.
RP Lum, PS (通讯作者)，Catholic Univ Amer, Pangborn Hall,Room 131,620 Michigan Ave NE, Washington, DC 20064 USA.
EM lum@cua.edu
CR Bleecker M, 1988, NEUROLOGY, V38, P1565, DOI 10.1212/WNL.38.10.1565
   Boian R, 2002, STUD HEALTH TECHNOL, V85, P64
   Cohen J, 1988, STAT POWER ANAL BEHA, V0, P0
   Jebsen RH, 1969, ARCHIVES OF PHYSICAL MEDICINE AND REHABILITATION, V50, P311
   Kunkel A, 1999, ARCH PHYS MED REHAB, V80, P624, DOI 10.1016/S0003-9993(99)90163-6
   Lum P, 2004, J REHABIL RES DEV, V41, P249, DOI 10.1682/JRRD.2003.06.0092
   Merians A, 2002, PHYS THER, V82, P898, DOI 10.1093/ptj/82.9.898
   Miltner W, 1999, STROKE, V30, P586, DOI 10.1161/01.STR.30.3.586
   Morris D, 1997, NEUROREHABILITATION, V9, P29, DOI 10.3233/NRE-1997-9104
   Morris D, 2001, ARCH PHYS MED REHAB, V82, P750, DOI 10.1053/apmr.2001.23183
   Piron L, 2004, MED INFORM INTERNET, V29, P119, DOI 10.1080/14639230410001723428
   Platz T, 2001, ARCH PHYS MED REHAB, V82, P961, DOI 10.1053/apmr.2001.23982
   Popescu V, 2000, IEEE T INF TECHNOL B, V4, P45, DOI 10.1109/4233.826858
   Reinkensmeyer D, 2002, IEEE T NEUR SYS REH, V10, P102, DOI 10.1109/TNSRE.2002.1031978
   Sterr A, 2002, ARCH PHYS MED REHAB, V83, P1374, DOI 10.1053/apmr.2002.35108
   Tarkka I, 2001, ARCH PHYS MED REHAB, V82, P1293
   Taub E, 2006, STROKE, V37, P1045, DOI 10.1161/01.STR.0000206463.66461.97
   Taub E, 2005, STROKE, V36, P1301, DOI 10.1161/01.STR.0000166043.27545.e8
   Taub E, 1993, ARCH PHYS MED REHAB, V74, P347
   Taub E, 1999, J REHABIL RES DEV, V36, P237
   Taub E, 1994, J EXP ANAL BEHAV, V61, P281, DOI 10.1901/jeab.1994.61-281
   Uswatte G, 2005, ARCH PHYS MED REHAB, V86, P1498, DOI 10.1016/j.apmr.2005.01.010
   Uswatte G, 2005, REHABIL PSYCHOL, V50, P34, DOI 10.1037/0090-5550.50.1.34
   Uswatte G, 2005, STROKE, V36, P2493, DOI 10.1161/01.STR.0000185928.90848.2e
   Uswatte G, 2006, IN PRESS NEUROLOGY, V0, P0
   Van DLJ, 2004, STROKE, V35, P1410, DOI 10.1161/01.STR.0000126900.24964.7e
   Van DLJ, 1999, STROKE, V30, P2369, DOI 10.1161/01.STR.30.11.2369
   Winters J, 2002, ANNU REV BIOMED ENG, V4, P287, DOI 10.1146/annurev.bioeng.4.112801.121923
   Wolf S, 1989, EXP NEUROL, V104, P125, DOI 10.1016/S0014-4886(89)80005-6
NR 29
TC 53
Z9 56
U1 0
U2 7
PU JOURNAL REHAB RES & DEV
PI BALTIMORE
PA DEPT OF VETERANS AFFAIRS REHABIL RES & DEVELOP CTR 103 SOUTH GAY STREET, BALTIMORE, MD 21202-4051 USA
SN 0748-7711
EI 
J9 J REHABIL RES DEV
PD MAY-JUN 15
PY 2006
VL 43
IS 3
BP 391
EP 399
DI 10.1682/JRRD.2005.02.0042
PG 9
WC Rehabilitation
SC Rehabilitation
GA 090CR
UT WOS:000240928700010
PM 17041824
ER

PT J
AU O’malley, MK
   Ro, Tony
   Levin, HS
AF O’malley, Marcia
   Ro, Tony
   Levin, Harvey
TI Assessing and inducing neuroplasticity with transcranial magnetic stimulation and robotics for motor function
SO ARCHIVES OF PHYSICAL MEDICINE AND REHABILITATION
LA English
DT Review
DE brain; motor cortex; neuronal plasticity; rehabilitation; robotics
ID constraint-induced therapy; induced movement therapy; hand area; stroke; reorganization; recovery; cortex; rehabilitation; plasticity; brain
AB Objectives: To describe 2 new ways of assessing and inducing neuroplasticity in the human brain-transcranial magnetic stimulation (TMS) and robotics-and to investigate and promote the recovery of motor function after brain damage. Data Sources: We identified recent articles and books directly bearing on TMS and robotics. Articles using these tools for purposes other than rehabilitation were excluded. From these studies, we emphasize the methodologic and technical details of these tools as applicable for assessing and inducing plasticity. Study Selection: Because both tools have only recently been used for rehabilitation, the majority of the articles selected for this review have been published only within the last 10 years. Data Extraction: We used the PubMed and Compendex databases to find relevant peer-reviewed studies for this review. The studies were required to be relevant to rehabilitation and to use TMS or robotics methodologies. Guidelines were applied via independent extraction by multiple observers. Data Synthesis: Despite the limited amount of research using these procedures for assessing and inducing neuroplasficity, there is growing evidence that both TMS and robotics can be very effective, inexpensive, and convenient ways for assessing and inducing rehabilitation. Although TMS has primarily been used as an assessment tool for motor function, an increasing number of studies are using TMS as a tool to directly induce plasticity and improve motor function. Similarly, robotic devices have been used for rehabilitation because of their suitability for delivery of highly repeatable training. New directions in robotics-assisted rehabilitation are taking advantage of novel measurements that can be acquired via the devices, enabling unique methods of assessment of motor recovery. Conclusions: As refinements in technology and advances in our knowledge continue, TMS and robotics should play an increasing role in assessing and promoting the recovery of function. Ongoing and future studies combining TMS and robotics within the same populations may prove fruitful for a more detailed and comprehensive assessment of the central and peripheral changes in the nervous system during precisely induced recovery.
C1 Rice Univ, Dept Mech Engn & Mat Sci, Houston, TX 77005 USA.
   Rice Univ, Dept Psychol, Houston, TX 77251 USA.
   Baylor Coll Med, Dept Phys Med & Rehabil, Cognit Neurosci Lab, Houston, TX 77030 USA.
RP O'Malley, MK (通讯作者)，Rice Univ, Dept Mech Engn & Mat Sci, 6100 Main St,MS 321, Houston, TX 77005 USA.
EM omalleym@rice.edu
FU NATIONAL INSTITUTE OF NEUROLOGICAL DISORDERS AND STROKE [R01NS042772] Funding Source: NIH RePORTER; NINDS NIH HHS [NS42772] Funding Source: Medline; PHS HHS [21889, 21772] Funding Source: Medline
CR Barker A, 1985, LANCET, V1, P1106
   Bear MF, 1994, CURRENT OPINION IN NEUROBIOLOGY, V4, P389, DOI 10.1016/0959-4388(94)90101-5
   Boroojerdi B, 1999, CLIN NEUROPHYSIOL, V110, P699, DOI 10.1016/S1388-2457(98)00027-3
   Brewer B, 2005, IEEE T NEUR SYS REH, V13, P1, DOI 10.1109/TNSRE.2005.843443
   Brighina F, 2003, NEUROSCI LETT, V336, P131, DOI 10.1016/S0304-3940(02)01283-1
   Burgar C, 2000, J REHABIL RES DEV, V37, P663
   Charles S, 2005, INT C REHAB ROBOT, V0, P13
   Chen R, 1997, NEUROLOGY, V48, P1398, DOI 10.1212/WNL.48.5.1398
   Classen J, 1998, J NEUROPHYSIOL, V79, P1117, DOI 10.1152/jn.1998.79.2.1117
   Darsonval A, 1896, COMPTES RENDUS LACAD, V3, P450
   Fasoli S, 2003, ARCH PHYS MED REHAB, V84, P477, DOI 10.1053/apmr.2003.50110
   Fasoli SE, 2004, TOP STROKE REHABIL, V11, P11
   Feeney D, 1982, SCIENCE, V217, P855, DOI 10.1126/science.7100929
   Ferbert A, 1992, ELECTROEN CLIN NEURO, V85, P382, DOI 10.1016/0168-5597(92)90051-C
   Gupta A, 2006, IEEE-ASME T MECH, V11, P280, DOI 10.1109/TMECH.2006.875558
   Hallett M, 2000, NATURE, V406, P147, DOI 10.1038/35018000
   Hesse S, 2003, ARCH PHYS MED REHAB, V84, P915, DOI 10.1016/S0003-9993(02)04954-7
   Hogan N, 2004, RESTOR NEUROL NEUROS, V22, P349
   Jahanshahi M, 2000, EXP BRAIN RES, V131, P1, DOI 10.1007/s002219900224
   Kahn L, 2001, P ANN INT IEEE EMBS, V23, P1344, DOI 10.1109/IEMBS.2001.1020445
   Karni A, 1995, NATURE, V377, P155
   Khedr E, 2005, NEUROLOGY, V65, P466, DOI 10.1212/01.wnl.0000173067.84247.36
   Kinsbourne M, 1977, ADV NEUROL, V18, P41
   Kinsbourne M, 1993, UNILATERAL NEGLECT C, V0, P63
   Krebs HI, 1998, IEEE TRANS REHABIL ENG, V6, P75, DOI 10.1109/86.662623
   Krebs H, 2000, J REHABIL RES DEV, V37, P639
   Kwakkel G, 2002, J NEUROL NEUROSUR PS, V72, P473
   Liepert J, 2000, STROKE, V31, P1210, DOI 10.1161/01.STR.31.6.1210
   Lum PS, 1993, IEEE TRANSACTIONS ON REHABILITATION ENGINEERING, V1, P185, DOI 10.1109/86.279267
   Lum P, 2004, J REHABIL RES DEV, V41, P249, DOI 10.1682/JRRD.2003.06.0092
   Lum P, 2002, ARCH PHYS MED REHAB, V83, P952, DOI 10.1053/apmr.2001.33101
   Lum P, 1995, IEEE T REHABIL ENG, V3, P166
   Magnusson C, 1914, PHILOS MAG, V28, P188, DOI 10.1080/14786440808635200
   Magnusson C, 1911, AM J PHYSIOL, V29, P124, DOI 10.1152/ajplegacy.1911.29.2.124
   Mansur C, 2005, NEUROLOGY, V64, P1802, DOI 10.1212/01.WNL.0000161839.38079.92
   Merton P, 1980, NATURE, V285, P227, DOI 10.1038/285227a0
   Mills K, 1997, MUSCLE NERVE, V20, P570, DOI 10.1002/(SICI)1097-4598(199705)20:5<570::AID-MUS5>3.3.CO;2-F
   Mudie M, 1996, J NEUROL REHABIL, V10, P167
   Mussa-ivaldi FA, 2000, PROCEEDINGS 2000 ICRA. MILLENNIUM CONFERENCE. IEEE INTERNATIONAL CONFERENCE ON ROBOTICS AND AUTOMATION. SYMPOSIA PROCEEDINGS (CAT. NO.00CH37065), V0, PP300, DOI 10.1109/ROBOT.2000.844074
   Musso M, 1999, BRAIN, V122, P1781, DOI 10.1093/brain/122.9.1781
   Nudo R, 1996, SCIENCE, V272, P1791, DOI 10.1126/science.272.5269.1791
   Oliveri M, 2001, NEUROLOGY, V57, P1338, DOI 10.1212/WNL.57.7.1338
   Oliveri M, 2000, BRAIN RES PROTOC, V5, P25, DOI 10.1016/S1385-299X(99)00055-0
   Omalley M, 2006, ASME INT MECH ENG C, V0, P0
   Omalley M, 2006, ASME, V128, P75
   Ottenbacher K, 2004, JAMA-J AM MED ASSOC, V292, P1687, DOI 10.1001/jama.292.14.1687
   Park S, 2004, NEUROREHAB NEURAL RE, V18, P95, DOI 10.1177/0888439004265113
   Pascual-leone A, 2000, CURR OPIN NEUROBIOL, V10, P232, DOI 10.1016/S0959-4388(00)00081-7
   Pascualleone A, 1994, SCIENCE, V263, P1287, DOI 10.1126/science.8122113
   Pascualleone A, 1994, BRAIN, V117, P847, DOI 10.1093/brain/117.4.847
   Patton J, 2001, ENG MED BIOL SOC 200, V2, P1356
   Popescu V, 2000, IEEE T INF TECHNOL B, V4, P45, DOI 10.1109/4233.826858
   Reinkensmeyer D, 2001, ASSIST TECHN RES SER, V9, P66
   Reinkensmeyer D, 2000, ADV ROBOTICS, V14, P625, DOI 10.1163/156855301742058
   Reinkensmeyer D, 2004, ANNU REV BIOMED ENG, V6, P497, DOI 10.1146/annurev.bioeng.6.040803.140223
   Reinkensmeyer D, 1999, ANN BIOMED ENG, V27, P805, DOI 10.1114/1.233
   Riener R, 2005, MED BIOL ENG COMPUT, V43, P2, DOI 10.1007/BF02345116
   Ro T, 2006, NEUROCASE, V12, P50, DOI 10.1080/13554790500493415
   Ro T, 1999, NEUROPSYCHOLOGIA, V37, P225
   Ro T, 2006, NEUROPSYCHOL REHABIL, V16, P377, DOI 10.1080/09602010500435989
   Rossini P, 1994, ELECTROEN CLIN NEURO, V91, P79, DOI 10.1016/0013-4694(94)90029-9
   Rossini P, 1998, NEUROREPORT, V9, P2141, DOI 10.1097/00001756-199806220-00043
   Seyal M, 1995, ANN NEUROL, V38, P264, DOI 10.1002/ana.410380221
   Stein J, 2004, TOP STROKE REHABIL, V11, P12
   Taub E, 1993, ARCH PHYS MED REHAB, V74, P347
   Thompson S, 1910, P R SOC LOND B-CONTA, V82, P396, DOI 10.1098/rspb.1910.0032
   Volpe B, 1999, NEUROLOGY, V53, P1874, DOI 10.1212/WNL.53.8.1874
   Walsh V, 2000, NAT REV NEUROSCI, V1, P73, DOI 10.1038/35036239
   Ward N, 2004, CURR OPIN NEUROL, V17, P725, DOI 10.1097/00019052-200412000-00013
   Whitall J, 2000, STROKE, V31, P2390, DOI 10.1161/01.STR.31.10.2390
   Wittenberg G, 2003, NEUROREHAB NEURAL RE, V17, P48, DOI 10.1177/0888439002250456
NR 71
TC 21
Z9 21
U1 0
U2 10
PU W B SAUNDERS CO-ELSEVIER INC
PI PHILADELPHIA
PA 1600 JOHN F KENNEDY BOULEVARD, STE 1800, PHILADELPHIA, PA 19103-2899 USA
SN 0003-9993
EI 
J9 ARCH PHYS MED REHAB
PD DEC 15
PY 2006
VL 87
IS 12
BP S59
EP S66
DI 10.1016/j.apmr.2006.08.332
PG 8
WC Rehabilitation; Sport Sciences
SC Rehabilitation; Sport Sciences
GA 115ZV
UT WOS:000242773200009
PM 17140881
ER

PT J
AU Lotze, Martin
   Cohen, LG
AF Lotze, Martin
   Cohen, Leonardo
TI Volition and imagery in neurorehabilitation
SO COGNITIVE AND BEHAVIORAL NEUROLOGY
LA English
DT Article
DE motivation; attention; motor imagery; hemiparesis; rehabilitation; forced use; volition; stroke; motor system; motor cortex
ID motor imagery; cortical reorganization; mental practice; finger movement; hand movement; representation; stroke; brain; performance; activation
AB New interventional approaches have been proposed in the last few years to treat the motor deficits resulting from brain lesions. Training protocols represent the gold-standard of these approaches. However, the degree of motor recovery experienced by most patients remains incomplete. It would be important to improve our understanding of the mechanisms underlying functional recovery. This chapter examines the role of two possible mechanisms that could operate to improve motor function in this setting: volition and motor imagery. It is argued that both represent possible strategies to enhance training effects.
C1 Univ Tubingen, Inst Med Psychol & Behav Neurobiol, D-72074 Tubingen, Germany.
   NINDS, Human Cort Physiol Sect, NIH, Bethesda, MD 20892 USA.
RP Lotze, M (通讯作者)，Univ Tubingen, Inst Med Psychol & Verhaltensneurobiol, Gartenstr 29, D-72074 Tubingen, Germany.
EM martin.lotze@uni-tuebingen.de
CR Alary F, 1998, NEUROIMAGE, V8, P377, DOI 10.1006/nimg.1998.0377
   Andres F, 1999, BRAIN, V122, P855, DOI 10.1093/brain/122.5.855
   Birbaumer N, 1999, NATURE, V398, P297, DOI 10.1038/18581
   Butefisch C, 2000, P NATL ACAD SCI USA, V97, P3661, DOI 10.1073/pnas.050350297
   Calautti C, 2003, STROKE, V34, P1553, DOI 10.1161/01.STR.0000071761.36075.A6
   Carel C, 2000, J CEREBR BLOOD F MET, V20, P478, DOI 10.1097/00004647-200003000-00006
   Classen J, 1998, J NEUROPHYSIOL, V79, P1117, DOI 10.1152/jn.1998.79.2.1117
   Cohen L, 1991, NEUROLOGY, V41, P1283, DOI 10.1212/WNL.41.8.1283
   Decety J, 1990, EUR ARCH PSY CLIN N, V240, P39, DOI 10.1007/BF02190091
   Doyon J, 1996, EUR J NEUROSCI, V8, P637, DOI 10.1111/j.1460-9568.1996.tb01249.x
   Doyon J, 2002, P NATL ACAD SCI USA, V99, P1017, DOI 10.1073/pnas.022615199
   Driskell J, 1994, J APPL PSYCHOL, V79, P481, DOI 10.1037/0021-9010.79.4.481
   Elbert T, 1995, SCIENCE, V270, P305, DOI 10.1126/science.270.5234.305
   Floel A, 2005, ANN NEUROL, V58, P121, DOI 10.1002/ana.20536
   Gandevia SC, 1999, J SCI MED SPORT, V2, P167, DOI 10.1016/S1440-2440(99)80171-6
   Gerloff C, 1998, BRAIN, V121, P1695, DOI 10.1093/brain/121.9.1695
   Hebb DO, 1949, NEUROPSYCHOLOGICAL T, V0, P0
   Hesse S, 2003, ARCH PHYS MED REHAB, V84, P915, DOI 10.1016/S0003-9993(02)04954-7
   Hummel F, 2005, BRAIN, V128, P490, DOI 10.1093/brain/awh369
   Hund-georgiadis M, 1999, EXP BRAIN RES, V125, P417, DOI 10.1007/s002210050698
   Jackson P, 2001, ARCH PHYS MED REHAB, V82, P1133, DOI 10.1053/apmr.2001.24286
   Jancke L, 2000, COGNITIVE BRAIN RES, V10, P177, DOI 10.1016/S0926-6410(00)00028-8
   Jeannerod M, 1994, BEHAV BRAIN SCI, V17, P187, DOI 10.1017/S0140525X00034026
   Johansen-berg H, 2002, BRAIN, V125, P2731, DOI 10.1093/brain/awf282
   Johnson S, 2000, NEUROREPORT, V11, P729, DOI 10.1097/00001756-200003200-00015
   Kaelin-lang A, 2005, J NEUROPHYSIOL, V93, P1099, DOI 10.1152/jn.00143.2004
   Karni A, 1995, NATURE, V377, P155
   Karni A, 1998, P NATL ACAD SCI USA, V95, P861, DOI 10.1073/pnas.95.3.861
   Kelso J, 1995, CHAOS, V5, P64, DOI 10.1063/1.166087
   Knecht S, 2004, ANN NEUROL, V56, P20, DOI 10.1002/ana.20125
   Kuhtz-buschbeck J, 2003, EUR J NEUROSCI, V18, P3375, DOI 10.1111/j.1460-9568.2003.03066.x
   Lafleur M, 2002, NEUROIMAGE, V16, P142, DOI 10.1006/nimg.2001.1048
   Leonardo M, 1995, HUM BRAIN MAPP, V3, P83, DOI 10.1002/hbm.460030205
   Li C, 2000, NEUROSCI LETT, V287, P13, DOI 10.1016/S0304-3940(00)01164-2
   Li S, 2004, J NEUROSCI, V24, P9674, DOI 10.1523/JNEUROSCI.2781-04.2004
   Liepert J, 2000, STROKE, V31, P1210, DOI 10.1161/01.STR.31.6.1210
   Lindberg P, 2004, J REHABIL MED, V36, P117, DOI 10.1080/16501970410023434
   Lotze M, 2003, NEUROIMAGE, V20, P1817, DOI 10.1016/j.neuroimage.2003.07.018
   Lotze M, 2003, BRAIN, V126, P866, DOI 10.1093/brain/awg079
   Lotze M, 1999, J COGNITIVE NEUROSCI, V11, P491, DOI 10.1162/089892999563553
   Lotze M, 2000, NEUROIMAGE, V11, P473, DOI 10.1006/nimg.2000.0556
   Miltner R, 1999, NEUROL REHABIL, V5, P66
   Morgen K, 2004, NEUROIMAGE, V21, P1182, DOI 10.1016/j.neuroimage.2003.11.006
   Page S, 2001, CLIN REHABIL, V15, P233, DOI 10.1191/026921501672063235
   Pascual LA, 1995, J NEUROPHYIOLOGY, V74, P1034
   Porro C, 1996, J NEUROSCI, V16, P7688
   Rijntjes M, 1999, NEUROL REHABIL, V5, P15
   Rossini P, 2003, LANCET NEUROL, V2, P493, DOI 10.1016/S1474-4422(03)00485-X
   Roure R, 1999, PHYSIOL BEHAV, V66, P63, DOI 10.1016/S0031-9384(99)00026-8
   Sabbah P, 1995, EUR NEUROL, V35, P131, DOI 10.1159/000117108
   Sawaki L, 2002, J NEUROPHYSIOL, V87, P166, DOI 10.1152/jn.00279.2001
   Schaechter J, 2002, NEUROREHAB NEURAL RE, V16, P326, DOI 10.1177/154596830201600403
   Schilder P, 1935, IMAGE APPEARANCE HUM, V0, P0
   Seitz R, 1994, NEUROREPORT, V5, P2541, DOI 10.1097/00001756-199412000-00034
   Seitz R, 1992, EUR J NEUROSCI, V4, P154, DOI 10.1111/j.1460-9568.1992.tb00862.x
   Sirigu A, 1996, SCIENCE, V273, P1564, DOI 10.1126/science.273.5281.1564
   Sloboda J, 2000, TRENDS COGN SCI, V4, P397, DOI 10.1016/S1364-6613(00)01531-X
   Solodkin A, 2004, CEREB CORTEX, V14, P1246, DOI 10.1093/cercor/bhh086
   Stefan K, 2005, J NEUROSCI, V25, P9339, DOI 10.1523/JNEUROSCI.2282-05.2005
   Stevens J, 2003, ARCH PHYS MED REHAB, V84, P1090, DOI 10.1016/S0003-9993(03)00042-X
   Ward N, 2004, CURR OPIN NEUROL, V17, P725, DOI 10.1097/00019052-200412000-00013
   Ward N, 2003, BRAIN, V126, P1430, DOI 10.1093/brain/awg145
   Weiller C, 1998, EXP BRAIN RES, V123, P13, DOI 10.1007/s002210050539
   Weiss T, 1994, INT J NEUROSCI, V78, P157, DOI 10.3109/00207459408986054
   Yaguez L, 1998, BEHAV BRAIN RES, V90, P95, DOI 10.1016/S0166-4328(97)00087-9
   Yue G, 1992, J NEUROPHYSIOL, V67, P1114, DOI 10.1152/jn.1992.67.5.1114
   Ziemann U, 1998, J NEUROSCI, V18, P7000
NR 67
TC 63
Z9 69
U1 1
U2 17
PU LIPPINCOTT WILLIAMS & WILKINS
PI PHILADELPHIA
PA TWO COMMERCE SQ, 2001 MARKET ST, PHILADELPHIA, PA 19103 USA
SN 1543-3633
EI 
J9 COGN BEHAV NEUROL
PD SEP 15
PY 2006
VL 19
IS 3
BP 135
EP 140
DI 10.1097/01.wnn.0000209875.56060.06
PG 6
WC Behavioral Sciences; Clinical Neurology
SC Behavioral Sciences; Neurosciences & Neurology
GA 089UZ
UT WOS:000240908100004
PM 16957491
ER

PT J
AU Brown, JA
AF Brown, Jeffrey
TI Recovery of motor function after stroke
SO REPROGRAMMING THE BRAIN
LA English
DT Article; Proceedings Paper
DE cerebral cortex; electrical stimulation; stroke; neuropathic pain; neuroplasticity
ID noninvasive cortical stimulation; cortex stimulation; electrical-stimulation; neuropathic pain; thalamic pain; enhancement; plasticity; patient; infarct
AB Improvement of motor activity may occur after stroke. It may be because of recovery of marginally functional neurons. It may also occur by relearning, a process that strengthens existing pathways and may lead to new functional or structural changes- neuroplasticity. Clinical investigation into the treatment of chronic pain after thalamic infarction has shown improvement in motor function when pain relief is achieved with motor cortex stimulation. More recently, laboratory studies in rats and primates demonstrate significant improvement in forelimb reaching tasks in rats and primates after induced ischemic cortical infarction when rehabilitation is paired with stimulation of the injured cortex and cortical margin at low frequency (50 Hz). Structural changes have also been observed. Dendritic density in layer V of the cortex near the lesion increases after cortical stimulation, consistent with a restorative cortical plasticity. Also, stimulation combined with rehabilitation increases the area of the injured cortex from which movements can be evoked in response to stimulation of the injured cortex in rats. Unilateral cortical stimulation reduces secondary cortical hyperexcitability in the impaired hemisphere after stroke. These findings form the basis for the first clinical study motor cortex stimulation after chronic stroke in humans. A prospective, randomized multicenter study of subthreshold motor cortical electrical stimulation during rehabilitation in patients has been completed. The eight patients entered into this study had weakness from a stroke that occurred at least four months before enrollment. Results demonstrate that the treatment is safe. In addition, there was significant improvement in upper extremity function. These improvements persisted through the 12-week follow-up assessment period after completion of stimulation and rehabilitation. Recently, non-invasive transcranial magnetic stimulation of the motor cortex demonstrates improvements in hand function that persist after stimulation for at least 25 minutes. Such work represents a paradigm shift in the approach towards rehabilitation of the stroke-injured brain away from pharmacologic flooding of neuronal receptors, instead towards targeted physiologic stimulation.
C1 Wayne State Univ, Sch Med, Dept Neurol Surg, Detroit, MI 48201 USA.
RP Brown, JA (通讯作者)，Wayne State Univ, Sch Med, Dept Neurol Surg, Detroit, MI 48201 USA.
EM jbrown@med.wayne.edu
CR Adkins-muir D, 2003, NEUROL RES, V25, P780, DOI 10.1179/016164103771953853
   Brown J, 2003, NEUROL RES, V25, P815, DOI 10.1179/016164103771953907
   Brown J, 2006, NEUROSURGERY, V58, P464, DOI 10.1227/01.NEU.0000197100.63931.04
   Brown J, 2005, NEUROSURGERY, V56, P290, DOI 10.1227/01.neu.0000148905.75845.98
   Brown J, 2003, PAIN, V104, P431, DOI 10.1016/S0304-3959(03)00209-4
   Franzini A, 2000, J NEUROSURG, V93, P873, DOI 10.3171/jns.2000.93.5.0873
   Franzini A, 2003, NEUROL RES, V25, P123, DOI 10.1179/016164103101201265
   Fuglmeyer A, 1975, SCAND J REHABIL MED, V7, P13
   Garcia-larrea L, 1999, PAIN, V83, P259, DOI 10.1016/S0304-3959(99)00114-1
   Gresham G, 1995, POST STROKE REHABILI, V0, P0
   Hardy S, 1985, BRAIN RES, V339, P285
   Hardy S, 1985, BRAIN RES, V339, P281
   Hummel F, 2005, NEUROREHAB NEURAL RE, V19, P14, DOI 10.1177/1545968304272698
   Hummel F, 2005, BRAIN, V128, P490, DOI 10.1093/brain/awh369
   Katayama Y, 1998, J NEUROSURG, V89, P585, DOI 10.3171/jns.1998.89.4.0585
   Kleim J, 2003, NEUROL RES, V25, P789, DOI 10.1179/016164103771953862
   Nuti C, 2005, PAIN, V118, P43, DOI 10.1016/j.pain.2005.07.020
   Pascual-leone A, 2005, ANNU REV NEUROSCI, V28, P377, DOI 10.1146/annurev.neuro.27.070203.144216
   Plautz E, 2003, NEUROL RES, V25, P801, DOI 10.1179/016164103771953880
   Teasell R, 2005, TOP STROKE REHABIL, V12, P11
   Teskey G, 2003, NEUROL RES, V25, P794, DOI 10.1179/016164103771953871
   Tsubokawa T, 1993, J NEUROSURG, V78, P393, DOI 10.3171/jns.1993.78.3.0393
   Tsubokawa T, 1991, PACE, V14, P131, DOI 10.1111/j.1540-8159.1991.tb04058.x
NR 23
TC 21
Z9 24
U1 0
U2 8
PU ELSEVIER SCIENCE BV
PI AMSTERDAM
PA SARA BURGERHARTSTRAAT 25, PO BOX 211, 1000 AE AMSTERDAM, NETHERLANDS
SN 0079-6123
EI 
J9 PROG BRAIN RES
PD JUN 15
PY 2006
VL 157
IS 
BP 223
EP 228
DI 10.1016/S0079-6123(06)57015-3
PG 6
WC Neurosciences
SC Neurosciences & Neurology
GA BGH62
UT WOS:000247002900015
PM 17046674
ER

PT J
AU Tang, Minke
   Feng, Weihong
   Zhang, Yan
   Zhong, Jing
   Zhang, Juntian
AF Tang, Minke
   Feng, Weihong
   Zhang, Yan
   Zhong, Jing
   Zhang, Juntian
TI Salvianolic acid B improves motor function after cerebral ischemia in rats
SO BEHAVIOURAL PHARMACOLOGY
LA English
DT Article
DE cerebral ischemia; motor function; neurogenesis; rat; salvianolic acid B
ID in-vitro angiogenesis; brain; stroke; neurogenesis; protect
AB In a previous short-term study, salvianolic acid B was reported to have a protective effect on cerebral ischemia. Here, we investigated whether salvianolic acid B improves the recovery of motor function after cerebral ischemia in a 14-day investigation. Cerebral ischemia was induced by middle cerebral artery occlusion in rats. Motor function was evaluated with beam-walking performance. Neural cell injury in both the sensorimotor cortex and CA1 of the hippocampus ipsilateral to ischemia was studied by Nissl stain with methylene blue. The integrity of cerebral microvessels was monitored by immunoglobulin extravasations. Neurogenesis in the subgranular zone in the dentate gyrus of the hippocampus was detected with 5'-bromo-2'-deoxyuridine incorporation. Animals receiving salvianolic acid B at a dose of 10 mg/kg had a more rapid recovery of beam-walking performance than vehicle-treated ischemia animals, and the improvement became significant at 10 and 14 days after ischemia (P < 0.05). Treatment with salvianolic acid B at a dose of 10 mg/kg also significantly prevented neural cell loss in CA1 of the hippocampus. Neural cells in the sensorimotor cortex were also preserved in animals that received salvianolic acid B at a high dose of 10 mg/kg. Salvianolic acid B (10 mg/kg) also improved the integrity of microvessels after ischemia. We observed a slight increase in 5'-bromo-2-deoxyuridinepositive cells in the subgranular zone of the hippocampus in the animals treated with salvianolic acid B at a dose of 10 mg/kg. These data indicate that salvianolic acid B could improve the recovery of motor function after cerebral ischemia in rats.
C1 Beijing Univ Chinese Med, Sch Pharm, Dept Pharmacol, Beijing 100102, Peoples R China.
   Peking Union Med Coll, Inst Mat Med, Beijing, Peoples R China.
RP Tang, MK (通讯作者)，Beijing Univ Chinese Med, Sch Pharm, Dept Pharmacol, 6 Zhong Huan Nan Lu, Beijing 100102, Peoples R China.
EM tangminke@yahoo.com
CR Arvidsson A, 2002, NAT MED, V8, P963, DOI 10.1038/nm747
   Arvidsson A, 2001, EUR J NEUROSCI, V14, P10, DOI 10.1046/j.0953-816x.2001.01611.x
   Chen Y, 2000, ACTA PHARMACOL SIN, V21, P463
   Darsalia V, 2005, STROKE, V36, P1790, DOI 10.1161/01.STR.0000173151.36031.be
   Dempsey R, 2003, J NEUROCHEM, V87, P586, DOI 10.1046/j.1471-4159.2003.02022.x
   Du G, 2000, J ASIAN NAT PROD RES, V2, P145, DOI 10.1080/10286020008039903
   Feeney D, 1982, SCIENCE, V217, P855, DOI 10.1126/science.7100929
   Lay I, 2003, PLANTA MED, V69, P26, DOI 10.1055/s-2003-37034
   Lay I, 2003, J SURG RES, V115, P279, DOI 10.1016/S0022-4804(03)00226-9
   Tang M, 2001, ACTA PHARMACOL SIN, V22, P380
NR 10
TC 35
Z9 42
U1 1
U2 7
PU LIPPINCOTT WILLIAMS & WILKINS
PI PHILADELPHIA
PA TWO COMMERCE SQ, 2001 MARKET ST, PHILADELPHIA, PA 19103 USA
SN 0955-8810
EI 
J9 BEHAV PHARMACOL
PD SEP 15
PY 2006
VL 17
IS 5-6
BP 493
EP 498
DI 10.1097/00008877-200609000-00015
PG 6
WC Behavioral Sciences; Neurosciences; Pharmacology & Pharmacy
SC Behavioral Sciences; Neurosciences & Neurology; Pharmacology & Pharmacy
GA 089UB
UT WOS:000240905500014
PM 16940770
ER

PT J
AU Underwood, Julie
   Clark, PC
   Blanton, Sarah
   Aycock, DM
   Wolf, SL
AF Underwood, Julie
   Clark, Patricia
   Blanton, Sarah
   Aycock, Dawn
   Wolf, Steven
TI Pain, fatigue, and intensity of practice in people with stroke who are receiving constraint-induced movement therapy
SO PHYSICAL THERAPY
LA English
DT Article; Proceedings Paper
DE cerebrovascular accident; fatigue; pain; rehabilitation
ID fugl-meyer assessment; motor-function-test; randomized controlled-trial; upper extremity function; shoulder pain; cortical reorganization; physical-therapy; subacute stroke; reliability; recovery
AB Background and Purpose. There is little available information about changes in pain and fatigue status among people receiving constraint-induced movement therapy (CI therapy). This study. examined such changes. Subjects. All participants were a subset of individuals with stroke enrolled in the Extremity Constraint-Induced Therapy Evaluation (EXCITE) trial and received 2 weeks of Cl therapy either 3 to 6 months after stroke (subacute therapy group, n=18) or 1 year later, (chronic therapy group, n=14). Methods. Pain, fatigue, and intensity of therapy were evaluated. The Wolf Motor Function Test (WMFT) and the pain scale of the Fugl-Meyer Assessment for the upper extremity were administered before and after training. Single-item measures for pain and fatigue were administered, twice daily during therapy. Results. All participants reported low mean pain ((X) over bar =2.0, SD=0.93) and fatigue ((X) over bar =2.7, SD=1.23) scores. Generally, differences between the subacute and the chronic therapy groups for pain, fatigue, intensity, and WMFT change scores were nonsignificant. Discussion and Conclusion. For selected patients with stroke, the intensive practice associated with Cl therapy may be administered without exacerbation of pain or fatigue, even early during the recovery process.
C1 Emory Univ, Sch Med, Ctr Rehabil Med, Atlanta, GA 30332 USA.
   Pharmaceut Prod Dev Inc, Morrisville, NC USA.
   Georgia State Univ, Byrdine F Lewis Sch Nursing, Atlanta, GA 30303 USA.
RP Wolf, SL (通讯作者)，Emory Univ, Sch Med, Ctr Rehabil Med, 1441 Clifton Rd NE, Atlanta, GA 30332 USA.
EM swolf@emory.edu
FU NICHD NIH HHS [R01 HD37606] Funding Source: Medline; NINR NIH HHS [1 R01 NR07612-01] Funding Source: Medline; EUNICE KENNEDY SHRIVER NATIONAL INSTITUTE OF CHILD HEALTH &HUMAN DEVELOPMENT [R01HD037606] Funding Source: NIH RePORTER; NATIONAL INSTITUTE OF NURSING RESEARCH [R01NR007612] Funding Source: NIH RePORTER
CR Alberts J, 2004, NEUROREHAB NEURAL RE, V18, P250, DOI 10.1177/1545968304271370
   Aras M, 2004, AM J PHYS MED REHAB, V83, P713, DOI 10.1097/01.PHM.0000138739.18844.88
   Barreca S, 2003, NEUROREHAB NEURAL RE, V17, P220, DOI 10.1177/0888439003259415
   Blanton S, 1999, PHYS THER, V79, P847, DOI 10.1093/ptj/79.9.847
   Bonifer N, 2003, PHYS THER, V83, P384
   Bonifer N, 2005, ARCH PHYS MED REHAB, V86, P1867, DOI 10.1016/j.apmr.2005.04.002
   Bonifer N, 2005, BRAIN INJURY, V19, P323, DOI 10.1080/02699050400004302
   Butefisch C, 1995, J NEUROL SCI, V130, P59, DOI 10.1016/0022-510X(95)00003-K
   Dettmann M, 1987, AM J PHYS MED REHAB, V66, P77
   Dromerick A, 2000, STROKE, V31, P2984, DOI 10.1161/01.STR.31.12.2984
   Duncan P, 1983, PHYS THER, V63, P1606, DOI 10.1093/ptj/63.10.1606
   Fuglmeyer A, 1980, SCAND J REHABIL MED, V0, P140
   Glader E, 2002, STROKE, V33, P1327, DOI 10.1161/01.STR.0000014248.28711.D6
   Gladstone D, 2002, NEUROREHAB NEURAL RE, V16, P232, DOI 10.1177/154596802401105171
   Jensen M, 2003, J PAIN, V4, P2, DOI 10.1054/jpai.2003.1
   Johansen-berg H, 2002, BRAIN, V125, P2731, DOI 10.1093/brain/awf282
   Kwakkel G, 1999, LANCET, V354, P191, DOI 10.1016/S0140-6736(98)09477-X
   Landers M, 2004, INT J REHABIL RES, V27, P1, DOI 10.1097/00004356-200403000-00001
   Liepert J, 2000, STROKE, V31, P1210, DOI 10.1161/01.STR.31.6.1210
   Miltner W, 1999, STROKE, V30, P586, DOI 10.1161/01.STR.30.3.586
   Morris D, 2001, ARCH PHYS MED REHAB, V82, P750, DOI 10.1053/apmr.2001.23183
   Munro B, 2001, STAT METHODS HLTH CA, V0, P0
   Page S, 2002, AM J PHYS MED REHAB, V81, P870, DOI 10.1097/00002060-200211000-00013
   Page S, 2002, CLIN REHABIL, V16, P55, DOI 10.1191/0269215502cr473oa
   Page S, 2005, NEUROREHAB NEURAL RE, V19, P27, DOI 10.1177/1545968304272701
   Ploughman M, 2004, ARCH PHYS MED REHAB, V85, P1417, DOI 10.1016/j.apmr.2004.01.018
   Price C, 2001, CLIN REHABIL, V15, P5, DOI 10.1191/026921501670667822
   Ratnasabapathy Y, 2003, CLIN REHABIL, V17, P304, DOI 10.1191/0269215503cr612oa
   Sanford J, 1993, PHYS THER, V73, P447, DOI 10.1093/ptj/73.7.447
   Schaechter J, 2002, NEUROREHAB NEURAL RE, V16, P326, DOI 10.1177/154596830201600403
   Schwartz A, 2002, J CLIN EPIDEMIOL, V55, P239, DOI 10.1016/S0895-4356(01)00469-3
   Snels I, 2000, CLIN REHABIL, V14, P20, DOI 10.1191/026921500668239146
   Sunderland A, 1992, J NEUROL NEUROSUR PS, V55, P530, DOI 10.1136/jnnp.55.7.530
   Taub E, 2002, NAT REV NEUROSCI, V3, P228, DOI 10.1038/nrn754
   Taub E, 1993, ARCH PHYS MED REHAB, V74, P347
   Van PR, 2004, CLIN REHABIL, V18, P833, DOI 10.1191/0269215504cr843oa
   Winstein C, 2003, NEUROREHAB NEURAL RE, V17, P137, DOI 10.1177/0888439003255511
   Wolf S, 2002, NEUROLOGIST, V8, P325, DOI 10.1097/00127893-200211000-00001
   Wolf S, 2001, STROKE, V32, P1635, DOI 10.1161/01.STR.32.7.1635
   Wolf S, 2005, NEUROREHAB NEURAL RE, V19, P194, DOI 10.1177/1545968305276663
NR 40
TC 23
Z9 25
U1 0
U2 5
PU OXFORD UNIV PRESS INC
PI CARY
PA JOURNALS DEPT, 2001 EVANS RD, CARY, NC 27513 USA
SN 0031-9023
EI 
J9 PHYS THER
PD SEP 15
PY 2006
VL 86
IS 9
BP 1241
EP 1250
DI 10.2522/ptj.20050357
PG 10
WC Orthopedics; Rehabilitation
SC Orthopedics; Rehabilitation
GA 081FC
UT WOS:000240301600006
PM 16959672
ER

PT J
AU Kahn, LE
   Lum, PS
   Rymer, WZ
   Reinkensmeyer, DJ
AF Kahn, Leonard
   Lum, Peter
   Rymer, W
   Reinkensmeyer, David
TI Robot-assisted movement training for the stroke-impaired arm: Does it matter what the robot does?
SO JOURNAL OF REHABILITATION RESEARCH AND DEVELOPMENT
LA English
DT Article
DE arm movement; control strategies; motor control; motor learning; movement training; reaching; rehabilitation; rehabilitation therapy; robotics; stroke
ID motor recovery; upper-limb; rehabilitation; therapy; imagery; pattern
AB Robot-assisted movement training improves ann movement ability following acute and chronic stroke. Such training involves two interacting processes: the patient trying to move and the robot applying forces to the patient's arm. A fundamental principle of motor learning is that movement practice improves motor function; the role of applied robotic forces in improving motor function is still unclear. This article reviews our work addressing this question. Our pilot study using the Assisted Rehabilitation and Measurement (ARM) Guide, a linear robotic trainer, found that mechanically assisted reaching improved motor recovery similar to unassisted reaching practice. This finding is inconclusive because of the small sample size (n = 19), but suggest that future studies should carefully control the amount of voluntary movement practice delivered to justify the use of robotic forces. We are optimistic that robotic forces will ultimately show additional therapeutic benefits when coupled with movement practice. We justify this optimism here by comparing results from the ARM Guide and the Mirror Image Movement Enabler robotic trainer. This comparison suggests that requiring a patient to generate specific patterns of force before allowing movement is more effective than mechanically completing movements for the patient. We describe the engineering implementation of this "guided-force training" algorithm.
C1 Univ Calif Irvine, Dept Mech & Aerosp Engn, Irvine, CA 92697 USA.
   Univ Calif Irvine, Dept Biomed Engn, Irvine, CA 92697 USA.
   Inst Rehabil, Sensory Motor Performance Program, Chicago, IL USA.
   NW Univ Evaston, Dept Biomed Engn, Evanston, IL USA.
   NW Univ Evaston, Dept Med Phys, Evanston, IL USA.
   NW Univ Evaston, Dept Rehabil, Evanston, IL USA.
   Ctr Med, Hunter Holmes McGuire Dept Vet Affairs, Richmond, VA USA.
   Catholic Univ Amer, Washington, DC 20064 USA.
RP Reinkensmeyer, DJ (通讯作者)，Univ Calif Irvine, Dept Mech & Aerosp Engn, 4200 Engn Gateway,EG3225, Irvine, CA 92697 USA.
EM dreinken@uci.edu
CR Aisen M, 1997, ARCH NEUROL-CHICAGO, V54, P443, DOI 10.1001/archneur.1997.00550160075019
   *americanphysicaltherapyassociation , 2001, GUID PHYS THER PRACT, V0, P0
   Bobath B, 1978, ADULT HEMIPLEGIA EVA, V0, P0
   Brewer B, 2005, IEEE T NEUR SYS REH, V13, P1, DOI 10.1109/TNSRE.2005.843443
   Cauraugh J, 2002, STROKE, V33, P1589, DOI 10.1161/01.STR.0000016926.77114.A6
   Dewald J, 1995, BRAIN, V118, P495, DOI 10.1093/brain/118.2.495
   Dewald J, 2001, MUSCLE NERVE, V24, P273, DOI 10.1002/1097-4598(200102)24:2<273::AID-MUS130>3.0.CO;2-Z
   Diggle P, 2002, STAT ANAL SPATIAL SP, V0, P0
   Dijkerman H, 2004, CLIN REHABIL, V18, P538, DOI 10.1191/0269215504cr769oa
   Emken J, 2005, IEEE T NEUR SYS REH, V13, P33, DOI 10.1109/TNSRE.2004.843173
   Fasoli S, 2003, ARCH PHYS MED REHAB, V84, P477, DOI 10.1053/apmr.2003.50110
   Ferraro M, 2003, NEUROLOGY, V61, P1604, DOI 10.1212/01.WNL.0000095963.00970.68
   Feygin D, 2002, 10TH SYMPOSIUM ON HAPTIC INTERFACES FOR VIRTUAL ENVIRONMENT AND TELEOPERATOR SYSTEMS, V0, P40, DOI 10.1109/HAPTIC.2002.998939
   Gowland C, 1993, STROKE, V24, P58, DOI 10.1161/01.STR.24.1.58
   Henriques D, 2004, J NEUROPHYSIOL, V91, P1808, DOI 10.1152/jn.00998.2003
   Hesse S, 2003, ARCH PHYS MED REHAB, V84, P915, DOI 10.1016/S0003-9993(02)04954-7
   Hesse S, 2003, CURR OPIN NEUROL, V16, P705, DOI 10.1097/00019052-200312000-00010
   Hogan N, 2004, RESTOR NEUROL NEUROS, V22, P349
   Kahn L, 2001, ASSIST TECHN RES SER, V9, P39
   Kahn L, 2003, P 8 INT C REH ROB 20, V0, P208
   Kahn L, 2004, P 26 ANN IEEE ENG ME, V4, P2722
   Kahn L, 2006, J NEUROENG REHABIL, V3, P0, DOI 10.1186/1743-0003-3-12
   Krebs HI, 1998, IEEE TRANS REHABIL ENG, V6, P75, DOI 10.1109/86.662623
   Liu J, 2006, J NEUROENG REHABIL, V3, P0, DOI 10.1186/1743-0003-3-20
   Luft A, 2004, JAMA-J AM MED ASSOC, V292, P1853, DOI 10.1001/jama.292.15.1853
   Lum P, 2005, INT C REHAB ROBOT, V0, P511
   Lum P, 2004, J REHABIL RES DEV, V41, P249, DOI 10.1682/JRRD.2003.06.0092
   Lum P, 2003, MUSCLE NERVE, V27, P211, DOI 10.1002/mus.10305
   Lum P, 2002, ARCH PHYS MED REHAB, V83, P952, DOI 10.1053/apmr.2001.33101
   Page S, 2001, CLIN REHABIL, V15, P233, DOI 10.1191/026921501672063235
   Patton J, 2001, P ANN INT IEEE EMBS, V23, P1356, DOI 10.1109/IEMBS.2001.1020448
   Pohl P, 2003, NEUROREHAB NEURAL RE, V17, P93, DOI 10.1177/0888439003017002003
   Reinkensmeyer D, 2000, J REHABIL RES DEV, V37, P653
   Reinkensmeyer D, 2004, ANNU REV BIOMED ENG, V6, P497, DOI 10.1146/annurev.bioeng.6.040803.140223
   Riener R, 2005, MED BIOL ENG COMPUT, V43, P2, DOI 10.1007/BF02345116
   Robertson I, 1997, NEUROPSYCHOLOGY, V11, P290, DOI 10.1037/0894-4105.11.2.290
   Ryerson S, 1995, NEUROLOGICAL REHABIL, V0, P681
   Sanchez R, 2004, P 26 ANN IEEE ENG ME, V7, P4787
   Schmidt RA, 2005, MOTOR CONTROL LEARNI, V4th, P0
   Stein J, 2004, AM J PHYS MED REHAB, V83, P720, DOI 10.1097/01.PHM.0000137313.14480.CE
   Stevens J, 2003, ARCH PHYS MED REHAB, V84, P1090, DOI 10.1016/S0003-9993(03)00042-X
   Volpe BT, 2003, ADV NEUROL, V92, P429
   Volpe B, 1999, NEUROLOGY, V53, P1874, DOI 10.1212/WNL.53.8.1874
   Volpe B, 2000, NEUROLOGY, V54, P1938, DOI 10.1212/WNL.54.10.1938
   Wei Y, 2005, INT C REHAB ROBOT, V0, P505
   Werner C, 2002, STROKE, V33, P2895, DOI 10.1161/01.STR.0000035734.61539.f6
   Whitall J, 2000, STROKE, V31, P2390, DOI 10.1161/01.STR.31.10.2390
   Wilson D, 1984, AM J OCCUP THER, V38, P159, DOI 10.5014/ajot.38.3.159
NR 48
TC 150
Z9 153
U1 0
U2 24
PU JOURNAL REHAB RES & DEV
PI BALTIMORE
PA DEPT OF VETERANS AFFAIRS REHABIL RES & DEVELOP CTR 103 SOUTH GAY STREET, BALTIMORE, MD 21202-4051 USA
SN 0748-7711
EI 
J9 J REHABIL RES DEV
PD AUG-SEP 15
PY 2006
VL 43
IS 5
BP 619
EP 629
DI 10.1682/JRRD.2005.03.0056
PG 11
WC Rehabilitation
SC Rehabilitation
GA 117OQ
UT WOS:000242883000008
PM 17123203
ER

PT J
AU Bliss, TM
   Kelly, S
   Shah, AK
   Foo, WC
   Kohli, P
   Stokes, C
   Sun, GH
   Ma, M
   Masel, J
   Kleppner, SR
   Schallert, T
   Palmer, T
   Steinberg, GK
AF Bliss, Tm
   Kelly, S
   Shah, Ak
   Foo, Wc
   Kohli, P
   Stokes, C
   Sun, Gh
   Ma, M
   Masel, J
   Kleppner, Sr
   Schallert, T
   Palmer, T
   Steinberg, Gk
TI Transplantation of hNT neurons into the ischemic cortex: Cell survival and effect on sensorimotor behavior
SO JOURNAL OF NEUROSCIENCE RESEARCH
LA English
DT Article
DE ischemia; transplant; hNT cells; stem cells; behavior; cortical stroke
ID middle cerebral-artery; neural transplantation; functional recovery; brain-injury; spinal-cord; rat; stroke; graft; occlusion; line
AB Cell transplantation offers a potential new treatment for stroke. Animal studies using models that produce ischemic damage in both the striatum and the frontal cortex have shown beneficial effects when hNT cells (postmitotic immature neurons) were transplanted into the ischemic striatum. In this study, we investigated the effect of hNT cells in a model of stroke in which the striatum remains intact and damage is restricted to the cortex. hNT cells were transplanted into the ischemic cortex 1 week after stroke induced by distal middle cerebral artery occlusion (dMCAo). The cells exhibited robust survival at 4 weeks posttransplant even at the lesion border. hNT cells did not migrate, but they did extend long neurites into the surrounding parenchyma mainly through the white matter. Neurite extension was predominantly toward the lesion in ischemic animals but was bidirectional in uninjured animals. Extension of neurites through the cortex toward the lesion was also seen when there was some surviving cortical tissue between the graft and the infarct. Prolonged deficits were obtained in four tests of sensory-motor function. hNT-transplanted animals showed a significant improvement in functional recovery on one motor test, but there was no effect on the other three tests relative to control animals. Thus, despite clear evidence of graft survival and neurite extension, the functional benefit of hNT cells after ischemia is not guaranteed. Functional benefit could depend on other variables, such as infarct location, whether the cells mature, the behavioral tests employed, rehabilitation training, or as yet unidentified factors. (c) 2006 Wiley-Liss, Inc.
C1 Stanford Univ, Dept Neurosurg, Stanford, CA 94305 USA.
   Stanford Univ, Dept Biol Sci, Stanford, CA 94305 USA.
   Layton BioSci, Sunnyvale, CA USA.
   Univ Texas, Dept Psychol & Neurobiol, Austin, TX 78712 USA.
   Univ Michigan, Dept Neurosci, Ann Arbor, MI 48109 USA.
   Stanford Univ, Dept Neurol, Stanford, CA 94305 USA.
RP Bliss, TM (通讯作者)，MSLS Bldg p308,1201 Welch Rd, Stanford, CA 94305 USA.
EM tbliss1@stanford.edu
FU NATIONAL INSTITUTE OF NEUROLOGICAL DISORDERS AND STROKE [P01NS037520] Funding Source: NIH RePORTER; NINDS NIH HHS [P01 NS37520] Funding Source: Medline
CR Andrews P, 1984, LAB INVEST, V50, P147
   Barone F, 1999, J CEREBR BLOOD F MET, V19, P819, DOI 10.1097/00004647-199908000-00001
   Bjorklund A, 2003, LANCET NEUROL, V2, P437, DOI 10.1016/S1474-4422(03)00442-3
   Bjorklund A, 2000, NAT NEUROSCI, V3, P537, DOI 10.1038/75705
   Borlongan C, 1998, NEUROREPORT, V9, P2837, DOI 10.1097/00001756-199808240-00028
   Borlongan C, 1998, EXP NEUROL, V149, P310, DOI 10.1006/exnr.1997.6730
   Borlongan C, 1998, NEUROREPORT, V9, P3703, DOI 10.1097/00001756-199811160-00025
   Brint S, 1988, J CEREBR BLOOD F MET, V8, P474, DOI 10.1038/jcbfm.1988.88
   Chen J, 2001, J NEUROL SCI, V189, P49, DOI 10.1016/S0022-510X(01)00557-3
   Danton G, 2003, J NEUROPATH EXP NEUR, V62, P127, DOI 10.1093/jnen/62.2.127
   Dobrossy M, 2001, NAT REV NEUROSCI, V2, P871, DOI 10.1038/35104055
   Dunnett S, 1987, BEHAV NEUROSCI, V101, P489, DOI 10.1037/0735-7044.101.4.489
   Dunnett S, 1986, BRAIN RES, V378, P357, DOI 10.1016/0006-8993(86)90939-X
   Felt B, 2002, DEV NEUROSCI-BASEL, V24, P418, DOI 10.1159/000069053
   Fricker-gates R, 2004, CELL TRANSPLANT, V13, P123, DOI 10.3727/000000004773301807
   Gates MA, 2000, PROG BRAIN RES, V127, P115
   Hadani M, 1992, J NEUROTRAUM, V9, P107, DOI 10.1089/neu.1992.9.107
   Hesselgesser J, 1997, CURR BIOL, V7, P112, DOI 10.1016/S0960-9822(06)00055-8
   Isacson O, 2003, LANCET NEUROL, V2, P417, DOI 10.1016/S1474-4422(03)00437-X
   Jones T, 1994, J NEUROSCI, V14, P2140
   Kelly S, 2004, P NATL ACAD SCI USA, V101, P11839, DOI 10.1073/pnas.0404474101
   Kesslak J, 1986, EXP NEUROL, V94, P615, DOI 10.1016/0014-4886(86)90241-4
   Kleim J, 2003, NEUROCHEM RES, V28, P1757, DOI 10.1023/A:1026025408742
   Kleppner S, 1995, J COMP NEUROL, V357, P618, DOI 10.1002/cne.903570410
   Kolb B, 1985, NEUROBEH TOXICOL TER, V7, P71
   Kolb B, 1994, FUNCTIONAL NEURAL TR, V0, P415
   Kondziolka D, 2000, NEUROLOGY, V55, P565, DOI 10.1212/WNL.55.4.565
   Lee V, 2000, PROG BRAIN RES, V128, P299
   Markgraf C, 1994, STROKE, V25, P153, DOI 10.1161/01.STR.25.1.153
   Mayer E, 1992, EUR J NEUROSCI, V4, P119, DOI 10.1111/j.1460-9568.1992.tb00858.x
   Meltzer C, 2001, NEUROSURGERY, V49, P586, DOI 10.1097/00006123-200109000-00011
   Modo M, 2002, STROKE, V33, P2270, DOI 10.1161/01.STR.0000027693.50675.C5
   Muir J, 1999, J NEUROTRAUM, V16, P403, DOI 10.1089/neu.1999.16.403
   Nelson P, 2002, AM J PATHOL, V160, P1201, DOI 10.1016/S0002-9440(10)62546-1
   Nishino H, 1993, BRAIN RES BULL, V32, P517, DOI 10.1016/0361-9230(93)90300-Z
   Nishino H, 2000, PROG BRAIN RES, V127, P461
   Philips M, 1999, J NEUROSURG, V90, P116, DOI 10.3171/jns.1999.90.1.0116
   Pleasure S, 1993, J NEUROSCI RES, V35, P585, DOI 10.1002/jnr.490350603
   Riolobos A, 2001, NEUROBIOL LEARN MEM, V75, P274, DOI 10.1006/nlme.2000.3979
   Roof R, 2001, STROKE, V32, P2648, DOI 10.1161/hs1101.097397
   Saporta S, 1999, NEUROSCIENCE, V91, P519, DOI 10.1016/S0306-4522(98)00610-1
   Saporta S, 2000, BRAIN RES BULL, V53, P263, DOI 10.1016/S0361-9230(00)00329-4
   Savitz SL, 2003, J CARDIOVASC NURS, V18, P57
   Savitz S, 2002, ANN NEUROL, V52, P266, DOI 10.1002/ana.60000
   Schallert T, 1984, BEHAV NEUROSCI, V98, P518
   Schallert T, 2000, NEUROPHARMACOLOGY, V39, P777, DOI 10.1016/S0028-3908(00)00005-8
   Schallert T, 1983, PHARMACOL BIOCHEM BE, V18, P753, DOI 10.1016/0091-3057(83)90019-9
   Schallert T, 1982, PHARMACOL BIOCHEM BE, V16, P455, DOI 10.1016/0091-3057(82)90452-X
   Schallert T, 2002, PHARM CEREBRAL ISCHE, V0, P201
   Sinson G, 1996, J NEUROSURG, V84, P655, DOI 10.3171/jns.1996.84.4.0655
   Sofoniew M, 1990, PROG BRAIN RES, V82, P313
   Trojanowski J, 1993, EXP NEUROL, V122, P283, DOI 10.1006/exnr.1993.1128
   Veizovic T, 2001, STROKE, V32, P1012, DOI 10.1161/01.STR.32.4.1012
   Whishaw I, 1981, J COMP PHYSIOL PSYCH, V95, P85, DOI 10.1037/h0077760
   Zhao H, 2003, J NEUROCHEM, V85, P1026, DOI 10.1046/j.1471-4159.2003.01756.x
   Zhao L, 2002, EXP NEUROL, V174, P11, DOI 10.1006/exnr.2001.7853
NR 57
TC 59
Z9 60
U1 0
U2 8
PU WILEY
PI HOBOKEN
PA 111 RIVER ST, HOBOKEN 07030-5774, NJ USA
SN 0360-4012
EI 
J9 J NEUROSCI RES
PD MAY 1
PY 2006
VL 83
IS 6
BP 1004
EP 1014
DI 10.1002/jnr.20800
PG 11
WC Neurosciences
SC Neurosciences & Neurology
GA 038JZ
UT WOS:000237217100008
PM 16496370
ER

PT J
AU Yozbatiran, N
   Donmez, B
   Kayak, N
   Bozan, O
AF Yozbatiran, N
   Donmez, B
   Kayak, N
   Bozan, O
TI Electrical stimulation of wrist and fingers for sensory and functional recovery in acute hemiplegia
SO CLINICAL REHABILITATION
LA English
DT Article
ID induced movement therapy; upper-extremity; stroke patient; motor function; hand movement; arm function; upper-limb; rehabilitation; shoulder; program
AB Objective: To investigate the effects of a short-term electrical stimulation in conjunction with neurodevelopmental exercises on sensory and functional recovery of hemiparetic upper limb in acute stroke patients. Design: Controlled clinical trial with alternate allocation. Setting: Acute inpatient medical care setting of a university hospital. Subjects: Thirty-six acute stroke patients (18 TENS group; 18 control group) who experienced their first stroke were studied. Intervention: Both groups received 1 h/day neurodevelopmental exercises in accordance with Bobath for 10 days. In addition to exercises the TENS group received electrical stimulation of the wrist and finger extensors for 1 h. Main outcome measures: Kinaesthesia and position sense tests, a hand function test and a hand movement scale were performed before and after treatment. Results: Both groups showed considerable improvement in kinaesthesia sense and position sense after treatment. Comparison of the two groups after treatment revealed that this difference was not significant (P > 0.05). Both groups showed improvement in hand movement scores (P < 0.05), whereas hand function improved only in the TENS group (P < 0.05). Conclusion: The results of this study indicated that additional stimulation of the hand and fingers leads to an improved sensorimotor outcome immediately after the intervention.
C1 Dokuz Eylul Univ, Sch Phys Therapy & Rehabil, TR-35340 Izmir, Turkey.
RP Yozbatiran, N (通讯作者)，Dokuz Eylul Univ, Sch Phys Therapy & Rehabil, TR-35340 Izmir, Turkey.
EM nuray@deu.edu.tr
CR Blanton S, 1999, PHYS THER, V79, P847, DOI 10.1093/ptj/79.9.847
   Bobath B, 1959, PHYSIOTHERAPY, V45, P279
   Bobath B, 1909, ADULT HEMIPLEGIA EVA, V0, P0
   Broeks J, 1999, DISABIL REHABIL, V21, P357
   Chae J, 1998, STROKE, V29, P975, DOI 10.1161/01.STR.29.5.975
   De KJ, 2002, CLIN REHABIL, V16, P350, DOI 10.1191/0269215502cr504oa
   Faghri P, 1994, ARCH PHYS MED REHAB, V75, P73
   Feys H, 1998, STROKE, V29, P785, DOI 10.1161/01.STR.29.4.785
   Fierro B, 1999, ELECTROMYOGR CLIN NEUROPHYSIOL, V39, P155
   Glanz M, 1996, ARCH PHYS MED REHAB, V77, P549, DOI 10.1016/S0003-9993(96)90293-2
   Hacke W, 2001, INTENSIVMEDIZIN UND NOTFALLMEDIZIN, V38, P454, DOI 10.1007/s003900170043
   Haupt W, 1998, J CLIN NEUROPHYSIOL, V15, P154, DOI 10.1097/00004691-199803000-00009
   Hesse S, 2003, CNS DRUGS, V17, P1093, DOI 10.2165/00023210-200317150-00004
   Katrak P, 1998, ARCH PHYS MED REHAB, V79, P758, DOI 10.1016/S0003-9993(98)90352-5
   Katrak P, 1990, MED J AUSTRALIA, V152, P297, DOI 10.5694/j.1326-5377.1990.tb120949.x
   Kussofsky A, 1982, SCAND J REHABIL MED, V14, P27
   Langhammer B, 2000, CLIN REHABIL, V14, P361, DOI 10.1191/0269215500cr338oa
   Lannin N, 2003, CLIN REHABIL, V17, P807, DOI 10.1191/0269215503cr682oa
   Pandyan A, 1997, CLIN REHABIL, V11, P123, DOI 10.1177/026921559701100205
   Pedretti LW, 1996, OCCUPATIONAL THERAPY, V0, P785
   Platz T, 2003, NERVENARZT, V74, P841, DOI 10.1007/s00115-003-1549-7
   Popovic D, 2002, NEUROMODULATION, V5, P54, DOI 10.1046/j.1525-1403.2002._2009.x
   Popovic M, 2003, J REHABIL RES DEV, V40, P443, DOI 10.1682/JRRD.2003.09.0443
   Powell J, 1999, STROKE, V30, P1384, DOI 10.1161/01.STR.30.7.1384
   Schupp W, 1991, NERVENARZT, V62, P711
   Seitz R, 1998, ARCH NEUROL-CHICAGO, V55, P1081, DOI 10.1001/archneur.55.8.1081
   Sonde L, 1998, SCAND J REHABIL MED, V30, P95
   Taub E, 1999, J REHABIL RES DEV, V36, P237
   Wade D, 1983, J NEUROL NEUROSUR PS, V46, P521, DOI 10.1136/jnnp.46.6.521
   Werner R, 1996, AM J PHYS MED REHAB, V75, P114, DOI 10.1097/00002060-199603000-00006
   Whitall J, 2000, STROKE, V31, P2390, DOI 10.1161/01.STR.31.10.2390
   Winward C, 1999, CLIN REHABIL, V13, P48, DOI 10.1191/026921599701532126
   Zorowitz R, 2002, DISABIL REHABIL, V24, P666, DOI 10.1080/09638280110109291
NR 33
TC 35
Z9 39
U1 0
U2 6
PU SAGE PUBLICATIONS LTD
PI LONDON
PA 1 OLIVERS YARD, 55 CITY ROAD, LONDON EC1Y 1SP, ENGLAND
SN 0269-2155
EI 
J9 CLIN REHABIL
PD JAN 15
PY 2006
VL 20
IS 1
BP 4
EP 11
DI 10.1191/0269215506cr928oa
PG 8
WC Rehabilitation
SC Rehabilitation
GA 015CY
UT WOS:000235530700002
PM 16502744
ER

PT J
AU Katz-leurer, M
   Sender, I
   Keren, O
   Dvir, Z
AF Katz-leurer, M
   Sender, I
   Keren, O
   Dvir, Z
TI The influence of early cycling training on balance in stroke patients at the subacute stage. Results of a preliminary trial
SO CLINICAL REHABILITATION
LA English
DT Article
ID body-weight support; cerebrovascular accident; biomechanical function; assessment scale; muscle strength; post-stroke; walking; performance
AB Objective: To investigate the effect of early cycling training on balance and motor abilities of stroke patients in their subacute stage. Design: Randomized clinical trial. Setting: Inpatient rehabilitation. Subjects: Twenty-four patients who had had a first stroke were randomly assigned to a cycling training group ( N = 10) or to a control ( N = 14) group. Intervention: All subjects received their usual rehabilitation programme; the cycling training group received in addition a daily session of leg cycle ergometer, lasting three weeks. Both groups were followed for six weeks. Main outcome measurements: Balance was assessed using the Postural Assessment Scale for Stroke Patients ( PASS) and the standing balance test. The motor function of the lower extremity was also assessed by the Fugl-Meyer Assessment (FMA). Results: In the within-group comparison, both the exercise group and the control group had improved significantly ( P < 0.01) with time with respect to PASS total ( exercise group 18.7 +/- 2.8 to 31.1 +/- 2.2, control group 18.1 +/- 3.2 to 26.4 +/- 3.8) and PASS subscores, as well as the FMA score ( exercise group 17.2 +/- 7.5 to 29.1 +/- 5.9, control group 16.6 +/- 6.4 to 22.1 +/- 6.8). In addition there was a significant group - time interaction effect, with exercise group patients demonstrating better performance in both the total PASS score and PASS subscores and FMA score relative to the control patients ( P < 0.01). Conclusions: These preliminary findings suggest that stroke patients in the subacute stage can improve their motor and balance abilities after an early short duration of cycling training.
C1 Tel Aviv Univ, Sackler Fac Med, Sch Hlth Profess, Phys Therapy Dept, Ramat Aviv, Israel.
   Loewenstein Hosp & Rehabil Ctr, Rehabil Ctr, Raanana, Israel.
RP Katz-Leurer, M (通讯作者)，Tel Aviv Univ, Sackler Fac Med, Sch Hlth Profess, Phys Therapy Dept, Ramat Aviv, Israel.
EM michalkz@post.tau.ac.il
CR Benaim C, 1999, STROKE, V30, P1862, DOI 10.1161/01.STR.30.9.1862
   Bohannon R, 1995, PERCEPT MOTOR SKILL, V80, P379, DOI 10.2466/pms.1995.80.2.379
   Carr J, 1989, PHYSIOTHERAPY, V75, P372
   De WL, 2005, STROKE, V36, P1977, DOI 10.1161/01.STR.0000177871.59003.e3
   Fuglmeyer A, 1975, SCAND J REHABIL MED, V7, P13
   Gregson J, 1999, ARCH PHYS MED REHAB, V80, P1013, DOI 10.1016/S0003-9993(99)90053-9
   Hassid E, 1997, J NEUROL REHABIL, V11, P21
   Hesse S, 1999, CLIN REHABIL, V13, P401, DOI 10.1191/026921599673896297
   Hesse S, 1995, STROKE, V26, P976, DOI 10.1161/01.STR.26.6.976
   Inaba M, 1973, PHYS THER, V53, P28
   Johansson R, 1984, EXP BRAIN RES, V56, P550
   Katz-leurer M, 2003, ARCH PHYS MED REHAB, V84, P1609, DOI 10.1053/S0003-9993(03)00344-7
   Kautz S, 1998, BRAIN, V121, P515, DOI 10.1093/brain/121.3.515
   Kosak M, 2000, NEUROREHAB NEURAL RE, V14, P13, DOI 10.1177/154596830001400102
   Kuo A, 1993, J BIOMECH, V26, P137, DOI 10.1016/0021-9290(93)90085-S
   Morris S, 2004, CLIN REHABIL, V18, P27, DOI 10.1191/0269215504cr699oa
   Nugent J, 1994, ARCH PHYS MED REHAB, V75, P399, DOI 10.1016/0003-9993(94)90162-7
   Raasch C, 1999, J NEUROPHYSIOL, V82, P515, DOI 10.1152/jn.1999.82.2.515
   Ting L, 1999, J NEUROPHYSIOL, V81, P544, DOI 10.1152/jn.1999.81.2.544
   Tinson DJ, 1989, INT DISABIL STUD, V11, P45
NR 21
TC 77
Z9 82
U1 1
U2 11
PU SAGE PUBLICATIONS LTD
PI LONDON
PA 1 OLIVERS YARD, 55 CITY ROAD, LONDON EC1Y 1SP, ENGLAND
SN 0269-2155
EI 
J9 CLIN REHABIL
PD MAY 15
PY 2006
VL 20
IS 5
BP 398
EP 405
DI 10.1191/0269215505cr960oa
PG 8
WC Rehabilitation
SC Rehabilitation
GA 038LQ
UT WOS:000237222200004
PM 16774090
ER

PT J
AU Nyffeler, T
   Muri, R
   Pflugshaupt, T
   Von wartburg, R
   Hess, CW
AF Nyffeler, T
   Muri, R
   Pflugshaupt, T
   Von wartburg, R
   Hess, Cw
TI Cortical reorganization after brain damage: the oculomotor model
SO EUROPEAN JOURNAL OF NEUROSCIENCE
LA English
DT Article
DE frontal eye field; human; recovery; saccades; TMS
ID transcranial magnetic stimulation; frontal eye-field; premotor cortex; motor function; chronic stroke; movement; recovery; lesion; human; saccade
AB Recovery from eye movement deficits after cortical lesions is amazingly rapid and almost complete, which is in sharp contrast to most other neurological deficits of cerebral lesions. The underlying mechanisms of this successful recovery remain uncertain. We had the rare opportunity to examine two patients with recovery from saccade deficits after a lesion restricted to the frontal eye field (FEF) by means of transcranial magnetic stimulation (TMS). The results provide direct evidence that recovery depended on the integrity of the oculomotor regions of the nonlesioned contralesional hemisphere, and that the compensatory network is task-specific.
C1 Univ Bern, Univ Hosp, Dept Neurol, Percept & Eye Movement Lab, CH-3010 Bern, Switzerland.
RP Muri, R (通讯作者)，Univ Bern, Univ Hosp, Dept Neurol, Percept & Eye Movement Lab, Freiburgstr 10, CH-3010 Bern, Switzerland.
EM rene.mueri@insel.ch
CR Barash S, 1991, J NEUROPHYSIOL, V66, P1109, DOI 10.1152/jn.1991.66.3.1109
   Elkington P, 1992, EYE, V6, P510, DOI 10.1038/eye.1992.108
   Fridman E, 2004, BRAIN, V127, P747, DOI 10.1093/brain/awh082
   Gaymard B, 1999, EXP BRAIN RES, V129, P288, DOI 10.1007/s002210050899
   Johansen-berg H, 2002, P NATL ACAD SCI USA, V99, P14518, DOI 10.1073/pnas.222536799
   Leigh R, 2015, SACCADIC SYSTEM NEUR, V5 ed, P169
   Lynch J, 1992, J NEUROPHYSIOL, V68, P1913, DOI 10.1152/jn.1992.68.5.1913
   Murase N, 2004, ANN NEUROL, V55, P400, DOI 10.1002/ana.10848
   Muri R, 1991, EXP BRAIN RES, V86, P219
   Muri R, 1996, J NEUROPHYSIOL, V76, P2102, DOI 10.1152/jn.1996.76.3.2102
   Pascual-leone A, 2000, CURR OPIN NEUROBIOL, V10, P232, DOI 10.1016/S0959-4388(00)00081-7
   Pierrot-deseilligny C, 2002, ANN NY ACAD SCI, V956, P216, DOI 10.1111/j.1749-6632.2002.tb02821.x
   Pierrotdeseilligny C, 1995, ANN NEUROL, V37, P557, DOI 10.1002/ana.410370504
   Rivaud S, 1994, EXP BRAIN RES, V102, P110
   Ro T, 1999, NEUROPSYCHOLOGIA, V37, P225
   Rosano C, 2003, BRAIN RES, V972, P16, DOI 10.1016/S0006-8993(03)02431-4
   Schiller P, 1980, J NEUROPHYSIOL, V44, P1175, DOI 10.1152/jn.1980.44.6.1175
   Schlag J, 1998, J NEUROPHYSIOL, V79, P64, DOI 10.1152/jn.1998.79.1.64
   Seidemann E, 2002, SCIENCE, V295, P862, DOI 10.1126/science.1066641
   Thickbroom G, 1996, J NEUROL SCI, V144, P114, DOI 10.1016/S0022-510X(96)00194-3
   Turton A, 1996, ELECTROMYOGR MOTOR C, V101, P316, DOI 10.1016/0924-980X(96)95560-5
   Ward N, 2004, ARCH NEUROL-CHICAGO, V61, P1844, DOI 10.1001/archneur.61.12.1844
   Werhahn K, 2003, ANN NEUROL, V54, P464, DOI 10.1002/ana.10686
NR 23
TC 9
Z9 9
U1 0
U2 3
PU WILEY
PI HOBOKEN
PA 111 RIVER ST, HOBOKEN 07030-5774, NJ USA
SN 0953-816X
EI 
J9 EUR J NEUROSCI
PD MAR 15
PY 2006
VL 23
IS 5
BP 1397
EP 1402
DI 10.1111/j.1460-9568.2006.04648.x
PG 6
WC Neurosciences
SC Neurosciences & Neurology
GA 022OM
UT WOS:000236065400029
PM 16553801
ER

PT J
AU Grasso, G
   Sfacteria, A
   Erbayraktar, S
   Passalacqua, M
   Meli, F
   Gokmen, N
   Yilmaz, O
   La torre, D
   Buemi, M
   Iacopino, DG
   Coleman, T
   Cerami, A
   Brines, M
   Tomasello, F
AF Grasso, G
   Sfacteria, A
   Erbayraktar, S
   Passalacqua, M
   Meli, F
   Gokmen, N
   Yilmaz, O
   La torre, D
   Buemi, M
   Iacopino, Dg
   Coleman, T
   Cerami, A
   Brines, M
   Tomasello, F
TI Amelioration of spinal cord compressive injury by pharmacological preconditioning with erythropoietin and a nonerythropoietic erythropoietin derivative
SO JOURNAL OF NEUROSURGERY-SPINE
LA English
DT Article
DE erythropoietin; neuroprotection; spinal cord injury; rat
ID recombinant-human-erythropoietin; glycogen-synthase kinase-3-beta; central-nervous-system; attenuates progressive necrosis; ischemia-reperfusion injury; global cerebral-ischemia; in-vivo; mediated neuroprotection; subarachnoid hemorrhage; neurological recovery
AB Object. Spinal cord injury (SCI) is a devastating clinical syndrome for which no truly efficacious therapy has yet been identified. In preclinical studies, erythropoietin (EPO) and its nonerythropoietic derivatives asialoEPO and carbamylated EPO have markedly improved functional outcome when administered after compressive SCI. However, an optimum treatment paradigm is currently unknown. Because the uninjured spinal cord expresses a high density of EPO receptor (EPOR) in the basal state, signaling through these existing receptors in advance of injury (pharmacological preconditioning) might confer neuroprotection and therefore be potentially useful in situations of anticipated damage. Methods. The authors compared asialoEPO, a molecule that binds to the EPOR with high affinity but with a brief serum half-life (t(1/2) < 2 minutes), to EPO to determine whether a single dose (10 mu g/kg of body weight) administered by intravenous injection 24 hours before I minute of spinal cord compression provides benefit as determined by a 6-week assessment of neurological outcome and by histopathological analysis. Rats pretreated with asialoEP0 or EPO and then subjected to a compressive injury exhibited improved motor function over 42 days, compared with animals treated with saline solution. However, pretreatment efficacy was substantially poorer than efficacy of treatment initiated at the time of injury. Serum samples drawn immediately before compression confirmed that no detectable asialoEPO remained within the systemic circulation. Western blot and immunohistochemical analyses performed using uninjured spinal cord 24 hours after a dose of asialoEPO exhibited a marked increase in glial fibrillary acidic protein, suggesting a glial response to EPO administration. Conclusions. These results demonstrate that EPO and its analog do not need to be present at the time of injury to provide tissue protection and that tissue protection is markedly effective when either agent is administered immediately after injury. Furthermore, the findings suggest that asialoEPO is a useful reagent with which to study the dynamics of EPO-mediated neuroprotection. In addition, the findings support the concept of using a nonerythropoietic EPO derivative to provide tissue protection without activating the undesirable effects of EPO.
C1 Univ Palermo, Policlin Univ P Giaccone, Dept Neurosurg, I-90100 Palermo, Italy.
   Univ Messina, Dept Neurosurg, I-98100 Messina, Italy.
   Univ Messina, Dept Vet Pathol, I-98100 Messina, Italy.
   Univ Messina, Dept Internal Med, I-98100 Messina, Italy.
   Dokuz Eylul Univ, Dept Neurosurg, Izmir, Turkey.
   Dokuz Eylul Univ, Dept Anesthesia, Izmir, Turkey.
   Dokuz Eylul Univ, Dept Reanimat, Izmir, Turkey.
   Dokuz Eylul Univ, Anim Res Ctr, Izmir, Turkey.
   Kenneth S Warren Inst, Ossining, NY USA.
RP Grasso, G (通讯作者)，Univ Palermo, Policlin Univ P Giaccone, Dept Neurosurg, Via Vespro 129, I-90100 Palermo, Italy.
EM Giovanni.Grasso@unime.it
CR Abraham V, 2000, ANN THORAC SURG, V69, P475, DOI 10.1016/S0003-4975(99)01301-6
   Alvarez G, 1999, FEBS LETT, V453, P260, DOI 10.1016/S0014-5793(99)00685-7
   Bao H, 1999, BLOOD, V93, P3757, DOI 10.1182/blood.V93.11.3757.411a34_3757_3773
   Barone F, 1998, STROKE, V29, P1937, DOI 10.1161/01.STR.29.9.1937
   Basso D, 1996, EXP NEUROL, V139, P244, DOI 10.1006/exnr.1996.0098
   Bernaudin M, 1999, J CEREBR BLOOD F MET, V19, P643, DOI 10.1097/00004647-199906000-00007
   Bhat R, 2000, P NATL ACAD SCI USA, V97, P11074, DOI 10.1073/pnas.190297597
   Brambrink A, 2004, ACT NEUR S, V89, P63
   Brines M, 2000, P NATL ACAD SCI USA, V97, P10526, DOI 10.1073/pnas.97.19.10526
   Calapai G, 2000, EUR J PHARMACOL, V401, P349, DOI 10.1016/S0014-2999(00)00466-0
   Calvillo L, 2003, P NATL ACAD SCI USA, V100, P4802, DOI 10.1073/pnas.0630444100
   Campana W, 2001, FASEB J, V15, P1804, DOI 10.1096/fj.00-0857fje
   Caparrelli D, 2002, ANN THORAC SURG, V74, P838, DOI 10.1016/S0003-4975(02)03716-5
   Carmel J, 2004, EXP NEUROL, V185, P81, DOI 10.1016/j.expneurol.2003.09.007
   Celik M, 2002, P NATL ACAD SCI USA, V99, P2258, DOI 10.1073/pnas.042693799
   Dandrea R, 2000, EXP HEMATOL, V28, P231, DOI 10.1016/S0301-472X(99)00159-9
   Dame C, 2001, BIOL NEONATE, V79, P228
   Dawson T, 2002, LANCET, V359, P96, DOI 10.1016/S0140-6736(02)07335-X
   Deplanque D, 2000, STROKE, V31, P1465
   Digicaylioglu M, 2001, NATURE, V412, P641, DOI 10.1038/35088074
   Ehrenreich H, 2002, MOL MED, V8, P495, DOI 10.1007/BF03402029
   Erbayraktar S, 2003, P NATL ACAD SCI USA, V100, P6741, DOI 10.1073/pnas.1031753100
   Fan T, 1999, SURG NEUROL, V52, P299, DOI 10.1016/S0090-3019(99)00082-8
   Fehlings M, 1989, ELECTROEN CLIN NEURO, V74, P241, DOI 10.1016/0168-5597(89)90055-5
   Fisher J, 2003, EXP BIOL MED, V228, P1
   Fujiki M, 2003, ACT NEUR S, V86, P395
   Fujiki M, 2004, J NEUROTRAUM, V21, P459, DOI 10.1089/089771504323004601
   Gorio A, 2002, P NATL ACAD SCI USA, V99, P9450, DOI 10.1073/pnas.142287899
   Grasso G, 2005, NEUROSURGERY, V56, P821, DOI 10.1227/01.NEU.0000156493.00904.7E
   Grasso G, 2003, LANCET NEUROL, V2, P332, DOI 10.1016/S1474-4422(03)00403-4
   Grasso G, 2001, J NEUROSURG SCI, V45, P7
   Grasso G, 2002, P NATL ACAD SCI USA, V99, P5627, DOI 10.1073/pnas.082097299
   Hawaleshka A, 1998, CAN J ANAESTH, V45, P670, DOI 10.1007/BF03012100
   Junk A, 2002, P NATL ACAD SCI USA, V99, P10659, DOI 10.1073/pnas.152321399
   Juul S, 1998, PEDIATR RES, V43, P40, DOI 10.1203/00006450-199801000-00007
   Kawakami M, 2001, J BIOL CHEM, V276, P39469, DOI 10.1074/jbc.M105832200
   Koshimura K, 1999, J NEUROCHEM, V72, P2565, DOI 10.1046/j.1471-4159.1999.0722565.x
   Lee S, 2004, BIOCHEM BIOPH RES CO, V320, P1087, DOI 10.1016/j.bbrc.2004.06.060
   Leist M, 2004, SCIENCE, V305, P239, DOI 10.1126/science.1098313
   Li Y, 1996, PEDIATR RES, V40, P376, DOI 10.1203/00006450-199609000-00002
   Loberg R, 2002, J BIOL CHEM, V277, P41667, DOI 10.1074/jbc.M206405200
   Lu P, 2004, J NEUROSCI, V24, P6402, DOI 10.1523/JNEUROSCI.1492-04.2004
   Martin L, 2003, QUAL MARK RES, V6, P18, DOI 10.1108/13522750310457348
   Masada T, 2001, J CEREBR BLOOD F MET, V21, P22, DOI 10.1097/00004647-200101000-00004
   Noble L, 2002, J NEUROSCI, V22, P7526
   Ondrejcak T, 2004, BRAIN RES, V995, P267, DOI 10.1016/j.brainres.2003.10.009
   Perez-pinzon M, 1999, NEUROREPORT, V10, P2951, DOI 10.1097/00001756-199909290-00014
   Perezpinzon M, 1997, J CEREBR BLOOD F MET, V17, P175, DOI 10.1097/00004647-199702000-00007
   Prass K, 2003, STROKE, V34, P1981, DOI 10.1161/01.STR.0000080381.76409.B2
   Rivlin AS, 1978, SURG NEUROL, V10, P38
   Ruscher K, 2002, J NEUROSCI, V22, P10291, DOI 10.1523/jneurosci.22-23-10291.2002
   Sakanaka M, 1998, P NATL ACAD SCI USA, V95, P4635, DOI 10.1073/pnas.95.8.4635
   Shingo T, 2001, J NEUROSCI, V21, P9733, DOI 10.1523/JNEUROSCI.21-24-09733.2001
   Siebenlist U, 2001, NATURE, V412, P601, DOI 10.1038/35088174
   Siren A, 2001, P NATL ACAD SCI USA, V98, P4044, DOI 10.1073/pnas.051606598
   Somervaille T, 2001, BLOOD, V98, P1374, DOI 10.1182/blood.V98.5.1374
   Springborg J, 2002, BRIT J PHARMACOL, V135, P823, DOI 10.1038/sj.bjp.0704521
   Squadrito F, 1999, BRIT J PHARMACOL, V127, P482, DOI 10.1038/sj.bjp.0702521
   Sugawa M, 2002, NEUROSCI RES, V44, P391, DOI 10.1016/S0168-0102(02)00161-X
   Taoka Y, 1998, PROG NEUROBIOL, V56, P341, DOI 10.1016/S0301-0082(98)00049-5
   Tong H, 2002, CIRC RES, V90, P377, DOI 10.1161/01.RES.0000012567.95445.55
   Wiessner C, 2001, J CEREBR BLOOD F MET, V21, P857, DOI 10.1097/00004647-200107000-00011
   Wolf R, 1997, THROMB HAEMOSTASIS, V78, P1505
   Wrathall J, 1996, EXP NEUROL, V137, P119, DOI 10.1006/exnr.1996.0012
   Yin H, 2004, HYPERTENSION, V43, P109, DOI 10.1161/01.HYP.0000103696.60047.55
   Zvara D, 1999, ANN THORAC SURG, V68, P874, DOI 10.1016/S0003-4975(99)00559-7
   Zvara D, 2004, SCIENTIFICWORLDJOURNAL, V4, P892
NR 67
TC 75
Z9 81
U1 0
U2 8
PU AMER ASSOC NEUROLOGICAL SURGEONS
PI CHARLOTTESVILLE
PA UNIV VIRGINIA, 1224 WEST MAIN ST, STE 450, CHARLOTTESVILLE, VA 22903 USA
SN 1547-5654
EI 
J9 J NEUROSURG-SPINE
PD APR 15
PY 2006
VL 4
IS 4
BP 310
EP 318
DI 10.3171/spi.2006.4.4.310
PG 9
WC Clinical Neurology; Surgery
SC Neurosciences & Neurology; Surgery
GA 029VD
UT WOS:000236591600007
PM 16619678
ER

PT J
AU Fritz, SL
   Light, KE
   Clifford, SN
   Patterson, TS
   Behrman, AL
   Davis, SB
AF Fritz, Sl
   Light, Ke
   Clifford, Sn
   Patterson, Ts
   Behrman, Al
   Davis, Sb
TI Descriptive characteristics as potential predictors of outcomes following constraint-induced movement therapy for people after stroke
SO PHYSICAL THERAPY
LA English
DT Article; Proceedings Paper
DE constraint-induced movement therapy; hemiplegia; physical therapy; stroke
ID upper extremity function; motor recovery; functional outcm; copenhagen stroke; subacute stroke; ischemic-stroke; rehabilitation; age; model
AB Background and Purpose. Limited evidence exists regarding the characteristics of people who benefit most from constraint-induced movement therapy (CIMT). This study's purpose was to investigate 6 potential descriptors in predicting CIMT outcomes. Subjects. The participants were a convenience sample (N = 55) of people who were more than 6 months poststroke. Methods. The Wolf Motor Function Test (WMFT) and the Motor Activity Log amount scale (MALa) were used to assess outcomes for CIMT. The potential predictors (side of stroke, time since stroke, hand dominance, age, sex, and ambulatory status) were entered into a linear regression model using stepwise entry, with simultaneous entry of the dependent variables' pretest scores as the covariate. Results. Age was the only significant predictor of the 6 potential predictors in the model and was predictive only of MALa scores. None of the independent variables showed a predictive relationship with the WMFT. Discussion and Conclusion. Although age was the only significant predictor, an equally strong finding in this study was that side of stroke, chronicity, hand dominance, sex, and ambulatory status were not found to be predictors at the follow-up session. This finding emphasizes the importance of not excluding people from CIMT based on these predictors.
C1 Univ S Carolina, Dept Exercise Sci, Columbia, SC 29208 USA.
   Univ Florida, Coll Publ Hlth & Hlth Profess, Dept Phys Therapy, Gainesville, FL USA.
   Univ Pittsburgh, Dept Phys Therapy, Pittsburgh, PA USA.
   Chatham Coll, Dept Phys Therapy, Pittsburgh, PA USA.
   Malcolm Randall VA Med Ctr, VA Brain Rehabil Res Ctr, Gainesville, FL USA.
RP Fritz, SL (通讯作者)，Univ S Carolina, Dept Exercise Sci, 1300 Wheat St,Blatt PE Bldg, Columbia, SC 29208 USA.
EM sfritz@gwm.sc.edu
CR Bagg S, 2002, STROKE, V33, P179, DOI 10.1161/hs0102.101224
   Baird A, 2001, LANCET, V357, P2095, DOI 10.1016/S0140-6736(00)05183-7
   Blanton S, 1999, PHYS THER, V79, P847, DOI 10.1093/ptj/79.9.847
   Counsell C, 2002, STROKE, V33, P1041, DOI 10.1161/hs0402.105909
   Di CA, 2003, STROKE, V34, P1114, DOI 10.1161/01.STR.0000068410.07397.D7
   Dromerick A, 2000, STROKE, V31, P2984, DOI 10.1161/01.STR.31.12.2984
   Duncan P, 1994, STROKE, V25, P1181, DOI 10.1161/01.STR.25.6.1181
   Duncan P, 1992, STROKE, V23, P1084, DOI 10.1161/01.STR.23.8.1084
   Fritz S, 2005, STROKE, V36, P1172, DOI 10.1161/01.STR.0000165922.96430.d0
   Gladman J, 1992, J NEUROL NEUROSUR PS, V55, P347, DOI 10.1136/jnnp.55.5.347
   Heilman K, 1993, NEGLECT RELATED DISO, V0, P279
   Hellige J, 1993, HEMISPHERIC ASYMMETR, V0, P0
   Hollis S, 1999, BRIT MED J, V319, P670, DOI 10.1136/bmj.319.7211.670
   Hsieh C, 2002, STROKE, V33, P2626, DOI 10.1161/01.STR.0000033930.05931.93
   Jongbloed L, 1986, STROKE, V17, P765, DOI 10.1161/01.STR.17.4.765
   Jorgensen H, 1995, ARCH PHYS MED REHAB, V76, P27, DOI 10.1016/S0003-9993(95)80038-7
   Kugler C, 2003, J NEUROL, V250, P676, DOI 10.1007/s00415-003-1054-8
   Kunkel A, 1999, ARCH PHYS MED REHAB, V80, P624, DOI 10.1016/S0003-9993(99)90163-6
   Kutner M, 1996, APPL LINEAR STAT MET, V0, P0
   Kwakkel G, 2003, STROKE, V34, P2181, DOI 10.1161/01.STR.0000087172.16305.CD
   Kwakkel G, 1999, PHYSIOTHERAPY, V13, P457
   Lehmann J, 1975, ARCH PHYS MED REHAB, V56, P383
   Miltner W, 1999, STROKE, V30, P586, DOI 10.1161/01.STR.30.3.586
   Morris D, 1997, NEUROREHABILITATION, V9, P29, DOI 10.3233/NRE-1997-9104
   Morris D, 2001, ARCH PHYS MED REHAB, V82, P750, DOI 10.1053/apmr.2001.23183
   Nakayama H, 1994, ARCH PHYS MED REHAB, V75, P394, DOI 10.1016/0003-9993(94)90161-9
   Ornstein R, 1997, RIGHT MIND MAKING SE, V0, P0
   Patel A, 2000, ARCH PHYS MED REHAB, V81, P1357, DOI 10.1053/apmr.2000.9397
   Pigeot I, 2001, DRUG INF J, V35, P1431, DOI 10.1177/009286150103500439
   Stone S, 2000, BRIT MED BULL, V56, P486, DOI 10.1258/0007142001903139
   Taub E, 2001, CURR ATHEROSCLER REP, V3, P279, DOI 10.1007/s11883-001-0020-0
   Taub E, 1999, J REHABIL RES DEV, V36, P237
   Twigg A, 1988, NEUROREHABILITATION, V11, P249
   Umphred D, 1995, NEUROLOGICAL REHABIL, V0, P0
   Ward N, 2003, BRAIN, V126, P873, DOI 10.1093/brain/awg071
   Wolf S, 2002, NEUROLOGIST, V8, P325, DOI 10.1097/00127893-200211000-00001
   Wolf S, 2000, EXTREMITY CONSTRAINT, V0, P0
   Wyller T, 1997, CLIN REHABIL, V11, P171, DOI 10.1177/026921559701100211
NR 38
TC 29
Z9 33
U1 0
U2 9
PU AMER PHYSICAL THERAPY ASSOC
PI ALEXANDRIA
PA 1111 N FAIRFAX ST, ALEXANDRIA, VA 22314 USA
SN 0031-9023
EI 
J9 PHYS THER
PD JUN 15
PY 2006
VL 86
IS 6
BP 825
EP 832
DI 10.1093/ptj/86.6.825
PG 8
WC Orthopedics; Rehabilitation
SC Orthopedics; Rehabilitation
GA 046ZP
UT WOS:000237849900006
PM 16737408
ER

PT J
AU Nygren, Josefine
   Kokaia, Merab
   Wieloch, Tadeusz
AF Nygren, Josefine
   Kokaia, Merab
   Wieloch, Tadeusz
TI Decreased expression of brain-derived neurotrophic factor in BDNF+/- mice is associated with enhanced recovery of motor performance and increased neuroblast number following experimental stroke
SO JOURNAL OF NEUROSCIENCE RESEARCH
LA English
DT Article
DE enriched environment; focal ischemia; neurogenesis; brain-derived neurotrophic factor
ID cerebral-artery occlusion; long-term potentiation; reduces infarct size; gene-expression; enriched environment; induced neurogenesis; rat-brain; ischemia; neuron; lacking
AB Brain-derived neurotrophic factor (BDNF) is involved in brain plasticity and neuronal survival. Generally, BDNF enhances synaptic activity and neurite growth, although the effect of BDNF on neuronal survival and brain plasticity following injury is equivocal. Housing rats in an enriched environment after experimental stroke enhances recovery of sensory-motor function, which is associated with a decrease in the BDNF mRNA and protein levels. We used BDNF+/- mice and wild-type littermate mice to investigate whether the decrease in the brain levels of BDNF affected motor function or infarct volume following transient occlusion of the middle cerebral artery (tMCAO) for 40 min. We found that the BDNF+/- mice had a significantly improved motor function on the rotating pole test 2 weeks after tMCAO compared with wild-type mice. When intermittently exposed to an enriched environment following tMCAO, the wild-type mice improved motor function to the same degree as BDNF mice. There was no effect of BDNF reduction on infarct volume. Neurogenesis is induced following experimental stroke, and in the striatum of BDNF+/- mice significantly increased numbers of neuroblasts compared with wildtype mice were seen, both in standard and in enriched conditions. We conclude that decreasing brain levels of BDNF enhances the recovery of function following experimental stroke. (c) 2006 Wiley-Liss, Inc.
C1 Lund Univ, Wallenberg Neurosci Ctr, Expt Brain Res, S-22184 Lund, Sweden.
   Lund Univ, Expt Epilepsy Grp, Wallenberg Neurosci Ctr, Lund, Sweden.
RP Nygren, J (通讯作者)，Lund Univ, Wallenberg Neurosci Ctr, Expt Brain Res, BMC A13, S-22184 Lund, Sweden.
EM josefine.nygren@med.lu.se
CR Bartoletti A, 2002, J NEUROSCI, V22, P10072
   Benraiss A, 2001, J NEUROSCI, V21, P6718, DOI 10.1523/JNEUROSCI.21-17-06718.2001
   Bibel M, 2000, GENE DEV, V14, P2919, DOI 10.1101/gad.841400
   Cohencory S, 1995, NATURE, V378, P192, DOI 10.1038/378192a0
   Endres M, 2000, J CEREBR BLOOD F MET, V20, P139, DOI 10.1097/00004647-200001000-00018
   Ernfors P, 1994, NATURE, V368, P147, DOI 10.1038/368147a0
   Ferrer I, 2001, ACTA NEUROPATHOL, V101, P229
   Gustafsson E, 2003, STROKE, V34, P2710, DOI 10.1161/01.STR.0000096025.35225.36
   Gustafsson E, 2003, EUR J NEUROSCI, V17, P2667, DOI 10.1046/j.1460-9568.2003.02713.x
   Hara H, 1996, J CEREBR BLOOD F MET, V16, P605, DOI 10.1097/00004647-199607000-00010
   Ickes B, 2000, EXP NEUROL, V164, P45, DOI 10.1006/exnr.2000.7415
   Kang H, 1995, SCIENCE, V267, P1658, DOI 10.1126/science.7886457
   Kempermann G, 1997, NATURE, V386, P493, DOI 10.1038/386493a0
   Keyvani K, 2004, J NEUROPATH EXP NEUR, V63, P598, DOI 10.1093/jnen/63.6.598
   Kokaia Z, 1995, EXP NEUROL, V136, P73, DOI 10.1006/exnr.1995.1085
   Korte M, 1995, P NATL ACAD SCI USA, V92, P8856, DOI 10.1073/pnas.92.19.8856
   Larsson E, 2002, EXP NEUROL, V177, P1, DOI 10.1006/exnr.2002.7992
   Lee R, 2001, SCIENCE, V294, P1945, DOI 10.1126/science.1065057
   Lu B, 2005, NAT REV NEUROSCI, V6, P603, DOI 10.1038/nrn1726
   Mattson M, 2004, AGEING RES REV, V3, P445, DOI 10.1016/j.arr.2004.08.001
   Mcallister A, 1995, NEURON, V15, P791, DOI 10.1016/0896-6273(95)90171-X
   Mcallister A, 1999, ANNU REV NEUROSCI, V22, P295, DOI 10.1146/annurev.neuro.22.1.295
   Mcallister A, 2002, CURR BIOL, V12, P0, DOI 10.1016/S0960-9822(02)00825-4
   Nanobashvili A, 2005, J NEUROSCI RES, V81, P696, DOI 10.1002/jnr.20578
   Nygren J, 2005, J CEREBR BLOOD F MET, V25, P1625, DOI 10.1038/sj.jcbfm.9600157
   Ohlsson A, 1995, STROKE, V26, P644, DOI 10.1161/01.STR.26.4.644
   Parent J, 2003, NEUROSCIENTIST, V9, P261, DOI 10.1177/1073858403252680
   Pencea V, 2001, J NEUROSCI, V21, P6706, DOI 10.1523/JNEUROSCI.21-17-06706.2001
   Qu M, 1998, NEUROSCIENCE, V85, P29, DOI 10.1016/S0306-4522(97)00656-8
   Rampon C, 2000, P NATL ACAD SCI USA, V60, P5688
   Rickhag M, 2006, J NEUROCHEM, V96, P14, DOI 10.1111/j.1471-4159.2005.03508.x
   Rosenzweig M, 1996, BEHAV BRAIN RES, V78, P57, DOI 10.1016/0166-4328(95)00216-2
   Schabitz W, 2004, STROKE, V35, P992, DOI 10.1161/01.STR.0000119754.85848.0D
   Schabitz W, 1997, J CEREBR BLOOD F MET, V17, P500, DOI 10.1097/00004647-199705000-00003
   Schabitz W, 2000, STROKE, V31, P2212, DOI 10.1161/01.STR.31.9.2212
   Woo N, 2005, NAT NEUROSCI, V8, P1069, DOI 10.1038/nn1510
   Wu D, 2005, NEURORX, V2, P120, DOI 10.1602/neurorx.2.1.120
   Zhao L, 2000, NEUROSCIENCE, V97, P177, DOI 10.1016/S0306-4522(00)00023-3
   Zhao L, 2001, NEUROSCI LETT, V305, P169, DOI 10.1016/S0304-3940(01)01837-7
   Zigova T, 1998, MOL CELL NEUROSCI, V11, P234, DOI 10.1006/mcne.1998.0684
NR 40
TC 33
Z9 36
U1 0
U2 3
PU WILEY-LISS
PI HOBOKEN
PA DIV JOHN WILEY & SONS INC, 111 RIVER ST, HOBOKEN, NJ 07030 USA
SN 0360-4012
EI 
J9 J NEUROSCI RES
PD AUG 15
PY 2006
VL 84
IS 3
BP 626
EP 631
DI 10.1002/jnr.20956
PG 6
WC Neurosciences
SC Neurosciences & Neurology
GA 071FR
UT WOS:000239584700016
PM 16770774
ER

PT J
AU Wu, HM
   Tang, JL
   Lin, XP
   Lau, J.
   Leung, PC
   Woo, J.
   Li, YP
AF Wu, H
   Tang, J
   Lin, X
   Lau, J
   Leung, P
   Woo, J
   Li, Y
TI Acupuncture for stroke rehabilitation
SO COCHRANE DATABASE OF SYSTEMATIC REVIEWS
LA English
DT Review
ID stimulation; trial; quality; bias
AB Background: Stroke is the third leading cause of death in Western society; in China it is the second most common cause of death in cities and the third in rural areas. It is also a main cause of adult disability and dependency. Acupuncture for stroke has been used in China for hundreds of years and is increasingly practiced in some Western countries. Objectives: To assess the efficacy and safety of acupuncture for patients with stroke in the subacute or chronic stage. Search strategy: We searched the Cochrane Stroke Group Trials Register ( November 2005), the Cochrane Complementary Medicine Field Trials Register (November 2005), the Cochrane Central Register of Controlled Trials (The Cochrane Library Issue 3, 2005), MEDLINE (1966 to November 2005), EMBASE (1980 to November 2005), CINAHL (1982 to November 2005), AMED (1985 to November 2005), the Chinese Stroke Trials Register ( November 2005), the Chinese Acupuncture Trials Register (November 2005), the Chinese Biological Medicine Database (1977 to November 2005), the National Center for Complementary and Alternative Medicine Register (November 2005), and the National Institute of Health Clinical Trials Database (November 2005). We handsearched four Chinese journals and checked reference lists of all papers identified for further trials. Selection criteria: Truly randomised unconfounded clinical trials among patients with ischemic or hemorrhagic stroke, in the subacute or chronic stage, which compared acupuncture involving needling with either placebo acupuncture, sham acupuncture or no acupuncture. Data collection and analysis: Two review authors independently selected trials for inclusion, assessed quality, extracted and cross-checked the data. Main results: Five trials (368 patients) met the inclusion criteria. Methodological quality was considered inadequate in all trials. Although the overall estimate from four trials suggested the odds of improvement in global neurological deficit was higher in the acupuncture group compared with the control group (odds ratio (OR) 6.55, 95% confidence interval (CI) 1.89 to 22.76), this estimate may not be reliable since there was substantial heterogeneity (I-2 = 68%). One trial showed no significant improvement of motor function between the real acupuncture group and the sham acupuncture group (OR 9.00, 95% CI 0.40 to 203.30), but the confidence interval was wide and included clinically significant effects in both directions. No data on death, dependency, institutional care, change of neurological deficit score, quality of life or adverse events were available. Authors' conclusions: Currently there is no clear evidence on the effects of acupuncture on subacute or chronic stroke. Large, methodologically-sound trials are required. PLAIN LANGUAGE SUMMARY: No clear evidence of the effects of acupuncture on stroke rehabilitation Acupuncture has biological effects that might improve recovery from stroke or facilitate rehabilitation. This review looked for randomised trials comparing acupuncture with control in patients who had a stroke more than one month previously. Five trials were identified but all the trials were of poor quality and no definite conclusions could be drawn about the effects of acupuncture in such patients. More large, high quality randomised trials are needed.
C1 Sichuan Univ, W China Hosp, Dept Geriatr, Chengdu 610041, Sichuan, Peoples R China.
RP Wu, HM (通讯作者)，Sichuan Univ, W China Hosp, Dept Geriatr, Chengdu 610041, Sichuan, Peoples R China.
EM drwhm@163.com
CR Asplund K, 1988, ACTA MED SCAND, V0, P26
   Bonita R, 1992, LANCET, V339, P342, DOI 10.1016/0140-6736(92)91658-U
   Che J, 2002, JIANGSHU TRADITIONAL, V23, P31
   Chen Z, 2000, J CLIN ACUPUNCTURE M, V16, P18
   Cui Y, 1992, ACUPUNCTURE RES, V1, P19
   Dai CY, 1997, PRACTICAL J INTEGRAT, V10, P438
   De GM, 1999, CEREBROVASC DIS, V9, P28, DOI 10.1159/000015892
   Deeks J, 2001, SYSTEMATIC REV HLTH, V0, P0
   Ding B, 2000, SHANGHAI J ACUPUNCTU, V19, P28
   *dir PH, 1994, ANN REP, V0, P0
   Egger M, 1997, BMJ-BRIT MED J, V315, P629, DOI 10.1136/bmj.315.7109.629
   Ernst E, 1997, PAIN, V71, P123, DOI 10.1016/S0304-3959(97)03368-X
   Ernst E, 1996, WIEN MED WOCHENSCHR, V146, P556
   Feng S, 1996, J GUANGZHOU U TRADIT, V13, P20
   Feng S, 1996, J HUMAN COLL TRADITI, V16, P61
   Fink M, 2004, ARCH PHYS MED REHAB, V85, P667, DOI 10.1016/j.apmr.2003.06.012
   Gao H, 2001, J TRADIT CHIN MED, V21, P103
   Guo X, 1999, CHINESE ACUPUNCTURE, V9, P553
   Hopwood V, 1996, COMPLEMENT THER MED, V4, P258
   Hou A, 1998, SHANGHAI J ACUPUNCTU, V17, P12
   Hu H, 1993, NEUROEPIDEMIOLOGY, V12, P106, DOI 10.1159/000110308
   Huang H, 2002, RES TRADITIONAL CHIN, V18, P9
   Jansen G, 1989, NEUROSCI LETT, V97, P305, DOI 10.1016/0304-3940(89)90615-0
   Jiang G, 1998, SHANGHAI J ACUPUNCTU, V17, P6
   Jiang Z, 2000, INT J CLIN ACUPUNCTU, V11, P7
   Jin R, 1993, CHINESE ACUPUNCTURE, V2, P11
   Johansson B, 2001, STROKE, V32, P707, DOI 10.1161/01.STR.32.3.707
   Johansson K, 1993, NEUROLOGY, V43, P2189, DOI 10.1212/WNL.43.11.2189
   Kjaergard L, 1999, 7 COCHR C, V0, P57
   Kjendahl A, 1997, CLIN REHABIL, V11, P192, DOI 10.1177/026921559701100302
   Lai X, 1998, ZHONGGUO ZHONG XI YI JIE HE ZA ZHI, V18, P648
   Lai X, 1997, CHINESE ACUPUNCTURE, V4, P201
   Lai X, 2004, CHINESE J CLIN REHAB, V8, P3818
   Lain X, 1997, CHINESE ACUPUNCTURE, V12, P713
   Li C, 1994, INT J CLIN ACUPUNCTU, V5, P389
   Li X, 1997, CHINESE J REHABITATI, V3, P22
   Li Y, 1997, ACUPUNCTURE RES, V3, P22
   Li Y, 1994, ACUPUNCTURE RES, V19, P4
   Li Y, 1993, CHINESE ACUPUNCTURE, V4, P35
   Liang R, 1993, INT J CLIN ACUPUNCTU, V4, P19
   Liu G, 2004, CHINESE J CLIN REHAB, V8, P4424
   Liu H, 2004, CHINESE J CLIN REHAB, V8, P1916
   Liu J, 1998, CHINESE ACUPUNCTURE, V4, P197
   Lun X, 1999, J CLIN ACUPUNCTURE M, V15, P8
   Macpherson H, 2001, COMPLEMENT THER MED, V9, P246, DOI 10.1054/ctim.2001.0488
   Magnusson M, 1994, STROKE, V25, P1176, DOI 10.1161/01.STR.25.6.1176
   *min H, 1999, CHIN HLTH STAT DIG, V0, P69
   Moher D, 1998, LANCET, V352, P609, DOI 10.1016/S0140-6736(98)01085-X
   Muo F, 2001, SHANGHAI J ACUPUNCTU, V20, P6
   Naeser M, 1992, J NEURO REHAB, V6, P163
   Omahony P, 1999, J PUBLIC HEALTH MED, V21, P166, DOI 10.1093/pubmed/21.2.166
   Park J, 2001, J NEUROL, V248, P558, DOI 10.1007/s004150170132
   Qi G, 2000, J TIANJIN COLL TRADI, V19, P23
   Qu X, 1991, JIANG 11 TRADITIONAL, V22, P32
   Ramsay D, 1998, JAMA-J AM MED ASSOC, V280, P1518
   Sallstrom S, 1996, COMPL THER MED, V4, P193
   Schulz K, 1995, JAMA-J AM MED ASSOC, V273, P408, DOI 10.1001/jama.273.5.408
   Smith L, 2002, ASSESSING EVIDENCE E, V0, P0
   Sui M, 2001, ACUPUNCTURE RES, V26, P131
   Sulter G, 1999, STROKE, V30, P1538, DOI 10.1161/01.STR.30.8.1538
   Sun H, 2001, CHIN ACUPUNCT MOXIBU, V21, P275
   Sze F, 2002, STROKE, V33, P186, DOI 10.1161/hs0102.101815
   Tong L, 1997, INT J CLIN ACUPUNCTU, V9, P133
   Vantulder M, 2002, COCHRANE DB SYST REV, V0, P2
   Vickers A, 1998, CONTROL CLIN TRIALS, V19, P159, DOI 10.1016/S0197-2456(97)00150-5
   Wang M, 2004, SHANGHAI J ACUPUNCTU, V23, P7
   Wang ZY, 2001, MODERN REHABILITATIO, V5, P130
   Wei L, 2005, CHINESE J CLIN REHAB, V9, P106
   White A, 2001, COMPLEMENT THER MED, V9, P237, DOI 10.1054/ctim.2001.0489
   Wu D, 1999, J CLIN ACUPUNCTURE M, V15, P33
   Wu JN, 1996, J ALTERN COMPLEMENT MED, V2, P19, DOI 10.1089/acm.1996.2.19
   Xiao F, 1996, J CHINESE MED, V50, P27
   Zhang H, 1996, INT FORUM INFORM DOC, V21, P10
   Zhang L, 2002, CHINESE J INFORM TRA, V9, P63
   Zhang S, 1997, CHINESE ACUPUNCTURE, V9, P517
   Zhang S, 2005, COCHRANE DB SYST REV, V0, P2
   Zhang Z, 1988, J TRADITIONAL CHINES, V5, P33
   Zhang Z, 2002, HEILONGJIANG MED PHA, V25, P71
   Zheng L, 2000, SHANGHAI J ACUPUNCTU, V19, P8
   Zheng Z, 1996, SHANGHAI J ACUPUNCTU, V15, P15
   Zhou J, 1995, CHINESE ACUPUNCTURE, V3, P6
   余明哲 , 2002, [中国中医基础医学杂志, V0, P0
NR 82
TC 53
Z9 54
U1 0
U2 16
PU WILEY
PI HOBOKEN
PA 111 RIVER ST, HOBOKEN 07030-5774, NJ USA
SN 1469-493X
EI 
J9 COCHRANE DB SYST REV
PD JUN 15
PY 2006
VL 0
IS 3
BP 
EP 
DI 10.1002/14651858.CD004131.pub2
PG 22
WC Medicine, General & Internal
SC General & Internal Medicine
GA 065EE
UT WOS:000239141400032
ER

PT J
AU Yucel, Neslihan
   Cayli, SR
   Ates, Ozkan
   Karadag, Nese
   Firat, Serpil
   Turkoz, Yusuf
AF Yucel, Neslihan
   Cayli, Suleyman
   Ates, Ozkan
   Karadag, Nese
   Firat, Serpil
   Turkoz, Yusuf
TI Evaluation of the neuroprotective effects of citicoline after experimental spinal cord injury: Improved behavioral and neuroanatomical recovery
SO NEUROCHEMICAL RESEARCH
LA English
DT Article
DE spinal cord injury; methylprednisolone; citicoline; lipid peroxidation; neurobehavioral recovery
ID transient forebrain ischemia; experimental focal ischemia; lipid-peroxidation; nitric-oxide; cerebral-ischemia; cdp-choline; motor function; methylprednisolone; mechanism; rat
AB Spinal cord injury (SCI) caused by trauma mainly occurs in two mechanisms as primary and secondary injury. Secondary injury following the primary impact includes various pathophysiological and biochemical events. Methylprednisolone is the only pharmacological agent having clinically proven beneficial effects on SCI. Citicoline has been shown to have clinical and experimental beneficial effects on brain ischemia. This study aims to investigate the neuroprotective effect of citicoline in an experimental SCI model in rats. Sixty adult Wistar albino rats were randomized into five groups. SCI was performed by the weight-drop model. Group I underwent laminectomy alone. The Group 2 underwent laminectomy followed by SCI and received no medication. Group3, Group 4 and Group 5 underwent laminectomy followed by SCI and received medication. Group 3 and Group 5 received citicoline and Group 4 and Group 5 received methylprednisolone. The rats were divided into two subgroups for biochemical analysis (sacrificed at 24 h after surgery) and neurobehavioral and histopathological evaluation (sacrificed at 6 weeks after surgery). Malonildialdehyde levels, nitric oxide levels and trauma size ratios were lower and reduced glutathione levels were higher in Group 3, Group 4 and Group 5 as compared to Group 2. Posttraumatic neurological recovery after surgery was significantly better in Group 3, Group 4 and Group 5 compared to Group 2. In conclusion, this study demonstrates that citicoline is as effective as methylprednisolone. The efficacy of citicoline combined with methylprednisolone is not superior to either citicoline or methylprednisolone alone.
C1 Inonu Univ, Fac Med, Dept Emergency Med, TR-44069 Malatya, Turkey.
   Inonu Univ, Fac Med, Dept Neurosurg, TR-44069 Malatya, Turkey.
   Inonu Univ, Fac Med, Dept Pathol, TR-44069 Malatya, Turkey.
   Inonu Univ, Fac Med, Dept Biochem, TR-44069 Malatya, Turkey.
RP Yucel, N (通讯作者)，Inonu Univ, Fac Med, Dept Emergency Med, TR-44069 Malatya, Turkey.
EM nyucel@inonu.edu.tr
CR Adibhatla R, 2003, ANTIOXID REDOX SIGN, V5, P647, DOI 10.1089/152308603770310329
   Adibhatla R, 2002, J NEUROSCI RES, V70, P133, DOI 10.1002/jnr.10403
   Adibhatla R, 2001, STROKE, V32, P2376, DOI 10.1161/hs1001.096010
   Allen AR, 1911, JAMA-J AM MED ASSOC, VLVII, P878
   Amar A, 1999, NEUROSURGERY, V44, P1027, DOI 10.1097/00006123-199905000-00052
   Anderson D, 1993, ANN EMERG MED, V22, P987, DOI 10.1016/S0196-0644(05)82739-8
   Barut S, 1993, NEUROSURG REV, V16, P53, DOI 10.1007/BF00308614
   Baskaya M, 2000, J NEUROSURG, V92, P448, DOI 10.3171/jns.2000.92.3.0448
   Basso D, 1996, EXP NEUROL, V139, P244, DOI 10.1006/exnr.1996.0098
   Blight A, 1989, J NEUROL SCI, V91, P15, DOI 10.1016/0022-510X(89)90073-7
   Bracken M, 1990, NEW ENGL J MED, V322, P1405, DOI 10.1056/NEJM199005173222001
   Braughler J, 1985, J NEUROSURG, V62, P806, DOI 10.3171/jns.1985.62.6.0806
   Braughler J, 1982, J NEUROSURG, V56, P838, DOI 10.3171/jns.1982.56.6.0838
   Cakir E, 2005, J CLIN NEUROSCI, V12, P923, DOI 10.1016/j.jocn.2005.03.013
   Constantini S, 1994, J NEUROSURG, V80, P97, DOI 10.3171/jns.1994.80.1.0097
   Demediuk P, 1985, PROG BRAIN RES, V63, P1
   Ellman G, 1959, ARCH BIOCHEM BIOPHYS, V82, P70, DOI 10.1016/0003-9861(59)90090-6.PMID:13650640
   Farooque M, 1999, ACTA NEUROPATHOL, V98, P22, DOI 10.1007/s004010051047
   Fercakova A, 1992, BRAIN RES, V593, P159, DOI 10.1016/0006-8993(92)91304-W
   Gale K, 1985, EXP NEUROL, V88, P123, DOI 10.1016/0014-4886(85)90118-9
   Goldberger M, 1990, EXP NEUROL, V107, P113, DOI 10.1016/0014-4886(90)90149-M
   Hall E, 1993, ANN EMERG MED, V22, P1022, DOI 10.1016/S0196-0644(05)82745-3
   Hall E, 1992, J NEUROSURG, V76, P13, DOI 10.3171/jns.1992.76.1.0013
   Hall E, 1982, J NEUROSURG, V57, P247, DOI 10.3171/jns.1982.57.2.0247
   Huang S, 2001, LIFE SCI, V69, P1057, DOI 10.1016/S0024-3205(01)01195-X
   Ignarro L, 1987, P NATL ACAD SCI USA, V84, P9265, DOI 10.1073/pnas.84.24.9265
   Moncada S, 1993, NEW ENGL J MED, V329, P2002
   Ozbek E, 2000, EUR UROL, V37, P172, DOI 10.1159/000020135
   Peunova N, 1993, NATURE, V364, P450, DOI 10.1038/364450a0
   Rao A, 2000, J NEUROCHEM, V75, P2528, DOI 10.1046/j.1471-4159.2000.0752528.x
   Rao A, 1999, J NEUROSCI RES, V58, P697, DOI 10.1002/(SICI)1097-4547(19991201)58:5<697::AID-JNR11>3.3.CO;2-2
   Rao A, 2001, BRAIN RES, V893, P268, DOI 10.1016/S0006-8993(00)03280-7
   Rivlin A, 1977, J NEUROSURG, V47, P577, DOI 10.3171/jns.1977.47.4.0577
   Schabitz W, 1996, J NEUROL SCI, V138, P21, DOI 10.1016/0022-510X(95)00341-X
   Schabitz W, 1999, STROKE, V30, P427, DOI 10.1161/01.STR.30.2.427
   Secades J, 1995, METHODS FIND EXP SB, V17, P2
   Shuaib A, 2000, EXP NEUROL, V161, P733, DOI 10.1006/exnr.1999.7314
   Tator C, 1991, J NEUROSURG, V75, P15, DOI 10.3171/jns.1991.75.1.0015
   Uchiyama M, 1978, ANAL BIOCHEM, V86, P271, DOI 10.1016/0003-2697(78)90342-1
   Voneuler M, 1996, EXP NEUROL, V137, P242, DOI 10.1006/exnr.1996.0023
   Young W, 1992, J NEUROL NEUROSUR PS, V55, P635, DOI 10.1136/jnnp.55.8.635
   Young W, 1982, J NEUROSURG, V57, P667, DOI 10.3171/jns.1982.57.5.0667
NR 42
TC 26
Z9 27
U1 0
U2 9
PU SPRINGER/PLENUM PUBLISHERS
PI NEW YORK
PA 233 SPRING ST, NEW YORK, NY 10013 USA
SN 0364-3190
EI 
J9 NEUROCHEM RES
PD JUN 15
PY 2006
VL 31
IS 6
BP 767
EP 775
DI 10.1007/s11064-006-9075-1
PG 9
WC Biochemistry & Molecular Biology; Neurosciences
SC Biochemistry & Molecular Biology; Neurosciences & Neurology
GA 071VC
UT WOS:000239631000007
PM 16794862
ER

PT J
AU Sprigg, Nikola
   Bath, PM
   Zhao, Lian
   Willmot, MR
   Gray, LJ
   Walker, MF
   Dennis, MS
   Russell, Nigel
AF Sprigg, Nikola
   Bath, Philip
   Zhao, Lian
   Willmot, Mark
   Gray, Laura
   Walker, Marion
   Dennis, Martin
   Russell, Nigel
TI Granulocyte-colony-stimulating factor mobilizes bone marrow stem cells in patients with subacute ischemic stroke - The Stem cell Trial of recovery EnhanceMent after stroke (STEMS) pilot randomized, controlled trial (ISRCTN 16784092)
SO STROKE
LA English
DT Article
DE ischemic stroke; stem cells; colony-stimulating factors; stroke recovery
ID acute myocardial-infarction; cerebral-ischemia; in-vivo; g-csf; classification; platelet; therapy; safety; brain; blood
AB Background and Purpose - Loss of motor function is common after stroke and leads to significant chronic disability. Stem cells are capable of self-renewal and of differentiating into multiple cell types, including neurones, glia, and vascular cells. We assessed the safety of granulocyte-colony-stimulating factor (G-CSF) after stroke and its effect on circulating CD34(+) stem cells. Methods - We performed a 2-center, dose-escalation, double-blind, randomized, placebo-controlled pilot trial (ISRCTN 16784092) of G-CSF (6 blocks of 1 to 10 mu g/kg SC, 1 or 5 daily doses) in 36 patients with recent ischemic stroke. Circulating CD34+ stem cells were measured by flow cytometry; blood counts and measures of safety and functional outcome were also monitored. All measures were made blinded to treatment. Results - Thirty-six patients, whose mean +/- SD age was 76 +/- 8 years and of whom 50% were male, were recruited. G-CSF (5 days of 10 mu g/ kg) increased CD34+ count in a dose-dependent manner, from 2.5 to 37.7 at day 5 (area under curve, P = 0.005). A dose-dependent rise in white cell count (P < 0.001) was also seen. There was no difference between treatment groups in the number of patients with serious adverse events: G-CSF, 7/24 (29%) versus placebo 3/12 (25%), or in their dependence (modified Rankin Scale, median 4, interquartile range, 3 to 5) at 90 days. Conclusions - G-CSF is effective at mobilizing bone marrow CD34+ stem cells in patients with recent ischemic stroke. Administration is feasible and appears to be safe and well tolerated. The fate of mobilized cells and their effect on functional outcome remain to be determined.
C1 Univ Nottingham, Queens Med Ctr, Inst Neurosci, Stroke Trials Unit, Nottingham NG7 2UH, England.
   Univ Nottingham, Dept Haematol, Nottingham NG7 2UH, England.
   Univ Edinburgh, Dept Clin Neurosci, Edinburgh EH8 9YL, Midlothian, Scotland.
RP Bath, PM (通讯作者)，Univ Nottingham, Queens Med Ctr, Inst Neurosci, Stroke Trials Unit, D Floor,S Block, Nottingham NG7 2UH, England.
EM philip.bath@nottingham.ac.uk
CR Adams H, 1993, STROKE, V24, P35, DOI 10.1161/01.STR.24.1.35
   Adams H, 2000, STROKE, V31, P601
   Bamford J, 1991, LANCET, V337, P1521, DOI 10.1016/0140-6736(91)93206-O
   Barnett D, 1999, CLIN LAB HAEMATOL, V21, P301, DOI 10.1046/j.1365-2257.1999.00253.x
   Brazelton T, 2000, SCIENCE, V290, P1775, DOI 10.1126/science.290.5497.1775
   Cavallaro A, 2000, BONE MARROW TRANSPL, V25, P85, DOI 10.1038/sj.bmt.1702072
   Chen J, 2001, STROKE, V32, P1005, DOI 10.1161/01.STR.32.4.1005
   Corti S, 2002, EXP NEUROL, V177, P443, DOI 10.1006/exnr.2002.8004
   Gibson C, 2005, J CEREBR BLOOD F MET, V25, P431, DOI 10.1038/sj.jcbfm.9600033
   Gibson C, 2005, J NEUROPATH EXP NEUR, V64, P763, DOI 10.1097/01.jnen.0000179196.10032.dd
   Haas S, 2005, CURR OPIN NEUROL, V18, P59, DOI 10.1097/00019052-200502000-00012
   Ince H, 2005, CIRCULATION, V112, P3097, DOI 10.1161/CIRCULATIONAHA.105.541433
   Kang H, 2004, LANCET, V363, P751, DOI 10.1016/S0140-6736(04)15689-4
   Kloner R, 2006, JAMA-J AM MED ASSOC, V295, P1058, DOI 10.1001/jama.295.9.1058
   Kozak T, 2002, J NEUROL, V249, P1088, DOI 10.1007/s00415-002-0800-7
   Mezey E, 2000, SCIENCE, V290, P1779, DOI 10.1126/science.290.5497.1779
   Morris C, 2003, BRIT J HAEMATOL, V120, P413, DOI 10.1046/j.1365-2141.2003.04107.x
   Park H, 2005, BRAIN RES, V1041, P125, DOI 10.1016/j.brainres.2004.11.067
   Ripa RS, 2005, HEARTDRUG, V5, P177, DOI 10.1159/000089596
   Schabitz W, 2003, STROKE, V34, P745, DOI 10.1161/01.STR.0000057814.70180.17
   Schattner M, 2000, THROMB RES, V99, P147, DOI 10.1016/S0049-3848(00)00238-3
   Schneider A, 2005, J CLIN INVEST, V115, P2083, DOI 10.1172/JCI23559
   Shyu W, 2006, CAN MED ASSOC J, V174, P927, DOI 10.1503/cmaj.051322
   Shyu W, 2004, CIRCULATION, V110, P1847, DOI 10.1161/01.CIR.0000142616.07367.66
   Six I, 2003, EUR J PHARMACOL, V458, P327, DOI 10.1016/S0014-2999(02)02785-1
   Sohngen D, 1998, BONE MARROW TRANSPL, V22, P1087, DOI 10.1038/sj.bmt.1701481
   Sprigg N, 2005, CURR MED LIT STROKE, V8, P33
   Valgimigli M, 2005, EUR HEART J, V26, P1838, DOI 10.1093/eurheartj/ehi289
   Weissman I, 2002, NEW ENGL J MED, V346, P1576, DOI 10.1056/NEJMsb020693
   Zohlnhofer D, 2006, JAMA-J AM MED ASSOC, V295, P1003, DOI 10.1001/jama.295.9.1003
NR 30
TC 94
Z9 104
U1 0
U2 3
PU LIPPINCOTT WILLIAMS & WILKINS
PI PHILADELPHIA
PA TWO COMMERCE SQ, 2001 MARKET ST, PHILADELPHIA, PA 19103 USA
SN 0039-2499
EI 
J9 STROKE
PD DEC 15
PY 2006
VL 37
IS 12
BP 2979
EP 2983
DI 10.1161/01.STR.0000248763.49831.c3
PG 5
WC Clinical Neurology; Peripheral Vascular Disease
SC Neurosciences & Neurology; Cardiovascular System & Cardiology
GA 124ZO
UT WOS:000243411500031
PM 17082474
ER

PT J
AU Daly, JJ
   Fang, Y
   Perepezko, EM
   Siemionow, V
   Yue, GH
AF Daly, Jj
   Fang, Y
   Perepezko, Em
   Siemionow, V
   Yue, Gh
TI Prolonged cognitive planning time, elevated cognitive effort, and relationship to coordination and motor control following stroke
SO IEEE TRANSACTIONS ON NEURAL SYSTEMS AND REHABILITATION ENGINEERING
LA English
DT Article; Proceedings Paper
DE brain; electroencephalography (EEG); motor control; movement-related cortical potential (MRCP); stroke
ID brain activation; recovery; movement
AB Understanding cortical function can provide accurately targeted interventions after stroke. Initially, stroke survivors had prolonged cognitive planning time and elevated cognitive effort, highly correlated with motor control impairments. Exploratory results suggest that neurorehabilitation, accurately targeted to dyscoordination, weakness, and dysfunctional task component execution, can improve cognitive processes controlling motor function.
C1 Case Western Reserve Univ, Sch Med, Dept Neurol, Cleveland, OH 44195 USA.
   Vet Adm Med Ctr, Dept Res, Cleveland, OH 44106 USA.
   Cleveland Clin Fdn, Dept BME, Cleveland, OH 44195 USA.
   Cleveland Clin Fdn, Dept Rehabil Med, Cleveland, OH 44195 USA.
RP Daly, JJ (通讯作者)，Case Western Reserve Univ, Sch Med, Dept Neurol, Cleveland, OH 44195 USA.
EM jjd17@case.edu
FU EUNICE KENNEDY SHRIVER NATIONAL INSTITUTE OF CHILD HEALTH &HUMAN DEVELOPMENT [R01HD036725] Funding Source: NIH RePORTER; NICHD NIH HHS [HD 36725] Funding Source: Medline
CR *committee , 1958, ELECTROEN CLIN NEURO, V10, P370, DOI 10.1016/0013-4694(58)90053-1
   Daly J, 2005, J REHABIL RES DEV, V42, P723, DOI 10.1682/JRRD.2005.02.0048
   Deecke L, 1976, BIOL CYBERN, V23, P99, DOI 10.1007/BF00336013
   Deweerdt WD, 1989, CLIN REHABIL, V3, P139
   Duncan P, 1992, STROKE, V23, P1084, DOI 10.1161/01.STR.23.8.1084
   Duncan P, 1983, PHYS THER, V63, P1606, DOI 10.1093/ptj/63.10.1606
   Fang Y, 2004, BRAIN RES, V1023, P200, DOI 10.1016/j.brainres.2004.07.035
   Fang Y, 2001, J NEUROPHYSIOL, V86, P1764, DOI 10.1152/jn.2001.86.4.1764
   Fang Y, 2001, SOC NEUR ABSTR, V27, P0
   Fuglmeyer A, 1975, SCAND J REHABIL MED, V7, P13
   Hallett M, 1994, ELECTROMYOGR CLIN NEUROPHYSIOL, V34, P5
   Hogan N, 1995, US PATENT, V0, P0
   Johansson B, 2002, J CEREBR BLOOD F MET, V22, P89, DOI 10.1097/00004647-200201000-00011
   Kendall F, 1983, MUSCLE TESTING FUNCT, V0, P0
   Siemionow V, 2000, EXP BRAIN RES, V133, P303, DOI 10.1007/s002210000382
   Yue G, 2000, BRAIN RES, V856, P291, DOI 10.1016/S0006-8993(99)02385-9
NR 17
TC 41
Z9 47
U1 1
U2 4
PU IEEE-INST ELECTRICAL ELECTRONICS ENGINEERS INC
PI PISCATAWAY
PA 445 HOES LANE, PISCATAWAY, NJ 08855 USA
SN 1534-4320
EI 
J9 IEEE T NEUR SYS REH
PD JUN 15
PY 2006
VL 14
IS 2
BP 168
EP 171
DI 10.1109/TNSRE.2006.875554
PG 4
WC Engineering, Biomedical; Rehabilitation
SC Engineering; Rehabilitation
GA 054QW
UT WOS:000238394700011
PM 16792285
ER

PT J
AU Huang, He
   Wolf, SL
   He, Jiping
AF Huang, He
   Wolf, Steven
   He, Jiping
TI Recent developments in biofeedback for neuromotor rehabilitation
SO JOURNAL OF NEUROENGINEERING AND REHABILITATION
LA English
DT Review
ID electro-myographic biofeedback; conventional physical therapy; patients following stroke; virtual-reality; electromyographic biofeedback; upper-extremity; cerebral-palsy; prehension movement; trajectory formation; hemiplegic patient
AB The original use of biofeedback to train single muscle activity in static positions or movement unrelated to function did not correlate well to motor function improvements in patients with central nervous system injuries. The concept of task-oriented repetitive training suggests that biofeedback therapy should be delivered during functionally related dynamic movement to optimize motor function improvement. Current, advanced technologies facilitate the design of novel biofeedback systems that possess diverse parameters, advanced cue display, and sophisticated control systems for use in task-oriented biofeedback. In light of these advancements, this article: ( 1) reviews early biofeedback studies and their conclusions; ( 2) presents recent developments in biofeedback technologies and their applications to task-oriented biofeedback interventions; and ( 3) discusses considerations regarding the therapeutic system design and the clinical application of task-oriented biofeedback therapy. This review should provide a framework to further broaden the application of task-oriented biofeedback therapy in neuromotor rehabilitation.
C1 Arizona State Univ, Biodesign Inst, Ctr Neural Interface Design, Tempe, AZ 85287 USA.
   Arizona State Univ, Harrington Dept Bioengn, Tempe, AZ 85287 USA.
   Emory Univ, Sch Med, Dept Rehabil Med, Atlanta, GA 30322 USA.
   Huazhong Univ Sci & Technol, Wuhan 430074, Peoples R China.
RP He, JP (通讯作者)，Arizona State Univ, Biodesign Inst, Ctr Neural Interface Design, Tempe, AZ 85287 USA.
EM he.huang@asu.edu; swolf@emory.edu; jiping.he@asu.edu
FU EUNICE KENNEDY SHRIVER NATIONAL INSTITUTE OF CHILD HEALTH &HUMAN DEVELOPMENT [N01HD033353] Funding Source: NIH RePORTER; NICHD NIH HHS [N01-HD 3-3353] Funding Source: Medline
CR Abend W, 1982, BRAIN, V105, P331, DOI 10.1093/brain/105.2.331
   Aruin A, 2000, DISABIL REHABIL, V22, P690, DOI 10.1080/096382800445498
   Basmajian J, 1975, ARCH PHYS MED REHAB, V56, P231
   Basmajian J, 1988, BIOFEEDBACK SELF-REG, V13, P275, DOI 10.1007/BF00999085
   Basmajian J, 1963, SCIENCE, V141, P440, DOI 10.1126/science.141.3579.440
   Basmajian J, 1982, PSYCHOSOMATICS, V23, P67
   Basmajian J, 1989, BIOFEEDBACK PRINCIPL, V0, P0
   Beers M, 2000, MERCK MANUAL GERIATR, V24, P1507
   Bernatzky G, 2004, NEUROSCI LETT, V361, P4, DOI 10.1016/j.neulet.2003.12.022
   Bianchi L, 2003, IEEE T NEUR SYS REH, V11, P117, DOI 10.1109/TNSRE.2003.814452
   Binder S, 1981, PHYS THER, V61, P886, DOI 10.1093/ptj/61.6.886
   Bizzi E, 1984, J NEUROSCI, V4, P2738
   Bradley L, 1998, CLIN REHABIL, V12, P11, DOI 10.1191/026921598677671932
   Broeren J, 2004, ARCH PHYS MED REHAB, V85, P1247, DOI 10.1016/j.apmr.2003.09.020
   Brucker B, 1996, ARCH PHYS MED REHAB, V77, P133, DOI 10.1016/S0003-9993(96)90157-4
   Burnside I, 1982, ARCH PHYS MED REHAB, V63, P217
   Caldwell D, 1997, IEEE INT C ROB AUT A, V1, P799
   Cerveri P, 2003, MED BIOL ENG COMPUT, V41, P109, DOI 10.1007/BF02344878
   Colborne G, 1993, ARCH PHYS MED REHAB, V74, P1100, DOI 10.1016/0003-9993(93)90069-M
   Cozean C, 1988, ARCH PHYS MED REHAB, V69, P401
   Crow JL, 1989, INT DISABIL STUD, V11, P155
   Dursun E, 2004, DISABIL REHABIL, V26, P116, DOI 10.1080/09638280310001629679
   Dursun E, 1996, STROKE, V27, P1354, DOI 10.1161/01.STR.27.8.1354
   Dursun E, 1992, EFFECTIVENESS NEW JO, V0, P246
   Fernando C, 1978, BIOFEEDBACK SELF-REG, V3, P435, DOI 10.1007/BF00998946
   Gentilucci M, 1991, NEUROPSYCHOLOGIA, V29, P361, DOI 10.1016/0028-3932(91)90025-4
   Gentilucci M, 1996, NEUROREPORT, V7, P589, DOI 10.1097/00001756-199601310-00051
   Ghez C, 2000, AUDITORY FEEDBACK JO, V0, P0
   Glanz M, 1995, ARCH PHYS MED REHAB, V76, P508, DOI 10.1016/S0003-9993(95)80503-6
   Gourlay D, 2000, COMPUT GRAPH-UK, V24, P695, DOI 10.1016/S0097-8493(00)00072-8
   Gresham G, 1996, POSTSTROKE REHABILIT, V0, P0
   Guercio J, 1997, BRAIN INJURY, V11, P353, DOI 10.1080/026990597123511
   Hall D, 2004, MATH TECHNIQUES MULT, V13, P449
   Hashimoto R, 1998, EUR NEUROL, V40, P151, DOI 10.1159/000007972
   Hesse S, 2003, CURR OPIN NEUROL, V16, P705, DOI 10.1097/00019052-200312000-00010
   Hilgard ER, 1975, THEOR LEARN, V0, P550
   Holden M, 1999, NEUROLOGY REPORT, V23, P57
   Holden M, 2002, NEUROLOGY REPORT, V26, P62
   Huang H, 2004, P SOC NEUR 34 ANN M, V0, P0
   Huang H, 2005, INTERACTIVE MULTIMOD, V0, P0
   Huang H, 2004, P 26 ANN INT C IEEE, V0, P0
   Hurd W, 1980, AM J PHYS MED REHAB, V59, P73
   Inglis J, 1984, ARCH PHYS MED REHAB, V65, P755
   Intiso D, 1994, STROKE, V25, P1189, DOI 10.1161/01.STR.25.6.1189
   Jack D, 2001, IEEE T NEUR SYS REH, V9, P308, DOI 10.1109/7333.948460
   Jovanov E, 2005, J NEUROENG REHABIL, V2, P6, DOI 10.1186/1743-0003-2-6
   Keele S, 1968, PSYCHOL BULL, V70, P387, DOI 10.1037/h0026739
   Kenyon RV, 2004, J NEUROENG REHABIL, V1, P13, DOI 10.1186/1743-0003-1-13
   Kimmel H, 1981, BIOFEEDBACK SELF-REG, V6, P263, DOI 10.1007/BF00998874
   Koeneman E, 2004, PNEUMATIC MUSCLE HAN, V1, P2711
   Koheil R, 1980, AM J PHYS MED REHAB, V59, P288
   Kohlmeyer K, 1996, ARCH PHYS MED REHAB, V77, P702, DOI 10.1016/S0003-9993(96)90011-8
   Krebs HI, 1998, IEEE TRANS REHABIL ENG, V6, P75, DOI 10.1109/86.662623
   Loureiro R, 2001, USING HAPTICS TECHNO, V0, P1
   Lum P, 2002, ARCH PHYS MED REHAB, V83, P952, DOI 10.1053/apmr.2001.33101
   Lunenburger L, 2004, P 26 ANN INT C IEEE, V0, P0
   Mandel A, 1990, ARCH PHYS MED REHAB, V71, P649
   Merians A, 2002, PHYS THER, V82, P898, DOI 10.1093/ptj/82.9.898
   Metherall P, 1996, J MED ENG TECHNOL, V20, P53, DOI 10.3109/03091909609008380
   Montoya R, 1994, MED BIOL ENG COMPUT, V32, P416, DOI 10.1007/BF02524694
   Monwilliams M, 1993, OPHTHAL PHYSL OPT, V13, P387, DOI 10.1111/j.1475-1313.1993.tb00496.x
   Moreland J, 1994, PHYS THER, V74, P534, DOI 10.1093/ptj/74.6.534
   Moreland J, 1994, PHYS THER, V74, P546, DOI 10.1093/ptj/74.6.546
   Moreland J, 1998, ARCH PHYS MED REHAB, V79, P134, DOI 10.1016/S0003-9993(98)90289-1
   Mulder T, 1986, AM J PHYS MED REHAB, V65, P173
   Nash J, 1989, DEV MED CHILD NEUROL, V31, P471
   Nichols D, 1997, PHYS THER, V77, P553, DOI 10.1093/ptj/77.5.553
   Paulignan Y, 1997, EXP BRAIN RES, V114, P226, DOI 10.1007/PL00005631
   Paulignan Y, 1996, HAND BRAIN NEUROPHYS, V20, P513
   Petrofsky J, 2001, EUR J APPL PHYSIOL, V85, P491, DOI 10.1007/s004210100466
   Piron L, 2001, ST HEAL T, V81, P386
   Poon S, 1994, MANAGING MULTIMEDIA, V0, P379
   Popescu V, 2000, IEEE T INF TECHNOL B, V4, P45, DOI 10.1109/4233.826858
   Prevo A, 1982, SCAND J REHABIL MED, V14, P121
   Qian G, 2004, GESTUREDRIVEN MULTIM, V0, P0
   Reinkensmeyer D, 2002, IEEE T NEUR SYS REH, V10, P102, DOI 10.1109/TNSRE.2002.1031978
   Repp B, 2004, PSYCHOL RES-PSYCH FO, V68, P252, DOI 10.1007/s00426-003-0143-8
   Rheingold H, 1991, VIRTUAL REALITY, V0, P0
   Robertson I, 1999, PSYCHOL BULL, V125, P544, DOI 10.1037/0033-2909.125.5.544
   Saiadek J, 2003, ANNU REV CONTROL, V26, P203
   Schleenbaker R, 1993, ARCH PHYS MED REHAB, V74, P1301, DOI 10.1016/0003-9993(93)90083-M
   Schmidt R, 2000, MOTOR LEARNING PERFO, V12, P339
   Silberschatz A, 2002, DATABASE SYSTEM CONC, V24, P1064
   Simmons R, 1998, PERCEPT MOTOR SKILL, V87, P603, DOI 10.2466/pms.1998.87.2.603
   Solaiman B, 1999, IEEE T BIO-MED ENG, V46, P1171, DOI 10.1109/10.790491
   Sveistrup H, 2004, J NEUROENG REHABIL, V1, P10, DOI 10.1186/1743-0003-1-10
   Todorov E, 1997, J MOTOR BEHAV, V29, P147, DOI 10.1080/00222899709600829
   Viau A, 2004, J NEUROENG REHABIL, V1, P11, DOI 10.1186/1743-0003-1-11
   Walker S, 1997, J AM PODIAT MED ASSN, V87, P338, DOI 10.7547/87507315-87-7-338
   Wann J, 1993, BAILLIERE CLIN NEUR, V2, P15
   Weiss PL, 2004, J NEUROENG REHABIL, V1, P12, DOI 10.1186/1743-0003-1-12
   Winstein C, 1989, ARCH PHYS MED REHAB, V70, P755
   Wolf S, 1983, PHYS THER, V63, P1448, DOI 10.1093/ptj/63.9.1448
   Wolf S, 1983, PHYS THER, V63, P1404, DOI 10.1093/ptj/63.9.1404
   Wolf S, 2001, APPL PSYCHOPHYS BIOF, V26, P155, DOI 10.1023/A:1011395324622
   Wolf S, 1983, PHYS THER, V63, P1393, DOI 10.1093/ptj/63.9.1393
   Wolf S, 2001, STROKE, V32, P1635, DOI 10.1161/01.STR.32.7.1635
   Wolf S, 1994, PHYS THER, V74, P826, DOI 10.1093/ptj/74.9.826
   Wong A, 1997, J REHABIL RES DEV, V34, P322
   Wooldridge C, 1976, ARCH PHYS MED REHAB, V57, P407
   Wu G, 1997, IEEE TRANS REHABIL ENG, V5, P399, DOI 10.1109/86.650298
   Xiong N, 2002, INFORMATION FUSION, V3, P163, DOI 10.1016/S1566-2535(02)00055-6
   You S, 2005, STROKE, V36, P1166, DOI 10.1161/01.STR.0000162715.43417.91
   Yun X, 2004, DESIGN IMPLEMENTATIO, V0, P0
   Yun X, 2003, IMPROVED QUATERNION, V0, P0
   Zhang L, 2003, ARCH PHYS MED REHAB, V84, P1118, DOI 10.1016/S0003-9993(03)00203-X
   Zhu R, 2004, IEEE T NEUR SYS REH, V12, P295, DOI 10.1109/TNSRE.2004.827825
   Zifkin B, 2000, EPILEPTIC DISORD, V2, P129
NR 108
TC 186
Z9 189
U1 1
U2 8
PU BMC
PI LONDON
PA CAMPUS, 4 CRINAN ST, LONDON N1 9XW, ENGLAND
SN 1743-0003
EI 
J9 J NEUROENG REHABIL
PD JUN 21
PY 2006
VL 3
IS 
BP 
EP 
DI 10.1186/1743-0003-3-11
PG 12
WC Engineering, Biomedical; Neurosciences; Rehabilitation
SC Engineering; Neurosciences & Neurology; Rehabilitation
GA 235FP
UT WOS:000251219200001
PM 16790060
ER

PT J
AU Dromerick, AW
   Lang, CE
   Birkenmeier, Rebecca
   Hahn, MG
   Sahrmann, SA
   Edwards, DF
AF Dromerick, Alexander
   Lang, Catherine
   Birkenmeier, Rebecca
   Hahn, Michele
   Sahrmann, Shirley
   Edwards, Dorothy
TI Relationships between upper-limb functional limitation and self-reported disability 3 months after stroke
SO JOURNAL OF REHABILITATION RESEARCH AND DEVELOPMENT
LA English
DT Article
DE activities of daily living; arm; cerebrovascular accident; constraint therapy; functional limitation; hemiplegia; motor skills; outcome assessment (healthcare); randomized controlled trials; rehabilitation; upper limb
ID induced movement therapy; upper extremity function; forced use; rehabilitation; recovery; reliability; validation; validity; time
AB This study explored relationships between upper-limb (UL) functional limitations and self-reported disability in stroke patients with relatively pure motor hemiparesis who were enrolled in an acute rehabilitation treatment trial. All participants were enrolled in the VECTORS (Very Early Constraint Treatment for Recovery from Stroke) study. VECTORS is a single-center pilot clinical trial of early application of constraint-induced movement therapy (CIMT). All 39 subjects who completed 90 days of VECTORS were included in this analysis. Trained study personnel who were blinded to the treatment type performed all evaluations. Data in this article examine relationships between assessments performed 90 days after stroke. Functional limitation measures included the Action Research Ann (ARA) test and Wolf Motor Function Test (WMFT), and self-reported disability measures included the Functional Independence Measure (FIM) and Motor Activity Log (MAL) (by telephone). Mean plus or minus standard deviation time from stroke onset to randomization was 9.4 plus or minus 4.3 days, and median time to follow-up was 99 days (range 68-178). Subjects with perfect or near-perfect scores on the ARA test or WMFT reported residual disability on the FIM and MAL. Quality of movement on the WMFT (functional ability score) was not strongly associated with self-reported frequency, and speed of movement on the WMFT (timed score) was not associated with self-reported frequency (MAL amount of use). In this early UL intervention trial, we found that perceived disability measures captured information that was not assessed by functional limitation and impairment scales. Our results indicate that excellent motor recovery as measured by functional limitation and impairment scales did not equal restoration of everyday productive UL use and speed of task completion did not translate to actual use. Our results confirm the need for a measurement strategy that is sensitive to change, assesses a broad performance range, and detects meaningful clinical improvements in early rehabilitation intervention trials.
C1 Washington Univ, Dept Neurol, St Louis, MO USA.
   Washington Univ, Program Occupat Therapy, St Louis, MO USA.
   Washington Univ, Program Phys Therapy, St Louis, MO USA.
RP Dromerick, AW (通讯作者)，Natl Rehabil Hosp, 102 Irving St NW, Washington, DC 20010 USA.
EM alexander.w.dromerick@medstar.net
FU NINDS NIH HHS [NS41261-01] Funding Source: Medline; NATIONAL INSTITUTE OF NEUROLOGICAL DISORDERS AND STROKE [R01NS041261] Funding Source: NIH RePORTER
CR Andrews K, 1979, RHEUMATOL REHABIL, V18, P43, DOI 10.1093/rheumatology/18.1.43
   Biernaskie J, 2004, J NEUROSCI, V24, P1245, DOI 10.1523/JNEUROSCI.3834-03.2004
   Brott T, 1989, STROKE, V20, P871, DOI 10.1161/01.STR.20.7.871
   Campbell D, 1959, PSYCHOL BULL, V56, P81, DOI 10.1037/h0046016
   Chae J, 2001, AM J PHYS MED REHAB, V80, P935, DOI 10.1097/00002060-200112000-00011
   Cifu D, 1999, ARCH PHYS MED REHAB, V80, P0, DOI 10.1016/S0003-9993(99)90101-6
   Critchley M, 1957, ENCEPHALE, V46, P540
   Dromerick A, 2000, STROKE, V31, P2984, DOI 10.1161/01.STR.31.12.2984
   Ferraro M, 2003, NEUROLOGY, V61, P1604, DOI 10.1212/01.WNL.0000095963.00970.68
   Granger C, 1993, AM J PHYS MED REHAB, V72, P84, DOI 10.1097/00002060-199304000-00005
   Granger C, 1986, GUIDE USE UNIFORM DA, V0, P0
   Gresham G, 1995, TREATING TOBACCO USE, V0, P0
   Hall K, 1993, J HEAD TRAUMA REHAB, V8, P60, DOI 10.1097/00001199-199308020-00008
   Harrison , 1985, PHYSIOTHER CAN, V37, P65, DOI 10.3138/PTC.37.2.065
   Jorgensen H, 1995, ARCH PHYS MED REHAB, V76, P406, DOI 10.1016/S0003-9993(95)80568-0
   Katzman R, 1983, AM J PSYCHIAT, V140, P734
   Lyle R, 1981, INT J REHABIL RES, V4, P483, DOI 10.1097/00004356-198112000-00001
   Mahoney FI, 1965, MD STATE MED J, V14, P61
   Marler J, 1995, NEW ENGL J MED, V333, P1581, DOI 10.1056/nejm199512143332401
   Morris D, 2001, ARCH PHYS MED REHAB, V82, P750, DOI 10.1053/apmr.2001.23183
   Paolucci S, 2000, ARCH PHYS MED REHAB, V81, P695, DOI 10.1053/apmr.2000.5583
   Poole J, 1988, ARCH PHYS MED REHAB, V69, P195
   Rankin J, 1957, SCOTT MED J, V2, P200
   Taub E, 1993, ARCH PHYS MED REHAB, V74, P347
   Uswatte G, 2005, STROKE, V36, P2493, DOI 10.1161/01.STR.0000185928.90848.2e
   Uswatte G, 1999, COGNITIVE NEUROREHAB, V0, P0
   Van DLJ, 2004, STROKE, V35, P1410, DOI 10.1161/01.STR.0000126900.24964.7e
   Van DLJ, 1999, STROKE, V30, P2369, DOI 10.1161/01.STR.30.11.2369
   Winstein C, 2003, NEUROREHAB NEURAL RE, V17, P137, DOI 10.1177/0888439003255511
   Wolf S, 1989, EXP NEUROL, V104, P125, DOI 10.1016/S0014-4886(89)80005-6
   Wylie C, 1970, GERIATRICS, V25, P107
NR 31
TC 78
Z9 80
U1 0
U2 24
PU JOURNAL REHAB RES & DEV
PI BALTIMORE
PA DEPT OF VETERANS AFFAIRS REHABIL RES & DEVELOP CTR 103 SOUTH GAY STREET, BALTIMORE, MD 21202-4051 USA
SN 0748-7711
EI 
J9 J REHABIL RES DEV
PD MAY-JUN 15
PY 2006
VL 43
IS 3
BP 401
EP 408
DI 10.1682/JRRD.2005.04.0075
PG 8
WC Rehabilitation
SC Rehabilitation
GA 090CR
UT WOS:000240928700011
PM 17041825
ER

PT J
AU Taub, E
   Uswatte, G
   King, DK
   Morris, D
   Crago, JE
   Chatterjee, A
AF Taub, E
   Uswatte, G
   King, Dk
   Morris, D
   Crago, Je
   Chatterjee, A
TI A placebo-controlled trial of constraint-induced movement therapy for upper extremity after stroke
SO STROKE
LA English
DT Article; Proceedings Paper
DE controlled clinical trials; rehabilitation; stroke; treatment outcome
ID motor function-test; learned nonuse; rehabilitation; reliability
AB Background and Purpose - Constraint-Induced Movement therapy (CI therapy) is a neurorehabilitation technique developed to improve use of the more affected upper extremity after stroke. A number of studies have reported positive effects for this intervention, but an experiment with a credible placebo control group has not yet been published. Methods - We conducted a placebo-controlled trial of CI therapy in patients with mild to moderate chronic ( mean = 4.5 years after stroke) motor deficit after stroke. The CI therapy group received intensive training ( shaping) of the more affected upper extremity for 6 hours per day on 10 consecutive weekdays, restraint of the less affected extremity for a target of 90% of waking hours during the 2-week treatment period, and application of a number of other techniques designed to produce transfer to the life situation. The placebo group received a program of physical fitness, cognitive, and relaxation exercises for the same length of time and with the same amount of therapist interaction as the experimental group. Results - After CI therapy, patients showed large ( Wolf Motor Function Test) to very large improvements in the functional use of their more affected arm in their daily lives ( Motor Activity Log; P < 0.0001). The changes persisted over the 2 years tested. Placebo subjects showed no significant changes. Conclusion - The results support the efficacy of CI therapy for rehabilitating upper extremity motor function in patients with chronic stroke.
C1 Univ Alabama Birmingham, Dept Psychol, Birmingham, AL 35294 USA.
   Univ Alabama Birmingham, Dept Rehabil Serv, Birmingham, AL 35294 USA.
   Univ Alabama Birmingham, Dept Phys Therapy, Birmingham, AL 35294 USA.
   Birmingham Vet Affairs Med Ctr, Res Serv, Birmingham, AL USA.
   Univ Penn, Dept Neurol, Philadelphia, PA 19104 USA.
RP Taub, E (通讯作者)，Univ Alabama Birmingham, Dept Psychol, 1530 3rd Ave S,CPM 712, Birmingham, AL 35294 USA.
EM etaub@uab.edu
FU EUNICE KENNEDY SHRIVER NATIONAL INSTITUTE OF CHILD HEALTH &HUMAN DEVELOPMENT [R01HD034273] Funding Source: NIH RePORTER; NICHD NIH HHS [HD34273] Funding Source: Medline
CR Cohen J, 1988, V2ND, V0, P0
   Duncan PW, 1997, TOP STROKE REHABIL, V3, P1, DOI 10.1080/10749357.1997.11754126
   Kolb B, 2003, PHYS MED REHABIL CLIN N AM, V14, P0, DOI 10.1016/S1047-9651(02)00056-6
   Morris D, 2001, ARCH PHYS MED REHAB, V82, P750, DOI 10.1053/apmr.2001.23183
   Skinner B, 1938, BEHAV ORGANISMS EXPT, V0, P0
   Taub E, 2005, STROKE, V36, P1301, DOI 10.1161/01.STR.0000166043.27545.e8
   Taub E, 2002, NAT REV NEUROSCI, V3, P228, DOI 10.1038/nrn754
   Taub E, 1993, ARCH PHYS MED REHAB, V74, P347
   Taub E, 1999, J REHABIL RES DEV, V36, P237
   Taub E, 1994, J EXP ANAL BEHAV, V61, P281, DOI 10.1901/jeab.1994.61-281
   Uswatte G, 2005, REHABIL PSYCHOL, V50, P34, DOI 10.1037/0090-5550.50.1.34
   Uswatte G, 2005, STROKE, V36, P2493, DOI 10.1161/01.STR.0000185928.90848.2e
   Van DLJ, 2004, STROKE, V35, P1410, DOI 10.1161/01.STR.0000126900.24964.7e
   Van DLJ, 1999, STROKE, V30, P2369, DOI 10.1161/01.STR.30.11.2369
   Williams A, 1980, CLIN APPL, V2, P371
   Wolf S, 2001, STROKE, V32, P1635, DOI 10.1161/01.STR.32.7.1635
NR 16
TC 272
Z9 302
U1 2
U2 25
PU LIPPINCOTT WILLIAMS & WILKINS
PI PHILADELPHIA
PA TWO COMMERCE SQ, 2001 MARKET ST, PHILADELPHIA, PA 19103 USA
SN 0039-2499
EI 
J9 STROKE
PD APR 15
PY 2006
VL 37
IS 4
BP 1045
EP 1049
DI 10.1161/01.STR.0000206463.66461.97
PG 5
WC Clinical Neurology; Peripheral Vascular Disease
SC Neurosciences & Neurology; Cardiovascular System & Cardiology
GA 025UJ
UT WOS:000236292100027
PM 16514097
ER

PT J
AU Petter-puchner, AH
   Sieber, J.
   Hopf, R.
   Oehlinger, W.
   Schuller, M.
   Redl, H.
AF Petter-puchner, A
   Sieber, J
   Hopf, R
   Oehlinger, W
   Schuller, M
   Redl, H
TI NON-activated protein C as post-treatment after spinal cord compression injury in rats
SO ACTA NEUROCHIRURGICA
LA English
DT Article
DE spinal cord injury; zymogen protein C; drug safety
ID tumor-necrosis-factor; brain; apoptosis; model; complication; population; exposure
AB Background. Neuroprotective effects of recombinant human activated Protein C (rhAPC) in models of Spinal Cord Injury (SCI) and ischemic stroke have been reported in rodents. To rule out immunogenicity of rhAPC and to possibly maintain the physiological PC/thrombin balance the use of zymogen PC in SCI might be preferable. Although activation of Protein C (PC) has been demonstrated in rats, the efficacy and drug safety of NON activated PC has not been previously tested in experimental SCI. Methods. Twelve rats were subjected to 40 g compression of the spinal cord at TH11 for 20 minutes and randomly allocated to either the NON activated PC (25 IU/kg) or the Placebo group (saline). Results. 25 IU treatment yielded improved recovery from SCI compared to placebo and the triple fold dose of PC (75 IU/kg) was subsequently tested to detect treatment associated complications (TAC). Treatment was administered as a single shot via the right vena jugularis forty minutes after onset of compression. The observation period was 5 weeks in 25 IU treated and 1 week in the 75 IU treated rats. Improvement of motor function recovery was measured with behaviour tests and electrophysiology. Findings. Single shot treatment with 25 IU/kg of NON activated PC led to improved recovery in terms of behaviour and electrophysiology. TACs neither occurred in the 25 IU nor in the 75 IU group within one week. Conclusion. NON activated PC is a potent and safe drug in experimental SCI and should be considered for treatment in neurotrauma.
C1 AUVA, Trauma Res Ctr, Ludwig Boltzmann Inst Expt & Clin Traumatol, A-1200 Vienna, Austria.
   Krankenhaus Krems, Dept Pathol, Krems, Austria.
   Med Univ Graz, Dept Pathol, Graz, Austria.
RP Petter-Puchner, AH (通讯作者)，AUVA, Trauma Res Ctr, Ludwig Boltzmann Inst Expt & Clin Traumatol, Donaueschingenstr 13, A-1200 Vienna, Austria.
EM alexander.petter@lbitrauma.org
CR Basso D, 1995, J NEUROTRAUM, V12, P1, DOI 10.1089/neu.1995.12.1
   Behrmann D, 1992, J NEUROTRAUM, V9, P197, DOI 10.1089/neu.1992.9.197
   Benveniste E, 1992, AM J PHYSIOL, V263, P0, DOI 10.1152/ajpcell.1992.263.1.C1
   Bernard G, 2003, CRIT CARE, V7, P155, DOI 10.1186/cc2167
   Boschen K, 2003, INT J REHABIL RES, V26, P157, DOI 10.1097/00004356-200309000-00001
   Bracken M, 2002, COCHRANE DATABASE SY, V0, P0
   Butt S, 2002, J NEUROSCI, V22, P9961
   Carlson G, 2003, J BONE JOINT SURG AM, V85A, P86, DOI 10.2106/00004623-200301000-00014
   Carlson GD, 2002, SPINE J, V2, P116, DOI 10.1016/S1529-9430(01)00029-8
   Cheng T, 2003, NAT MED, V9, P338, DOI 10.1038/nm826
   Citerio G, 2002, MINERVA ANESTESIOL, V68, P315
   Conti A, 2003, J NEUROSURG SCI, V47, P89
   Donovan W, 2000, SPINAL CORD, V38, P7, DOI 10.1038/sj.sc.3100931
   Dumont R, 2001, CLIN NEUROPHARMACOL, V24, P265, DOI 10.1097/00002826-200109000-00003
   Emery E, 1998, J NEUROSURG, V89, P911, DOI 10.3171/jns.1998.89.6.0911
   Friedlander R, 2003, NEW ENGL J MED, V348, P1365, DOI 10.1056/NEJMra022366
   Ha B, 2002, J NEUROCHEM, V83, P934, DOI 10.1046/j.1471-4159.2002.01203.x
   Hermann G, 2001, NEUROBIOL DIS, V8, P590, DOI 10.1006/nbdi.2001.0414
   Houle J, 2003, EXP NEUROL, V182, P247, DOI 10.1016/S0014-4886(03)00029-3
   Hurlbert R, 2000, J NEUROSURG, V93, P1, DOI 10.3171/spi.2000.93.1.0001
   Kajitani M, 2000, J CARDIAC SURG, V15, P378
   Murray M, 2004, PROG BRAIN RES, V143, P133, DOI 10.1016/S0079-6123(03)43013-6
   Okajima K, 2004, CURR VASC PHARMACOL, V2, P125, DOI 10.2174/1570161043476429
   Pichler L, 1995, THROMB HAEMOSTASIS, V73, P252
   Schnell L, 1999, EUR J NEUROSCI, V11, P3648, DOI 10.1046/j.1460-9568.1999.00792.x
   Schnell L, 1999, J NEUROPATH EXP NEUR, V58, P245, DOI 10.1097/00005072-199903000-00004
   Streiff M, 2002, TRANSFUSION, V42, P18, DOI 10.1046/j.1537-2995.2002.00011.x
   Taoka Y, 2000, SPINAL CORD, V38, P754, DOI 10.1038/sj.sc.3101096
   Taoka Y, 1998, J NEUROSCI, V18, P1393
   Tresch M, 1999, J NEUROPHYSIOL, V82, P3563, DOI 10.1152/jn.1999.82.6.3563
   Tsuji M, 2004, EXP NEUROL, V189, P58, DOI 10.1016/j.expneurol.2004.01.011
   Wang C, 1996, J NEUROIMMUNOL, V69, P151
   Weber A, 2003, ANN HAEMATOL S1, V82, P90
   Wells J, 2003, BRAIN, V126, P1628, DOI 10.1093/brain/awg178
   Zandieh S, 2003, SPINAL CORD, V41, P16, DOI 10.1038/sj.sc.3101400
NR 35
TC 2
Z9 3
U1 0
U2 1
PU SPRINGER WIEN
PI WIEN
PA SACHSENPLATZ 4-6, PO BOX 89, A-1201 WIEN, AUSTRIA
SN 0001-6268
EI 
J9 ACTA NEUROCHIR
PD JUL 15
PY 2006
VL 148
IS 7
BP 765
EP 771
DI 10.1007/s00701-006-0784-7
PG 7
WC Clinical Neurology; Surgery
SC Neurosciences & Neurology; Surgery
GA 058SR
UT WOS:000238685400012
PM 16708170
ER

PT J
AU Fregni, Felipe
   Pascual-leone, Alvaro
AF Fregni, Felipe
   Pascual-leone, Alvaro
TI Hand motor recovery after stroke: Tuning the orchestra to improve hand motor function
SO COGNITIVE AND BEHAVIORAL NEUROLOGY
LA English
DT Article
DE stroke; motor recovery; primary motor cortex; ipsilateral motor cortex; transcranial magnetic stimulation
ID transcranial magnetic stimulation; cortical reorganization; unaffected hemisphere; transcallosal inhibition; electrical-stimulation; healthy-subject; premotor cortex; time-course; area; rehabilitation
AB The motor deficits after stroke are not only the manifestation of the injured brain region, but rather the expression of the ability of the rest of the brain to maintain function. After a lesion in the primary motor cortex, parallel motor circuits might be activated to generate some alternative input to the spinal motoneurons. These parallel circuits may originate from areas such as the contralateral, undamaged primary motor area, bilateral premotor areas, bilateral supplementary motor areas, bilateral somatosensory areas, cerebellum, and basal ganglia. Most importantly, the efferent, cortico-spinal output pathways must be preserved for a desired behavioral result. Most of the recovery of function after a stroke may represent actual relearning of the skills with the injured brain. The main neural mechanisms underlying this relearning process after stroke involve shifts of distributed contributions across a specific neural network (fundamentally the network engaged in skill learning in the healthy). If these notions are indeed correct, then neuromodulatory approaches, such as transcranial magnetic stimulation, targeting these parallel circuits might be useful to limit injury and promote recovery after a stroke. This paper reviews the stroke characteristics that can predict a good recovery and compensations across brain areas that can be implemented after a stroke to accelerate motor function recovery.
C1 [Fregni, Felipe] Beth Israel Deaconess Med Ctr, Harvard Ctr Noninvas BrainStimulat, Boston, MA 02215 USA.
RP Fregni, F (通讯作者)，Beth Israel Deaconess Med Ctr, Harvard Ctr Noninvas BrainStimulat, 330 Brookline Ave,KS 452, Boston, MA 02215 USA.
EM ffregni@bidmc.harvard.edu
FU NATIONAL CENTER FOR RESEARCH RESOURCES [K24RR018875] Funding Source: NIH RePORTER; NATIONAL HEART, LUNG, AND BLOOD INSTITUTE [K30HL004095] Funding Source: NIH RePORTER; NATIONAL INSTITUTE OF NEUROLOGICAL DISORDERS AND STROKE [R01NS047754] Funding Source: NIH RePORTER; NCRR NIH HHS [K24 RR018875] Funding Source: Medline; NHLBI NIH HHS [K30 HL04095-03] Funding Source: Medline; NINDS NIH HHS [R01-NS 47754, R01-NS 20068] Funding Source: Medline
CR Ago T, 2003, J NEUROL NEUROSUR PS, V74, P1152, DOI 10.1136/jnnp.74.8.1152
   Alagona G, 2001, STROKE, V32, P1304, DOI 10.1161/01.STR.32.6.1304
   Boroojerdi B, 1996, J NEUROL SCI, V144, P160, DOI 10.1016/S0022-510X(96)00222-5
   Brown J, 2003, NEUROL RES, V25, P815, DOI 10.1179/016164103771953907
   Butefisch C, 2003, BRAIN, V126, P470, DOI 10.1093/brain/awg044
   Byl N, 2003, NEUROREHAB NEURAL RE, V17, P176, DOI 10.1177/0888439003257137
   Carey J, 2002, BRAIN, V125, P773, DOI 10.1093/brain/awf091
   Chae J, 1998, STROKE, V29, P975, DOI 10.1161/01.STR.29.5.975
   Chiappa K, 1995, J CLIN NEUROPHYSIOL, V12, P82
   Chollet F, 1991, ANN NEUROL, V29, P63, DOI 10.1002/ana.410290112
   Conforto A, 2002, ANN NEUROL, V51, P122, DOI 10.1002/ana.10070
   Cramer S, 2000, NEUROPHARMACOLOGY, V39, P842, DOI 10.1016/S0028-3908(99)00258-0
   Daskalakis Z, 2004, J PHYSIOL-LONDON, V557, P689, DOI 10.1113/jphysiol.2003.059808
   Delvaux V, 2003, CLIN NEUROPHYSIOL, V114, P1217, DOI 10.1016/S1388-2457(03)00070-1
   Ferbert A, 1992, J PHYSIOL-LONDON, V453, P525, DOI 10.1113/jphysiol.1992.sp019243
   Fisher C, 1992, CAN J NEUROL SCI, V19, P57, DOI 10.1017/S0317167100042542
   Foltys H, 2003, CLIN NEUROPHYSIOL, V114, P2404, DOI 10.1016/S1388-2457(03)00263-3
   Fregni F, 2005, NEUROREPORT, V16, P1551, DOI 10.1097/01.wnr.0000177010.44602.5e
   Fridman E, 2004, BRAIN, V127, P747, DOI 10.1093/brain/awh082
   Frost S, 2003, J NEUROPHYSIOL, V89, P3205, DOI 10.1152/jn.01143.2002
   Gilio F, 2003, J PHYSIOL-LONDON, V551, P563, DOI 10.1113/jphysiol.2003.044313
   Habas C, 2004, NEUROREPORT, V15, P595, DOI 10.1097/00001756-200403220-00005
   Jang S, 2003, NEUROREPORT, V14, P1305, DOI 10.1097/01.wnr.0000078700.79393.09
   Jorgensen H, 1995, ARCH PHYS MED REHAB, V76, P406, DOI 10.1016/S0003-9993(95)80568-0
   Jorgensen H, 1995, ARCH PHYS MED REHAB, V76, P399, DOI 10.1016/S0003-9993(95)80567-2
   Kanouchi T, 1997, J NEUROL NEUROSUR PS, V62, P629, DOI 10.1136/jnnp.62.6.629
   Kimberley T, 2004, EXP BRAIN RES, V154, P450, DOI 10.1007/s00221-003-1695-y
   Kinomoto K, 2003, NEUROREPORT, V14, P1671, DOI 10.1097/00001756-200309150-00003
   Kobayashi M, 2004, NEUROLOGY, V62, P91, DOI 10.1212/WNL.62.1.91
   Kobayashi M, 2003, NEUROIMAGE, V20, P2259, DOI 10.1016/S1053-8119(03)00220-9
   Lackner E, 2003, CLIN REHABIL, V17, P648, DOI 10.1191/0269215503cr660oa
   Laplane D, 1977, J NEUROL SCI, V31, P29, DOI 10.1016/0022-510X(77)90004-1
   Lee L, 2003, J NEUROSCI, V23, P5308
   Liepert J, 2000, MUSCLE NERVE, V23, P1761, DOI 10.1002/1097-4598(200011)23:11<1761::AID-MUS14>3.0.CO;2-M
   Liepert J, 2000, STROKE, V31, P1210, DOI 10.1161/01.STR.31.6.1210
   Liepert J, 2001, J NEUROL, V248, P315, DOI 10.1007/s004150170207
   Loubinoux I, 2003, NEUROIMAGE, V20, P2166, DOI 10.1016/j.neuroimage.2003.08.017
   Maier M, 2002, CEREB CORTEX, V12, P281, DOI 10.1093/cercor/12.3.281
   Meyer B, 1995, BRAIN, V118, P429, DOI 10.1093/brain/118.2.429
   Muellbacher W, 2002, ARCH NEUROL-CHICAGO, V59, P1278, DOI 10.1001/archneur.59.8.1278
   Munchau A, 2002, J NEUROSCI, V22, P554, DOI 10.1523/JNEUROSCI.22-02-00554.2002
   Murase N, 2004, ANN NEUROL, V55, P400, DOI 10.1002/ana.10848
   Netz J, 1995, EXP BRAIN RES, V104, P527
   Nudo R, 1996, SCIENCE, V272, P1791, DOI 10.1126/science.272.5269.1791
   Pascual-leone A, 1999, PHILOS T R SOC B, V354, P1229, DOI 10.1098/rstb.1999.0476
   Paulus W, 2003, SUPPL CLIN NEUROPHYS, V56, P249
   Pennisi G, 2002, CLIN NEUROPHYSIOL, V113, P1536, DOI 10.1016/S1388-2457(02)00255-9
   Peurala S, 2002, CLIN REHABIL, V16, P709, DOI 10.1191/0269215502cr543oa
   Pineiro R, 2002, STROKE, V33, P103, DOI 10.1161/hs0102.100482
   Plautz E, 2003, NEUROL RES, V25, P801, DOI 10.1179/016164103771953880
   Rossini PM, 2004, PHYS MED REHABIL CLIN N AM, V15, P263, DOI 10.1016/S1047-9651(03)00124-4
   Rossini P, 1998, NEUROREPORT, V9, P2141, DOI 10.1097/00001756-199806220-00043
   Rushworth M, 2003, NEUROIMAGE, V20, P0, DOI 10.1016/j.neuroimage.2003.09.011
   Schaechter J, 2002, NEUROREHAB NEURAL RE, V16, P326, DOI 10.1177/154596830201600403
   Schallert T, 2003, PHYS MED REHABIL CLIN N AM, V14, P0, DOI 10.1016/S1047-9651(02)00055-4
   Seitz R, 1998, ARCH NEUROL-CHICAGO, V55, P1081, DOI 10.1001/archneur.55.8.1081
   Shelton F, 2001, STROKE, V32, P107, DOI 10.1161/01.STR.32.1.107
   Shimizu T, 2002, BRAIN, V125, P1896, DOI 10.1093/brain/awf183
   Silvestrini M, 1995, NEUROLOGY, V45, P1815, DOI 10.1212/WNL.45.10.1815
   Small S, 2002, BRAIN, V125, P1544, DOI 10.1093/brain/awf148
   Smania N, 2003, ARCH PHYS MED REHAB, V84, P1692, DOI 10.1053/S0003-9993(03)00277-6
   Stevens J, 2003, ARCH PHYS MED REHAB, V84, P1090, DOI 10.1016/S0003-9993(03)00042-X
   Strens L, 2003, CURR BIOL, V13, P1201, DOI 10.1016/S0960-9822(03)00453-6
   Trompetto C, 2000, CLIN NEUROPHYSIOL, V111, P1860, DOI 10.1016/S1388-2457(00)00419-3
   Ward N, 2003, BRAIN, V126, P1430, DOI 10.1093/brain/awg145
   Ward N, 2003, BRAIN, V126, P2476, DOI 10.1093/brain/awg245
   Wassermann E, 1993, ELECTROEN CLIN NEURO, V89, P424, DOI 10.1016/0168-5597(93)90116-7
   Weiller C, 1992, ANN NEUROL, V31, P463, DOI 10.1002/ana.410310502
   Werhahn K, 2003, ANN NEUROL, V54, P464, DOI 10.1002/ana.10686
   Wongphaet P, 2003, JOURNAL OF THE MEDICAL ASSOCIATION OF THAILAND, V86, P579
   Zemke A, 2003, STROKE, V34, P0, DOI 10.1161/01.STR.0000065827.35634.5E
NR 71
TC 67
Z9 74
U1 0
U2 11
PU LIPPINCOTT WILLIAMS & WILKINS
PI PHILADELPHIA
PA TWO COMMERCE SQ, 2001 MARKET ST, PHILADELPHIA, PA 19103 USA
SN 1543-3633
EI 
J9 COGN BEHAV NEUROL
PD MAR 15
PY 2006
VL 19
IS 1
BP 21
EP 33
DI 10.1097/00146965-200603000-00003
PG 13
WC Behavioral Sciences; Clinical Neurology
SC Behavioral Sciences; Neurosciences & Neurology
GA V44FU
UT WOS:000202989400003
PM 16633016
ER

PT J
AU Newton, JM
   Ward, NS
   Parker, GJM
   Deichmann, Ralf
   Alexander, DC
   Friston, KJ
   Frackowiak, RSJ
AF Newton, Jennifer
   Ward, Nick
   Parker, Geoffrey
   Deichmann, Ralf
   Alexander, Daniel
   Friston, Karl
   Frackowiak, Richard
TI Non-invasive mapping of corticofugal fibres from multiple motor areas - relevance to stroke recovery
SO BRAIN
LA English
DT Article
DE diffusion tensor; tractography; stroke; motor recovery; functional MRI
ID white-matter architecture; diffusion-tensor; internal capsule; corticospinal tract; human brain; frontal-lobe; spinal-cord; topographic organization; ischemic-stroke; mr tractography
AB Recovery of motor function after subcortical stroke appears to be related to the integrity of descending connections from the ipsilesional cortical motor system, a view supported by the observation of greater than normal movement-related activation in ipsilesional motor regions in chronic subcortical stroke patients. This suggests that damage to the descending output fibres from one region of the cortical motor system may be compensated by activity in areas that retain corticofugal outputs. Though the trajectories of corticofugal fibres from each major component of the motor system through the corona radiata and internal capsule are well described in non-human primates, they have not been described fully in humans. Our study set out to map the trajectories of these connections in a group of healthy volunteers (8 male, 4 female; age range = 31-68 years, median = 48.5 years) and establish whether this knowledge can be used to assess stroke-induced disconnection of the cortical motor system and better interpret functional reorganization of the cortical motor system. We describe the trajectories of the connections from each major component of the motor system to the cerebral peduncle using diffusion-weighted imaging and probabilistic tractography in normal subjects. We observed good reproducibility of these connections over subjects. The comparative topography of these connections revealed many similarities between humans and other primates. We then inferred damage to corticofugal pathways in stroke patients (n = 3) by comparing the overlap between regions of subcortical white matter damage with the trajectories of the connections to each motor area. In a small series of case studies, we found that inferred disconnections could explain enhanced hand-grip-related responses, as assessed with functional MRI, in the ipsilesional motor system. These results confirm that selective disruption of motor corticofugal fibres influences functional reorganization and outcome in individual patients.
C1 UCL, Wellcome Dept Imaging Neurosci, London, England.
   UCL, Dept Headache Brain Injury & Rehabil, Inst Neurol, London, England.
   UCL, Dept Comp Sci, London, England.
   Univ Manchester, Manchester, Lancs, England.
   IRRCS Santa Lucia, Rome, Italy.
   Ecole Normale Super, Dept Etudes Cognit, F-75231 Paris, France.
RP Newton, JM (通讯作者)，Univ Calif Los Angeles, BOX 951769,1-138 RNRC, Los Angeles, CA 90095 USA.
EM jennienewton@ucla.edu
FU Engineering and Physical Sciences Research Council [GR/T22858/01, GR/T02669/01] Funding Source: researchfish; Wellcome Trust [071398] Funding Source: Medline
CR Alexander D, 2002, MAGN RESON MED, V48, P331, DOI 10.1002/mrm.10209
   Andersson J, 2001, NEUROIMAGE, V13, P903, DOI 10.1006/nimg.2001.0746
   Ashburner J, 2005, NEUROIMAGE, V26, P839, DOI 10.1016/j.neuroimage.2005.02.018
   Behrens T, 2003, MAGN RESON MED, V50, P1077, DOI 10.1002/mrm.10609
   Biber M, 1978, EXP NEUROL, V59, P492, DOI 10.1016/0014-4886(78)90240-6
   Catsmanberrevoets C, 1976, NEUROSCI LETT, V3, P245, DOI 10.1016/0304-3940(76)90050-1
   Ciccarelli O, 2003, NEUROIMAGE, V19, P1545, DOI 10.1016/S1053-8119(03)00190-3
   Conturo T, 1999, P NATL ACAD SCI USA, V96, P10422, DOI 10.1073/pnas.96.18.10422
   Deichmann R, 2000, NEUROIMAGE, V12, P112, DOI 10.1006/nimg.2000.0601
   Deichmann R, 2004, NEUROIMAGE, V21, P757, DOI 10.1016/j.neuroimage.2003.09.062
   Dum R, 1991, J NEUROSCI, V11, P667
   Dum R, 1996, J NEUROSCI, V16, P6513
   Duvernoy H, 1995, HUMAN BRAIN STEM CER, V0, P0
   Englander R, 1975, NEUROLOGY, V25, P823, DOI 10.1212/WNL.25.9.823
   Fries W, 1993, BRAIN, V116, P369, DOI 10.1093/brain/116.2.369
   Friston K, 1998, NEUROIMAGE, V7, P30, DOI 10.1006/nimg.1997.0306
   Geyer S, 2000, ANAT EMBRYOL, V202, P443, DOI 10.1007/s004290000127
   Guye M, 2003, NEUROIMAGE, V19, P1349, DOI 10.1016/S1053-8119(03)00165-4
   He S, 1995, J NEUROSCI, V15, P3284
   He S, 1993, J NEUROSCI, V13, P952
   Henson R, 2002, NEUROIMAGE, V15, P83, DOI 10.1006/nimg.2001.0940
   Holodny A, 2005, RADIOLOGY, V234, P649, DOI 10.1148/radiol.2343032087
   Johansen-berg H, 2004, P NATL ACAD SCI USA, V101, P13335, DOI 10.1073/pnas.0403743101
   Konishi J, 2005, NEUROLOGY, V64, P108, DOI 10.1212/01.WNL.0000148477.65273.0C
   Kunimatsu A, 2003, NEURORADIOLOGY, V45, P532, DOI 10.1007/s00234-003-0974-4
   Lee J, 2005, NEUROIMAGE, V26, P771, DOI 10.1016/j.neuroimage.2005.02.036
   Maier M, 2002, CEREB CORTEX, V12, P281, DOI 10.1093/cercor/12.3.281
   Marshall R, 2000, STROKE, V31, P656, DOI 10.1161/01.STR.31.3.656
   Morecraft R, 2002, BRAIN, V125, P176, DOI 10.1093/brain/awf011
   Mori S, 1999, ANN NEUROL, V45, P265, DOI 10.1002/1531-8249(199902)45:2<265::AID-ANA21>3.0.CO;2-3
   Murray E, 1981, J COMP NEUROL, V195, P339, DOI 10.1002/cne.901950212
   Pagani E, 2005, NEUROIMAGE, V26, P258, DOI 10.1016/j.neuroimage.2005.01.008
   Parker G, 2005, NEUROIMAGE, V24, P656, DOI 10.1016/j.neuroimage.2004.08.047
   Parker G, 2005, PHILOS T R SOC B, V360, P893, DOI 10.1098/rstb.2005.1639
   Parker G, 2003, LECT NOTES COMPUT SC, V2732, P684
   Parker G, 2003, J MAGN RESON IMAGING, V18, P242, DOI 10.1002/jmri.10350
   Pierpaoli C, 1996, MAGNET RESON MED, V36, P893, DOI 10.1002/mrm.1910360612
   Pierpaoli C, 2001, NEUROIMAGE, V13, P1174, DOI 10.1006/nimg.2001.0765
   Pineiro R, 2000, STROKE, V31, P672, DOI 10.1161/01.STR.31.3.672
   Porter R, 1993, CORTICOSPINAL FUNCTI, V0, P0
   Reese T, 2003, MAGN RESON MED, V49, P177, DOI 10.1002/mrm.10308
   Rorden C, 2000, BEHAV NEUROL, V12, P191, DOI 10.1155/2000/421719
   Ross E, 1980, NEUROLOGY, V30, P59, DOI 10.1212/WNL.30.1.59
   Seitz R, 1998, ARCH NEUROL-CHICAGO, V55, P1081, DOI 10.1001/archneur.55.8.1081
   Sunderland A, 1989, J NEUROL NEUROSUR PS, V52, P1267, DOI 10.1136/jnnp.52.11.1267
   Tournier J, 2003, NEUROIMAGE, V20, P276, DOI 10.1016/S1053-8119(03)00236-2
   Tournier J, 2004, NEUROIMAGE, V23, P1176, DOI 10.1016/j.neuroimage.2004.07.037
   Tuch D, 2002, MAGNET RESON MED, V48, P577, DOI 10.1002/mrm.10268
   Tuch D, 2005, PHILOS T R SOC B, V360, P869, DOI 10.1098/rstb.2005.1651
   Tuch D, 2003, NEURON, V40, P885, DOI 10.1016/S0896-6273(03)00758-X
   Ward N, 2006, BRAIN, V129, P809, DOI 10.1093/brain/awl002
   Ward N, 2003, BRAIN, V126, P1430, DOI 10.1093/brain/awg145
   Wenzelburger R, 2005, BRAIN, V128, P64, DOI 10.1093/brain/awh317
   Werring D, 2000, J NEUROL NEUROSUR PS, V69, P269, DOI 10.1136/jnnp.69.2.269
   Werring D, 1998, J NEUROL NEUROSUR PS, V65, P863, DOI 10.1136/jnnp.65.6.863
   Wheeler-kingshott C, 2002, P INT SOC MAGN RESON, V10, P1118
   Yamada K, 2004, J MAGN RESON IMAGING, V20, P923, DOI 10.1002/jmri.20215
NR 58
TC 174
Z9 180
U1 0
U2 10
PU OXFORD UNIV PRESS
PI OXFORD
PA GREAT CLARENDON ST, OXFORD OX2 6DP, ENGLAND
SN 0006-8950
EI 
J9 BRAIN
PD JUL 15
PY 2006
VL 129
IS 
BP 1844
EP 1858
DI 10.1093/brain/awl106
PG 15
WC Clinical Neurology; Neurosciences
SC Neurosciences & Neurology
GA 059VV
UT WOS:000238761200025
PM 16702192
ER

PT J
AU Jang, SH
   Kwon, YH
   Lee, MY
   Ahn, SH
   Kim, JH
   Jeong, DH
   Choi, BY
   Lee, DG
AF Jang, Sh
   Kwon, Yh
   Lee, My
   Ahn, Sh
   Kim, Jh
   Jeong, Dh
   Choi, By
   Lee, Dg
TI Corticospinal tract compression by hematoma in a patient with intracerebral hemorrhage: A diffusion tensor tractography and functional MRI study
SO YONSEI MEDICAL JOURNAL
LA English
DT Article
DE functional MRI; diffusion tensor tractography; corticospinal tract; stroke
ID motor recovery; stroke; localization; tracking; knob
AB The purpose of this study was to demonstrate corticospinal tract compression that was due to a hematoma by using diffusion tenser tractography (DTT) and functional MRI (fMRI) in a patient with an intracerebral hemorrhage (ICH). A 23-year-old right-handed woman presented with severe paralysis of her right extremities at the onset of a spontaneous ICH. Over the first three days from onset, the motor function of the affected upper and lower extremities rapidly recovered to the extent that she was able to overcome applied resistance to the affected limbs, and her limbs regained normal function 3 weeks after onset. The tract of the right hemisphere originated from the primary sensori-motor cortex (SMI) and it passed through the known corticospinal tract pathway. However, the tract of the left hemisphere was similar to that of the right hemisphere except that it was displaced to the antero-medial side by the hematoma at the cerebral peduncle. Only the contralateral SM1 area centered on the precentral knob was activated during affected (right) or unaffected (left) hand movements, respectively. In conclusion, fMRI and DTT demonstrated a corticospinal tract compression due to hematoma in this patient. We conclude that the combined use of these two modalities appears to improve the accuracy of investigating the state of the corticospinal tract.
C1 Yeungnam Univ, Sch Med, Dept Phys Med & Rehabil, Taegu 705717, South Korea.
   Daegu Univ, Grad Sch, Dept Rehabil Sci, Taegu, South Korea.
   Korea Nasarene Univ, Dept Rehabil Technol, Cheonan, South Korea.
   Yeungnam Univ, Sch Med, Dept Neurosurg, Taegu 705717, South Korea.
RP Kwon, YH (通讯作者)，Yeungnam Univ, Sch Med, Dept Phys Med & Rehabil, 317 Daemyung Dong, Taegu 705717, South Korea.
EM jwonpt@lycos.co.kr
CR Bastings E, 1997, J NEUROL REHABIL, V11, P97
   Biernaskie J, 2001, J NEUROSCI, V21, P5272, DOI 10.1523/JNEUROSCI.21-14-05272.2001
   Binkofski F, 1996, ANN NEUROL, V39, P460, DOI 10.1002/ana.410390408
   Calautti C, 2003, STROKE, V34, P1553, DOI 10.1161/01.STR.0000071761.36075.A6
   Cramer S, 1997, STROKE, V28, P2518, DOI 10.1161/01.STR.28.12.2518
   Jang S, 2004, NEUROREPORT, V15, P395, DOI 10.1097/00001756-200403010-00002
   Kim Y, 2004, NEUROREPORT, V15, P1899, DOI 10.1097/00001756-200408260-00013
   Kim Y, 1994, J KOREAN ACAD REHAB, V18, P780
   Lee S, 2004, AM J NEURORADIOL, V25, P25
   Lee S, 2003, EPILEPSIA, V44, P1536, DOI 10.1111/j.0013-9580.2003.43502.x
   Macdonell R, 1999, NEUROLOGY, V53, P1462, DOI 10.1212/WNL.53.7.1462
   Mori S, 1999, ANN NEUROL, V45, P265, DOI 10.1002/1531-8249(199902)45:2<265::AID-ANA21>3.0.CO;2-3
   Mori S, 2002, NMR BIOMED, V15, P468, DOI 10.1002/nbm.781
   Witte O, 1998, CURR OPIN NEUROL, V11, P655, DOI 10.1097/00019052-199812000-00008
   Yamada K, 2003, STROKE, V34, P0, DOI 10.1161/01.STR.0000085827.54986.89
   Yousry T, 1997, BRAIN, V120, P141, DOI 10.1093/brain/120.1.141
NR 16
TC 8
Z9 8
U1 0
U2 0
PU YONSEI UNIV COLL MEDICINE
PI SEOUL
PA 50-1 YONSEI-RO, SEODAEMUN-GU, SEOUL 120-752, SOUTH KOREA
SN 0513-5796
EI 
J9 YONSEI MED J
PD FEB 28
PY 2006
VL 47
IS 1
BP 135
EP 139
DI 10.3349/ymj.2006.47.1.135
PG 5
WC Medicine, General & Internal
SC General & Internal Medicine
GA 021CP
UT WOS:000235960900017
PM 16502496
ER

PT J
AU Takata, Kotaro
   Yamauchi, Hideki
   Tatsuno, Hisashi
   Hashimoto, Keiji
   Abo, Masahiro
AF Takata, Kotaro
   Yamauchi, Hideki
   Tatsuno, Hisashi
   Hashimoto, Keiji
   Abo, Masahiro
TI Is the ipsilateral cortex surrounding the lesion or the non-injured contralateral cortex important for motor recovery in rats with photochemically induced cortical lesions?
SO EUROPEAN NEUROLOGY
LA English
DT Article
DE photochemical model; brain injury; recovery; lpsilateral cortex; contralateral cortex
ID focal cerebral-ischemia; somatosensory cortex; brain infarction; functional mri; reorganization; stroke; stimulation; plasticity
AB Primary Objective: To determine whether the ipsilateral cortex surrounding the lesion or the non-injured contralateral cortex is important for motor recovery after brain damage in the photochemically initiated thrombosis (PIT) model. Research Design: We induced PIT in the sensorimotor cortex in rats and examined the recovery of motor function using the beam-walking test. Methods and Procedures: In 24 rats, the right sensorimotor cortex was lesioned after 2 days of training for the beam-walking test (group 1). After 10 days, PIT was induced in the left sensorimotor cortex. Eight additional rats (group 2) received 2 days training in beam walking, then underwent the beam-walking test to evaluate function. After 10 days of testing, the left sensorimotor cortex was lesioned and recovery was monitored by the beam-walking test for 8 days. Main Outcomes and Results: In group 1 animals, left hindlimb function caused by a right sensorimotor cortex lesion recovered within 10 days after the operation. Right hindlimb function caused by the leftside lesion recovered within 6 days. In group 2, right hindlimb function caused by induction of the left-side lesion after a total of 12 days of beam-walking training and testing recovered within 6 days as with the double PIT model. The training effect may be relevant to reorganization and neuromodulation. Motor recovery patterns did not indicate whether motor recovery was dependent on the ipsilateral cortex surrounding the lesion or the cortex of the contralateral side. Conclusion: The results emphasize the need for selection of appropriate programs tailored to the area of cortical damage in order to enhance motor functional recovery in this model. Copyright (c) 2006 S. Karger AG, Basel.
C1 Jikei Univ, Sch Med, Dept Rehabil Med, Minato Ku, Tokyo 1058461, Japan.
RP Abo, M (通讯作者)，Jikei Univ, Sch Med, Dept Rehabil Med, Minato Ku, 3-25-8,Nishi Shinbashi, Tokyo 1058461, Japan.
EM abo@jikei.ac.jp
CR Abo M, 2004, BRAIN INJURY, V18, P1017, DOI 10.1080/02699050410001672305
   Abo M, 2003, BRAIN INJURY, V17, P799, DOI 10.1080/0269905031000088658
   Abo M, 2001, NEUROREPORT, V12, P1543, DOI 10.1097/00001756-200105250-00048
   Aizawa H, 1991, EXP BRAIN RES, V84, P668
   Alkadhi H, 2000, AM J NEURORADIOL, V21, P1423
   Ansved T, 1996, J NEUROL SCI, V144, P14, DOI 10.1016/S0022-510X(96)00220-1
   Biernaskie J, 2005, EUR J NEUROSCI, V21, P989, DOI 10.1111/j.1460-9568.2005.03899.x
   Biernaskie J, 2001, J NEUROSCI, V21, P5272, DOI 10.1523/JNEUROSCI.21-14-05272.2001
   Cao Y, 1998, STROKE, V29, P112, DOI 10.1161/01.STR.29.1.112
   Carr L, 1993, BRAIN, V116, P1223, DOI 10.1093/brain/116.5.1223
   Chen P, 2002, P NATL ACAD SCI USA, V99, P9031, DOI 10.1073/pnas.132076299
   Cheng H, 1998, NEUROSCI LETT, V242, P69, DOI 10.1016/S0304-3940(98)00050-0
   Dijkhuizen R, 2003, J NEUROSCI, V23, P510, DOI 10.1523/JNEUROSCI.23-02-00510.2003
   Feeney D, 1982, SCIENCE, V217, P855, DOI 10.1126/science.7100929
   Feydy A, 2002, STROKE, V33, P1610, DOI 10.1161/01.STR.0000017100.68294.52
   Grome J, 1988, J CEREBR BLOOD F MET, V8, P89, DOI 10.1038/jcbfm.1988.11
   Hall R, 1974, BRAIN RES, V66, P23, DOI 10.1016/0006-8993(74)90076-6
   Jang S, 2003, NEUROREPORT, V14, P137, DOI 10.1097/00001756-200301200-00025
   Kleim J, 2004, J NEUROSCI, V24, P628, DOI 10.1523/JNEUROSCI.3440-03.2004
   Kwakkel G, 1999, LANCET, V354, P191, DOI 10.1016/S0140-6736(98)09477-X
   Liepert J, 2000, STROKE, V31, P1210, DOI 10.1161/01.STR.31.6.1210
   Nudo R, 1996, SCIENCE, V272, P1791, DOI 10.1126/science.272.5269.1791
   Spenger C, 2000, EXP NEUROL, V166, P246, DOI 10.1006/exnr.2000.7524
   Van CN, 2006, NMR BIOMED, V19, P10, DOI 10.1002/nbm0986
   Watson B, 1985, ANN NEUROL, V17, P497, DOI 10.1002/ana.410170513
   Xerri C, 1998, J NEUROPHYSIOL, V79, P2119, DOI 10.1152/jn.1998.79.4.2119
NR 26
TC 7
Z9 8
U1 0
U2 0
PU KARGER
PI BASEL
PA ALLSCHWILERSTRASSE 10, CH-4009 BASEL, SWITZERLAND
SN 0014-3022
EI 
J9 EUR NEUROL
PD JUN 15
PY 2006
VL 56
IS 2
BP 106
EP 112
DI 10.1159/000095700
PG 7
WC Clinical Neurology; Neurosciences
SC Neurosciences & Neurology
GA 093EN
UT WOS:000241150800004
PM 16960450
ER

PT J
AU Richards, Lorie
   Rothi, LJG
   Davis, Sandra
   Wu, SS
   Nadeau, SE
AF Richards, Lorie
   Rothi, Leslie
   Davis, Sandra
   Wu, Samuel
   Nadeau, Stephen
TI Limited dose response to Constraint-induced Movement Therapy in patients with chronic stroke
SO CLINICAL REHABILITATION
LA English
DT Article
ID arm use; reliability; hemiparesis; recovery; autocite; validity; deficit; trial
AB Objective: To compare outcomes in motor skill, perceived amount of use and ability of the paretic arm in daily activities between traditional Constraint-Induced Movement Therapy, consisting of 6 hours of in-clinic, therapist-guided task practice, and a shortened Constraint-Induced Movement Therapy, consisting of 1 hour of in-clinic, therapist-guided task practice coupled with 5 hours of unsupervised practice at home. Design: A secondary analysis of two previous randomized, controlled, double-blind, parallel group studies. Setting: A research clinic. Participants: Thirty-nine individuals with hemiparesis from a chronic unilateral stroke who were able to extend the wrist 10 degrees and the fingers and thumb 10 degrees from a flexed position and were participants in one of the two studies examining the efficacy of adding neuroplasticity adjuvants to Constraint-Induced Movement Therapy. Main outcome measures: The Wolf Motor Function Test was used to assess motor skill and the Motor Activity Log amount of use and quality of movement scales were used to assess perceived amount of use and ability respectively. Interventions: Constraint-Induced Movement Therapy plus donepezil in the CIMT-6 study (the traditional 6 hours of in-clinic task practice) and Constraint-induced Movement Therapy plus repetitive transcranial magnetic stimulation in the CIMT-1 study 0 hour of in-clinic task practice). Results: Motor skill gains after two weeks of therapy were equivalent for both groups (n = 39, mean difference = 2.81, P> 0.22), but gains were not maintained six months later with either intervention protocol. Despite this, participants in the CIMT-6 group reported greater use (mean difference = 1.52, P < 0.001) and movement quality (mean difference = 0.95, P < 0.004) than those with less therapist-guided practice. Both groups had regressed somewhat in use and ability at the six-month follow-up. Conclusion: These results suggest that 6 hours of therapist-guided practice may not be necessary to facilitate motor skill gains, but may influence patterns of use.
C1 Univ Florida, Brain Rehabil Res Ctr, N Florida S Georgia Vet Hlth Syst, Gainesville, FL 32608 USA.
   Univ Florida, Occupat Therapy Dept, Gainesville, FL USA.
   Univ Florida, Div Biostat, Gainesville, FL USA.
   Univ Florida, Ctr Geriatr Res Educ & Clin, N Florida S Georgia Vet Hlth Syst Dept, Gainesville, FL 32608 USA.
   Univ Florida, Brain Rehabil Res Ctr, N Florida S Georgia Vet Hlth Syst Dept, Gainesville, FL 32608 USA.
   Univ Florida, Rehabil Outcomes Res Ctr, N Florida S Georgia Vet Hlth Syst Dept, Gainesville, FL 32608 USA.
RP Richards, L (通讯作者)，Univ Florida, Brain Rehabil Res Ctr, N Florida S Georgia Vet Hlth Syst, 1601 SW Archer Rd 151A, Gainesville, FL 32608 USA.
EM lrichard@phhp.ufl.edu
CR *am HA, 2004, 2004 HEART STROK STA, V0, P0
   Dettmers C, 2005, ARCH PHYS MED REHAB, V86, P204, DOI 10.1016/j.apmr.2004.05.007
   Kunkel A, 1999, ARCH PHYS MED REHAB, V80, P624, DOI 10.1016/S0003-9993(99)90163-6
   Liepert J, 2000, STROKE, V31, P1210, DOI 10.1161/01.STR.31.6.1210
   Lum P, 2004, J REHABIL RES DEV, V41, P249, DOI 10.1682/JRRD.2003.06.0092
   Mark V, 2004, RESTOR NEUROL NEUROS, V22, P317
   Miltner W, 1999, STROKE, V30, P586, DOI 10.1161/01.STR.30.3.586
   Nadeau S, 2004, J REHABIL RES DEV, V41, P525, DOI 10.1682/JRRD.2003.07.0108
   Nakayama H, 1994, ARCH PHYS MED REHAB, V75, P394, DOI 10.1016/0003-9993(94)90161-9
   Page S, 2002, NEUROREHAB NEURAL RE, V16, P290, DOI 10.1177/154596802401105225
   Page S, 2002, CLIN REHABIL, V16, P55, DOI 10.1191/0269215502cr473oa
   Page S, 2005, NEUROREHAB NEURAL RE, V19, P27, DOI 10.1177/1545968304272701
   Page S, 2004, ARCH PHYS MED REHAB, V85, P14, DOI 10.1016/S0003-9993(03)00481-7
   Richards L, 2001, OCCUP THER J RES, V21, P201, DOI 10.1177/153944920102100304
   Sterr A, 2002, ARCH PHYS MED REHAB, V83, P1374, DOI 10.1053/apmr.2002.35108
   Taub E, 2005, STROKE, V36, P1301, DOI 10.1161/01.STR.0000166043.27545.e8
   Taub E, 1997, TOP STROKE REHABIL, V3, P38, DOI 10.1080/10749357.1997.11754128
   Taub E, 1993, ARCH PHYS MED REHAB, V74, P347
   Uswatte G, 2005, STROKE, V36, P2493, DOI 10.1161/01.STR.0000185928.90848.2e
   Van DLJ, 2004, STROKE, V35, P1410, DOI 10.1161/01.STR.0000126900.24964.7e
   Wolf S, 2001, STROKE, V32, P1635, DOI 10.1161/01.STR.32.7.1635
NR 23
TC 14
Z9 15
U1 0
U2 4
PU SAGE PUBLICATIONS LTD
PI LONDON
PA 1 OLIVERS YARD, 55 CITY ROAD, LONDON EC1Y 1SP, ENGLAND
SN 0269-2155
EI 
J9 CLIN REHABIL
PD DEC 15
PY 2006
VL 20
IS 12
BP 1066
EP 1074
DI 10.1177/0269215506071263
PG 9
WC Rehabilitation
SC Rehabilitation
GA 138HV
UT WOS:000244354600009
PM 17148518
ER

PT J
AU Miyashita, K
   Itoh, H
   Arai, H
   Suganami, T
   Sawada, N
   Fukunaga, Y
   Sone, M
   Yamahara, K
   Yurugi-kobayashi, T
   Park, K
   Oyamada, N
   Sawada, N
   Taura, D
   Tsujimoto, H
   Chao, TH
   Tamura, N
   Mukoyama, M
   Nakao, K
AF Miyashita, K
   Itoh, H
   Arai, H
   Suganami, T
   Sawada, N
   Fukunaga, Y
   Sone, M
   Yamahara, K
   Yurugi-kobayashi, T
   Park, K
   Oyamada, N
   Sawada, N
   Taura, D
   Tsujimoto, H
   Chao, Th
   Tamura, N
   Mukoyama, M
   Nakao, K
TI The neuroprotective and vasculo-neuro-regenerative roles of adrenomedullin in ischemic brain and its therapeutic potential
SO ENDOCRINOLOGY
LA English
DT Article
ID cerebral-artery occlusion; central-nervous-system; smooth-muscle-cell; terminal 20 peptide; endogenous adrenomedullin; natriuretic peptide; endothelial-cell; growth-inhibition; gene-transfer; rat model
AB mainly from vascular wall, and its expression is markedly enhanced after stroke. We have revealed that AM promotes not only vasodilation but also vascular regeneration. In this study, we focused on the roles of AM in the ischemic brain and examined its therapeutic potential. We developed novel AM transgenic (AM-Tg) mice that overproduce AM in the liver and performed middle cerebral artery occlusion for 20 min (20mMCAO) to examine the effects of AM on degenerative or regenerative processes in ischemic brain. The infarct area and gliosis after 20m-MCAO was reduced in AM-Tg mice in association with suppression of leukocyte infiltration, oxidative stress, and apoptosis in the ischemic core. In addition, vascular regeneration and subsequent neurogenesis were enhanced in AM-Tg mice, preceded by increase in mobilization of CD34(+) mononuclear cells, which can differentiate into endothelial cells. The vasculo-neuro-regenerative actions observed in AM-Tg mice in combination with neuroprotection resulted in improved recovery of motor function. Brain edema was also significantly reduced in AM-Tg mice via suppression of vascular permeability. In vitro, AM exerted direct antiapoptotic and neurogenic actions on neuronal cells. Exogenous administration of AM in mice after 20m-MCAO also reduced the infarct area, and promoted vascular regeneration and functional recovery. In summary, this study suggests the neuroprotective and vasculo-neuro-regenerative roles of AM and provides basis for a new strategy to rescue ischemic brain through its multiple hormonal actions.
C1 Kyoto Univ, Dept Med & Clin Sci, Grad Sch Med, Sakyo Ku, Kyoto 6068507, Japan.
   Tokyo Med & Dent Univ, Dept Mol Med & Metab, Med Res Inst, Tokyo 1010062, Japan.
   Natl Cheng Kung Univ, Dept Med, Med Ctr, Tainan 701, Taiwan.
RP Itoh, H (通讯作者)，Kyoto Univ, Dept Med & Clin Sci, Grad Sch Med, Sakyo Ku, 54 Shogoin Kawahara, Kyoto 6068507, Japan.
EM hiito@kuhp.kyoto-u.ac.jp
CR Abe M, 2003, BIOCHEM BIOPH RES CO, V306, P10, DOI 10.1016/S0006-291X(03)00903-3
   Asahara T, 1997, SCIENCE, V275, P964, DOI 10.1126/science.275.5302.964
   Dogan A, 1997, J CEREBR BLOOD F MET, V17, P19, DOI 10.1097/00004647-199701000-00004
   Doi K, 1997, BIOCHEM BIOPH RES CO, V239, P889, DOI 10.1006/bbrc.1997.7576
   Eto T, 2001, PEPTIDES, V22, P1693, DOI 10.1016/S0196-9781(01)00513-7
   Gilgun-sherki Y, 2002, PHARMACOL REV, V54, P271, DOI 10.1124/pr.54.2.271
   Graham S, 2001, J CEREBR BLOOD F MET, V21, P99, DOI 10.1097/00004647-200102000-00001
   Hashida S, 2004, CLIN BIOCHEM, V37, P14, DOI 10.1016/j.clinbiochem.2003.09.007
   Hayashi H, 2003, FEBS LETT, V536, P30, DOI 10.1016/S0014-5793(03)00005-X
   Hippenstiel S, 2002, CIRC RES, V91, P618, DOI 10.1161/01.RES.0000036603.61868.F9
   Iimuro S, 2004, CIRC RES, V95, P415, DOI 10.1161/01.RES.0000138018.61065.d1
   Imai Y, 2002, ARTERIOSCL THROM VAS, V22, P1310, DOI 10.1161/01.ATV.0000024685.92243.E7
   Iwase T, 2005, CIRCULATION, V111, P356, DOI 10.1161/01.CIR.0000153352.29335.B9
   Kawai J, 2004, CIRCULATION, V109, P1147, DOI 10.1161/01.CIR.0000117231.40057.6D
   Kim S, 2003, AATCC REV, V3, P23
   Kim W, 2003, FASEB J, V17, P1937, DOI 10.1096/fj.02-1209fje
   Kitamura K, 1993, BIOCHEM BIOPH RES CO, V192, P553, DOI 10.1006/bbrc.1993.1451
   Komatsu Y, 1996, CIRC RES, V78, P606, DOI 10.1161/01.RES.78.4.606
   Krupinski J, 1994, STROKE, V25, P1794, DOI 10.1161/01.STR.25.9.1794
   Longa E, 1989, STROKE, V20, P84, DOI 10.1161/01.STR.20.1.84
   Louissaint A, 2002, NEURON, V34, P945, DOI 10.1016/S0896-6273(02)00722-5
   Miyashita K, 2003, HYPERTENS RES, V26, P0, DOI 10.1291/hypres.26.S93
   Miyashita K, 2003, FEBS LETT, V544, P86, DOI 10.1016/S0014-5793(03)00484-8
   Nagaya N, 2005, AM J PHYSIOL-REG I, V288, P0, DOI 10.1152/ajpregu.00662.2004
   Nagaya N, 2000, CIRCULATION, V101, P498, DOI 10.1161/01.CIR.101.5.498
   Nakano S, 1990, NEUROSCIENCE, V38, P115, DOI 10.1016/0306-4522(90)90378-H
   Nakatomi H, 2002, CELL, V110, P429, DOI 10.1016/S0092-8674(02)00862-0
   Niu P, 2004, CIRCULATION, V109, P1789, DOI 10.1161/01.CIR.0000118466.47982.CC
   Northington F, 2001, NEUROBIOL DIS, V8, P207, DOI 10.1006/nbdi.2000.0371
   Palmer T, 2000, J COMP NEUROL, V425, P479, DOI 10.1002/1096-9861(20001002)425:4<479::AID-CNE2>3.0.CO;2-3
   Serrano J, 2002, MICROSC RES TECHNIQ, V57, P76, DOI 10.1002/jemt.10053
   Shimamura M, 2004, CIRCULATION, V109, P424, DOI 10.1161/01.CIR.0000109496.82683.49
   Shimosawa T, 2002, CIRCULATION, V105, P106, DOI 10.1161/hc0102.101399
   Shindo T, 2001, CIRCULATION, V104, P1964, DOI 10.1161/hc4101.097111
   Sondell M, 1999, J NEUROSCI, V19, P5731, DOI 10.1523/JNEUROSCI.19-14-05731.1999
   Stoll G, 1998, PROG NEUROBIOL, V56, P149, DOI 10.1016/S0301-0082(98)00034-3
   Sun Y, 2003, J CLIN INVEST, V111, P1843, DOI 10.1172/JCI200317977
   Swanson R, 1990, J CEREBR BLOOD F MET, V10, P290, DOI 10.1038/jcbfm.1990.47
   Taguchi A, 2004, J CLIN INVEST, V114, P330, DOI 10.1172/jci200420622
   Teramoto T, 2003, J CLIN INVEST, V111, P1125, DOI 10.1172/JCI200317170
   Tokunaga N, 2004, CIRCULATION, V109, P526, DOI 10.1161/01.CIR.0000109700.81266.32
   Venditti A, 1999, BONE MARROW TRANSPL, V24, P1019, DOI 10.1038/sj.bmt.1702013
   Wang X, 1995, P NATL ACAD SCI USA, V92, P11480, DOI 10.1073/pnas.92.25.11480
   Watanabe K, 2001, ACTA NEUROCHIR, V143, P1157, DOI 10.1007/s007010100007
   Xia C, 2004, HUM GENE THER, V15, P1243, DOI 10.1089/hum.2004.15.1243
   Zhang Z, 2000, J CLIN INVEST, V106, P829, DOI 10.1172/JCI9369
   Zhang Z, 2002, NEUROSCIENCE, V113, P683, DOI 10.1016/S0306-4522(02)00175-6
NR 47
TC 61
Z9 64
U1 0
U2 4
PU ENDOCRINE SOC
PI WASHINGTON
PA 2055 L ST NW, SUITE 600, WASHINGTON, DC 20036 USA
SN 0013-7227
EI 
J9 ENDOCRINOLOGY
PD APR 15
PY 2006
VL 147
IS 4
BP 1642
EP 1653
DI 10.1210/en.2005-1038
PG 12
WC Endocrinology & Metabolism
SC Endocrinology & Metabolism
GA 022HA
UT WOS:000236045000010
PM 16384868
ER

PT J
AU Dong, Yun
   Dobkin, BH
   Cen, SY
   Wu, AD
   Winstein, CJ
AF Dong, Yun
   Dobkin, Bruce
   Cen, Steven
   Wu, Allan
   Winstein, Carolee
TI Motor cortex activation during treatment may predict therapeutic gains in paretic hand function after stroke
SO STROKE
LA English
DT Article
DE magnetic resonance imaging; rehabilitation
ID recovery; adult; trial
AB Background and Purpose - Functional brain imaging after stroke offers insight into motor network adaptations. This exploratory study examined whether motor cortical activation captured during arm-focused therapy can predict paretic hand functional gains. Methods - Eight hemiparetic patients had serial functional MRI (fMRI) while performing a pinch task before, midway, and after 2 weeks of constraint-induced therapy. The Wolf Motor Function Test (WMFT) was performed before and after intervention. Results - There was a linear reduction in ipsilateral (contralesional) primary motor (M1) activation (voxel counts) across time. The midpoint M1 Laterality Index anticipated post-therapeutic change in time to perform the WMFT. The change in ipsilateral M1 voxel count (pre- to mid-) correlated with the change in mean WMFT time (pre- to post-). Conclusions - The relationship between brain activation during treatment and functional gains suggests a use for serial fMRI in predicting the success and optimal duration for a focused therapeutic intervention.
C1 Univ So Calif, Lab Motor Behav & Neurorehabil, Dept Biokinesiol & Phys Therapy, Los Angeles, CA USA.
   Univ So Calif, Keck Sch Med, Dept Neurol, Los Angeles, CA 90089 USA.
   Univ So Calif, Keck Sch Med, Dept Prevent Med, Los Angeles, CA USA.
   Univ So Calif, Keck Sch Med, Div Biostat, Los Angeles, CA USA.
   Univ Calif Los Angeles, Dept Neurol, Los Angeles, CA USA.
RP Winstein, CJ (通讯作者)，Kech Sch Med, Dept Neurol, Lab Motor Behav & Neurorehabil, Dept Biokinesiol & Phys Therapy, 1540 E Alcazar St,CHP-155, Los Angeles, CA 90089 USA.
EM winstein@usc.edu
FU EUNICE KENNEDY SHRIVER NATIONAL INSTITUTE OF CHILD HEALTH &HUMAN DEVELOPMENT [R24HD039629] Funding Source: NIH RePORTER; NATIONAL CENTER FOR RESEARCH RESOURCES [C06RR012169, P41RR013642] Funding Source: NIH RePORTER; NATIONAL INSTITUTE OF NEUROLOGICAL DISORDERS AND STROKE [R01NS045485] Funding Source: NIH RePORTER; NCRR NIH HHS [RR08655, RR12169, RR13642] Funding Source: Medline; NICHD NIH HHS [R24 HD 39629] Funding Source: Medline; NINDS NIH HHS [R01 NS045485, NS 45485] Funding Source: Medline
CR Calautti C, 2003, STROKE, V34, P1553, DOI 10.1161/01.STR.0000071761.36075.A6
   Dobkin B, 2005, NEUROREHAB NEURAL RE, V19, P276, DOI 10.1177/1545968305281892
   Dobkin B, 2004, NEUROIMAGE, V23, P370, DOI 10.1016/j.neuroimage.2004.06.008
   Johansen-berg H, 2002, BRAIN, V125, P2731, DOI 10.1093/brain/awf282
   Smith S, 2004, NEUROIMAGE, V23, P0, DOI 10.1016/j.neuroimage.2004.07.051
   Ward N, 2003, BRAIN, V126, P2476, DOI 10.1093/brain/awg245
   Winstein C, 2003, NEUROREHAB NEURAL RE, V17, P137, DOI 10.1177/0888439003255511
   Wolf S, 2005, NEUROREHAB NEURAL RE, V19, P194, DOI 10.1177/1545968305276663
NR 8
TC 126
Z9 135
U1 0
U2 8
PU LIPPINCOTT WILLIAMS & WILKINS
PI PHILADELPHIA
PA TWO COMMERCE SQ, 2001 MARKET ST, PHILADELPHIA, PA 19103 USA
SN 0039-2499
EI 
J9 STROKE
PD JUN 15
PY 2006
VL 37
IS 6
BP 1552
EP 1555
DI 10.1161/01.STR.0000221281.69373.4e
PG 4
WC Clinical Neurology; Peripheral Vascular Disease
SC Neurosciences & Neurology; Cardiovascular System & Cardiology
GA 048CK
UT WOS:000237925000048
PM 16645139
ER

PT J
AU Frick, EM
   Alberts, JL
AF Frick, Ellen
   Alberts, Jay
TI Combined use of repetitive task practice and an assistive robotic device in a patient with subacute stroke
SO PHYSICAL THERAPY
LA English
DT Article
DE forced use; rehabilitation; robotic therapy; stroke; upper extremity
ID induced movement therapy; constraint-induced therapy; upper extremity function; forced-use; hemiplegic patient; motor function; arm function; reliability; biofeedback; strength
AB Background and Purpose. This case report describes a training program comprising repetitive task practice (RTP) and robotic therapy for a patient with subacute stroke and resultant impaired upper-extremity function. Case Description. A 63-year-old man with right-sided hemiplegia resulting from a hemorrhagic stroke received a combined intervention of RTP and robotic therapy for 4 hours per day for 3 weeks. Clinical and kinetic evaluations were performed before and after intervention. Outcomes. Following the combined intervention, clinical improvements in hand function were observed, maximum grip force decreased slightly, and interlimb coupling decreased. Discussion. An intervention of RTP with robotic therapy may be an effective method to improve upper-extremity function following stroke. Furthermore, the case suggests that improvements in strength are not necessary for improved dexterous function, provided that a minimal level of strength is present.
C1 Cleveland Clin, Dept Biomed Engn, Cleveland, OH 44195 USA.
   Cleveland Clin, Ctr Neurol Restorat, Cleveland, OH 44195 USA.
   Univ Oklahoma, Hlth Sci Ctr, Dept Orthoped Surg & Rehabil, Oklahoma City, OK USA.
   Louis Stokes Vet Affairs Med Ctr, Funct Elect Stimulat Ctr, Cleveland, OH 44106 USA.
RP Alberts, JL (通讯作者)，Cleveland Clin, Dept Biomed Engn, Cleveland, OH 44195 USA.
EM albertj@ccf.org
FU NICHD NIH HHS [R21-HD045514] Funding Source: Medline; EUNICE KENNEDY SHRIVER NATIONAL INSTITUTE OF CHILD HEALTH &HUMAN DEVELOPMENT [R21HD045514] Funding Source: NIH RePORTER
CR Alberts J, 2004, NEUROREHAB NEURAL RE, V18, P250, DOI 10.1177/1545968304271370
   *am HA, 2005, HEART DIS STROK STAT, V0, P0
   Boissy P, 1999, CLIN REHABIL, V13, P354, DOI 10.1191/026921599676433080
   Byl N, 2003, NEUROREHAB NEURAL RE, V17, P176, DOI 10.1177/0888439003257137
   Canning C, 2004, CLIN REHABIL, V18, P300, DOI 10.1191/0269215504cr715oa
   Difabio R, 1990, PHYS THER, V70, P542, DOI 10.1093/ptj/70.9.542
   Duncan P, 1983, PHYS THER, V63, P1606, DOI 10.1093/ptj/63.10.1606
   Duncan P, 1999, STROKE, V30, P2131, DOI 10.1161/01.STR.30.10.2131
   Fasoli S, 2004, ARCH PHYS MED REHAB, V85, P1106, DOI 10.1016/j.apmr.2003.11.028
   Fuglmeyer A, 1975, SCAND J REHABIL MED, V7, P13
   Heller A, 1987, J NEUROL NEUROSUR PS, V50, P714, DOI 10.1136/jnnp.50.6.714
   Liepert J, 2001, J NEUROL, V248, P315, DOI 10.1007/s004150170207
   Lum P, 2002, ARCH PHYS MED REHAB, V83, P952, DOI 10.1053/apmr.2001.33101
   Mark V, 2004, RESTOR NEUROL NEUROS, V22, P317
   Mercier C, 2004, CLIN REHABIL, V18, P215, DOI 10.1191/0269215504cr724oa
   Miltner W, 1999, STROKE, V30, P586, DOI 10.1161/01.STR.30.3.586
   Morris D, 2001, ARCH PHYS MED REHAB, V82, P750, DOI 10.1053/apmr.2001.23183
   Murphy M, 2003, TOP GERIATR REHABIL, V19, P3
   Page S, 2002, ARCH PHYS MED REHAB, V83, P286, DOI 10.1053/apmr.2002.28007
   Page S, 2002, CLIN REHABIL, V16, P55, DOI 10.1191/0269215502cr473oa
   Park S, 2004, NEUROREHAB NEURAL RE, V18, P95, DOI 10.1177/0888439004265113
   Reinkensmeyer D, 2004, ANN REV BIOMED ENG, V6, P0
   Schleenbaker R, 1994, ARCH PHYS MED REHAB, V75, P427, DOI 10.1016/0003-9993(94)90166-X
   Schleenbaker R, 1993, ARCH PHYS MED REHAB, V74, P1301, DOI 10.1016/0003-9993(93)90083-M
   Selles R, 2005, ARCH PHYS MED REHAB, V86, P2330, DOI 10.1016/j.apmr.2005.07.305
   Sterr A, 2003, NEUROLOGY, V61, P842, DOI 10.1212/WNL.61.6.842
   Sunderland A, 1989, J NEUROL NEUROSUR PS, V52, P1267, DOI 10.1136/jnnp.52.11.1267
   Taub E, 1993, ARCH PHYS MED REHAB, V74, P347
   Van DLJ, 1999, STROKE, V30, P2369, DOI 10.1161/01.STR.30.11.2369
   Williams A, 1980, CLIN APPL, V2, P371
   Winstein C, 2003, NEUROREHAB NEURAL RE, V17, P137, DOI 10.1177/0888439003255511
   Wolf S, 1989, EXP NEUROL, V104, P125, DOI 10.1016/S0014-4886(89)80005-6
   Wolf S, 1979, ARCH PHYS MED REHAB, V60, P96
   Wolf S, 1983, PHYS THER, V63, P1393, DOI 10.1093/ptj/63.9.1393
   Wolf S, 2002, NEUROLOGIST, V8, P325, DOI 10.1097/00127893-200211000-00001
NR 35
TC 20
Z9 20
U1 0
U2 5
PU OXFORD UNIV PRESS INC
PI CARY
PA JOURNALS DEPT, 2001 EVANS RD, CARY, NC 27513 USA
SN 0031-9023
EI 
J9 PHYS THER
PD OCT 15
PY 2006
VL 86
IS 10
BP 1378
EP 1386
DI 10.2522/ptj.20050149
PG 9
WC Orthopedics; Rehabilitation
SC Orthopedics; Rehabilitation
GA 090QZ
UT WOS:000240967300005
PM 17012642
ER

PT J
AU Whitall, J
   Savin, DN
   Harris-love, M
   Waller, SM
AF Whitall, J
   Savin, Dn
   Harris-love, M
   Waller, Sm
TI Psychometric properties of a modified Wolf Motor Function Test for people with mild and moderate upper-extremity hemiparesis
SO ARCHIVES OF PHYSICAL MEDICINE AND REHABILITATION
LA English
DT Article
DE cerebrovascular accident; hemiparesis; rehabilitation; reliability and validity
ID constraint-induced therapy; induced movement therapy; subacute stroke; recovery; reliability; performance; hemiplegia
AB Objective: To test the necessity of videotaping, test-retest reliability, and item stability and validity of a modified Wolf Motor Function Test (WMFT) for people with mild and moderate chronic upper-extremity (UE) hemiparesis caused by stroke. Design: Raters of videotape versus direct observation; test-retest reliability over 3 observations, item stability, and criterion validity with upper-extremity Fugl-Meyer Assessment (FMA) in the mildly and moderately impaired groups. Setting: Academic research center. Participants: Sixty-six subjects with chronic UE hemiparesis who participated in a large intervention study. Subjects were classified into mild and moderate groups for additional analyses. Interventions: Not applicable. Main Outcome Measures: Mean and median times of task completion, functional ability, and strength (weight to box) measures of the WMFT. FMA scores for validity assessment. Results: In a subgroup of 10 Subjects, the intraclass correlation coefficient (ICC) for videotape versus direct observation ranged from .96 to .99. For the whole group, test-retest reliability using ICC(2.1) ranged from .97 to .99; stability of the test showed that administration I differed from administrations 2 and 3 but administrations 2 and 3 did not differ; item analysis showed that 4 of 17 items changed across time, and validity, using a correlation with UE FMA, ranged from .86 to .89. Separate mild-and moderate-group analyses were similar to whole-group results. Conclusions: Videotaping the modified WMFT was not necessary for accurate scoring. The modified WMFT is reliable and valid as an outcome measure for people with chronic moderate and mild UE hemiparesis and is stable, but I repeat testing is recommended when practical.
C1 Univ Maryland, Sch Med, Dept Phys Therapy & Rehabil Sci, Baltimore, MD 21201 USA.
   NINDS, NIH, Human Cort Physiol Sect, Bethesda, MD 20892 USA.
RP Whitall, J (通讯作者)，Univ Maryland, Sch Med, Dept Phys Therapy & Rehabil Sci, 100 Penn st, Baltimore, MD 21201 USA.
EM jwhitall@som.umaryland.edu
FU PHS HHS [P6012583] Funding Source: Medline
CR *am HA, 2002, HEART DIS STROK STAT, V0, P0
   Berglund K, 1986, SCAND J REHABIL MED, V18, P155
   Desrosiers J, 1993, CAN J OCCUP THER, V60, P9, DOI 10.1177/000841749306000104
   Domholdt E, 1993, PHYS THERAPY RES PRI, V0, P288
   Duncan P, 2003, STROKE, V34, P2173, DOI 10.1161/01.STR.0000083699.95351.F2
   Duncan P, 1983, PHYS THER, V63, P1606, DOI 10.1093/ptj/63.10.1606
   Filiatrault J, 1991, AM J OCCUP THER, V45, P806, DOI 10.5014/ajot.45.9.806
   Fuglmeyer A, 1975, SCAND J REHABIL MED, V7, P13
   Gowland C, 1992, PHYS THER, V72, P624, DOI 10.1093/ptj/72.9.624
   Kunkel A, 1999, ARCH PHYS MED REHAB, V80, P624, DOI 10.1016/S0003-9993(99)90163-6
   Lyle R, 1981, INT J REHABIL RES, V4, P483, DOI 10.1097/00004356-198112000-00001
   Mcculloch K, 1988, ARCH PHYS MED REHAB, V69, P755
   Morris D, 2001, ARCH PHYS MED REHAB, V82, P750, DOI 10.1053/apmr.2001.23183
   Page S, 2002, ARCH PHYS MED REHAB, V83, P286, DOI 10.1053/apmr.2002.28007
   Page S, 2001, J REHABIL RES DEV, V38, P583
   Pierce S, 2002, ARCH PHYS MED REHAB, V83, P1462, DOI 10.1053/apmr.2002.34832
   Schaechter J, 2002, NEUROREHAB NEURAL RE, V16, P326, DOI 10.1177/154596830201600403
   Sterr A, 2002, BRAIN INJURY, V16, P1093, DOI 10.1080/02699050210155267
   Sterr A, 2002, ARCH PHYS MED REHAB, V83, P1374, DOI 10.1053/apmr.2002.35108
   Taub E, 1993, ARCH PHYS MED REHAB, V74, P347
   Whitall J, 2000, STROKE, V31, P2390, DOI 10.1161/01.STR.31.10.2390
   Wolf S, 1989, EXP NEUROL, V104, P125, DOI 10.1016/S0014-4886(89)80005-6
   Wolf S, 2001, STROKE, V32, P1635, DOI 10.1161/01.STR.32.7.1635
NR 23
TC 67
Z9 70
U1 0
U2 4
PU W B SAUNDERS CO-ELSEVIER INC
PI PHILADELPHIA
PA 1600 JOHN F KENNEDY BOULEVARD, STE 1800, PHILADELPHIA, PA 19103-2899 USA
SN 0003-9993
EI 
J9 ARCH PHYS MED REHAB
PD MAY 15
PY 2006
VL 87
IS 5
BP 656
EP 660
DI 10.1016/j.apmr.2006.02.004
PG 5
WC Rehabilitation; Sport Sciences
SC Rehabilitation; Sport Sciences
GA 039UW
UT WOS:000237333900008
PM 16635628
ER

PT J
AU Liepert, Joachim
   Haevernick, Kerstin
   Weiller, Comelius
   Barzel, Anne
AF Liepert, Joachim
   Haevernick, Kerstin
   Weiller, Comelius
   Barzel, Anne
TI The surround inhibition determines therapy-induced cortical reorganization
SO NEUROIMAGE
LA English
DT Article
ID human motor cortex; induced movement therapy; long-term change; magnetic-stimulation; stroke patient; forced-use; plasticity; recovery; gaba; receptor
AB Rehabilitation can induce cortical reorganization in chronic stroke patients. In this study we investigated the mechanisms underlying treatment-associated plasticity. Eight patients with a stroke > 6 months earlier participated in a 4-week period of physiotherapy based on a forced use concept. Before and after treatment, focal transcranial magnetic stimulation over the affected hemisphere was used to assess the motor output map of the paretic first dorsal interosseous muscle. Using a paired pulse paradigm, intracortical inhibition was investigated at the center of the cortical output map (CoG) and one cm anterior, posterior, lateral and medial of that position. Motor function was evaluated with the Motor Activity Log and the Wolf Motor Function Test. After therapy, the cortical representation size of the affected hand muscle was increased. In each patient, the CoG moved in the direction where intracortical inhibition had been lowest prior to therapy. Significant correlations were found between motor function tests and changes of output map size and CoG shifts, respectively. We conclude that treatment-associated cortical reorganization is influenced by the distribution of inhibitory properties within the representation area prior to therapy, since the CoG moved in the direction of lowest inhibition. The correlations between motor functions and electrophysiological results indicate a functional relevance of the observed reorganization pattern. (c) 2006 Elsevier Inc. All rights reserved.
C1 Univ Hamburg, Med Ctr Eppendorf, Dept Neurol, D-20246 Hamburg, Germany.
   Univ Freiburg, Dept Neurol, D-7800 Freiburg, Germany.
   Univ Hamburg, Med Ctr Eppendorf, Inst Gen Med, D-20246 Hamburg, Germany.
RP Liepert, J (通讯作者)，Univ Hamburg, Med Ctr Eppendorf, Dept Neurol, Martinistr 52, D-20246 Hamburg, Germany.
EM liepert@uke.uni-hamburg.de
CR Byrnes M, 2001, BRAIN RES, V889, P278, DOI 10.1016/S0006-8993(00)03089-4
   Di LV, 2000, CLIN NEUROPHYSIOL, V111, P794, DOI 10.1016/S1388-2457(99)00314-4
   Goldstein L, 1995, NEUROLOGY, V45, P865, DOI 10.1212/WNL.45.5.865
   Hebb DO, 1949, ORG BEHAV, V0, P0
   Jacobs K, 1991, SCIENCE, V251, P944, DOI 10.1126/science.2000496
   Koski L, 2004, NEUROREHAB NEURAL RE, V18, P230, DOI 10.1177/1545968304269210
   Kujirai T, 1993, J PHYSIOL-LONDON, V471, P501, DOI 10.1113/jphysiol.1993.sp019912
   Kyriazi H, 1996, J NEUROPHYSIOL, V75, P547, DOI 10.1152/jn.1996.75.2.547
   Liepert J, 1999, EXP BRAIN RES, V125, P435, DOI 10.1007/s002210050700
   Liepert J, 1998, NEUROSCI LETT, V250, P5, DOI 10.1016/S0304-3940(98)00386-3
   Liepert J, 2000, STROKE, V31, P1210, DOI 10.1161/01.STR.31.6.1210
   Liepert J, 2001, J NEUROL, V248, P315, DOI 10.1007/s004150170207
   Nudo R, 1996, SCIENCE, V272, P1791, DOI 10.1126/science.272.5269.1791
   Park S, 2004, NEUROREHAB NEURAL RE, V18, P95, DOI 10.1177/0888439004265113
   Platz T, 2005, J NEUROL, V252, P1363, DOI 10.1007/s00415-005-0868-y
   Pluto C, 2004, J NEUROPHYSIOL, V92, P372, DOI 10.1152/jn.01169.2003
   Rijntjes M, 2002, PROG NEUROBIOL, V66, P109, DOI 10.1016/S0301-0082(01)00027-2
   Rosier A, 1995, J COMP NEUROL, V359, P476, DOI 10.1002/cne.903590309
   Rossini P, 1994, ELECTROEN CLIN NEURO, V91, P79, DOI 10.1016/0013-4694(94)90029-9
   Taub E, 1993, ARCH PHYS MED REHAB, V74, P347
   Tegenthoff M, 1999, EEG CL N SU, V0, P188
   Tremere L, 2001, J NEUROPHYSIOL, V86, P94, DOI 10.1152/jn.2001.86.1.94
   Weiller C, 1993, ANN NEUROL, V33, P181
   Witte O, 1997, ADV NEUROL, V73, P207
   Wittenberg G, 2003, NEUROREHAB NEURAL RE, V17, P48, DOI 10.1177/0888439002250456
   Wolf S, 1989, EXP NEUROL, V104, P125, DOI 10.1016/S0014-4886(89)80005-6
   Ziemann U, 2003, SUPPL CLIN NEUROPHYS, V56, P226
   Ziemann U, 2001, BRAIN, V124, P1171, DOI 10.1093/brain/124.6.1171
NR 28
TC 29
Z9 29
U1 0
U2 8
PU ACADEMIC PRESS INC ELSEVIER SCIENCE
PI SAN DIEGO
PA 525 B ST, STE 1900, SAN DIEGO, CA 92101-4495 USA
SN 1053-8119
EI 
J9 NEUROIMAGE
PD SEP 15
PY 2006
VL 32
IS 3
BP 1216
EP 1220
DI 10.1016/j.neuroimage.2006.05.028
PG 5
WC Neurosciences; Neuroimaging; Radiology, Nuclear Medicine & Medical Imaging
SC Neurosciences & Neurology; Radiology, Nuclear Medicine & Medical Imaging
GA 083PI
UT WOS:000240470300028
PM 16809053
ER

PT J
AU Boggio, PS
   Alonso-alonso, Miguel
   Mansur, CG
   Rigonatti, SP
   Schlaug, Gottfried
   Pascual-leone, Alvaro
   Fregni, Felipe
AF Boggio, Paulo
   Alonso-alonso, Miguel
   Mansur, Carlos
   Rigonatti, Sergio
   Schlaug, Gottfried
   Pascual-leone, Alvaro
   Fregni, Felipe
TI Hand function improvement with low-frequency repetitive transcranial magnetic stimulation of the unaffected hemisphere in a severe case of stroke
SO AMERICAN JOURNAL OF PHYSICAL MEDICINE & REHABILITATION
LA English
DT Article
DE transcranial magnetic stimulation; motor function; stroke; transcallosal inhibition
ID motor function; controlled trial; human brain; recovery; cortex; reorganization; rtm
AB Previous research has shown that low-frequency rTMS of the unaffected hemisphere can improve motor function in acute and chronic stroke patients. However, these studies only investigated patients with mild or moderate motor deficits. We report a case of a stroke patient with a severe motor impairment who underwent sham and active repetitive transcranial magnetic stimulation (rTMS) of the unaffected hemisphere and had significantly improved motor function after active, but not after sham, stimulation of the unaffected primary motor cortex. In an additional session of active rTMS, this patient maintained and further enhanced the initial motor improvement. This case report shows that inhibitory rTMS of the unaffected hemisphere can also be beneficial for stroke patients with severe motor deficits and suggests that this approach of noninvasive brain stimulation should be further investigated in this population of patients.
C1 Harvard Univ, Sch Med, Harvard Ctr Non Invas Brain Stimulat, Dept Neurol,Beth Israel Deconess Med Ctr, Boston, MA 02215 USA.
   Univ Sao Paulo, Dept Expt Psychol, Sao Paulo, Brazil.
   Univ Sao Paulo, Dept Psychiat, Sao Paulo, Brazil.
   Mackenzie Univ, Sao Paulo, Brazil.
RP Fregni, F (通讯作者)，Harvard Univ, Sch Med, Harvard Ctr Non Invas Brain Stimulat, Dept Neurol,Beth Israel Deconess Med Ctr, 330 Brookline Ave,KS 452, Boston, MA 02215 USA.
FU NATIONAL CENTER FOR RESEARCH RESOURCES [K24RR018875] Funding Source: NIH RePORTER; NATIONAL HEART, LUNG, AND BLOOD INSTITUTE [K30HL004095] Funding Source: NIH RePORTER; NATIONAL INSTITUTE OF BIOMEDICAL IMAGING AND BIOENGINEERING [R01EB005047] Funding Source: NIH RePORTER; NCRR NIH HHS [K24-RR18875] Funding Source: Medline; NHLBI NIH HHS [K30 HL04095] Funding Source: Medline; NIBIB NIH HHS [R01-EB005047] Funding Source: Medline; NINDS NIH HHS [R01-NS 20068] Funding Source: Medline
CR Dannon P, 2002, BIOL PSYCHIAT, V51, P687, DOI 10.1016/S0006-3223(01)01274-4
   Delvaux V, 2003, CLIN NEUROPHYSIOL, V114, P1217, DOI 10.1016/S1388-2457(03)00070-1
   Escudero J, 1998, STROKE, V29, P1854, DOI 10.1161/01.STR.29.9.1854
   Fisher C, 1992, CAN J NEUROL SCI, V19, P57, DOI 10.1017/S0317167100042542
   Fregni F, 2005, STEREOT FUNCT NEUROS, V83, P57, DOI 10.1159/000086674
   Fregni F, 2004, J NEUROL NEUROSUR PS, V75, P1171, DOI 10.1136/jnnp.2003.027060
   Fregni F, 2006, STROKE, V37, P2115, DOI 10.1161/01.STR.0000231390.58967.6b
   Johansen-berg H, 2002, P NATL ACAD SCI USA, V99, P14518, DOI 10.1073/pnas.222536799
   Jorgensen H, 1995, ARCH PHYS MED REHAB, V76, P406, DOI 10.1016/S0003-9993(95)80568-0
   Mansur C, 2005, NEUROLOGY, V64, P1802, DOI 10.1212/01.WNL.0000161839.38079.92
   Murase N, 2004, ANN NEUROL, V55, P400, DOI 10.1002/ana.10848
   Pascual-leone A, 2005, ANNU REV NEUROSCI, V28, P377, DOI 10.1146/annurev.neuro.27.070203.144216
   Takeuchi N, 2005, STROKE, V36, P2681, DOI 10.1161/01.STR.0000189658.51972.34
   Ward N, 2005, INT J PSYCHOPHYSIOL, V58, P158, DOI 10.1016/j.ijpsycho.2005.02.009
   Ward N, 2004, ARCH NEUROL-CHICAGO, V61, P1844, DOI 10.1001/archneur.61.12.1844
   Ward N, 2003, BRAIN, V126, P2476, DOI 10.1093/brain/awg245
   Werhahn K, 2003, ANN NEUROL, V54, P464, DOI 10.1002/ana.10686
NR 17
TC 70
Z9 78
U1 0
U2 10
PU LIPPINCOTT WILLIAMS & WILKINS
PI PHILADELPHIA
PA 530 WALNUT ST, PHILADELPHIA, PA 19106-3621 USA
SN 0894-9115
EI 
J9 AM J PHYS MED REHAB
PD NOV 15
PY 2006
VL 85
IS 11
BP 927
EP 930
DI 10.1097/01.phm.0000242635.88129.38
PG 4
WC Rehabilitation; Sport Sciences
SC Rehabilitation; Sport Sciences
GA 098OL
UT WOS:000241532400010
PM 17079967
ER

PT J
AU Ramic, Maya
   Emerick, AJ
   Bollnow, MR
   O’brien, TE
   Tsai, Shih-Yen
   Kartje, GL
AF Ramic, Maya
   Emerick, April
   Bollnow, Melanie
   O’brien, Timothy
   Tsai, Shih-yen
   Kartje, Gwendolyn
TI Axonal plasticity is associated with motor recovery following amphetamine treatment combined with rehabilitation after brain injury in the adult rat
SO BRAIN RESEARCH
LA English
DT Article
DE neurite outgrowth; sensorimotor cortex; psychostimulant; physical therapy; basilar pons; motor recovery
ID neurite growth-inhibitor; monoclonal-antibody in-1; use-dependent plasticity; functional recovery; corticofugal plasticity; behavioral recovery; locomotor function; promotes recovery; nucleus-accumben; cortical-lesion
AB Clinical and laboratory studies have suggested that amphetamine treatment when paired with rehabilitation results in improved recovery of function after stroke or traumatic brain injury. In the present study, we investigated whether new anatomical pathways developed in association with improved motor function after brain damage and amphetamine treatment linked with rehabilitation. Following a unilateral sensorimotor cortex lesion in the adult rat, amphetamine (2 mg/kg) was administered in conjunction with physiotherapy sessions on postoperative days two and five. Physiotherapy was continued twice daily for the first 3 weeks after injury, and then once daily until week six. Performance on skilled forelimb reaching and ladder rung walking was used to assess motor improvement. Our results show that animals with sensorimotor cortical lesions receiving amphetamine treatment linked with rehabilitation had significant improvement in both tasks. Neuroanatomical tracing of efferent pathways from the opposite, non-damaged cortex resulted in the novel finding that amphetamine treatment linked with rehabilitation, significantly increased axonal growth in the deafferented basilar pontine nuclei. These results support the notion that pharmacological interventions paired with rehabilitation can enhance neuronal plasticity and thereby improve functional recovery after CNS injury.
C1 Edward Hines Jr Vet Adm Hosp, Res Serv, Hines, IL 60141 USA.
   Loyola Univ, Med Ctr, Neurosci Program, Maywood, IL 60153 USA.
   Loyola Univ, Med Ctr, Dept Neurol, Maywood, IL 60153 USA.
   Loyola Univ, Med Ctr, Dept Cell Biol, Maywood, IL 60153 USA.
   Loyola Univ, Dept Math & Stat, Ctr Stat Consulting, Chicago, IL 60626 USA.
RP Emerick, AJ (通讯作者)，Edward Hines Jr Vet Adm Hosp, Res Serv, 5th Ave & Roosevelt Rd, Hines, IL 60141 USA.
EM april.emerick@med.va.gov
FU NATIONAL INSTITUTE OF NEUROLOGICAL DISORDERS AND STROKE [R56NS040960] Funding Source: NIH RePORTER; Veterans Affairs [I01RX000828] Funding Source: NIH RePORTER; NINDS NIH HHS [R56 NS040960] Funding Source: Medline; PHS HHS [40960] Funding Source: Medline; RRD VA [I01 RX000828] Funding Source: Medline
CR Adkins D, 2005, NEUROSCI LETT, V380, P214, DOI 10.1016/j.neulet.2005.01.036
   Biernaskie J, 2001, J NEUROSCI, V21, P5272, DOI 10.1523/JNEUROSCI.21-14-05272.2001
   Butefisch C, 2002, ANN NEUROL, V51, P59, DOI 10.1002/ana.10056
   Carr L, 1969, SCIENCE, V164, P322, DOI 10.1126/science.164.3877.322
   Castro A, 1972, BRAIN RES, V37, P173, DOI 10.1016/0006-8993(72)90665-8
   Cauraugh J, 2005, PROG NEUROBIOL, V75, P309, DOI 10.1016/j.pneurobio.2005.04.001
   Cramer S, 2004, RESTOR NEUROL NEUROS, V22, P231
   Crisostomo E, 1988, ANN NEUROL, V23, P94, DOI 10.1002/ana.410230117
   Emerick A, 2004, BEHAV BRAIN RES, V152, P315, DOI 10.1016/j.bbr.2003.10.010
   Emerick A, 2003, J NEUROSCI, V23, P4826
   Feeney D, 1982, SCIENCE, V217, P855, DOI 10.1126/science.7100929
   Feeney D, 1987, CRIT REV NEUROBIOL, V3, P135
   Feeney D, 1988, PHARM APPROACHES TRE, V0, P121
   Flores C, 2000, NEUROSCIENCE, V98, P287, DOI 10.1016/S0306-4522(00)00115-9
   Foltys H, 2003, CLIN NEUROPHYSIOL, V114, P2404, DOI 10.1016/S1388-2457(03)00263-3
   Gold P, 1984, BRAIN RES, V305, P103, DOI 10.1016/0006-8993(84)91124-7
   Goldstein L, 1990, BEHAV NEUROSCI, V104, P320, DOI 10.1037/0735-7044.104.2.320
   Grade C, 1998, ARCH PHYS MED REHAB, V79, P1047, DOI 10.1016/S0003-9993(98)90169-1
   Herzog A, 1997, J NEUROSCI METH, V72, P57, DOI 10.1016/S0165-0270(96)00156-2
   Hoffschmidt B, 2001, P 5 COL SOL S JUN 21, V0, P51
   Hornstein A, 1996, BRAIN INJURY, V10, P145, DOI 10.1080/026990596124647
   Hovda D, 1984, BRAIN RES, V298, P358, DOI 10.1016/0006-8993(84)91437-9
   Jones T, 1999, J NEUROSCI, V19, P10153
   Kartje G, 1999, ANN NEUROL, V45, P778, DOI 10.1002/1531-8249(199906)45:6<778::AID-ANA12>3.0.CO;2-B
   Komitova M, 2006, EXP NEUROL, V0, P0
   Konradi C, 1994, J NEUROSCI, V14, P5623
   Li Y, 2003, NEUROPSYCHOPHARMACOL, V28, P1082, DOI 10.1038/sj.npp.1300115
   Markus T, 2005, ANN NEUROL, V58, P950, DOI 10.1002/ana.20676
   Metz G, 2002, J NEUROSCI METH, V115, P169, DOI 10.1016/S0165-0270(02)00012-2
   Mueller D, 2006, NEUROSCIENCE, V137, P727, DOI 10.1016/j.neuroscience.2005.09.038
   Neafsey E, 1986, BRAIN RES REV, V11, P77, DOI 10.1016/0165-0173(86)90011-1
   Nelles G, 1999, STROKE, V30, P1510, DOI 10.1161/01.STR.30.8.1510
   Papadopoulos C, 2002, ANN NEUROL, V51, P433, DOI 10.1002/ana.10144
   Park Y, 2002, BRAIN RES, V951, P43, DOI 10.1016/S0006-8993(02)03103-7
   Robinson T, 1999, EUR J NEUROSCI, V11, P1598, DOI 10.1046/j.1460-9568.1999.00576.x
   Sawaki L, 2002, NEUROLOGY, V59, P1262, DOI 10.1212/WNL.59.8.1262
   Schmanke T, 1996, J NEUROTRAUM, V13, P293, DOI 10.1089/neu.1996.13.293
   Seymour A, 2005, J CEREBR BLOOD F MET, V25, P1366, DOI 10.1038/sj.jcbfm.9600134
   Sonde L, 2001, CEREBROVASC DIS, V12, P253, DOI 10.1159/000047712
   Song Y, 2005, ARCH NEUROL-CHICAGO, V62, P809, DOI 10.1001/archneur.62.5.809
   Stroemer R, 1998, STROKE, V29, P2381, DOI 10.1161/01.STR.29.11.2381
   Sutton R, 1989, BEHAV NEUROSCI, V103, P837, DOI 10.1037/0735-7044.103.4.837
   Tegenthoff M, 2004, ACTA NEUROL SCAND, V109, P330, DOI 10.1046/j.1600-0404.2003.00235.x
   Thallmair M, 1998, NAT NEUROSCI, V1, P124, DOI 10.1038/373
   Treig T, 2003, CLIN REHABIL, V17, P590, DOI 10.1191/0269215503cr653oa
   Walkerbatson D, 1995, STROKE, V26, P2254, DOI 10.1161/01.STR.26.12.2254
   Wenk C, 1999, J COMP NEUROL, V410, P143, DOI 10.1002/(SICI)1096-9861(19990719)410:1<143::AID-CNE12>3.0.CO;2-#
   Whishaw I, 2005, BEHAV LAB RAT HDB TE, V0, P162170
   Whishaw I, 1991, BEHAV BRAIN RES, V42, P77, DOI 10.1016/S0166-4328(05)80042-7
   Zgraggen W, 1998, J NEUROSCI, V18, P4744
NR 51
TC 58
Z9 60
U1 0
U2 4
PU ELSEVIER SCIENCE BV
PI AMSTERDAM
PA PO BOX 211, 1000 AE AMSTERDAM, NETHERLANDS
SN 0006-8993
EI 
J9 BRAIN RES
PD SEP 21
PY 2006
VL 1111
IS 
BP 176
EP 186
DI 10.1016/j.brainres.2006.06.063
PG 11
WC Neurosciences
SC Neurosciences & Neurology
GA 089TY
UT WOS:000240905200022
PM 16920088
ER

PT J
AU Eder, CF
   Sokic, D.
   Covickovic-sternic, N.
   Mijajlovic, M.
   Savic, M.
   Sinkjaer, T.
   Popovic, DB
AF Eder, C
   Sokic, D
   Covickovic-sternic, N
   Mijajlovic, M
   Savic, M
   Sinkjaer, T
   Popovic, D
TI Symmetry of post-movement beta-ERS and motor recovery from stroke: a low-resolution EEG pilot study
SO EUROPEAN JOURNAL OF NEUROLOGY
LA English
DT Article
DE cerebrovascular accident; cortical reorganization; electroencephalography; hemiparesis; post-movement beta-event-related synchronization
ID event-related desynchronization; cortical potential; voluntary movement; finger movement; bilateral coherence; synchronization; rhythm; brain; hemiparesis; human
AB The inter-hemispheric symmetry of electroencephalographic (EEG) post-movement beta-event-related synchronization (PMBS) after movements on a drawing board was studied in eight acute stroke subjects with mild hemiparesis and eight normal subjects. A follow-up testing was conducted 3 months after the initial recordings with a twofold purpose: (1) to validate the reproducibility of the experimental protocol in normal subjects; and (2) to study changes of inter-hemispheric PMBS-symmetry as a response to recovery of motor function. PMBS values were calculated and their topographic distributions illustrated at various time instances following movement offset. Significant PMBS patterns were present in all normal subjects, with only minor differences within consecutive recordings. The side of hemiparesis in acute stroke subjects could be distinguished (P = 0.04) on the basis of the signed symmetry index, a quantitative measure of lateralization. The follow-up testing on three recovered stroke subjects revealed a trend of changes in the lateralization towards the contralateral side of movement, an indication that the cortical organization of movement following recovery turned out as reported for normal subjects. Further clinical investigations need to be carried out to evaluate the relationship between recovery and PMBS symmetry on a large number of subjects, using the method presented here.
C1 Univ Aalborg, Ctr Sensory Motor Interact, Dept Hlth Sci & Technol, DK-9220 Aalborg E, Denmark.
   Inst Neurol CCS, Sch Med, Belgrade, Serbia.
   Hosp Prevent & Treatment Cerebrovasc Dis, Belgrade, Serbia.
RP Eder, CF (通讯作者)，Univ Aalborg, Ctr Sensory Motor Interact, Dept Hlth Sci & Technol, Fredrik Bajers Vej 7D, DK-9220 Aalborg E, Denmark.
EM ce@smi.auc.dk
CR Andrew C, 1999, NEUROSCI LETT, V273, P89, DOI 10.1016/S0304-3940(99)00632-1
   Chen R, 1998, ANN NEUROL, V44, P317, DOI 10.1002/ana.410440306
   Deecke L, 1969, EXP BRAIN RES, V7, P158
   Durka P, 2004, IEEE T BIO-MED ENG, V51, P1167, DOI 10.1109/TBME.2004.827341
   Gilden L, 1966, ELECTROEN CLIN NEURO, V20, P433, DOI 10.1016/0013-4694(66)90100-3
   Green J, 1999, STROKE, V30, P2659, DOI 10.1161/01.STR.30.12.2659
   Hallett M, 1994, ELECTROMYOGR CLIN NEUROPHYSIOL, V34, P5
   Honda M, 1997, J NEUROL SCI, V146, P117, DOI 10.1016/S0022-510X(96)00291-2
   Kitamura J, 1996, ELECTROEN CLIN NEURO, V98, P149, DOI 10.1016/0013-4694(95)00218-9
   Kopp B, 1999, NEUROREPORT, V10, P807, DOI 10.1097/00001756-199903170-00026
   Kopruner V, 1984, ELECTROEN CLIN NEURO, V57, P343, DOI 10.1016/0013-4694(84)90157-3
   Kristeva-feige R, 1997, BRAIN RES PROTOC, V1, P13, DOI 10.1016/S1385-299X(97)80327-3
   Lange D, 2003, MODERN TECHNIQUES NE, V0, P997
   Montgomery D, 2010, DESIGN ANAL EXPT, V7th, P0
   Nogawa T, 1976, ELECTROEN CLIN NEURO, V40, P78, DOI 10.1016/0013-4694(76)90181-4
   Pfurtscheller G, 1980, PROG BRAIN RES, V54, P491, DOI 10.1016/S0079-6123(08)61665-9
   Pfurtscheller G, 1980, PROG BRAIN RES, V54, P225, DOI 10.1016/S0079-6123(08)61630-1
   Pfurtscheller G, 1998, J CLIN NEUROPHYSIOL, V15, P243, DOI 10.1097/00004691-199805000-00008
   Pfurtscheller G, 1998, ELECTROMYOGR MOTOR C, V109, P154, DOI 10.1016/S0924-980X(97)00070-2
   Pfurtscheller G, 1977, ELECTROEN CLIN NEURO, V42, P817, DOI 10.1016/0013-4694(77)90235-8
   Pfurtscheller G, 1981, ELECTROEN CLIN NEURO, V52, P473, DOI 10.1016/0013-4694(81)90032-8
   Pfurtscheller G, 1999, CLIN NEUROPHYSIOL, V110, P1842, DOI 10.1016/S1388-2457(99)00141-8
   Pfurtscheller G, 1979, ELECTROEN CLIN NEURO, V46, P138, DOI 10.1016/0013-4694(79)90063-4
   Pfurtscheller G, 1999, HANDB EL CL, V6, P245
   Platz T, 2000, BRAIN, V123, P2475, DOI 10.1093/brain/123.12.2475
   Rossini P, 2003, LANCET NEUROL, V2, P493, DOI 10.1016/S1474-4422(03)00485-X
   Rymer W, 2000, SOC NEUR CONTR MOV N, V0, P0
   Salmelin R, 1995, NEUROIMAGE, V2, P237, DOI 10.1006/nimg.1995.1031
   Shibasaki H, 1975, J NEUROL, V209, P189, DOI 10.1007/BF00312541
   Stancak A, 2000, NEUROSCI LETT, V284, P41, DOI 10.1016/S0304-3940(00)00953-8
   Stancak A, 1997, ELECTROEN CLIN NEURO, V102, P495, DOI 10.1016/S0013-4694(96)96623-0
   Stancak A, 1997, J CLIN NEUROPHYSIOL, V14, P419, DOI 10.1097/00004691-199709000-00008
   Stancak A, 1996, COGNITIVE BRAIN RES, V4, P171, DOI 10.1016/S0926-6410(96)00031-6
   Vanleeuwen W, 1978, ELECTROEN CLIN NEURO, V44, P140, DOI 10.1016/0013-4694(78)90260-2
   Verleger R, 2003, CLIN NEUROPHYSIOL, V114, P1468, DOI 10.1016/S1388-2457(03)00125-1
   Vonspreckelsen M, 1988, IEEE T BIO-MED ENG, V35, P691, DOI 10.1109/10.7270
NR 36
TC 13
Z9 13
U1 0
U2 3
PU WILEY
PI HOBOKEN
PA 111 RIVER ST, HOBOKEN 07030-5774, NJ USA
SN 1351-5101
EI 
J9 EUR J NEUROL
PD DEC 15
PY 2006
VL 13
IS 12
BP 1312
EP 1323
DI 10.1111/j.1468-1331.2006.01550.x
PG 12
WC Clinical Neurology; Neurosciences
SC Neurosciences & Neurology
GA 104IW
UT WOS:000241953100012
PM 17116214
ER

PT J
AU Deutsch, Anne
   Granger, CV
   Heinemann, AW
   Fiedler, RC
   Dejong, Gerben
   Kane, RL
   Ottenbacher, KJ
   Naughton, JP
   Trevisan, Maurizio
AF Deutsch, Anne
   Granger, Carl
   Heinemann, Allen
   Fiedler, Roger
   Dejong, Gerben
   Kane, Robert
   Ottenbacher, Kenneth
   Naughton, John
   Trevisan, Maurizio
TI Poststroke rehabilitation - Outcomes and reimbursement of inpatient rehabilitation facilities and subacute rehabilitation programs
SO STROKE
LA English
DT Article; Proceedings Paper
DE cerebrovascular accident; outcomes; rehabilitation
ID medicare; payment; stroke; care
AB Background and Purpose - To assess whether poststroke rehabilitation outcomes and reimbursement for Medicare beneficiaries differ across inpatient rehabilitation facilities ( IRFs) and skilled nursing facility ( SNF) subacute rehabilitation programs. Methods - Clinical data were linked with Medicare claims for 58 724 Medicare beneficiaries with a recent stroke who completed treatment in 1996 or 1997 in IRFs and subacute rehabilitation SNFs that subscribed to the Uniform Data System for Medical Rehabilitation. Outcome measures were discharge destination, discharge FIM ratings and Medicare Part A reimbursement during the institutional stay. Results - IRF patients that were more likely to have a community-based discharge, compared with rehabilitation SNF patients, were patients with mild motor disabilities and FIM cognitive ratings of 23 or greater ( adjusted odds ratio [ AOR] = 2.19; 95% CI: 1.52 to 3.14), patients with moderate motor disabilities ( AOR = 1.98; 95% CI: 1.49 to 2.61), patients with significant motor disabilities ( AOR = 1.26; 95% CI: 1.01 to 1.57) and patients younger than 82 with severe motor disabilities ( AOR = 1.43; 95% CI: 1.25 to 1.64). IRF patients with significant and severe motor disabilities achieved greater motor function of 2 or more FIM units compared with rehabilitation SNF patients. Medicare Part A payments for IRFs were higher than rehabilitation SNF payments across all subgroups. Conclusions - For most patients, poststroke rehabilitation in the more costly and intensive IRFs resulted in higher functional outcomes compared with care in a SNF-based rehabilitation program. IRF and SNF outcomes were similar for patients with minimal motor disabilities and patients with mild motor disabilities and significant cognitive disabilities. Cost-effectiveness analyses require considering the costs of the full episode of care.
C1 Northwestern Univ, Feinberg Sch Med, Dept Phys Med & Rehabil, Ctr Rehabil Outcomes Res,Rehabil Inst Chicago, Chicago, IL 60611 USA.
   Rehabil Inst Chicago, Ctr Rehabil Outcomes Res, Chicago, IL 60611 USA.
   SUNY Buffalo, Sch Med & Biomed Sci, Dept Rehabil Med, Buffalo, NY USA.
   Uniform Data Syst Med Rehabil, Amherst, NY USA.
   DYouville Coll, Acad Affairs, Buffalo, NY USA.
   Georgetown Univ, Natl Rehabil Hosp, Natl Rehabil Hosp, Dept Rehabil Med,Sch Med, Washington, DC USA.
   Univ Minnesota, Hlth Serv Res & Policy, Minneapolis, MN 55455 USA.
   Univ Texas, Med Branch, Galveston, TX 77550 USA.
   SUNY Buffalo, Sch Publ Hlth & Hlth Profess, Buffalo, NY 14260 USA.
RP Deutsch, A (通讯作者)，Northwestern Univ, Feinberg Sch Med, Dept Phys Med & Rehabil, Ctr Rehabil Outcomes Res,Rehabil Inst Chicago, 345 E Super St, Chicago, IL 60611 USA.
EM a-deutsch@northwestern.edu
CR Defrances C, 2004, 2002 NATL HOSP DISCH, V0, P0
   Dejong G, 2004, ARCH PHYS MED REHAB, V85, P678, DOI 10.1016/j.apmr.2003.06.033
   Deutsch A, 2003, OUTCOMES REIMBURSEME, V0, P0
   Dobkin B, 2005, NEW ENGL J MED, V352, P1677, DOI 10.1056/NEJMcp043511
   Dobrez D, 2004, ARCH PHYS MED REHAB, V85, P1909, DOI 10.1016/j.apmr.2004.06.064
   Gage B, 1999, HEALTH CARE FINANC R, V20, P103
   Good D, 2004, NEUROREHABILITATION, V18, P13
   Haupt B, 1983, 1982 SUMMARY NATL HO, V0, P0
   *hlth CFA, 1997, 1997 HCFA STAT, V0, P0
   Jaro M, 1995, STAT MED, V14, P491, DOI 10.1002/sim.4780140510
   Kane R, 1996, J AM GERIATR SOC, V44, P545, DOI 10.1111/j.1532-5415.1996.tb01440.x
   Kramer A, 1997, JAMA-J AM MED ASSOC, V277, P396, DOI 10.1001/jama.277.5.396
   Leon J, 1997, TRENDS SPECIAL CARE, V0, P0
   Lui K, 1993, THERAPY SERVICES PRO, V0, P0
   Mccall N, 2003, MILBANK Q, V81, P277, DOI 10.1111/1468-0009.t01-1-00054
   *post SRG, 1995, POSTSTR REH CLIN PRA, V0, P0
   *stat UNYB, 1997, GUID UN DAT SYST MED, V0, P0
   *us DH, 2001, FED REGISTER, V66, P41316
   White C, 2003, HEALTH AFFAIR, V22, P214, DOI 10.1377/hlthaff.22.3.214
NR 19
TC 74
Z9 75
U1 0
U2 17
PU LIPPINCOTT WILLIAMS & WILKINS
PI PHILADELPHIA
PA TWO COMMERCE SQ, 2001 MARKET ST, PHILADELPHIA, PA 19103 USA
SN 0039-2499
EI 
J9 STROKE
PD JUN 15
PY 2006
VL 37
IS 6
BP 1477
EP 1482
DI 10.1161/01.STR.0000221172.99375.5a
PG 6
WC Clinical Neurology; Peripheral Vascular Disease
SC Neurosciences & Neurology; Cardiovascular System & Cardiology
GA 048CK
UT WOS:000237925000035
PM 16627797
ER

PT J
AU Marklund, Ingela
   Klassbo, Maria
AF Marklund, Ingela
   Klassbo, Maria
TI Effects of lower limb intensive mass practice in poststroke patients: single-subject experimental design with long-term follow-up
SO CLINICAL REHABILITATION
LA English
DT Article
ID induced movement therapy; physical rehabilitation; mobility; stroke; exercise; trial
AB Objective: To investigate the effects of two weeks of intensive mass practice with a constraint-induced movement therapy approach for the lower extremity in five chronic poststroke patients, and the persistence of effects at three and six months. Design: A single-subject experimental design (SSED) was used with an AB design and follow-ups three and six months later. Setting: Outpatient rehabilitation at Torsby Hospital in Sweden. Main measures: Motor function in lower extremity, mobility, dynamic balance, weight-bearing symmetry and walking ability were measured on six occasions during two weeks (A phase), with the Fugl-Meyer assessment for lower extremity, the Timed Up and Go, the Step Test, the Tmed Walking Test and the Six-Minute Walk Test. During the intervention's B phase, six measurements were performed with the same time intervals as in the A phase. There were follow-ups three and six months later. Intervention: The intervention (B phase) consisted of bicycling, training in water, strength training, standing weight-bearing, walking up and down stairs, walking indoors and outdoors and flexibility training of the lower extremity, on all weekdays, 6 h a day for two weeks. Results: The results showed improvements in 23/30 variables (77%), 12 of them statistically significant (52%). At follow-up, 22/23 improvements persisted. For example, three of five subjects walked significantly further after the intervention and the follow-ups showed that they still walked further than before the intervention. Conclusion: Intensive mass practice with constraint-induced movement therapy for the lower extremity can improve motor function, mobility, dynamic balance, weight-bearing symmetry and walking ability in chronic poststroke patients. Long-term follow-up showed that the effects persisted for these five subjects.
C1 Torsby Hosp, Dept Physiotherapy, SE-68529 Torsby, Sweden.
   Varmland Cty Council, Res Ctr Primary Care, Karlstad, Sweden.
   Karolinska Inst, Neurotec Dept, Div Physiotherapy, Stockholm, Sweden.
RP Marklund, I (通讯作者)，Torsby Hosp, Dept Physiotherapy, Box 502, SE-68529 Torsby, Sweden.
EM ingela.marklund@liv.se
CR Backman C, 1999, AM J PHYS MED REHAB, V78, P170, DOI 10.1097/00002060-199903000-00022
   Collen FM, 1990, INT DISABIL STUD, V12, P6
   Domholdt E, 2000, PHYS THERAPY RES PRI, V0, P336
   Folstein M, 1975, J PSYCHIAT RES, V12, P189, DOI 10.1016/0022-3956(75)90026-6
   Fugl-meyer A, 1974, SJUKGYMNASTEN, V1, P4
   Green J, 2002, LANCET, V359, P199, DOI 10.1016/S0140-6736(02)07443-3
   Guyatt G, 1985, CAN MED ASSOC J, V132, P919
   Hill K, 1996, PHYSIOTHER CAN, V1, P257
   Kwakkel G, 1999, LANCET, V354, P191, DOI 10.1016/S0140-6736(98)09477-X
   Langhorne P, 1996, PHYSIOTHER RES INT, V1, P75
   Lundin-olsson L, 1998, J AM GERIATR SOC, V46, P758, DOI 10.1111/j.1532-5415.1998.tb03813.x
   Mercier C, 1999, CLIN REHABIL, V13, P199, DOI 10.1191/026921599670905866
   Miltner W, 1999, STROKE, V30, P586, DOI 10.1161/01.STR.30.3.586
   Morris DM, 2001, TOP STROKE REHABIL, V8, P16
   Ottenbacher K, 1990, AM J PHYS MED REHAB, V69, P286, DOI 10.1097/00002060-199012000-00002
   Payton O, 1994, RES VALIDATION CLIN, V0, P0
   Podsiadlo D, 1991, J AM GERIATR SOC, V39, P142, DOI 10.1111/j.1532-5415.1991.tb01616.x
   *sbu , 1992, SLAG STOCKH STAT BER, V0, P0
   Sterr A, 2002, ARCH PHYS MED REHAB, V83, P1726, DOI 10.1053/apmr.2002.35660
   Sundberg S, 1990, AM J NONINVAS CARD, V4, P181, DOI 10.1159/000470531
   Taub E, 1997, TOP STROKE REHABIL, V3, P38, DOI 10.1080/10749357.1997.11754128
   Taub E, 1998, REHABIL PSYCHOL, V43, P152, DOI 10.1037/0090-5550.43.2.152
   Taub E, 1999, J REHABIL RES DEV, V36, P237
   Vearrier L, 2005, GAIT POSTURE, V22, P154, DOI 10.1016/j.gaitpost.2004.09.001
   Wade D, 1992, MEASUREMENT NEUROLOG, V0, P0
   2003 , 1900, V44, V0, P357
NR 26
TC 30
Z9 37
U1 0
U2 7
PU SAGE PUBLICATIONS LTD
PI LONDON
PA 1 OLIVERS YARD, 55 CITY ROAD, LONDON EC1Y 1SP, ENGLAND
SN 0269-2155
EI 
J9 CLIN REHABIL
PD JUL 15
PY 2006
VL 20
IS 7
BP 568
EP 576
DI 10.1191/0269215506cr973oa
PG 9
WC Rehabilitation
SC Rehabilitation
GA 075OT
UT WOS:000239895800002
PM 16894799
ER

PT J
AU Brogardh, C
   Sjolund, BH
AF Brogardh, C
   Sjolund, Bh
TI Constraint-induced movement therapy in patients with stroke: a pilot study on effects of small group training and of extended mitt use
SO CLINICAL REHABILITATION
LA English
DT Article
ID forced-use; upper extremity; learned nonuse; arm function; recovery; rehabilitation
AB Objective: (1) To evaluate constraint-induced movement therapy for chronic stroke patients modified into group practice to limit the demand on therapist resources. (2) To explore whether extended mitt use alone may enhance outcome. Design: A combined case-control and randomized controlled study with pre- and post-treatment measures by blinded observers. Setting: A university hospital rehabilitation department. Participants: Sixteen stroke patients (nine men and seven women; mean age 56.7 years; on average 28.9 months post stroke, five of whom were 6-9 months post stroke) with moderate motor impairments in the contralateral upper limb. Intervention: Constraint-induced therapy (mitt on the less affected hand 90% of waking hours for 12 days) with 2-3 patients per therapist and 6 h of group training per day. After the training period, the patients were randomized either to using the mitt at home every other day for two-week periods for another three months (in total 21 days) or to no further treatment. Outcome measures: Modified Motor Assessment Scale, Sollerman Hand Function Test, Two-Point Discrimination test and Motor Activity Log. Results: The mean motor performance improved significantly after two weeks of constraint-induced group therapy on Motor Assessment Scale (1.44 (95% confidence interval (95% CI) 0.59-2.28) points; P = 0.003) and on Sollerman Hand Function Test (3.81 (95% CI 0.26-7.36) points; P = 0.037) but showed no sensory change in the Two-Point Discrimination Test (P = 0.283). The median difference in self-reported motor ability (Motor Activity Log) also improved (P < 0.001). However, no additional effect was seen from wearing a mitt for another three months. Conclusion: Constraint-induced group therapy, allowing several patients per therapist, seems to be a feasible alternative to improve upper limb motor function. The restraint alone, extended in time, did not enhance the treatment effect.
C1 Umea Univ, Dept Community Med & Rehabil, SE-90185 Umea, Sweden.
   Univ Lund Hosp, Dept Rehabil, Lund, Sweden.
RP Brogardh, C (通讯作者)，Umea Univ, Dept Community Med & Rehabil, Bldg 9A NUS, SE-90185 Umea, Sweden.
EM christina.brogardh@rehabmed.umu.se
CR Andrews K, 1979, RHEUMATOL REHABIL, V18, P43, DOI 10.1093/rheumatology/18.1.43
   Arnell M, 1996, SJUKGYMNASTEN S3, V12, P32
   Barkelius K, 1997, NORDISK FYSIOTERAPI, V1, P0
   Bobath B, 1970, ADULT HEMIPLEGIA EVA, V0, P0
   Brunnstrom S, 1970, MOVEMENT THERAPY HEM, V0, P0
   Carr J, 1985, PHYS THER, V65, P175, DOI 10.1093/ptj/65.2.175
   Derenzi E, 1962, BRAIN, V85, P665, DOI 10.1093/brain/85.4.665
   Dettmers C, 2005, ARCH PHYS MED REHAB, V86, P204, DOI 10.1016/j.apmr.2004.05.007
   Folstein M, 1975, J PSYCHIAT RES, V12, P189, DOI 10.1016/0022-3956(75)90026-6
   Heller A, 1987, J NEUROL NEUROSUR PS, V50, P714, DOI 10.1136/jnnp.50.6.714
   Knapp H, 1963, EXP NEUROL, V7, P305, DOI 10.1016/0014-4886(63)90077-3
   Knapp H, 1958, SCIENCE, V128, P842, DOI 10.1126/science.128.3328.842
   Knott M, 1968, PROPRIOCEPTIVE NEURO, V0, P0
   Kunkel A, 1999, ARCH PHYS MED REHAB, V80, P624, DOI 10.1016/S0003-9993(99)90163-6
   Kwakkel G, 2003, STROKE, V34, P2181, DOI 10.1161/01.STR.0000087172.16305.CD
   Lashley K, 1924, ARCH NEURO PSYCHIATR, V12, P249, DOI 10.1001/archneurpsyc.1924.02200030002001
   Lassek A, 1953, J NEUROPATH EXP NEUR, V12, P83, DOI 10.1097/00005072-195301000-00008
   Levi-montalcini R, 2004, CELL DEATH DIFFER, V11, P1, DOI 10.1038/sj.cdd.4401354
   Miltner W, 1999, STROKE, V30, P586, DOI 10.1161/01.STR.30.3.586
   Moberg E, 1958, J BONE JOINT SURG BR, V40, P454, DOI 10.1302/0301-620X.40B3.454
   Morris D, 1997, NEUROREHABILITATION, V9, P29, DOI 10.3233/NRE-1997-9104
   Nakayama H, 1994, ARCH PHYS MED REHAB, V75, P394, DOI 10.1016/0003-9993(94)90161-9
   Page S, 2002, NEUROREHAB NEURAL RE, V16, P290, DOI 10.1177/154596802401105225
   Page S, 2002, CLIN REHABIL, V16, P55, DOI 10.1191/0269215502cr473oa
   Page S, 2001, J REHABIL RES DEV, V38, P583
   Page S, 2004, ARCH PHYS MED REHAB, V85, P14, DOI 10.1016/S0003-9993(03)00481-7
   Pierce S, 2003, NEUROREHAB NEURAL RE, V17, P214, DOI 10.1177/0888439003259424
   Ploughman M, 2004, ARCH PHYS MED REHAB, V85, P1417, DOI 10.1016/j.apmr.2004.01.018
   Sollerman C, 1995, SCAND J PLAST RECONS, V29, P167, DOI 10.3109/02844319509034334
   Sterr A, 2002, ARCH PHYS MED REHAB, V83, P1726, DOI 10.1053/apmr.2002.35660
   Sterr A, 2003, NEUROLOGY, V61, P842, DOI 10.1212/WNL.61.6.842
   Sterr A, 2002, ARCH PHYS MED REHAB, V83, P1374, DOI 10.1053/apmr.2002.35108
   Taub E, 1965, J COMP PHYSIOL PSYCH, V59, P275, DOI 10.1037/h0021817
   Taub E, 1997, TOP STROKE REHABIL, V3, P38, DOI 10.1080/10749357.1997.11754128
   Taub E, 2000, STROKE, V31, P986, DOI 10.1161/01.STR.31.4.983-c
   Taub E, 2002, NAT REV NEUROSCI, V3, P228, DOI 10.1038/nrn754
   Taub E, 1993, ARCH PHYS MED REHAB, V74, P347
   Taub E, 1999, J REHABIL RES DEV, V36, P237
   Van DLJ, 2001, CLIN REHABIL, V15, P20, DOI 10.1191/026921501677557755
   Van DLJ, 2004, STROKE, V35, P1410, DOI 10.1161/01.STR.0000126900.24964.7e
   Van DLJ, 1999, STROKE, V30, P2369, DOI 10.1161/01.STR.30.11.2369
   Wade D, 1983, J NEUROL NEUROSUR PS, V46, P521, DOI 10.1136/jnnp.46.6.521
   Wagenaar R, 1990, SCAND J REHABIL MED, V22, P1
   Williams A, 1980, CLIN APPL, V2, P371
   Wolf S, 1989, EXP NEUROL, V104, P125, DOI 10.1016/S0014-4886(89)80005-6
   Wolf S, 2002, NEUROLOGIST, V8, P325, DOI 10.1097/00127893-200211000-00001
NR 46
TC 50
Z9 53
U1 0
U2 7
PU SAGE PUBLICATIONS LTD
PI LONDON
PA 1 OLIVERS YARD, 55 CITY ROAD, LONDON EC1Y 1SP, ENGLAND
SN 0269-2155
EI 
J9 CLIN REHABIL
PD MAR 15
PY 2006
VL 20
IS 3
BP 218
EP 227
DI 10.1191/0269215506cr937oa
PG 10
WC Rehabilitation
SC Rehabilitation
GA 034IY
UT WOS:000236923800004
PM 16634340
ER

PT J
AU Ada, Louise
   Dorsch, Simone
   Canning, CG
AF Ada, Louise
   Dorsch, Simone
   Canning, Colleen
TI Strengthening interventions increase strength and improve activity after stroke: a systematic review
SO AUSTRALIAN JOURNAL OF PHYSIOTHERAPY
LA English
DT Review
DE cerebrovascular accident; physical therapy techniques; exercise therapy; rehabilitation; review systematic; meta-analysis; randomized controlled trials; muscle weakness; muscle spasticity; systematic review of function
ID upper-limb hemiparesis; electromyographic biofeedback; electrical-stimulation; physical-therapy; extremity function; muscle strength; knee extension; motor function; exercise; rehabilitation
AB Question: Is strength training after stroke effective (ie, does it increase strength), is it harmful (ie, does it increase spasticity), and is it worthwhile (ie, does it improve activity)? Design: Systematic review with meta-analysis of randomised trials. Participants: Stroke participants were categorised as (i) acute, very weak, (ii) acute, weak, (iii) chronic, very weak, or (iv) chronic, weak. Intervention: Strengthening interventions were defined as interventions that involved attempts at repetitive, effortful muscle contractions and included biofeedback, electrical stimulation, muscle re-education, progressive resistance exercise, and mental practice. Outcome measures: Strength was measured as continuous measures of force or torque or ordinal measures such as manual muscle tests. Spasticity was measured using the modified Ashworth Scale, a custom made scale, or the Pendulum Test. Activity was measured directly, eg, 10-m Walk Test, or the Box and Block Test, or with scales that measured dependence such as the Barthel Index. Results: 21 trials were identified and 15 had data that could be included in a meta-analysis. Effect sizes were calculated as standardised mean differences since various muscles were studied and different outcome measures were used. Across all stroke participants, strengthening interventions had a small positive effect on both strength (SMD 0.33, 95% Cl 0.13 to 0.54) and activity (SMD 0.32, 95% Cl 0.11 to 0.53). There was very little effect on spasticity (SMD -0.13, 95% Cl -0.75 to 0.50). Conclusion: Strengthening interventions increase strength, improve activity, and do not increase spasticity. These findings suggest that strengthening programs should be part of rehabilitation after stroke.
C1 Univ Sydney, Fac Hlth Sci, Lidcombe, NSW 2006, Australia.
RP Ada, L (通讯作者)，Univ Sydney, Fac Hlth Sci, POB 170, Lidcombe, NSW 2006, Australia.
EM L.Ada@fhs.usyd.edu.au
CR Basmajian J, 1975, ARCH PHYS MED REHAB, V56, P231
   Bath P, 2005, COCHRANE STROKE GROU, V1, P0
   Bobath B, 1990, ADULT HEMIPLEGIA EVA, V0, P0
   Bohannon RW, 1991, J STROKE CEREBROVASC DIS, V1, P129, DOI 10.1016/S1052-3057(10)80004-7
   Bohannon R, 1990, ARCH PHYS MED REHAB, V71, P330
   Bohannon R, 1991, ARCH PHYS MED REHAB, V72, P682
   Boissy P, 1999, CLIN REHABIL, V13, P354, DOI 10.1191/026921599676433080
   Bowman B, 1979, ARCH PHYS MED REHAB, V60, P497
   Brown D, 1998, STROKE, V29, P598, DOI 10.1161/01.STR.29.3.598
   Burke D, 1988, ADV NEUROL, V47, P401
   Burnside I, 1982, ARCH PHYS MED REHAB, V63, P217
   Canning C, 2004, CLIN REHABIL, V18, P300, DOI 10.1191/0269215504cr715oa
   Cauraugh J, 2000, STROKE, V31, P1360, DOI 10.1161/01.STR.31.6.1360
   Chae J, 2002, NEUROREHAB NEURAL RE, V16, P241, DOI 10.1177/154596802401105180
   Dickstein R, 1986, PHYS THER, V66, P1233, DOI 10.1093/ptj/66.8.1233
   Duncan P, 2003, STROKE, V34, P2173, DOI 10.1161/01.STR.0000083699.95351.F2
   Hara Y, 2000, ARCH PHYS MED REHAB, V81, P418, DOI 10.1053/mr.2000.3872
   Heckmann J, 1997, EUR J PHYS MED REHAB, V7, P138
   Hozo S, 2005, BMC MED. RES. METHODOL., V5, P13, DOI 10.1186/1471-2288-5-13
   Inaba M, 1973, PHYS THER, V53, P28
   Inglis J, 1984, ARCH PHYS MED REHAB, V65, P755
   Kim CM, 2001, J STROKE CEREBROVASC DIS, V10, P265, DOI 10.1053/jscd.2001.123775
   Kim C, 2003, PHYS THER, V83, P49, DOI 10.1093/ptj/83.1.49
   Kimberley T, 2004, EXP BRAIN RES, V154, P450, DOI 10.1007/s00221-003-1695-y
   Kraemer W, 2002, MED SCI SPORT EXER, V34, P364, DOI 10.1097/00005768-200202000-00027
   Kraft G, 1992, ARCH PHYS MED REHAB, V73, P220
   Lin S, 2005, ARCH PHYS MED REHAB, V86, P197, DOI 10.1016/j.apmr.2004.05.009
   Lippert-gruner M, 1999, NEUROLOGICAL REHABIL, V5, P275
   Logigian M, 1983, ARCH PHYS MED REHAB, V64, P364
   Lum P, 2002, ARCH PHYS MED REHAB, V83, P952, DOI 10.1053/apmr.2001.33101
   Maher C, 2003, PHYS THER, V83, P713, DOI 10.1093/ptj/83.8.713
   Mercier C, 2004, CLIN REHABIL, V18, P215, DOI 10.1191/0269215504cr724oa
   Merletti R, 1978, SCAND J REHABIL MED, V10, P147
   Miller G, 1997, NEUROREHABILITATION, V9, P17, DOI 10.3233/NRE-1997-9103
   Moreland J, 1994, PHYS THER, V74, P534, DOI 10.1093/ptj/74.6.534
   Moreland J, 1998, ARCH PHYS MED REHAB, V79, P134, DOI 10.1016/S0003-9993(98)90289-1
   Morris S, 2004, CLIN REHABIL, V18, P27, DOI 10.1191/0269215504cr699oa
   Nadeau S, 1999, AM J PHYS MED REHAB, V78, P123, DOI 10.1097/00002060-199903000-00007
   Nakamura R, 1988, TOHOKU J EXP MED, V154, P111, DOI 10.1620/tjem.154.111
   Ouellette M, 2004, STROKE, V35, P1404, DOI 10.1161/01.STR.0000127785.73065.34
   Pomeroy V, 2006, COCHRANE DATABASE SY, V1, P0
   Powell J, 1999, STROKE, V30, P1384, DOI 10.1161/01.STR.30.7.1384
   Ryan A, 2002, ARCH PHYS MED REHAB, V83, P1703, DOI 10.1053/apmr.2002.36399
   Saunders D, 2004, COCHRANE DATABASE SY, V1, P0
   Schleenbaker R, 1993, ARCH PHYS MED REHAB, V74, P1301, DOI 10.1016/0003-9993(93)90083-M
   Sharp S, 1997, ARCH PHYS MED REHAB, V78, P1231, DOI 10.1016/S0003-9993(97)90337-3
   Stein J, 2004, AM J PHYS MED REHAB, V83, P720, DOI 10.1097/01.PHM.0000137313.14480.CE
   Sterr A, 2004, NEUROLOGY, V63, P2176, DOI 10.1212/01.WNL.0000145605.20476.07
   Teixeira-salmela L, 1999, ARCH PHYS MED REHAB, V80, P1211, DOI 10.1016/S0003-9993(99)90018-7
   Van PR, 2004, CLIN REHABIL, V18, P833, DOI 10.1191/0269215504cr843oa
   Winchester P, 1983, PHYS THER, V63, P1096, DOI 10.1093/ptj/63.7.1096
   Winstein C, 2004, ARCH PHYS MED REHAB, V85, P620, DOI 10.1016/j.apmr.2003.06.027
   Woodford H, 2003, COCHRANE STROKE GROU, V1, P0
NR 53
TC 217
Z9 229
U1 3
U2 59
PU AUSTRALIAN PHYSIOTHERAPY ASSOC
PI ST KILDA
PA LEVEL 3, 201  FITZROY ST, ST KILDA, 3182, AUSTRALIA
SN 0004-9514
EI 
J9 AUST J PHYSIOTHER
PD JUN 15
PY 2006
VL 52
IS 4
BP 241
EP 248
DI 10.1016/S0004-9514(06)70003-4
PG 8
WC Rehabilitation; Sport Sciences
SC Rehabilitation; Sport Sciences
GA 144GD
UT WOS:000244783600003
PM 17132118
ER

PT J
AU Wolf, SL
   Mcjunkin, JP
   Swanson, ML
   Weiss, PS
AF Wolf, Sl
   Mcjunkin, Jp
   Swanson, Ml
   Weiss, Ps
TI Pilot normative database for the Wolf Motor Function Test
SO ARCHIVES OF PHYSICAL MEDICINE AND REHABILITATION
LA English
DT Article
DE arm; cerebrovascular accident; reference values; rehabilitation
ID constraint-induced therapy; induced movement therapy; subacute stroke
AB Objective: To gather initial data on the Wolf Motor Function Test (WMFT) from able-bodied participants. Design: Cross-sectional cohort study. Setting: Clinical research laboratory. Participants: A convenience sample of 51 healthy able-bodied, right-hand dominant, adult participants, between the ages of 40 and 79 years. Intervention: One-time administration of the WMFT. Main Outcome Measure: The WMFT. Results: Mean data are presented for all timed and strength tasks. For timed tasks on the WMFT, there were no significant differences among subjects for hand or sex nor was there a hand by sex interaction. Men were significantly stronger than women on the 2 strength tasks, however. Conclusions: We provide preliminary normative data for the WMFT. More data are needed to produce precise estimates of norms and to explore relations among sex, age, and hand dominance.
C1 Emory Univ, Sch Med, Ctr Rehabil Med, Dept Rehabil Med,Div Phys Therapy, Atlanta, GA 30345 USA.
   Emory Univ, Rollins Sch Publ Hlth, Div Biostat, Atlanta, GA 30345 USA.
RP Wolf, SL (通讯作者)，Emory Univ, Sch Med, Ctr Rehabil Med, Dept Rehabil Med,Div Phys Therapy, 1441 Clifton Rd NE, Atlanta, GA 30345 USA.
EM swolf@emory.edu
FU AHRQ HHS [HS 37606] Funding Source: Medline
CR Andrews A, 1996, PHYS THER, V76, P248, DOI 10.1093/ptj/76.3.248
   Blanton S, 1999, PHYS THER, V79, P847, DOI 10.1093/ptj/79.9.847
   Bonifer N, 2005, BRAIN INJURY, V19, P323, DOI 10.1080/02699050400004302
   Miltner W, 1999, STROKE, V30, P586, DOI 10.1161/01.STR.30.3.586
   Morris D, 2001, ARCH PHYS MED REHAB, V82, P750, DOI 10.1053/apmr.2001.23183
   Seidler R, 2002, MOTOR CONTROL, V6, P19, DOI 10.1123/mcj.6.1.19
   Taub E, 1993, ARCH PHYS MED REHAB, V74, P347
   Wittenberg G, 2003, NEUROREHAB NEURAL RE, V17, P48, DOI 10.1177/0888439002250456
   Wolf S, 2001, STROKE, V32, P1635, DOI 10.1161/01.STR.32.7.1635
   Wolf S, 2005, NEUROREHAB NEURAL RE, V19, P194, DOI 10.1177/1545968305276663
NR 10
TC 40
Z9 41
U1 0
U2 1
PU W B SAUNDERS CO-ELSEVIER INC
PI PHILADELPHIA
PA INDEPENDENCE SQUARE WEST CURTIS CENTER, STE 300, PHILADELPHIA, PA 19106-3399 USA
SN 0003-9993
EI 
J9 ARCH PHYS MED REHAB
PD MAR 15
PY 2006
VL 87
IS 3
BP 443
EP 445
DI 10.1016/j.apmr.2005.10.006
PG 3
WC Rehabilitation; Sport Sciences
SC Rehabilitation; Sport Sciences
GA 021XZ
UT WOS:000236020500021
PM 16500182
ER

PT J
AU Nudo, RJ
AF Nudo, Randolph
TI Mechanisms for recovery of motor function following cortical damage
SO CURRENT OPINION IN NEUROBIOLOGY
LA English
DT Review
ID ischemic brain-injury; sensorimotor cortex lesion; use-dependent exaggeration; growth-associated gene; adult rat; behavioral recovery; affected forelimb; squirrel-monkey; stroke recovery; stem-cell
AB Recent studies of focal injury to the cerebral cortex have demonstrated that the remaining, intact tissue undergoes structural and functional changes that could play a substantial role in neurological recovery. New information regarding the molecular and cellular environment in the adjacent, intact tissue has suggested that waves of growth promotion and inhibition modulate the self-repair processes of the brain. Furthermore, recent studies have documented widespread neurophysiological and neuroanatomical changes in regions remote from a focal cortical injury, suggesting that entire cortical networks participate in the recovery process.
C1 Univ Kansas, Med Ctr, Landon Ctr Aging, Kansas City, KS 66160 USA.
RP Nudo, RJ (通讯作者)，Univ Kansas, Med Ctr, Landon Ctr Aging, MS 1005 3901 Rainbow Blvd, Kansas City, KS 66160 USA.
EM rnudo@kumc.edu
CR Adkins D, 2005, NEUROSCI LETT, V380, P214, DOI 10.1016/j.neulet.2005.01.036
   Adkins-muir D, 2003, NEUROL RES, V25, P780, DOI 10.1179/016164103771953853
   Barbay S, 2006, EXP BRAIN RES, V169, P106, DOI 10.1007/s00221-005-0129-4
   Barbay S, 2006, IN PRESS NEUROREHABI, V0, P0
   Biernaskie J, 2004, J NEUROSCI, V24, P1245, DOI 10.1523/JNEUROSCI.3834-03.2004
   Biernaskie J, 2005, EUR J NEUROSCI, V21, P989, DOI 10.1111/j.1460-9568.2005.03899.x
   Bury S, 2004, BEHAV BRAIN RES, V150, P43, DOI 10.1016/S0166-4328(03)00253-5
   Carey J, 2002, BRAIN, V125, P773, DOI 10.1093/brain/awf091
   Carmichael S, 2001, NEUROBIOL DIS, V8, P910, DOI 10.1006/nbdi.2001.0425
   Carmichael S, 2002, J NEUROSCI, V22, P6062
   Carmichael S, 2005, EXP NEUROL, V193, P291, DOI 10.1016/j.expneurol.2005.01.004
   Carmichael S, 2006, ANN NEUROL, V59, P735, DOI 10.1002/ana.20845
   Chen P, 2002, P NATL ACAD SCI USA, V99, P9031, DOI 10.1073/pnas.132076299
   Cramer S, 2006, EXP BRAIN RES, V168, P25, DOI 10.1007/s00221-005-0082-2
   Cramer S, 2006, STROKE, V37, P111, DOI 10.1161/01.STR.0000195135.70379.1f
   Cramer S, 1997, STROKE, V28, P2518, DOI 10.1161/01.STR.28.12.2518
   Dancause N, 2005, J NEUROSCI, V25, P10167, DOI 10.1523/JNEUROSCI.3256-05.2005
   Diamond M, 1972, J NEUROBIOL, V3, P47, DOI 10.1002/neu.480030105
   Freund P, 2006, NAT MED, V12, P790, DOI 10.1038/nm1436
   Friel K, 2005, J NEUROPHYSIOL, V94, P1312, DOI 10.1152/jn.01251.2004
   Frost S, 2003, J NEUROPHYSIOL, V89, P3205, DOI 10.1152/jn.01143.2002
   Gharbawie O, 2005, NEUROSCIENCE, V130, P601, DOI 10.1016/j.neuroscience.2004.10.010
   Glees P, 1950, J NEUROPHYSIOL, V13, P137, DOI 10.1152/jn.1950.13.2.137
   Hermsdorfer J, 1999, EXP BRAIN RES, V128, P41, DOI 10.1007/s002210050815
   Hsu J, 2006, EXP NEUROL, V201, P479, DOI 10.1016/j.expneurol.2006.05.003
   Hsu J, 2005, EUR J NEUROSCI, V22, P2069, DOI 10.1111/j.1460-9568.2005.04370.x
   Humm J, 1999, EXP NEUROL, V157, P349, DOI 10.1006/exnr.1999.7061
   Jaillard A, 2005, BRAIN, V128, P1122, DOI 10.1093/brain/awh456
   Jenkins W, 1987, PROG BRAIN RES <D>, V71, P249
   Jones T, 1994, J NEUROSCI, V14, P2140
   Kleim J, 2003, NEUROL RES, V25, P789, DOI 10.1179/016164103771953862
   Kolb B, 2006, IN PRESS J CEREB BLO, V0, P0
   Komitova M, 2005, STROKE, V36, P1278, DOI 10.1161/01.STR.0000166197.94147.59
   Komitova M, 2006, EXP NEUROL, V199, P42, DOI 10.1016/j.expneurol.2006.03.010
   Kozlowski D, 1996, J NEUROSCI, V16, P4776
   Lashley KS, 1929, BRAIN MECH INTELLIGE, V0, P0, DOI DOI 10.1037/10017-000
   Lashley K, 1930, PSYCHOL REV, V37, P1, DOI 10.1037/h0074134
   Lee J, 2004, J NEUROSCI, V24, P6209, DOI 10.1523/JNEUROSCI.1643-04.2004
   Li S, 2006, NEUROBIOL DIS, V23, P362, DOI 10.1016/j.nbd.2006.03.011
   Liepert J, 1998, NEUROSCI LETT, V250, P5, DOI 10.1016/S0304-3940(98)00386-3
   Lindvall O, 2006, NATURE, V441, P1094, DOI 10.1038/nature04960
   Liu X, 2007, J CEREBR BLOOD F MET, V27, P564, DOI 10.1038/sj.jcbfm.9600371
   Luke L, 2004, SYNAPSE, V54, P187, DOI 10.1002/syn.20080
   Napieralski J, 1996, J COMP NEUROL, V373, P484
   Neumann-haefelin T, 2000, J CEREBR BLOOD F MET, V20, P45, DOI 10.1097/00004647-200001000-00008
   Ng S, 1988, NEURON, V1, P133, DOI 10.1016/0896-6273(88)90197-3
   Nudo R, 2003, J REHABIL MED, V35, P7, DOI 10.1080/16501960310010070
   Nudo R, 1996, J NEUROPHYSIOL, V75, P2144, DOI 10.1152/jn.1996.75.5.2144
   Nudo R, 1996, SCIENCE, V272, P1791, DOI 10.1126/science.272.5269.1791
   Quaney B, 2005, NEUROREHAB NEURAL RE, V19, P338, DOI 10.1177/1545968305282269
   Redecker C, 2000, J NEUROSCI, V20, P5045
   Schiene K, 1996, J CEREBR BLOOD F MET, V16, P906, DOI 10.1097/00004647-199609000-00014
   Shanina E, 2006, NEUROSCIENCE, V139, P1495, DOI 10.1016/j.neuroscience.2006.01.016
   Strick P, 1982, J NEUROPHYSIOL, V48, P150, DOI 10.1152/jn.1982.48.1.150
   Stroemer R, 1995, STROKE, V26, P2135, DOI 10.1161/01.STR.26.11.2135
   Teasell R, 2005, TOP STROKE REHABIL, V12, P11
   Teskey G, 2003, NEUROL RES, V25, P794, DOI 10.1179/016164103771953871
   Traversa R, 1997, STROKE, V28, P110, DOI 10.1161/01.STR.28.1.110
   Ward N, 2004, ARCH NEUROL-CHICAGO, V61, P1844, DOI 10.1001/archneur.61.12.1844
   Yarosh C, 2004, J NEUROPHYSIOL, V92, P3276, DOI 10.1152/jn.00549.2004
   Zhang R, 2004, J CEREBR BLOOD F MET, V24, P441, DOI 10.1097/00004647-200404000-00009
NR 61
TC 204
Z9 216
U1 1
U2 27
PU CURRENT BIOLOGY LTD
PI LONDON
PA 84 THEOBALDS RD, LONDON WC1X 8RR, ENGLAND
SN 0959-4388
EI 
J9 CURR OPIN NEUROBIOL
PD DEC 15
PY 2006
VL 16
IS 6
BP 638
EP 644
DI 10.1016/j.conb.2006.10.004
PG 7
WC Neurosciences
SC Neurosciences & Neurology
GA 119NP
UT WOS:000243019300006
PM 17084614
ER

PT J
AU Tae, KS
   Song, SJ
   Lee, SY
   Park, GY
   Sohn, CH
   Kim, YH
AF Tae, Ki
   Song, Sung
   Lee, So
   Park, Gi
   Sohn, Chu
   Kim, Young
TI Functional reorganization in chronic hemiparetic patients after training: fMRI studies
SO ADVANCED NONDESTRUCTIVE EVALUATION I, PTS 1 AND 2, PROCEEDINGS
LA English
DT Article; Proceedings Paper
DE cerebrum; cerebellum; cortical activation; fMRI; FMA; repetitive-bilateral exercise
ID motor function; stroke; rehabilitation; plasticity; therapy; cortex; arm
AB The aim of this study was to evaluate effects of short-term repetitive-bilateral exercise on the activation of motor network using functional magnetic resonance imaging (fMRI). Eight control subjects and four chronic hemiparetic patients were investigated for the present study. The training program with a symmetrical upper-limb motion trainer was performed at 1 hr/day, 5 days/week during 6 weeks. Fugl-Meyer assessments (FMA) were performed every two weeks during the training. We compared cerebral and cerebellar cortical activations in two different tasks before and after the training program: (1) the only unaffected hand movement (Task 1), and (2) passive movements of the affected hand by the active movement of the unaffected hand (Task 2). fMRI was performed at 3T with wrist flexion-extension movement at 1 Hz during the motor tasks. All patients showed significant improvements of FMA scores in their paretic limbs after training. fMR1 studies in Task I showed that cortical activations decreased in ipsilateral SMC but increased in contralateral sensorimotor cortex (SMC) and ipsilaterat cerebellum (CRB). Task 2 showed cortical reorganizations in bilateral SMC, pre-motor area (PMA), supplementary area (SMA) and CRB. This study demonstrated that plastic changes of motor network occurred as a neural basis of the improvement subsequent to repetiti ve-bi lateral exercises using the symmetrical upper-limb motion trainer.
C1 Yonsei Univ, Dept Biomed Engn, Wonju 220711, Gangwon, South Korea.
   Yonsei Univ, Inst Med Engn, Wonju 220711, Gangwon, South Korea.
   Wonju Natl Coll, Dept Engn Mech, Wonju 220711, Gangwon, South Korea.
   Keimyung Univ, Dept Diagnost Radiol, Dongsan Med Ctr, Taegu 700712, South Korea.
   Keimyung Univ, Dept Phys Med & Rehabil, Dongsan Med Ctr, Chunggu 700712, Daegu, South Korea.
RP Tae, KS (通讯作者)，Yonsei Univ, Dept Biomed Engn, 234 Maeji, Wonju 220711, Gangwon, South Korea.
EM kstae@biomecha.yonsei.ac.kr; sjsong@wonju.ac.kr; sylee@dsmc.or.kr; gypark@dsmc.or.kr; chsohn@dsmc.or.kr; yhkim@dragon.yonsei.ac.kr
CR Andreas R, 2004, NEUROIMAGE, V21, P924
   Bohannon R, 1987, PHYS THER, V67, P206, DOI 10.1093/ptj/67.2.206
   Brunnstrom S, 1995, PHYS THER, V46, P357
   Cathrin B, 1995, NEUROL SCI, V130, P59
   Cramer S, 1997, STROKE, V28, P2518, DOI 10.1161/01.STR.28.12.2518
   Cramer S, 2000, NEUROPHARMACOLOGY, V39, P842, DOI 10.1016/S0028-3908(99)00258-0
   Fasoli S, 2003, ARCH PHYS MED REHAB, V84, P477, DOI 10.1053/apmr.2003.50110
   Fuglmeyer A, 1975, SCAND J REHABIL MED, V7, P13
   Johansson B, 2000, STROKE, V31, P223, DOI 10.1161/01.STR.31.1.223
   Jorgensen HS, 1996, J STROKE CEREBROVASC DIS, V6, P5, DOI 10.1016/S1052-3057(96)80020-6
   Kelso J, 1983, Q J EXP PSYCHOL-A, V35, P347
   Kim Y, 2003, NEUROREPORT, V14, P1329, DOI 10.1097/01.wnr.0000078702.79393.9b
   Loubinoux I, 2003, NEUROIMAGE, V20, P2166, DOI 10.1016/j.neuroimage.2003.08.017
   Lum P, 2002, ARCH PHYS MED REHAB, V83, P952, DOI 10.1053/apmr.2001.33101
   Tae K, 2005, KOREAN J MED PHYS, V16, P1
   Talairach J, 1998, COPLANAR STEREOTAXIC, V0, P0
   Taub E, 1993, ARCH PHYS MED REHAB, V74, P347
   Tesche C, 2002, HUMAN BRAIN MAPP, V9, P119
   Wade D, 1983, J NEUROL NEUROSUR PS, V46, P521, DOI 10.1136/jnnp.46.6.521
   Weiller C, 1993, ANN NEUROL, V33, P181
   Whitall J, 2000, STROKE, V31, P2390, DOI 10.1161/01.STR.31.10.2390
   Zaman A, 2000, NEUROIMAGE, V11, P0
NR 22
TC 0
Z9 0
U1 0
U2 3
PU TRANS TECH PUBLICATIONS LTD
PI DURNTEN-ZURICH
PA KREUZSTRASSE 10, 8635 DURNTEN-ZURICH, SWITZERLAND
SN 1013-9826
EI 
J9 KEY ENG MATER
PD JUN 15
PY 2006
VL 321-323
IS 
BP 1016
EP 1021
DI 10.4028/www.scientific.net/KEM.321-323.1016
PG 6
WC Materials Science, Ceramics; Materials Science, Characterization & Testing; Materials Science, Composites
SC Materials Science
GA BFE19
UT WOS:000241427900227
ER

PT J
AU Sun, Shu-Fen
   Hsu, Chien-Wei
   Hwang, Chiao-Wen
   Hsu, Pei-Te
   Wang, Jue-Long
   Yang, Chia-Lin
AF Sun, Shu-fen
   Hsu, Chien-wei
   Hwang, Chiao-wen
   Hsu, Pei-te
   Wang, Jue-long
   Yang, Chia-lin
TI Application of combined botulinum toxin type A and modified constraint induced movement therapy for an individual with chronic upper-extremity spasticity after stroke
SO PHYSICAL THERAPY
LA English
DT Article
DE botulinum toxin; constraint-induced movement therapy; spasticity; stroke
ID fugl-meyer assessment; motor function-test; mini-mental state; research arm test; physical rehabilitation; assessment scale; limb spasticity; double-blind; forced use; recovery
AB Background and Purpose. Constraint-induced movement therapy (CIMT) is a promising intervention for retraining upper-extremity function after a stroke. The purpose of this case report is to describe the use of a combination of botulinum toxin type A (BtxA) and a modified CIMT program for a patient with severe spasticity who was unable to use his right upper extremity. Case Description. The 52-year-old patient, who had a stroke 4 years ago, did not meet the minimum motor criteria for CIMT benefit. After receiving BtxA injections targeting the elbow, wrist, and finger flexors, he completed a 4-week program of modified CIMT followed by a 5-month home exercise program.. Outcomes. The patient exhibited improvement in muscle tone (the velocity-dependent resistance to stretch that muscle exhibits) and in scores on several upper-extremity function tests (Modified Ashworth Scale, Motor Activity Log, Wolf Motor Function Test, Action Research Arm Test, and Fugl-Meyer Assessment of Motor Recovery). He also reported making much progress in the functional use of the involved upper extremity. Discussion. In a patient with severe flexor spasticity and nonuse of the dominant upper extremity after a stroke, a combined treatment of BtxA and modified CIMT may have resulted in improved upper-extremity use.
C1 Vet Gen Hosp, Dept Phys Med & Rehabil, Kaohsiung 813, Taiwan.
   Vet Gen Hosp, Dept Internal Med, Kaohsiung, Taiwan.
RP Sun, SF (通讯作者)，Vet Gen Hosp, Dept Phys Med & Rehabil, 386 Ta Chung 1st Rd, Kaohsiung 813, Taiwan.
EM sfsun.tw@yahoo.com.tw
CR Bakheit A, 2000, STROKE, V31, P2402, DOI 10.1161/01.STR.31.10.2402
   Bakheit A, 2001, DEV MED CHILD NEUROL, V43, P234, DOI 10.1017/S0012162201000445
   Barnes M, 1998, AGE AGEING, V27, P239, DOI 10.1093/ageing/27.2.239
   Bhakta B, 2000, J NEUROL NEUROSUR PS, V69, P217, DOI 10.1136/jnnp.69.2.217
   Bhakta B, 1996, J NEUROL NEUROSUR PS, V61, P30, DOI 10.1136/jnnp.61.1.30
   Blanton S, 1999, PHYS THER, V79, P847, DOI 10.1093/ptj/79.9.847
   Bleecker M, 1988, NEUROLOGY, V38, P1565, DOI 10.1212/WNL.38.10.1565
   Borodic GE, 1994, THERAPY BOTULINUM TO, V0, P119
   Brashear A, 2002, NEW ENGL J MED, V347, P395, DOI 10.1056/NEJMoa011892
   Butefisch C, 1995, J NEUROL SCI, V130, P59, DOI 10.1016/0022-510X(95)00003-K
   Classen J, 1998, J NEUROPHYSIOL, V79, P1117, DOI 10.1152/jn.1998.79.2.1117
   *constr IMT, 2000, MAN UPP EXTR MOT ACT, V0, P0
   De PA, 1999, P NATL ACAD SCI USA, V96, P3200, DOI 10.1073/pnas.96.6.3200
   Dolly O, 2003, HEADACHE, V43, P0
   Duncan P, 1983, PHYS THER, V63, P1606, DOI 10.1093/ptj/63.10.1606
   Eleopra R, 1997, MOVEMENT DISORD, V12, P89, DOI 10.1002/mds.870120115
   Folstein M, 1975, J PSYCHIAT RES, V12, P189, DOI 10.1016/0022-3956(75)90026-6
   Fuglmeyer A, 1975, SCAND J REHABIL MED, V7, P13
   Gregson J, 1999, ARCH PHYS MED REHAB, V80, P1013, DOI 10.1016/S0003-9993(99)90053-9
   Harrison , 1985, PHYSIOTHER CAN, V37, P65, DOI 10.3138/PTC.37.2.065
   Hesse S, 1995, NEUROSCI LETT, V201, P37, DOI 10.1016/0304-3940(94)12124-9
   Jankovic J, 1990, NEUROLOGY, V40, P277, DOI 10.1212/WNL.40.2.277
   Jorgensen H, 1995, ARCH PHYS MED REHAB, V76, P406, DOI 10.1016/S0003-9993(95)80568-0
   Katz R, 2000, PHYS MED REHABILITAT, V0, P592
   Knutsson E, 1980, SCAND J REHABIL MED, V12, P93
   Kopp B, 1999, NEUROREPORT, V10, P807, DOI 10.1097/00001756-199903170-00026
   Kunkel A, 1999, ARCH PHYS MED REHAB, V80, P624, DOI 10.1016/S0003-9993(99)90163-6
   Lance J, 1980, SPASTICITY DISORDERE, V0, P485~94
   Liepert J, 1999, EXP BRAIN RES, V125, P435, DOI 10.1007/s002210050700
   Liepert J, 1998, NEUROSCI LETT, V250, P5, DOI 10.1016/S0304-3940(98)00386-3
   Liepert J, 2000, STROKE, V31, P1210, DOI 10.1161/01.STR.31.6.1210
   Lyle R, 1981, INT J REHABIL RES, V4, P483, DOI 10.1097/00004356-198112000-00001
   Miltner W, 1999, STROKE, V30, P586, DOI 10.1161/01.STR.30.3.586
   Mizrahi E, 1979, ANN NEUROL, V5, P594, DOI 10.1002/ana.410050620
   Morris DM, 2001, TOP STROKE REHABIL, V8, P16
   Morris D, 1997, NEUROREHABILITATION, V9, P29, DOI 10.3233/NRE-1997-9104
   Morris D, 2001, ARCH PHYS MED REHAB, V82, P750, DOI 10.1053/apmr.2001.23183
   Morris D, 2000, NEUROLOGY REPORT, V24, P201
   Nakayama H, 1994, ARCH PHYS MED REHAB, V75, P394, DOI 10.1016/0003-9993(94)90161-9
   Obrien C, 1996, DRUG AGING, V9, P332, DOI 10.2165/00002512-199609050-00004
   Ostendorf C, 1981, PHYS THER, V61, P1022, DOI 10.1093/ptj/61.7.1022
   Page S, 2003, AM J PHYS MED REHAB, V82, P76, DOI 10.1097/00002060-200301000-00014
   Page S, 2002, CLIN REHABIL, V16, P55, DOI 10.1191/0269215502cr473oa
   Page S, 2004, ARCH PHYS MED REHAB, V85, P14, DOI 10.1016/S0003-9993(03)00481-7
   Parker VM, 1986, INT REHABIL MED, V8, P69
   Sahrmann SA, 1977, TRANS AM NEUROL ASSOC, V102, P108
   Schaumburg S, 1999, AM C REH MED ANN M O, V0, P0
   Simpson D, 1996, NEUROLOGY, V46, P1306, DOI 10.1212/WNL.46.5.1306
   Taub E, 2001, CURR ATHEROSCLER REP, V3, P279, DOI 10.1007/s11883-001-0020-0
   Taub E, 1998, REHABIL PSYCHOL, V43, P152, DOI 10.1037/0090-5550.43.2.152
   Taub E, 1993, ARCH PHYS MED REHAB, V74, P347
   Taub E, 1999, J REHABIL RES DEV, V36, P237
   Uswatte G, 1999, COGNITITVE NERUOREHA, V0, P215
   Van DLJ, 2001, J REHABIL MED, V33, P110
   Van DLJ, 2001, ARCH PHYS MED REHAB, V82, P14, DOI 10.1053/apmr.2001.18668
   Van DLJ, 1999, STROKE, V30, P2369, DOI 10.1161/01.STR.30.11.2369
   Winstein C, 2001, J STROKE CEREBROVASC, V10, P197
   Wolf S, 1989, EXP NEUROL, V104, P125, DOI 10.1016/S0014-4886(89)80005-6
   Wolf S, 2001, STROKE, V32, P1635, DOI 10.1161/01.STR.32.7.1635
NR 60
TC 22
Z9 26
U1 0
U2 2
PU OXFORD UNIV PRESS INC
PI CARY
PA JOURNALS DEPT, 2001 EVANS RD, CARY, NC 27513 USA
SN 0031-9023
EI 
J9 PHYS THER
PD OCT 15
PY 2006
VL 86
IS 10
BP 1387
EP 1397
DI 10.2522/ptj.20050262
PG 11
WC Orthopedics; Rehabilitation
SC Orthopedics; Rehabilitation
GA 090QZ
UT WOS:000240967300006
PM 17012643
ER

PT J
AU Rabadi, MH
   Rabadi, FM
AF Rabadi, Meheroz
   Rabadi, Freny
TI Comparison of the action research arm test and the Fugl-Meyer assessment as measures of upper-extremity motor weakness after stroke
SO ARCHIVES OF PHYSICAL MEDICINE AND REHABILITATION
LA English
DT Article
DE rehabilitation; stroke; upper extremity
ID functional independence measure; rehabilitation treatment; scale score; reliability; performance; validity; responsiveness; recovery; trial; instrument
AB Objective: To assess the relative responsiveness of 2 commonly used upper-extremity motor scales, the Action Research Arm Test (ARAT) and the Fugl-Meyer Assessment (FMA), in evaluating recovery of upper-extremity function after an acute stroke in patients undergoing inpatient rehabilitation. Design: Prospective. Setting: An acute stroke rehabilitation unit. Participants: One hundred four consecutive admissions (43 men, 61 women; mean age +/- standard deviation, 72 +/- 13y) to a rehabilitation unit 16 9 days after acute stroke. Interventions: Not applicable. Main Outcome Measures: The following assessments were completed within 72 hours of admission and 24 hours before discharge: ARAT, upper-extremity motor domain of the FMA, National Institutes of Health Stroke Scale, FIM instrument total score, and FIM activities of daily living (FIM-ADL) subscore. Results: The Spearman rank correlation statistic indicated that the 2 upper-limb motor scales (ARAT, FMA) correlated highly with one another, both on admission (rho=.77, P < 001) and on discharge (rho=.87, P < 001). The mean change in score from admission to discharge was 10 15 for the ARAT and 10 13 for the FMA motor score. The responsiveness to change as measured by the standard response mean was .68 for the ARAT and .74 for the FMA motor score. The Spearman rank correlation of each upper-limb motor scale with the FIM-ADL at the time of admission was as follows: ARAT, p equal to .32 (P <.001) and FMA motor score, rho equal to .54 (P <.001). Conclusions: Both the FMA motor score and the ARAT were equally sensitive to change during inpatient acute rehabilitation and could be routinely used to measure recovery of upper-extremity motor function.
C1 Cornell Univ, Burke Rehabil Hosp, Weill Med Coll, White Plains, NY 10605 USA.
RP Rabadi, MH (通讯作者)，Cornell Univ, Burke Rehabil Hosp, Weill Med Coll, 785 Mamaroneck Ave, White Plains, NY 10605 USA.
EM mrabadi@burke.org
CR Adams H, 1999, NEUROLOGY, V53, P126, DOI 10.1212/WNL.53.1.126
   Aisen M, 1997, ARCH NEUROL-CHICAGO, V54, P443, DOI 10.1001/archneur.1997.00550160075019
   Basmajian J, 1981, ARCH PHYS MED REHAB, V62, P469
   Brott T, 1989, STROKE, V20, P864, DOI 10.1161/01.STR.20.7.864
   Carroll D, 1965, J CHRON DIS, V18, P479, DOI 10.1016/0021-9681(65)90030-5
   Cohen J, 1988, STAT POWER ANAL BEHA, V2nd, P0
   Dodds T, 1993, ARCH PHYS MED REHAB, V74, P531, DOI 10.1016/0003-9993(93)90119-U
   Duncan P, 1983, PHYS THER, V63, P1606, DOI 10.1093/ptj/63.10.1606
   Edward T, 1999, J REHABIL RES DEV, V36, P237
   Ferraro M, 2003, NEUROLOGY, V61, P1604, DOI 10.1212/01.WNL.0000095963.00970.68
   Ferraro M, 2002, NEUROREHAB NEURAL RE, V16, P283, DOI 10.1177/154596830201600306
   Fuglmeyer A, 1980, SCAND J REHABIL MED, V0, P140
   Fuglmeyer A, 1975, SCAND J REHABIL MED, V7, P13
   Goldstein L, 1997, STROKE, V28, P307, DOI 10.1161/01.STR.28.2.307
   Granger C, 1998, ARCH PHYS MED REHAB, V79, P235, DOI 10.1016/S0003-9993(98)90000-4
   Harrison , 1985, PHYSIOTHER CAN, V37, P65, DOI 10.3138/PTC.37.2.065
   Hsueh I, 2002, CLIN REHABIL, V16, P617, DOI 10.1191/0269215502cr530oa
   Kasner S, 1999, STROKE, V30, P1534, DOI 10.1161/01.STR.30.8.1534
   Kidd D, 1995, DISABIL REHABIL, V17, P10, DOI 10.3109/09638289509166622
   Kondziolka D, 2005, J NEUROSURG, V103, P38, DOI 10.3171/jns.2005.103.1.0038
   Krebs HI, 1998, IEEE TRANS REHABIL ENG, V6, P75, DOI 10.1109/86.662623
   Liang M, 1995, J RHEUMATOL, V22, P1191
   Liang M, 1990, MED CARE, V28, P632, DOI 10.1097/00005650-199007000-00008
   Lyle R, 1981, INT J REHABIL RES, V4, P483, DOI 10.1097/00004356-198112000-00001
   Moreland J, 1998, ARCH PHYS MED REHAB, V79, P134, DOI 10.1016/S0003-9993(98)90289-1
   Pollak N, 1996, ARCH PHYS MED REHAB, V77, P1056, DOI 10.1016/S0003-9993(96)90068-4
   Sanford J, 1993, PHYS THER, V73, P447, DOI 10.1093/ptj/73.7.447
   Shelton F, 2001, NEUROREHAB NEURAL RE, V15, P229, DOI 10.1177/154596830101500311
   Stineman M, 2000, SCAND J REHABIL MED, V32, P143
   Stineman M, 1998, ARCH PHYS MED REHAB, V79, P497, DOI 10.1016/S0003-9993(98)90062-4
   Stineman M, 1996, ARCH PHYS MED REHAB, V77, P1101, DOI 10.1016/S0003-9993(96)90130-6
   Taub E, 2001, CURR ATHEROSCLER REP, V3, P279, DOI 10.1007/s11883-001-0020-0
   Van DLJ, 2001, J REHABIL MED, V33, P110
   Van DLJ, 2001, ARCH PHYS MED REHAB, V82, P14, DOI 10.1053/apmr.2001.18668
NR 34
TC 104
Z9 110
U1 1
U2 15
PU W B SAUNDERS CO-ELSEVIER INC
PI PHILADELPHIA
PA 1600 JOHN F KENNEDY BOULEVARD, STE 1800, PHILADELPHIA, PA 19103-2899 USA
SN 0003-9993
EI 
J9 ARCH PHYS MED REHAB
PD JUL 15
PY 2006
VL 87
IS 7
BP 962
EP 966
DI 10.1016/j.apmr.2006.02.036
PG 5
WC Rehabilitation; Sport Sciences
SC Rehabilitation; Sport Sciences
GA 059MY
UT WOS:000238738100012
PM 16813784
ER

PT J
AU Ro, T
   Noser, E
   Boake, C
   Johnson, R
   Gaber, M
   Speroni, A
   Bernstein, M
   De joya, A
   Burgin, WS
   Zhang, LF
   Taub, E
   Grotta, JC
   Levin, HS
AF Ro, T
   Noser, E
   Boake, C
   Johnson, R
   Gaber, M
   Speroni, A
   Bernstein, M
   De joya, A
   Burgin, Ws
   Zhang, Lf
   Taub, E
   Grotta, Jc
   Levin, Hs
TI Functional reorganization and recovery after constraint-induced movement therapy in subacute stroke: Case reports
SO NEUROCASE
LA English
DT Article
ID transcranial magnetic stimulation; fugl-meyer assessment; motor hand area; cortical reorganization; physical rehabilitation; reliability; brain; deafferentation; localization; excitability
AB Preliminary assessments of the feasibility, safety, and effects on neuronal reorganization measured with transcranial magnetic stimulation (TMS) from Constraint-Induced Movement Therapy (CIMT) of the upper extremity were made in eight cases of subacute stroke. Within fourteen days of their stroke, patients were randomly assigned to two weeks of CIMT or traditional therapy. Baseline motor performance and cortical/subcortical representation for movement with TMS were assessed before treatment. Post-treatment assessments were made at the end of treatment and at three months after the stroke. The TMS mapping showed a larger motor representation in the lesioned hemisphere of the CIMT patients as compared to the controls at the three-month follow-up assessment. The enlarged motor representation in the lesioned hemisphere for hand movement correlated with improved motor function of the affected hand, suggesting a link between movement representation size as measured with TMS and functionality. These results suggest that TMS can be safely and effectively used to assess brain function in subacute stroke and further suggest that CIMT may enhance cortical/subcortical motor reorganization and accelerate motor recovery when started within the first two weeks after stroke.
C1 Rice Univ, Dept Psychol, Houston, TX 77005 USA.
   Baylor Coll Med, Dept Phys Med & Rehabil, Houston, TX 77030 USA.
   Univ Texas, Houston Med Sch, Dept Neurol, Houston, TX USA.
   Univ Texas, Houston Med Sch, Dept Phys Med & Rehabil, Houston, TX USA.
   Univ Alabama Birmingham, Dept Psychol, Birmingham, AL 35294 USA.
RP Ro, T (通讯作者)，Rice Univ, Dept Psychol, MS 25,6100 Main St, Houston, TX 77005 USA.
EM tro@rice.edu
CR Adams H, 1993, STROKE, V24, P35, DOI 10.1161/01.STR.24.1.35
   Bland S, 2000, STROKE, V31, P1144, DOI 10.1161/01.STR.31.5.1144
   Blanton S, 1999, PHYS THER, V79, P847, DOI 10.1093/ptj/79.9.847
   Boroojerdi B, 1999, CLIN NEUROPHYSIOL, V110, P699, DOI 10.1016/S1388-2457(98)00027-3
   Cadwell J, 1990, MAGNETIC STIMULATION, V0, P13
   Dromerick A, 2000, STROKE, V31, P2984, DOI 10.1161/01.STR.31.12.2984
   Duncan P, 1983, PHYS THER, V63, P1606, DOI 10.1093/ptj/63.10.1606
   Fauth C, 1992, LANCET, V339, P362, DOI 10.1016/0140-6736(92)91678-2
   Fuglmeyer A, 1975, SCAND J REHABIL MED, V7, P13
   Goldstein L, 1989, ARCH NEUROL-CHICAGO, V46, P660, DOI 10.1001/archneur.1989.00520420080026
   Hallett M, 2000, NATURE, V406, P147, DOI 10.1038/35018000
   Homberg V, 1989, LANCET, V2, P1223
   Jahanshahi M, 2000, EXP BRAIN RES, V131, P1, DOI 10.1007/s002219900224
   Johansen-berg H, 2002, BRAIN, V125, P2731, DOI 10.1093/brain/awf282
   Jorgensen H, 1999, STROKE, V30, P2008, DOI 10.1161/01.STR.30.10.2008
   Kim Y, 2004, YONSEI MED J, V45, P241, DOI 10.3349/ymj.2004.45.2.241
   Kinsbourne M, 1977, ADV NEUROL, V18, P41
   Kinsbourne M, 1993, UNILATERAL NEGLECT C, V0, P63
   Klove H, 1963, MED CLIN N AM, V0, P0
   Kunkel A, 1999, ARCH PHYS MED REHAB, V80, P624, DOI 10.1016/S0003-9993(99)90163-6
   Levy C, 2001, AM J PHYS MED REHAB, V80, P4, DOI 10.1097/00002060-200101000-00003
   Liepert J, 2000, STROKE, V31, P1210, DOI 10.1161/01.STR.31.6.1210
   Liepert J, 2004, RESTOR NEUROL NEUROS, V22, P269
   Lyden P, 1994, STROKE, V25, P2220, DOI 10.1161/01.STR.25.11.2220
   Lyle R, 1981, INT J REHABIL RES, V4, P483, DOI 10.1097/00004356-198112000-00001
   Miltner W, 1999, STROKE, V30, P586, DOI 10.1161/01.STR.30.3.586
   Pascualleone A, 1994, SCIENCE, V263, P1287, DOI 10.1126/science.8122113
   Ridding M, 1995, CAN J PHYSIOL PHARM, V73, P218, DOI 10.1139/y95-032
   Ridding M, 1997, ELECTROMYOGR MOTOR C, V105, P340, DOI 10.1016/S0924-980X(97)00041-6
   Ro T, 1999, NEUROPSYCHOLOGIA, V37, P225
   Rossini P, 1994, ELECTROEN CLIN NEURO, V91, P79, DOI 10.1016/0013-4694(94)90029-9
   Rossini P, 1998, NEUROREPORT, V9, P2141, DOI 10.1097/00001756-199806220-00043
   Sanford J, 1993, PHYS THER, V73, P447, DOI 10.1093/ptj/73.7.447
   Schaechter J, 2002, NEUROREHAB NEURAL RE, V16, P326, DOI 10.1177/154596830201600403
   Seyal M, 1995, ANN NEUROL, V38, P264, DOI 10.1002/ana.410380221
   Taub E, 1977, ANN NY ACAD SCI, V290, P348, DOI 10.1111/j.1749-6632.1977.tb39737.x
   Taub E, 1980, NEUROSCIENCE, V5, P389, DOI 10.1016/0306-4522(80)90114-1
   Taub E, 1993, ARCH PHYS MED REHAB, V74, P347
   Taub E, 1999, J REHABIL RES DEV, V36, P237
   Walsh V, 2000, NAT REV NEUROSCI, V1, P73, DOI 10.1038/35036239
   Ward N, 2003, BRAIN, V126, P1430, DOI 10.1093/brain/awg145
   Werhahn K, 2002, BRAIN, V125, P1402, DOI 10.1093/brain/awf140
   Werhahn K, 2002, NAT NEUROSCI, V5, P936, DOI 10.1038/nn917
   Wittenberg G, 2003, NEUROREHAB NEURAL RE, V17, P48, DOI 10.1177/0888439002250456
   Wolf S, 1989, EXP NEUROL, V104, P125, DOI 10.1016/S0014-4886(89)80005-6
NR 45
TC 56
Z9 60
U1 0
U2 5
PU ROUTLEDGE JOURNALS, TAYLOR & FRANCIS LTD
PI ABINGDON
PA 2-4 PARK SQUARE, MILTON PARK, ABINGDON OX14 4RN, OXON, ENGLAND
SN 1355-4794
EI 
J9 NEUROCASE
PD FEB 15
PY 2006
VL 12
IS 1
BP 50
EP 60
DI 10.1080/13554790500493415
PG 11
WC Clinical Neurology; Psychiatry; Psychology
SC Neurosciences & Neurology; Psychiatry; Psychology
GA 018AT
UT WOS:000235735800005
PM 16517515
ER

PT J
AU Koh, Chia-Lin
   Hsueh, I-Ping
   Wang, Wen-Chung
   Sheu, Ching-Fan
   Yu, Tzu-Ying
   Wang, Chun-Hou
   Hsieh, Ching-Lin
AF Koh, Chia-lin
   Hsueh, I-ping
   Wang, Wen-chung
   Sheu, Ching-fan
   Yu, Tzu-ying
   Wang, Chun-hou
   Hsieh, Ching-lin
TI Validation of the Action Research Arm Test using item response theory in patients after stroke
SO JOURNAL OF REHABILITATION MEDICINE
LA English
DT Article
DE psychometrics; cerebrovascular accident; arm
ID upper extremity function; motor function; rasch analysis; model; rehabilitation; reliability; performance; interval
AB Objective: To validate the unidimensionality of the Action Research Arm Test (ARAT) using Mokken analysis and to examine whether scores of the ARAT can be transformed into interval scores using Rasch analysis. Subjects and methods: A total of 351 patients with stroke were recruited from 5 rehabilitation departments located in 4 regions of Taiwan. The 19-item ARAT was administered to all the subjects by a physical therapist. The data were analysed using item response theory by non-parametric Mokken analysis followed by Rasch analysis. Results: The results supported a unidimensional scale of the 19-item ARAT by Mokken analysis, with the scalability coefficient H = 0.95. Except for the item "pinch ball bearing 3rd finger and thumb'', the remaining 18 items have a consistently hierarchical order along the upper extremity function's continuum. In contrast, the Rasch analysis, with a stepwise deletion of misfit items, showed that only 4 items ("grasp ball'', "grasp block 5 cm(3)'', "grasp block 2.5 cm(3)'', and "grip tube 1 cm(3)'') fit the Rasch rating scale model's expectations. Conclusion: Our findings indicated that the 19-item ARAT constituted a unidimensional construct measuring upper extremity function in stroke patients. However, the results did not support the premise that the raw sum scores of the ARAT can be transformed into interval Rasch scores. Thus, the raw sum scores of the ARAT can provide information only about order of patients on their upper extremity functional abilities, but not represent each patient's exact functioning.
C1 Natl Taiwan Univ, Coll Med, Sch Occupat Therapy, Taipei 100, Taiwan.
   Natl Taiwan Univ Hosp, Dept Phys Med & Rehabil, Taipei 100, Taiwan.
   Univ Queensland, Sch Hlth & Rehabil Sci, St Lucia, Qld 4067, Australia.
   Natl Chung Cheng Univ, Dept Psychol, Tainan, Taiwan.
   Natl Chung Cheng Univ, Inst Cognit Sci, Tainan, Taiwan.
RP Hsieh, CL (通讯作者)，Natl Taiwan Univ, Coll Med, Sch Occupat Therapy, 4F,17 Shiujou Rd, Taipei 100, Taiwan.
EM mike26@ha.mc.ntu.edu.tw
CR Andrich D, 1978, PSYCHOMETRIKA, V43, P561, DOI 10.1007/BF02293814
   Avery L, 2003, ARCH PHYS MED REHAB, V84, P697, DOI 10.1016/S0003-9993(03)04896-7
   Bond T, 2001, APPL RASCH MODEL FUN, V0, P0
   Carroll D, 1965, J CHRON DIS, V18, P479, DOI 10.1016/0021-9681(65)90030-5
   *cito NIEM, 1995, 1 PAR LOG MOD OPLM P, V0, P0
   Croarkin E, 2004, PHYS THER, V84, P62, DOI 10.1093/ptj/84.1.62
   Dekker C, 2001, NED TIJDSCHR FYSIOTE, V111, P110
   Duncan P, 1999, CLIN GERIATR MED, V15, P885
   Fox C, 1998, J COUNS PSYCHOL, V45, P30
   Harrison , 1985, PHYSIOTHER CAN, V37, P65, DOI 10.3138/PTC.37.2.065
   Hsieh C, 1998, AGE AGEING, V27, P107, DOI 10.1093/ageing/27.2.107
   Hsueh I, 2002, CLIN REHABIL, V16, P382, DOI 10.1191/0269215502cr509oa
   Hsueh I, 2002, CLIN REHABIL, V16, P617, DOI 10.1191/0269215502cr530oa
   Kwakkel G, 1999, PHYSIOTHERAPY, V85, P377, DOI 10.1016/S0031-9406(05)67198-2
   Linacre J, 1994, RASCH MEASUREMENT T, V8, P350
   Linacre JM, 2002, J APPL MEAS, V3, P85
   Lyle R, 1981, INT J REHABIL RES, V4, P483, DOI 10.1097/00004356-198112000-00001
   Mayo N, 1999, DISABIL REHABIL, V21, P258
   Molenaar I, 2000, USERS MANUAL MSP5 WI, V0, P0
   Nilsson A, 2005, ACTA NEUROL SCAND, V111, P264, DOI 10.1111/j.1600-0404.2005.00404.x
   Novick ME, 1968, STAT THEORIES MENTAL, V0, P0
   Rasch G, 1960, PROBABILISTIC MODELS, V0, P0
   Sijtsma K, 1998, APPL PSYCH MEAS, V22, P3, DOI 10.1177/01466216980221001
   Smith RM, 1996, RASCH MEASUREMENT T, V6, P516
   Sodring K, 1995, SCAND J REHABIL MED, V27, P211
   Tennant A, 1996, CLIN REHABIL, V10, P301, DOI 10.1177/026921559601000407)
   Tuerlinckx F, 2001, PSYCHOL METHODS, V6, P181, DOI 10.1037/1082-989X.6.2.181
   Vadnerlee J, 2001, J REHABIL MED, V33, P110
   Van DHP, 2003, QUAL LIFE RES, V12, P189, DOI 10.1023/A:1022269315437
   Van DLJ, 2002, CLIN REHABIL, V16, P646, DOI 10.1191/0269215502cr534oa
   Vanalphen A, 1994, J ADV NURS, V20, P196
   Verhelst N, 1998, RASCH MODELS FDN REC, V0, P215
   Wade DT, 1989, INT DISABIL STUD, V11, P89
   Wang W, 2005, APPL PSYCH MEAS, V29, P126, DOI 10.1177/0146621604271053
   Wright BD, 2000, J APPL MEAS, V1, P83
   Wright B, 1982, RATING SCALE ANAL, V0, P0
   Wright B, 1994, RASCH MEASUREMENT T, V8, P370
   Wright B, 1989, ARCH PHYS MED REHAB, V70, P857
   Wright B, 1993, RASCH MEASUREMENT T, V7, P288
   Yen W, 1984, APPL PSYCH MEAS, V8, P125, DOI 10.1177/014662168400800201
   Zhu W, 1997, J OUTCOME MEAS, V1, P286
NR 42
TC 36
Z9 38
U1 0
U2 4
PU FOUNDATION REHABILITATION INFORMATION
PI UPPSALA
PA TRADGARDSGATAN 14, UPPSALA, SE-753 09, SWEDEN
SN 1650-1977
EI 
J9 J REHABIL MED
PD NOV 15
PY 2006
VL 38
IS 6
BP 375
EP 380
DI 10.1080/16501970600803252
PG 6
WC Rehabilitation; Sport Sciences
SC Rehabilitation; Sport Sciences
GA 098WE
UT WOS:000241552800006
PM 17067971
ER

PT J
AU Nygren, Josefine
   Wieloch, Tadeusz
   Pesic, Jelena
   Brundin, Patrik
   Deierborg, Tomas
AF Nygren, Josefine
   Wieloch, Tadeusz
   Pesic, Jelena
   Brundin, Patrik
   Deierborg, Tomas
TI Enriched environment attenuates cell genesis in subventricular zone after focal ischemia in mice and decreases migration of newborn cells to the striatum
SO STROKE
LA English
DT Article
DE animal models; basic science; brain; brain ischemia; brain recovery; cerebral infarct; exercise; experimental; hippocampus; inflammation; ischemia; neuroregeneration; stem cells; stroke
ID fibrillary acidic protein; cerebral-ischemia; dentate gyrus; adult brain; stem-cell; neurogenesis; stroke; rat; hippocampal; expression
AB Background and Purpose-Cells proliferate continuously in the adult mammalian brain, and in rodents, cell genesis is affected by housing conditions and brain injury. Increase in neurogenesis after brain ischemia has been postulated to be linked to functional recovery after stroke. Housing rodents in an enriched environment improves motor function after stroke injury. We have investigated whether changes in cell genesis can explain the beneficial effects of an enriched environment. Methods-Intact mice and mice subjected to transient occlusion of the middle cerebral artery were exposed to an enriched environment for 1 month. Bromodeoxyuridine was injected daily to label proliferating cells during the first postischemic week. Newborn cells were analyzed immunohistochemically after 4 weeks. Results-The enriched environment increased neurogenesis in the dentate gyrus in both intact and stroke-injured animals. An increased number of newborn cells was found in the subventricular zone of stroke-injured mice, but not in injured mice exposed to an enriched environment. Also, the number of newborn astrocytes (BrdU+/S-100 beta+ cells), neuroblasts (dcx+ cells), and reactive astrocytes (vimentin mRNA) in the striatum ipsilateral to the ischemic injury was markedly attenuated and new adult neurons (BrdU+/NeuN+) were not found. The enriched environment did not affect infarct size or mortality. Conclusions-An enriched environment after experimental stroke increased neurogenesis in the hippocampus, whereas there was a decreased cell genesis and migration of neuroblasts and newborn astrocytes in the striatum.
C1 Lund Univ, Wallenberg Neurosci Ctr, BMC, Neuronal Survival Unit, S-22184 Lund, Sweden.
RP Deierborg, T (通讯作者)，Lund Univ, Wallenberg Neurosci Ctr, BMC, Neuronal Survival Unit, S-22184 Lund, Sweden.
EM tomas.deierborg@med.lu.se
CR Alvarez-buylla A, 2004, NEURON, V41, P683, DOI 10.1016/S0896-6273(04)00111-4
   Arvidsson A, 2002, NAT MED, V8, P963, DOI 10.1038/nm747
   Brown J, 2003, EUR J NEUROSCI, V17, P2042, DOI 10.1046/j.1460-9568.2003.02647.x
   Bruel-jungerman E, 2005, EUR J NEUROSCI, V21, P513, DOI 10.1111/j.1460-9568.2005.03875.x
   Dahlqvist P, 2004, EUR J NEUROSCI, V19, P2288, DOI 10.1111/j.0953-816X.2004.03248.x
   Franklin K, 1997, MOUSE BRAIN ATLAS ST, V0, P0
   Goings G, 2004, BRAIN RES, V996, P213, DOI 10.1016/j.brainres.2003.10.034
   Jin K, 2001, P NATL ACAD SCI USA, V98, P4710, DOI 10.1073/pnas.081011098
   Kempermann G, 1997, NATURE, V386, P493, DOI 10.1038/386493a0
   Kempermann G, 1998, CURR BIOL, V8, P939, DOI 10.1016/S0960-9822(07)00377-6
   Komitova M, 2005, STROKE, V36, P1278, DOI 10.1161/01.STR.0000166197.94147.59
   Kuhn H, 1999, BIOESSAYS, V21, P625, DOI 10.1002/(SICI)1521-1878(199908)21:8<625::AID-BIES1>3.0.CO;2-6
   Lindvall O, 2004, STROKE, V35, P2691, DOI 10.1161/01.STR.0000143323.84008.f4
   Luo C, 2005, J NEUROCHEM, V94, P1077, DOI 10.1111/j.1471-4159.2005.03262.x
   Matsumori Y, 2006, NEUROBIOL DIS, V22, P187, DOI 10.1016/j.nbd.2005.10.015
   Menet V, 2003, P NATL ACAD SCI USA, V100, P8999, DOI 10.1073/pnas.1533187100
   Nilsson M, 1999, J NEUROBIOL, V39, P569, DOI 10.1002/(SICI)1097-4695(19990615)39:4<569::AID-NEU10>3.0.CO;2-F
   Nygren J, 2005, J CEREBR BLOOD F MET, V25, P1625, DOI 10.1038/sj.jcbfm.9600157
   Ohlsson A, 1995, STROKE, V26, P644, DOI 10.1161/01.STR.26.4.644
   Parent J, 2002, ANN NEUROL, V52, P802, DOI 10.1002/ana.10393
   Rickhag M, 2006, J NEUROCHEM, V96, P14, DOI 10.1111/j.1471-4159.2005.03508.x
   Wilhelmsson U, 2004, J NEUROSCI, V24, P5016, DOI 10.1523/JNEUROSCI.0820-04.2004
   Zhang R, 2005, NEUROSCIENTIST, V11, P408, DOI 10.1177/1073858405278865
NR 23
TC 56
Z9 66
U1 0
U2 6
PU LIPPINCOTT WILLIAMS & WILKINS
PI PHILADELPHIA
PA 530 WALNUT ST, PHILADELPHIA, PA 19106-3621 USA
SN 0039-2499
EI 
J9 STROKE
PD NOV 15
PY 2006
VL 37
IS 11
BP 2824
EP 2829
DI 10.1161/01.STR.0000244769.39952.90
PG 6
WC Clinical Neurology; Peripheral Vascular Disease
SC Neurosciences & Neurology; Cardiovascular System & Cardiology
GA 102GK
UT WOS:000241798800038
PM 17008628
ER

PT J
AU Yates, JR
   Heyes, MP
   Blight, AR
AF Yates, Jennifer
   Heyes, Melvyn
   Blight, Andrew
TI 4-Chloro-3-hydroxyanthranilate reduces local quinolinic acid synthesis, improves functional recovery, and preserves white matter after spinal cord injury
SO JOURNAL OF NEUROTRAUMA
LA English
DT Article
DE guinea pig; inflammation; kynurenine pathway; macrophage; neurotoxin; spinal cord trauma
ID systemic immune activation; kynurenine pathway metabolism; transient cerebral-ischemia; receptor-mediated toxicity; traumatic brain-injury; convert l-tryptophan; cerebrospinal-fluid; glial-cell; 3-hydroxyanthranilic acid; morphometric analysis
AB Inflammatory processes within the central nervous system (CNS) contribute significantly to the pathogenesis of a broad range of neurologic diseases, including spinal cord injury (SCI). One mechanism by which immune activation causes neurologic symptoms and tissue injury is via the production of neurotoxins by activated macrophages and microglia. In the present study, the role of the endogenous tryptophan metabolite and neurotoxin quinolinic acid (QUIN) in secondary pathology following traumatic SCI was investigated. Adult Hartley guinea pigs were injured by lateral compression of the spinal cord at the 12th thoracic segment (T12). QUIN had accumulated at the site of injury on day 12 post-injury in proportion to the severity of functional neurologic deficits (as assessed by the cutaneus trunci muscle reflex and motor function score at 5 h post-injury). Systemic administration of the 3-hydroxyanthranilate-3,4-dioxygenase (3-HAD) inhibitor, 4-chloro-3-hydroxyanthranilate (4Cl-3HAA; approximately 100 mg/kg every 12 h, beginning 5 h after injury) attenuated local QUIN production and reduced QUIN accumulation at the site of injury by approximately 50% at day 12, without enhanced accumulations of the neuroprotective metabolite kynurenic acid (KYNA). The severity of secondary functional deficits was also reduced by 4Cl-3HAA. In toluidine blue-stained spinal cord sections, the area of surviving intact white matter at the injury site was increased by approximately 100% in the 4Cl-3HAA-treated group. Sparing of both axons and myelin contributed to this increase. These results support the conclusion that QUIN accumulations at the site of injury contribute to secondary functional deficits and tissue damage following SCI.
C1 Univ N Carolina, Curriculum Neurobiol, Chapel Hill, NC USA.
   Univ N Carolina, Div Neurosurg, Chapel Hill, NC USA.
   NIMH, Lab Neurotoxicol, Bethesda, MD 20892 USA.
RP Yates, JR (通讯作者)，Colby Coll, Dept Psychol, 5550 Mayflower Hill Dr, Waterville, ME 04901 USA.
EM jryates@colby.edu
FU NATIONAL INSTITUTE OF NEUROLOGICAL DISORDERS AND STROKE [R01NS021122] Funding Source: NIH RePORTER; NINDS NIH HHS [NS-21122] Funding Source: Medline
CR Basso D, 1995, J NEUROTRAUM, V12, P1, DOI 10.1089/neu.1995.12.1
   Beagles K, 1998, J NEUROCHEM, V70, P281
   Bell M, 1999, CRIT CARE MED, V27, P493, DOI 10.1097/00003246-199903000-00023
   Blight A, 1994, NEUROSCIENCE, V60, P263, DOI 10.1016/0306-4522(94)90220-8
   Blight A, 1995, BRAIN, V118, P735, DOI 10.1093/brain/118.3.735
   Blight A, 1991, J NEUROL SCI, V103, P156, DOI 10.1016/0022-510X(91)90159-5
   Blight A, 1990, J COMP NEUROL, V296, P614, DOI 10.1002/cne.902960408
   Blight A, 1986, NEUROSCIENCE, V19, P321, DOI 10.1016/0306-4522(86)90025-4
   Blight A, 1993, BRAIN RES, V632, P314, DOI 10.1016/0006-8993(93)91167-Q
   Blight A, 1997, J NEUROTRAUM, V14, P89, DOI 10.1089/neu.1997.14.89
   Blight A, 1992, J NEUROTRAUMA, V9, P83
   Bracken M, 1990, NEW ENGL J MED, V322, P1405, DOI 10.1056/NEJM199005173222001
   Butt A, 1992, NEUROSCI LETT, V146, P108, DOI 10.1016/0304-3940(92)90184-9
   Cammer W, 2002, NEUROSCI LETT, V327, P123, DOI 10.1016/S0304-3940(02)00392-0
   Cammer W, 2001, BRAIN RES, V896, P157, DOI 10.1016/S0006-8993(01)02017-0
   Espey M, 1997, NEUROREPORT, V8, P431, DOI 10.1097/00001756-199701200-00011
   Foster A, 1984, NEUROSCI LETT, V48, P273, DOI 10.1016/0304-3940(84)90050-8
   Gallo V, 1994, GLIA, V11, P94, DOI 10.1002/glia.440110204
   Grant R, 1998, J NEUROCHEM, V70, P1759
   Guilian D, 1990, SCIENCE, V250, P1593
   Heyes M, 1990, J CHROMATOGR-BIOMED, V530, P108, DOI 10.1016/S0378-4347(00)82308-7
   Heyes M, 1996, BIOCHEM J, V320, P595, DOI 10.1042/bj3200595
   Heyes M, 1992, BRAIN, V115, P1249, DOI 10.1093/brain/115.5.1249
   Heyes M, 1997, J NEUROCHEM, V68, P280
   Heyes M, 1988, ANAL BIOCHEM, V174, P349, DOI 10.1016/0003-2697(88)90556-8
   Heyes M, 1997, J NEUROCHEM, V69, P1519
   Heyes M, 1992, BIOCHEM J, V283, P633, DOI 10.1042/bj2830633
   Heyes M, 2001, BRAIN, V124, P1033, DOI 10.1093/brain/124.5.1033
   Heyes M, 1998, FASEB J, V12, P881, DOI 10.1096/fasebj.12.10.881
   Ignatowicz E, 1991, NEUROREPORT, V2, P651, DOI 10.1097/00001756-199111000-00004
   Jaeger C, 1997, EXP NEUROL, V144, P381, DOI 10.1006/exnr.1996.6405
   Kerr S, 1998, AIDS, V12, P355, DOI 10.1097/00002030-199804000-00003
   Kettenmann H, 1984, NEUROSCI LETT, V47, P271, DOI 10.1016/0304-3940(84)90525-1
   Lekieffre D, 1990, NEUROSCI LETT, V120, P31, DOI 10.1016/0304-3940(90)90160-B
   Levy D, 1990, NEUROSCI LETT, V110, P291, DOI 10.1016/0304-3940(90)90862-4
   Lipton S, 1993, NATURE, V364, P626, DOI 10.1038/364626a0
   Matute C, 1997, P NATL ACAD SCI USA, V94, P8830, DOI 10.1073/pnas.94.16.8830
   Moroni F, 1988, J NEUROCHEM, V51, P177, DOI 10.1111/j.1471-4159.1988.tb04852.x
   Morrison P, 1999, J NEUROCHEM, V72, P2135, DOI 10.1046/j.1471-4159.1999.0722135.x
   Murray H, 1992, J INFECT DIS, V165, P513, DOI 10.1093/infdis/165.3.513
   Murray H, 1989, INFECT IMMUN, V57, P845, DOI 10.1128/IAI.57.3.845-849.1989
   Neff N, 1967, J PHARMACOL EXP THER, V158, P214
   Nesathurai S, 1998, J TRAUMA, V45, P1088, DOI 10.1097/00005373-199812000-00021
   Parli C, 1980, ARCH BIOCHEM BIOPHYS, V203, P161, DOI 10.1016/0003-9861(80)90164-2
   Patneau D, 1994, NEURON, V12, P357, DOI 10.1016/0896-6273(94)90277-1
   Pemberton L, 1997, J INTERF CYTOK RES, V17, P589, DOI 10.1089/jir.1997.17.589
   Platenik J, 2001, FREE RADICAL RES, V34, P445, DOI 10.1080/10715760100300391
   Saito K, 1993, BIOCHEM J, V291, P11, DOI 10.1042/bj2910011
   Saito K, 1993, J NEUROCHEM, V60, P180, DOI 10.1111/j.1471-4159.1993.tb05836.x
   Saito K, 1996, ADV EXP MED BIOL, V398, P407
   Saito K, 1993, J NEUROCHEM, V61, P2061, DOI 10.1111/j.1471-4159.1993.tb07443.x
   Saito K, 1994, NEUROSCI LETT, V178, P211, DOI 10.1016/0304-3940(94)90761-7
   Sinz E, 1998, J CEREBR BLOOD F MET, V18, P610, DOI 10.1097/00004647-199806000-00002
   Speciale C, 1996, ADV EXP MED BIOL, V398, P221
   Steinhauser C, 1996, TRENDS NEUROSCI, V19, P339, DOI 10.1016/0166-2236(96)10043-6
   Thomas S, 1996, J BIOL CHEM, V271, P32714, DOI 10.1074/jbc.271.51.32714
   Whetsell W, 1989, NEUROSCI LETT, V97, P271, DOI 10.1016/0304-3940(89)90609-5
   Wiley C, 1995, J NEUROVIROL, V1, P328, DOI 10.3109/13550289509111021
   Wirsching B, 1989, BEHAV NEUROSCI, V103, P90, DOI 10.1037/0735-7044.103.1.90
   Yoshioka A, 1996, J NEUROSCI RES, V46, P427
NR 60
TC 17
Z9 18
U1 0
U2 6
PU MARY ANN LIEBERT INC
PI NEW ROCHELLE
PA 140 HUGUENOT STREET, 3RD FL, NEW ROCHELLE, NY 10801 USA
SN 0897-7151
EI 
J9 J NEUROTRAUM
PD JUN 15
PY 2006
VL 23
IS 6
BP 866
EP 881
DI 10.1089/neu.2006.23.866
PG 16
WC Critical Care Medicine; Clinical Neurology; Neurosciences
SC General & Internal Medicine; Neurosciences & Neurology
GA 056TW
UT WOS:000238549000004
PM 16774472
ER

PT J
AU Mizelle, Chris
   Rodgers, Mary
   Forrester, Larry
AF Mizelle, Chris
   Rodgers, Mary
   Forrester, Larry
TI Bilateral foot center of pressure measures predict hemiparetic gait velocity
SO GAIT & POSTURE
LA English
DT Article
DE center of pressure; stroke; gait; hemiparesis; motor control
ID time-distance parameter; walking performance; postural stability; treadmill walking; hemiplegic gait; motor control; stroke; variable; rehabilitation; variability
AB Stroke is a major cause of disability in the US, leaving most survivors with abnormal motor function, often resulting in hemiparetic gait. Quality of gait in this population has been well characterized by measures of velocity, though velocity alone provides only a general index of functional mobility. Researchers and clinicians should continue to develop a complete characterization of behavioral alterations, but should also work to identify the neuromechanical processes underlying the loss and recovery of locomotor function. We hypothesized that selected foot center of pressure (CoP) measures would show a predictive relationship with hemiparetic gait velocity, a standard clinical metric of locomotor capability, thus providing insight into the relationship between neuromotor control and function. Thirty-three chronic stroke survivors (67 10 years) were evaluated during walking at a self-selected speed. Patients wore pressure sensitive shoe insoles and completed 15 steady-state gait cycles over an instrumented gait mat. CoP parameters and walking velocity were measured during each cycle. Multiple regression analyses were used to model all combinations of CoP and interlimb symmetry parameters as predictor variables of gait velocity. Eleven CoP and symmetry parameters were selected in a final regression model, and provided a robust prediction of hemiparetic gait velocity (R-adj(2) = 0.90) in this group of chronic stroke patients. These results indicate that bilateral foot CoP measures, especially those representing variability of foot CoP control, not only index locomotor function, but may also have the potential to provide information about the underlying control properties of the stroke-injured neuromuscular system. (C) 2005 Elsevier B.V. All rights reserved.
C1 Univ Maryland, Sch Med, Dept Phys Therapy & Rehabil Sci, Baltimore, MD 21201 USA.
RP Mizelle, C (通讯作者)，Univ Maryland, Sch Med, Dept Phys Therapy & Rehabil Sci, 100 Penn St,Suite 115, Baltimore, MD 21201 USA.
EM cmizelle@som.umaryland.edu; mrodgers@som.umaryland.edu; lforrester@som.umaryland.edu
FU NIA NIH HHS [NIHP50 AG12583] Funding Source: Medline; NATIONAL INSTITUTE ON AGING [P60AG012583] Funding Source: NIH RePORTER
CR *am HA, 2002, HEART STROK STAT UPD, V0, P0
   [anonymous] , 1996, GAIT POSTURE, V0, P0
   Bohannon R, 1987, ARCH PHYS MED REHAB, V68, P777
   Brandstater M, 1983, ARCH PHYS MED REHAB, V64, P583
   Catterjee S, 1977, REGRESSION ANAL EXAM, V0, P0
   Chen G, 2005, GAIT POSTURE, V22, P51, DOI 10.1016/j.gaitpost.2004.06.009
   Corriveau H, 2004, ARCH PHYS MED REHAB, V85, P1095, DOI 10.1016/j.apmr.2003.09.023
   Dettmann M, 1987, AM J PHYS MED REHAB, V66, P77
   Erdfelder E, 1996, BEHAV RES METH INSTR, V28, P11
   Ferris D, 2004, SPINAL CORD, V42, P14, DOI 10.1038/sj.sc.3101542
   Freund R, 1998, REGRESSION ANAL STAT, V1st ed., P0
   Friedman PJ, 1990, INT DISABIL STUD, V12, P119
   Gavaria M, 1996, GAIT POSTURE, V4, P297
   Goldie P, 1996, ARCH PHYS MED REHAB, V77, P1074, DOI 10.1016/S0003-9993(96)90072-6
   Harris-love M, 2001, NEUROREHAB NEURAL RE, V15, P105, DOI 10.1177/154596830101500204
   Hesse S, 1999, CLIN REHABIL, V13, P401, DOI 10.1191/026921599673896297
   Horvath M, 2001, FACTA U SERIES PHYS, V1, P25
   Kim C, 2003, GAIT POSTURE, V18, P23, DOI 10.1016/S0966-6362(02)00122-4
   Kim C, 2003, PHYS THER, V83, P49, DOI 10.1093/ptj/83.1.49
   Lamontagne A, 2002, GAIT POSTURE, V15, P244, DOI 10.1016/S0966-6362(01)00190-4
   Latash M, 2002, EXERC SPORT SCI REV, V30, P26, DOI 10.1097/00003677-200201000-00006
   Malezic M, 1994, INT J REHABIL RES, V17, P169, DOI 10.1097/00004356-199406000-00007
   Mizrahi J, 1982, MED BIOL ENG COMPUT, V20, P628, DOI 10.1007/BF02443413
   Mizrahi J, 1982, SCAND J REHABIL MED, V14, P133
   Neptune R, 2004, GAIT POSTURE, V19, P194, DOI 10.1016/S0966-6362(03)00062-6
   Perry J, 1995, STROKE, V26, P982, DOI 10.1161/01.STR.26.6.982
   Pyoria O, 2004, PHYS THER, V84, P128
   Rodgers M, 2004, P 28 ANN M AM SOC BI, V0, P0
   Roth E, 1997, AM J PHYS MED REHAB, V76, P128, DOI 10.1097/00002060-199703000-00008
   Selby-silverstein L, 1999, PHYS THER, V79, P59
   Skilbeck C, 1983, J NEUROL NEUROSUR PS, V46, P5, DOI 10.1136/jnnp.46.1.5
   Titianova E, 1995, J REHABIL RES DEV, V32, P236
   Titianova E, 2003, AM J PHYS MED REHAB, V82, P778, DOI 10.1097/01.PHM.0000087490.74582.E0
   Van ER, 2002, EXERC SPORT SCI REV, V30, P177, DOI 10.1097/00003677-200210000-00007
   Vonschroeder H, 1995, J REHABIL RES DEV, V32, P25
NR 35
TC 37
Z9 40
U1 0
U2 11
PU ELSEVIER IRELAND LTD
PI CLARE
PA ELSEVIER HOUSE, BROOKVALE PLAZA, EAST PARK SHANNON, CO, CLARE, 00000, IRELAND
SN 0966-6362
EI 
J9 GAIT POSTURE
PD NOV 15
PY 2006
VL 24
IS 3
BP 356
EP 363
DI 10.1016/j.gaitpost.2005.11.003
PG 8
WC Neurosciences; Orthopedics; Sport Sciences
SC Neurosciences & Neurology; Orthopedics; Sport Sciences
GA 100YV
UT WOS:000241707000015
PM 16332441
ER

PT J
AU Fregni, Felipe
   Boggio, PS
   Valle, AC
   Rocha, RR
   Duarte, Julia
   Ferreira, MJL
   Wagner, Tim
   Fecteau, Shirley
   Rigonatti, SP
   Riberto, Marcelo
   Freedman, SD
   Pascual-leone, Alvaro
AF Fregni, Felipe
   Boggio, Paulo
   Valle, Angela
   Rocha, Renata
   Duarte, Julia
   Ferreira, Merarl
   Wagner, Tim
   Fecteau, Shirley
   Rigonatti, Sergio
   Riberto, Marcelo
   Freedman, Steven
   Pascual-leone, Alvaro
TI A sham-controlled trial of a 5-day course of repetitive transcranial magnetic stimulation of the unaffected hemisphere in stroke patients
SO STROKE
LA English
DT Article
DE cerebrovascular accident; electrical stimulation of the brain; recovery of function; stroke
ID motor function; human; rtm
AB Background and Purpose-It has been recently shown that a single session of repetitive transcranial magnetic stimulation (rTMS) of the unaffected hemisphere can improve motor function in stroke patients; however, this improvement is short-lasting. We therefore conducted a randomized, sham-controlled, phase 11 trial to evaluate whether five sessions of low-frequency rTMS can increase the magnitude and duration of these effects and whether this approach is safe. Methods-Fifteen patients with chronic stroke were randomized to receive active or sham rTMS of the unaffected hemisphere. A blinded rater assessed motor function and corticospinal excitability at baseline, during and after 2 weeks of treatment. Safety was assessed using a neuropsychologic battery and electroencephalogram. Results-Active rTMS resulted in a significant improvement of the motor function performance in the affected hand that lasted for 2 weeks. These effects were not observed in the sham rTMS group (affected and unaffected hand) and in the unaffected hand in the active rTMS group. Corticospinal excitability decreased in the stimulated, unaffected hemisphere and increased in the affected hemisphere. There was a significant correlation between motor function improvement and corticospinal excitability change in the affected hemisphere. Cognitive performance and electroencephalogram were not changed significantly throughout the trial in both groups of treatment. Conclusions-These results support and extend the findings of previous studies on rTMS in stroke patients because five consecutive sessions of rTMS increased the magnitude and duration of the motor effects. Furthermore, this increased dose of rTMS is not associated with cognitive adverse effects and/or epileptogenic activity.
C1 Harvard Univ, Sch Med, Ctr Non Invas Brain Stimulat, Beth Israel Deaconess Med Ctr, Boston, MA 02215 USA.
   Univ Sao Paulo, Dept Expt Psychol, Sao Paulo, Brazil.
   Univ Sao Paulo, Dept Psychiat, Sao Paulo, Brazil.
   Univ Sao Paulo, Dept Pathol, Sao Paulo, Brazil.
   Mackenzie Univ, Sao Paulo, Brazil.
   Univ Sao Paulo, Div Phys Med & Rehabil, Sao Paulo, Brazil.
   Univ Autonoma Barcelona, Inst Guttmann, E-08193 Barcelona, Spain.
RP Fregni, F (通讯作者)，Harvard Univ, Sch Med, Ctr Non Invas Brain Stimulat, Beth Israel Deaconess Med Ctr, 330 Brookline Ave,KS 452, Boston, MA 02215 USA.
EM ffregni@bidmc.harvard.edu
FU NATIONAL CENTER FOR RESEARCH RESOURCES [K24RR018875] Funding Source: NIH RePORTER; NATIONAL EYE INSTITUTE [R01EY012091] Funding Source: NIH RePORTER; NATIONAL HEART, LUNG, AND BLOOD INSTITUTE [K30HL004095] Funding Source: NIH RePORTER; NATIONAL INSTITUTE OF BIOMEDICAL IMAGING AND BIOENGINEERING [R01EB005047] Funding Source: NIH RePORTER; NATIONAL INSTITUTE OF NEUROLOGICAL DISORDERS AND STROKE [R01NS047754] Funding Source: NIH RePORTER; NATIONAL INSTITUTE ON DEAFNESS AND OTHER COMMUNICATION DISORDERS [R01DC005672] Funding Source: NIH RePORTER; NCRR NIH HHS [K24 RR018875] Funding Source: Medline; NEI NIH HHS [R01-EY12091] Funding Source: Medline; NHLBI NIH HHS [K30 HL04095] Funding Source: Medline; NIBIB NIH HHS [R01-EB 005047] Funding Source: Medline; NIDCD NIH HHS [R01-DC05672] Funding Source: Medline; NINDS NIH HHS [R01-NS 20068, R01-NS 47754] Funding Source: Medline
CR Baumer T, 2003, NEUROIMAGE, V20, P550, DOI 10.1016/S1053-8119(03)00310-0
   Fregni F, 2005, NEUROREPORT, V16, P1551, DOI 10.1097/01.wnr.0000177010.44602.5e
   Gershon A, 2003, AM J PSYCHIAT, V160, P835, DOI 10.1176/appi.ajp.160.5.835
   Hummel F, 2005, BRAIN, V128, P490, DOI 10.1093/brain/awh369
   Khedr E, 2005, NEUROLOGY, V65, P466, DOI 10.1212/01.wnl.0000173067.84247.36
   Kobayashi M, 2004, NEUROLOGY, V62, P91, DOI 10.1212/WNL.62.1.91
   Liepert J, 2000, STROKE, V31, P1210, DOI 10.1161/01.STR.31.6.1210
   Mansur C, 2005, NEUROLOGY, V64, P1802, DOI 10.1212/01.WNL.0000161839.38079.92
   Murase N, 2004, ANN NEUROL, V55, P400, DOI 10.1002/ana.10848
   Pal P, 2005, J NEUROPHYSIOL, V94, P1668, DOI 10.1152/jn.01306.2004
   Peto R, 1978, BIOMEDICINE, V28, P24
   Rossini P, 1994, ELECTROEN CLIN NEURO, V91, P79, DOI 10.1016/0013-4694(94)90029-9
   Takeuchi N, 2005, STROKE, V36, P2681, DOI 10.1161/01.STR.0000189658.51972.34
   Ward N, 2003, BRAIN, V126, P2476, DOI 10.1093/brain/awg245
NR 15
TC 359
Z9 383
U1 2
U2 21
PU LIPPINCOTT WILLIAMS & WILKINS
PI PHILADELPHIA
PA 530 WALNUT ST, PHILADELPHIA, PA 19106-3621 USA
SN 0039-2499
EI 
J9 STROKE
PD AUG 15
PY 2006
VL 37
IS 8
BP 2115
EP 2122
DI 10.1161/01.STR.0000231390.58967.6b
PG 8
WC Clinical Neurology; Peripheral Vascular Disease
SC Neurosciences & Neurology; Cardiovascular System & Cardiology
GA 069OV
UT WOS:000239459000035
PM 16809569
ER

PT J
AU Jang, SH
   Byun, WM
   Han, BS
   Park, Hae-Jeong
   Bai, Daiseg
   Ahn, YH
   Kwong, Yong-Hyun
   Lee, MY
AF Jang, Sung
   Byun, Woo
   Han, Bong
   Park, Hae-jeong
   Bai, Daiseg
   Ahn, Young
   Kwong, Yong-hyun
   Lee, Mi
TI Recovery of a partially damaged corticospinal tract in a patient with intracerebral hemorrhage: A diffusion tensor image study
SO RESTORATIVE NEUROLOGY AND NEUROSCIENCE
LA English
DT Article
DE diffusion tensor image; corticospinal tract; stroke; motor recovery
ID cortical reorganization; wallerian degeneration; stroke; stimulation; therapy; mri
AB Purpose: We hypothesized that diffusion tensor imaging (DTI) could be useful for exploring corticospinal tract (CST) regeneration if longitudinal changes of diffusion anisotropy can be detected. In this study, we explored the recovery of a CST partially damaged by intracerebral hematoma in a patient by DTI. Methods: A 61-year-old female patient and six age-matched control subjects were evaluated. The patient presented with complete paralysis of the left extremities, which occurred at the Onset of a spontaneous intracerebral hemorrhage (ICH) in the right corona radiata and internal capsule. Over the five-month period following onset, motor function of the affected extremities slowly recovered to the normal range. Two longitudinal DTIs were acquired from the patient (at 3 weeks and 5 months from onset) and one DTI from the control subjects. Fractional anisotropy (FA) and apparent diffusion coefficient (ADC) were measured using a region of interest (ROI) method. Results: On the 3-week DTI, FA values of ROIs in the ICH regions in the affected hemisphere were significantly lower, and ADC values of ROIs in the same areas were significantly higher than those of the control subjects (p < 0.002). However, both mean FA and ADC values of the affected hemisphere in the 5-month DTI showed no significant differences versus those of the control subjects (p > 0.002). Conculsions: DTI demonstrated the recovery of a partially damaged CST, which occurred in parallel with motor function improvement in this patient. We conclude that DTI may be a useful modality for investigations of CST recovery.
C1 Yeungnam Univ, Sch Med, Dept Phys Med & Rehabil, Taegu 705717, South Korea.
   Yeungnam Univ, Sch Med, Dept Diagnost Radiol, Taegu 705717, South Korea.
   Yonsei Univ, Coll Hlth Sci, Dept Radiat Sci, Wonju 220710, Kangwon Do, South Korea.
   Yonsei Univ, Coll Med, Dept Diagnost Radiol, Seoul 120749, South Korea.
   Yeungnam Univ, Sch Med, Dept Psychiat, Div Clin Psychol, Taegu 705717, South Korea.
   Ajou Univ, Sch Med, Dept Neurosurg, Suwon 443721, South Korea.
   Daegu Univ, Dept Rehabil Sci, Taegu 705030, South Korea.
RP Jang, SH (通讯作者)，Yeungnam Univ, Sch Med, Dept Phys Med & Rehabil, 317-1 Daemyungdong, Taegu 705717, South Korea.
EM strokerehab@hanmail.net
CR Basser P, 1996, J MAGN RESON SER B, V111, P209, DOI 10.1016/j.jmr.2011.09.022
   Cicinelli P, 1997, ELECTROMYOGR MOTOR C, V105, P438, DOI 10.1016/S0924-980X(97)00052-0
   Cramer S, 2004, RESTOR NEUROL NEUROS, V22, P231
   Demeurisse G, 1980, EUR NEUROL, V19, P382, DOI 10.1159/000115178
   Grossman R, 2003, CRTANIAL ANATOMY, V0, P37
   Jang S, 2005, RESTOR NEUROL NEUROS, V23, P11
   Jang S, 2005, RESTOR NEUROL NEUROS, V23, P51
   Jang S, 2003, NEUROREPORT, V14, P137, DOI 10.1097/00001756-200301200-00025
   Johansen-berg H, 2002, BRAIN, V125, P2731, DOI 10.1093/brain/awf282
   Maeda T, 2005, BRAIN AND NERVE (TOKYO), V57, P27
   Mori S, 2002, NMR BIOMED, V15, P468, DOI 10.1002/nbm.781
   Nelles G, 2004, RESTOR NEUROL NEUROS, V22, P239
   Oldfield R, 1971, NEUROPSYCHOLOGIA, V25, P247
   Pierpaoli C, 2001, NEUROIMAGE, V13, P1174, DOI 10.1006/nimg.2001.0765
   Thomalla G, 2004, NEUROIMAGE, V22, P1767, DOI 10.1016/j.neuroimage.2004.03.041
   Traversa R, 1997, STROKE, V28, P110, DOI 10.1161/01.STR.28.1.110
   Wakana S, 2004, RADIOLOGY, V230, P77, DOI 10.1148/radiol.2301021640
   Werring D, 2000, J NEUROL NEUROSUR PS, V69, P269, DOI 10.1136/jnnp.69.2.269
   Yamada K, 2003, STROKE, V34, P0, DOI 10.1161/01.STR.0000085827.54986.89
NR 19
TC 44
Z9 53
U1 0
U2 2
PU IOS PRESS
PI AMSTERDAM
PA NIEUWE HEMWEG 6B, 1013 BG AMSTERDAM, NETHERLANDS
SN 0922-6028
EI 
J9 RESTOR NEUROL NEUROS
PD JUN 15
PY 2006
VL 24
IS 1
BP 25
EP 29
DI 
PG 5
WC Neurosciences
SC Neurosciences & Neurology
GA 047PU
UT WOS:000237892000004
PM 16518025
ER

PT J
AU Brown, JA
   Lutsep, HL
   Weinand, M
   Cramer, SC
AF Brown, Ja
   Lutsep, Hl
   Weinand, M
   Cramer, Sc
TI Motor cortex stimulation for the enhancement of recovery from stroke: A prospective, multicenter safety study
SO NEUROSURGERY
LA English
DT Article
DE cortical stimulation for stroke recovery; electrical stimulation; motor cortex; rehabilitation; stroke
ID cortical stimulation; electrical-stimulation; pain-control; movement-disorder; poststroke pain; thalamic pain; plasticity; primate; infarct; pet
AB OBJECTIVE: Functional magnetic resonance imaging and transcranial magnetic stimulation studies suggest that human cortex shows evidence of neuroplasticity. Preclinical studies in rats and monkeys suggest that motor cortical stimulation can enhance plasticity and improve recovery after stroke. This study assesses the safety and preliminary efficacy of targeted subthreshold epidural cortical stimulation delivered concurrently with intensive rehabilitation therapy while using an investigational device in patients with chronic hemiparetic stroke. METHODS: This is a prospective, multicenter, and nonblinded trial randomizing patients to rehabilitation with or without cortical stimulation. Patients aged 20 to 75 years who had had an ischemic stroke at least 4 months previously causing persistent moderate weakness of the arm were included. Functional magnetic resonance imaging localized hand motor function before surgery to place an epidural cortical electrode. Both groups then underwent rehabilitation for 3 weeks after which the electrode was removed. Outcome measures were obtained at baseline, during therapy, and at 1, 4, 8, and 12 weeks postprocedure. RESULTS: Ten patients were randomized; six patients to surgery, four to the control group. No patient deaths, neurological deterioration, or seizures occurred. There were two infections from nonprotocol-related causes. Of the eight patients completing the treatment, the stimulation plus rehabilitation group improved significantly better than controls in the Upper Extremity Fugl-Meyer (P = 0.003 overall) and the hand function score of the Stroke Impact Scale (P = 0.001 overall). CONCLUSION: The technique of cortical stimulation to enhance stroke recovery is well tolerated and safe.
C1 Wayne State Univ, Dept Neurosurg, Detroit, MI USA.
   Oregon Hlth & Sci Univ, Dept Neurol, Portland, OR 97201 USA.
   Univ Arizona, Dept Neurosurg, Tucson, AZ USA.
   Univ Calif Irvine, Dept Neurol, Irvine, CA 92717 USA.
   Univ Calif Irvine, Dept Anat, Irvine, CA USA.
   Univ Calif Irvine, Dept Neurobiol, Irvine, CA USA.
RP Brown, JA (通讯作者)，600 No Blvd, Great Neck, NY 11021 USA.
EM jbrown@med.wayne.edu
FU NCRR NIH HHS [M01 RR000827-29] Funding Source: Medline; NATIONAL CENTER FOR RESEARCH RESOURCES [M01RR000827] Funding Source: NIH RePORTER
CR Adkins-muir D, 2003, NEUROL RES, V25, P780, DOI 10.1179/016164103771953853
   Bezard E, 1999, NEUROSURGERY, V45, P346, DOI 10.1097/00006123-199908000-00030
   Brown J, 2003, NEUROL RES, V25, P115, DOI 10.1179/016164103101201120
   Cramer S, 2005, STROKE, V36, P0, DOI 10.1161/01.STR.0000163109.67851.a0
   Duncan P, 1992, STROKE, V23, P1084, DOI 10.1161/01.STR.23.8.1084
   Ebel H, 1996, ACTA NEUROCHIR, V138, P1300, DOI 10.1007/BF01411059
   Franzini A, 2003, NEUROL RES, V25, P123, DOI 10.1179/016164103101201265
   Garcia-larrea L, 1999, PAIN, V83, P259, DOI 10.1016/S0304-3959(99)00114-1
   Garcia-larrea L, 1997, STEREOT FUNCT NEUROS, V68, P141, DOI 10.1159/000099915
   Gresham G, 1995, POST STROKE REHABILI, V0, P0
   Hosobuchi Y, 1993, ADV NEUROL, V63, P215
   Katayama Y, 1998, J NEUROSURG, V89, P585, DOI 10.3171/jns.1998.89.4.0585
   Katayama Y, 1997, STEREOT FUNCT NEUROS, V69, P73, DOI 10.1159/000099855
   Katayama Y, 1994, STEREOT FUNCT NEUROS, V62, P295, DOI 10.1159/000098635
   Kleim J, 2003, NEUROL RES, V25, P789, DOI 10.1179/016164103771953862
   Meyerson B, 1993, ACTA NEUROCHIR, V0, P150
   Nakayama H, 1994, ARCH PHYS MED REHAB, V75, P394, DOI 10.1016/0003-9993(94)90161-9
   Nguyen J, 1997, ADV STER F, V12, P54
   Nguyen J, 1998, MOVEMENT DISORD, V13, P84, DOI 10.1002/mds.870130118
   Peyron R, 1995, PAIN, V62, P275, DOI 10.1016/0304-3959(94)00211-V
   Plautz E, 2003, NEUROL RES, V25, P801, DOI 10.1179/016164103771953880
   Rainov N, 1997, CLIN NEUROL NEUROSUR, V99, P205, DOI 10.1016/S0303-8467(97)00017-6
   Teskey G, 2003, NEUROL RES, V25, P794, DOI 10.1179/016164103771953871
   Tsubokawa T, 1993, J NEUROSURG, V78, P393, DOI 10.3171/jns.1993.78.3.0393
   Tsubokawa T, 1991, ACTA NEUROCHIR SUPPL (WIEN), V52, P137
   Tsubokawa T, 1991, PACE, V14, P131, DOI 10.1111/j.1540-8159.1991.tb04058.x
   Yamamoto T, 1997, PAIN, V72, P5, DOI 10.1016/S0304-3959(97)00028-6
NR 27
TC 168
Z9 180
U1 1
U2 21
PU OXFORD UNIV PRESS INC
PI CARY
PA JOURNALS DEPT, 2001 EVANS RD, CARY, NC 27513 USA
SN 0148-396X
EI 
J9 NEUROSURGERY
PD MAR 15
PY 2006
VL 58
IS 3
BP 464
EP 471
DI 10.1227/01.NEU.0000197100.63931.04
PG 8
WC Clinical Neurology; Surgery
SC Neurosciences & Neurology; Surgery
GA 024UM
UT WOS:000236221700013
PM 16528186
ER

PT J
AU Hsueh, I-Ping
   Wang, Wen-Chung
   Wang, Chun-Hou
   Sheu, Ching-Fan
   Lo, Sing-Kai
   Lin, Jau-Hong
   Hsieh, Ching-Lin
AF Hsueh, I-ping
   Wang, Wen-chung
   Wang, Chun-hou
   Sheu, Ching-fan
   Lo, Sing-kai
   Lin, Jau-hong
   Hsieh, Ching-lin
TI A simplified stroke rehabilitation assessment of movement instrument
SO PHYSICAL THERAPY
LA English
DT Article
DE motor function; psychometrics; Rasch model; stroke
ID item response model; psychometric property; health-status; reliability; stream; index
AB Background and Purpose. An efficient, reliable, and valid instrument for assessing motor function in patients with stroke is needed by both clinicians and researchers. To improve administration efficiency, we applied the multidimensional Rasch model to the 30-item, 3-subscale Stroke Rehabilitation Assessment of Movement (STREAM) instrument to produce a concise, reliable, and valid instrument (simplified STREAM [S-STREAM]) for measuring motor function in patients with stroke. Subjects and Methods. The STREAM (consisting of 3 subscales: upper-limb movements, lower-limb movements, and mobility) was administered to 351 subjects with first stroke occurrence and a median time after stroke of 12.5 months. The unidimensionality of each. subscale of the STREAM first was verified with unidimensional Rasch analysis. Each subscale of the STREAM then was simplified by deleting redundant items on the basis of expert opinion and the results of the Rasch analysis. The Rasch reliability of the S-STREAM and the concurrent validity of the S-STREAM with the STREAM were examined with multidimensional Rasch analysis and the intraclass correlation coefficient (ICC), respectively. Results. After deleting the items that did not fit the Rasch model, we found that the 8-item upper-limb movement subscale, the 9-item lower-limb movement subscale, and the 10-item mobility subscale assessed single, unidimensional upper-limb movements, lower-limb movements, and mobility, respectively. We selected 5 items from each subscale to construct the S-STREAM and found that the reliability of each subscale of the resulting simplified instrument was high (Rasch reliability coefficients of >=.91). The agreement between the subscale scores (Rasch estimates) of the S-STREAM and those of the STREAM was excellent (ICC of >=.99, with a lower limit for the 95% confidence interval of >=.985), indicating good concurrent validity of the S-STREAM with the STREAM. Discussion and Conclusion. The S-STREAM demonstrates high Rasch reliability, unidimensionality, and concurrent validity with the STREAM in patients with stroke. Furthermore, the S-STREAM is efficient to administer, as it consists of only half the number of items in the original STREAM. Additional studies to examine other psychometric properties (eg, predictive validity and responsiveness) of the S-STREAM or its psychometric properties in various recovery stages after stroke are needed to further establish its utility in both clinical and research settings.
C1 Natl Taiwan Univ, Coll Med, Sch Occupat Therapy, Taipei 100, Taiwan.
   Natl Taiwan Univ Hosp, Dept Phys Med & Rehabil, Taipei 100, Taiwan.
   Chung Cheng Univ, Dept Psychol, Chiayi, Taiwan.
   Chung Shan Med Univ, Coll Med Technol, Sch Phys Therapy, Taichung, Taiwan.
   Chung Shan Med Univ, Rehabil Hosp, Dept Phys Therapy, Taichung, Taiwan.
   Natl Cheng Kung Univ, Inst Cognit Sci, Tainan 70101, Taiwan.
   Deakin Univ, Fac Hlth & Behav Sci, Melbourne, Vic, Australia.
RP Hsieh, CL (通讯作者)，Natl Taiwan Univ, Coll Med, Sch Occupat Therapy, 4F,17 Shiujo Rd, Taipei 100, Taiwan.
EM mike26@ha.mc.ntu.edu.tw
CR Adams R, 1997, APPL PSYCH MEAS, V21, P1, DOI 10.1177/0146621697211001
   Ahmed S, 2003, PHYS THER, V83, P617, DOI 10.1093/ptj/83.7.617
   Bond T, 2001, APPLYING RASCH MODEL, V0, P0
   Croarkin E, 2004, PHYS THER, V84, P62, DOI 10.1093/ptj/84.1.62
   Daley K, 1999, PHYS THER, V79, P8, DOI 10.1093/ptj/79.1.8
   Daley K, 1997, PHYSIOTHER CAN, V49, P269
   Dodds T, 1993, ARCH PHYS MED REHAB, V74, P531, DOI 10.1016/0003-9993(93)90119-U
   Glas CA, 2000, COMPUTERIZED ADAPTIV, V0, P183
   Hobart J, 2002, CURR OPIN NEUROL, V15, P721, DOI 10.1097/00019052-200212000-00010
   Hsueh I, 2004, STROKE, V35, P721, DOI 10.1161/01.STR.0000117569.34232.76
   Hsueh I, 2003, STROKE, V34, P1741, DOI 10.1161/01.STR.0000075295.45185.D4
   Hsueh I, 2001, J FORMOS MED ASSOC, V100, P526
   Jenkinson C, 2003, J NEUROL NEUROSUR PS, V74, P242, DOI 10.1136/jnnp.74.2.242
   Jette M, 2005, PHYS THER, V85, P390, DOI 10.1093/ptj/85.5.390
   Kelly-hayes M, 1998, STROKE, V29, P1274, DOI 10.1161/01.STR.29.6.1274
   Linacre JM, 2005, USERS GUIDE WINSTEPS, V0, P0
   Lohr K, 2002, QUAL LIFE RES, V11, P193, DOI 10.1023/A:1015291021312
   Mao H, 2002, STROKE, V33, P1022, DOI 10.1161/01.STR.0000012516.63191.C5
   Mchorney C, 2003, ANN INTERN MED, V139, P403, DOI 10.7326/0003-4819-139-5_Part_2-200309021-00005
   Mchorney C, 1997, ANN INTERN MED, V127, P743, DOI 10.7326/0003-4819-127-8_Part_2-199710151-00061
   *nat CHS, 1980, INT CLASS DIS, V0, P0
   Salter K, 2005, DISABIL REHABIL, V27, P507, DOI 10.1080/0963828040008552
   Shrout P, 1979, PSYCHOL BULL, V86, P420, DOI 10.1037/0033-2909.86.2.420
   Wang C, 2002, J REHABIL MED, V34, P20, DOI 10.1080/165019702317242668
   Wang C, 2004, PHYS THER, V84, P430, DOI 10.1093/ptj/84.5.430
   Wang W, 2004, EDUC PSYCHOL MEAS, V64, P937, DOI 10.1177/0013164404268671
   Wang W, 2004, APPL PSYCH MEAS, V28, P295, DOI 10.1177/0146621604265938
   Wang W, 2004, PSYCHOL METHODS, V9, P116, DOI 10.1037/1082-989X.9.1.116
   Wright BD, 2000, J APPL MEAS, V1, P83
   Wright B, 1979, BEST TEST DESIGN RAS, V0, P0
   Wright B, 1989, ARCH PHYS MED REHAB, V70, P857
   Wu M, 1998, CONQUEST, V0, P0
NR 32
TC 28
Z9 28
U1 0
U2 4
PU OXFORD UNIV PRESS INC
PI CARY
PA JOURNALS DEPT, 2001 EVANS RD, CARY, NC 27513 USA
SN 0031-9023
EI 
J9 PHYS THER
PD JUL 15
PY 2006
VL 86
IS 7
BP 936
EP 943
DI 10.1093/ptj/86.7.936
PG 8
WC Orthopedics; Rehabilitation
SC Orthopedics; Rehabilitation
GA 059SW
UT WOS:000238753500004
PM 16813474
ER

PT J
AU Moreira, T
   Cebers, G
   Salehi, M
   Wagner, A
   Liljequist, S
AF Moreira, T
   Cebers, G
   Salehi, M
   Wagner, A
   Liljequist, S
TI Impaired long-term habituation is dissociated from increased locomotor activity after sensorimotor cortex compression
SO BEHAVIOURAL BRAIN RESEARCH
LA English
DT Article
DE open-field; cognitive impairments; brain injury; hippocampal damage; thalamus; striatum; Fluoro-Jade
ID traumatic brain-injury; fluoro-jade; extradural compression; acetylcholine-release; open-field; hippocampal acetylcholine; somatosensory cortex; cerebral-ischemia; rat; model
AB Behavioural habituation to a novel environment is a simple form of learning in rodents. We Studied the habituation and locomotor activity (LMA) of Wistar rats subjected to unilateral, transient (30 min) extradural compression (EC of the right sensorimotor cortex. One group of rats was tested every 24 h during the first 5 days (D1-D5) post-EC. Two other groups were tested for the first time in the LMA boxes on D3 and D6 post-EC and their performance was compared with the group tested on D1 (activity in a novel environment). Total and center locomotion, vertical activity and time spent in the center of the LMA box were reduced on D1 post-EC and normalized by D2. The EC-induced motor paresis was undetectable on the rotarod by D2 and on the beam-walking by D3. Total locomotion, vertical activity and time spent in the center of EC-rats significantly increased from D1 to D3. EC caused neurodegeneration in the cortex, caudate putamen and thalamus as detected by Fluoro-Jade staining. The size of the cortical damage decreased from D2 to D5 in the medial and caudal regions of the compressed hemisphere, in accordance with recovery of motor function. LMA provided additional information in the follow-up of recovery from brain injury and habituation to the environment. Thus, long-term, inter-session habituation was impaired from D1 to D3 but dissociated front increased LMA intra-session on D3, when the motor deficits provoked by EC were already undetectable in the rotarod and beam-walking tests. (c) 2005 Elsevier B.V. All rights reserved.
C1 Karolinska Univ Hosp, Dept Clin Neurosci, Div Drug Dependence Res, SE-17176 Stockholm, Sweden.
   Karolinska Inst, Div Neurol, SE-17176 Stockholm, Sweden.
RP Liljequist, S (通讯作者)，AstraZeneca R&D Sodertalje, S-15185 Sodertalje, Sweden.
EM Sture.Liliequist@cns.ki.se
CR Acquas E, 1996, J NEUROSCI, V16, P3089
   Aggleton J, 2001, PHILOS T R SOC B, V356, P1467, DOI 10.1098/rstb.2001.0946
   Aggleton J, 1999, BEHAV BRAIN SCI, V22, P425
   Arckens L, 1998, NEUROSCIENCE, V83, P381, DOI 10.1016/S0306-4522(97)00422-3
   Aspey B, 2000, NEUROPATH APPL NEURO, V26, P232, DOI 10.1046/j.1365-2990.2000.00221.x
   Barba R, 2000, STROKE, V31, P1494, DOI 10.1161/01.STR.31.7.1494
   Borlongan C, 1995, PHARMACOL BIOCHEM BE, V52, P225, DOI 10.1016/0091-3057(95)00108-9
   Bramlett H, 2004, J CEREBR BLOOD F MET, V24, P133, DOI 10.1097/01.WCB.0000111614.19196.04
   Braun C, 2001, CLIN NEUROPHYSIOL, V112, P336, DOI 10.1016/S1388-2457(00)00508-3
   Buchkremerratzmann I, 1997, NEUROREPORT, V8, P519, DOI 10.1097/00001756-199701200-00028
   Butler T, 2002, BRAIN RES, V929, P252, DOI 10.1016/S0006-8993(01)03371-6
   Cassaday H, 1995, BEHAV NEUROSCI, V109, P594, DOI 10.1037/0735-7044.109.4.594
   Cassaday H, 1997, BEHAV NEUROSCI, V111, P1228, DOI 10.1037/0735-7044.111.6.1228
   Cerbone A, 1994, NEUROSCI BIOBEHAV R, V18, P497, DOI 10.1016/0149-7634(94)90004-3
   Conti A, 1998, J NEUROSCI, V18, P5663
   Denenberg V, 1969, ANN NY ACAD SCI, V159, P852, DOI 10.1111/j.1749-6632.1969.tb12983.x
   Desmond D, 2002, STROKE, V33, P2254, DOI 10.1161/01.STR.0000028235.91778.95
   Eysel U, 1999, CEREB CORTEX, V9, P101, DOI 10.1093/cercor/9.2.101
   Feeney D, 1982, SCIENCE, V217, P855, DOI 10.1126/science.7100929
   Fujimoto S, 2004, NEUROSCI BIOBEHAV R, V28, P365, DOI 10.1016/j.neubiorev.2004.06.002
   Geddes D, 2003, EXP NEUROL, V184, P420, DOI 10.1016/S0014-4886(03)00254-1
   Gerfen C, 1996, HDB CHEM NEUROANATOM, V12, P365
   Giovannini M, 2001, NEUROSCIENCE, V106, P43, DOI 10.1016/S0306-4522(01)00266-4
   Graybiel A, 1994, SCIENCE, V265, P1826, DOI 10.1126/science.8091209
   Jellinger K, 2004, J NEUROL NEUROSUR PS, V75, P511
   Kalaria R, 2000, NEUROBIOL AGING, V21, P321, DOI 10.1016/S0197-4580(00)00125-1
   Katz R, 1981, NEUROSCI BIOBEHAV R, V5, P247, DOI 10.1016/0149-7634(81)90005-1
   Kelly M, 1999, J NEUROSCI, V19, P9117, DOI 10.1523/JNEUROSCI.19-20-09117.1999
   Knight R, 1996, NATURE, V383, P256, DOI 10.1038/383256a0
   Kosowski A, 2004, BEHAV BRAIN RES, V0, P0
   Krinke G, 2001, EXP TOXICOL PATHOL, V53, P365, DOI 10.1078/0940-2993-00202
   Kundrotiene J, 2004, ACTA NEUROBIOL EXP, V64, P153
   Kundrotiene J, 2004, J NEUROTRAUM, V21, P83, DOI 10.1089/089771504772695977
   Kundrotiene J, 2002, J NEUROTRAUM, V19, P69, DOI 10.1089/089771502753460259
   Laviola G, 2003, NEUROSCI BIOBEHAV R, V27, P19, DOI 10.1016/S0149-7634(03)00006-X
   Lipton P, 1999, PHYSIOL REV, V79, P1431, DOI 10.1152/physrev.1999.79.4.1431
   Mcneill T, 2003, J COMP NEUROL, V467, P32, DOI 10.1002/cne.10907
   Mittmann T, 1994, NEUROSCIENCE, V60, P891, DOI 10.1016/0306-4522(94)90270-4
   Moreira T, 2005, BEHAV BRAIN RES, V164, P250, DOI 10.1016/j.bbr.2005.06.013
   Novack G, 1982, DRUG DEVELOP RES, V2, P383, DOI 10.1002/ddr.430020407
   Okeefe J, 1999, HIPPOCAMPUS, V9, P352, DOI 10.1002/(SICI)1098-1063(1999)9:4<352::AID-HIPO3>3.0.CO;2-1
   Okeefe J, 1996, NATURE, V381, P425, DOI 10.1038/381425a0
   Orsetti M, 1996, BRAIN RES, V724, P89, DOI 10.1016/0006-8993(96)00292-2
   Passetti F, 2000, EUR J NEUROSCI, V12, P3051, DOI 10.1046/j.1460-9568.2000.00183.x
   Paxinos G, 1998, RAT BRAIN IN STEREOTAXIC COORDINATES, V0, P0
   Prut L, 2003, EUR J PHARMACOL, V463, P3, DOI 10.1016/S0014-2999(03)01272-X
   Ragnarsson K, 1999, JAMA-J AM MED ASSOC, V282, P974
   Ranganath C, 2003, NAT REV NEUROSCI, V4, P193, DOI 10.1038/nrn1052
   Ridet J, 1997, TRENDS NEUROSCI, V20, P570, DOI 10.1016/S0166-2236(97)01139-9
   Sato M, 2001, BRAIN RES, V917, P45, DOI 10.1016/S0006-8993(01)02905-5
   Schmued L, 1997, BRAIN RES, V751, P37, DOI 10.1016/S0006-8993(96)01387-X
   Schmued L, 2000, TOXICOL PATHOL, V28, P91, DOI 10.1177/019262330002800111
   Shapiro M, 1999, HIPPOCAMPUS, V9, P365, DOI 10.1002/(SICI)1098-1063(1999)9:4<365::AID-HIPO4>3.3.CO;2-K
   Stephens S, 2004, INT J GERIATR PSYCH, V19, P1053, DOI 10.1002/gps.1209
   Thiel C, 1998, NEUROSCIENCE, V85, P1253, DOI 10.1016/S0306-4522(98)00030-X
   Thompson R, 1966, PSYCHOL REV, V73, P16, DOI 10.1037/h0022681
   Thurman D, 1999, JAMA-J AM MED ASSOC, V282, P954, DOI 10.1001/jama.282.10.954
   Torres-munoz J, 2004, MOL BRAIN RES, V127, P105, DOI 10.1016/j.molbrainres.2004.05.017
   Van GT, 2003, J COMP NEUROL, V463, P249, DOI 10.1002/cne.10757
   Van GT, 2002, BEHAV BRAIN RES, V136, P329, DOI 10.1016/S0166-4328(02)00199-7
   Veinante P, 2003, J COMP NEUROL, V464, P98, DOI 10.1002/cne.10769
   Watanabe S, 2001, STROKE, V32, P2615, DOI 10.1161/hs1101.097384
   Zolamorgan S, 1993, ANNU REV NEUROSCI, V16, P547, DOI 10.1146/annurev.ne.16.030193.002555
NR 63
TC 12
Z9 13
U1 0
U2 5
PU ELSEVIER
PI AMSTERDAM
PA RADARWEG 29, 1043 NX AMSTERDAM, NETHERLANDS
SN 0166-4328
EI 
J9 BEHAV BRAIN RES
PD FEB 15
PY 2006
VL 167
IS 1
BP 9
EP 22
DI 10.1016/j.bbr.2005.06.048
PG 14
WC Behavioral Sciences; Neurosciences
SC Behavioral Sciences; Neurosciences & Neurology
GA 008QL
UT WOS:000235055700002
PM 16337698
ER

PT J
AU Windle, Victoria
   Szymanska, Aleksandra
   Granter-button, Shirley
   White, Chistopher
   Buist, Richard
   Peeling, James
   Corbett, Dale
AF Windle, Victoria
   Szymanska, Aleksandra
   Granter-button, Shirley
   White, Chistopher
   Buist, Richard
   Peeling, James
   Corbett, Dale
TI An analysis of four different methods of producing focal cerebral ischemia with endothelin-1 in the rat
SO EXPERIMENTAL NEUROLOGY
LA English
DT Article
DE animal; behavior models; endothelin-1; imaging; ischemia
ID artery occlusion; blood-flow; behavioral-assessment; cortical ischemia; conscious rat; motor function; model; recovery; stroke; consequence
AB Endothelin-1 (ET-1), a potent vasoconstrictor, reduces local blood flow to levels that produce ischemic injury when injected directly into brain tissue. The purpose of this study was to compare 4 different methods of inducing focal ischemia with ET-1: (1) topical application to the forelimb motor region of the cortex, (2) intracerebral injection into the forelimb motor region of the cortex, (3) a combination of intracortical and intrastriatal injections and 4. injection of ET-1 adjacent to the middle cerebral artery (MCA). We examined the effect of delivery method and dose of ET-1 on lesion size, inter-animal variability and behavioral outcome on 3 separate tests of motor function and limb preference. We calculated success rate as the percentage of animals that survived surgery and developed a significant impairment (> 20% decrease in performance post-surgery) in the staircase-reaching test. All 4 methods produced similar deficits in the staircase, balance beam, and cylinder tests, but the application of ET-I adjacent to the MCA, though widely used, provided the lowest success rate. The combined cortical and striatal ET-I produced a high success rate and consequently we examined cerebral blood flow (CBF), the apparent diffusion coefficient (ADC) and T2-weighted magnetic resonance imaging (MRI) changes for this model. We found that infarct volume measured using T2-weighted MRI correlated with histological measurements and that ADC and CBF together predicted which areas will suffer permanent injury. The combined cortical and striatal injection model offers a number of advantages for studies of recovery of function. (c) 2006 Elsevier Inc. All rights reserved.
C1 Mem Univ Newfoundland, Fac Med, St John, NF, Canada.
   Univ Manitoba, Dept Radiol, Winnipeg, MB, Canada.
   Univ Winnipeg, Dept Chem, Winnipeg, MB R3B 2E9, Canada.
RP Corbett, D (通讯作者)，Mem Univ Newfoundland, Fac Med, St John, NF, Canada.
EM corbett@mun.ca
CR Adkins-muir D, 2003, NEUROL RES, V25, P780, DOI 10.1179/016164103771953853
   Back T, 2004, J NEUROL, V251, P388, DOI 10.1007/s00415-004-0399-y
   Bendel O, 2005, BRAIN RES, V1033, P135, DOI 10.1016/j.brainres.2004.11.033
   Biernaskie J, 2004, J NEUROSCI, V24, P1245, DOI 10.1523/JNEUROSCI.3834-03.2004
   Biernaskie J, 2001, J NEUROSCI, V21, P5272, DOI 10.1523/JNEUROSCI.21-14-05272.2001
   Biernaskie J, 2001, MAGNET RESON MED, V46, P827, DOI 10.1002/mrm.1263
   Buchan A, 1992, STROKE, V23, P273, DOI 10.1161/01.STR.23.2.273
   Callaway J, 2003, NEUROPHARMACOLOGY, V44, P787, DOI 10.1016/S0028-3908(03)00068-6
   Carmichael ST, 2005, NEURORX, V2, P396
   Cramer S, 2003, ILAR J, V44, P83, DOI 10.1093/ilar.44.2.83
   Detre J, 1992, MAGNET RESON MED, V23, P37, DOI 10.1002/mrm.1910230106
   Dittmar M, 2003, STROKE, V34, P2252, DOI 10.1161/01.STR.0000083625.54851.9A
   Dreier J, 2002, BRAIN, V125, P102, DOI 10.1093/brain/awf007
   Fuxe K, 1997, NEUROREPORT, V8, P2623, DOI 10.1097/00001756-199707280-00040
   Gilmour G, 2004, BEHAV BRAIN RES, V150, P171, DOI 10.1016/j.bbr.2003.07.006
   Ginsberg M, 1989, STROKE, V20, P1627, DOI 10.1161/01.STR.20.12.1627
   Hama H, 1997, J NEUROSCI RES, V47, P590, DOI 10.1002/(SICI)1097-4547(19970315)47:6<590::AID-JNR4>3.0.CO;2-8
   Hossmann K, 1994, ANN NEUROL, V36, P557, DOI 10.1002/ana.410360404
   Kanemitsu H, 2002, J CEREBR BLOOD F MET, V22, P1196, DOI 10.1097/01.wcb.0000037992.07114.95
   Lei H, 1999, MAGN RESON MED, V41, P563, DOI 10.1002/(SICI)1522-2594(199903)41:3<563::AID-MRM20>3.3.CO;2-Y
   Longa E, 1989, STROKE, V20, P84, DOI 10.1161/01.STR.20.1.84
   Macrae I, 1993, J CEREBR BLOOD F MET, V13, P276, DOI 10.1038/jcbfm.1993.34
   Marston H, 1995, NEUROREPORT, V6, P1067, DOI 10.1097/00001756-199505090-00029
   Mccoll B, 2004, BRAIN RES, V997, P15, DOI 10.1016/j.brainres.2003.10.028
   Modo M, 2000, J NEUROSCI METH, V104, P99, DOI 10.1016/S0165-0270(00)00329-0
   Montoya C, 1991, J NEUROSCI METH, V36, P219, DOI 10.1016/0165-0270(91)90048-5
   Moyanova S, 2003, J NEUROL SCI, V212, P59, DOI 10.1016/S0022-510X(03)00102-3
   Nakayama H, 1994, ARCH PHYS MED REHAB, V75, P394, DOI 10.1016/0003-9993(94)90161-9
[truncated: 33,498 more chars]
