# Supplementary material for: Rehabilitation of motor function after stroke: A bibliometric analysis of global research from 2004 to 2022
Source: Front Aging Neurosci. 2022 Nov 2;14:1024163. doi: 10.3389/fnagi.2022.1024163 (PMC9667945; doi:10.3389/fnagi.2022.1024163)
Supplement: Supplementary file 1 [file Data_Sheet_1.zip › download2007u90.txt]

PT J
AU Shichinohe, Hideo
   Kuroda, Satoshi
   Yano, Shunsuke
   Hida, Kazutoshi
   Iwasaki, Yoshinobu
AF Shichinohe, Hideo
   Kuroda, Satoshi
   Yano, Shunsuke
   Hida, Kazutoshi
   Iwasaki, Yoshinobu
TI Role of SDF-1/CXCR4 system in survival and migration of bone marrow stromal cells after transplantation into mice cerebral infarct
SO BRAIN RESEARCH
LA English
DT Article
DE bone marrow stromal cell; cerebral infarct; stromal derived factor-1; CXCR4; migration; transplantation
ID traumatic brain injury; central-nervous-system; neural stem-cell; sdf-1 cxcl12; in-vitro; stroke; rat; expression; astrocyte; cxcr4
AB Recent studies have indicated that bone marrow stromal cells (BMSC) have the potential to improve neurological function when transplanted into animal models of cerebral infarction. However, it is still obscure how the transplanted BMSC restore the lost neurological function. in this study, therefore, we aimed to elucidate the role of stromal cell-derived factor-1 (SDF-1) and its specific receptor, CXCR4, in BMSC transplantation into the brain subjected to cerebral infarction. The BMSC were harvested from the wild type (WT) and CXCR4-knockout (CXCR4-KO) mice and were cultured. The mice were subjected to permanent middle cerebral artery occlusion. The WT or CXCR4-KO BMSC was injected into the ipsilateral striatum 7 days after the insult. Motor function of the animals was serially evaluated, using a rotarod treadmill. Using fluorescence immunohistochemistry, we evaluated the distribution and phenotype of the transplanted cells 4 weeks after transplantation. Recovery of motor function in the WT BMSC-transplanted mice was more pronounced than in the CXCR4-KO-transplanted mice and the vehicle-treated ones. SDF-1 was extensively expressed in peri-infarct area. In the WT BMSC-transplanted mice, the transplanted cells were extensively distributed in the ipsilateral hemisphere, and many of them migrated towards the peri-infarct area and expressed the proteins specific for neurons and astrocytes, although these findings were not observed in the CXCR4-KO-transplanted mice. The results suggest that the SDF-1/CXCR4 system may play a critical role in the survival, proliferation and migration of the transplanted BMSC and contribute to recovery of neurological function. (c) 2007 Elsevier B.V. All rights reserved.
C1 [Shichinohe, Hideo; Kuroda, Satoshi; Yano, Shunsuke; Hida, Kazutoshi; Iwasaki, Yoshinobu] Hokkaido Univ, Grad Sch Med, Dept Neurosurg, Kita Ku, Sapporo, Hokkaido 0608638, Japan.
RP Shichinohe, H (通讯作者)，Hokkaido Univ, Grad Sch Med, Dept Neurosurg, Kita Ku, N 15 W 7, Sapporo, Hokkaido 0608638, Japan.
EM hshichi@stanford.edu
CR Askari A, 2003, LANCET, V362, P697, DOI 10.1016/S0140-6736(03)14232-8
   Azizi S, 1998, P NATL ACAD SCI USA, V95, P3908, DOI 10.1073/pnas.95.7.3908
   Bang O, 2005, ANN NEUROL, V57, P874, DOI 10.1002/ana.20501
   Borlongan C, 2004, BRAIN RES, V1010, P108, DOI 10.1016/j.brainres.2004.02.072
   Chen J, 2003, J NEUROSCI RES, V73, P778, DOI 10.1002/jnr.10691
   Chen J, 2001, J NEUROL SCI, V189, P49, DOI 10.1016/S0022-510X(01)00557-3
   Guillemin G, 2003, GLIA, V41, P371, DOI 10.1002/glia.10175
   Hamm R, 1994, J NEUROTRAUM, V11, P187, DOI 10.1089/neu.1994.11.187
   Hess D, 2002, STROKE, V33, P1362, DOI 10.1161/01.STR.0000014925.09415.C3
   Hill W, 2004, J NEUROPATH EXP NEUR, V63, P84, DOI 10.1093/jnen/63.1.84
   Imitola J, 2004, P NATL ACAD SCI USA, V101, P18117, DOI 10.1073/pnas.0408258102
   Kelly S, 2004, P NATL ACAD SCI USA, V101, P11839, DOI 10.1073/pnas.0404474101
   Kinnaird T, 2004, CIRC RES, V94, P678, DOI 10.1161/01.RES.0000118601.37875.AC
   Kopen G, 1999, P NATL ACAD SCI USA, V96, P10711, DOI 10.1073/pnas.96.19.10711
   Kortesidis A, 2005, BLOOD, V105, P3793, DOI 10.1182/blood-2004-11-4349
   Kurozumi K, 2004, MOL THER, V9, P189, DOI 10.1016/j.ymthe.2003.10.012
   Lazarini F, 2003, GLIA, V42, P139, DOI 10.1002/glia.10139
   Lee J, 2004, BRAIN RES PROTOC, V14, P37, DOI 10.1016/j.brainresprot.2004.09.004
   Lee J, 2003, NEUROPATHOLOGY, V23, P169, DOI 10.1046/j.1440-1789.2003.00496.x
   Liles W, 2003, BLOOD, V102, P2728, DOI 10.1182/blood-2003-02-0663
   Ma Q, 1998, P NATL ACAD SCI USA, V95, P9448, DOI 10.1073/pnas.95.16.9448
   Mahmood A, 2001, NEUROSURGERY, V49, P1196, DOI 10.1097/00006123-200111000-00031
   Miller J, 2005, BMC NEUROSCI, V6, P0, DOI 10.1186/1471-2202-6-63
   Nagasawa T, 1996, NATURE, V382, P635, DOI 10.1038/382635a0
   Pujol F, 2005, J CELL SCI, V118, P1071, DOI 10.1242/jcs.01694
   Shichinohe H, 2004, BRAIN RES PROTOC, V13, P166, DOI 10.1016/j.brainresprot.2004.04.004
   Shichinohe H, 2004, BRAIN RES, V1001, P51, DOI 10.1016/j.brainres.2003.11.054
   Shichinohe H, 2006, J NUCL MED, V47, P486
   Son B, 2006, STEM CELLS, V24, P1254, DOI 10.1634/stemcells.2005-0271
   Stumm R, 2003, J NEUROSCI, V23, P5123
   Wang L, 2002, EXP HEMATOL, V30, P831, DOI 10.1016/S0301-472X(02)00829-9
   Wang L, 2002, HEMATOLOGY, V7, P113
   Yamaguchi S, 2006, BRAIN RES, V1087, P15, DOI 10.1016/j.brainres.2006.02.127
   Yano S, 2005, BRAIN RES, V1065, P60, DOI 10.1016/j.brainres.2005.10.031
   Zhao L, 2002, EXP NEUROL, V174, P11, DOI 10.1006/exnr.2001.7853
NR 35
TC 89
Z9 101
U1 0
U2 11
PU ELSEVIER SCIENCE BV
PI AMSTERDAM
PA PO BOX 211, 1000 AE AMSTERDAM, NETHERLANDS
SN 0006-8993
EI 
J9 BRAIN RES
PD DEC 5
PY 2007
VL 1183
IS 
BP 138
EP 147
DI 10.1016/j.brainres.2007.08.091
PG 10
WC Neurosciences
SC Neurosciences & Neurology
GA 244NC
UT WOS:000251871600014
PM 17976542
ER

PT J
AU Kwon, YH
   Lee, MY
   Park, JW
   Kang, JH
   Yang, DS
   Kim, Yun-Hee
   Ahn, SH
   Jang, SH
AF Kwon, Yong
   Lee, Mi
   Park, Ji
   Kang, Jae
   Yang, Dong
   Kim, Yun-hee
   Ahn, Sang
   Jang, Sung
TI Differences of cortical activation pattern between cortical and corona radiata infarct
SO NEUROSCIENCE LETTERS
LA English
DT Article
DE functional MRI; stroke; motor recovery
ID transcranial magnetic stimulation; impaired stroke survivor; motor recovery; brain activation; lesion location; functional mri; reorganization; movement; task; size
AB The aim of this study was to elucidate the differences of cortical activation pattern between patients with cortex (CO) infarct and those with corona radiata (CR) infarct. Twenty chronic patients with cerebral infarct and 11 normal subjects were recruited. The patients were classified into two groups according to infarct location: CO and CR group. After functional MRI was performed during the motor task of hand grasp-release movements, the hand motor function was assessed. The CO group tended to be activated on the contralateral primary sensori-motor cortex, whereas the CR group largely showed activation of the bilateral primary sensori-motor cortex. Namely, there was significantly more lateralized activation pattern of primary sensori-motor cortex in the CO group than in the CR group. Additionally, the CO group had better hand motor function than the CR group. Our results suggest that the motor recovery mechanism vary according to the lesion location between CO and CR infarct, indicating that the adaptive cortical reorganization proceeds under different patterns according to the lesion location. (c) 2007 Elsevier Ireland Ltd. All rights reserved.
C1 Yeungnam Univ, Sch Med, Dept Phys Med & Rehabil, Taegu 705717, South Korea.
   Sungkyunkwan Univ, Sch Med, Samsung Med Ctr, Dept Phys Med & Rehabil,Stroke & Cerebrovasc Ctr, Seoul, South Korea.
RP Jang, SH (通讯作者)，Yeungnam Univ, Sch Med, Dept Phys Med & Rehabil, 317-1 Daemyungdong, Taegu 705717, South Korea.
EM strokerehab@hanmail.net
CR Benecke R, 1991, EXP BRAIN RES, V83, P419
   Broderick J, 2004, STROKE, V35, P205, DOI 10.1161/01.STR.0000106160.34316.19
   Calautti C, 2003, STROKE, V34, P1553, DOI 10.1161/01.STR.0000071761.36075.A6
   Chen C, 2000, ARCH PHYS MED REHAB, V81, P447, DOI 10.1053/mr.2000.3837
   Clerke AM, 2005, J HAND THER, V18, P19, DOI 10.1197/j.jht.2004.10.007
   Council M, 1976, AIDS EXAMINATION PER, V0, P0
   Cramer S, 2001, NEUROREHAB NEURAL RE, V15, P1, DOI 10.1177/154596830101500101
   Dassonville P, 1998, NEUROSCI RES, V32, P65, DOI 10.1016/S0168-0102(98)00064-9
   Duncan P, 1992, STROKE, V23, P1084, DOI 10.1161/01.STR.23.8.1084
   Ehrsson H, 2000, J NEUROPHYSIOL, V83, P528, DOI 10.1152/jn.2000.83.1.528
   Feydy A, 2002, STROKE, V33, P1610, DOI 10.1161/01.STR.0000017100.68294.52
   Feys H, 2000, ACTA NEUROL SCAND, V102, P371, DOI 10.1034/j.1600-0404.2000.102006371.x
   Jang S, 2006, RESTOR NEUROL NEUROS, V24, P65
   Kim J, 2005, NEUROLOGY, V64, P1438, DOI 10.1212/01.WNL.0000158656.09335.E7
   Luft A, 2005, NEUROIMAGE, V26, P184, DOI 10.1016/j.neuroimage.2005.01.027
   Luft A, 2004, NEUROIMAGE, V21, P924, DOI 10.1016/j.neuroimage.2003.10.026
   Miyai I, 1997, NEUROLOGY, V48, P95, DOI 10.1212/WNL.48.1.95
   Muller K, 1997, ANN NEUROL, V42, P705, DOI 10.1002/ana.410420506
   Oldfield R, 1971, NEUROPSYCHOLOGIA, V9, P97, DOI 10.1016/0028-3932(71)90067-4
   Sanes J, 1995, SCIENCE, V268, P1775, DOI 10.1126/science.7792606
   Shelton F, 2001, STROKE, V32, P107, DOI 10.1161/01.STR.32.1.107
   Tiffin J, 1968, PURDUE PEGBOARD EXAM, V0, P0
   Turton A, 1996, ELECTROMYOGR MOTOR C, V101, P316, DOI 10.1016/0924-980X(96)95560-5
   Yousry T, 1997, BRAIN, V120, P141, DOI 10.1093/brain/120.1.141
NR 24
TC 25
Z9 26
U1 0
U2 5
PU ELSEVIER IRELAND LTD
PI CLARE
PA ELSEVIER HOUSE, BROOKVALE PLAZA, EAST PARK SHANNON, CO, CLARE, 00000, IRELAND
SN 0304-3940
EI 
J9 NEUROSCI LETT
PD MAY 1
PY 2007
VL 417
IS 2
BP 138
EP 142
DI 10.1016/j.neulet.2007.01.084
PG 5
WC Neurosciences
SC Neurosciences & Neurology
GA 169IS
UT WOS:000246586500007
PM 17403573
ER

PT J
AU Dong, Yun
   Winstein, CJ
   Albistegui-dubois, Richard
   Dobkin, BH
AF Dong, Yun
   Winstein, Carolee
   Albistegui-dubois, Richard
   Dobkin, Bruce
TI Evolution of fMRI activation in the perilesional primary motor cortex and cerebellum with rehabilitation training-related motor gains after stroke: A pilot study
SO NEUROREHABILITATION AND NEURAL REPAIR
LA English
DT Article
DE stroke rehabilitation; fMRI; Wolf Motor Function Test; primary motor cortex; constraint-induced movement therapy; adaptive reorganization
ID induced movement therapy; cortical injury; recovery; reorganization; plasticity; reproducibility; monkey; adult; damage; trial
AB Background. Previous studies report that motor recovery after partial destruction of the primary motor cortex (M1) may be associated with adaptive functional reorganization within spared M1. Objective. To test feasible methodologies for evaluating relationships between behavioral gains facilitated by rehabilitative training and functional adaptations in perilesional M1 and the cerebellum. Methods. Four patients with hemiparesis for more than 3 months after a cortical lesion partially within M1 and 12 healthy volunteers participated. Functional magnetic resonance imaging (fMRI) using a finger-tapping task and concurrent behavioral assessments, including the Fugl-Meyer Motor Assessment of the upper extremity and the Wolf Motor Function Test, were conducted before and after 2 weeks of arm-focused training; 2 patients were further examined 6 and 12 months later to evaluate long-term persistence of brain-behavior adaptations. Results. All patients showed higher activation magnitude in perilesional M I than healthy controls before and after therapy. Further long-term functional gains paralleled the decrease of activation magnitude in perilesional M1 in the 2 more impaired cases. Conclusion. The evolution of suggestive correlations between serial scans of fMRI adaptive activity within the primary motor cortex and the cerebellum in relation to relevant behavioral changes over the course of 2 weeks of task-specific therapy and then no formal therapy suggests that repeated assessments may be best for monitoring therapy-induced neuroplasticity. This approach may help develop optimal rehabilitation strategies to maximize poststroke motor recovery as well as improve the search for brain-behavior correlations in functional neuroimaging research.
C1 Univ Calif Los Angeles, Reed Neurol Res Ctr, Dept Neurol Neurol Rehabil & Res Program, Los Angeles, CA 90095 USA.
   Univ Calif Los Angeles, Dept Neurol, Los Angeles, CA 90024 USA.
   Univ So Calif, Keck Sch Med, Div Biokinesiol & Phys Thrapy, Los Angeles, CA USA.
   Univ So Calif, Keck Sch Med, Dept Neurol, Los Angeles, CA USA.
RP Dobkin, BH (通讯作者)，Univ Calif Los Angeles, Reed Neurol Res Ctr, Dept Neurol Neurol Rehabil & Res Program, 710 Westwood Pl,Rm 1-129, Los Angeles, CA 90095 USA.
EM bdobkin@mednet.ucla.edu
FU NCRR NIH HHS [RR00865, P41 RR013642, C06 RR012169, M01 RR000865, RR13642] Funding Source: Medline; NICHD NIH HHS [R24 HD039629, R24 HD 39629, R01 HD046740, R01 HD 046740] Funding Source: Medline; NINDS NIH HHS [R01 NS045485, NS 45485] Funding Source: Medline; EUNICE KENNEDY SHRIVER NATIONAL INSTITUTE OF CHILD HEALTH &HUMAN DEVELOPMENT [R24HD039629, R01HD046740] Funding Source: NIH RePORTER; NATIONAL CENTER FOR RESEARCH RESOURCES [C06RR012169, M01RR000865, P41RR013642] Funding Source: NIH RePORTER; NATIONAL INSTITUTE OF NEUROLOGICAL DISORDERS AND STROKE [R01NS045485] Funding Source: NIH RePORTER
CR Beckmann C, 2004, IEEE T MED IMAGING, V23, P137, DOI 10.1109/TMI.2003.822821
   Buchel C, 1999, SCIENCE, V283, P1538, DOI 10.1126/science.283.5407.1538
   Calautti C, 2003, STROKE, V34, P1553, DOI 10.1161/01.STR.0000071761.36075.A6
   Carmichael S, 2003, NEUROSCIENTIST, V9, P64, DOI 10.1177/1073858402239592
   Crafton K, 2003, BRAIN, V126, P1650, DOI 10.1093/brain/awg159
   Dobkin B, 2005, NEUROREHAB NEURAL RE, V19, P276, DOI 10.1177/1545968305281892
   Dobkin B, 2004, NEUROIMAGE, V23, P370, DOI 10.1016/j.neuroimage.2004.06.008
   Dobkin B, 2003, CLIN SCI NEUROLOGIC, V0, P179
   Dong Y, 2006, STROKE, V37, P1552, DOI 10.1161/01.STR.0000221281.69373.4e
   Duvernoy H, 1991, HUMAN BRAIN SURFACE, V0, P0
   Friel K, 2000, NEUROREHAB NEURAL RE, V14, P187, DOI 10.1177/154596830001400304
   Friston KJ, 1994, HUMAN BRAIN MAPPING, V1, P214, DOI 10.1002/hbm.460010306
   Gladstone D, 2002, NEUROREHAB NEURAL RE, V16, P232, DOI 10.1177/154596802401105171
   Jaillard A, 2005, BRAIN, V128, P1122, DOI 10.1093/brain/awh456
   Johansen-berg H, 2002, BRAIN, V125, P2731, DOI 10.1093/brain/awf282
   Jones T, 1992, BRAIN RES, V581, P156, DOI 10.1016/0006-8993(92)90356-E
   Jueptner M, 1998, BRAIN, V121, P1437, DOI 10.1093/brain/121.8.1437
   Liu J, 2004, MAGN RESON MED, V52, P751, DOI 10.1002/mrm.20211
   Logothetis N, 2001, NATURE, V412, P150, DOI 10.1038/35084005
   Middleton F, 1998, TRENDS NEUROSCI, V21, P367, DOI 10.1016/S0166-2236(98)01330-7
   Nudo R, 2001, MUSCLE NERVE, V24, P1000, DOI 10.1002/mus.1104
   Nudo R, 1996, J NEUROPHYSIOL, V75, P2144, DOI 10.1152/jn.1996.75.5.2144
   Oldfield R, 1971, NEUROPSYCHOLOGIA, V9, P97, DOI 10.1016/0028-3932(71)90067-4
   Sanes J, 1990, BRAIN, V113, P103, DOI 10.1093/brain/113.1.103
   Schaechter J, 2002, NEUROREHAB NEURAL RE, V16, P326, DOI 10.1177/154596830201600403
   Small S, 2002, BRAIN, V125, P1544, DOI 10.1093/brain/awf148
   Smith S, 2004, POPUL RES POLICY REV, V23, P1, DOI 10.1023/B:POPU.0000019918.24143.c9
   Ward N, 2004, ARCH NEUROL-CHICAGO, V61, P1844, DOI 10.1001/archneur.61.12.1844
   Winstein C, 2003, NEUROREHAB NEURAL RE, V17, P137, DOI 10.1177/0888439003255511
   Wittenberg G, 2003, NEUROREHAB NEURAL RE, V17, P48, DOI 10.1177/0888439002250456
   Wolf S, 2005, NEUROREHAB NEURAL RE, V19, P194, DOI 10.1177/1545968305276663
   Worsley K, 1992, J CEREBR BLOOD F MET, V12, P900, DOI 10.1038/jcbfm.1992.127
   Xerri C, 1998, J NEUROPHYSIOL, V79, P2119, DOI 10.1152/jn.1998.79.4.2119
   Yoo S, 2005, INT J NEUROSCI, V115, P55, DOI 10.1080/00207450490512650
NR 34
TC 66
Z9 68
U1 0
U2 11
PU SAGE PUBLICATIONS INC
PI THOUSAND OAKS
PA 2455 TELLER RD, THOUSAND OAKS, CA 91320 USA
SN 1545-9683
EI 
J9 NEUROREHAB NEURAL RE
PD SEP-OCT 15
PY 2007
VL 21
IS 5
BP 412
EP 428
DI 10.1177/1545968306298598
PG 17
WC Clinical Neurology; Rehabilitation
SC Neurosciences & Neurology; Rehabilitation
GA 203AL
UT WOS:000248947400004
PM 17369516
ER

PT J
AU Liepert, Joachim
   Zittel, Simone
   Weiller, Cornelius
AF Liepert, Joachim
   Zittel, Simone
   Weiller, Cornelius
TI Improvement of dexterity by single session low-frequency repetitive transcranial magnetic stimulation over the contralesional motor cortex in acute stroke: A double-blind placebo-controlled crossover trial
SO RESTORATIVE NEUROLOGY AND NEUROSCIENCE
LA English
DT Article
DE repetitive transcranial magnetic stimulation; stroke; dexterity
ID follow-up; unaffected hemisphere; arm function; rehabilitation; recovery; neglect; human; area; rtm
AB Purpose: Increasing evidence suggests that the contralesional motor cortex (M1) inhibits the ipsilesional M1 in stroke patients. This inhibition could impair motor function of the affected hand. We investigated if inhibitory 1 Hz repetitive transcranial magnetic stimulation (rTMS) over the contralesional M1 improved motor performance of the affected hand in acute stroke. Methods: A double-blind study of real versus placebo rTMS was conducted. Twelve patients early after subcortical stroke ( mean: 7 days) received 1200 stimuli of real and placebo rTMS in a crossover design. The sequence of stimulations was counterbalanced across subjects. Stimulus intensity was subthreshold (90% of motor threshold at rest). Motor function was tested by grip strength recordings and Nine Hole Peg Test (NHPT) executions before and after each rTMS session. Results: Compared to sham stimulation, real rTMS improved NHPT results but not grip strength in the affected hand. No change of performance was observed for the unaffected hand. NHPT baseline repetitions in a subgroup of patients indicated stable motor performance prior to the rTMS sessions. Conclusions: The study suggests that therapeutic rTMS applications over the contralesional hemisphere are feasible in acute stroke patients and can transiently improve dexterity of the affected hand. RTMS may become an additional tool for early neurorehabilitation.
C1 [Liepert, Joachim] Kliniken Schmieder, D-78476 Allensbach, Germany.
   [Liepert, Joachim; Weiller, Cornelius] Univ Hosp, Dept Neurol, Freiburg, Germany.
   [Liepert, Joachim; Zittel, Simone] Univ Med Ctr Eppendorf, Dept Neurol, Hamburg, Germany.
RP Liepert, J (通讯作者)，Kliniken Schmieder, Zum Tafelholz 8, D-78476 Allensbach, Germany.
EM j.liepert@klinikenschmieder.de
CR Brighina F, 2003, NEUROSCI LETT, V336, P131, DOI 10.1016/S0304-3940(02)01283-1
   Broeks J, 1999, DISABIL REHABIL, V21, P357
   Cifu D, 1999, ARCH PHYS MED REHAB, V80, P0, DOI 10.1016/S0003-9993(99)90101-6
   Delvaux V, 2003, CLIN NEUROPHYSIOL, V114, P1217, DOI 10.1016/S1388-2457(03)00070-1
   Fregni F, 2006, STROKE, V37, P2115, DOI 10.1161/01.STR.0000231390.58967.6b
   Khedr E, 2005, NEUROLOGY, V65, P466, DOI 10.1212/01.wnl.0000173067.84247.36
   Kim Y, 2006, STROKE, V37, P1471, DOI 10.1161/01.STR.0000221233.55497.51
   Kobayashi M, 2004, NEUROLOGY, V62, P91, DOI 10.1212/WNL.62.1.91
   Mansur C, 2005, NEUROLOGY, V64, P1802, DOI 10.1212/01.WNL.0000161839.38079.92
   Murase N, 2004, ANN NEUROL, V55, P400, DOI 10.1002/ana.10848
   Pal P, 2005, J NEUROPHYSIOL, V94, P1668, DOI 10.1152/jn.01306.2004
   Rouiller E, 1998, EUR J NEUROSCI, V10, P729, DOI 10.1046/j.1460-9568.1998.00075.x
   Salter K, 2006, J REHABIL MED, V38, P113, DOI 10.1080/16501970500314350
   Shindo K, 2006, J REHABIL MED, V38, P65, DOI 10.1080/16501970500441807
   Sohn Y, 2002, ARCH NEUROL-CHICAGO, V59, P1909, DOI 10.1001/archneur.59.12.1909
   Takeuchi N, 2005, STROKE, V36, P2681, DOI 10.1161/01.STR.0000189658.51972.34
   Talelli P, 2006, CLIN NEUROPHYSIOL, V117, P1641, DOI 10.1016/j.clinph.2006.01.016
   Traversa R, 2000, CLIN NEUROPHYSIOL, V111, P1695, DOI 10.1016/S1388-2457(00)00373-4
   Wade DT, 1989, INT DISABIL STUD, V11, P89
   Ward N, 2003, BRAIN, V126, P2476, DOI 10.1093/brain/awg245
   Ziemann U, 2005, LANCET NEUROL, V4, P454, DOI 10.1016/S1474-4422(05)70126-5
NR 21
TC 101
Z9 108
U1 0
U2 4
PU IOS PRESS
PI AMSTERDAM
PA NIEUWE HEMWEG 6B, 1013 BG AMSTERDAM, NETHERLANDS
SN 0922-6028
EI 
J9 RESTOR NEUROL NEUROS
PD JUN 15
PY 2007
VL 25
IS 5-6
BP 461
EP 465
DI 
PG 5
WC Neurosciences
SC Neurosciences & Neurology
GA 273TX
UT WOS:000253955700003
PM 18334764
ER

PT J
AU Toole, JF
   Flowers, DL
   Burdette, JH
   Absher, JR
AF Toole, James
   Flowers, D
   Burdette, Jonathan
   Absher, John
TI A pianist's recovery from stroke
SO ARCHIVES OF NEUROLOGY
LA English
DT Article
ID functional mri; motor recovery; brain activity; infarction; attention; hand; pet
AB Objective: To determine alternative neural pathways for restitution of piano playing after right hemispheric infarction causing left arm and hand paralysis. Design: Case report testing coordinated bimanual skills using structured motor skills tests and neuroimaging. Setting: A professional pianist sustained a lacunar infarction in the posterior limb of his right internal capsule, which resulted in left hemiparesis with immobilized left-hand and -finger movements persisting for 13 weeks. After 6 months, he had recovered bimanual coordinated piano skills by "ignoring" his left hand while concentrating or discussing subjects other than music while playing. Patient: A 63-year-old, male professional pianist. Intervention: Detailed neurological examination including computed cranial tomography, functional magnetic resonance imaging, and positron emission tomography. Results: Functional magnetic resonance imaging activation patterns correlated with rapid movements of fingers in each hand separately and together demonstrating that subcortical and cerebellar pathways were activated during skilled motor function of his left hand. Contralateral cerebral and cerebellar activation occurred with both left- and right-hand movements. During tapping of the left fingers, there was bilateral cerebellar, parietal, and left premotor strip and left thalamic activation. Conclusion: Patterns of activation relate to task performance and they are not similar to subjects engaged in simpler tasks such as finger opposition.
C1 Wake Forest Univ, Bowman Gray Sch Med, Med Ctr, Stroke Ctr,Dept Neurol, Winston Salem, NC 27157 USA.
   Wake Forest Univ, Med Ctr, Dept Radiol, Winston Salem, NC USA.
   Absher Neurol PA, Taylors, SC USA.
RP Toole, JF (通讯作者)，Wake Forest Univ, Bowman Gray Sch Med, Med Ctr, Stroke Ctr,Dept Neurol, Winston Salem, NC 27157 USA.
EM jtoole@wfubmc.edu
FU NICHD NIH HHS [1P01HD35955-01A1] Funding Source: Medline; EUNICE KENNEDY SHRIVER NATIONAL INSTITUTE OF CHILD HEALTH &HUMAN DEVELOPMENT [P01HD035955] Funding Source: NIH RePORTER
CR Agnew J, 2004, NEUROIMAGE, V22, P289, DOI 10.1016/j.neuroimage.2003.12.038
   Burdette J, 1998, AM J ROENTGENOL, V171, P791, DOI 10.2214/ajr.171.3.9725318
   Chollet F, 1991, ANN NEUROL, V29, P63, DOI 10.1002/ana.410290112
   Chollet F, 1994, CURRENT OPINION IN NEUROBIOLOGY, V4, P226, DOI 10.1016/0959-4388(94)90077-9
   Cramer S, 2001, NEUROREHAB NEURAL RE, V15, P1, DOI 10.1177/154596830101500101
   Dipiero V, 1992, J NEUROL NEUROSUR PS, V55, P990, DOI 10.1136/jnnp.55.11.990
   Finkelstein Y, 1991, BEHAV MED, V17, P91, DOI 10.1080/08964289.1991.9935164
   Furlan M, 1996, ANN NEUROL, V40, P216, DOI 10.1002/ana.410400213
   Glover G, 1998, MAGN RESON MED, V39, P361, DOI 10.1002/mrm.1910390305
   Hanlon C, 2005, NEUROLOGY, V64, P114, DOI 10.1212/01.WNL.0000148726.45458.A9
   Heinze H, 1994, NATURE, V372, P543, DOI 10.1038/372543a0
   Hlustik P, 2002, BRAIN COGNITION, V49, P54, DOI 10.1006/brcg.2001.1483
   Katanoda K, 2001, HUM BRAIN MAPP, V13, P34, DOI 10.1002/hbm.1023
   Middleton F, 2000, BRAIN RES REV, V31, P236, DOI 10.1016/S0165-0173(99)00040-5
   Perani D, 1993, NEUROPSYCHOLOGIA, V31, P115, DOI 10.1016/0028-3932(93)90040-7
   Perret P, 2004, WELL TEMPERED MIND U, V0, P0
   Rose F, 2004, NEUROLOGY ARTS PAINT, V0, P0
   Ruiz E, 2005, FRONT NEUROL NEUROSC, V19, P172
   Rushworth M, 2003, NEUROIMAGE, V20, P0, DOI 10.1016/j.neuroimage.2003.09.011
   Schlaug G, 1995, NEUROPSYCHOLOGIA, V33, P1047, DOI 10.1016/0028-3932(95)00045-5
   Schlaug G, 1995, SCIENCE, V267, P699, DOI 10.1126/science.7839149
   Small S, 2002, BRAIN, V125, P1544, DOI 10.1093/brain/awf148
   Small SL, 1996, NEUROLOGY, V46, P0
   Van MH, 1998, J NEUROPHYSIOL, V80, P2177, DOI 10.1152/jn.1998.80.4.2177
   Weiller C, 1992, ANN NEUROL, V31, P463, DOI 10.1002/ana.410310502
   Yen Y, 1999, P 7 SCI M INT SOC MA, V0, P0
NR 26
TC 4
Z9 4
U1 1
U2 4
PU AMER MEDICAL ASSOC
PI CHICAGO
PA 330 N WABASH AVE, STE 39300, CHICAGO, IL 60611-5885 USA
SN 0003-9942
EI 
J9 ARCH NEUROL-CHICAGO
PD AUG 15
PY 2007
VL 64
IS 8
BP 1184
EP 1188
DI 10.1001/archneur.64.8.1184
PG 5
WC Clinical Neurology
SC Neurosciences & Neurology
GA 199KT
UT WOS:000248695400016
PM 17698710
ER

PT J
AU Sugiura, Shiro
   Yagita, Yoshiki
   Sasaki, Tsutomu
   Todo, Kenichi
   Terasaki, Yasukazu
   Ohyama, Naoki
   Hori, Masatsugu
   Kitagawa, Kazuo
AF Sugiura, Shiro
   Yagita, Yoshiki
   Sasaki, Tsutomu
   Todo, Kenichi
   Terasaki, Yasukazu
   Ohyama, Naoki
   Hori, Masatsugu
   Kitagawa, Kazuo
TI Postischemic administration of HMG CoA reductase inhibitor inhibits infarct expansion after transient middle cerebral artery occlusion
SO BRAIN RESEARCH
LA English
DT Article
DE cerebral ischemia; pravastatin; neurogenesis; HMG CoA reductase inhibitor
ID nitric-oxide synthase; acute ischemic-stroke; permanent focal ischemia; brain-injury; astrocytic activation; oxidative stress; statin; rat; mice; deficit
AB Infarcts expand over a period of several days after focal cerebral ischemia. inhibition of infarct expansion would be a promising strategy for the protection of the brain after ischemic insult. In this study, we examined the effect of statin treatment initiated 2 days after transient occlusion of the middle cerebral artery for 80 min. Treatment with continuous infusion of pravastatin with an osmotic minipump for 6 days resulted in a significantly smaller infarct volume and better recovery of motor function at 8 days after ischemia compared to vehicle treatment. These results suggest that statin treatment during the postischemic period may be effective in stroke patients. (c) 2007 Published by Elsevier B.V.
C1 [Sugiura, Shiro] Osaka Univ, Grad Sch Med, Dept Neurol, Stroke Div, Osaka 5650871, Japan.
   [Yagita, Yoshiki; Kitagawa, Kazuo] Osaka Neurol Inst, Toyonaka, Osaka, Japan.
   [Sasaki, Tsutomu; Todo, Kenichi; Terasaki, Yasukazu; Ohyama, Naoki; Hori, Masatsugu] Osaka Univ, Grad Sch Med, Dept Cardiovasc Med, Suita, Osaka 565, Japan.
RP Kitagawa, K (通讯作者)，Osaka Univ, Grad Sch Med, Dept Neurol, Stroke Div, 2-2 Yamadaoka, Osaka 5650871, Japan.
EM kitagawa@medone.med.osaka-u.ac.jp
CR Alvarez-sabin J, 2007, STROKE, V38, P1076, DOI 10.1161/01.STR.0000258075.58283.8f
   Amarenco P, 2004, STROKE, V35, P2902, DOI 10.1161/01.STR.0000147965.52712.fa
   Amin-hanjani S, 2001, STROKE, V32, P980, DOI 10.1161/01.STR.32.4.980
   Asahi M, 2005, J CEREBR BLOOD F MET, V25, P722, DOI 10.1038/sj.jcbfm.9600070
   Aslanyan S, 2005, EUR J NEUROL, V12, P493, DOI 10.1111/j.1468-1331.2005.01049.x
   Barone F, 1999, J CEREBR BLOOD F MET, V19, P819, DOI 10.1097/00004647-199908000-00001
   Chen J, 2003, ANN NEUROL, V53, P743, DOI 10.1002/ana.10555
   Endres M, 1998, P NATL ACAD SCI USA, V95, P8880, DOI 10.1073/pnas.95.15.8880
   Fagan S, 2004, STROKE, V35, P2220, DOI 10.1161/01.STR.0000138023.60272.9e
   Ferrari J, 2006, ECOL RES, V21, P9, DOI 10.1007/s11284-005-0136-8
   Garcia J, 1994, AM J PATHOL, V144, P188
   Hayashi T, 2005, BRAIN RES, V1037, P52, DOI 10.1016/j.brainres.2004.12.051
   Iadecola C, 1997, J NEUROSCI, V17, P9157
   Khaja A, 2007, LANCET, V369, P319, DOI 10.1016/S0140-6736(07)60154-8
   Kilic U, 2005, NEUROSCIENCE, V134, P901, DOI 10.1016/j.neuroscience.2005.04.063
   Laufs U, 2000, STROKE, V31, P2442, DOI 10.1161/01.STR.31.10.2442
   Mabuchi T, 2000, STROKE, V31, P1735, DOI 10.1161/01.STR.31.7.1735
   Marti-fabregas J, 2004, STROKE, V35, P1117, DOI 10.1161/01.STR.0000125863.93921.3f
   Matsui T, 2002, J CEREBR BLOOD F MET, V22, P711, DOI 10.1097/00004647-200206000-00010
   Montaner J, 2004, STROKE, V35, P293
   Moonis M, 2005, STROKE, V36, P1298, DOI 10.1161/01.STR.0000165920.67784.58
   Nagotani S, 2005, STROKE, V36, P670, DOI 10.1161/01.STR.0000155732.27333.3c
   Sacco R, 2007, LANCET, V369, P331, DOI 10.1016/S0140-6736(07)60155-X
   Shabanzadeh A, 2005, BRAIN RES, V1042, P1, DOI 10.1016/j.brainres.2005.01.105
   Sironi L, 2003, ARTERIOSCL THROM VAS, V23, P322, DOI 10.1161/01.ATV.0000044458.23905.3B
   Sugiura S, 2005, STROKE, V36, P859, DOI 10.1161/01.STR.0000158905.22871.95
   Takemoto M, 2001, ARTERIOSCL THROM VAS, V21, P1712, DOI 10.1161/hq1101.098486
   Tateishi N, 2002, J CEREBR BLOOD F MET, V22, P723, DOI 10.1097/00004647-200206000-00011
   Trinkl A, 2006, EUR J NEUROSCI, V24, P520, DOI 10.1111/j.1460-9568.2006.04920.x
   Vaughan C, 1999, STROKE, V30, P1969, DOI 10.1161/01.STR.30.9.1969
   Yagita Y, 2007, J NEUROSCI RES, V85, P2460, DOI 10.1002/jnr.21375
   Yrjanheikki J, 2005, BRAIN RES, V1052, P174, DOI 10.1016/j.brainres.2005.06.004
NR 32
TC 12
Z9 14
U1 0
U2 1
PU ELSEVIER SCIENCE BV
PI AMSTERDAM
PA PO BOX 211, 1000 AE AMSTERDAM, NETHERLANDS
SN 0006-8993
EI 
J9 BRAIN RES
PD NOV 21
PY 2007
VL 1181
IS 
BP 125
EP 129
DI 10.1016/j.brainres.2007.08.069
PG 5
WC Neurosciences
SC Neurosciences & Neurology
GA 240DR
UT WOS:000251567900013
PM 17920046
ER

PT J
AU Quintana, Albert
   Molinero, Amalia
   Florit, Sergi
   Manso, Yasmina
   Comes, Gemma
   Carrasco, Javier
   Giralt, Mercedes
   Borup, Rehannah
   Nielsen, FC
   Campbell, IL
   Penkowa, Milena
   Hidalgo, Juan
AF Quintana, Albert
   Molinero, Amalia
   Florit, Sergi
   Manso, Yasmina
   Comes, Gemma
   Carrasco, Javier
   Giralt, Mercedes
   Borup, Rehannah
   Nielsen, Finn
   Campbell, Iain
   Penkowa, Milena
   Hidalgo, Juan
TI Diverging mechanisms for TNF-alpha receptors in normal mouse brains and in functional recovery after injury: From gene to behavior
SO JOURNAL OF NEUROSCIENCE RESEARCH
LA English
DT Article; Proceedings Paper
ID tumor-necrosis-factor; astrocyte-targeted expression; kappa-b activation; i plus ii; metallothionein-i; transgenic mice; nervous-system; oxidative stress; ischemic stroke; messenger-rna
AB Cytokines, such as tumour necrosis factor (TNF)-alpha and lymphotoxin-alpha, have been described widely to play important roles in the brain in physiologic conditions and after traumatic injury. However, the exact mechanisms involved in their function have not been fully elucidated. We give some insight on their role by using animals lacking either Type 1 receptor (TNFR1 KO) or Type 2 (TNFR2KO) and their controls (C57Bl/6). Both TNFR1 KO and to a greater extent TNFR2KO mice showed increased exploration/activity neurobehavioral traits in the hole board test, such as rearings, head clippings, and ambulations, compared with wild-type mice, suggesting an inhibitory role of TNFR1/TNFR2 signaling. In contrast, no significant differences were observed in the elevated plus maze test, ruling out a major role of these receptors in the control of anxiety. We next evaluated the response to a freeze injury to the somatosensorial cortex. The effect of the cryolesion on motor function was evaluated with the horizontal ladder beam test, and the results showed that both TNFR1 KO and TNFR2KO mice made fewer errors, suggesting a detrimental role for TNFR1/TNFR2 signaling for coping with brain damage. Expression of similar to 22600 genes was analyzed using an Affymetrix chip (MOE430A) at 0 (unlesioned), 1, or 4 days post-lesion in the three strains. The results show a unique and major role of both TNF receptors on the pattern of gene expression elicited by the injury but also in normal conditions, and suggest that blocking of TNFR1/TNFR2 receptors may be beneficial after a traumatic brain injury. (C) 2006 Wiley-Liss, Inc.
C1 Univ Autonoma Barcelona, Fac Ciencias, Unidad Fisiol Anim, Dept Biol Celular Fisiol & Immunol, E-08193 Barcelona, Spain.
   Univ Autonoma Barcelona, Fac Ciencias, Unidad Fisiol Anim, Inst Neurosci, E-08193 Barcelona, Spain.
   Copenhagen Univ Hosp, Rigshosp, Dept Clin Biochem, Copenhagen, Denmark.
   Univ Sydney, Sch Mol & Microbial Biosci, Sydney, NSW 2006, Australia.
   Univ Copenhagen, Fac Hlth Sci, Ctr Inflammat & Metab, Sect Neuroprot, DK-1168 Copenhagen, Denmark.
RP Hidalgo, J (通讯作者)，Univ Autonoma Barcelona, Fac Ciencias, Unidad Fisiol Anim, Dept Biol Celular Fisiol & Immunol, E-08193 Barcelona, Spain.
EM Juan.Hidalgo@uab.es
FU NATIONAL INSTITUTE OF MENTAL HEALTH [R01MH062231] Funding Source: NIH RePORTER; NATIONAL INSTITUTE OF NEUROLOGICAL DISORDERS AND STROKE [R01NS036979] Funding Source: NIH RePORTER; NIMH NIH HHS [MH62231] Funding Source: Medline; NINDS NIH HHS [NS36979] Funding Source: Medline
CR Allan S, 2003, PHILOS T R SOC B, V358, P1669, DOI 10.1098/rstb.2003.1358
   Armario A, 1998, J NEUROIMMUNOL, V92, P160, DOI 10.1016/S0165-5728(98)00199-4
   Bluethmann H, 1994, J LEUKOCYTE BIOL, V56, P565, DOI 10.1002/jlb.56.5.565
   Bossen C, 2006, J BIOL CHEM, V281, P13964, DOI 10.1074/jbc.M601553200
   Bruce A, 1996, NAT MED, V2, P788, DOI 10.1038/nm0796-788
   Campbell I, 1994, J IMMUNOL, V152, P716
   Campbell I, 1998, BRAIN RES REV, V26, P327, DOI 10.1016/S0165-0173(97)00038-6
   Carrasco J, 1998, EXP NEUROL, V153, P184, DOI 10.1006/exnr.1998.6861
   Carrasco J, 2000, EUR J NEUROSCI, V12, P2311, DOI 10.1046/j.1460-9568.2000.00128.x
   Chiang C, 1994, DEV NEUROSCI-BASEL, V16, P212, DOI 10.1159/000112109
   Cook J, 1998, MOL BRAIN RES, V55, P9, DOI 10.1016/S0169-328X(97)00350-1
   Dash P, 2004, NEUROCHEM RES, V29, P1275, DOI 10.1023/B:NERE.0000023614.30084.eb
   Debatin K, 2004, CANCER IMMUNOL IMMUN, V53, P153, DOI 10.1007/s00262-003-0474-8
   Dennis G, 2003, GENOME BIOL, V4, P0, DOI 10.1186/gb-2003-4-9-r60
   Dhodda V, 2004, J NEUROCHEM, V89, P73, DOI 10.1111/j.1471-4159.2004.02316.x
   Eugster H, 1999, EUR J IMMUNOL, V29, P626, DOI 10.1002/(SICI)1521-4141(199902)29:02<626::AID-IMMU626>3.3.CO;2-1
   Faden A, 2005, NEUROPHARMACOLOGY, V49, P410, DOI 10.1016/j.neuropharm.2005.04.001
   File S, 1975, PSYCHOPHARMACOLOGIA, V44, P53, DOI 10.1007/BF00421184
   Fiore M, 1998, PHYSIOL BEHAV, V63, P571, DOI 10.1016/S0031-9384(97)00514-3
   Gary D, 1998, J CEREBR BLOOD F MET, V18, P1283, DOI 10.1097/00004647-199812000-00001
   Gebicke-haerter P, 2005, J NEUROSCI RES, V81, P327, DOI 10.1002/jnr.20479
   Gilks C, 1998, AM J PATHOL, V152, P269
   Gregersen R, 2000, J CEREBR BLOOD F MET, V20, P53, DOI 10.1097/00004647-200001000-00009
   Hallenbeck J, 2002, NAT MED, V8, P1363, DOI 10.1038/nm1202-1363
   Hansson E, 2003, FASEB J, V17, P341, DOI 10.1096/fj.02-0429rev
   Hicks R, 1999, J NEUROTRAUM, V16, P501, DOI 10.1089/neu.1999.16.501
   Hidalgo J, 2002, METHOD ENZYMOL, V348, P238, DOI 10.1016/S0076-6879(02)48642-9
   Kim G, 2001, J NEUROSCI, V21, P6617, DOI 10.1523/JNEUROSCI.21-17-06617.2001
   Kury P, 2004, EUR J NEUROSCI, V19, P1708, DOI 10.1111/j.1460-9568.2004.03226.x
   Lee S, 1999, J NEUROIMMUNOL, V98, P77, DOI 10.1016/S0165-5728(99)00084-3
   Lee T, 2002, NAT MED, V8, P240, DOI 10.1038/nm0302-240
   Lee Y, 1999, J AM ASSOC GYN LAP, V6, P59, DOI 10.1016/S1074-3804(99)80042-5
   Leicher T, 1996, NEUROPHARMACOLOGY, V35, P787, DOI 10.1016/0028-3908(96)00133-5
   Li C, 2001, P NATL ACAD SCI USA, V98, P31, DOI 10.1073/pnas.011404098
   Long Y, 2003, J NEUROSCI RES, V71, P710, DOI 10.1002/jnr.10524
   Lu X, 2004, J NEUROSCI RES, V77, P843, DOI 10.1002/jnr.20218
   Macewan D, 2002, BRIT J PHARMACOL, V135, P855, DOI 10.1038/sj.bjp.0704549
   Macewan D, 2002, CELL SIGNAL, V14, P477, DOI 10.1016/S0898-6568(01)00262-5
   Munoz-fernandez M, 1998, PROG NEUROBIOL, V56, P307
   Natale J, 2004, J NEUROSCI RES, V78, P303, DOI 10.1002/jnr.20265
   Natale J, 2003, J NEUROTRAUM, V20, P907, DOI 10.1089/089771503770195777
   Olanow C, 1993, TRENDS NEUROSCI, V16, P439, DOI 10.1016/0166-2236(93)90070-3
   Pawlak C, 2003, NEUROSCI LETT, V341, P205, DOI 10.1016/S0304-3940(03)00184-8
   Pellow S, 1986, PHARMACOL BIOCHEM BE, V24, P525, DOI 10.1016/0091-3057(86)90552-6
   Penkowa M, 2003, EXP NEUROL, V181, P130, DOI 10.1016/S0014-4886(02)00051-1
   Penkowa M, 1999, GLIA, V25, P343
   Penkowa M, 1999, J NEUROSCI, V19, P2535
   Penkowa M, 2006, FEBS J, V273, P1857, DOI 10.1111/j.1742-4658.2006.05207.x
   Penkowa M, 2006, J NEUROSCI RES, V84, P1452, DOI 10.1002/jnr.21043
   Poulsen C, 2005, J NEUROCHEM, V92, P417, DOI 10.1111/j.1471-4159.2004.02877.x
   Prins M, 2003, J NEUROTRAUM, V20, P123, DOI 10.1089/08977150360547053
   Quintana A, 2005, J NEUROSCI RES, V82, P701, DOI 10.1002/jnr.20680
   Raivich G, 2003, J NEUROSCI RES, V72, P726, DOI 10.1002/jnr.10621
   Raivich G, 2002, EXP NEUROL, V178, P186, DOI 10.1006/exnr.2002.8024
   Rao V, 2003, J NEUROSCI RES, V71, P208, DOI 10.1002/jnr.10486
   Read S, 2001, J CEREBR BLOOD F MET, V21, P755, DOI 10.1097/00004647-200107000-00001
   Roth A, 2003, MOL CELL NEUROSCI, V22, P353, DOI 10.1016/S1044-7431(02)00039-8
   Rothwell N, 1995, TRENDS NEUROSCI, V18, P130, DOI 10.1016/0166-2236(95)93890-A
   Sayer F, 2002, EXP NEUROL, V175, P282, DOI 10.1006/exnr.2002.7901
   Shohami E, 1999, CYTOKINE GROWTH F R, V10, P119, DOI 10.1016/S1359-6101(99)00008-8
   Shohami E, 1997, J CEREBR BLOOD F MET, V17, P1007, DOI 10.1097/00004647-199710000-00002
   Stellwagen D, 2006, NATURE, V440, P1054, DOI 10.1038/nature04671
   Sullivan P, 1999, J NEUROSCI, V19, P6248
   Suvannavejh G, 2000, CELL IMMUNOL, V205, P24, DOI 10.1006/cimm.2000.1706
   Tang Y, 2002, EUR J NEUROSCI, V15, P1937, DOI 10.1046/j.1460-9568.2002.02030.x
   Wang J, 2002, CURR TOP MICROBIOL, V265, P23
   Yankner B, 1996, NEURON, V16, P921, DOI 10.1016/S0896-6273(00)80115-4
NR 67
TC 16
Z9 16
U1 0
U2 1
PU WILEY
PI HOBOKEN
PA 111 RIVER ST, HOBOKEN 07030-5774, NJ USA
SN 0360-4012
EI 
J9 J NEUROSCI RES
PD SEP 15
PY 2007
VL 85
IS 12
BP 2668
EP 2685
DI 10.1002/jnr.21126
PG 18
WC Neurosciences
SC Neurosciences & Neurology
GA 212BO
UT WOS:000249568800016
PM 17131423
ER

PT J
AU Zhou, Huiyu
   Hu, Huosheng
AF Zhou, Huiyu
   Hu, Huosheng
TI Inertial sensors for motion detection of human upper limbs
SO SENSOR REVIEW
LA English
DT Article
DE inertia; sensors; limbs; motion; rehabilitation
ID tracking; vision; model
AB Purpose - This paper seeks to present an inertial motion tracking system for monitoring movements of human upper limbs in order to support a home-based rehabilitation scheme in which the recovery of stroke patients' motor function through repetitive exercises needs to be continuously monitored and appropriately evaluated. Design/methodology/approach - Two inertial sensors are placed on the upper and lower arms in order to obtain acceleration and turning rates. Then the position of the upper limbs can be deduced by using the kinematical model of the upper limbs that was designed in the previous paper. The tracking system starts from inertial data acquisition and pre-filtering, followed by a number of processes such as transformation of coordinate systems of sensor data, and kinematical modelling and optimization of position estimation. Findings - The motion detector using the proposed kinematic model only has drifts in the measurements. Fusion of acceleration and orientation data can effectively solve the drift problem without the involvement of a Kalman filter. Research limitations/implications - The image rendering is not undertaken when the data sampling is performed. This non-synchronization is applied in order to avoid the breaks in the continuous sampling. Originality/value - This new motion detector can work in different environments without significant drifts. Also, this system only deploys two inertial sensors but is able to estimate the position of the wrist, elbow and shoulder joints.
C1 [Zhou, Huiyu] Univ London, Dept Elect Engn, London, England.
   [Hu, Huosheng] Univ Essex, Dept Comp Sci, Colchester CO4 3SQ, Essex, England.
RP Zhou, HY (通讯作者)，Univ London, Dept Elect Engn, London, England.
EM huiyu.zhou@elec.qmul.ac.uk
FU Engineering and Physical Sciences Research Council [GR/S29089/01] Funding Source: researchfish
CR Aggarwal J, 1999, COMPUT VIS IMAGE UND, V73, P428, DOI 10.1006/cviu.1998.0744
   Bortz J, 1971, IEEE T AERO ELEC SYS, VAES7, P61, DOI 10.1109/TAES.1971.310252
   Braggins D, 2004, J SENSOR REV, V23, P294
   Chai L, 2002, PRESENCE-TELEOP VIRT, V11, P474, DOI 10.1162/105474602320935829
   Dejnabadi H, 2006, IEEE T BIO-MED ENG, V53, P1385, DOI 10.1109/TBME.2006.873678
   Ferraris F, 1995, SENSORS AND MATERIALS, V7, P311
   Foxlin E, 1996, P IEEE VIRT REAL ANN, V0, PP185, DOI 10.1109/VRAIS.1996.490527
   Gilson S, 2006, J NEUROSCI METH, V154, P175, DOI 10.1016/j.jneumeth.2005.12.013
   Johansson G, 1973, PERCEPT PSYCHOPHYS, V14, P201, DOI 10.3758/BF03212378
   Luinge H, 2004, IEEE T NEUR SYS REH, V12, P112, DOI 10.1109/TNSRE.2003.822759
   Malis E, 2002, IEEE T ROBOTIC AUTOM, V18, P176, DOI 10.1109/TRA.2002.999646
   Tao Y, 2007, IN PRESS INT J ROBOT, V0, P0
   Tsang Y, 2004, ARCH PHYS MED REHAB, V85, P94, DOI 10.1016/S0003-9993(03)00377-0
   Welch G, 2002, IEEE COMPUT GRAPH, V22, P24, DOI 10.1109/MCG.2002.1046626
   You S, 2001, P IEEE VIRT REAL ANN, V0, PP71, DOI 10.1109/VR.2001.913772
   Zhou H, 2006, BIOMED SIGNAL PROCES, V1, P22, DOI 10.1016/j.bspc.2006.03.001
   Zhou H, 2006, MED BIOL ENG COMPUT, V44, P479, DOI 10.1007/s11517-006-0063-z
   Zhou H, 2006, INTELLIGENT AUTONOMOUS SYSTEMS 9, V0, P930
   Zhu R, 2004, IEEE T NEUR SYS REH, V12, P295, DOI 10.1109/TNSRE.2004.827825
NR 19
TC 26
Z9 26
U1 2
U2 11
PU EMERALD GROUP PUBLISHING LTD
PI BINGLEY
PA HOWARD HOUSE, WAGON LANE, BINGLEY BD16 1WA, W YORKSHIRE, ENGLAND
SN 0260-2288
EI 
J9 SENSOR REV
PD JUN 15
PY 2007
VL 27
IS 2
BP 151
EP 158
DI 10.1108/02602280710731713
PG 8
WC Instruments & Instrumentation
SC Instruments & Instrumentation
GA 288YA
UT WOS:000255020900011
ER

PT J
AU Wolf, SL
   Winstein, CJ
   Miller, JP
   Blanton, Sarah
   Clark, PC
   Nichols-larsen, Deborah
AF Wolf, Steven
   Winstein, Carolee
   Miller, J
   Blanton, Sarah
   Clark, Patricia
   Nichols-larsen, Deborah
TI Looking in the rear view mirror when conversing with back seat drivers: The EXCITE trial revisited
SO NEUROREHABILITATION AND NEURAL REPAIR
LA English
DT Article
DE rehabilitation; stroke; randomized; clinical trials; Constraint; Induced movement therapy; hemiplegia; upper extremity
ID induced movement therapy; constraint-induced therapy; upper extremity function; motor-function-test; quality-of-life; randomized clinical-trial; spinal stretch reflex; chronic stroke; forced use; functional reorganization
AB The initial Point of View: Directions for Research (Neurorehabilitation and Neural Repair, 2007;21:3-13) identified confounders that might limit the impact that rehabilitation multicenter clinical trials may have upon altering practice patterns. Part of that viewpoint addressed the Extremity Constraint Induced Therapy Evaluation (EXCITE) Trial and highlighted some of its perceived strengths and limitations. The present Point of View expands upon factors worthy of consideration in planning and executing clinical trials in neurorehabilitation based upon experiences encountered by the EXCITE team. Cost factors and patient attributes, both of which profoundly influence the ability of clinical researchers to execute the ideal study, are among these factors. In particular, the costs associated with large trials necessitate compromise in study design or implementation, resulting in a dichotomy between what should be undertaken and what can be accomplished.
C1 Emory Univ, Sch Med, Emory Ctr Rehabil Med, Dept Rehabil & Med, Atlanta, GA 30322 USA.
   Emory Univ, Sch Med, Emory Ctr Rehabil Med, Dept Cell Biol, Atlanta, GA 30322 USA.
   Emory Univ, Nell Hodgson Woodruff Sch Nursing, Atlanta, GA 30322 USA.
   VA Rehabil Res & Dev Ctr, Atlanta, GA USA.
   Univ So Calif, Keck Sch Med, Dept Biokinesiol & Phys Therapy, Dept Neurol, Los Angeles, CA USA.
   Washington Univ, Sch Med, Div Biostat, St Louis, MO 63110 USA.
   Georgia State Univ, Sch Nursing, Atlanta, GA 30303 USA.
   Ohio State Univ, Sch Allied Med Profess, Columbus, OH 43210 USA.
RP Wolf, SL (通讯作者)，Emory Univ, Sch Med, Emory Ctr Rehabil Med, Dept Rehabil & Med, 1441 Clifton Rd, Atlanta, GA 30322 USA.
EM swolf@emory.edu
CR Aslanyan S, 2003, STROKE, V34, P2623, DOI 10.1161/01.STR.0000097610.12803.D7
   Bard G, 1965, ARCH PHYS MED REHABIL, V46, P567
   Barreca S, 2003, NEUROREHAB NEURAL RE, V17, P220, DOI 10.1177/0888439003259415
   Blanton S, 2006, PHYS THER, V86, P1520, DOI 10.2522/ptj.20060091
   Bonifer N, 2005, BRAIN INJURY, V19, P323, DOI 10.1080/02699050400004302
   Brosseau L, 2006, TOP STROKE REHABIL, V13, P1, DOI 10.1310/3TKX-7XEC-2DTG-XQKH
   Cahill L, 2001, TRENDS NEUROSCI, V24, P578, DOI 10.1016/S0166-2236(00)01885-3
   Chen X, 2006, J NEUROPHYSIOL, V96, P119, DOI 10.1152/jn.01271.2005
   Clark P, 2006, REHABIL NURS, V31, P26, DOI 10.1002/j.2048-7940.2006.tb00007.x
   Clark P, 2004, NURS RES, V53, P406, DOI 10.1097/00006199-200411000-00009
   Dettmers C, 2005, ARCH PHYS MED REHAB, V86, P204, DOI 10.1016/j.apmr.2004.05.007
   Dobkin B, 2006, NEUROLOGY, V66, P484, DOI 10.1212/01.wnl.0000202600.72018.39
   Dobkin B, 2007, NEUROREHAB NEURAL RE, V21, P25, DOI 10.1177/1545968306295556
   Dobkin B, 2007, STROKE, V38, P832, DOI 10.1161/01.STR.0000248408.49398.9c
   Dobkin B, 2007, NEUROREHAB NEURAL RE, V21, P3, DOI 10.1177/1545968306297329
   Dodds T, 1993, ARCH PHYS MED REHAB, V74, P531, DOI 10.1016/0003-9993(93)90119-U
   Dromerick A, 2006, J REHABIL RES DEV, V43, P401, DOI 10.1682/JRRD.2005.04.0075
   Dromerick A, 2000, STROKE, V31, P2984, DOI 10.1161/01.STR.31.12.2984
   Duncan P, 1999, STROKE, V30, P2131, DOI 10.1161/01.STR.30.10.2131
   Fritz S, 2005, STROKE, V36, P1172, DOI 10.1161/01.STR.0000165922.96430.d0
   Fritz S, 2007, PHYS THER, V87, P170, DOI 10.2522/ptj.20060101
   Fuhrer M, 2003, AM J PHYS MED REHAB, V82, P0, DOI 10.1097/01.PHM.0000086995.80644.D7
   Gillen R, 2001, ARCH PHYS MED REHAB, V82, P1645, DOI 10.1053/apmr.2001.26249
   Hodics T, 2005, TOP STROKE REHABIL, V12, P15
   Johansen-berg H, 2002, BRAIN, V125, P2731, DOI 10.1093/brain/awf282
   King RB, 2002, TOP STROKE REHABIL, V9, P46
   Kuo Y, 2006, AM J PHYS MED REHAB, V85, P192, DOI 10.1097/01.phm.0000200418.04179.45
   Liepert J, 2000, STROKE, V31, P1210, DOI 10.1161/01.STR.31.6.1210
   Maeshima S, 2003, AM J PHYS MED REHAB, V82, P456, DOI 10.1097/01.PHM.0000069195.87219.E0
   Mclaughlin L, 1998, HEALTH SOC WORK, V23, P116, DOI 10.1093/hsw/23.2.116
   Mcquay H, 1997, ANN INTERN MED, V126, P712, DOI 10.7326/0003-4819-126-9-199705010-00007
   Morris D, 2001, ARCH PHYS MED REHAB, V82, P750, DOI 10.1053/apmr.2001.23183
   Ottenbacher K, 2004, JAMA-J AM MED ASSOC, V292, P1687, DOI 10.1001/jama.292.14.1687
   Page S, 2005, ARCH PHYS MED REHAB, V86, P399, DOI 10.1016/j.apmr.2004.10.002
   Page S, 2005, NEUROREHAB NEURAL RE, V19, P27, DOI 10.1177/1545968304272701
   Paolucci S, 1999, ARCH PHYS MED REHAB, V80, P985, DOI 10.1016/S0003-9993(99)90048-5
   Pierce S, 2003, NEUROREHAB NEURAL RE, V17, P214, DOI 10.1177/0888439003259424
   Rijntjes M, 2005, NEUROREHAB NEURAL RE, V19, P238, DOI 10.1177/1545968305279205
   Ro T, 2006, NEUROCASE, V12, P50, DOI 10.1080/13554790500493415
   Robinson-smith G, 2000, ARCH PHYS MED REHAB, V81, P460, DOI 10.1053/mr.2000.3863
   Schaechter J, 2004, PROG NEUROBIOL, V73, P61, DOI 10.1016/j.pneurobio.2004.04.001
   Segal R, 2000, RESTOR NEUROL NEUROS, V17, P17
   Segal R, 1994, EXP NEUROL, V130, P202, DOI 10.1006/exnr.1994.1199
   Shah S, 1989, J CLIN EPIDEMIOL, V42, P703, DOI 10.1016/0895-4356(89)90065-6
   Shea J, 1979, J EXP PSYCHOL-HUM L, V5, P179, DOI 10.1037/0278-7393.5.2.179
   Sterr A, 2006, COGN BEHAV NEUROL, V19, P48, DOI 10.1097/00146965-200603000-00006
   Suenkeler I, 2002, J NEUROL, V249, P1160, DOI 10.1007/s00415-002-0792-3
   Taub E, 2006, STROKE, V37, P1045, DOI 10.1161/01.STR.0000206463.66461.97
   Taub E, 1993, ARCH PHYS MED REHAB, V74, P347
   Tsouna-hadjis E, 2000, ARCH PHYS MED REHAB, V81, P881, DOI 10.1053/apmr.2000.4435
   Uswatte G, 2006, NEUROLOGY, V67, P1189, DOI 10.1212/01.wnl.0000238164.90657.c2
   Van DWF, 1999, CLIN REHABIL, V13, P268, DOI 10.1191/026921599672495022
   Van DLJ, 1999, STROKE, V30, P2369, DOI 10.1161/01.STR.30.11.2369
   Ward N, 2004, CURR OPIN NEUROL, V17, P725, DOI 10.1097/00019052-200412000-00013
   Weeks D, 2004, ARCH PHYS MED REHAB, V85, P1729, DOI 10.1016/j.apmr.2004.03.025
   Whyte J, 2003, AM J PHYS MED REHAB, V82, P0, DOI 10.1097/01.PHM.0000086992.95121.C2
   Winstein C, 2003, NEUROREHAB NEURAL RE, V17, P137, DOI 10.1177/0888439003255511
   Wittenberg G, 2003, NEUROREHAB NEURAL RE, V17, P48, DOI 10.1177/0888439002250456
   Wolf S, 1996, J NEUROPHYSIOL, V75, P1637, DOI 10.1152/jn.1996.75.4.1637
   Wolf S, 1989, EXP NEUROL, V104, P125, DOI 10.1016/S0014-4886(89)80005-6
   Wolf S, 1983, PHYS THER, V63, P1393, DOI 10.1093/ptj/63.9.1393
   Wolf S, 2001, STROKE, V32, P1635, DOI 10.1161/01.STR.32.7.1635
   Wolf S, 2005, NEUROREHAB NEURAL RE, V19, P194, DOI 10.1177/1545968305276663
   Wolf S, 2006, JAMA-J AM MED ASSOC, V296, P2095, DOI 10.1001/jama.296.17.2095
   Wolpaw J, 1987, J NEUROPHYSIOL, V57, P443, DOI 10.1152/jn.1987.57.2.443
   Wolpaw J, 1983, BRAIN RES, V278, P299, DOI 10.1016/0006-8993(83)90259-7
   Wulf G, 1999, J MOTOR BEHAV, V31, P95, DOI 10.1080/00222899909601895
NR 67
TC 20
Z9 21
U1 0
U2 9
PU SAGE PUBLICATIONS INC
PI THOUSAND OAKS
PA 2455 TELLER RD, THOUSAND OAKS, CA 91320 USA
SN 1545-9683
EI 
J9 NEUROREHAB NEURAL RE
PD SEP-OCT 15
PY 2007
VL 21
IS 5
BP 379
EP 387
DI 10.1177/1545968307306238
PG 9
WC Clinical Neurology; Rehabilitation
SC Neurosciences & Neurology; Rehabilitation
GA 203AL
UT WOS:000248947400001
PM 17644651
ER

PT J
AU Woodford, H.
   Price, C.
AF Woodford, H
   Price, C
TI EMG biofeedback for the recovery of motor function after stroke (Review)
SO COCHRANE DATABASE OF SYSTEMATIC REVIEWS
LA English
DT Review
ID electromyographic biofeedback; physical therapy; feedback; rehabilitation; extremity
AB Background Electromyographic biofeedback (EMG-BFB) is a technique that is believed to have additional benefit when used with standard physiotherapy for the recovery of motor function in stroke patients. However, evidence from individual trials and previous systematic reviews has been inconclusive. Objectives To assess the effects of EMG-BFB for motor function recovery following stroke. Search strategy We searched the Cochrane Stroke Group Trials Register ( last searched 30 March 2006), the Cochrane Central Register of Controlled Trials (CENTRAL) (The Cochrane Library Issue 4, 2005), MEDLINE ( 1966 to November 2005), EMBASE ( 1980 to November 2005), CINAHL ( 1983 to November 2005), PsycINFO ( 1974 to November 2005) and First Search ( 1966 to November 2005). We scanned reference lists for relevant articles and contacted equipment manufacturers and distributors. Selection criteria Randomised and quasi-randomised studies comparing EMG-BFB with control for motor function recovery in stroke patients. Data collection and analysis Two review authors independently assessed trial quality and extracted data. Where possible we contacted study authors for further information. Any reported adverse effects were noted. Main results Thirteen trials involving 269 people were included. All trials compared EMG-BFB plus standard physiotherapy to standard physiotherapy either alone or with sham EMG-BFB. Only one study used a motor strength assessment scale for evaluation of patients, which indicated benefit from EMG-BFB (WMD 1.09, 95% CI 0.48 to 1.70). EMG-BFB did not have a significant benefit in improving range of motion ( ROM) through the ankle (SMD 0.05, 95% CI -0.36 to 0.46), knee or wrist joints. However, one trial suggested a benefit in ROM at the shoulder (SMD 0.88, 95% CI 0.07 to 1.70). Change in stride length or gait speed was not improved by EMG-BFB. Two studies used different assessment scores to quantify gait quality. One of these suggested a beneficial effect of EMG-BFB (SMD 0.90, 95% CI 0.01 to 1.78). Most of the studies examining functional outcomes used different assessment scales, which made meta-analysis impossible. Two studies that used the same scale did show a beneficial effect (SMD 0.69, 95% CI 0.15 to 1.23). Authors' conclusions Despite evidence from a small number of individual studies to suggest that EMG-BFB plus standard physiotherapy produces improvements in motor power, functional recovery and gait quality when compared to standard physiotherapy alone, combination of all the identified studies did not find a treatment benefit. Overall the results are limited because the trials were small, generally poorly designed and utilised varying outcome measures.
C1 No Cumbria Acute Hosp, Carlisle CA2 5PF, Cumbria, England.
RP Woodford, H (通讯作者)，No Cumbria Acute Hosp, 2 Goschen Rd, Carlisle CA2 5PF, Cumbria, England.
CR Armagan O, 2003, AM J PHYS MED REHAB, V82, P856, DOI 10.1097/01.PHM.0000091984.72486.E0
   Basmajian J, 1987, ARCH PHYS MED REHAB, V68, P267
   Basmajian J, 1982, ARCH PHYS MED REHAB, V63, P613
   Binder S, 1981, PHYS THER, V61, P886, DOI 10.1093/ptj/61.6.886
   Bradley L, 1998, CLIN REHABIL, V12, P11, DOI 10.1191/026921598677671932
   Burnside I, 1982, ARCH PHYS MED REHAB, V63, P217
   Chen H, 1980, CHINESE MED J, V27, P557
   Cozean C, 1988, ARCH PHYS MED REHAB, V69, P401
   Crow JL, 1989, INT DISABIL STUD, V11, P155
   Deweerdt W, 1986, PHYSIOTHERAPY, V72, P108
   Deweerdt W, 1986, PHYSIOTHERAPY, V72, P106
   Deweerdt W, 1985, PHYSIOTHERAPY, V71, P9
   Glanz M, 1997, J ROY SOC MED, V90, P33, DOI 10.1177/014107689709000110
   Glanz M, 1995, ARCH PHYS MED REHAB, V76, P508, DOI 10.1016/S0003-9993(95)80503-6
   Ince L, 1987, ARCH PHYS MED REHAB, V68, P645
   Ince L, 1991, MED PSYCHOTHERAPY, V4, P95
   Inglis J, 1984, ARCH PHYS MED REHAB, V65, P755
   Intiso D, 1994, STROKE, V25, P1189, DOI 10.1161/01.STR.25.6.1189
   Lee SJ, 1985, JOURNAL OF CATHOLIC MEDICAL COLLEGE, V38, P387
   Mandel A, 1990, ARCH PHYS MED REHAB, V71, P649
   Moreland J, 1998, ARCH PHYS MED REHAB, V79, P134, DOI 10.1016/S0003-9993(98)90289-1
   Mroczek N, 1978, ARCH PHYS MED REHAB, V59, P258
   Mulder T, 1986, AM J PHYS MED REHAB, V65, P173
   Olney S, 1997, J STROKE CEREBROVASC, V6, P457
   Prevo A, 1982, SCAND J REHABIL MED, V14, P121
   *rcpstroke , 2004, NAT CLIN GUID STROK, V0, P0
   Schleenbaker R, 1993, ARCH PHYS MED REHAB, V74, P1301, DOI 10.1016/0003-9993(93)90083-M
   Shahani B, 1977, ARCH PHYS MED REHAB, V58, P519
   Smith KN, 1979, AUST J PHYSIOTHER, V25, P155, DOI 10.1016/S0004-9514(14)61038-2
   Taskiran F, 1993, ITANBUL TIP FAKULTES, V56, P49
   Warlow C, 1998, LANCET S3, V352, P1, DOI 10.1016/S0140-6736(98)90086-1
   Wolf S, 1994, PHYS THER, V74, P826, DOI 10.1093/ptj/74.9.826
   Wolfe C, 2000, BRIT MED BULL, V56, P275, DOI 10.1258/0007142001903120
NR 33
TC 83
Z9 86
U1 1
U2 30
PU WILEY
PI HOBOKEN
PA 111 RIVER ST, HOBOKEN 07030-5774, NJ USA
SN 1469-493X
EI 
J9 COCHRANE DB SYST REV
PD JUN 15
PY 2007
VL 0
IS 2
BP 
EP 
DI 10.1002/14651858.CD004585.pub2
PG 21
WC Medicine, General & Internal
SC General & Internal Medicine
GA 157ZK
UT WOS:000245760200024
PM 17443550
ER

PT J
AU Sezer, Nebahat
   Yavuzer, Gunes
   Sivrioglu, Koncuy
   Basaran, Pinar
   Koseoglu, BF
AF Sezer, Nebahat
   Yavuzer, Gunes
   Sivrioglu, Koncuy
   Basaran, Pinar
   Koseoglu, B
TI Clinimetric properties of the Duruoz Hand Index in patients with stroke
SO ARCHIVES OF PHYSICAL MEDICINE AND REHABILITATION
LA English
DT Article
DE cerebrovascular accident; hand; outcome assessment (health care); rehabilitation
ID functional independence measure; motor function-test; upper-limb function; disability scale; interrater reliability; outcome measure; arm function; recovery; validity; rehabilitation
AB Objective: To investigate the reliability, validity, and responsiveness of the Duruoz Hand Index (DHI) in assessing activity limitation related to hand function in patients with stroke. Design: Prospective validation study. A consecutive sample of stroke patients was evaluated on 3 occasions: 2 baseline measurements with a 24-hour interval in between, and again 1 month later immediately after a 4-week inpatient rehabilitation program. Setting: Three different inpatient rehabilitation centers. Participants: A consecutive sample of 56 patients with stroke (33 men, 23 women) with a mean age 62 years and a mean time since stroke 84 days. Interventions: Not applicable. Main Outcome Measures: Brunnstrom stages, Mocline Ashworth Scale, sensory status, FIM instrument, and DHI. Test-retest reliability was tested using the intraclass correlation coefficient (ICC) and internal consistency was tested using the Cronbach alpha coefficient. Indexes of measurement error were calculated by standard error of measurement and minimal detectable change (MDC). Construct validity was assessed by association with the FIM instrument (Spearman p correlation coefficient). Responsiveness was assessed by calculation of the effect size and paired t test. Results: The test-retest reliability and internal consistency of the DHI were excellent, with an ICC of .99 (95% confidence interval,.93-.99) and alpha of .97. The MDC was 1.4 DHI points. The correlation between the DHI and the FIM self-care items was high (rho=-.73). The DHI significantly discriminated the patients with dominant side paresis versus nondominant side paresis (P <.01). The DHI score improved significantly after a 4-week inpatient rehabilitation program (P <.05). Conclusions: The DHI is a time and labor efficient, practical instrument that can be used to assess the hand-related activity level for clinical and research purposes in patients with stroke.
C1 Ankara Phys Med & Rehabil Educ & Res Hosp, Phys Med & Rehabil Clin 4, Ankara, Turkey.
   Ankara Univ, Fac Med, Dept Phys Med & Rehabil, TR-06100 Ankara, Turkey.
   Uludag Univ, Fac Med, Dept Phys Med & Rehabil, Bursa, Turkey.
RP Sezer, N (通讯作者)，Turkis Bloklari 154-9,Ieaydinlikevler, TR-06130 Ankara, Turkey.
EM nsezer1994@yahoo.com
CR Barreca S, 2005, ARCH PHYS MED REHAB, V86, P1616, DOI 10.1016/j.apmr.2005.03.017
   Bohannon R, 1987, PHYS THER, V67, P206, DOI 10.1093/ptj/67.2.206
   Broeks J, 1999, DISABIL REHABIL, V21, P357
   Brower L, 2004, ARTHRIT RHEUM-ARTHR, V51, P805, DOI 10.1002/art.20701
   Brunnstrom S, 1966, PHYS THER, V46, P357
   Cavanagh SJ, 2000, J NEUROSCI NURS, V32, P17
   Croarkin E, 2004, PHYS THER, V84, P62, DOI 10.1093/ptj/84.1.62
   Dekker J, 2005, J REHABIL MED, V37, P193, DOI 10.1080/16501970510035179
   Duruoz M, 1996, J RHEUMATOL, V23, P1167
   Duruoz M, 2003, SWISS MED WKLY, V133, P433
   Granger C, 1993, PHYS MED REHABIL CLI, V4, P417
   Haley S, 2006, PHYS THER, V86, P735, DOI 10.1093/ptj/86.5.735
   Hamilton B, 1994, SCAND J REHABIL MED, V26, P115
   Hammer A, 2003, J REHABIL MED, V35, P189, DOI 10.1080/16501970306132
   Higgins J, 2005, J REHABIL RES DEV, V42, P65, DOI 10.1682/JRRD.2003.10.0156
   Hintze J, 2001, NUMBER CRUNCHER STAT, V0, P0
   Hopkins W, 2000, SPORTS MED, V30, P1, DOI 10.2165/00007256-200030010-00001
   Jebsen RH, 1969, ARCHIVES OF PHYSICAL MEDICINE AND REHABILITATION, V50, P311
   Jensen M, 2005, ARCH PHYS MED REHAB, V86, P116, DOI 10.1016/j.apmr.2004.01.040
   Katrak P, 1998, ARCH PHYS MED REHAB, V79, P758, DOI 10.1016/S0003-9993(98)90352-5
   Kazis L, 1989, MED CARE, V27, P0, DOI 10.1097/00005650-198903001-00015
   Keith RA, 1987, ADV CLIN REHABIL, V1, P6
   Kellor M, 1971, AM J OCCUP THER, V25, P77
   Kucukdeveci A, 2001, CLIN REHABIL, V15, P311, DOI 10.1191/026921501676877265
   Land N, 2004, SPINAL CORD, V42, P294, DOI 10.1038/sj.sc.3101588
   Lannin N, 2002, DISABIL REHABIL, V26, P109
   Lefevre-colau M, 2001, RHEUMATOLOGY, V40, P843, DOI 10.1093/rheumatology/40.8.843
   Lincoln N, 1979, PHYSIOTHERAPY, V65, P48
   Mcdowell I, 1996, MEASURING HLTH GUIDE, V0, P47
   Meldrum D, 2004, CLIN REHABIL, V18, P694, DOI 10.1191/0269215504cr753oa
   Nakayama H, 1994, ARCH PHYS MED REHAB, V75, P394, DOI 10.1016/0003-9993(94)90161-9
   Ottenbacher K, 1996, ARCH PHYS MED REHAB, V77, P1226, DOI 10.1016/S0003-9993(96)90184-7
   Platz T, 2005, CLIN REHABIL, V19, P404, DOI 10.1191/0269215505cr832oa
   Poiraudeau S, 2000, ARTHRIT CARE RES, V13, P296, DOI 10.1002/1529-0131(200010)13:5<296::AID-ANR9>3.0.CO;2-F
   Poiraudeau S, 2001, OSTEOARTHR CARTILAGE, V9, P570, DOI 10.1053/joca.2001.0422
   Poole J, 2003, ARTHRITIS RHEUM, V49, P0
   Powell J, 1999, STROKE, V30, P1384, DOI 10.1161/01.STR.30.7.1384
   Roebroeck M, 1993, PHYS THER, V73, P386, DOI 10.1093/ptj/73.6.386
   Salter K, 2005, DISABIL REHABIL, V27, P315, DOI 10.1080/09638280400008545
   Salter K, 2005, DISABIL REHABIL, V27, P191, DOI 10.1080/09638280400008537
   Sawner K, 1992, BRUNNSTROM MOVEMENT, V0, P0
   Schuind F, 2003, HAND CLIN, V19, P361, DOI 10.1016/S0749-0712(03)00026-X
   Sharp S, 1997, ARCH PHYS MED REHAB, V78, P1231, DOI 10.1016/S0003-9993(97)90337-3
   Teixeira-salmela L, 1999, ARCH PHYS MED REHAB, V80, P1211, DOI 10.1016/S0003-9993(99)90018-7
   Tiffin J, 1948, J APPL PSYCHOL, V32, P234, DOI 10.1037/h0061266
   Van DLJ, 2004, STROKE, V35, P1410, DOI 10.1161/01.STR.0000126900.24964.7e
   Van TJ, 2002, SPINAL CORD, V40, P51, DOI 10.1038/sj.sc.3101261
   Wade D, 1983, J NEUROL NEUROSUR PS, V46, P521, DOI 10.1136/jnnp.46.6.521
   *worldhealthorganization , 2007, ICF CY INT CLASS FUN, V0, P0
   Yu D, 2004, ARCH PHYS MED REHAB, V85, P695, DOI 10.1016/j.apmr.2003.07.015
NR 50
TC 19
Z9 19
U1 0
U2 6
PU W B SAUNDERS CO-ELSEVIER INC
PI PHILADELPHIA
PA 1600 JOHN F KENNEDY BOULEVARD, STE 1800, PHILADELPHIA, PA 19103-2899 USA
SN 0003-9993
EI 
J9 ARCH PHYS MED REHAB
PD MAR 15
PY 2007
VL 88
IS 3
BP 309
EP 314
DI 10.1016/j.apmr.2006.12.019
PG 6
WC Rehabilitation; Sport Sciences
SC Rehabilitation; Sport Sciences
GA 142AU
UT WOS:000244621600007
PM 17321822
ER

PT J
AU Fritz, SL
   George, SZ
   Wolf, SL
   Light, KE
AF Fritz, Stacy
   George, Steven
   Wolf, Steven
   Light, Kathye
TI Participant perception of recovery as criterion to establish importance of improvement for constraint-induced movement therapy outcome measures: A preliminary study
SO PHYSICAL THERAPY
LA English
DT Article
ID clinically important difference; characteristic roc curve; chronic stroke patient; motor function-test; low-back-pain; upper-extremity; forced-use; physical rehabilitation; important difference; arm use
AB Background and Purpose Changes in function following constraint-induced movement therapy (CIMT) are characterized primarily by improvements in performance; however, the importance of these outcome measures to the participant may be unclear. The primary purpose of this study was to determine whether either change scores or raw follow-up scores for the Motor Activity Log amount scale (MALa) and the Wolf Motor Function Test (WMFT) predicted participants' self-reports of recovery of upper-extremity function at 4 to 6 months after starting CIMT. Subjects and Methods This study was a secondary analysis of a cohort of subjects (N = 46) who participated in CIMT trials. Subjects completed measures at baseline and 4 to 6 months later. Hierarchical regression models determined whether change scores or raw follow-up scores of CIMT outcome measures were predictive of perceived recovery. Receiver operating characteristic (ROC) curves determined cutoff scores for measures that significantly contributed to participants' reports of perceived recovery. Results The regression models indicated that raw follow-up MALa scores (beta = 0.80, P = .024) and WMFT scores (beta = -0-37, P = .03) contributed to perceived recovery. Proposed cutoff scores for the MALa scores were less than 1.15 (negative likelihood ratio [LR] = 0.17) for predicting less than 50% recovery and greater than 2.50 (positive LR = 2.75) for predicting 50% or greater recovery. Proposed cutoff scores for follow-up WMFT scores were greater than 34.0 seconds (negative LR = 0.24) for predicting less than 50% recovery and less than 11.0 seconds (positive LR = 5.96) for predicting 50% or greater recovery. Discussion and Conclusion Raw follow-up scores for the MALa and WMFT were better predictors of self-report of recovery in comparison with change scores. These data also serve as a starting point for developing cutoff scores that accurately predict self-report of recovery.
C1 Univ S Carolina, Dept Exercise Sci, Phys Therapy Program, Columbia, SC 29208 USA.
   Univ Florida, Brooks Ctr Rehabil Studies, Coll Publ Hlth & Hlth Profess, Dept Phys Therapy, Gainesville, FL USA.
   Emory Univ, Sch Med, Ctr Rehabil Med, Atlanta, GA USA.
RP Fritz, SL (通讯作者)，Univ S Carolina, Dept Exercise Sci, Phys Therapy Program, 1300 Wheat St,Blatt PE Bldg, Columbia, SC 29208 USA.
EM sfritz@gwm.sc.edu
CR Blanton S, 1999, PHYS THER, V79, P847, DOI 10.1093/ptj/79.9.847
   Bronfort G, 1997, THESIS AMSTERDAM, V0, P0
   Brunner H, 2005, J RHEUMATOL, V32, P150
   Deyo R, 1986, J CHRON DIS, V39, P897, DOI 10.1016/0021-9681(86)90038-X
   Deyo R, 1991, CONTROLLED CLIN TRIA, V12, P142
   Dromerick A, 2000, STROKE, V31, P2984, DOI 10.1161/01.STR.31.12.2984
   Duncan P, 1999, STROKE, V30, P2131, DOI 10.1161/01.STR.30.10.2131
   Farrar J, 2001, PAIN, V94, P149, DOI 10.1016/S0304-3959(01)00349-9
   Farrar J, 2000, PAIN, V88, P287, DOI 10.1016/S0304-3959(00)00339-0
   Fritz J, 2002, PHYS THER, V82, P973, DOI 10.1093/ptj/82.10.973
   Fritz J, 2001, PHYS THER, V81, P776, DOI 10.1093/ptj/81.2.776
   Fritz S, 2006, PHYS THER, V86, P825, DOI 10.1093/ptj/86.6.825
   Fritz S, 2005, STROKE, V36, P1172, DOI 10.1161/01.STR.0000165922.96430.d0
   Fritz S, 2004, THESIS U FLORIDA GAI, V0, P0
   Gimenezroldan S, 1997, REV NEUROLOGIA, V25, P576
   Hanley J, 1983, RADIOLOGY, V148, P839, DOI 10.1148/radiology.148.3.6878708
   Hanley J, 1982, RADIOLOGY, V143, P29, DOI 10.1148/radiology.143.1.7063747
   Hays R, 2000, PHARMACOECONOMICS, V18, P419, DOI 10.2165/00019053-200018050-00001
   Iyer L, 2003, PHYS THER, V83, P888, DOI 10.1093/ptj/83.10.888
   Jaeschke R, 1989, CONTROL CLIN TRIALS, V10, P407, DOI 10.1016/0197-2456(89)90005-6
   Kleinaum D, 1998, APPL REGRESSION ANAL, V0, P0
   Kunkel A, 1999, ARCH PHYS MED REHAB, V80, P624, DOI 10.1016/S0003-9993(99)90163-6
   Kwakkel G, 2003, STROKE, V34, P2181, DOI 10.1161/01.STR.0000087172.16305.CD
   Lee J, 2003, ACAD EMERG MED, V10, P1128, DOI 10.1197/S1069-6563(03)00372-5
   Liang M, 2000, MED CARE, V38, P84, DOI 10.1097/00005650-200009002-00013
   Liepert J, 2000, STROKE, V31, P1210, DOI 10.1161/01.STR.31.6.1210
   Liepert J, 2001, J NEUROL, V248, P315, DOI 10.1007/s004150170207
   Massey B, 2001, PHYS THER, V81, P9
   Miltner W, 1999, STROKE, V30, P586, DOI 10.1161/01.STR.30.3.586
   Morris D, 1997, NEUROREHABILITATION, V9, P29, DOI 10.3233/NRE-1997-9104
   Morris D, 2001, ARCH PHYS MED REHAB, V82, P750, DOI 10.1053/apmr.2001.23183
   Osullivan S, 2000, PHYS REHABILITATION, V4th, P0
   Osoba D, 1998, J CLIN ONCOL, V16, P139, DOI 10.1200/JCO.1998.16.1.139
   Park S, 2004, KOREAN J RADIOL, V5, P11, DOI 10.3348/kjr.2004.5.1.11
   Robinson M, 2005, PAIN MED, V6, P336, DOI 10.1111/j.1526-4637.2005.00059.x
   Sackett D, 2001, EVIDENCE BASED MED P, V0, P0
   Sanford J, 1993, PHYS THER, V73, P447, DOI 10.1093/ptj/73.7.447
   Stineman M, 1997, STROKE, V28, P550, DOI 10.1161/01.STR.28.3.550
   Taub E, 2001, CURR ATHEROSCLER REP, V3, P279, DOI 10.1007/s11883-001-0020-0
   Taub E, 1998, REHABIL PSYCHOL, V43, P152, DOI 10.1037/0090-5550.43.2.152
   Taub E, 1999, J REHABIL RES DEV, V36, P237
   Turner J, 2002, PAIN, V99, P91, DOI 10.1016/S0304-3959(02)00060-X
   Uswatte G, 2005, STROKE, V36, P2493, DOI 10.1161/01.STR.0000185928.90848.2e
   Van DLJ, 1999, ARCH PHYS MED REHAB, V80, P1606, DOI 10.1016/S0003-9993(99)90339-8
   Van DLJ, 2004, STROKE, V35, P1410, DOI 10.1161/01.STR.0000126900.24964.7e
   Van DLJ, 1999, STROKE, V30, P2369, DOI 10.1161/01.STR.30.11.2369
   Wolf S, 1989, EXP NEUROL, V104, P125, DOI 10.1016/S0014-4886(89)80005-6
   Wolf S, 2002, NEUROLOGIST, V8, P325, DOI 10.1097/00127893-200211000-00001
   Wolf S, 2001, STROKE, V32, P1635, DOI 10.1161/01.STR.32.7.1635
   Wolf S, 2006, COMB SECT M AM PHYS, V0, P0
   Wolf S, 2000, EXTREMITY CONSTRAINT, V0, P0
NR 51
TC 29
Z9 31
U1 0
U2 8
PU AMER PHYSICAL THERAPY ASSOC
PI ALEXANDRIA
PA 1111 N FAIRFAX ST, ALEXANDRIA, VA 22314 USA
SN 0031-9023
EI 
J9 PHYS THER
PD FEB 15
PY 2007
VL 87
IS 2
BP 170
EP 178
DI 10.2522/ptj.20060101
PG 9
WC Orthopedics; Rehabilitation
SC Orthopedics; Rehabilitation
GA 132TE
UT WOS:000243964300005
PM 17244694
ER

PT J
AU Nowak, DA
   Grefkes, Christian
   Dafotakis, Manuel
   Kuest, Jutta
   Karbe, Hans
   Fink, GR
AF Nowak, Dennis
   Grefkes, Christian
   Dafotakis, Manuel
   Kuest, Jutta
   Karbe, Hans
   Fink, Gereon
TI Dexterity is impaired at both hands following unilateral subcortical middle cerebral artery stroke
SO EUROPEAN JOURNAL OF NEUROSCIENCE
LA English
DT Article
DE grasping; grip force; hand function; kinematics; reaching; rehabilitation
ID grip force control; motor function; brain-damage; anticipatory control; object manipulation; recovery; coordination; deficit; hemisphere; impairment
AB Dexterity was investigated in right-handed subjects in the subacute phase of a first unilateral subcortical middle cerebral artery stroke affecting the left or right hemisphere and right-handed healthy subjects. Dexterity was quantified at both hands by kinematic recordings of finger and hand tapping, a reach-to-grasp movement, quantitative analysis of grip forces in a grasp-lift task and clinical rating scales. Stroke subjects exhibited significant deficits in timing and coordination of tapping movements at both the contralesional and ipsilesional hands, irrespective of the hemisphere affected. Likely for the reach-to-grasp and grasp-lift movements a bilateral impairment was found in stroke subjects. In particular, slowing of hand transport towards the object, deficient timing and scaling of grasp formation, discoordination between grip and lift forces and inefficient scaling of grip forces were observed. The severity of impairment was independent of the hemisphere affected and evident for both the reach (involving more proximal muscles of the arm) and grasp (involving more distal muscles of the arm and hand) components of the task. Strong correlations were found between clinical scores of hand function and loss of sensibility with the deficits in timing, coordination and efficiency of movement of the contralesional and ipsilesional hand. These data provide evidence that dexterity is impaired at both hands after subcortical middle cerebral artery stroke.
C1 Univ Cologne, Dept Neurol, D-50924 Cologne, Germany.
   Res Ctr Julich, Inst Neurosci & Biophys INB3 Med, Julich, Germany.
   Neurol Rehabil Hosp Bonn Godeshohe, Bonn, Germany.
RP Nowak, DA (通讯作者)，Univ Cologne, Dept Neurol, Kerpener Str 62, D-50924 Cologne, Germany.
EM dennis.nowak@uk-koeln.de
CR Beer R, 1999, PROG BRAIN RES, V123, P455, DOI 10.1016/S0079-6123(08)62881-2
   Bonita R, 1988, STROKE, V19, P1497, DOI 10.1161/01.STR.19.12.1497
   Brott T, 1989, STROKE, V20, P864, DOI 10.1161/01.STR.20.7.864
   Carey J, 2002, BRAIN, V125, P773, DOI 10.1093/brain/awf091
   Castiello U, 2005, NAT REV NEUROSCI, V6, P726, DOI 10.1038/nrn1744
   Cirstea M, 2003, EXP BRAIN RES, V151, P289, DOI 10.1007/s00221-003-1438-0
   Colebatch J, 1990, BRAIN, V113, P1843, DOI 10.1093/brain/113.6.1843
   Colebatch J, 1989, BRAIN, V112, P749, DOI 10.1093/brain/112.3.749
   Crovitz H, 1962, AM J PSYCHOL, V75, P271, DOI 10.2307/1419611
   Dum R, 2002, PHYSIOL BEHAV, V77, P677, DOI 10.1016/S0031-9384(02)00929-0
   Fisk J, 1988, EXP BRAIN RES, V72, P425
   Flanagan J, 2002, ENCY HUMAN BRAIN, V2, P399
   Folstein M, 1975, J PSYCHIAT RES, V12, P189, DOI 10.1016/0022-3956(75)90026-6
   Gentilucci M, 1994, EXP BRAIN RES, V99, P483
   Giuliani C, 1997, NEUROREHABILITATION, V9, P71, DOI 10.3233/NRE-1997-9107
   Grichting B, 2000, CLIN NEUROPHYSIOL, V111, P1661, DOI 10.1016/S1388-2457(00)00355-2
   Haaland K, 1996, CURR OPIN NEUROBIOL, V6, P796, DOI 10.1016/S0959-4388(96)80030-4
   Hamilton M, 1967, BRIT J SOC CLIN PSYC, V6, P278, DOI 10.1111/j.2044-8260.1967.tb00530.x
   Hermsdorfer J, 1999, EXP BRAIN RES, V128, P41, DOI 10.1007/s002210050815
   Hermsdorfer J, 2003, NEUROPSYCHOLOGIA, V41, P1628, DOI 10.1016/S0028-3932(03)00097-6
   Hermsdorfer J, 2003, CLIN NEUROPHYSIOL, V114, P915, DOI 10.1016/S1388-2457(03)00042-7
   Jeannerod M, 1995, TRENDS NEUROSCI, V18, P314, DOI 10.1016/0166-2236(95)93921-J
   Jeannerod M, 1984, J MOTOR BEHAV, V16, P235
   Johansson R, 1988, EXP BRAIN RES, V71, P72
   Jones R, 1989, BRAIN, V112, P113, DOI 10.1093/brain/112.1.113
   Kamper D, 2002, ARCH PHYS MED REHAB, V83, P702, DOI 10.1053/apmr.2002.32446
   Keppel G, 1991, DESIGN ANAL RES HDB, V0, P0
   Kwakkel G, 2002, J NEUROL NEUROSUR PS, V72, P473
   Lang C, 2005, EXP BRAIN RES, V166, P126, DOI 10.1007/s00221-005-2350-6
   Lawrence D, 1968, BRAIN, V91, P1, DOI 10.1093/brain/91.1.1
   Lyle R, 1981, INT J REHABIL RES, V4, P483, DOI 10.1097/00004356-198112000-00001
   Marquardt C, 1994, J NEUROSCI METH, V52, P39, DOI 10.1016/0165-0270(94)90053-1
   Marshall R, 2000, STROKE, V31, P656, DOI 10.1161/01.STR.31.3.656
   Mcdonnell M, 2006, CLIN NEUROPHYSIOL, V117, P1474, DOI 10.1016/j.clinph.2006.02.027
   *med RC, 1976, AIDS EX PER NERV SYS, V0, P0
   Nelles G, 1998, STROKE, V29, P1182, DOI 10.1161/01.STR.29.6.1182
   Nowak D, 2004, BRAIN, V127, P182, DOI 10.1093/brain/awh016
   Nowak D, 2003, J NEUROL, V250, P850, DOI 10.1007/s00415-003-1095-z
   Nowak D, 2006, CLIN NEUROPHYSIOL, V117, P1409, DOI 10.1016/j.clinph.2006.03.010
   Nowak D, 2006, BRAIN RES REV, V51, P108, DOI 10.1016/j.brainresrev.2005.10.003
   Ohare A, 1999, DEV MED CHILD NEUROL, V41, P597, DOI 10.1017/S0012162299001255
   Palmer E, 1992, J PHYSIOL-LONDON, V448, P397, DOI 10.1113/jphysiol.1992.sp019048
   Platz T, 2001, NEUROPSYCHOLOGIA, V39, P687, DOI 10.1016/S0028-3932(01)00005-7
   Poole G, 2001, J PSYCHOSOC ONCOL, V19, P1, DOI 10.1300/J077v19n02_01
   Quaney B, 2005, NEUROREHAB NEURAL RE, V19, P338, DOI 10.1177/1545968305282269
   Raghavan P, 2006, BRAIN, V129, P1415, DOI 10.1093/brain/awl070
   Roby-brami A, 1997, MOT CONTROL, V1, P72, DOI 10.1123/mcj.1.1.72
   Schenkenberg T, 1980, NEUROLOGY, V30, P509, DOI 10.1212/WNL.30.5.509
   Shimizu T, 2002, BRAIN, V125, P1896, DOI 10.1093/brain/awf183
   Sunderland A, 1999, STROKE, V30, P949, DOI 10.1161/01.STR.30.5.949
   Takahashi C, 2003, EXP BRAIN RES, V149, P131, DOI 10.1007/s00221-002-1340-1
   Traversa R, 1998, BRAIN RES, V803, P1, DOI 10.1016/S0006-8993(98)00505-8
   Ward N, 2004, ARCH NEUROL-CHICAGO, V61, P1844, DOI 10.1001/archneur.61.12.1844
   Wenzelburger R, 2005, BRAIN, V128, P64, DOI 10.1093/brain/awh317
   Winstein C, 1995, EXP BRAIN RES, V105, P163
   Yelnik A, 1996, ARCH PHYS MED REHAB, V77, P806, DOI 10.1016/S0003-9993(96)90261-0
NR 56
TC 108
Z9 110
U1 0
U2 8
PU WILEY
PI HOBOKEN
PA 111 RIVER ST, HOBOKEN 07030-5774, NJ USA
SN 0953-816X
EI 
J9 EUR J NEUROSCI
PD MAY 15
PY 2007
VL 25
IS 10
BP 3173
EP 3184
DI 10.1111/j.1460-9568.2007.05551.x
PG 12
WC Neurosciences
SC Neurosciences & Neurology
GA 176WJ
UT WOS:000247115300026
PM 17561831
ER

PT J
AU Langhammer, Birgitta
   Lindmark, Birgitta
   Stanghelle, JK
AF Langhammer, Birgitta
   Lindmark, Birgitta
   Stanghelle, Johan
TI Stroke patients and long-term training: is it worthwhile? A randomized comparison of two different training strategies after rehabilitation
SO CLINICAL REHABILITATION
LA English
DT Article
ID early supported discharge; motor relearning program; controlled-trial; follow-up; grip strength; inpatient rehabilitation; unit service; exercise; poststroke; home
AB Objective: To find out if there were any differences in improvement and maintenance of motor function, activity of daily living and grip strength between patients with first-ever stroke receiving two different strategies of physical exercise during the first year after stroke. Design: A longitudinal randomized controlled stratified trial. Setting: Rehabilitation institutions, community, patients' homes and nursing homes. Subjects: Seventy-five male and female first-time-ever stroke patients: 35 in an intensive exercise group and 40 in a regular exercise group. Intervention: The intensive exercise group received physiotherapy with focus on intensive exercises in four periods during the first year after stroke. The regular exercise group patients were followed up according to their subjective needs during the corresponding year. Main outcome measures: Motor Assessment Scale, Barthel Index of Activities of Daily Living, and grip strength. Results: Both groups improved significantly up to six months when function stabilized. The groups did not differ significantly on any test occasions. The difference of improvement from admission to discharge was significant in favour of the intensive exercise group, in the Motor Assessment Scale total score (intensive exercise group 7.5; regular exercise group 1.7, P = 0.01), and in the Barthel Index of Activities of Daily Living total score (17.4 versus 8.9, P = 0.04). Conclusion: Motor function, activities of daily living functions and grip strength improved initially and were maintained during the first year after stroke in all patients irrespective of exercise regime. This indicates the importance of motivation for regular exercise in the first year following stroke, achieved by regular check-ups.
C1 Oslo Univ Coll, Fac Hlth, Physiotherapy Programme, N-0130 Oslo 4, Norway.
   Uppsala Univ, Sec Physiotherapy, Dept Neurosci, Uppsala, Sweden.
   Univ Oslo, Fac Med, Sunnaas Rehabil Hosp, Oslo, Norway.
RP Langhammer, B (通讯作者)，Oslo Univ Coll, Fac Hlth, Physiotherapy Programme, Box 4,St Olavspl, N-0130 Oslo 4, Norway.
EM Birgitta.Langhammer@hf.hio.no
CR Askim T, 2004, CLIN REHABIL, V18, P238, DOI 10.1191/0269215504cr752oa
   Asplund K, 1997, STROKE, V28, P2139, DOI 10.1161/01.STR.28.11.2139
   Astrom M, 1996, STROKE, V27, P270, DOI 10.1161/01.STR.27.2.270
   Black-schaffer RM, 2004, TOP STROKE REHABIL, V11, P23
   Carr J, 1989, PHYS THER, V69, P780, DOI 10.1093/ptj/69.9.780
   Connor B, 2005, ARCH CLIN NEUROPSYCH, V20, P855
   Dean C, 2000, ARCH PHYS MED REHAB, V81, P409, DOI 10.1053/mr.2000.3839
   Delvaux V, 2003, CLIN NEUROPHYSIOL, V114, P1217, DOI 10.1016/S1388-2457(03)00070-1
   Desrosiers J, 1995, SCAND J REHABIL MED, V27, P137
   Desrosiers J, 1995, AM J OCCUP THER, V49, P637, DOI 10.5014/ajot.49.7.637
   Dobrossy M, 2005, REV NEUROSCIENCE, V16, P1
   Duncan P, 2003, STROKE, V34, P2173, DOI 10.1161/01.STR.0000083699.95351.F2
   Duncan P, 2002, STROKE, V33, P167, DOI 10.1161/hs0102.101014
   Ergeletzis D, 2002, AM J PHYS MED REHAB, V81, P881, DOI 10.1097/00002060-200212000-00001
   Granger C, 1977, ARCH PHYS MED REHAB, V58, P555
   Green J, 2002, LANCET, V359, P199, DOI 10.1016/S0140-6736(02)07443-3
   Holmqvist L, 1998, STROKE, V29, P591, DOI 10.1161/01.STR.29.3.591
   Indredavik B, 1999, STROKE, V30, P1524, DOI 10.1161/01.STR.30.8.1524
   Indredavik B, 1999, STROKE, V30, P917, DOI 10.1161/01.STR.30.5.917
   Indredavik B, 2000, STROKE, V31, P2989, DOI 10.1161/01.STR.31.12.2989
   Jones E, 1991, J RHEUMATOL, V18, P1313
   Jorgensen H, 1997, NEUROLOGY, V49, P335
   Kwakkel G, 1996, AGE AGEING, V25, P479, DOI 10.1093/ageing/25.6.479
   Langhammer B, 2003, CLIN REHABIL, V17, P731, DOI 10.1191/0269215503cr670oa
   Langhammer B, 2000, CLIN REHABIL, V14, P361, DOI 10.1191/0269215500cr338oa
   Langhorne P, 2005, LANCET, V365, P501
   Langhorne P, 1996, PHYSIOTHER RES INT, V1, P75
   Leroux A, 2005, INT J REHABIL RES, V28, P17, DOI 10.1097/00004356-200503000-00003
   Macko RF, 2005, TOP STROKE REHABIL, V12, P45
   Macko R, 2005, STROKE, V36, P2206, DOI 10.1161/01.STR.0000181076.91805.89
   Mcclellan R, 2004, AUST J PHYSIOTHER, V50, P163, DOI 10.1016/S0004-9514(14)60154-9
   Merkies I, 2000, MUSCLE NERVE, V23, P1393, DOI 10.1002/1097-4598(200009)23:9<1393::AID-MUS10>3.3.CO;2-F
   Monger C, 2002, CLIN REHABIL, V16, P361, DOI 10.1191/0269215502cr506oa
   Musicco M, 2003, ARCH PHYS MED REHAB, V84, P551, DOI 10.1053/apmr.2003.50084
   Olney S, 2006, STROKE, V37, P476, DOI 10.1161/01.STR.0000199061.85897.b7
   Paolucci S, 1998, CEREBROVASC DIS, V8, P228, DOI 10.1159/000015856
   Paolucci S, 2003, STROKE, V34, P2861, DOI 10.1161/01.STR.0000102902.39759.D3
   Peurala S, 2005, ARCH PHYS MED REHAB, V86, P1557, DOI 10.1016/j.apmr.2005.02.005
   Salbach N, 2005, J AM GERIATR SOC, V53, P576, DOI 10.1111/j.1532-5415.2005.53203.x
   Schepers V, 2005, ARCH PHYS MED REHAB, V86, P1472, DOI 10.1016/j.apmr.2004.11.039
   Solgaard S, 1984, ACTA ORTHOP SCAND, V55, P569, DOI 10.3109/17453678408992963
   Taub E, 2005, STROKE, V36, P1301, DOI 10.1161/01.STR.0000166043.27545.e8
   Thorsen A, 2005, STROKE, V36, P297, DOI 10.1161/01.STR.0000152288.42701.a6
   Von KL, 2001, CEREBROVASC DIS, V12, P131, DOI 10.1159/000047692
   Ward N, 2004, ARCH NEUROL-CHICAGO, V61, P1844, DOI 10.1001/archneur.61.12.1844
   Ward N, 2003, BRAIN, V126, P2476, DOI 10.1093/brain/awg245
   Wiese H, 2005, STROKE, V36, P1474, DOI 10.1161/01.STR.0000170639.26891.30
   Winstein C, 2004, ARCH PHYS MED REHAB, V85, P620, DOI 10.1016/j.apmr.2003.06.027
   Wyller T, 1995, AGE AGEING, V24, P398, DOI 10.1093/ageing/24.5.398
NR 51
TC 56
Z9 60
U1 0
U2 18
PU SAGE PUBLICATIONS LTD
PI LONDON
PA 1 OLIVERS YARD, 55 CITY ROAD, LONDON EC1Y 1SP, ENGLAND
SN 0269-2155
EI 
J9 CLIN REHABIL
PD JUN 15
PY 2007
VL 21
IS 6
BP 495
EP 510
DI 10.1177/0269215507075207
PG 16
WC Rehabilitation
SC Rehabilitation
GA 193BE
UT WOS:000248247500002
PM 17613581
ER

PT J
AU Castel-lacanal, Evelyne
   Gerdelat-mas, Angelique
   Marque, Philippe
   Loubinoux, Isabelle
   Simonetta-moreau, Marion
AF Castel-lacanal, Evelyne
   Gerdelat-mas, Angelique
   Marque, Philippe
   Loubinoux, Isabelle
   Simonetta-moreau, Marion
TI Induction of cortical plastic changes in wrist muscles by paired associative stimulation in healthy subjects and post-stroke patients
SO EXPERIMENTAL BRAIN RESEARCH
LA English
DT Article
DE paired associative stimulation; stroke; transcranial magnetic stimulation; cortical plasticity; recovery
ID human motor cortex; transcranial magnetic stimulation; i wave interaction; excitability; depression; mechanism; input; brain
AB It has been shown on hand muscles in normal subjects that paired associative stimulation (PAS) combining peripheral nerve stimulation and transcranial magnetic stimulation (TMS) induces lasting changes in cortical motor excitability (Stefan et al., Brain 123 (Pt3):572-584, 2000). Because the motor recovery of distal upper limb and particularly wrist extension in post-stroke patients is one of the major rehabilitation challenge, we investigate here the effect of one session of paired associative stimulation on the excitability of the corticospinal projection to extensor carpi radialis (ECR) muscle (motor evoked potential size) before and after PAS in 17 healthy subjects and in two patients 5 months after stroke. The time course, the topographical specificity, changes in rest motor threshold (RMT), short intracortical inhibition and intracortical facilitation (SICI and ICF), the respective role of cutaneous and muscular afferents and the effect of a prolonged peripheral stimulation alone were also studied in normal subjects. Using a protocol derived from that of Ridding et al. J Physiol 537:623-631 (2001), PAS was able to induce lasting changes in the excitability of corticospinal projection to wrist muscles in healthy subjects and in the two post-stroke patients studied. Electrophysiological features of these plastic changes were similar to those previously observed in hand muscles: rapid evolution, 30-60 min duration, reversibility, relative topographical specificity and associative dependence suggesting an LTP-like mechanism. A contribution of cutaneous afferents in inducing PAS effects was also demonstrated. The decrease in ECR RMT after PAS observed in patients and in healthy subjects was an unexpected result because it has not been previously reported in the hand muscles of healthy subjects. However, it has been observed in dystonic patients (Quartarone et al., Brain 126:2586-2596, 2003). This suggests that other mechanisms like changes in membrane excitability could be involved in ECR facilitation after PAS. Further studies performed on patients using daily repeated PAS protocols and showing a functional improvement in hand motor function will be necessary to confirm that this technique could be relevant in motor rehabilitation, at least for some selected patients.
C1 Hop Purpan, Federat Neurol, F-31059 Toulouse, France.
   INSERM, U455, F-31059 Toulouse, France.
   Hop Rangueil, F-31059 Toulouse, France.
   Univ Toulouse 3, F-31062 Toulouse, France.
RP Simonetta-Moreau, M (通讯作者)，Hop Purpan, Federat Neurol, Pl Dr Baylac, F-31059 Toulouse, France.
EM simonetta.m@chu-toulouse.fr
CR Chen R, 2000, J NEUROPHYSIOL, V83, P1426, DOI 10.1152/jn.2000.83.3.1426
   Chen R, 1997, NEUROLOGY, V48, P1398, DOI 10.1212/WNL.48.5.1398
   Goldring S, 1970, ELECTROEN CLIN NEURO, V29, P537, DOI 10.1016/0013-4694(70)90096-9
   Hallett M, 2000, NATURE, V406, P147, DOI 10.1038/35018000
   Kujirai K, 2006, IN PRESS J NEUROPHYS, V0, P0
   Kujirai T, 1993, J PHYSIOL-LONDON, V471, P501, DOI 10.1113/jphysiol.1993.sp019912
   Mckay D, 2002, EXP BRAIN RES, V143, P342, DOI 10.1007/s00221-001-0995-3
   Oldfield R, 1971, NEUROPSYCHOLOGIA, V9, P97, DOI 10.1016/0028-3932(71)90067-4
   Pyndt H, 2004, EXP BRAIN RES, V159, P123, DOI 10.1007/s00221-004-1943-9
   Quartarone A, 2003, BRAIN, V126, P2586, DOI 10.1093/brain/awg273
   Ridding M, 2001, J PHYSIOL-LONDON, V537, P623, DOI 10.1111/j.1469-7793.2001.00623.x
   Ridding M, 2003, CLIN NEUROPHYSIOL, V114, P1437, DOI 10.1016/S1388-2457(03)00115-9
   Ridding M, 2000, EXP BRAIN RES, V131, P135, DOI 10.1007/s002219900269
   Rosen I, 1972, EXP BRAIN RES, V14, P257, DOI 10.1007/BF00816162
   Rossini P, 1994, ELECTROEN CLIN NEURO, V91, P79, DOI 10.1016/0013-4694(94)90029-9
   Rothwell JC, 1999, ELECTROENCEPHALOGR CLIN NEUROPHYSIOL SUPPL, V52, P97
   Stefan K, 2002, J PHYSIOL-LONDON, V543, P699, DOI 10.1113/jphysiol.2002.023317
   Stefan K, 2000, BRAIN, V123, P572, DOI 10.1093/brain/123.3.572
   Uy J, 2003, NEUROLOGY, V61, P982, DOI 10.1212/01.WNL.0000078809.33581.1F
   Wolters A, 2003, J NEUROPHYSIOL, V89, P2339, DOI 10.1152/jn.00900.2002
   Zhang W, 2003, NAT REV NEUROSCI, V4, P885, DOI 10.1038/nrn1248
   Ziemann U, 1998, J PHYSIOL-LONDON, V511, P181, DOI 10.1111/j.1469-7793.1998.181bi.x
   Ziemann U, 1996, ANN NEUROL, V40, P367, DOI 10.1002/ana.410400306
   Ziemann U, 2004, J NEUROSCI, V24, P1666, DOI 10.1523/JNEUROSCI.5016-03.2004
NR 24
TC 46
Z9 56
U1 0
U2 7
PU SPRINGER
PI NEW YORK
PA 233 SPRING STREET, NEW YORK, NY 10013 USA
SN 0014-4819
EI 
J9 EXP BRAIN RES
PD JUN 15
PY 2007
VL 180
IS 1
BP 113
EP 122
DI 10.1007/s00221-006-0844-5
PG 10
WC Neurosciences
SC Neurosciences & Neurology
GA 181SO
UT WOS:000247456600011
PM 17265041
ER

PT J
AU Moreira, T.
   Cebers, G.
   Pickering, C.
   Ostenson, C-
   Efendic, S.
   Liljequist, S.
AF Moreira, T
   Cebers, G
   Pickering, C
   Ostenson, C
   Efendic, S
   Liljequist, S
TI Diabetic Goto-Kakizaki rats display pronounced hyperglycemia and longer-lasting cognitive impairments following ischemia induced by cortical compression
SO NEUROSCIENCE
LA English
DT Review
DE focal ischemia; locomotor activity; lever-press task; neurodegeneration; hyperglycemia; Fluoro-Jade
ID focal cerebral-ischemia; traumatic brain-injury; forebrain ischemia; nitric-oxide; sensorimotor cortex; oxidative stress; fluoro-jade; extradural compression; alzheimers-disease; frontal-cortex
AB Hyperglycemia has been shown to worsen the outcome of brain ischemia in several animal models but few experimental studies have investigated impairments in cognition induced by ischemic brain lesions in hyperglycemic animals. The Goto-Kakizaki (GK) rat naturally develops type 2 diabetes characterized by mild hyperglycemia and insulin resistance. We hypothesized that GK rats would display more severe cerebral damage due to hyperglycemia-aggravated brain injury and, accordingly, more severe cognitive impairments. In this study, recovery of motor and cognitive functions of GK and healthy Wistar rats was examined following extradural compression (EC) of the sensorimotor cortex. For this purpose, tests of vestibulomotor function (beam-walking) and combined tests of motor function and learning (locomotor activity from day (D) 1 to D5, operant lever-pressing from D14 to D25) were used. EC consistently reduced cerebral blood flow in both strains. Anesthesia-challenge and EC resulted in pronounced hyperglycemia in GK but not in Wistar rats. Lower beam-walking scores, increased locomotor activity, impairments in long-term habituation and learning of operant lever-pressing were more pronounced and observed at later time-points in GK rats. Fluoro-Jade, a marker of irreversible neuronal degeneration, revealed consistent degeneration in the ipsilateral cortex, hippocampus and thalamus at 2, 7 and 14 days post-compression. The amount of degeneration in these structures was considerably higher in GK rats. Thus, GK rats exhibited marked hyperglycemia during EC, as well as longer-lasting behavioral deficits and increased neurodegeneration during recovery. The GK rat is thus an attractive model for neuropathologic and cognitive studies after ischemic brain injury in hyperglycemic rats. (c) 2006 IBRO. Published by Elsevier Ltd. All rights reserved.
C1 Karolinska Inst, Dept Clin Neurosci, Div Drug Dependence Res, SE-17177 Stockholm, Sweden.
   Karolinska Inst, Dept Mol Med & Surg, Rolf Luft Ctr Diabet Res, SE-17177 Stockholm, Sweden.
RP Moreira, T (通讯作者)，Univ Lausanne, Fac Biol & Med, Dept Physiol, Rue Bugnon 7 Annexe, CH-1005 Lausanne, Switzerland.
EM tiago.more@gmail.com
CR Aggleton J, 1999, BEHAV BRAIN SCI, V22, P425
   Andersson B, 2006, PHYSIOL RES, V55, P339, DOI 10.33549/physiolres.930723
   Arvanitakis Z, 2004, ARCH NEUROL-CHICAGO, V61, P661, DOI 10.1001/archneur.61.5.661
   Asplund K, 1980, ACTA MED SCAND, V207, P417
   Atlante A, 2001, FEBS LETT, V497, P1, DOI 10.1016/S0014-5793(01)02437-1
   Auer R, 1998, NEUROLOGY, V51, P0, DOI 10.1212/WNL.51.3_Suppl_3.S39
   Baird T, 2003, STROKE, V34, P2208, DOI 10.1161/01.STR.0000085087.41330.FF
   Baldwin A, 2002, J NEUROSCI, V22, P1063, DOI 10.1523/JNEUROSCI.22-03-01063.2002
   Barba R, 2000, STROKE, V31, P1494, DOI 10.1161/01.STR.31.7.1494
   Baynes J, 1991, DIABETES, V40, P405, DOI 10.2337/diabetes.40.4.405
   Bell D, 1994, DIABETES CARE, V17, P213, DOI 10.2337/diacare.17.3.213
   Bemeur C, 2004, NEUROCHEM INT, V45, P1167, DOI 10.1016/j.neuint.2004.06.010
   Bolego C, 2006, BIOCHEM BIOPH RES CO, V339, P188, DOI 10.1016/j.bbrc.2005.11.017
   Braun C, 2001, CLIN NEUROPHYSIOL, V112, P336, DOI 10.1016/S1388-2457(00)00508-3
   Bredt D, 1990, NATURE, V347, P768, DOI 10.1038/347768a0
   Bredt D, 1991, NEURON, V7, P615, DOI 10.1016/0896-6273(91)90374-9
   Bruno A, 2004, NEUROLOGIST, V10, P195, DOI 10.1097/01.nrl.0000131800.77824.dd
   Buchkremerratzmann I, 1997, NEUROREPORT, V8, P519, DOI 10.1097/00001756-199701200-00028
   Burk J, 1998, BEHAV NEUROSCI, V112, P54, DOI 10.1037/0735-7044.112.1.54
   Burk J, 2001, BEHAV BRAIN RES, V122, P67, DOI 10.1016/S0166-4328(01)00169-3
   Burwell R, 1998, J COMP NEUROL, V398, P179, DOI 10.1002/(SICI)1096-9861(19980824)398:2<179::AID-CNE3>3.0.CO;2-Y
   Butler T, 2002, BRAIN RES, V929, P252, DOI 10.1016/S0006-8993(01)03371-6
   Capes S, 2001, STROKE, V32, P2426, DOI 10.1161/hs1001.096194
   Cassaday H, 1997, BEHAV NEUROSCI, V111, P1228, DOI 10.1037/0735-7044.111.6.1228
   Cerbone A, 1994, NEUROSCI BIOBEHAV R, V18, P497, DOI 10.1016/0149-7634(94)90004-3
   Conti A, 1998, J NEUROSCI, V18, P5663
   Cukierman T, 2005, DIABETOLOGIA, V48, P2460, DOI 10.1007/s00125-005-0023-4
   Del ZG, 2000, BRAIN PATHOL, V10, P95
   Denenberg V, 1969, ANN NY ACAD SCI, V159, P852, DOI 10.1111/j.1749-6632.1969.tb12983.x
   Desmond D, 2002, STROKE, V33, P2254, DOI 10.1161/01.STR.0000028235.91778.95
   Dietrich W, 1993, STROKE, V24, P111, DOI 10.1161/01.STR.24.1.111
   Endres M, 1997, J CEREBR BLOOD F MET, V17, P1143, DOI 10.1097/00004647-199711000-00002
   Fass B, 1983, BEHAV NEURAL BIOL, V37, P108, DOI 10.1016/S0163-1047(83)91117-2
   Feeney D, 1982, SCIENCE, V217, P855, DOI 10.1126/science.7100929
   Flood J, 1990, DIABETES, V39, P1391, DOI 10.2337/diabetes.39.11.1391
   Friberg H, 2002, NEUROSCI LETT, V334, P111, DOI 10.1016/S0304-3940(02)01116-3
   Gallego M, 2003, PHYSIOL RES, V52, P735
   Gauthier M, 1983, BEHAV BRAIN RES, V9, P111, DOI 10.1016/0166-4328(83)90017-7
   Giovannini M, 2001, NEUROSCIENCE, V106, P43, DOI 10.1016/S0306-4522(01)00266-4
   Goto Y, 1976, TOHOKU J EXP MED, V119, P85, DOI 10.1620/tjem.119.85
   Hallenbeck J, 1986, STROKE, V17, P246, DOI 10.1161/01.STR.17.2.246
   Hillered L, 1985, J CEREBR BLOOD F MET, V5, P259, DOI 10.1038/jcbfm.1985.33
   Huang Z, 1996, J CEREBR BLOOD F MET, V16, P981, DOI 10.1097/00004647-199609000-00023
   Ishii H, 1998, J MOL MED, V76, P21, DOI 10.1007/s109-1998-8101-y
   Jellinger K, 2004, J NEUROL NEUROSUR PS, V75, P511
   Kagansky N, 2001, ARCH NEUROL-CHICAGO, V58, P1209, DOI 10.1001/archneur.58.8.1209
   Kalaria R, 2000, NEUROBIOL AGING, V21, P321, DOI 10.1016/S0197-4580(00)00125-1
   Kondo F, 2001, NEUROSCI RES, V39, P339, DOI 10.1016/S0168-0102(00)00233-9
   Krinke G, 2001, EXP TOXICOL PATHOL, V53, P365, DOI 10.1078/0940-2993-00202
   Kundrotiene J, 2004, ACTA NEUROBIOL EXP, V64, P153
   Kundrotiene J, 2004, J NEUROTRAUM, V21, P83, DOI 10.1089/089771504772695977
   Kundrotiene J, 2002, J NEUROTRAUM, V19, P69, DOI 10.1089/089771502753460259
   Lattermann R, 2001, ANESTH ANALG, V93, P121
   Lavenex P, 2000, HIPPOCAMPUS, V10, P420, DOI 10.1002/1098-1063(2000)10:4<420::AID-HIPO8>3.0.CO;2-5
   Leibson CL, 1997, ANN N Y ACAD SCI, V826, P422, DOI 10.1111/j.1749-6632.1997.tb48496.x
   Leutner S, 2001, J NEURAL TRANSM, V108, P955, DOI 10.1007/s007020170015
   Li P, 1995, NEUROBIOL DIS, V2, P97, DOI 10.1006/nbdi.1995.0010
   Li P, 2000, STROKE, V31, P183, DOI 10.1161/01.STR.31.1.183
   Li P, 2001, J CEREBR BLOOD F MET, V21, P568, DOI 10.1097/00004647-200105000-00011
   Li Z, 2004, LIFE SCI, V76, P249, DOI 10.1016/j.lfs.2004.03.039
   Lin B, 1998, ACTA NEUROPATHOL, V96, P610, DOI 10.1007/s004010050942
   Ling S, 2001, CARDIOVASC RES, V50, P108, DOI 10.1016/S0008-6363(01)00200-0
   Ling Z, 1998, ENDOCRINOLOGY, V139, P2670
   Luchsinger J, 2001, AM J EPIDEMIOL, V154, P635, DOI 10.1093/aje/154.7.635
   Lupien S, 2003, J NEUROSCI RES, V74, P512, DOI 10.1002/jnr.10791
   Mair R, 1998, BEHAV NEUROSCI, V112, P772, DOI 10.1037/0735-7044.112.4.772
   Mankovsky B, 1996, CLIN NEUROL NEUROSUR, V98, P137, DOI 10.1016/0303-8467(95)00092-5
   Markou A, 1993, PSYCHOPHARMACOLOGY, V112, P163, DOI 10.1007/BF02244907
   Mcneill T, 2003, J COMP NEUROL, V467, P32, DOI 10.1002/cne.10907
   Meneilly G, 1993, J GERONTOL, V48, P0, DOI 10.1093/geronj/48.4.M117
   Mittmann T, 1994, NEUROSCIENCE, V60, P891, DOI 10.1016/0306-4522(94)90270-4
   Moreira T, 2005, BEHAV BRAIN RES, V164, P250, DOI 10.1016/j.bbr.2005.06.013
   Moreira T, 2006, BEHAV BRAIN RES, V167, P9, DOI 10.1016/j.bbr.2005.06.048
   Nedergaard M, 1987, ACTA NEUROPATHOL, V73, P131, DOI 10.1007/BF00693778
   Nedergaard M, 1987, BRAIN RES, V408, P79, DOI 10.1016/0006-8993(87)90360-X
   Okeefe J, 1999, HIPPOCAMPUS, V9, P352, DOI 10.1002/(SICI)1098-1063(1999)9:4<352::AID-HIPO3>3.0.CO;2-1
   Oberley L, 1988, FREE RADICAL BIO MED, V5, P113, DOI 10.1016/0891-5849(88)90036-6
   Okeefe J, 1996, NATURE, V381, P425, DOI 10.1038/381425a0
   Ostenson C, 1993, DIABETOLOGIA, V36, P3, DOI 10.1007/BF00399086
   Ostenson C, 2001, ANIMAL MODELS DIABET, V0, P197
   Osuga S, 1997, J CEREBR BLOOD F MET, V17, P1057, DOI 10.1097/00004647-199710000-00007
   Ott A, 1999, NEUROLOGY, V53, P1937, DOI 10.1212/WNL.53.9.1937
   Pieper G, 1996, LIFE SCI, V58, P147
   Prado R, 1988, J CEREBR BLOOD F MET, V8, P186, DOI 10.1038/jcbfm.1988.48
   Prut L, 2003, EUR J PHARMACOL, V463, P3, DOI 10.1016/S0014-2999(03)01272-X
   Pulsinelli W, 1983, AM J MED, V74, P540, DOI 10.1016/0002-9343(83)91007-0
   Pulsinelli W, 1982, NEUROLOGY, V32, P1239, DOI 10.1212/WNL.32.11.1239
   Quast M, 1997, J CEREBR BLOOD F MET, V17, P553, DOI 10.1097/00004647-199705000-00009
   Richardson N, 1996, J NEUROSCI METH, V66, P1, DOI 10.1016/0165-0270(95)00153-0
   Roman F, 1988, BRAIN RES, V443, P149, DOI 10.1016/0006-8993(88)91607-1
   Saha J, 2006, J PHARMACOL EXP THER, V316, P1159, DOI 10.1124/jpet.105.093534
   Santos M, 2001, DIABETES-METAB RES, V17, P223, DOI 10.1002/dmrr.200
   Saransaari P, 1999, NEUROCHEM RES, V24, P407, DOI 10.1023/A:1020941818168
   Sato M, 2001, BRAIN RES, V917, P45, DOI 10.1016/S0006-8993(01)02905-5
   Schmued L, 1997, BRAIN RES, V751, P37, DOI 10.1016/S0006-8993(96)01387-X
   Schmued L, 2000, TOXICOL PATHOL, V28, P91, DOI 10.1177/019262330002800111
   Shapiro M, 1999, HIPPOCAMPUS, V9, P365, DOI 10.1002/(SICI)1098-1063(1999)9:4<365::AID-HIPO4>3.3.CO;2-K
   Siegel S, 2002, EXP CLIN PSYCHOPHARM, V10, P162, DOI 10.1037//1064-1297.10.3.162
   Sif J, 1991, BEHAV NEURAL BIOL, V56, P43, DOI 10.1016/0163-1047(91)90279-Y
   Stafford D, 1998, PSYCHOPHARMACOLOGY, V139, P169, DOI 10.1007/s002130050702
   Stagliano N, 1997, BRAIN RES, V759, P32, DOI 10.1016/S0006-8993(97)00200-X
   Stewart J, 1994, NEUROCHEM INT, V24, P183, DOI 10.1016/0197-0186(94)90105-8
   Thiel C, 1998, NEUROSCIENCE, V85, P1253, DOI 10.1016/S0306-4522(98)00030-X
   Thompson R, 1966, PSYCHOL REV, V73, P16, DOI 10.1037/h0022681
   Toni D, 1994, J NEUROL SCI, V123, P129, DOI 10.1016/0022-510X(94)90214-3
   Van GT, 2003, J COMP NEUROL, V463, P249, DOI 10.1002/cne.10757
   Veinante P, 2003, J COMP NEUROL, V464, P98, DOI 10.1002/cne.10769
   Vogt B, 1983, J COMP NEUROL, V216, P192, DOI 10.1002/cne.902160207
   Wang G, 2001, LIFE SCI, V69, P2801, DOI 10.1016/S0024-3205(01)01354-6
   Watanabe S, 2001, STROKE, V32, P2615, DOI 10.1161/hs1101.097384
   Witter M, 2000, ANN NY ACAD SCI, V911, P1
   Zhang X, 1994, IEEE PARALL DISTRIB, V2, P3
   Zhang Z, 1993, STROKE, V24, P2016, DOI 10.1161/01.STR.24.12.2016
NR 113
TC 25
Z9 26
U1 0
U2 3
PU PERGAMON-ELSEVIER SCIENCE LTD
PI OXFORD
PA THE BOULEVARD, LANGFORD LANE, KIDLINGTON, OXFORD OX5 1GB, ENGLAND
SN 0306-4522
EI 
J9 NEUROSCIENCE
PD FEB 23
PY 2007
VL 144
IS 4
BP 1169
EP 1185
DI 10.1016/j.neuroscience.2006.10.054
PG 17
WC Neurosciences
SC Neurosciences & Neurology
GA 137SS
UT WOS:000244313100003
PM 17175109
ER

PT J
AU Zhang, Xiaohui
   Winkles, JA
   Gongora, MC
   Polavarapu, Rohini
   Michaelson, JS
   Hahm, Kyungmin
   Burkly, Linda
   Friedman, Meyer
   Li, Xiao-Jiang
   Yepes, Manuel
AF Zhang, Xiaohui
   Winkles, Jeffrey
   Gongora, Maria
   Polavarapu, Rohini
   Michaelson, Jennifer
   Hahm, Kyungmin
   Burkly, Linda
   Friedman, Meyer
   Li, Xiao-jiang
   Yepes, Manuel
TI TWEAK-Fn14 pathway inhibition protects the integrity of the neurovascular unit during cerebral ischemia
SO JOURNAL OF CEREBRAL BLOOD FLOW AND METABOLISM
LA English
DT Article
DE cerebral ischemia; cytokines; neurovascular unit; blood-brain barrier
ID nf-kappa-b; blood-brain-barrier; weak inducer; inflammatory cytokine; tweak/fn14 interaction; endothelial-cell; apoptosis; receptor; activation; matrix-metalloproteinase-9
AB Tumor necrosis factor- like weak inducer of apoptosis ( TWEAK) is a member of the tumor necrosis factor superfamily. TWEAK acts via binding to a cell surface receptor named Fn14. To study the role of this cytokine in the regulation of the permeability of the neurovascular unit ( NVU) during cerebral ischemia, TWEAK activity was inhibited in wild- type mice with a soluble Fn14- Fc decoy receptor administered either immediately or 1 h after middle cerebral artery occlusion ( MCAO). Administration of Fn14- Fc decoy resulted in faster recovery of motor function and a 66.4% +/- 610% decrease in Evans blue dye extravasation when treatment was administered immediately after MCAO and a 46.1% 613.1% decrease when animals were treated 1 h later ( n= 4, P < 0.05). Genetic deficiency of Fn14 resulted in a 60% +/- 612.8% decrease in the volume of the ischemic lesion ( n= 6, P < 0.05), and a 87% 622% inhibition in Evans blue dye extravasation 48 h after the onset of the ischemic insult ( n= 6, P < 0.005). Compared with control animals, treatment with Fn14- Fc decoy or genetic deficiency of Fn14 also resulted in a significant inhibition of nuclear factor- jB pathway activation, matrix metalloproteinase- 9 activation and basement membrane laminin degradation after MCAO. These findings show that the cytokine TWEAK plays a role in the disruption of the structure of the NVU during cerebral ischemia and that TWEAK antagonism is a potential therapeutic strategy for acute cerebral ischemia.
C1 Emory Univ, Sch Med, Dept Neurol, Atlanta, GA 30322 USA.
   Emory Univ, Sch Med, Ctr Neurodegenerat Dis, Atlanta, GA 30322 USA.
   Univ Maryland, Sch Med, Dept Surg, Baltimore, MD 21201 USA.
   Univ Maryland, Sch Med, Dept Physiol, Baltimore, MD 21201 USA.
   Univ Maryland, Sch Med, Ctr Vasc & Inflammatory Dis, Baltimore, MD 21201 USA.
   Biogen Idec Inc, Dept Exploratory Sci, Cambridge, MA USA.
   Emory Univ, Sch Med, Dept Genet, Atlanta, GA 30322 USA.
RP Yepes, M (通讯作者)，Emory Univ, Sch Med, Dept Neurol, Whitehead Biomed Res Bldg,615 Michael St,Suite 50, Atlanta, GA 30322 USA.
EM myepes@emory.edu
FU NHLBI NIH HHS [HL-39727] Funding Source: Medline; NINDS NIH HHS [NS-49478] Funding Source: Medline; NATIONAL HEART, LUNG, AND BLOOD INSTITUTE [R29HL039727, R01HL039727] Funding Source: NIH RePORTER; NATIONAL INSTITUTE OF NEUROLOGICAL DISORDERS AND STROKE [R01NS049478] Funding Source: NIH RePORTER
CR Asahi M, 2001, J NEUROSCI, V21, P7724, DOI 10.1523/JNEUROSCI.21-19-07724.2001
   Asahi M, 2000, J CEREBR BLOOD F MET, V20, P1681, DOI 10.1097/00004647-200012000-00007
   Bond M, 1998, FEBS LETT, V435, P29, DOI 10.1016/S0014-5793(98)01034-5
   Brown P, 2003, DIGIT CREAT, V14, P1, DOI 10.1076/digc.14.1.1.8809
   Brown S, 2003, BIOCHEM J, V371, P395, DOI 10.1042/BJ20021730
   Campbell S, 2006, J IMMUNOL, V176, P1889, DOI 10.4049/jimmunol.176.3.1889
   Campbell S, 2004, FRONT BIOSCI-LANDMRK, V9, P2273, DOI 10.2741/1395
   Chicheportiche Y, 1997, J BIOL CHEM, V272, P32401, DOI 10.1074/jbc.272.51.32401
   Del ZG, 2003, J CEREBR BLOOD F MET, V23, P879, DOI 10.1097/01.WCB.0000078322.96027.78
   Donohue P, 2003, ARTERIOSCL THROM VAS, V23, P594, DOI 10.1161/01.ATV.0000062883.93715.37
   Garcia J, 1978, ACTA NEUROCHIR, V43, P85
   Gu Z, 2005, J NEUROSCI, V25, P6401, DOI 10.1523/JNEUROSCI.1563-05.2005
   Hamann G, 1996, J CEREBR BLOOD F MET, V16, P1373, DOI 10.1097/00004647-199611000-00036
   Han S, 2003, BIOCHEM BIOPH RES CO, V305, P789, DOI 10.1016/S0006-291X(03)00852-0
   Heo J, 1999, J CEREBR BLOOD F MET, V19, P624, DOI 10.1097/00004647-199906000-00005
   Ho D, 2004, CANCER RES, V64, P8968, DOI 10.1158/0008-5472.CAN-04-1879
   Jakubowski A, 2005, J CLIN INVEST, V115, P2330, DOI 10.1172/JCI23486
   Jin L, 2004, J INVEST DERMATOL, V122, P1175, DOI 10.1111/j.0022-202X.2004.22419.x
   Kim S, 2004, CIRC J, V68, P396, DOI 10.1253/circj.68.396
   Lynch C, 1999, J BIOL CHEM, V274, P8455, DOI 10.1074/jbc.274.13.8455
   Nagai N, 1999, CIRCULATION, V99, P2440, DOI 10.1161/01.CIR.99.18.2440
   Polavarapu R, 2005, J NEUROSCI, V25, P10094, DOI 10.1523/JNEUROSCI.3382-05.2005
   Potrovita I, 2004, J NEUROSCI, V24, P8237, DOI 10.1523/JNEUROSCI.1089-04.2004
   Rieckmann P, 2003, NAT MED, V9, P828, DOI 10.1038/nm0703-828
   Rosenberg G, 1996, J CEREBR BLOOD F MET, V16, P360, DOI 10.1097/00004647-199605000-00002
   Rosenberg G, 1995, BRAIN RES, V703, P151, DOI 10.1016/0006-8993(95)01089-0
   Saas P, 2000, GLIA, V32, P102, DOI 10.1002/1098-1136(200010)32:1<102::AID-GLIA100>3.0.CO;2-U
   Saitoh T, 2003, J BIOL CHEM, V278, P36005, DOI 10.1074/jbc.M304266200
   Schneider A, 1999, NAT MED, V5, P554, DOI 10.1038/8432
   Song Y, 2005, J CEREBR BLOOD F MET, V25, P1301, DOI 10.1038/sj.jcbfm.9600123
   Tran N, 2005, J BIOL CHEM, V280, P3483, DOI 10.1074/jbc.M409906200
   Wagner S, 1997, STROKE, V28, P858, DOI 10.1161/01.STR.28.4.858
   Wiley S, 2001, IMMUNITY, V15, P837, DOI 10.1016/S1074-7613(01)00232-1
   Wiley S, 2003, CYTOKINE GROWTH F R, V14, P241, DOI 10.1016/S1359-6101(03)00019-4
   Wolburg H, 1994, J CELL SCI, V107, P1347
   *worldhealthorganization(who) , 1999, WHAT IS HLTH LIF, V1, P0
   Xu H, 2004, BIOCHEM BIOPH RES CO, V318, P422, DOI 10.1016/j.bbrc.2004.04.036
   Yepes M, 2005, AM J PATHOL, V166, P511, DOI 10.1016/S0002-9440(10)62273-0
   Yepes M, 2003, J CLIN INVEST, V112, P1533, DOI 10.1172/JCI200319212
   Yu Z, 1999, J NEUROSCI, V19, P8856, DOI 10.1523/JNEUROSCI.19-20-08856.1999
   Zhang W, 2005, J CEREBR BLOOD F MET, V25, P30, DOI 10.1038/sj.jcbfm.9600004
NR 41
TC 72
Z9 74
U1 0
U2 6
PU NATURE PUBLISHING GROUP
PI NEW YORK
PA 75 VARICK STREET, 9TH FLOOR, NEW YORK, NY 10013-1917 USA
SN 0271-678X
EI 
J9 J CEREBR BLOOD F MET
PD MAR 15
PY 2007
VL 27
IS 3
BP 534
EP 544
DI 10.1038/sj.jcbfm.9600368
PG 11
WC Endocrinology & Metabolism; Hematology; Neurosciences
SC Endocrinology & Metabolism; Hematology; Neurosciences & Neurology
GA 138TX
UT WOS:000244387100010
PM 16835630
ER

PT J
AU Hakim, AM
AF Hakim, Antoine
TI Vascular disease - The tsunami of health care
SO STROKE
LA English
DT Article
DE dementia; stroke; systems change; vascular disease
ID cognitive impairment; macular degeneration; education-program; motor function; united-states; stroke; brain; risk; hypertension; dementia
AB The gap between existing knowledge and the patient care provided in stroke has become more apparent. The translational gap is evidence of our scientific progress, but the sheer magnitude of our implementation gap is astounding. For instance, almost 5 decades ago we recognized the risk factors for stroke, yet in Canada until recently fewer than 20% of cases of hypertension were effectively controlled. We recognize that continued exposure to risk factors will not only lead to clinically evident strokes, but far more frequently to silent strokes resulting in cognitive decline. In addition, the same risk factors cause damage to other organs. This growing gap between existing knowledge and its translational delivery is leading our politicians to demand more practical returns. As scientific and clinical opinion leaders in stroke, we have a huge opportunity now to lead the process of narrowing the translational gap. We need to keep our emphasis on individual research excellence but temper it with a social mission to improve stroke prevention, care and rehabilitation. Toward this end, the Canadian Stroke Network partnered with the Heart and Stroke Foundation of Canada to develop the 'Canadian Stroke Strategy', an approach to focus research, increase training of stroke specialists, coordinate the care of patients, and bring 'systems change' to respond to the growing gap in all facets of stroke care. Lessons learned from both successes and failures can inform our translational efficiency in the future and facilitate collective progress in stroke care.
C1 Univ Ottawa, Heart & Stroke Fdn Ctr Stroke Recovery, Div Neurol, Canadian Stroke Network, Ottawa, ON K1N 6N5, Canada.
RP Hakim, AM (通讯作者)，Univ Ottawa, Div Neurol, 2413-451 Smyth Rd, Ottawa, ON K1H 8M5, Canada.
EM ahakim@ohri.ca
CR Alberts M, 2005, STROKE, V36, P1597, DOI 10.1161/01.STR.0000170622.07210.b4
   Auerotorres H, 2006, DEMENT GERIATR COGN, V22, P244
   Bisaillon S, 2005, CAN NURSE, V101, P25
   Bisaillon S, 2006, AXONE, V27, P29
   Campbell N, 2006, HYPERTENSION, V47, P22, DOI 10.1161/01.HYP.0000196269.98463.fd
   Chow A, 2002, MOL BRAIN RES, V99, P75, DOI 10.1016/S0169-328X(02)00106-7
   Clemons T, 2006, ARCH OPHTHALMOL-CHIC, V124, P537
   Congdon N, 2004, ARCH OPHTHALMOL-CHIC, V122, P477
   Dancause N, 2005, J NEUROSCI, V25, P10167, DOI 10.1523/JNEUROSCI.3256-05.2005
   Douen A, 2000, J NEUROCHEM, V75, P812, DOI 10.1046/j.1471-4159.2000.0750812.x
   Estol C, 2006, INT J STROKE, V1, P40, DOI 10.1111/j.1747-4949.2005.00015.x
   Furlan A, 2006, STROKE, V37, P281, DOI 10.1161/01.STR.0000199853.52386.70
   Gladstone D, 2002, STROKE, V33, P2123, DOI 10.1161/01.STR.0000025518.34157.51
   Gorelick P, 2005, STROKE, V36, P875, DOI 10.1161/01.STR.0000158916.59742.7c
   Hachinski V, 1992, LANCET, V340, P645
   Hachinski V, 1994, DEMENTIA, V5, P130, DOI 10.1159/000106709
   Hachinski V, 2006, STROKE, V37, P2220, DOI 10.1161/01.STR.0000237236.88823.47
   Hakim A, 1989, J CEREB BLOOD FLOW M, V0, P523
   Hallenbeck J, 2006, STROKE, V37, P3035, DOI 10.1161/01.STR.0000248836.82538.ee
   Henderson AJ, 2006, AUST HEALTH REV, V30, P474
   Hogan M, 1992, J NEUROCHEM, V59, P1745, DOI 10.1111/j.1471-4159.1992.tb11006.x
   Jadavji N, 2006, NEUROSCIENCE, V140, P1127, DOI 10.1016/j.neuroscience.2006.03.027
   Jauner L, 1995, JAMA-J AM MED ASSOC, V274, P1846
   Kannel W, 1965, AM J PUBLIC HEALTH N, V55, P1355, DOI 10.2105/AJPH.55.9.1355
   Kapral M, 2004, STROKE, V35, P1756, DOI 10.1161/01.STR.0000130423.50191.9f
   Kolb B, 2007, DEV PSYCHOBIOL, V49, P107, DOI 10.1002/dev.20199
   Leary M, 2003, CEREBROVASC DIS, V16, P280, DOI 10.1159/000071128
   Lewis M, 2006, HEALTHC Q, V9, P50
   Longstreth W, 2007, AM J EPIDEMIOL, V165, P78, DOI 10.1093/aje/kwj350
   Marler J, 1995, NEW ENGL J MED, V333, P1581, DOI 10.1056/nejm199512143332401
   Matsushima K, 1998, BRAIN RES, V807, P47, DOI 10.1016/S0006-8993(98)00716-1
   Matsushima K, 1996, J CEREBR BLOOD F MET, V16, P221, DOI 10.1097/00004647-199603000-00006
   Nadeau J, 2005, CAN J NEUROL SCI, V32, P433, DOI 10.1017/S0317167100004418
   Neal B, 2000, LANCET, V356, P1955
   Nudo R, 2006, CURR OPIN NEUROBIOL, V16, P638, DOI 10.1016/j.conb.2006.10.004
   Ong K, 2007, HYPERTENSION, V49, P69, DOI 10.1161/01.HYP.0000252676.46043.18
   Plautz E, 2003, NEUROL RES, V25, P801, DOI 10.1179/016164103771953880
   Skoog I, 2003, INT PSYCHOGERIATR, V15, P139, DOI 10.1017/S1041610203009104
   Smith E, 2007, NEUROLOGY, V68, P660, DOI 10.1212/01.wnl.0000255941.03761.dc
   Snow KK, 1999, OPHTHALMIC EPIDEMIOL, V6, P125, DOI 10.1076/opep.6.2.125.1558
   Strong K, 2007, LANCET NEUROL, V6, P182, DOI 10.1016/S1474-4422(07)70031-5
   Tan J, 2007, OPHTHALMOLOGY, V114, P1143, DOI 10.1016/j.ophtha.2006.09.033
   Thompson C, 2005, MOL NEUROBIOL, V32, P51, DOI 10.1385/MN:32:1:051
   Ukraintseva S, 2006, STROKE, V37, P1155, DOI 10.1161/01.STR.0000217971.88034.e9
   Vermeer S, 2003, NEW ENGL J MED, V348, P1215, DOI 10.1056/NEJMoa022066
   Wong T, 2006, ANN INTERN MED, V145, P98, DOI 10.7326/0003-4819-145-2-200607180-00007
   Young T, 2003, CLIN INVEST MED, V26, P78
   Zerhouni E, 2007, CLIN PHARMACOL THER, V81, P126, DOI 10.1038/sj.clpt.6100029
NR 48
TC 8
Z9 8
U1 0
U2 4
PU LIPPINCOTT WILLIAMS & WILKINS
PI PHILADELPHIA
PA TWO COMMERCE SQ, 2001 MARKET ST, PHILADELPHIA, PA 19103 USA
SN 0039-2499
EI 
J9 STROKE
PD DEC 15
PY 2007
VL 38
IS 12
BP 3296
EP 3301
DI 10.1161/STROKEAHA.107.492793
PG 6
WC Clinical Neurology; Peripheral Vascular Disease
SC Neurosciences & Neurology; Cardiovascular System & Cardiology
GA 235OG
UT WOS:000251243600032
PM 17962590
ER

PT J
AU Kolb, Bryan
   Morshead, Cindi
   Gonzalez, Claudia
   Kim, Mina
   Gregg, Christopher
   Shingo, Tetsuro
   Weiss, Samuel
AF Kolb, Bryan
   Morshead, Cindi
   Gonzalez, Claudia
   Kim, Mina
   Gregg, Christopher
   Shingo, Tetsuro
   Weiss, Samuel
TI Growth factor-stimulated generation of new cortical tissue and functional recovery after stroke damage to the motor cortex of rats
SO JOURNAL OF CEREBRAL BLOOD FLOW AND METABOLISM
LA English
DT Article
DE epidermal growth factor; erythropoietin; motor behaviors; neural stem cells; stroke
ID neural stem-cell; adult mammalian forebrain; central-nervous-system; directed migration; cerebral-ischemia; brain-injury; neuron; neurogenesis; neuroprotection; model
AB Recent studies suggest that proliferation in the adult forebrain subventricular zone increases in response to a forebrain stroke and intraventricular infusions of growth factors enhance this response. The potential for growth factor infusions to regenerate the damaged motor cortex and promote recovery of motor function after stroke has not been examined. Here, we report that intraventricular infusions of epidermal growth factor and erythropoietin together, but not individually, promote substantial regeneration of the damaged cerebral cortex and reverse impairments in spontaneous and skilled motor tasks, in a rat model of stroke. Cortical regeneration and functional recovery occurred even when growth factor administration was delayed for up to 7 days after the stroke-induced lesion. Cell tracking demonstrated the contribution of neural precursors originating in the forebrain subventricular zone to the regenerated cortex. Strikingly, removal of the regenerated cortical tissue reversed the growth factor induced functional recovery. These findings reveal that specific combinations of growth factors can mobilize endogenous adult neural stem cells to promote cortical tissue re-growth and functional recovery after stroke.
C1 Univ Calgary, Hotchkiss Brain Inst, Calgary, AB T2N 4N1, Canada.
   Univ Lethbridge, Dept Psychol, Canadian Ctr Behav Neurosci, Lethbridge, AB T1K 3M4, Canada.
   Univ Toronto, Dept Surg, Toronto, ON, Canada.
RP Weiss, S (通讯作者)，Univ Calgary, Hotchkiss Brain Inst, 3330 Hosp Dr NW, Calgary, AB T2N 4N1, Canada.
EM weiss@ucalgary.ca
CR Alvarez-buylla A, 2004, NEURON, V41, P683, DOI 10.1016/S0896-6273(04)00111-4
   Arvidsson A, 2002, NAT MED, V8, P963, DOI 10.1038/nm747
   Bendel O, 2005, J CEREBR BLOOD F MET, V25, P1586, DOI 10.1038/sj.jcbfm.9600153
   Brines M, 2000, P NATL ACAD SCI USA, V97, P10526, DOI 10.1073/pnas.97.19.10526
   Bures I, 1990, CEREBRAL CORTEX RAT, V0, P213
   Chen P, 2002, P NATL ACAD SCI USA, V99, P9031, DOI 10.1073/pnas.132076299
   Craig C, 1996, J NEUROSCI, V16, P2649
   Craig C, 1999, NEUROSCIENCE, V93, P1197, DOI 10.1016/S0306-4522(99)00232-8
   Digicaylioglu M, 2001, NATURE, V412, P641, DOI 10.1038/35088074
   Doetsch F, 2005, CURR OPIN NEUROBIOL, V15, P121, DOI 10.1016/j.conb.2005.01.018
   Doetsch F, 1999, CELL, V97, P703, DOI 10.1016/S0092-8674(00)80783-7
   Ehrenreich H, 2002, MOL MED, V8, P495, DOI 10.1007/BF03402029
   Gharbawie O, 2004, BEHAV BRAIN RES, V151, P125, DOI 10.1016/j.bbr.2003.08.009
   Gonzalez C, 2006, NEUROPHARMACOLOGY, V50, P777, DOI 10.1016/j.neuropharm.2005.11.018
   Gonzalez C, 2003, EUR J NEUROSCI, V18, P1950, DOI 10.1046/j.1460-9568.2003.02928.x
   Gregg C, 2003, J NEUROSCI, V23, P11587
   Hoyte L, 2004, EXP NEUROL, V188, P200, DOI 10.1016/j.expneurol.2004.05.008
   Imitola J, 2004, P NATL ACAD SCI USA, V101, P18117, DOI 10.1073/pnas.0408258102
   Jin K, 2003, MOL CELL NEUROSCI, V24, P171, DOI 10.1016/S1044-7431(03)00159-3
   Kolb B, 1997, NEUROSCIENCE, V76, P1139, DOI 10.1016/S0306-4522(96)00448-4
   Kolb B, 1983, CAN J PSYCHOL, V37, P211, DOI 10.1037/h0080724
   Lie D, 2004, ANNU REV PHARMACOL, V44, P399, DOI 10.1146/annurev.pharmtox.44.101802.121631
   Lindvall O, 2004, NAT MED, V10, P0, DOI 10.1038/nm1064
   Monfils M, 2005, NEUROSCIENCE, V134, P1, DOI 10.1016/j.neuroscience.2005.04.006
   Morshead C, 1998, DEVELOPMENT, V125, P2251
   Morshead C, 1994, NEURON, V13, P1071, DOI 10.1016/0896-6273(94)90046-9
   Nakatomi H, 2002, CELL, V110, P429, DOI 10.1016/S0092-8674(02)00862-0
   Parent J, 2002, ANN NEUROL, V52, P802, DOI 10.1002/ana.10393
   Reynolds B, 1992, SCIENCE, V255, P1707, DOI 10.1126/science.1553558
   Sanai N, 2004, NATURE, V427, P740, DOI 10.1038/nature02301
   Schallert T, 2000, NEUROPHARMACOLOGY, V39, P777, DOI 10.1016/S0028-3908(00)00005-8
   Schellinger PD, 2004, CURR ATHEROSCLER REP, V6, P288, DOI 10.1007/s11883-004-0060-3
   Shingo T, 2001, J NEUROSCI, V21, P9733, DOI 10.1523/JNEUROSCI.21-24-09733.2001
   Siren A, 2001, P NATL ACAD SCI USA, V98, P4044, DOI 10.1073/pnas.051606598
   Thored P, 2006, STEM CELLS, V24, P739, DOI 10.1634/stemcells.2005-0281
   Wahlgren N, 2004, CEREBROVASC DIS, V17, P153, DOI 10.1159/000074808
   Wang L, 2004, STROKE, V35, P1732, DOI 10.1161/01.STR.0000132196.49028.a4
   Ward N, 2004, ARCH NEUROL-CHICAGO, V61, P1844, DOI 10.1001/archneur.61.12.1844
   West M, 1991, ANAT RECORD, V231, P482, DOI 10.1002/ar.1092310411
   Whishaw I, 2005, BEHAV LAB RAT HDB TE, V0, P162170
   Whishaw I, 1991, BEHAV BRAIN RES, V42, P77, DOI 10.1016/S0166-4328(05)80042-7
   Winkler C, 2005, TRENDS NEUROSCI, V28, P86, DOI 10.1016/j.tins.2004.12.006
   Zhang R, 2004, J CEREBR BLOOD F MET, V24, P441, DOI 10.1097/00004647-200404000-00009
NR 43
TC 187
Z9 193
U1 1
U2 26
PU NATURE PUBLISHING GROUP
PI NEW YORK
PA 75 VARICK STREET, 9TH FLOOR, NEW YORK, NY 10013-1917 USA
SN 0271-678X
EI 
J9 J CEREBR BLOOD F MET
PD MAY 15
PY 2007
VL 27
IS 5
BP 983
EP 997
DI 10.1038/sj.jcbfm.9600402
PG 15
WC Endocrinology & Metabolism; Hematology; Neurosciences
SC Endocrinology & Metabolism; Hematology; Neurosciences & Neurology
GA 161FG
UT WOS:000245999300010
PM 16985505
ER

PT J
AU Windle, Victoria
   Power, Alexandra
   Corbett, Dale
AF Windle, Victoria
   Power, Alexandra
   Corbett, Dale
TI Norepinephrine depletion facilitates recovery of function after focal ischemia in the rat
SO EUROPEAN JOURNAL OF NEUROSCIENCE
LA English
DT Article
DE motor function; N-(2-chloroethyl)-N-ethyl-2-bromobenzylamine; rehabilitation; stroke
ID neurotrophic factor transcript; sensorimotor cortex injury; beta-adrenergic receptor; locus-ceruleus; environmental enrichment; cerebral-ischemia; motor recovery; frontal-cortex; noradrenaline concentration; noradrenergic neuron
AB Previous studies have suggested that increased norepinephrine plays an important role in recovery of function after brain injury; however, the majority of these studies used drugs that are known to also affect other monoamines to increase or decrease norepinephrine. The purpose of the present study was to determine if norepinephrine is required to promote recovery after ischemia. A form of enriched rehabilitation was used to rehabilitate animals after ischemia and the neurotoxin N-(2-chloroethyl)-N-ethyl-2-bromobenzylamine was used to selectively destroy norepinephrine projections from the locus coeruleus. Three sensorimotor tests were used to evaluate the recovery of the animals. Depletion of norepinephrine improved sensorimotor recovery in standard-housed animals and did not impede recovery in the rehabilitation groups. Dopamine beta hydroxylase staining was used to confirm N-(2-chloroethyl)-N-ethyl-2-bromobenzylamine-depleted terminal norepinephrine levels. The amount of norepinephrine terminal staining negatively correlated with recovery of function in the staircase test after ischemia. In addition, enriched rehabilitation increased, but depletion of norepinephrine had no effect on, brain-derived neurotrophic factor protein levels, which have also been linked to improved recovery of function. Together the above findings question the previously postulated role of norepinephrine in recovery of function after stroke.
C1 Mem Univ Newfoundland, Fac Med, St John, NF A1B 3V6, Canada.
RP Corbett, D (通讯作者)，Mem Univ Newfoundland, Fac Med, St John, NF A1B 3V6, Canada.
EM corbett@mun.ca
CR Biernaskie J, 2004, J NEUROSCI, V24, P1245, DOI 10.1523/JNEUROSCI.3834-03.2004
   Biernaskie J, 2001, J NEUROSCI, V21, P5272, DOI 10.1523/JNEUROSCI.21-14-05272.2001
   Blomqvist P, 1985, NEUROSCI LETT, V58, P353, DOI 10.1016/0304-3940(85)90080-1
   Boyeson M, 1993, PHARMACOL BIOCHEM BE, V44, P297, DOI 10.1016/0091-3057(93)90465-6
   Boyeson M, 1990, PHARMACOL BIOCHEM BE, V35, P497, DOI 10.1016/0091-3057(90)90279-Q
   Boyeson M, 1992, BEHAV NEUROSCI, V106, P964, DOI 10.1037/0735-7044.106.6.964
   Brenner E, 1985, EXP NEUROL, V89, P264, DOI 10.1016/0014-4886(85)90282-1
   Butefisch C, 2002, ANN NEUROL, V51, P59, DOI 10.1002/ana.10056
   Butovas S, 2001, RESTOR NEUROL NEUROS, V18, P143
   Dooley D, 1983, NEUROSCIENCE, V9, P889, DOI 10.1016/0306-4522(83)90277-4
   Dunwiddie T, 1983, BRAIN RES, V269, P311, DOI 10.1016/0006-8993(83)90141-5
   Falkenberg T, 1992, NEUROSCI LETT, V138, P153, DOI 10.1016/0304-3940(92)90494-R
   Feeney D, 1982, SCIENCE, V217, P855, DOI 10.1126/science.7100929
   Fritschy J, 1991, PROG BRAIN RES, V88, P257
   Fritschy J, 1992, J COMP NEUROL, V321, P421, DOI 10.1002/cne.903210309
   Garcia C, 2003, NEUROSCIENCE, V119, P721, DOI 10.1016/S0306-4522(03)00192-1
   Gladstone D, 2000, CAN J NEUROL SCI, V27, P97
   Gobbo O, 2004, BEHAV BRAIN RES, V152, P231, DOI 10.1016/j.bbr.2003.10.017
   Goldstein L, 1990, J NEUROSCI METH, V31, P101, DOI 10.1016/0165-0270(90)90154-8
   Goldstein L, 1991, RESTOR NEUROL NEUROS, V3, P41, DOI 10.3233/RNN-1991-3105
   Goldstein L, 1997, PHARMACOL BIOCHEM BE, V58, P1151, DOI 10.1016/S0091-3057(97)00324-9
   Gomez-pinilla F, 2002, J NEUROPHYSIOL, V88, P2187, DOI 10.1152/jn.00152.2002
   Harro J, 2000, PHARMACOL TOXICOL, V86, P197, DOI 10.1034/j.1600-0773.2000.d01-35.x
   Harro J, 2003, BRAIN RES, V976, P209, DOI 10.1016/S0006-8993(03)02677-5
   Heal D, 1993, EUR J PHARMACOL, V249, P37, DOI 10.1016/0014-2999(93)90659-6
   Hovda D, 1984, BRAIN RES, V298, P358, DOI 10.1016/0006-8993(84)91437-9
   Hughes Z, 1998, PSYCHOPHARMACOLOGY, V136, P299, DOI 10.1007/s002130050569
   Ickes B, 2000, EXP NEUROL, V164, P45, DOI 10.1006/exnr.2000.7415
   Johansson B, 2002, J CEREBR BLOOD F MET, V22, P89, DOI 10.1097/00004647-200201000-00011
   Jolkkonen J, 2000, EUR J PHARMACOL, V400, P211, DOI 10.1016/S0014-2999(00)00409-X
   Jones T, 1999, J NEUROSCI, V19, P10153
   Jonsson G, 1981, EUR J PHARMACOL, V72, P173, DOI 10.1016/0014-2999(81)90272-7
   Kask A, 1997, N-S ARCH PHARMACOL, V355, P267, DOI 10.1007/PL00004942
   Kleim J, 2002, NEUROBIOL LEARN MEM, V77, P63, DOI 10.1006/nlme.2000.4004
   Logue M, 1985, LIFE SCI, V37, P403, DOI 10.1016/0024-3205(85)90401-1
   Malberg J, 2000, J NEUROSCI, V20, P9104, DOI 10.1523/jneurosci.20-24-09104.2000
   Metz G, 2002, J NEUROSCI METH, V115, P169, DOI 10.1016/S0165-0270(02)00012-2
   Mogilnicka E, 1986, PHARMACOL BIOCHEM BE, V25, P743, DOI 10.1016/0091-3057(86)90380-1
   Mohammed A, 2002, PROG BRAIN RES, V138, P109, DOI 10.1016/S0079-6123(02)38074-9
   Montoya C, 1991, J NEUROSCI METH, V36, P219, DOI 10.1016/0165-0270(91)90048-5
   Murtha S, 1990, BEHAV BRAIN RES, V39, P249, DOI 10.1016/0166-4328(90)90031-9
   Naka F, 2002, BRAIN RES, V924, P124, DOI 10.1016/S0006-8993(01)03257-7
   Nakamura S, 1989, NEUROSCI LETT, V100, P147, DOI 10.1016/0304-3940(89)90675-7
   Nakamura S, 1990, PROG NEUROBIOL, V34, P505, DOI 10.1016/0301-0082(90)90018-C
   Nakayama H, 1994, ARCH PHYS MED REHAB, V75, P394, DOI 10.1016/0003-9993(94)90161-9
   Nellgard B, 1999, NEUROSCI LETT, V275, P167, DOI 10.1016/S0304-3940(99)00743-0
   Nellgard B, 1999, BRAIN RES, V847, P262, DOI 10.1016/S0006-8993(99)02059-4
   Nibuya M, 1995, J NEUROSCI, V15, P7539
   Nishino K, 1991, NEUROSCIENCE, V43, P361, DOI 10.1016/0306-4522(91)90300-D
   Parker VM, 1986, INT REHABIL MED, V8, P69
   Pham T, 1999, NEUROSCIENCE, V94, P279, DOI 10.1016/S0306-4522(99)00316-4
   Ploughman M, 2005, NEUROSCIENCE, V136, P991, DOI 10.1016/j.neuroscience.2005.08.037
   Prieto M, 2001, PHARMACOL TOXICOL, V88, P152, DOI 10.1034/j.1600-0773.2001.d01-97.x
   Puurunen K, 2001, NEUROPHARMACOLOGY, V40, P597, DOI 10.1016/S0028-3908(00)00182-9
   Ross S, 1976, BRIT J PHARMACOL, V58, P521, DOI 10.1111/j.1476-5381.1976.tb08619.x
   Russo-neustadt A, 2001, BEHAV BRAIN RES, V120, P87, DOI 10.1016/S0166-4328(00)00364-8
   Russo-neustadt A, 2000, NEUROSCIENCE, V101, P305, DOI 10.1016/S0306-4522(00)00349-3
   Sawaki L, 2003, EXP BRAIN RES, V148, P504, DOI 10.1007/s00221-002-1328-x
   Schallert T, 1997, ADV NEUROL, V73, P229
   Stroemer R, 1998, STROKE, V29, P2381, DOI 10.1161/01.STR.29.11.2381
   Swanson L, 1980, NEUROENDOCRINOLOGY, V31, P410, DOI 10.1159/000123111
   Theron C, 1993, NEUROCHEM RES, V18, P1321, DOI 10.1007/BF00975054
   Vaynman S, 2003, NEUROSCIENCE, V122, P647, DOI 10.1016/j.neuroscience.2003.08.001
   Windle V, 2005, BRAIN RES, V1044, P25, DOI 10.1016/j.brainres.2005.02.060
   Windle V, 2006, EXP NEUROL, V201, P324, DOI 10.1016/j.expneurol.2006.04.012
   Wolfman C, 1994, NEUROCHEM INT, V25, P395, DOI 10.1016/0197-0186(94)90147-3
   Zahniser N, 1986, PHARMACOL BIOCHEM BE, V24, P1397, DOI 10.1016/0091-3057(86)90201-7
NR 67
TC 9
Z9 9
U1 0
U2 1
PU WILEY
PI HOBOKEN
PA 111 RIVER ST, HOBOKEN 07030-5774, NJ USA
SN 0953-816X
EI 
J9 EUR J NEUROSCI
PD OCT 15
PY 2007
VL 26
IS 7
BP 1822
EP 1831
DI 10.1111/j.1460-9568.2007.05799.x
PG 10
WC Neurosciences
SC Neurosciences & Neurology
GA 214OY
UT WOS:000249749200009
PM 17868372
ER

PT J
AU Lapchak, PA
   Salgado, KF
   Chao, CH
   Zivin, JA
AF Lapchak, P
   Salgado, K
   Chao, C
   Zivin, J
TI Transcranial near-infrared light therapy improves motor function following embolic strokes in rabbits: An extended therapeutic window study using continuous and pulse frequency delivery modes
SO NEUROSCIENCE
LA English
DT Article
DE laser energy; photobiostimulation; clinical rating scores; recovery of function; acute ischemic stroke; neuro-protection
ID tissue-plasminogen-activator; clinical rating score; acute ischemic-stroke; level laser therapy; thrombolytic therapy; tpa; tenecteplase; irradiation; combination; experience
AB Photon or near-infrared light therapy (NILT) may be an effective neuroprotective method to reduce behavioral dysfunction following an acute ischemic stroke. We evaluated the effects of continuous wave (CW) or pulse wave (P) NILT administered transcranially either 6 or 12 h following embolization, on behavioral outcome. For the studies, we used the rabbit small clot embolic stroke model (RSCEM) using three different treatment regimens: 1) CW power density of 7.5 mW/cm(2); 2) P1 using a frequency of 300 mu s pulse at 1 kHz or 3) P2 using a frequency of 2 ms pulse at 100 Hz. Behavioral analysis was conducted 48 h after embolization, allowing for the determination of the effective stroke dose (P-50) or clot amount (mg) that produces neurological deficits in 50% of the rabbits. Using the RSCEM, a treatment is considered beneficial if it significantly increases the P50 compared with the control group. Quantal dose-response analysis showed that the control group P-50 value was 1.01 +/- 1.0.25 mg (n=31). NILT initiated 6 h following embolization resulted in the following P50 values: (CW) 2.06 +/- 0.59 mg (n=29, P=0.099); (1311) 1.89 +/- 0.29 mg (n=25, P=0.0248) and (P2) 1.92 +/- 0.15 mg (n=33, P=0.0024). NILT started 12 h following embolization resulted in the following P-50 values: (CW) 2.89 +/- 1.76 mg (n=29, P=0.279); (P1) 2.40 +/- 0.99 mg (n=24, P=0.134). At the 6-h post-embolization treatment time, there was a statistically significant increase in P-50 values compared with control for both pulse P1 and P2 modes, but not the CW mode. At the 12-h post-embolization treatment time, neither the CW nor the PI regimens resulted in statistically significant effect, although there was a trend for an improvement. The results show that P mode NILT can result in significant clinical improvement when administered 6 h following embolic strokes in rabbits and should be considered for clinical development. (C) 2007 IBRO. Published by Elsevier Ltd. All rights reserved.
C1 Univ Calif San Diego, Dept Neurosci, MTF 316, La Jolla, CA 92093 USA.
   Vet Adm San Diego Healthcare Syst, San Diego, CA 92161 USA.
   Vet Med Res Fdn, San Diego, CA 92161 USA.
RP Lapchak, PA (通讯作者)，Univ Calif San Diego, Dept Neurosci, MTF 316, 9500 Gilman Dr, La Jolla, CA 92093 USA.
EM plapchak@ucsd.edu
CR Ad N, 2001, INT J CARDIOL, V80, P109, DOI 10.1016/S0167-5273(01)00503-4
   Alberts M, 1998, NEUROLOGY, V51, P0, DOI 10.1212/WNL.51.3_Suppl_3.S53
   Broderick J, 2000, STROKE, V31, P2335, DOI 10.1161/01.STR.31.10.2335
   Clark W, 2000, STROKE, V31, P811, DOI 10.1161/01.STR.31.4.811
   Detaboada L, 2006, LASER SURG MED, V38, P70, DOI 10.1002/lsm.20256
   Grotta J, 1998, STROKE, V29, P429, DOI 10.1161/01.STR.29.2.429
   Grotta J, 2001, ARCH NEUROL-CHICAGO, V58, P2009, DOI 10.1001/archneur.58.12.2009
   Hacke W, 1999, NEUROLOGY, V53, P0
   Ilic S, 2006, PHOTOMED LASER SURG, V24, P458, DOI 10.1089/pho.2006.24.458
   Koops L, 2002, BRIT MED J, V325, P415, DOI 10.1136/bmj.325.7361.415
   Lampl Y, 2007, STROKE, V38, P1843, DOI 10.1161/STROKEAHA.106.478230
   Lapchak P, 2004, STROKE, V35, P1985, DOI 10.1161/01.STR.0000131808.69640.b7
   Lapchak P, 2004, EXP NEUROL, V188, P279, DOI 10.1016/j.expneurol.2004.02.005
   Lapchak P, 2004, EXP NEUROL, V185, P154, DOI 10.1016/j.expneurol.2003.09.009
   Lapchak P, 2002, EXPERT OPIN INV DRUG, V11, P1623, DOI 10.1517/13543784.11.11.1623
   Lapchak P, 2002, STROKE, V33, P2279, DOI 10.1161/01.STR.0000028267.09604.7B
   Lapchak P, 2002, STROKE, V33, P1411, DOI 10.1161/01.STR.0000015346.00054.8B
   Lapchak P, 2007, EXPERT OPIN EMERG DR, V12, P97, DOI 10.1517/14728214.12.1.97
   Lyden P, 1993, CEREBROVAS BRAIN MET, V5, P1
   Oron A, 2006, STROKE, V37, P2620, DOI 10.1161/01.STR.0000242775.14642.b8
   Osborn T, 1999, ANN EMERG MED, V34, P244, DOI 10.1016/S0196-0644(99)70240-4
   Sommer A, 2002, J PROTEOME RES, V1, P475, DOI 10.1021/pr0255396
   Waud D, 1972, J PHARMACOL EXP THER, V183, P577
   Zivin J, 1992, STROKE, V23, P767, DOI 10.1161/01.STR.23.5.767
   Zivin J, 1985, SCIENCE, V230, P1289, DOI 10.1126/science.3934754
   Zivin J, 1990, STROKE, V21, P981, DOI 10.1161/01.STR.21.7.981
   Zivin J, 1988, ARCH NEUROL-CHICAGO, V45, P387, DOI 10.1001/archneur.1988.00520280033012
   Zivin J, 1995, NEW ENGL J MED, V333, P1581
NR 28
TC 98
Z9 99
U1 0
U2 7
PU PERGAMON-ELSEVIER SCIENCE LTD
PI OXFORD
PA THE BOULEVARD, LANGFORD LANE, KIDLINGTON, OXFORD OX5 1GB, ENGLAND
SN 0306-4522
EI 
J9 NEUROSCIENCE
PD SEP 21
PY 2007
VL 148
IS 4
BP 907
EP 914
DI 10.1016/j.neuroscience.2007.07.002
PG 8
WC Neurosciences
SC Neurosciences & Neurology
GA 216WF
UT WOS:000249909000008
PM 17693028
ER

PT J
AU Masuda, Tadashi
   Hida, Hideki
   Kanda, Yoshie
   Aihara, Noritaka
   Ohta, Kengo
   Yamada, Kazuo
   Nishino, Hitoo
AF Masuda, Tadashi
   Hida, Hideki
   Kanda, Yoshie
   Aihara, Noritaka
   Ohta, Kengo
   Yamada, Kazuo
   Nishino, Hitoo
TI Oral administration of metal chelator ameliorates motor dysfunction after a small hemorrhage near the internal capsule in rat
SO JOURNAL OF NEUROSCIENCE RESEARCH
LA English
DT Article
DE intracerebral hemorrhage; ferrous iron; oligodendrocyte; hydroxyl radical
ID experimental intracerebral hemorrhage; hydrogen-peroxide; brain edema; cultured neuron; cell-death; iron; glutathione; injury; neurotoxicity; expression
AB Cerebral hemorrhage leads to local production of free iron, radicals, cytokines, etc. To investigate whether a decrease of iron-mediated radical production influences functional recovery after intracerebral hemorrhage (ICH), a modified ICH rat model with a small hemorrhage near the internal capsule (IC) accompanied with relatively severe motor dysfunction was first developed. Then clioquinol (CQ), an iron chelator that reduces hydroxyl radical production, was orally administrated. Injection of different doses of Type IV collagenase (1.4 mu l 1-200 U/ml) into the left striatum near the IC in Wistar rats showed that injection of 7.5 U/ml collagenase resulted in a small hemorrhoidal lesion near the IC with relatively severe motor dysfunction (IC model). Retrograde labeling of neurons in the sensory-motor cortex and axons in the corticospinal tract using Fluoro-gold (FG) injection into the spinal cord (C3-C4) showed that few labeled neurons in the sensory-motor cortex were detected in the IC model, FG-labeled axons disappeared, and FG-including ED-1-positive cells appeared within 24 hr in the IC. Assessments of behavior and histologic analysis after oral administration of CQ in the IC model indicated that oral administration of CQ prevented a decrease of FG-labeled neurons, and resulted in better motor-function recovery. CQ inhibited hydrogen peroxide-induced cell toxicity in oligodendrocytes in vitro, but not in neurons. Our data suggests that CQ ameliorated motor dysfunction after a small hemorrhage near the IC by a mechanism that is related to reduction of chain-reactive hydroxyl radical production in oligodendrocytes. (c) 2006 Wiley-Liss, Inc.
C1 Nagoya City Univ, Grad Sch Med Sci, Dept Neurophysiol & Brain Sci, Mizuho Ku, Nagoya, Aichi 4678601, Japan.
   Nagoya City Univ, Grad Sch Med Sci, Dept Neurosurg & Restorat Neurosci, Mizuho Ku, Nagoya, Aichi 4678601, Japan.
RP Hida, H (通讯作者)，Nagoya City Univ, Grad Sch Med Sci, Dept Neurophysiol & Brain Sci, Mizuho Ku, 1 Kawasumi,Mizuho Cho, Nagoya, Aichi 4678601, Japan.
EM hhida@med.nagoya-cu.ac.jp
CR Altumbabic M, 1998, STROKE, V29, P1917, DOI 10.1161/01.STR.29.9.1917
   Back S, 1998, J NEUROSCI, V18, P6241
   Baud O, 2004, J NEUROSCI, V24, P1531, DOI 10.1523/JNEUROSCI.3989-03.2004
   Benvenisti-zarom L, 2005, NEUROPHARMACOLOGY, V49, P687, DOI 10.1016/j.neuropharm.2005.04.023
   Cherny R, 2001, NEURON, V30, P665, DOI 10.1016/S0896-6273(01)00317-8
   Chesney J, 1995, STROKE, V26, P312, DOI 10.1161/01.STR.26.2.312
   Delbigio M, 1996, STROKE, V27, P2312, DOI 10.1161/01.STR.27.12.2312
   Dirnagl U, 1999, TRENDS NEUROSCI, V22, P391, DOI 10.1016/S0166-2236(99)01401-0
   Fragoso G, 2004, J NEUROCHEM, V90, P392, DOI 10.1111/j.1471-4159.2004.02488.x
   Goldstein L, 2003, J NEUROSCI RES, V73, P113, DOI 10.1002/jnr.10633
   Hains B, 2003, J COMP NEUROL, V462, P328, DOI 10.1002/cne.10733
   Halliwell B, 1992, J NEUROCHEM, V59, P1609, DOI 10.1111/j.1471-4159.1992.tb10990.x
   Hida H, 1998, J NEUROSCI, V18, P8712
   Hirrlinger J, 2002, J NEUROCHEM, V82, P635, DOI 10.1046/j.1471-4159.2002.00999.x
   Huang F, 2002, J NEUROSURG, V96, P287, DOI 10.3171/jns.2002.96.2.0287
   Imamura N, 2003, NEUROSCI RES, V46, P289, DOI 10.1016/S0168-0102(03)00065-8
   Kaur D, 2003, NEURON, V37, P899, DOI 10.1016/S0896-6273(03)00126-0
   Kidani Y, 1974, JPN ANALYST, V23, P1375
   Kotaki H, 1983, J PHARMACOBIO-DYNAM, V6, P773
   Kress G, 2002, J NEUROSCI, V22, P5848
   Mayne M, 2001, STROKE, V32, P240, DOI 10.1161/01.STR.32.1.240
   Mccarthy K, 1980, J CELL BIOL, V85, P890, DOI 10.1083/jcb.85.3.890
   Montaner J, 2001, STROKE, V32, P2762, DOI 10.1161/hs1201.99512
   Mronga T, 2004, GLIA, V46, P446, DOI 10.1002/glia.20022
   Nakamura T, 2004, J NEUROSURG, V100, P672, DOI 10.3171/jns.2004.100.4.0672
   Padmanabhan G, 1989, ANAL PROFILES DRUG S, V0, P57
   Peeling J, 1998, BRAIN RES, V795, P63, DOI 10.1016/S0006-8993(98)00253-4
   Peeling J, 2001, NEUROPHARMACOLOGY, V40, P433, DOI 10.1016/S0028-3908(00)00170-2
   Rosenberg G, 1990, STROKE, V21, P801, DOI 10.1161/01.STR.21.5.801
   Sinar E, 1987, J NEUROSURG, V66, P568, DOI 10.3171/jns.1987.66.4.0568
   Suh S, 2000, BRAIN RES, V852, P268, DOI 10.1016/S0006-8993(99)02095-8
   Wagner K, 2003, J CEREBR BLOOD F MET, V23, P629, DOI 10.1097/01.WCB.0000073905.87928.6D
   Wu J, 2003, STROKE, V34, P2964, DOI 10.1161/01.STR.0000103140.52838.45
   Yang G, 1994, J NEUROSURG, V81, P93, DOI 10.3171/jns.1994.81.1.0093
   Yang Z, 2005, J NEUROSCI METH, V149, P50, DOI 10.1016/j.jneumeth.2005.05.003
   Youdim M, 1990, ADV NEUROL, V53, P155
NR 36
TC 38
Z9 39
U1 0
U2 5
PU WILEY
PI HOBOKEN
PA 111 RIVER ST, HOBOKEN 07030-5774, NJ USA
SN 0360-4012
EI 
J9 J NEUROSCI RES
PD JAN 15
PY 2007
VL 85
IS 1
BP 213
EP 222
DI 10.1002/jnr.21089
PG 10
WC Neurosciences
SC Neurosciences & Neurology
GA 127QQ
UT WOS:000243601800019
PM 17061255
ER

PT J
AU Wu, Ching-yi
   Chen, Chia-ling
   Tsai, Wen-chung
   Lin, Keh-chung
   Chou, Shih-han
AF Wu, Ching-yi
   Chen, Chia-ling
   Tsai, Wen-chung
   Lin, Keh-chung
   Chou, Shih-han
TI A randomized controlled trial of modified constraint-induced movement therapy for elderly stroke survivors: Changes in motor impairment, daily functioning, and quality of life
SO ARCHIVES OF PHYSICAL MEDICINE AND REHABILITATION
LA English
DT Article
DE controlled clinical trials; occupational therapy; quality of life; rehabilitation; stroke
ID independence measure; interrater reliability; subacute stroke; rehabilitation; recovery; scale; performance; validity
AB Objective: To examine the benefits of modified constraint-induced movement therapy (mCIMT) on motor function, daily function, and health-related quality of life (HRQOL) in elderly stroke survivors. Design: Two-group randomized controlled trial, with pretreatment and posttreatment measures. Setting: Rehabilitation clinics. Participants: Twenty-six elderly stroke patients (mean age, 72y) with 0.5 to 31 months postonset of a first-ever cerebrovascular accident. Interventions: Twenty-six patients received either mCIMT (restraint of the unaffected limb combined with intensive training of the affected limb) or traditional rehabilitation for a period of 3 weeks. Main Outcome Measures: Outcome measures included the Fugl-Meyer Assessment (FMA), FIM instrument, Motor Activity Log (MAL), and Stroke Impact Scale (SIS). The FMA evaluated the severity of motor impairment; the FIM instrument and MAL reported daily function; and the SIS detected HRQOL. Results: The mCIMT group exhibited significantly greater improvements in motor function, daily function, and the physical domain of HRQOL than the traditional rehabilitation group. Patients in the mCIMT group perceived significantly greater percent of recovery after treatment than patients in the traditional rehabilitation group. Conclusions: These findings suggest mCIMT is a promising intervention for improving motor function, daily function, and physical aspects of HRQOL in elderly patients with stroke. The mCIMT was well tolerated by the elderly patients even though it is a rigorous training program.
C1 Natl Taiwan Univ, Coll Med, Sch Occupat Therapy, Taipei 100, Taiwan.
   Natl Taiwan Univ Hosp, Dept Phys Med & Rehabil, Taipei, Taiwan.
   Chang Gung Univ, Grad Inst Clin Behav Sci, Tao Yuan, Taiwan.
   Chang Gung Univ, Dept Occupat Therapy, Tao Yuan, Taiwan.
   Chang Gung Mem Hosp, Dept Phys Med & Rehabil, Tao Yuan, Taiwan.
RP Lin, KC (通讯作者)，Natl Taiwan Univ, Coll Med, Sch Occupat Therapy, 17,F4,Xu Zhou Rd, Taipei 100, Taiwan.
EM kclin@ha.mc.ntu.edu.tw
CR Altman D, 2001, ANN INTERN MED, V134, P663, DOI 10.7326/0003-4819-134-8-200104170-00012
   *am HA, 2006, HEART DIS STROK STAT, V0, P0
   Bohannon R, 1987, PHYS THER, V67, P206, DOI 10.1093/ptj/67.2.206
   Brogardh C, 2006, CLIN REHABIL, V20, P218, DOI 10.1191/0269215506cr937oa
   Brunnstrom S, 1970, MOVEMENT THERAPY HEM, V0, P0
   Carmeli E, 2003, J GERONTOL A-BIOL, V58, P146, DOI 10.1093/gerona/58.2.M146
   Chau N, 1994, DISABIL REHABIL, V16, P63
   Cohen J, 1988, V2ND, V0, P0
   Dettmers C, 2005, ARCH PHYS MED REHAB, V86, P204, DOI 10.1016/j.apmr.2004.05.007
   Difabio R, 1990, PHYS THER, V70, P542, DOI 10.1093/ptj/70.9.542
   Dodds T, 1993, ARCH PHYS MED REHAB, V74, P531, DOI 10.1016/0003-9993(93)90119-U
   Dromerick A, 2000, STROKE, V31, P2984, DOI 10.1161/01.STR.31.12.2984
   Duncan P, 2003, ARCH PHYS MED REHAB, V84, P950, DOI 10.1016/S0003-9993(03)00035-2
   Duncan P, 1983, PHYS THER, V63, P1606, DOI 10.1093/ptj/63.10.1606
   Duncan P, 1999, STROKE, V30, P2131, DOI 10.1161/01.STR.30.10.2131
   Fuglmeyer A, 1975, SCAND J REHABIL MED, V7, P13
   Gosman-hedstrom G, 2000, DISABIL REHABIL, V22, P702, DOI 10.1080/09638280050191972
   Grotta J, 2004, STROKE, V35, P2699, DOI 10.1161/01.STR.0000143320.64953.c4
   Guan J, 2000, J GERONTOL B-PSYCHOL, V55, P0, DOI 10.1093/geronb/55.3.P151
   Hamilton B, 1994, SCAND J REHABIL MED, V26, P115
   Hamilton B, 1987, REHABILITATION OUTCO, V0, P137
   Kidd D, 1995, DISABIL REHABIL, V17, P10, DOI 10.3109/09638289509166622
   Kwakkel G, 2002, J NEUROL NEUROSUR PS, V72, P473
   Mcauley E, 2000, PREV MED, V31, P608, DOI 10.1006/pmed.2000.0740
   Miltner W, 1999, STROKE, V30, P586, DOI 10.1161/01.STR.30.3.586
   Murphy M, 2003, TOP GERIATR REHABIL, V19, P3
   Page S, 2004, ARCH PHYS MED REHAB, V85, P1377, DOI 10.1016/j.apmr.2003.12.031
   Page S, 2002, NEUROREHAB NEURAL RE, V16, P290, DOI 10.1177/154596802401105225
   Page S, 2002, AM J PHYS MED REHAB, V81, P870, DOI 10.1097/00002060-200211000-00013
   Page S, 2002, CLIN REHABIL, V16, P55, DOI 10.1191/0269215502cr473oa
   Page S, 2001, J REHABIL RES DEV, V38, P583
   Portney L, 2000, FDN CLIN RES APPL AP, V0, P0
   Ranganathan V, 2001, J GERONTOL A-BIOL, V56, P0, DOI 10.1093/gerona/56.8.M518
   Ricauda N, 2004, J AM GERIATR SOC, V52, P278, DOI 10.1111/j.1532-5415.2004.52069.x
   Rosnow R, 1991, ESSENTIALS BEHAV RES, V0, P0
   Samsa G, 2004, J REHABIL RES DEV, V41, P279, DOI 10.1682/JRRD.2003.08.0117
   Stephens S, 2005, J AM GERIATR SOC, V53, P103, DOI 10.1111/j.1532-5415.2005.53019.x
   Stevens J, 1992, APPL MULTIVARIATE ST, V0, P0
   Studenski S, 2005, STROKE, V36, P1764, DOI 10.1161/01.STR.0000174192.87887.70
   Sunderland A, 2005, NEUROPSYCHOL REHABIL, V15, P81, DOI 10.1080/09602010443000047
   Taub E, 2002, NAT REV NEUROSCI, V3, P228, DOI 10.1038/nrn754
   Taub E, 1999, J REHABIL RES DEV, V36, P237
   Teng E, 1987, J CLIN PSYCHIAT, V48, P314
   Uswatte G, 1999, COGNITITVE NERUOREHA, V0, P215
   Van DLJ, 1999, STROKE, V30, P2369, DOI 10.1161/01.STR.30.11.2369
   *who , 1999, ICIDH 2 INT CLASS FU, V0, P0
NR 46
TC 88
Z9 103
U1 0
U2 17
PU W B SAUNDERS CO-ELSEVIER INC
PI PHILADELPHIA
PA 1600 JOHN F KENNEDY BOULEVARD, STE 1800, PHILADELPHIA, PA 19103-2899 USA
SN 0003-9993
EI 
J9 ARCH PHYS MED REHAB
PD MAR 15
PY 2007
VL 88
IS 3
BP 273
EP 278
DI 10.1016/j.apmr.2006.11.021
PG 6
WC Rehabilitation; Sport Sciences
SC Rehabilitation; Sport Sciences
GA 142AU
UT WOS:000244621600001
PM 17321816
ER

PT J
AU Bu, Youngmin
   Rho, Seongjoo
   Kim, Jinmo
   Kim, MY
   Lee, DH
   Kim, SY
   Choi, Hoyoung
   Kim, Hocheol
AF Bu, Youngmin
   Rho, Seongjoo
   Kim, Jinmo
   Kim, Mi
   Lee, Dae
   Kim, Sun
   Choi, Hoyoung
   Kim, Hocheol
TI Neuroprotective effect of tyrosol on transient focal cerebral ischemia in rats
SO NEUROSCIENCE LETTERS
LA English
DT Article
DE tyrosol; neuroprotection; transient focal cerebral ischemia; sensory motor function; stroke
ID brain-barrier permeability; virgin olive oil; artery occlusion; oxidative stress; white wine; stroke; reperfusion; strategy; phenolics; recovery
AB Tyrosol (2-(4-hydroxyphenyl)ethanol) is a well-known phenolic compound with antioxidant properties that is present in wine, olive oil, and other plant-derived products. The purpose of this study was to determine the neuroprotective effect of tyrosol in a stroke animal model. By using the transient middle cerebral artery occlusion rat model (2 h of occlusion, 22 h of reperfusion), we investigated the effects of tyrosol on infarct volume and sensory motor function deficit by performing 2,3,5-triphenyltetrazolium chloride staining and behavior tests after ischernia. Tyrosol showed a dose-dependent neuroprotective effect that peaked at 64.9% in rats treated with 30 mg/kg of tyrosol. In rotarod, beam balance, and foot fault tests, tyrosol exhibited protective effects against the sensory motor dysfunction. In conclusion, our results suggest that tyrosol is an appropriate candidate to be used in stroke therapy. (c) 2006 Elsevier Ireland Ltd. All rights reserved.
C1 Kyung Hee Univ, Dept Herbal Pharmacol, Coll Oriental Med, Tongdaemun Ku, Seoul 130701, South Korea.
   Woosuk Univ, Coll Pharm, Dept Herbal & Pharmacol, Chonbuk 565701, South Korea.
   Neumed Co LTD, KISTEM, Seoul, South Korea.
   Kyung Hee Univ, Grad Sch EW Med Sci, Dept Herbal Pharmacol, Kyunggido 449701, South Korea.
RP Kim, H (通讯作者)，Kyung Hee Univ, Dept Herbal Pharmacol, Coll Oriental Med, Tongdaemun Ku, 1 Hoegi Dong, Seoul 130701, South Korea.
EM hckim@khu.ac.kr
CR Albayrak S, 1997, ACTA NEUROPATHOL, V94, P158, DOI 10.1007/s004010050688
   Barone F, 1992, STROKE, V23, P1337, DOI 10.1161/01.STR.23.9.1337
   Belayev L, 1996, BRAIN RES, V739, P88, DOI 10.1016/S0006-8993(96)00815-3
   Bertelli A, 2002, ANN NY ACAD SCI, V957, P295, DOI 10.1111/j.1749-6632.2002.tb02929.x
   Choi D, 1988, NEURON, V1, P623, DOI 10.1016/0896-6273(88)90162-6
   Covas M, 2003, DRUG EXP CLIN RES, V29, P203
   Danton G, 2004, AM J NEURORADIOL, V25, P181
   Dawson T, 1992, ANN NEUROL, V32, P297, DOI 10.1002/ana.410320302
   De LPR, 1999, BIOCHEM PHARMACOL, V57, P445, DOI 10.1016/S0006-2952(98)00320-7
   De LPR, 2001, LIFE SCI, V69, P1213, DOI 10.1016/S0024-3205(01)01218-8
   Feuerstein G, 1997, ANN NY ACAD SCI, V825, P179, DOI 10.1111/j.1749-6632.1997.tb48428.x
   Gehrmann J, 1992, J CEREBR BLOOD F MET, V12, P257, DOI 10.1038/jcbfm.1992.36
   Giovannini L, 2002, INT J TISSUE REACT, V24, P53
   Hernandez T, 1988, EXP NEUROL, V102, P318, DOI 10.1016/0014-4886(88)90226-9
   Lipton P, 1999, PHYSIOL REV, V79, P1431, DOI 10.1152/physrev.1999.79.4.1431
   Longa E, 1989, STROKE, V20, P84, DOI 10.1161/01.STR.20.1.84
   Margaill I, 2005, FREE RADICAL BIO MED, V39, P429, DOI 10.1016/j.freeradbiomed.2005.05.003
   Puurunen K, 2001, NEUROPHARMACOLOGY, V40, P597, DOI 10.1016/S0028-3908(00)00182-9
   Rogers D, 1997, STROKE, V28, P2060, DOI 10.1161/01.STR.28.10.2060
   Sinha K, 2002, LIFE SCI, V71, P655, DOI 10.1016/S0024-3205(02)01691-0
   Tamura A, 1981, J CEREBR BLOOD F MET, V1, P53, DOI 10.1038/jcbfm.1981.6
   Thiyagarajan M, 2004, LIFE SCI, V74, P969, DOI 10.1016/j.lfs.2003.06.042
   Traystman R, 1991, J APPL PHYSIOL, V71, P1185, DOI 10.1152/jappl.1991.71.4.1185
   Zhang L, 2000, J NEUROL SCI, V174, P141, DOI 10.1016/S0022-510X(00)00268-9
NR 24
TC 70
Z9 76
U1 1
U2 5
PU ELSEVIER IRELAND LTD
PI CLARE
PA ELSEVIER HOUSE, BROOKVALE PLAZA, EAST PARK SHANNON, CO, CLARE, 00000, IRELAND
SN 0304-3940
EI 
J9 NEUROSCI LETT
PD MAR 13
PY 2007
VL 414
IS 3
BP 218
EP 221
DI 10.1016/j.neulet.2006.08.094
PG 4
WC Neurosciences
SC Neurosciences & Neurology
GA 148XH
UT WOS:000245110200005
PM 17316989
ER

PT J
AU Page, SJ
   Levine, Peter
AF Page, Stephen
   Levine, Peter
TI Modified constraint-induced therapy extension: using remote technologies to improve function
SO ARCHIVES OF PHYSICAL MEDICINE AND REHABILITATION
LA English
DT Article
DE movement disorders; physical therapy techniques; rehabilitation; stroke; telemedicine
ID induced movement therapy; motor function-test; chronic stroke; forced use; upper extremity; reliability; autocite; deficit
AB Objective: To determine efficacy of a modified constraint-induced therapy extension (mCITE) protocol, in which persons with stroke participated in therapy sessions via the Internet. Design: Pre-post, single-blinded case series. Setting: Outpatient clinic. Participants: Four people with stroke who experienced stroke more than 1 year prior to study entry exhibiting upperlimb hemiparesis and nonuse. Intervention: Subjects participated in online, 30-minute therapy sessions, 3 times a week for 10 weeks using personal computer-based cameras and free network meeting software. During the same period, subjects' less affected hands and wrists were restrained every weekday for 5 hours. Patients completed online logs to document restraint use and activities practiced at home. Main Outcome Measures: The Motor Activity Log (MAL) and Wolf Motor Function Test (WMFT). We also used a structured interview to ask patients about their satisfaction with the protocol. Results: After intervention, subjects exhibited marked improvements in more affected arm use (+2.7, +2.06, +1.7, +2,83, respectively), quality of movement (+2.1, +2.1, +2.03, +1.9, respectively), as measured by the MAL, and speed increases while performing WMFT tasks. Subjects' mCITE satisfaction and adherence were high, and motor changes translated to ability to perform valued activities. Conclusions: A home-based, modified constraint-induced movement therapy program is feasible and appears to increase more affected arm use and function using commercially available, inexpensive technologies.
C1 Univ Cincinnati, Acad Med Ctr, Dept Rehabil Sci, Cincinnati, OH 45267 USA.
   Univ Cincinnati, Acad Med Ctr, Dept Phys Med & Rehabil, Cincinnati, OH 45267 USA.
   Univ Cincinnati, Acad Med Ctr, Dept Neurosci, Cincinnati, OH 45267 USA.
   Univ Cincinnati, Acad Med Ctr, Greater Cincinnati Northern Kentucky Stroke Team, Cincinnati, OH 45267 USA.
   Univ Cincinnati, Acad Med Ctr, Inst Study Hlth, Cincinnati, OH 45267 USA.
   Drake Rehabil Ctr, Neuromotor Recovery & Rehabil Lab, Cincinnati, OH USA.
RP Page, SJ (通讯作者)，Univ Cincinnati, Acad Med Ctr, Dept Rehabil Sci, 3202 Eden Ave,Ste 275, Cincinnati, OH 45267 USA.
EM Stephen.Page@uc.edu
CR *americanheartassociation , 2004, HEART STROK STAT UPD, V0, P0
   Bamford J, 1990, J NEUROL NEUROSUR PS, V53, P824, DOI 10.1136/jnnp.53.10.824
   Bohannon R, 1987, PHYS THER, V67, P206, DOI 10.1093/ptj/67.2.206
   Dobkin B, 1995, NEUROLOGY, V45, P0
   Hakkennes S, 2005, AUST J PHYSIOTHER, V51, P221, DOI 10.1016/S0004-9514(05)70003-9
   Hidler J, 2005, TOP STROKE REHABIL, V12, P22, DOI 10.1310/RYT5-62N4-CTVX-8JTE
   Jorgensen H, 1995, ARCH PHYS MED REHAB, V76, P406, DOI 10.1016/S0003-9993(95)80568-0
   Lashley K, 1924, ARCH NEURO PSYCHIATR, V12, P249, DOI 10.1001/archneurpsyc.1924.02200030002001
   Lum P, 2004, J REHABIL RES DEV, V41, P249, DOI 10.1682/JRRD.2003.06.0092
   Miltner W, 1999, STROKE, V30, P586, DOI 10.1161/01.STR.30.3.586
   Morris D, 2001, ARCH PHYS MED REHAB, V82, P750, DOI 10.1053/apmr.2001.23183
   Mulder T, 2005, EXP BRAIN RES, V163, P344, DOI 10.1007/s00221-004-2179-4
   Page S, 2002, NEUROREHAB NEURAL RE, V16, P290, DOI 10.1177/154596802401105225
   Page S, 2002, ARCH PHYS MED REHAB, V83, P286, DOI 10.1053/apmr.2002.28007
   Page S, 2002, AM J PHYS MED REHAB, V81, P870, DOI 10.1097/00002060-200211000-00013
   Page S, 2002, CLIN REHABIL, V16, P55, DOI 10.1191/0269215502cr473oa
   Page S, 2001, J REHABIL RES DEV, V38, P583
   Page S, 2005, NEUROREHAB NEURAL RE, V19, P27, DOI 10.1177/1545968304272701
   Page S, 2004, ARCH PHYS MED REHAB, V85, P14, DOI 10.1016/S0003-9993(03)00481-7
   Parker VM, 1986, INT REHABIL MED, V8, P69
   Peter C, 1998, FUNKTIONELLE BILDGEB, V0, P199
   Pierce S, 2003, NEUROREHAB NEURAL RE, V17, P214, DOI 10.1177/0888439003259424
   Ryan A, 2002, ARCH PHYS MED REHAB, V83, P1703, DOI 10.1053/apmr.2002.36399
   Sterr A, 2002, ARCH PHYS MED REHAB, V83, P1374, DOI 10.1053/apmr.2002.35108
   Szaflarski J, 2006, ARCH PHYS MED REHAB, V87, P1052, DOI 10.1016/j.apmr.2006.04.018
   Taub E, 2005, STROKE, V36, P1301, DOI 10.1161/01.STR.0000166043.27545.e8
   Taub E, 1993, ARCH PHYS MED REHAB, V74, P347
   Teng E, 1987, J CLIN PSYCHIAT, V48, P314
   Tower S, 1940, BRAIN, V63, P36, DOI 10.1093/brain/63.1.36
   Van DLJ, 2004, STROKE, V35, P1410, DOI 10.1161/01.STR.0000126900.24964.7e
   Van DLJ, 1999, STROKE, V30, P2369, DOI 10.1161/01.STR.30.11.2369
   Winstein C, 1991, PHYS THER, V71, P140, DOI 10.1093/ptj/71.2.140
   Wolf S, 1989, EXP NEUROL, V104, P125, DOI 10.1016/S0014-4886(89)80005-6
   Wolf S, 2001, STROKE, V32, P1635, DOI 10.1161/01.STR.32.7.1635
   Yavuzer G, 2002, INT J REHABIL RES, V25, P235, DOI 10.1097/00004356-200209000-00010
NR 35
TC 28
Z9 29
U1 0
U2 8
PU W B SAUNDERS CO-ELSEVIER INC
PI PHILADELPHIA
PA 1600 JOHN F KENNEDY BOULEVARD, STE 1800, PHILADELPHIA, PA 19103-2899 USA
SN 0003-9993
EI 
J9 ARCH PHYS MED REHAB
PD JUL 15
PY 2007
VL 88
IS 7
BP 922
EP 927
DI 10.1016/j.apmr.2007.03.038
PG 6
WC Rehabilitation; Sport Sciences
SC Rehabilitation; Sport Sciences
GA 187SQ
UT WOS:000247869200016
PM 17601475
ER

PT J
AU Alon, Gad
   Levitt, AF
   Mccarthy, PA
AF Alon, Gad
   Levitt, Alan
   Mccarthy, Patricia
TI Functional electrical stimulation enhancement of upper extremity functional recovery during stroke rehabilitation: A pilot study
SO NEUROREHABILITATION AND NEURAL REPAIR
LA English
DT Article
DE electrical stimulation; stroke; hand function; task-specific training
ID triggered neuromuscular stimulation; randomized controlled-trial; motor-function-test; upper-limb; exercise program; acute hemiplegia; subacute stroke; moderate stroke; hand function; therapy
AB Objective. To test if functional electrical stimulation (FES) can enhance the recovery of upper extremity function during early stroke rehabilitation. Methods. Open-label block-randomized trial, begun during inpatient rehabilitation and continued at the patients' home. Patients were assigned to either FES combined with task-specific upper extremity rehabilitation (n = 7) or a control group that received task-specific therapy alone (n = 8) over 12 weeks. Outcome measures. Hand function (Box & Blocks B & B; Jebsen-Taylor light object lift, J-T) and motor control (modified Fugl-Meyer, mF-M) were video-recorded for both upper extremities at baseline, 4, 8, and 12 weeks. Results. B&B mean score at 12 weeks favored (P =.049) the FES group (42.3 +/- 16.6 blocks) over the control group (26.3 +/- 11.0 blocks). The FES group J-T task was 6.7 +/- 2.9 seconds and faster (P =.049) than the 11.8 +/- 5.4 seconds of the control group. Mean mF-M score of the FES group at 12 weeks was 49.3 +/- 5.1 points out of 54, compared to the control group that scored 40.6 +/- 8.2 points (P = .042). All patients regained hand function. Conclusion. Upper extremity task-oriented training that begins soon after stroke that incorporates FES may improve upper extremity functional use in patients with mild/moderate paresis more than task-oriented training without FES.
C1 Univ Maryland, Sch Med, Dept Phys Therapy & Rehabil Sci, Baltimore, MD 21201 USA.
   Univ Maryland, Sch Med, Dept Med, Baltimore, MD 21201 USA.
RP Alon, G (通讯作者)，Univ Maryland, Sch Med, Dept Phys Therapy & Rehabil Sci, 100 Penn St, Baltimore, MD 21201 USA.
EM galon@som.umaryland.edu
CR Alon G, 2003, NEUROREHABILITATION, V18, P215
   Alon G, 2003, J STROKE CEREBROVASC DIS, V12, P209, DOI 10.1016/S1052-3057(03)00076-4
   Alon G, 2002, J STROKE CEREBROVASC DIS, V11, P99, DOI 10.1053/jscd.2002.127107
   Berner Y, 2004, ARCH GERONTOL GERIAT, V39, P125, DOI 10.1016/j.archger.2004.02.003
   Bovendeerdt T, 2004, CLIN REHABIL, V18, P195, DOI 10.1191/0269215504cr722oa
   Cauraugh J, 2000, STROKE, V31, P1360, DOI 10.1161/01.STR.31.6.1360
   Cauraugh J, 2003, J NEUROL SCI, V215, P13, DOI 10.1016/S0022-510X(03)00169-2
   Cauraugh J, 2003, J NEUROL NEUROSUR PS, V74, P1562, DOI 10.1136/jnnp.74.11.1562
   Cauraugh J, 2002, STROKE, V33, P1589, DOI 10.1161/01.STR.0000016926.77114.A6
   Chae J, 1998, STROKE, V29, P975, DOI 10.1161/01.STR.29.5.975
   Crum R, 1993, JAMA-J AM MED ASSOC, V269, P2386, DOI 10.1001/jama.269.18.2386
   Dobkin B, 2005, NEW ENGL J MED, V352, P1677, DOI 10.1056/NEJMcp043511
   Duncan P, 1998, STROKE, V29, P2055, DOI 10.1161/01.STR.29.10.2055
   Duncan P, 2003, STROKE, V34, P2173, DOI 10.1161/01.STR.0000083699.95351.F2
   Ferraro M, 2002, NEUROREHAB NEURAL RE, V16, P283, DOI 10.1177/154596830201600306
   Feys H, 2004, STROKE, V35, P924, DOI 10.1161/01.STR.0000121645.44752.f7
   Goodwin G, 2003, J PSYCHOPHARMACOL, V17, P1
   Gritsenko V, 2004, ARCH PHYS MED REHAB, V85, P881, DOI 10.1016/j.apmr.2003.08.094
   Kim S, 2003, ARCH PHYS MED REHAB, V84, P719, DOI 10.1016/S0003-9993(03)04973-0
   Kimberley T, 2004, EXP BRAIN RES, V154, P450, DOI 10.1007/s00221-003-1695-y
   Kwakkel G, 2002, PHYS THER, V82, P432, DOI 10.1093/ptj/82.5.432
   Kwakkel G, 2003, STROKE, V34, P2181, DOI 10.1161/01.STR.0000087172.16305.CD
   Kwakkel G, 2006, DISABIL REHABIL, V28, P823, DOI 10.1080/09638280500534861
   Laufer Y, 2001, NEUROREHAB NEURAL RE, V15, P167, DOI 10.1177/154596830101500303
   Nakayama H, 1994, ARCH PHYS MED REHAB, V75, P852, DOI 10.1016/0003-9993(94)90108-2
   Page S, 2004, ARCH PHYS MED REHAB, V85, P14, DOI 10.1016/S0003-9993(03)00481-7
   Pandyan A, 1997, CLIN REHABIL, V11, P123, DOI 10.1177/026921559701100205
   Pang M, 2006, ARCH PHYS MED REHAB, V87, P1, DOI 10.1016/j.apmr.2005.08.113
   Platz T, 2005, CLIN REHABIL, V19, P404, DOI 10.1191/0269215505cr832oa
   Pohl P, 2006, CLIN REHABIL, V20, P246, DOI 10.1191/0269215506cr916oa
   Pomeroy V, 2006, STROKE, V0, P0
   Popovic M, 2003, J REHABIL RES DEV, V40, P443, DOI 10.1682/JRRD.2003.09.0443
   Powell J, 1999, STROKE, V30, P1384, DOI 10.1161/01.STR.30.7.1384
   Ring H, 2005, J REHABIL MED, V37, P32, DOI 10.1080/16501970410035387
   Rodgers H, 2003, CLIN REHABIL, V17, P579, DOI 10.1191/0269215503cr652oa
   Shepherd RB, 2001, NEURAL PLASTICITY, V8, P121, DOI 10.1155/NP.2001.121
   Sullivan J, 2004, PHYS THER, V84, P1045, DOI 10.1093/ptj/84.11.1045
   Winstein C, 2004, ARCH PHYS MED REHAB, V85, P620, DOI 10.1016/j.apmr.2003.06.027
   Wolf S, 2001, STROKE, V32, P1635, DOI 10.1161/01.STR.32.7.1635
   Wolf S, 2005, NEUROREHAB NEURAL RE, V19, P194, DOI 10.1177/1545968305276663
   Yozbatiran N, 2006, CLIN REHABIL, V20, P4, DOI 10.1191/0269215506cr928oa
NR 41
TC 126
Z9 143
U1 5
U2 30
PU SAGE PUBLICATIONS INC
PI THOUSAND OAKS
PA 2455 TELLER RD, THOUSAND OAKS, CA 91320 USA
SN 1545-9683
EI 
J9 NEUROREHAB NEURAL RE
PD MAY-JUN 15
PY 2007
VL 21
IS 3
BP 207
EP 215
DI 10.1177/1545968306297871
PG 9
WC Clinical Neurology; Rehabilitation
SC Neurosciences & Neurology; Rehabilitation
GA 162HL
UT WOS:000246077400001
PM 17369518
ER

PT J
AU Hurtado, O.
   Cardenas, A.
   Pradillo, JM
   Morales, JR
   Ortego, F.
   Sobrino, T.
   Castillo, J.
   Moro, MA
   Lizasoain, I.
AF Hurtado, O
   Cardenas, A
   Pradillo, J
   Morales, J
   Ortego, F
   Sobrino, T
   Castillo, J
   Moro, M
   Lizasoain, I
TI A chronic treatment with CDP-choline improves functional recovery and increases neuronal plasticity after experimental stroke
SO NEUROBIOLOGY OF DISEASE
LA English
DT Article
DE dendritic arborization; dendritic spines; forelimb; plasticity; sensorimotor; stroke
ID ischemic brain-injury; sensorimotor cortex lesion; motor recovery; rat-brain; neocortical infarction; structural plasticity; focal ischemia; staircase test; adult rat; aged rat
AB Chronic impairment of forelimb and digit movement is a common problem after stroke that is resistant to therapy. Although in the last years some studies have been performed to increase the efficacy of rehabilitative experience and training, the pharmacological approaches in this context remain poorly developed. We decided to study the effect of a chronic treatment with CDP-choline, a safe and well-tolerated drug that is known to stabilize membranes, on functional outcome and neuromorphological changes after stroke. To assess the functional recovery we have performed the staircase reaching test and the elevated body swing test (EBST), for studying sensorimotor integration and asymmetrical motor function respectively. The treatment with CDPcholine, initiated 24 h after the middle cerebral artery occlusion (MCAO) and maintained during 28 days, improved the functional outcome in both the staircase test (MCAO+CDP=87.0 +/- 6.6% pellets eaten vs. MCAO+SAL=40.0 +/- 4.5%; p < 0.05) and the EBST (MCAO+CDP=70.0 +/- 6.8% vs. MCAO+SAL=88.0 +/- 5.4%; contralateral swing p < 0.05). In addition, to study potential neuronal substrates of the improved function, we examined the dendritic morphology of layer V pyramidal cells in the undamaged motor cortex using a Golgi-Cox procedure. The animals treated with CDP-choline showed enhanced dendritic complexity and spine density compared with saline group. Our results suggest that a chronic treatment with CDP-choline initiated 24 h after the insult is able to increase the neuronal plasticity within noninjured and functionally connected brain regions as well as to promote functional recovery. (c) 2006 Elsevier Inc. All rights reserved.
C1 Univ Complutense Madrid, Fac Med, Dept Farmacol, E-28040 Madrid, Spain.
   Hosp Clin Univ, Neurol Serv, Santiago De Compostela, Spain.
RP Lizasoain, I (通讯作者)，Univ Complutense Madrid, Fac Med, Dept Farmacol, AvComplutense S-N, E-28040 Madrid, Spain.
EM ignacio.lizasoain@med.ucm.es
CR Abo M, 2001, NEUROREPORT, V12, P1543, DOI 10.1097/00001756-200105250-00048
   Adibhatla R, 2001, STROKE, V32, P2376, DOI 10.1161/hs1001.096010
   Adkins D, 2005, NEUROSCI LETT, V380, P214, DOI 10.1016/j.neulet.2005.01.036
   Adkins D, 2004, NEUROSCIENCE, V128, P473, DOI 10.1016/j.neuroscience.2004.07.019
   Almaguer-milian W, 2000, SYNAPSE, V38, P369, DOI 10.1002/1098-2396(20001215)38:4<369::AID-SYN1>3.0.CO;2-Q
   Aronowski J, 1996, NEUROL RES, V18, P570
   Baird A, 2001, BRAIN RES BULL, V54, P243, DOI 10.1016/S0361-9230(00)00457-3
   Biernaskie J, 2004, J NEUROSCI, V24, P1245, DOI 10.1523/JNEUROSCI.3834-03.2004
   Biernaskie J, 2005, EUR J NEUROSCI, V21, P989, DOI 10.1111/j.1460-9568.2005.03899.x
   Biernaskie J, 2001, J NEUROSCI, V21, P5272, DOI 10.1523/JNEUROSCI.21-14-05272.2001
   Borlongan C, 1995, J NEUROSCI, V15, P5372
   Brint S, 1988, J CEREBR BLOOD F MET, V8, P474, DOI 10.1038/jcbfm.1988.88
   Bury S, 2002, J NEUROSCI, V22, P8597
   Cardenas A, 2002, J CEREBR BLOOD F MET, V22, P1297, DOI 10.1097/01.WCB.0000033968.83623.D0
   Cheng P, 2002, P NATL ACAD SCI USA, V13, P9031
   Coleman P, 1968, J ANAT, V102, P363
   Cuadrado M, 1999, CEREBROVASC DIS, V9, P337, DOI 10.1159/000016009
   Davalos A, 2002, STROKE, V33, P2850, DOI 10.1161/01.STR.0000038691.03334.71
   Dijkhuizen R, 2001, P NATL ACAD SCI USA, V98, P12766, DOI 10.1073/pnas.231235598
   Dijkhuizen R, 2003, J NEUROSCI, V23, P510, DOI 10.1523/JNEUROSCI.23-02-00510.2003
   Duncan P, 1992, STROKE, V23, P1084, DOI 10.1161/01.STR.23.8.1084
   Feydy A, 2002, STROKE, V33, P1610, DOI 10.1161/01.STR.0000017100.68294.52
   Gabbott P, 2005, J COMP NEUROL, V492, P145, DOI 10.1002/cne.20738
   Gerfen C, 1989, SCIENCE, V246, P385, DOI 10.1126/science.2799392
   Gibb R, 1998, J NEUROSCI METH, V79, P1, DOI 10.1016/S0165-0270(97)00163-5
   Glaser E, 1981, J NEUROSCI METH, V4, P117, DOI 10.1016/0165-0270(81)90045-5
   Hallett M, 2001, BRAIN RES REV, V36, P169, DOI 10.1016/S0165-0173(01)00092-3
   Hankey G, 2002, STROKE, V33, P1034, DOI 10.1161/01.STR.0000012515.66889.24
   Hurtado O, 2005, NEUROBIOL DIS, V18, P336, DOI 10.1016/j.nbd.2004.10.006
   Ishibashi S, 2003, STROKE, V34, P1501, DOI 10.1161/01.STR.0000074034.32371.13
   Johansson B, 2000, STROKE, V31, P223, DOI 10.1161/01.STR.31.1.223
   Jones T, 1999, J NEUROSCI, V19, P10153
   Jones T, 1994, J NEUROSCI, V14, P2140
   Kawamata T, 1998, NEUROREPORT, V9, P1441, DOI 10.1097/00001756-199805110-00035
   Kolb B, 1997, NEUROSCIENCE, V76, P1139, DOI 10.1016/S0306-4522(96)00448-4
   Kolb B, 1997, BEHAV BRAIN RES, V89, P61, DOI 10.1016/S0166-4328(97)00058-2
   Lashley K, 1924, ARCH NEURO PSYCHIATR, V12, P249, DOI 10.1001/archneurpsyc.1924.02200030002001
   Lee R, 1995, CAN J NEUROL SCI, V22, P257, DOI 10.1017/S0317167100039445
   Luek L, 2004, SYNAPSE, V54, P87
   Marshall R, 2000, STROKE, V31, P656, DOI 10.1161/01.STR.31.3.656
   Mattson M, 1998, TRENDS NEUROSCI, V21, P53, DOI 10.1016/S0166-2236(97)01188-0
   Mervis R, 1991, ANN NY ACAD SCI, V640, P95
   Montoya C, 1991, J NEUROSCI METH, V36, P219, DOI 10.1016/0165-0270(91)90048-5
   Neafsey E, 1986, BRAIN RES REV, V11, P77, DOI 10.1016/0165-0173(86)90011-1
   Nelles G, 2004, RESTOR NEUROL NEUROS, V22, P239
   Nelles G, 1999, STROKE, V30, P1510, DOI 10.1161/01.STR.30.8.1510
   Page S, 2005, NEUROREHAB NEURAL RE, V19, P27, DOI 10.1177/1545968304272701
   Papadopoulos C, 2006, CEREB CORTEX, V16, P529, DOI 10.1093/cercor/bhi132
   Patt S, 1989, HISTOL HISTOPATHOL, V4, P429
   Paxinos G, 1997, RAT BRAIN STEREOATAX, V0, P0
   Rejdak K, 2001, EUR NEUROPSYCHOPHARM, V11, P333, DOI 10.1016/S0924-977X(01)00107-9
   Richards M, 2003, ASIA PAC J CLIN NUTR, V12, P161
   Scheidtmann K, 2004, RESTOR NEUROL NEUROS, V22, P393
   Seil F, 1997, CURR OPIN NEUROL, V10, P49
   Steinberg B, 1997, BRAIN RES REV, V25, P125, DOI 10.1016/S0165-0173(97)00013-1
   Stroemer R, 1998, STROKE, V29, P2381, DOI 10.1161/01.STR.29.11.2381
   Tarkka I, 2005, AM J PHYS MED REHAB, V84, P501, DOI 10.1097/01.phm.0000166881.71097.9d
   Tolwani R, 2002, NEUROSCIENCE, V114, P795, DOI 10.1016/S0306-4522(02)00301-9
   Travis AM, 1956, AM J PHYS MED, V35, P273
   Trovarelli G, 1982, NEUROCHEM RES, V7, P1199, DOI 10.1007/BF00965891
   Vendrame M, 2004, STROKE, V35, P2390, DOI 10.1161/01.STR.0000141681.06735.9b
   Wang L, 2005, J MOL NEUROSCI, V27, P137, DOI 10.1385/JMN:27:1:137
   Wiessner C, 2003, J CEREBR BLOOD F MET, V23, P154, DOI 10.1097/01.WCB.0000040400.30600.AF
   Zhao C, 2005, BEHAV BRAIN RES, V158, P211, DOI 10.1016/j.bbr.2004.09.001
NR 64
TC 58
Z9 74
U1 0
U2 9
PU ACADEMIC PRESS INC ELSEVIER SCIENCE
PI SAN DIEGO
PA 525 B ST, STE 1900, SAN DIEGO, CA 92101-4495 USA
SN 0969-9961
EI 
J9 NEUROBIOL DIS
PD APR 15
PY 2007
VL 26
IS 1
BP 105
EP 111
DI 10.1016/j.nbd.2006.12.005
PG 7
WC Neurosciences
SC Neurosciences & Neurology
GA 152PL
UT WOS:000245374000011
PM 17234423
ER

PT J
AU Hicks, AU
   Hewlett, K.
   Windle, V.
   Chernenko, G.
   Ploughman, M.
   Jolkkonen, J.
   Weiss, S.
   Corbett, D.
AF Hicks, A
   Hewlett, K
   Windle, V
   Chernenko, G
   Ploughman, M
   Jolkkonen, J
   Weiss, S
   Corbett, D
TI Enriched environment enhances transplanted subventricular zone stem cell migration and functional recovery after stroke
SO NEUROSCIENCE
LA English
DT Article
DE stroke; stem cell transplants; neuroplasticity; rehabilitation; cell replacement
ID nerve growth-factor; factor messenger-rna; rat visual-cortex; neurotrophic factor; adult-rat; synaptic-plasticity; progenitor cell; cerebral-cortex; focal ischemia; motor function
AB Stroke patients suffer from severe impairments and significant effort is under way to develop therapies to improve functional recovery. Stem cells provide a promising form of therapy to replace neuronal circuits lost to injury. Indeed, previous studies have shown that a variety of stem cell types can provide some functional recovery in animal models of stroke. However, it is unlikely that replacement therapy alone will be sufficient to maximize recovery. The aim of the present study was to determine if rodent stem cell transplants combined with rehabilitation resulted in enhanced functional recovery after focal ischemia in rats. Middle cerebral artery occlusion was induced by injection of the vasoconstrictive peptide endothelin-1 adjacent to the middle cerebral artery. Seven days after stroke the rats received adult neural stem cell transplants isolated from mouse subventricular zone or vehicle injection and then subsequently were housed in enriched or standard conditions. The rats in the enriched housing also had access to running wheels once a week. Enriched housing and voluntary running exercise enhanced migration of transplanted stem cells toward the region of injury after stroke and there was a trend toward increased survival of stem cells. Enrichment also increased the number of endogenous progenitor cells in the subventricular zone of transplanted animals. Finally, functional recovery measured in the cylinder test was facilitated only when the stem cell transplants were combined with enrichment and running exercise 7 days after the transplant. These results suggest that the ability of transplanted stem cells in promoting recovery can be augmented by environmental factors such as rehabilitation. (c) 2007 IBRO. Published by Elsevier Ltd. All rights reserved.
C1 Mem Univ Newfoundland, Fac Med, St John, NF A1B 3V6, Canada.
   Univ Kuopio, Dept Neurol, FIN-70211 Kuopio, Finland.
   Univ Calgary, Hotchkiss Brain Inst, Calgary, AB T2N 4N1, Canada.
RP Corbett, D (通讯作者)，Mem Univ Newfoundland, Fac Med, St John, NF A1B 3V6, Canada.
EM corbett@mun.ca
CR Arvidsson A, 2002, NAT MED, V8, P963, DOI 10.1038/nm747
   Biernaskie J, 2001, J NEUROSCI, V21, P5272, DOI 10.1523/JNEUROSCI.21-14-05272.2001
   Briones T, 2004, BRAIN RES, V1018, P130, DOI 10.1016/j.brainres.2004.06.001
   Carmichael ST, 2005, NEURORX, V2, P396
   Carmichael S, 2001, NEUROBIOL DIS, V8, P910, DOI 10.1006/nbdi.2001.0425
   Chen J, 2005, J CEREBR BLOOD F MET, V25, P281, DOI 10.1038/sj.jcbfm.9600034
   Dahlqvist P, 1999, NEUROSCIENCE, V93, P527, DOI 10.1016/S0306-4522(99)00183-9
   Dancause N, 2005, J NEUROSCI, V25, P10167, DOI 10.1523/JNEUROSCI.3256-05.2005
   Denise A, 2004, NAT NEUROSCI, V7, P1233, DOI 10.1038/nn1340
   Ding Y, 2005, ACTA NEUROPATHOL, V109, P237, DOI 10.1007/s00401-004-0943-y
   Dobrossy M, 2004, EUR J NEUROSCI, V19, P159, DOI 10.1111/j.1460-9568.2004.03105.x
   Emsley J, 2005, PROG NEUROBIOL, V75, P321, DOI 10.1016/j.pneurobio.2005.04.002
   Enwere E, 2004, J NEUROSCI, V24, P8354, DOI 10.1523/JNEUROSCI.2751-04.2004
   Falkenberg T, 1992, NEUROSCI LETT, V138, P153, DOI 10.1016/0304-3940(92)90494-R
   Gage F, 2000, SCIENCE, V287, P1433, DOI 10.1126/science.287.5457.1433
   Garcia-verdugo J, 1998, J NEUROBIOL, V36, P234, DOI 10.1002/(SICI)1097-4695(199808)36:2<234::AID-NEU10>3.0.CO;2-E
   Gobbo O, 2004, BEHAV BRAIN RES, V152, P231, DOI 10.1016/j.bbr.2003.10.017
   Goings G, 2004, BRAIN RES, V996, P213, DOI 10.1016/j.brainres.2003.10.034
   Griesbach G, 2004, NEUROSCIENCE, V125, P129, DOI 10.1016/j.neuroscience.2004.01.030
   Haas S, 2005, CURR OPIN NEUROL, V18, P59, DOI 10.1097/00019052-200502000-00012
   Hagg T, 2005, TRENDS NEUROSCI, V28, P589, DOI 10.1016/j.tins.2005.08.009
   Ickes B, 2000, EXP NEUROL, V164, P45, DOI 10.1006/exnr.2000.7415
   Imitola J, 2004, P NATL ACAD SCI USA, V101, P18117, DOI 10.1073/pnas.0408258102
   Kawada H, 2006, CIRCULATION, V113, P701, DOI 10.1161/CIRCULATIONAHA.105.563668
   Kelly S, 2004, P NATL ACAD SCI USA, V101, P11839, DOI 10.1073/pnas.0404474101
   Kolb B, 2007, J CEREBR BLOOD F MET, V27, P983, DOI 10.1038/sj.jcbfm.9600402
   Komitova M, 2005, STROKE, V36, P1278, DOI 10.1161/01.STR.0000166197.94147.59
   Komitova M, 2005, EUR J NEUROSCI, V21, P2397, DOI 10.1111/j.1460-9568.2005.04072.x
   Komitova M, 2006, EXP NEUROL, V199, P113, DOI 10.1016/j.expneurol.2005.12.007
   Lindvall O, 2004, NAT MED, V10, P0, DOI 10.1038/nm1064
   Marashi V, 2003, HORM BEHAV, V43, P281, DOI 10.1016/S0018-506X(03)00002-3
   Mattsson B, 1997, STROKE, V28, P1225, DOI 10.1161/01.STR.28.6.1225
   Mohammed A, 2002, PROG BRAIN RES, V138, P109, DOI 10.1016/S0079-6123(02)38074-9
   Neeper S, 1996, BRAIN RES, V726, P49, DOI 10.1016/S0006-8993(96)00273-9
   Olson A, 2006, HIPPOCAMPUS, V16, P250, DOI 10.1002/hipo.20157
   Pham T, 1999, NEUROSCIENCE, V94, P279, DOI 10.1016/S0306-4522(99)00316-4
   Ploughman M, 2005, NEUROSCIENCE, V136, P991, DOI 10.1016/j.neuroscience.2005.08.037
   Redila V, 2006, NEUROSCIENCE, V137, P1299, DOI 10.1016/j.neuroscience.2005.10.050
   Shimazaki T, 2001, J NEUROSCI, V21, P7642, DOI 10.1523/JNEUROSCI.21-19-07642.2001
   Shindo T, 2006, J MED INVESTIG, V53, P42, DOI 10.2152/jmi.53.42
   Soares S, 2004, NEUROSCIENCE, V128, P807, DOI 10.1016/j.neuroscience.2004.07.031
   Stroemer R, 1995, STROKE, V26, P2135, DOI 10.1161/01.STR.26.11.2135
   Torasdotter M, 1998, BEHAV BRAIN RES, V93, P83, DOI 10.1016/S0166-4328(97)00142-3
   Tsai P, 2006, J NEUROSCI, V26, P1269, DOI 10.1523/JNEUROSCI.4480-05.2006
   Van PH, 1999, P NATL ACAD SCI USA, V96, P13427, DOI 10.1073/pnas.96.23.13427
   Vaynman S, 2003, NEUROSCIENCE, V122, P647, DOI 10.1016/j.neuroscience.2003.08.001
   Wang L, 2006, J NEUROSCI, V26, P5996, DOI 10.1523/JNEUROSCI.5380-05.2006
   Windle V, 2005, BRAIN RES, V1044, P25, DOI 10.1016/j.brainres.2005.02.060
   Windle V, 2006, EXP NEUROL, V201, P324, DOI 10.1016/j.expneurol.2006.04.012
   Woodlee M, 2005, EXP NEUROL, V191, P310, DOI 10.1016/j.expneurol.2004.09.005
   Yamashita T, 2006, J NEUROSCI, V26, P6627, DOI 10.1523/JNEUROSCI.0149-06.2006
   Ying Z, 2005, EXP NEUROL, V193, P411, DOI 10.1016/j.expneurol.2005.01.015
   Zhang J, 2006, NEUROREPORT, V17, P981, DOI 10.1097/01.wnr.0000227977.60271.ca
   Zhang R, 2005, NEUROSCIENTIST, V11, P408, DOI 10.1177/1073858405278865
   Zhang R, 2003, NEUROSCIENCE, V116, P373, DOI 10.1016/S0306-4522(02)00696-6
NR 55
TC 114
Z9 125
U1 0
U2 21
PU PERGAMON-ELSEVIER SCIENCE LTD
PI OXFORD
PA THE BOULEVARD, LANGFORD LANE, KIDLINGTON, OXFORD OX5 1GB, ENGLAND
SN 0306-4522
EI 
J9 NEUROSCIENCE
PD APR 25
PY 2007
VL 146
IS 1
BP 31
EP 40
DI 10.1016/j.neuroscience.2007.01.020
PG 10
WC Neurosciences
SC Neurosciences & Neurology
GA 166WE
UT WOS:000246410700005
PM 17320299
ER

PT J
AU Fischer, HC
   Stubblefield, Kathy
   Kline, Tiffany
   Luo, Xun
   Kenyon, RV
   Kamper, DG
AF Fischer, Heidi
   Stubblefield, Kathy
   Kline, Tiffany
   Luo, Xun
   Kenyon, Robert
   Kamper, Derek
TI Hand rehabilitation following stroke: A pilot study of assisted finger extension training in a virtual environment
SO TOPICS IN STROKE REHABILITATION
LA English
DT Article
DE hand; finger extension orthosis; stroke; virtual reality
ID induced movement therapy; adult squirrel-monkey; primary motor cortex; upper-extremity; functional reorganization; robotic therapy; force feedback; human brain; recovery; arm
AB Background and Purpose: The purpose of this pilot study was to investigate the impact of assisted motor training in a virtual environment on hand function in stroke survivors. Participants: Fifteen volunteer stroke survivors (32-88 years old) with chronic upper extremity hemiparesis (1-38 years post incident) took part. Method: Participants had 6 weeks of training in reach-to-grasp of virtual and actual objects. They were randomized to one of three groups: assistance of digit extension provided by a novel cable orthosis, assistance provided by a novel pneumatic orthosis, or no assistance provided. Hand performance was evaluated at baseline, immediately following training, and 1 month after completion of training. Clinical assessments included the Wolf Motor Function Test (WMFT), Box and Blocks Test (BB), Upper Extremity Fugl-Meyer Test (FM), and Rancho Los Amigos Functional Test of the Hemiparetic Upper Extremity (RLA). Biomechanical assessments included grip strength, extension range of motion and velocity, spasticity, and isometric strength. Results: Participants demonstrated a significant decrease in time to perform functional tasks for the WMFT (p =.02), an increase in the number of blocks successfully grasped and released during the BB (p =.09), and an increase for the FM score (p =.08). There were no statistically significant changes in time to complete tasks on the RLA or any of the biomechanical measures. Assistance of extension did not have a significant effect. Discussion and Conclusion: After the training period, participants in all 3 groups demonstrated a decrease in time to perform some of the functional tasks. Although the overall gains were slight, the general acceptance of the novel rehabilitation tools by a population with substantial impairment suggests that a larger randomized controlled trial, potentially in a subacute population, may be warranted.
C1 Rehabil Inst Chicago, Sensory Motor Performance Program, Chicago, IL 60611 USA.
   Northstar Neurosci, Seattle, WA USA.
   Univ Illinois, Dept Comp Sci, Chicago, IL USA.
   Rehabil Inst Chicago, Sensory Motor Performance Program, Chicago, IL 60611 USA.
   IIT, Dept Biomed Engn, Chicago, IL 60616 USA.
RP Fischer, HC (通讯作者)，Rehabil Inst Chicago, Sensory Motor Performance Program, Chicago, IL 60611 USA.
CR Atkins DJ, 1996, J PROSTHET ORTHOT, V8, P2
   Barbeau H, 2003, ARCH PHYS MED REHAB, V84, P1458, DOI 10.1016/S0003-9993(03)00361-7
   Boian R, 2002, STUD HEALTH TECHNOL, V85, P64
   Bonifer N, 2005, ARCH PHYS MED REHAB, V86, P1867, DOI 10.1016/j.apmr.2005.04.002
   Brunnstrom S, 1970, MOVEMENT THERAPY HEM, V0, P0
   Burdea G, 1997, STUD HEALTH TECHNOL INFORM, V39, P141
   Burgar C, 2000, J REHABIL RES DEV, V37, P663
   Cauraugh J, 2000, STROKE, V31, P1360, DOI 10.1161/01.STR.31.6.1360
   Cromwell FS, 1965, OCCUPATIONAL THERAPI, V0, P0
   Cruz E, 2005, BRAIN, V128, P1112, DOI 10.1093/brain/awh432
   Deutsch J, 2004, RESTOR NEUROL NEUROS, V22, P371
   Fasoli S, 2004, ARCH PHYS MED REHAB, V85, P1106, DOI 10.1016/j.apmr.2003.11.028
   Fasoli S, 2003, ARCH PHYS MED REHAB, V84, P477, DOI 10.1053/apmr.2003.50110
   Fuglmeyer A, 1975, SCAND J REHABIL MED, V7, P13
   Gowland C, 1995, CHEDOKE MCMASTER STR, V0, P0
   Hallett M, 2001, REV NEUROL-FRANCE, V157, P822
   Hesse S, 2005, STROKE, V36, P1960, DOI 10.1161/01.STR.0000177865.37334.ce
   Hesse S, 2003, ARCH PHYS MED REHAB, V84, P915, DOI 10.1016/S0003-9993(02)04954-7
   Jack D, 2001, IEEE T NEUR SYS REH, V9, P308, DOI 10.1109/7333.948460
   Jones T, 1999, J NEUROSCI, V19, P10153
   Jones T, 1994, J NEUROSCI, V14, P2140
   Jung S, 2005, ARCH PHYS MED REHAB, V86, P1706, DOI 10.1016/j.apmr.2004.11.043
   Kamper D, 2006, ARCH PHYS MED REHAB, V87, P1262, DOI 10.1016/j.apmr.2006.05.013
   Kamper D, 2000, MUSCLE NERVE, V23, P954, DOI 10.1002/(SICI)1097-4598(200006)23:6<954::AID-MUS17>3.0.CO;2-0
   Kamper D, 2003, J NEUROPHYSIOL, V90, P3702, DOI 10.1152/jn.00546.2003
   Kamper D, 2001, ANN BIOMED ENG, V29, P1122, DOI 10.1114/1.1424918
   Kleim J, 2003, NEUROL RES, V25, P789, DOI 10.1179/016164103771953862
   Krebs HI, 2004, J NEUROENG REHABIL, V1, P5, DOI 10.1186/1743-0003-1-5
   Liepert J, 1998, NEUROSCI LETT, V250, P5, DOI 10.1016/S0304-3940(98)00386-3
   Liepert J, 2000, ACTA NEUROL SCAND, V101, P321, DOI 10.1034/j.1600-0404.2000.90337a.x
   Liepert J, 2000, STROKE, V31, P1210, DOI 10.1161/01.STR.31.6.1210
   Lum P, 2002, ARCH PHYS MED REHAB, V83, P952, DOI 10.1053/apmr.2001.33101
   Macclellan L, 2005, J REHABIL RES DEV, V42, P717, DOI 10.1682/JRRD.2004.06.0068
   Merians A, 2006, NEUROREHAB NEURAL RE, V20, P252, DOI 10.1177/1545968306286914
   Merians A, 2002, PHYS THER, V82, P898, DOI 10.1093/ptj/82.9.898
   Morris D, 2001, ARCH PHYS MED REHAB, V82, P750, DOI 10.1053/apmr.2001.23183
   Nudo R, 1996, J NEUROPHYSIOL, V75, P2144, DOI 10.1152/jn.1996.75.5.2144
   Nudo R, 1996, J NEUROSCI, V16, P785
   Nudo R, 1996, SCIENCE, V272, P1791, DOI 10.1126/science.272.5269.1791
   Popescu V, 2000, IEEE T INF TECHNOL B, V4, P45, DOI 10.1109/4233.826858
   Reinkensmeyer D, 2000, J REHABIL RES DEV, V37, P653
   Stein J, 2004, AM J PHYS MED REHAB, V83, P720, DOI 10.1097/01.PHM.0000137313.14480.CE
   Trombly CA, 1989, OCCUPATIONAL THERAPY, V0, P454
   Van PR, 2004, CLIN REHABIL, V18, P833, DOI 10.1191/0269215504cr843oa
   Wade D, 1983, J NEUROL NEUROSUR PS, V46, P521, DOI 10.1136/jnnp.46.6.521
   Ward N, 2005, PROG BRAIN RES, V150, P527, DOI 10.1016/S0079-6123(05)50036-0
   Ward N, 2005, INT J PSYCHOPHYSIOL, V58, P158, DOI 10.1016/j.ijpsycho.2005.02.009
   Ward N, 2005, POSTGRAD MED J, V81, P510, DOI 10.1136/pgmj.2004.030809
   Wilson D, 1984, AM J OCCUP THER, V38, P159, DOI 10.5014/ajot.38.3.159
   Winchester P, 1993, PROSTHET ORTHOT INT, V17, P101
   Woldag H, 2002, J NEUROL, V249, P518, DOI 10.1007/s004150200058
NR 51
TC 106
Z9 112
U1 4
U2 53
PU TAYLOR & FRANCIS LTD
PI ABINGDON
PA 2-4 PARK SQUARE, MILTON PARK, ABINGDON OR14 4RN, OXON, ENGLAND
SN 1074-9357
EI 
J9 TOP STROKE REHABIL
PD JAN-FEB 15
PY 2007
VL 14
IS 1
BP 1
EP 12
DI 10.1310/tsr1401-1
PG 12
WC Rehabilitation
SC Rehabilitation
GA 143KL
UT WOS:000244720000002
PM 17311785
ER

PT J
AU Park, Seung-Won
   Yi, Jae-Hyuk
   Miranpuri, Guruwattan
   Satriotomo, Irawan
   Bowen, Kellie
   Resnick, DK
   Vemuganti, Raghu
AF Park, Seung-won
   Yi, Jae-hyuk
   Miranpuri, Guruwattan
   Satriotomo, Irawan
   Bowen, Kellie
   Resnick, Daniel
   Vemuganti, Raghu
TI Thiazolidinedione class of peroxisome proliferator-activated receptor gamma agonists prevents neuronal damage, motor dysfunction, myelin loss, neuropathic pain, and inflammation after spinal cord injury in adult rats
SO JOURNAL OF PHARMACOLOGY AND EXPERIMENTAL THERAPEUTICS
LA English
DT Article
ID reduces inflammation; functional recovery; expression; pioglitazone; ligand; rosiglitazone; metabolism; transient; increase; alpha
AB Thiazolidinediones (TZDs) are potent synthetic agonists of the ligand-activated transcription factor peroxisome proliferator-activated receptor-gamma (PPAR gamma). TZDs were shown to induce neuroprotection after cerebral ischemia by blocking inflammation. As spinal cord injury (SCI) induces massive inflammation that precipitates secondary neuronal death, we currently analyzed the therapeutic efficacy of TZDs pioglitazone and rosiglitazone after SCI in adult rats. Both pioglitazone and rosiglitazone (1.5 mg/kg i.p.; four doses at 5 min and 12, 24, and 48 h) significantly decreased the lesion size (by 57 to 68%, p < 0.05), motor neuron loss (by 3- to 10-fold, p < 0.05), myelin loss (by 66 to 75%, p < 0.05), astrogliosis (by 46 to 61%, p < 0.05), and microglial activation (by 59 to 78%, p < 0.05) after SCI. TZDs significantly enhanced the motor function recovery (at 7 days after SCI, the motor scores were 37 to 45% higher in the TZD groups over the vehicle group; p < 0.05), but the treatment was effective only when the first injection was given by 2 h after SCI. At 28 days after SCI, chronic thermal hyperalgesia was decreased significantly (by 31 to 39%; p < 0.05) in the pioglitazone group compared with the vehicle group. At 6 h after SCI, the pioglitazone group showed significantly less induction of inflammatory genes [interleukin (IL)-6 by 83%, IL-1 beta by 87%, monocyte chemoattractant protein-1 by 75%, intracellular adhesion molecule-1 by 84%, and early growth response-1 by 67%] compared with the vehicle group (p < 0.05 in all cases). Pioglitazone also significantly enhanced the post-SCI induction of neuroprotective heat shock proteins and antioxidant enzymes. Pretreatment with a PPAR gamma antagonist, 2-chloro-5-nitro-N- phenyl-benzamide (GW9662), prevented the neuroprotection induced by pioglitazone.
C1 Univ Wisconsin, Dept Neurosurg, Neurosci Training Program, Madison, WI 53792 USA.
   Univ Wisconsin, Dept Neurol Surg, Madison, WI 53792 USA.
   Univ Wisconsin, Cardiovasc Res Ctr, Madison, WI 53792 USA.
   Univ Wisconsin, Regenerat Med Program, Madison, WI 53792 USA.
   Chung Ang Univ, Dept Neurol Surg, Seoul 156756, South Korea.
RP Vemuganti, R (通讯作者)，Univ Wisconsin, Dept Neurosurg, Neurosci Training Program, K4-8,Mail Stop Code CSC-8660,600 Highland Ave, Madison, WI 53792 USA.
EM vemugant@neurosurg.wisc.edu
FU NINDS NIH HHS [R01-NS044173, R01-NS049448] Funding Source: Medline; NATIONAL INSTITUTE OF NEUROLOGICAL DISORDERS AND STROKE [R01NS044173, R01NS049448] Funding Source: NIH RePORTER
CR Basso D, 1996, EXP NEUROL, V139, P244, DOI 10.1006/exnr.1996.0098
   Blanco M, 2005, STROKE, V36, P1189, DOI 10.1161/01.STR.0000166054.55993.e5
   Blanquart C, 2003, J STEROID BIOCHEM, V85, P267, DOI 10.1016/S0960-0760(03)00214-0
   Bourian M, 2006, SPINE, V31, P2778
   Brambilla R, 2005, J EXP MED, V202, P145, DOI 10.1084/jem.20041918
   Breidert T, 2002, J NEUROCHEM, V82, P615, DOI 10.1046/j.1471-4159.2002.00990.x
   Campbell S, 1987, SOC NEUR ABSTR, V13, P0
   Dello RC, 2003, J BIOL CHEM, V278, P5828, DOI 10.1074/jbc.M208132200
   Diab A, 2004, J NEUROIMMUNOL, V148, P116, DOI 10.1016/j.jneuroim.2003.11.010
   Escher P, 2000, MUTAT RES-FUND MOL M, V448, P121, DOI 10.1016/S0027-5107(99)00231-6
   Farooque M, 1999, NEUROREPORT, V10, P131, DOI 10.1097/00001756-199901180-00024
   Feinstein D, 2005, BIOCHEM PHARMACOL, V70, P177, DOI 10.1016/j.bcp.2005.03.033
   Genovese T, 2005, EXP NEUROL, V194, P267, DOI 10.1016/j.expneurol.2005.03.003
   Guay J, 1997, J CELL SCI, V110, P357
   Hirsch E, 2003, ANN NY ACAD SCI, V991, P214
   Isaksson J, 2005, SPINAL CORD, V43, P167, DOI 10.1038/sj.sc.3101672
   Jones T, 2005, CURR PHARM DESIGN, V11, P1223, DOI 10.2174/1381612053507468
   Kelty J, 2002, J NEUROSCI, V22, P0, DOI 10.1523/JNEUROSCI.22-01-j0004.2002
   Kim G, 2001, J NEUROSCI, V21, P6617, DOI 10.1523/JNEUROSCI.21-17-06617.2001
   Lee T, 2002, NAT MED, V8, P240, DOI 10.1038/nm0302-240
   Maeshiba Y, 1997, ARZNEIMITTEL-FORSCH, V47, P29
   Mehlen P, 1996, EMBO J, V15, P2695, DOI 10.1002/j.1460-2075.1996.tb00630.x
   Michalik L, 2006, J CLIN INVEST, V116, P598, DOI 10.1172/JCI27958
   Mitsui T, 2005, J NEUROSCI, V25, P9624, DOI 10.1523/JNEUROSCI.2175-05.2005
   Park E, 2003, J BIOL CHEM, V278, P14747, DOI 10.1074/jbc.M210819200
   Pedersen W, 2006, EXP NEUROL, V199, P265, DOI 10.1016/j.expneurol.2006.01.018
   Schutz B, 2005, J NEUROSCI, V25, P7805, DOI 10.1523/JNEUROSCI.2038-05.2005
   Shimazu T, 2005, STROKE, V36, P353, DOI 10.1161/01.STR.0000152271.21943.a2
   Song G, 2001, J NEUROCHEM, V79, P804, DOI 10.1046/j.1471-4159.2001.00626.x
   Sribnick E, 2005, J NEUROSCI RES, V82, P283, DOI 10.1002/jnr.20622
   Stirling D, 2004, J NEUROSCI, V24, P2182, DOI 10.1523/JNEUROSCI.5275-03.2004
   Sundararajan S, 2005, NEUROSCIENCE, V130, P685, DOI 10.1016/j.neuroscience.2004.10.021
   Tolman KG, 2003, CLIN LIVER DIS, V7, P369, DOI 10.1016/S1089-3261(03)00020-5
   Toreyen K, 2007, IN PRESS J NEUROCHEM, V0, P0
   Vemuganti R, 2006, EUR J NEUROSCI, V23, P1172, DOI 10.1111/j.1460-9568.2006.04651.x
   Watson G, 2005, AM J GERIAT PSYCHIAT, V13, P950, DOI 10.1176/appi.ajgp.13.11.950
   Waxman S, 2006, TRENDS NEUROSCI, V29, P207, DOI 10.1016/j.tins.2006.02.003
   Zhao X, 2006, J CEREBR BLOOD F MET, V26, P811, DOI 10.1038/sj.jcbfm.9600233
NR 38
TC 200
Z9 209
U1 2
U2 20
PU AMER SOC PHARMACOLOGY EXPERIMENTAL THERAPEUTICS
PI BETHESDA
PA 9650 ROCKVILLE PIKE, BETHESDA, MD 20814-3995 USA
SN 0022-3565
EI 
J9 J PHARMACOL EXP THER
PD MAR 15
PY 2007
VL 320
IS 3
BP 1002
EP 1012
DI 10.1124/jpet.106.113472
PG 11
WC Pharmacology & Pharmacy
SC Pharmacology & Pharmacy
GA 137KC
UT WOS:000244290500006
PM 17167171
ER

PT J
AU Van de port, IGL
   Kwakkel, Gert
   Bruin, Margje
   Lindeman, Eline
AF Van de port, Ingrid
   Kwakkel, Gert
   Bruin, Margje
   Lindeman, Eline
TI Determinants of depression in chronic stroke: A prospective cohort study
SO DISABILITY AND REHABILITATION
LA English
DT Article
DE cerebrovascular accident; depression; prognosis
ID frenchay activities index; 2-year follow-up; poststroke depression; multiple-sclerosis; sunnybrook stroke; barthel index; fatigue; scale; reliability; frequency
AB Purpose. The aim of the study was to identify factors that are significantly related to depression in chronic stroke patients. Methods. Prospective cohort study of stroke patients admitted for rehabilitation. A total of 165 first ever stroke patients over 18 years of age were assessed at one and three years post stroke. Depression was determined by the Centre for Epidemiologic Studies Depression Scale (CES-D). Patients with scores >= 16 were classified as depressed. Bivariate and multivariate logistic regression analyses were used to identify prognostic factors for depression. Results. At three years post stroke, 19% of the patients were depressed. Bivariate analysis showed significant associations between post-stroke depression and type of stroke, fatigue, motor function of the leg and arm, activities of daily living (ADL) independency and instrumental ADL. Multivariate logistic regression analysis showed that depression was predicted by one-year instrumental ADL and fatigue. Sensitivity of the model was 63%, while specificity was 85%. Conclusions. The present prospective cohort study showed that depression three years after stroke can be predicted by instrumental ADL and fatigue one year post stroke. Recognition of prognostic factors in patients at risk may help clinicians to apply interventions aimed at preventing depression in chronic stroke.
C1 Rehabil Ctr Hoogstr, Ctr Excellence Rehabil Med Utrecht, NL-3583 TM Utrecht, Netherlands.
   Rudolf Magnus Inst Neurosci, Univ Med Ctr, Dept Neurol & Neurosurg, NL-3508 TA Utrecht, Netherlands.
   Univ Utrecht, Dept Hlth Psychol, Utrecht, Netherlands.
RP van de Port, IGL (通讯作者)，Rehabil Ctr Hoogstr, Ctr Excellence Rehabil Med Utrecht, Rembrandtkade 10, NL-3583 TM Utrecht, Netherlands.
EM i.v.d.port@dehoogstraat.nl
CR Aben I, 2002, STROKE, V33, P2391, DOI 10.1161/01.STR.0000029826.41672.2E
   Aho K, 1980, B WORLD HEALTH ORGAN, V58, P113
   Benaim C, 2004, STROKE, V35, P1692, DOI 10.1161/01.STR.0000130591.95710.20
   Berg A, 2003, STROKE, V34, P138, DOI 10.1161/01.STR.0000048149.84268.07
   Bogousslavsky J, 2003, STROKE, V34, P1046, DOI 10.1161/01.STR.0000061887.33505.B9
   Carota A, 2005, NEUROLOGY, V64, P428, DOI 10.1212/01.WNL.0000150935.05940.2D
   Cassidy E, 2004, DISABIL REHABIL, V26, P71, DOI 10.1080/09638280410001650142
   Chemerinski E, 2001, J NERV MENT DIS, V189, P421, DOI 10.1097/00005053-200107000-00002
   Chemerinski E, 2001, STROKE, V32, P113, DOI 10.1161/01.STR.32.1.113
   Choi-kwon S, 2005, CEREBROVASC DIS, V19, P84, DOI 10.1159/000082784
   Collin C, 1988, INT DISABIL STUD, V10, P61
   Collin C, 1990, J NEUROL NEUROSUR PS, V53, P576, DOI 10.1136/jnnp.53.7.576
   De CL, 2005, INT J GERIATR PSYCH, V20, P358, DOI 10.1002/gps.1290
   Derenzi E, 1962, BRAIN, V85, P665, DOI 10.1093/brain/85.4.665
   Ebrahim S, 1999, STROKE EPIDEMIOLOGY, V0, P0
   Fuh J, 1997, STROKE, V28, P1126, DOI 10.1161/01.STR.28.6.1126
   Gainotti G, 2002, CURR OPIN NEUROL, V15, P85, DOI 10.1097/00019052-200202000-00013
   Glader E, 2002, STROKE, V33, P1327, DOI 10.1161/01.STR.0000014248.28711.D6
   Gordon W, 1997, ARCH PHYS MED REHAB, V78, P658, DOI 10.1016/S0003-9993(97)90433-0
   Green J, 2001, DISABIL REHABIL, V23, P670, DOI 10.1080/09638280110045382
   Hackett M, 2005, STROKE, V36, P1330, DOI 10.1161/01.STR.0000165928.19135.35
   Herrmann N, 1998, STROKE, V29, P618, DOI 10.1161/01.STR.29.3.618
   Hsueh I, 2002, J NEUROL NEUROSUR PS, V73, P188, DOI 10.1136/jnnp.73.2.188
   Ingles J, 1999, ARCH PHYS MED REHAB, V80, P173, DOI 10.1016/S0003-9993(99)90116-8
   Jonsson A, 2005, STROKE, V36, P803, DOI 10.1161/01.STR.0000160873.32791.20
   Kotila M, 1998, STROKE, V29, P368, DOI 10.1161/01.STR.29.2.368
   Krupp L, 1989, ARCH NEUROL-CHICAGO, V46, P1121, DOI 10.1001/archneur.1989.00520460115022
   Leeds L, 2004, CLIN REHABIL, V18, P228, DOI 10.1191/0269215504cr685oa
   Mathiowetz V, 2001, ARCH PHYS MED REHAB, V82, P449, DOI 10.1053/apmr.2001.22192
   Ouimet M, 2001, CAN J PSYCHIAT, V46, P819, DOI 10.1177/070674370104600905
   Parikh R, 1990, ARCH NEUROL-CHICAGO, V47, P785, DOI 10.1001/archneur.1990.00530070083014
   Parikh R, 1988, INT J PSYCHIAT MED, V18, P169, DOI 10.2190/BH75-EUYA-4FM1-J7QA
   Patel A, 2000, ARCH PHYS MED REHAB, V81, P1357, DOI 10.1053/apmr.2000.9397
   Piercy W, 2000, CLIN REHABIL, V14, P433, DOI 10.1191/0269215500cr327oa
   Pijfers E, 1985, UTRECHTS COMMUNICATI, V0, P0
   Pohjasvaara T, 2001, EUR J NEUROL, V8, P315, DOI 10.1046/j.1468-1331.2001.00182.x
   Pohjasvaara T, 1998, STROKE, V29, P2311, DOI 10.1161/01.STR.29.11.2311
   Robinson RG, 1999, INT PSYCHOGERIATR, V11, P375, DOI 10.1017/S1041610299005992
   Schepers V, 2006, ARCH PHYS MED REHAB, V87, P184, DOI 10.1016/j.apmr.2005.10.005
   Schepers V, 2005, ARCH PHYS MED REHAB, V86, P1472, DOI 10.1016/j.apmr.2004.11.039
   Schuling J, 1993, STROKE, V24, P1173, DOI 10.1161/01.STR.24.8.1173
   Shinar D, 1986, STROKE, V17, P241, DOI 10.1161/01.STR.17.2.241
   Singh A, 2000, STROKE, V31, P637, DOI 10.1161/01.STR.31.3.637
   Staub F, 2001, EUR NEUROL, V45, P3, DOI 10.1159/000052081
   Sutcliffe L, 1998, CLIN REHABIL, V12, P506, DOI 10.1191/026921598672167702
   Tang W, 2005, J GERIATR PSYCH NEUR, V18, P45, DOI 10.1177/0891988704271764
   Vataja R, 2004, J NEUROPSYCH CLIN N, V16, P156, DOI 10.1176/appi.neuropsych.16.2.156
   Verdelho A, 2004, NEUROLOGY, V62, P905, DOI 10.1212/01.WNL.0000115107.66957.8C
   Wade DT, 1985, INT REHABIL MED, V7, P176
   Weimar C, 2002, J NEUROL, V249, P888, DOI 10.1007/s00415-002-0755-8
NR 51
TC 49
Z9 49
U1 0
U2 4
PU TAYLOR & FRANCIS LTD
PI ABINGDON
PA 2-4 PARK SQUARE, MILTON PARK, ABINGDON OR14 4RN, OXON, ENGLAND
SN 0963-8288
EI 
J9 DISABIL REHABIL
PD JUN 15
PY 2007
VL 29
IS 5
BP 353
EP 358
DI 10.1080/09638280600787047
PG 6
WC Rehabilitation
SC Rehabilitation
GA 145UU
UT WOS:000244891900001
PM 17364786
ER

PT J
AU Lindquist, ARR
   Prado, CL
   Barros, RML
   Mattioli, Rosana
   Da costa, PHL
   Salvini, TF
AF Lindquist, Ana
   Prado, Christiane
   Barros, Ricardo
   Mattioli, Rosana
   Da costa, Paula
   Salvini, Tania
TI Gait training combining partial body-weight support, a treadmill, and functional electrical stimulation: Effects on poststroke gait
SO PHYSICAL THERAPY
LA English
DT Article
ID spinal-cord; locomotor capacity; walking ability; stroke patient; motor recovery; pattern; speed; plasticity; therapy
AB Background and Purpose Treadmill training with harness support is a promising, task-oriented approach to restoring locomotor function in people with poststroke hemiparesis. Although the combined use of functional electrical stimulation (FES) and treadmill training with body-weight support (BWS) has been studied, before, this combined intervention was compared with the Bobath approach as opposed to BWS alone. The purpose of this study was to evaluate the effects of the combined use of FES and treadmill training with BWS on walking functions and voluntary limb control in people with chronic hemiparesis. Subjects Eight people who were ambulatory after chronic stroke were evaluated. Methods An A(1)-B-A(2) single-case study design was applied. Phases A(1) and A(2) included 3 weeks of gait training on a treadmill with BWS, and phase B included 3 weeks of treadmill training plus FES applied to the peroneal nerve. The Stroke Rehabilitation Assessment of Movement was used to assess motor recovery, and a videography analysis was used to assess gait parameters. Results An improvement (from 54.9% to 71.0%) in motor function was found during phase B. The spatial and temporal variables cycle duration, stance duration, and cadence as well as cycle length symmetry showed improvements when phase B was compared with phases A, and A, Discussion and Conclusions The combined use of FES and treadmill training with BWS led to an improvement in motor recovery and seemed to improve the gait pattern of subjects with hemiparesis, indicating the utility of this combination method during gait rehabilitation. In addition, this single-case series showed that this alternative method of gait training-treadmill training with BWS and FES-may decrease the number of people required to carry out the training.
C1 Univ Fed Sao Carlos, Dept Phys Therapy, Unit Skeletal Muscle Plast, Neurosci Lab, BR-13560 Sao Carlos, Brazil.
   Univ Fed Rio Grande do Norte, Dept Phys Therapy, BR-59072970 Natal, RN, Brazil.
   Univ Estadual Campinas, Coll Phys Educ, Lab Instrumentat Biomechan, Campinas, Brazil.
   Univ Fed Sao Carlos, Dept Phys Educ & Kinesiol, BR-13560 Sao Carlos, Brazil.
RP Salvini, TF (通讯作者)，Univ Fed Sao Carlos, Dept Phys Therapy, Unit Skeletal Muscle Plast, Neurosci Lab, BR-13560 Sao Carlos, Brazil.
EM tania@power.ufscar.br
CR Ahmed S, 2003, PHYS THER, V83, P617, DOI 10.1093/ptj/83.7.617
   [anonymous] , 1996, GAIT POSTURE, V0, P0
   Asanuma H, 1991, NEUROREPORT, V2, P217, DOI 10.1097/00001756-199105000-00001
   Barbeau H, 1987, MED BIOL ENG COMPUT, V25, P341, DOI 10.1007/BF02447435
   Bohannon R, 1987, PHYS THER, V67, P206, DOI 10.1093/ptj/67.2.206
   Brandstater M, 1983, ARCH PHYS MED REHAB, V64, P583
   Burridge J, 1997, CLIN REHABIL, V11, P201, DOI 10.1177/026921559701100303
   Chae J, 2000, ASSIST TECHNOL, V12, P33, DOI 10.1080/10400435.2000.10132008
   Cross J, 2003, CLIN REHABIL, V17, P817, DOI 10.1191/0269215503cr683oa
   Daley K, 1997, PHYSIOTHER CAN, V9, P269
   Daly J, 2004, J REHABIL RES DEV, V41, P807, DOI 10.1682/JRRD.2003.08.0120
   Daly J, 2004, J NEUROL SCI, V225, P105, DOI 10.1016/j.jns.2004.07.006
   De LR, 1998, J NEUROPHYSIOL, V79, P1329, DOI 10.1152/jn.1998.79.3.1329
   Dietz V, 1995, ANN NEUROL, V37, P574, DOI 10.1002/ana.410370506
   Dietz V, 2003, CLIN NEUROPHYSIOL, V114, P1379, DOI 10.1016/S1388-2457(03)00120-2
   Dobkin B, 2000, NEUROLOGY, V54, P0
   Duncan P, 1992, STROKE, V23, P1084, DOI 10.1161/01.STR.23.8.1084
   Edgerton V, 2004, ANNU REV NEUROSCI, V27, P145, DOI 10.1146/annurev.neuro.27.070203.144308
   Field-fote E, 2002, PHYS THER, V82, P707, DOI 10.1093/ptj/82.7.707
   Field-fote E, 2001, ARCH PHYS MED REHAB, V82, P818, DOI 10.1053/apmr.2001.23752
   Figueroa P, 2003, COMPUT METH PROG BIO, V72, P155, DOI 10.1016/S0169-2607(02)00122-0
   Granat M, 1996, ARCH PHYS MED REHAB, V77, P19, DOI 10.1016/S0003-9993(96)90214-2
   Harkema S, 1997, J NEUROPHYSIOL, V77, P797, DOI 10.1152/jn.1997.77.2.797
   Hesse S, 1995, SCAND J REHABIL MED, V27, P199
   Hesse S, 1995, STROKE, V26, P976, DOI 10.1161/01.STR.26.6.976
   Jorgensen H, 1995, ARCH PHYS MED REHAB, V76, P406, DOI 10.1016/S0003-9993(95)80568-0
   Knox V, 2002, DEV MED CHILD NEUROL, V44, P447
   Liberson WT, 1961, ARCH PHYS MED REHABIL, V42, P101
   Moseley A, 2005, COCHRANE DB SYST REV, V0, P0, DOI DOI 10.1002/14651858.cd002840.pub2
   Perry J, 1992, GAIT ANAL NORMAL PAT, V0, P0
   Pohl M, 2002, STROKE, V33, P553, DOI 10.1161/hs0202.102365
   Remme W, 2001, EUR HEART J, V22, P1527, DOI 10.1053/euhj.2001.2783
   Richards C, 1993, ARCH PHYS MED REHAB, V74, P612, DOI 10.1016/0003-9993(93)90159-8
   Schmidt R, 1998, MOTOR CONTROL LEARNI, V0, P0
   Soetanto D, 2001, J BIOMECH, V34, P1589, DOI 10.1016/S0021-9290(01)00144-0
   Sullivan K, 2002, ARCH PHYS MED REHAB, V83, P683, DOI 10.1053/apmr.2002.32488
   Van DCH, 1998, GAIT POSTURE, V7, P251, DOI 10.1016/S0966-6362(98)00010-1
   Visintin M, 1998, STROKE, V29, P1122, DOI 10.1161/01.STR.29.6.1122
   Visintin M, 1989, CAN J NEUROL SCI, V16, P315, DOI 10.1017/S0317167100029152
   Wade D, 1992, MEASUREMENT NEUROLOG, V0, P0
   Wooddauphinee S, 1990, STROKE, V21, P731, DOI 10.1161/01.STR.21.5.731
   Yan T, 2005, STROKE, V36, P80, DOI 10.1161/01.STR.0000149623.24906.63
NR 42
TC 63
Z9 68
U1 0
U2 15
PU OXFORD UNIV PRESS INC
PI CARY
PA JOURNALS DEPT, 2001 EVANS RD, CARY, NC 27513 USA
SN 0031-9023
EI 
J9 PHYS THER
PD SEP 15
PY 2007
VL 87
IS 9
BP 1144
EP 1154
DI 10.2522/ptj.20050384
PG 11
WC Orthopedics; Rehabilitation
SC Orthopedics; Rehabilitation
GA 207RZ
UT WOS:000249270100004
PM 17609334
ER

PT J
AU Cirstea, AC
   Levin, ME
AF Cirstea, A
   Levin, M
TI Improvement of arm movement patterns and endpoint control depends on type of feedback during practice in stroke survivors
SO NEUROREHABILITATION AND NEURAL REPAIR
LA English
DT Article
DE stroke; arm paresis; motor recovery; compensation; knowledge of results; knowledge of performance
ID unilateral brain-damage; functional recovery; explicit information; guidance hypothesis; controlled-trial; trunk restraint; motor recovery; knowledge; rehabilitation; task
AB Background. A major challenge in stroke rehabilitation is restoration of arm motor function. Therapy-induced improvements in arm function may occur via restoration of premorbid movement patterns (recovery) or development of compensatory movement strategies. However, it is unclear whether the learning benefits of practice might be enhanced by incorporating different forms of feedback, focusing on movement outcomes or on specific arm movement patterns. Objective. To determine if manipulation of attentional focus by providing either knowledge of results (KR) feedback, focusing on movement outcomes, or knowledge of performance (KP) feedback, focusing on arm movement patterns during repetitive practice of a pointing movement, may lead to arm motor recovery. Methods. Twenty-eight chronic stroke survivors were randomly assigned to 2 groups that practiced 10 sessions of 75 pointing movements. During practice, groups received either 20% KR about movement precision or faded (26.6% average) KP about arm joint movements. A nondisabled control group (n = 5) practiced the same task with KR. Results. Motor patterns recovered only in KP, as evidenced by immediate and long-term increases in joint range, better interjoint coordination in early movement phases, and generalization of gains. Improvements in clinical impairment and function were related to decreases in compensation (trunk rotation) and recovery of interjoint coordination in mid-movement phases. Conclusions. In stroke survivors, when the learners' attention was directed to the movements themselves (KP), motor improvements reflect recovery compared to when attention was directed toward movement outcomes (KR).
C1 McGill Univ, Phys Therapy Program, Montreal, PQ H3G 1Y5, Canada.
   Univ Montreal, Fac Med, Dept Physiol, Montreal, PQ H3C 3J7, Canada.
   McGill Univ, Sch Phys & Occupat Therapy, Montreal, PQ, Canada.
   Ctr Interdisciplinary Res Rehabil, Montreal, PQ, Canada.
   Univ Kansas, Med Ctr, Landon Ctr Aging, Hoglund Brain Imaging, Lawrence, KS 66045 USA.
RP Levin, ME (通讯作者)，McGill Univ, Phys Therapy Program, 3654 Promenade Sir William Osler, Montreal, PQ H3G 1Y5, Canada.
EM mindy.levin@mcgill.ca
CR Ada L, 2000, CLIN REHABIL, V14, P55, DOI 10.1191/026921500671430626
   Ada L, 1994, ADV PSYCHOL, V0, P239
   Aichner F, 2002, J NEURAL TRANSM-SUPP, V0, P59
   Allred R, 2005, RESTOR NEUROL NEUROS, V23, P297
   Bernstein N, 1967, COORDINATION REGULAT, V0, P0
   Boyd L, 2004, LEARN MEMORY, V11, P388, DOI 10.1101/lm.80104
   Boyd L, 2003, PHYS THER, V83, P976, DOI 10.1093/ptj/83.11.976
   Butefisch C, 1995, J NEUROL SCI, V130, P59, DOI 10.1016/0022-510X(95)00003-K
   Carod-artal J, 2000, STROKE, V31, P2995, DOI 10.1161/01.STR.31.12.2995
   Carr J, 1987, MOVEMENT SCI FDN PHY, V0, P0
   Christina R, 1987, CUTTING EDGE PHYS ED, V0, P26
   Cirstea C, 2006, STROKE, V37, P1237, DOI 10.1161/01.STR.0000217417.89347.63
   Cirstea C, 2000, NEUR M, V0, P0
   Cirstea M, 2003, EXP BRAIN RES, V152, P476, DOI 10.1007/s00221-003-1568-4
   Cirstea M, 2003, EXP BRAIN RES, V151, P289, DOI 10.1007/s00221-003-1438-0
   Cirstea M, 2000, BRAIN, V123, P940, DOI 10.1093/brain/123.5.940
   Clarke P, 2002, STROKE, V33, P1016, DOI 10.1161/01.STR.0000013066.24300.F9
   Dancause N, 2002, NEUROPSYCHOLOGIA, V40, P1313, DOI 10.1016/S0028-3932(01)00218-4
   Dauphinee W, 2005, RECOVERY STROKE, V0, P0
   Dean C, 1997, STROKE, V28, P722, DOI 10.1161/01.STR.28.4.722
   Desrosiers J, 1995, ARCH PHYS MED REHAB, V76, P1125, DOI 10.1016/S0003-9993(95)80120-0
   Doyon J, 2003, NEUROPSYCHOLOGIA, V41, P252, DOI 10.1016/S0028-3932(02)00158-6
   Duncan P, 1992, STROKE, V23, P1084, DOI 10.1161/01.STR.23.8.1084
   Duncan P, 2000, NEUROPHARMACOLOGY, V39, P835, DOI 10.1016/S0028-3908(00)00003-4
   Feldman A, 1995, BEHAV BRAIN SCI, V18, P723, DOI 10.1017/S0140525X0004070X
   Fuglmeyer A, 1975, SCAND J REHABIL MED, V7, P13
   Gowland C, 1993, STROKE, V24, P58, DOI 10.1161/01.STR.24.1.58
   Kunkel A, 1999, ARCH PHYS MED REHAB, V80, P624, DOI 10.1016/S0003-9993(99)90163-6
   Kwakkel G, 2004, RESTOR NEUROL NEUROS, V22, P281
   Kwakkel G, 1999, PHYSIOTHERAPY, V85, P377, DOI 10.1016/S0031-9406(05)67198-2
   Lai Q, 1998, J MOTOR BEHAV, V30, P51, DOI 10.1080/00222899809601322
   Latash M, 2000, MOTOR CONTROL, V4, P259, DOI 10.1123/mcj.4.3.259
   Lee T, 1994, QUEST, V46, P328, DOI 10.1080/00336297.1994.10484130
   Levin M, 1994, BRAIN RES, V657, P23, DOI 10.1016/0006-8993(94)90949-0
   Levin M, 1992, ELECTROEN CLIN NEURO, V85, P131, DOI 10.1016/0168-5597(92)90079-Q
   Levin M, 2002, EXP BRAIN RES, V143, P171, DOI 10.1007/s00221-001-0976-6
   Levin M, 1996, BEHAV BRAIN SCI, V19, P79, DOI 10.1017/S0140525X00041613
   Mcnevin N, 2003, PSYCHOL RES-PSYCH FO, V67, P22, DOI 10.1007/s00426-002-0093-6
   Merians A, 2006, NEUROREHAB NEURAL RE, V20, P252, DOI 10.1177/1545968306286914
   Metz G, 2000, BEHAV BRAIN RES, V116, P111, DOI 10.1016/S0166-4328(00)00245-X
   Michaelsen S, 2006, STROKE, V37, P186, DOI 10.1161/01.STR.0000196940.20446.c9
   Michaelsen S, 2004, STROKE, V35, P1914, DOI 10.1161/01.STR.0000132569.33572.75
   Michaelsen S, 2004, EXP BRAIN RES, V157, P162, DOI 10.1007/s00221-004-1829-x
   Nudo R, 1999, CURR OPIN NEUROBIOL, V9, P740, DOI 10.1016/S0959-4388(99)00027-6
   Platz T, 2004, RESTOR NEUROL NEUROS, V22, P301
   Platz T, 2005, J NEUROL, V252, P1363, DOI 10.1007/s00415-005-0868-y
   Prinz W, 1997, EUR J COGN PSYCHOL, V9, P129, DOI 10.1080/713752551
   Prinz W, 1990, RELATIONSHIPS PERCEP, V0, P0
   Roby-brami A, 1997, MOT CONTROL, V1, P72, DOI 10.1123/mcj.1.1.72
   Salmoni A, 1984, PSYCHOL BULL, V95, P355, DOI 10.1037/0033-2909.95.3.355
   Schmidt R, 1988, MOTOR CONTROL LEARNI, V2nd, P0
   Schmidt R, 1991, NATO ADV SCI I D-BEH, V62, P59
   Schmidt R, 1991, J MOTOR BEHAV, V23, P13, DOI 10.1080/00222895.1991.9941590
   Schmidt R, 1989, J EXP PSYCHOL LEARN, V15, P352, DOI 10.1037/0278-7393.15.2.352
   Stanney K, 2002, HDB VIRTUAL ENV DESI, V0, P0
   Taub E, 1993, ARCH PHYS MED REHAB, V74, P347
   Teasell R, 2004, STROKE, V35, P383, DOI 10.1161/01.STR.0000115937.94104.76
   Thielman G, 2004, ARCH PHYS MED REHAB, V85, P1613, DOI 10.1016/j.apmr.2004.01.028
   Todorov E, 1997, J MOTOR BEHAV, V29, P147, DOI 10.1080/00222899709600829
   Totsika V, 2003, RES Q EXERCISE SPORT, V74, P220, DOI 10.1080/02701367.2003.10609084
   Ustinova K, 2004, MOTOR CONTROL, V8, P139, DOI 10.1123/mcj.8.2.139
   Weeks D, 1996, J NEUROPHYSIOL, V75, P60, DOI 10.1152/jn.1996.75.1.60
   Whitall J, 2000, STROKE, V31, P2390, DOI 10.1161/01.STR.31.10.2390
   Winstein C, 1991, PHYS THER, V71, P140, DOI 10.1093/ptj/71.2.140
   Winstein C, 1994, RES Q EXERCISE SPORT, V65, P316, DOI 10.1080/02701367.1994.10607635
   Winstein C, 1999, NEUROPSYCHOLOGIA, V37, P975, DOI 10.1016/S0028-3932(98)00145-6
   Winstein C, 1989, HUMAN SKILLS, V0, P17
   Woldag H, 2002, J NEUROL, V249, P518, DOI 10.1007/s004150200058
   Wulf G, 2000, RES Q EXERCISE SPORT, V71, P229, DOI 10.1080/02701367.2000.10608903
   Wulf G, 1993, J EXP PSYCHOL LEARN, V19, P1134, DOI 10.1037/0278-7393.19.5.1134
   Wulf G, 1994, J MOTOR BEHAV, V26, P348, DOI 10.1080/00222895.1994.9941691
   Wulf G, 2002, PSYCHON B REV, V9, P185, DOI 10.3758/BF03196276
   Wulf G, 2001, PSYCHON B REV, V8, P648, DOI 10.3758/BF03196201
NR 74
TC 128
Z9 135
U1 2
U2 12
PU SAGE PUBLICATIONS INC
PI THOUSAND OAKS
PA 2455 TELLER RD, THOUSAND OAKS, CA 91320 USA
SN 1545-9683
EI 
J9 NEUROREHAB NEURAL RE
PD SEP-OCT 15
PY 2007
VL 21
IS 5
BP 398
EP 411
DI 10.1177/1545968306298414
PG 14
WC Clinical Neurology; Rehabilitation
SC Neurosciences & Neurology; Rehabilitation
GA 203AL
UT WOS:000248947400003
PM 17369514
ER

PT J
AU Pang, MYC
   Ashe, MC
   Eng, JJ
AF Pang, M
   Ashe, M
   Eng, J
TI Muscle weakness, spasticity and disuse contribute to demineralization and geometric changes in the radius following chronic stroke
SO OSTEOPOROSIS INTERNATIONAL
LA English
DT Article
DE bone density; cerebrovascular accident; osteoporosis; rehabilitation
ID bone-mineral density; motor function-test; postmenopausal women; computed-tomography; exercise program; controlled-trial; upper extremity; cortical bone; strength; osteoporosis
AB Bone health status of the radius in individuals with chronic stroke was evaluated using peripheral quantitative computed tomography. Bone mineral density and cortical thickness on the affected side were compromised when compared with the unaffected side. Muscle weakness, spasticity, and disuse were identified as contributing factors to such changes. Introduction Following a stroke, demineralization and geometric changes occur in bone as a result of disuse and residual impairments, and these can contribute to an increased risk of fragility fractures. Methods This study used peripheral quantitative computed tomography (pQCT) to evaluate volumetric bone mineral density and geometry at the midshaft radius in people living with chronic stroke. Older individuals with chronic stroke were recruited. Each subject underwent a pQCT scan of the midshaft radius at the 30% site on both upper limbs. Muscle strength, motor function, spasticity, and chronic disuse were also evaluated. Data from 47 subjects ( 19 women) were assessed. Results A significant difference was found between the two limbs for cortical bone mineral content, cortical bone mineral density, cortical thickness, and polar stress-strain index. There was no significant side-to-side difference in total bone area. Percent side-to-side difference in muscle strength, spasticity, and chronic disuse were significant determinants of percent side-to-side difference in cortical bone mineral content and cortical thickness. Conclusions The findings suggest that following chronic stroke, endosteal resorption of the midshaft radius occurred with a preservation of total bone area. Muscle weakness, spasticity, chronic disuse significantly contributed to demineralization and geometric changes in the radius following chronic stroke.
C1 Hong Kong Polytech Univ, Dept Rehabil Sci, Hong Kong, Peoples R China.
   Univ British Columbia, Sch Rehabil Sci, Vancouver, BC V5Z 1M9, Canada.
   GF Strong Ctr, Rehabil Res Lab, Vancouver, BC, Canada.
   Vancouver Coastal Hlth Res Inst, Vancouver, BC, Canada.
RP Pang, MYC (通讯作者)，Hong Kong Polytech Univ, Dept Rehabil Sci, Hong Kong, Peoples R China.
EM rsmpang@inet.polyu.edu.hk
FU Canadian Institutes of Health Research [63617] Funding Source: Medline
CR Adami S, 1999, J BONE MINER RES, V14, P120, DOI 10.1359/jbmr.1999.14.1.120
   Ahlborg H, 2003, NEW ENGL J MED, V349, P327, DOI 10.1056/NEJMoa022464
   Bohannon R, 1987, PHYS THER, V67, P206, DOI 10.1093/ptj/67.2.206
   Bohannon R, 1997, J NEUROL REHABIL, V11, P115
   Burr D, 2003, PRIMER METABOLIC BON, V0, P58
   Dennis M, 2002, STROKE, V33, P728, DOI 10.1161/hs0302.103621
   Di MM, 2000, CLIN RHEUMATOL, V19, P473, DOI 10.1007/s100670070009
   Eser P, 2004, JOURNAL OF MUSCULOSKELETAL & NEURONAL INTERACTIONS, V4, P197
   Fess E, 1992, CLIN ASSESSMENT RECO, V2, P41
   Folstein M, 1975, J PSYCHIATR RES, V12, P198
   Frost H, 2003, J BONE MINER METAB, V21, P255, DOI 10.1007/s00774-003-0418-6
   Garrett N, 2004, AM J PREV MED, V27, P304, DOI 10.1016/j.amepre.2004.07.014
   Hamdy R, 1993, AM J PHYS MED REHAB, V72, P188, DOI 10.1097/00002060-199308000-00003
   Hangartner T, 1996, J BONE MINER RES, V11, P1518, DOI 10.1002/jbmr.5650111019
   Hughes V, 1995, MED SCI SPORT EXER, V27, P967, DOI 10.1249/00005768-199507000-00004
   Iwamoto J, 2001, J ORTHOP SCI, V6, P227, DOI 10.1007/s007760100039
   Jorgensen L, 2001, CALCIFIED TISSUE INT, V68, P11, DOI 10.1007/BF02684997
   Kanis J, 2001, STROKE, V32, P702, DOI 10.1161/01.STR.32.3.702
   Kelly-hayes M, 1998, CIRCULATION, V97, P2474, DOI 10.1161/01.CIR.97.24.2474
   Liu M, 1999, ARCH PHYS MED REHAB, V80, P1219, DOI 10.1016/S0003-9993(99)90019-9
   Liu-ambrose T, 2004, J CLIN DENSITOM, V7, P390, DOI 10.1385/JCD:7:4:390
   Mathiowetz V, 2002, OCCUP THER INT, V9, P201, DOI 10.1002/oti.165
   Mccrea P, 2003, MUSCLE NERVE, V28, P46, DOI 10.1002/mus.10397
   Morris D, 2001, ARCH PHYS MED REHAB, V82, P750, DOI 10.1053/apmr.2001.23183
   Pang M, 2006, OSTEOPOROSIS INT, V17, P1615, DOI 10.1007/s00198-006-0168-0
   Pang M, 2005, J AM GERIATR SOC, V53, P1667, DOI 10.1111/j.1532-5415.2005.53521.x
   Pang M, 2005, BONE, V37, P103, DOI 10.1016/j.bone.2005.03.009
   Prince R, 1988, J BONE MINER RES, V3, P305, DOI 10.1002/jbmr.5650030309
   Ramnemark A, 1998, OSTEOPOROSIS INT, V8, P92, DOI 10.1007/s001980050053
   Ramnemark A, 1999, OSTEOPOROSIS INT, V9, P269, DOI 10.1007/s001980050147
   Riggs B, 2004, J BONE MINER RES, V19, P1945, DOI 10.1359/JBMR.040916
   Russo C, 2003, OSTEOPOROSIS INT, V14, P531, DOI 10.1007/s00198-002-1322-y
   Sahin L, 2001, AM J PHYS MED REHAB, V80, P592, DOI 10.1097/00002060-200108000-00009
   Sato Y, 1998, J NEUROL SCI, V156, P205, DOI 10.1016/S0022-510X(98)00041-0
   Taub E, 1993, ARCH PHYS MED REHAB, V74, P347
   Van DLJ, 2004, STROKE, V35, P1410, DOI 10.1161/01.STR.0000126900.24964.7e
   Wilmet E, 1995, PARAPLEGIA, V33, P674, DOI 10.1038/sc.1995.141
   Wolf S, 1989, EXP NEUROL, V104, P125, DOI 10.1016/S0014-4886(89)80005-6
   Wolf S, 2001, STROKE, V32, P1635, DOI 10.1161/01.STR.32.7.1635
NR 40
TC 52
Z9 52
U1 0
U2 4
PU SPRINGER LONDON LTD
PI LONDON
PA 236 GRAYS INN RD, 6TH FLOOR, LONDON WC1X 8HL, ENGLAND
SN 0937-941X
EI 
J9 OSTEOPOROSIS INT
PD SEP 15
PY 2007
VL 18
IS 9
BP 1243
EP 1252
DI 10.1007/s00198-007-0372-6
PG 10
WC Endocrinology & Metabolism
SC Endocrinology & Metabolism
GA 216ST
UT WOS:000249900000012
PM 17401512
ER

PT J
AU Woodbury, ML
   Velozo, CA
   Richards, LG
   Duncan, PW
   Studenski, Stephanie
   Lai, Sue-Min
AF Woodbury, Michelle
   Velozo, Craig
   Richards, Lorie
   Duncan, Pamela
   Studenski, Stephanie
   Lai, Sue-min
TI Dimensionality and construct validity of the fugl-meyer assessment of the upper extremity
SO ARCHIVES OF PHYSICAL MEDICINE AND REHABILITATION
LA English
DT Article; Proceedings Paper
DE rehabilitation; research design; stroke
ID constraint-induced therapy; research arm test; induced movement therapy; stroke patient; motor function; neuromuscular stimulation; reaching performance; concurrent validity; exercise program; assessment scale
AB Objective: To investigate the dimensionality and construct Validity of the Fugl-Meyer Assessment of the upper extremity by using Rasch analysis. Design: Secondary analysis of pooled data from 2 existing datasets: a randomized therapeutic exercise clinical trial and a cohort longitudinal study of stroke recovery. Setting: University research center. Participants: A total of 5 12 subjects, ages 69.8 +/- 11.1 years, who were 0 to 145 days poststroke. Interventions: Not applicable. Main Outcome Measures: Dimensionality was examined with principal components analysis and Rasch item-fit statistics. The Rasch-derived item hierarchy was examined for consistency With the expected course of poststroke upper-extremity recovery suggested by the reflex-hierarchical conceptual model underlying the assessment. Results: Factor loadings and item infit statistics suggested that the 3 reflex items were empirically disconnected from other assessment items. The reflex items were removed. The modified 30-item assessment showed a unidimensional structure. The Rasch-item-difficulty order was not consistent with the expected item order. Conclusions: The items testing resting-state reflexes may flu-eaten the assessment's dimensionality. With reflex items removed, the assessment is a unidimensional measure of volitional movement. The Rasch-generated item-difficulty order challenges the hierarchical structure implied by the instrument's underlying conceptual framework.
C1 Univ Florida, Rehabil Outcomes Res Ctr, Gainesville, FL 32610 USA.
   Univ Florida, Brain Rehabil Res Ctr, Gainesville, FL 32610 USA.
   Univ Florida, Malcolm Randall VA Med Ctr, Gainesville, FL 32610 USA.
   Univ Florida, Dept Occupat Therapy, Gainesville, FL 32610 USA.
   Univ Florida, Rehabil Sci Doctoral Program, Gainesville, FL 32610 USA.
   Univ Florida, Dept Aging & Geriatr Res, Gainesville, FL 32610 USA.
   Univ Pittsburgh, Div Geriatr Med, Pittsburgh, PA 15260 USA.
   Univ Kansas, Dept Prevent Med, Lawrence, KS 66045 USA.
RP Woodbury, ML (通讯作者)，Univ Florida, Coll Publ Hlth & Hlth Prof, Dept Occupat Therapy, POB 100164, Gainesville, FL 32610 USA.
EM mwoodbur@phhp.ufl.edit
FU EUNICE KENNEDY SHRIVER NATIONAL INSTITUTE OF CHILD HEALTH & HUMAN DEVELOPMENT [T32HD043730] Funding Source: NIH RePORTER; NATIONAL INSTITUTE ON AGING [P60AG014635] Funding Source: NIH RePORTER; NIA NIH HHS [5P60AG14635] Funding Source: Medline; NICHD NIH HHS [T32HD043730] Funding Source: Medline
CR Berglund K, 1986, SCAND J REHABIL MED, V18, P155
   Boissy P, 1997, ARCH PHYS MED REHAB, V78, P1117, DOI 10.1016/S0003-9993(97)90138-6
   Bond T, 2001, APPL RASCH MODEL FUN, V0, P0
   Bonifer N, 2005, ARCH PHYS MED REHAB, V86, P1867, DOI 10.1016/j.apmr.2005.04.002
   Broeks J, 1999, DISABIL REHABIL, V21, P357
   Brunnstrom S, 1966, PHYS THER, V46, P357
   Chae J, 1998, STROKE, V29, P975, DOI 10.1161/01.STR.29.5.975
   Chae J, 2003, AM J PHYS MED REHAB, V82, P1, DOI 10.1097/00002060-200301000-00001
   Cramer S, 2004, STROKE, V35, P2695, DOI 10.1161/01.STR.0000143326.36847.b0
   De SLH, 1980, INT REHABIL MED, V2, P3
   Desrosiers J, 2006, DISABIL REHABIL, V28, P221, DOI 10.1080/09638280500158372
   Dettmann M, 1987, AM J PHYS MED REHAB, V66, P77
   Duncan P, 1998, STROKE, V29, P2055, DOI 10.1161/01.STR.29.10.2055
   Duncan P, 2003, STROKE, V34, P2173, DOI 10.1161/01.STR.0000083699.95351.F2
   Duncan P, 1983, PHYS THER, V63, P1606, DOI 10.1093/ptj/63.10.1606
   Duncan P, 2000, NEUROPHARMACOLOGY, V39, P835, DOI 10.1016/S0028-3908(00)00003-4
   Filiatrault J, 1991, AM J OCCUP THER, V45, P806, DOI 10.5014/ajot.45.9.806
   Finley M, 2005, J REHABIL RES DEV, V42, P683, DOI 10.1682/JRRD.2004.12.0153
   Flora D, 2004, PSYCHOL METHODS, V9, P466, DOI 10.1037/1082-989X.9.4.466
   Floyd F, 1995, PSYCHOL ASSESSMENT, V7, P286, DOI 10.1037/1040-3590.7.3.286
   Francisco G, 1998, ARCH PHYS MED REHAB, V79, P570, DOI 10.1016/S0003-9993(98)90074-0
   Fuglmeyer A, 1975, SCAND J REHABIL MED, V7, P13
   Gladstone D, 2002, NEUROREHAB NEURAL RE, V16, P232, DOI 10.1177/154596802401105171
   Gordon C, 2000, MOVEMENT SCI FDN PHY, V0, P0
   Gowland C, 1993, STROKE, V24, P58, DOI 10.1161/01.STR.24.1.58
   Harris-love M, 2005, ARCH PHYS MED REHAB, V86, P2131, DOI 10.1016/j.apmr.2005.05.006
   Harrison , 1985, PHYSIOTHER CAN, V37, P65, DOI 10.3138/PTC.37.2.065
   Hattie J, 1985, APPL PSYCH MEAS, V9, P139, DOI 10.1177/014662168500900204
   Kamper D, 2003, MUSCLE NERVE, V28, P309, DOI 10.1002/mus.10443
   Katz R, 1992, ARCH PHYS MED REHAB, V73, P339, DOI 10.1016/0003-9993(92)90007-J
   Krebs H, 2000, J REHABIL RES DEV, V37, P639
   Lattin J, 2003, ANAL MULTIVARIATE DA, V0, P0
   Levin M, 1996, BRAIN, V119, P281, DOI 10.1093/brain/119.1.281
   Levin M, 2000, BRAIN RES, V853, P352, DOI 10.1016/S0006-8993(99)02298-2
   Linacre JM, 1998, J OUTCOME MEAS, V2, P266
   Linacre J, 2006, RASCH MODEL COMPUTER, V0, P0
   Luft A, 2004, JAMA-J AM MED ASSOC, V292, P1853, DOI 10.1001/jama.292.15.1853
   Luft A, 2004, NEUROIMAGE, V21, P924, DOI 10.1016/j.neuroimage.2003.10.026
   Mahoney FI, 1965, MD STATE MED J, V14, P61
   Malouin F, 1994, ARCH PHYS MED REHAB, V75, P1206, DOI 10.1016/0003-9993(94)90006-X
   Mcdowell I, 1996, MEASURING HLTH GUIDE, V0, P10
   Michaelsen S, 2004, EXP BRAIN RES, V157, P162, DOI 10.1007/s00221-004-1829-x
   Murray I, 2004, CLIN BIOMECH, V19, P586, DOI 10.1016/j.clinbiomech.2004.03.004
   Page S, 2006, ARCH PHYS MED REHAB, V87, P27, DOI 10.1016/j.apmr.2005.07.307
   Page S, 2002, NEUROREHAB NEURAL RE, V16, P290, DOI 10.1177/154596802401105225
   Page S, 2002, ARCH PHYS MED REHAB, V83, P286, DOI 10.1053/apmr.2002.28007
   Page S, 2001, J REHABIL RES DEV, V38, P583
   Page S, 2000, OCCUP THER J RES, V20, P200, DOI 10.1177/153944920002000304
   Pang M, 2006, ARCH PHYS MED REHAB, V87, P1, DOI 10.1016/j.apmr.2005.08.113
   Patel A, 2000, ARCH PHYS MED REHAB, V81, P1357, DOI 10.1053/apmr.2000.9397
   Pedretti L, 1996, OCCUPATIONAL THERAPY, V0, P0
   Piron L, 2001, ST HEAL T, V81, P386
   Platz T, 2005, CLIN REHABIL, V19, P404, DOI 10.1191/0269215505cr832oa
   Platz T, 2005, ARM ARM REHABILITATI, V0, P0
   Poole J, 1988, ARCH PHYS MED REHAB, V69, P195
   Rabadi M, 2006, ARCH PHYS MED REHAB, V87, P962, DOI 10.1016/j.apmr.2006.02.036
   Raghavan P, 2006, J NEUROPHYSIOL, V95, P369, DOI 10.1152/jn.00873.2005
   Sanford J, 1993, PHYS THER, V73, P447, DOI 10.1093/ptj/73.7.447
   *sas I, 2003, SAS VERS 8 2 COMP PR, V0, P0
   Smith EVJ, 2000, J APPL MEAS, V1, P3
   Stinear J, 2004, J CLIN NEUROPHYSIOL, V21, P124, DOI 10.1097/00004691-200403000-00008
   Stone M, 1979, BEST TEST DESIGN, V0, P0
   Twitchell T, 1951, BRAIN, V74, P443, DOI 10.1093/brain/74.4.443
   Van DLJ, 2001, J REHABIL MED, V33, P110
   Van DLJ, 1999, STROKE, V30, P2369, DOI 10.1161/01.STR.30.11.2369
   Van WF, 2001, NEUROREHAB NEURAL RE, V15, P23, DOI 10.1177/154596830101500104
   Vanswieten J, 1988, STROKE, V19, P604, DOI 10.1161/01.STR.19.5.604
   Velozo C, 1999, AM J OCCUP THER, V53, P83, DOI 10.5014/ajot.53.1.83
   Viriyavejakul A, 1998, JOURNAL OF THE MEDICAL ASSOCIATION OF THAILAND, V81, P413
   Wang C, 2002, J REHABIL MED, V34, P20, DOI 10.1080/165019702317242668
   Ware J, 1992, MED CARE, V30, P473, DOI 10.1097/00005650-199206000-00002
   Warren M, 1991, OCCUPATIONAL THERAPY, V0, P633
   Welmer A, 2006, AM J PHYS MED REHAB, V85, P112, DOI 10.1097/01.phm.0000197587.78140.17
   Wolf S, 2001, STROKE, V32, P1635, DOI 10.1161/01.STR.32.7.1635
   Wooddauphinee S, 1990, STROKE, V21, P731, DOI 10.1161/01.STR.21.5.731
   Wright B, 1982, RATING SCALE ANAL, V0, P0
   Wright B, 1994, RASCH MEASUREMENT T, V8, P370
   Wu C, 2000, ARCH PHYS MED REHAB, V81, P95, DOI 10.1016/S0003-9993(00)90228-4
   Zehr E, 1999, PROG NEUROBIOL, V58, P185, DOI 10.1016/S0301-0082(98)00081-1
NR 79
TC 79
Z9 84
U1 0
U2 7
PU W B SAUNDERS CO-ELSEVIER INC
PI PHILADELPHIA
PA 1600 JOHN F KENNEDY BOULEVARD, STE 1800, PHILADELPHIA, PA 19103-2899 USA
SN 0003-9993
EI 
J9 ARCH PHYS MED REHAB
PD JUN 15
PY 2007
VL 88
IS 6
BP 715
EP 723
DI 10.1016/j.apmr.2007.02.036
PG 9
WC Rehabilitation; Sport Sciences
SC Rehabilitation; Sport Sciences
GA 177AK
UT WOS:000247125800005
PM 17532892
ER

PT J
AU Shah, PK
   Heinemann, AW
   Manheim, LM
AF Shah, Parag
   Heinemann, Allen
   Manheim, Larry
TI The effect of medicare's prospective, payment system on patient satisfaction - An illustration with four rehabilitation hospitals
SO AMERICAN JOURNAL OF PHYSICAL MEDICINE & REHABILITATION
LA English
DT Article
DE patient satisfaction; rehabilitation; prospective payment system; health policy
ID functional status; care; quality; impairment; issue; stroke
AB Objective: To examine the impact of Medicare's Prospective Payment System (PPS) on patient satisfaction at four inpatient rehabilitation hospitals. Design: Prospective study using a satisfaction survey to examine the effects of Medicare's PPS for rehabilitation hospitals. Surveys were conducted at four affiliated rehabilitation hospitals in the Midwest. Results: Patient characteristics varied only slightly pre- to post-PPS, and several characteristics were related to overall satisfaction, including motor functional gain, discharge to home, and respondent (patient or proxy). A 12-point increase on a 12-item motor function scale resulted in 1.13 greater odds (95% CI: 1.04, 1.24) of reporting excellent satisfaction. Patient respondents were 1.27 times more likely (95% CI: 1.07, 1.50) than proxies to report excellent satisfaction, and patients discharged home were 1.65 times more likely (95% CI: 1.31, 2.07) to report excellent satisfaction than patients discharged elsewhere. We found an increase in observed satisfaction from 60.3 to 63.4% (P < 0.05) after PPS implementation, despite a decrease in motor FIM gain. Conclusions: Patient characteristics such as motor FIM gain, discharge status, and respondent type were significantly associated, although only slightly, with patient satisfaction in inpatient rehabilitation. Percentage of excellent satisfaction improved at these four facilities after PPS implementation, despite declines in motor FIM gain. The improvement may be the result of numerous ongoing quality-improvement initiatives directed at improving patient satisfaction at these facilities.
C1 Inst Chicago, Inst Rehabil, Chicago, IL USA.
   Northwestern Univ, Inst Healthcare Studies, Dept Phys Med & Rehabil, Feinberg Sch Med, Chicago, IL USA.
RP Shah, PK (通讯作者)，339 E Chicago Ave,Rm 712, Chicago, IL 60611 USA.
FU PHS HHS [H133A030807] Funding Source: Medline
CR Aron D, 1998, JAMA-J AM MED ASSOC, V279, P1968, DOI 10.1001/jama.279.24.1968
   Barr J, 2002, HEALTH CARE FINANC R, V23, P51
   Carey RG, 2002, J AMBUL CARE MANAGE, V25, P78
   Carter G, 2005, PRELIMINARY ANAL COD, V0, P0
   Cleary P, 1991, HEALTH AFFAIR, V10, P254, DOI 10.1377/hlthaff.10.4.254
   Cleary P, 1988, INQUIRY-J HEALTH CAR, V25, P25
   Deutsch A, 2006, MIDW OBJ MEAS SEM CH, V0, P0
   Deutsch A, 1997, J REHABIL OUTCOMES M, V1, P67
   Donabedian A, 1997, ARCH PATHOL LAB MED, V121, P1145
   Donabedian A, 1981, AM J PUBLIC HEALTH, V71, P409, DOI 10.2105/AJPH.71.4.409
   Finkelstein B, 1998, MED CARE, V36, P0, DOI 10.1097/00005650-199808001-00008
   Franchignoni F, 2002, J REHABIL MED, V34, P105, DOI 10.1080/165019702753714110
   French J, 2004, CAN J MED RAD TECHNO, V35, P14
   Hargraves J, 2001, MED CARE, V39, P635
   Heinemann A, 1997, J REHABIL OUTCOMES M, V1, P52
   Iezzoni L, 2004, AM J PHYS MED REHAB, V83, P316, DOI 10.1097/01.PHM.0000118041.17739.BB
   *instituteofmedicine , 2001, ENV NAT HLTH CAR QUA, V0, P0
   Keith R, 1998, ARCH PHYS MED REHAB, V79, P1122, DOI 10.1016/S0003-9993(98)90182-4
   Mancuso M, 2003, ARCH PHYS MED REHAB, V84, P1343, DOI 10.1016/S0003-9993(03)00144-8
   May S, 2001, PHYSIOTHERAPY, V87, P4, DOI 10.1016/S0031-9406(05)61186-8
   Ostir G, 2005, AGING CLIN EXP RES, V17, P35, DOI 10.1007/BF03337718
   Ottenbacher K, 2004, JAMA-J AM MED ASSOC, V292, P1687, DOI 10.1001/jama.292.14.1687
   Ottenbacher K, 2001, AM J PHYS MED REHAB, V80, P876, DOI 10.1097/00002060-200112000-00002
   Pascoe GC, 1983, EVAL PROGRAM PLANN, V6, P185, DOI 10.1016/0149-7189(83)90002-2
   Sitzia J, 1997, SOC SCI MED, V45, P1829, DOI 10.1016/S0277-9536(97)00128-7
   Tooth L, 2004, SPINE, V29, P211, DOI 10.1097/01.BRS.0000107236.74004.31
   Tooth L, 2003, AM J PHYS MED REHAB, V82, P692, DOI 10.1097/01.PHM.0000083672.01300.47
   2004 , 1900, V69, V0, P67745
   2001 , 1900, V66, V0, P41315
   2004 , 1900, V68, V0, P25752
NR 32
TC 5
Z9 5
U1 0
U2 5
PU LIPPINCOTT WILLIAMS & WILKINS
PI PHILADELPHIA
PA 530 WALNUT ST, PHILADELPHIA, PA 19106-3621 USA
SN 0894-9115
EI 
J9 AM J PHYS MED REHAB
PD MAR 15
PY 2007
VL 86
IS 3
BP 169
EP 175
DI 10.1097/PHM.0b013e31802efff7
PG 7
WC Rehabilitation; Sport Sciences
SC Rehabilitation; Sport Sciences
GA 141XM
UT WOS:000244612400001
PM 17314702
ER

PT J
AU Hsieh, Ru-Lan
   Wang, Liang-Yi
   Lee, Wen-Chung
AF Hsieh, Ru-lan
   Wang, Liang-yi
   Lee, Wen-chung
TI Additional therapeutic effects of electroacupuncture in conjunction with conventional rehabilitation for patients with first-ever ischaemic stroke
SO JOURNAL OF REHABILITATION MEDICINE
LA English
DT Article
DE electroacupuncture; ischaemic stroke; therapeutic effects; Fugl-Meyer Assessment; Functional Independence Measure
ID fugl-meyer assessment; quality-of-life; acupuncture; stimulation; recovery; reliability; improve; brain; trial
AB Objective: This study examined the additional therapeutic effects of electroacupuncture for patients with first-ever ischaemic stroke. Design: Randomized controlled study. Subjects: A total of 63 patients with first-ever ischaemic stroke. Methods: The study and control groups underwent a conventional rehabilitation program, with the former receiving an additional 8 courses of electroacupuncture over a period of one month. Therapeutic effects were assessed by the Fugl-Meyer Assessment for motor performance and the Functional Independence Measure (FIM (TM)) for the independence of functional performance at 2 and 4 weeks after treatment, and 3 months and 6 months after stroke. Results: For total Fugl-Meyer Assessment score, improvement was more significant for the study group relative to the control group at 2 weeks (16.2 vs 10.6; p = 0.047) and 4 weeks after treatment (27.4 vs 17.1; p = 0.005), and at 3 months after the stroke (34.7 vs 21.8; p = 0.009). The Fugl-Meyer Assessment scores improved significantly, especially in upper-limb motor function for the study group. There was no statistically significant between-group difference in total FIM (TM) score improvement. Conclusion: Electroacupuncture can improve motor function, especially in upper-limb motor function, for patients with first-ever ischaemic stroke.
C1 Natl Taiwan Univ, Coll Publ Hlth, Grad Inst Epidemiol, Taipei 100, Taiwan.
RP Lee, WC (通讯作者)，Natl Taiwan Univ, Coll Publ Hlth, Grad Inst Epidemiol, 17 Xuzhou Rd, Taipei 100, Taiwan.
EM M001052@ms.skh.org.tw
CR Appelros P, 2003, STROKE, V34, P122, DOI 10.1161/01.STR.0000047852.05842.3C
   Cho Z, 1998, P NATL ACAD SCI USA, V95, P2670, DOI 10.1073/pnas.95.5.2670
   Darras J, 1993, ACUPUNCT MED, V11, P22, DOI 10.1136/aim.11.1.22
   Di CA, 2003, STROKE, V34, P1114, DOI 10.1161/01.STR.0000068410.07397.D7
   Duncan P, 1983, PHYS THER, V63, P1606, DOI 10.1093/ptj/63.10.1606
   Ernst E, 1996, WIEN MED WOCHENSCHR, V146, P556
   Gosman-hedstrom G, 1998, STROKE, V29, P2100, DOI 10.1161/01.STR.29.10.2100
   Helms J, 1996, ACUPUNCTURE ENERGETI, V0, P0
   Hsieh R, 1996, J REHAB MED ASS REPU, V24, P35
   Hu H, 1993, NEUROEPIDEMIOLOGY, V12, P106, DOI 10.1159/000110308
   Johansson B, 2001, STROKE, V32, P707, DOI 10.1161/01.STR.32.3.707
   Johansson K, 1993, NEUROLOGY, V43, P2189, DOI 10.1212/WNL.43.11.2189
   Jongbloed L, 1986, STROKE, V17, P765, DOI 10.1161/01.STR.17.4.765
   Li G, 2003, NEUROREPORT, V14, P669, DOI 10.1097/00001756-200304150-00002
   Marnick C, 1997, JAMA-J AM MED ASSOC, V319, P1725
   Mayo N, 2002, ARCH PHYS MED REHAB, V83, P1035, DOI 10.1053/apmr.2002.33984
   Naeser M, 1994, ACUPUNCTURE ELECTRO, V19, P227, DOI 10.3727/036012994816357231
   *nih CDP, 1988, JAMA-J AM MED ASSOC, V280, P1518
   Oczkowski W, 1993, ARCH PHYS MED REHAB, V74, P1291, DOI 10.1016/0003-9993(93)90081-K
   Pan L, 1992, ACUPUCTURE TREATMENT, V0, P123
   Paolucci S, 2003, STROKE, V34, P2861, DOI 10.1161/01.STR.0000102902.39759.D3
   Park J, 2005, ARCH INTERN MED, V165, P2026, DOI 10.1001/archinte.165.17.2026
   Rabinstein A, 2003, NEUROLOGIST, V9, P137, DOI 10.1097/00127893-200305000-00002
   Roby-brami A, 2003, ACTA NEUROL SCAND, V107, P369, DOI 10.1034/j.1600-0404.2003.00021.x
   Saloheimo P, 2006, STROKE, V37, P487, DOI 10.1161/01.STR.0000198868.78546.fc
   Sanford J, 1993, PHYS THER, V73, P447, DOI 10.1093/ptj/73.7.447
   Sierpina V, 2005, SOUTH MED J, V98, P330, DOI 10.1097/01.SMJ.0000140834.30654.0F
   So D, 2002, AM J PUBLIC HEALTH, V92, P1662, DOI 10.2105/AJPH.92.10.1662
   Sze F, 2002, STROKE, V33, P186, DOI 10.1161/hs0102.101815
   Sze F, 2002, STROKE, V33, P2604, DOI 10.1161/01.STR.0000035908.74261.C9
   Tarkka I, 2005, AM J PHYS MED REHAB, V84, P501, DOI 10.1097/01.phm.0000166881.71097.9d
   Ujimoto K, 1993, HLTH CULTURE EXPLORI, V0, P229
   Wong A, 1999, AM J PHYS MED REHAB, V78, P117, DOI 10.1097/00002060-199903000-00006
   Wu M, 1999, RADIOLOGY, V212, P133, DOI 10.1148/radiology.212.1.r99jl04133
   Yu Y, 1995, CHIN MED J, V56, P258
NR 35
TC 34
Z9 38
U1 0
U2 7
PU FOUNDATION REHABILITATION INFORMATION
PI UPPSALA
PA TRADGARDSGATAN 14, UPPSALA, SE-753 09, SWEDEN
SN 1650-1977
EI 
J9 J REHABIL MED
PD APR 15
PY 2007
VL 39
IS 3
BP 205
EP 211
DI 10.2340/16501977-0032
PG 7
WC Rehabilitation; Sport Sciences
SC Rehabilitation; Sport Sciences
GA 165KU
UT WOS:000246305200003
PM 17468788
ER

PT J
AU Koski, Lisa
   Lin, JC
   Wu, AD
   Winstein, CJ
AF Koski, Lisa
   Lin, Janice
   Wu, Allan
   Winstein, Carolee
TI Reliability of intracortical and corticomotor excitability estimates obtained from the upper extremities in chronic stroke
SO NEUROSCIENCE RESEARCH
LA English
DT Article; Proceedings Paper
DE TMS; motor excitability; stroke; rehabilitation; intrasubject reliability
ID transcranial magnetic stimulation; human motor cortex; induced movement therapy; constraint-induced therapy; input-output property; silent period; follow-up; evoked-potential; subacute stroke; forced-use
AB We estimated the trial-to-trial variability and the test-retest reliability of several intracortical and corticomotor excitability parameters for the upper extremity in chronic stroke patients. Nine patients with hemiparesis of the upper extremity were enrolled 8-17 months after a unilateral stroke. Transcranial magnetic stimulation was used to obtain repeated measures over a two week interval of motor evoked potential (MEP) recruitment curves and cortical silent periods in the first dorsal interosseus muscle of each hand. Five trials would have provided accurate estimates of the MEP amplitude and silent period duration for the unlesioned side in all patients, but 25% of the datasets from the lesioned side provided poor estimates of MEP amplitude even with 10 trials. Intraclass correlations were > 0.70 for all parameters obtained from the lesioned side and for the MEP amplitude, slope of the recruitment curve, silent period, and silent period slope from the unlesioned side. MEP amplitude varied across sessions within subject by 20% on both sides, whereas other parameters showed less variability on the unlesioned side relative to the lesioned side. The Fugl-Meyer upper extremity motor score and the time to complete the 6 fine-motor items from the Wolf Motor Function Test (WMFT) were also found to be highly reliable over this interval. We conclude that the functional and most of the excitability parameters are reliable across time in patients with variable lesions due to stroke. Due to high intrasubject variability, the use of some excitability parameters as indicators of functional neuroplasticity in response to treatment may be limited to interventions with large effect sizes. (c) 2007 Published by Elsevier Ireland Ltd and the Japan Neuroscience Society.
C1 McGill Univ, Fac Med, Dept Neurol & Neurosurg, Div Geriatr, Montreal, PQ H3A 1A1, Canada.
   McGill Univ, Fac Med, Dept Neurol & Neurosurg, Div Clin Epidemiol, Montreal, PQ H3A 1A1, Canada.
   Univ Calif Los Angeles, Ahmanson Lovelace Brain Mapping Ctr, Transcranial Magnet Stimulat Lab, Los Angeles, CA 90024 USA.
   Univ So Calif, Motor Behav & Neurorehabil Lab, Los Angeles, CA USA.
   Univ So Calif, Keck Sch Med, Dept Neurol, Los Angeles, CA USA.
   Univ Calif Los Angeles, Dept Neurol, Los Angeles, CA 90024 USA.
RP Koski, L (通讯作者)，Royal Victoria Hosp, R4-74 687 Pine Ave, Montreal, PQ H3A 1A1, Canada.
EM lisa.koski@mcgill.ca
FU NATIONAL CENTER FOR RESEARCH RESOURCES [M01RR000865] Funding Source: NIH RePORTER; NATIONAL INSTITUTE OF NEUROLOGICAL DISORDERS AND STROKE [R01NS045485, K23NS045764] Funding Source: NIH RePORTER; NCRR NIH HHS [M01-RR00865] Funding Source: Medline; NINDS NIH HHS [NS45485, K23-NS045764-01] Funding Source: Medline
CR [anonymous] , 2005, NEW VIEW STAT, V0, P0
   Berglund K, 1986, SCAND J REHABIL MED, V18, P155
   Blanton S, 1999, PHYS THER, V79, P847, DOI 10.1093/ptj/79.9.847
   Brasilneto J, 1992, ELECTROEN CLIN NEURO, V85, P9, DOI 10.1016/0168-5597(92)90095-S
   Brasilneto J, 1992, J CLIN NEUROPHYSIOL, V9, P132, DOI 10.1097/00004691-199201000-00014
   Butler AJ, 2005, J NEUROENG REHABIL, V2, P10, DOI 10.1186/1743-0003-2-10
   Byrnes M, 1999, CLIN NEUROPHYSIOL, V110, P487, DOI 10.1016/S1388-2457(98)00044-3
   Byrnes M, 2001, BRAIN RES, V889, P278, DOI 10.1016/S0006-8993(00)03089-4
   Carroll T, 2001, J NEUROSCI METH, V112, P193, DOI 10.1016/S0165-0270(01)00468-X
   Cicinelli P, 1997, ELECTROMYOGR MOTOR C, V105, P438, DOI 10.1016/S0924-980X(97)00052-0
   Cicinelli P, 1997, MUSCLE NERVE, V20, P535, DOI 10.1002/(SICI)1097-4598(199705)20:5<535::AID-MUS1>3.0.CO;2-A
   Cincotta M, 2000, CLIN NEUROPHYSIOL, V111, P1340, DOI 10.1016/S1388-2457(00)00330-8
   Civardi C, 2001, J NEUROL NEUROSUR PS, V71, P809, DOI 10.1136/jnnp.71.6.809
   Corneal S, 2005, ARCH PHYS MED REHAB, V86, P1670, DOI 10.1016/j.apmr.2004.12.039
   Daskalakis Z, 2003, CLIN NEUROPHYSIOL, V114, P938, DOI 10.1016/S1388-2457(03)00038-5
   De GL, 2003, NEUROSCI RES, V46, P219, DOI 10.1016/S0168-0102(03)00060-9
   Delvaux V, 2003, CLIN NEUROPHYSIOL, V114, P1217, DOI 10.1016/S1388-2457(03)00070-1
   Devanne H, 1997, EXP BRAIN RES, V114, P329, DOI 10.1007/PL00005641
   Duncan P, 2003, STROKE, V34, P2173, DOI 10.1161/01.STR.0000083699.95351.F2
   Filiatrault J, 1991, AM J OCCUP THER, V45, P806, DOI 10.5014/ajot.45.9.806
   Folstein M, 1975, J PSYCHIAT RES, V12, P189, DOI 10.1016/0022-3956(75)90026-6
   Fritz C, 1997, ELECTROMYOGR MOTOR C, V105, P235, DOI 10.1016/S0924-980X(97)96675-3
   Fuglmeyer A, 1975, SCAND J REHABIL MED, V7, P13
   Kaelin-lang A, 2000, J NEUROSCI METH, V102, P81, DOI 10.1016/S0165-0270(00)00284-3
   Kamen G, 2004, MED SCI SPORT EXER, V36, P1574, DOI 10.1249/01.MSS.0000139804.02576.6A
   Kiers L, 1993, ELECTROEN CLIN NEURO, V89, P415, DOI 10.1016/0168-5597(93)90115-6
   Kimiskidis V, 2005, EXP BRAIN RES, V163, P21, DOI 10.1007/s00221-004-2134-4
   Koski L, 2005, CLIN NEUROPHYSIOL, V116, P2099, DOI 10.1016/j.clinph.2005.06.006
   Kukowski B, 1992, ELECTROMYOGRAPHY AND CLINICAL NEUROPHYSIOLOGY, V32, P373
   Kunkel A, 1999, ARCH PHYS MED REHAB, V80, P624, DOI 10.1016/S0003-9993(99)90163-6
   Liepert J, 2005, STROKE, V36, P2648, DOI 10.1161/01.STR.0000189629.10603.02
   Liepert J, 2000, STROKE, V31, P1210, DOI 10.1161/01.STR.31.6.1210
   Liepert J, 2001, J NEUROL, V248, P315, DOI 10.1007/s004150170207
   Liepert J, 2006, COGN BEHAV NEUROL, V19, P41, DOI 10.1097/00146965-200603000-00005
   Lum P, 2004, J REHABIL RES DEV, V41, P249, DOI 10.1682/JRRD.2003.06.0092
   Maeda F, 2002, CLIN NEUROPHYSIOL, V113, P376, DOI 10.1016/S1388-2457(02)00008-1
   Malcolm M, 2006, CLIN NEUROPHYSIOL, V117, P1037, DOI 10.1016/j.clinph.2006.02.005
   Mcdonnell M, 2004, J NEUROSCI METH, V136, P63, DOI 10.1016/j.jneumeth.2003.12.020
   Mcgraw K, 1996, PSYCHOL METHODS, V1, P30, DOI 10.1037/1082-989X.1.1.30
   Miranda P, 1997, ELECTROMYOGR MOTOR C, V105, P116, DOI 10.1016/S0924-980X(97)95720-9
   Morris D, 2001, ARCH PHYS MED REHAB, V82, P750, DOI 10.1053/apmr.2001.23183
   Mortifee P, 1994, ELECTROEN CLIN NEURO, V93, P131, DOI 10.1016/0168-5597(94)90076-0
   Nielsen J, 1996, J CLIN NEUROPHYSIOL, V13, P423, DOI 10.1097/00004691-199609000-00005
   Orth M, 2004, CLIN NEUROPHYSIOL, V115, P1076, DOI 10.1016/j.clinph.2003.12.025
   Page S, 2001, J REHABIL RES DEV, V38, P583
   Page S, 2004, ARCH PHYS MED REHAB, V85, P14, DOI 10.1016/S0003-9993(03)00481-7
   Pierce S, 2003, NEUROREHAB NEURAL RE, V17, P214, DOI 10.1177/0888439003259424
   Pitcher J, 2003, J PHYSIOL-LONDON, V546, P605, DOI 10.1113/jphysiol.2002.029454
   Platz T, 2005, J NEUROL, V0, P0
   Ridding M, 1995, CAN J PHYSIOL PHARM, V73, P218, DOI 10.1139/y95-032
   Ridding M, 1997, ELECTROMYOGR MOTOR C, V105, P340, DOI 10.1016/S0924-980X(97)00041-6
   Schaechter J, 2002, NEUROREHAB NEURAL RE, V16, P326, DOI 10.1177/154596830201600403
   Sterr A, 2002, ARCH PHYS MED REHAB, V83, P1374, DOI 10.1053/apmr.2002.35108
   Stewart L, 2001, NEUROPSYCHOLOGIA, V39, P415, DOI 10.1016/S0028-3932(00)00130-5
   Stinear J, 2004, J CLIN NEUROPHYSIOL, V21, P124, DOI 10.1097/00004691-200403000-00008
   Taub E, 1993, ARCH PHYS MED REHAB, V74, P347
   Tergau F, 2003, EPILEPSY RES, V56, P67, DOI 10.1016/j.eplepsyres.2003.08.006
   Traversa R, 1998, BRAIN RES, V803, P1, DOI 10.1016/S0006-8993(98)00505-8
   Traversa R, 2000, CLIN NEUROPHYSIOL, V111, P1695, DOI 10.1016/S1388-2457(00)00373-4
   Turton A, 1996, ELECTROMYOGR MOTOR C, V101, P316, DOI 10.1016/0924-980X(96)95560-5
   Uswatte G, 2005, STROKE, V36, P2493, DOI 10.1161/01.STR.0000185928.90848.2e
   Uy J, 2002, BRAIN TOPOGR, V14, P293, DOI 10.1023/A:1015752711146
   Wassermann EM, 1998, ELECTROENCEPHALOGR C, V108, P1
   Wassermann E, 1993, ELECTROEN CLIN NEURO, V89, P424, DOI 10.1016/0168-5597(93)90116-7
   Wassermann E, 2002, CLIN NEUROPHYSIOL, V113, P1165, DOI 10.1016/S1388-2457(02)00144-X
   Whitall J, 2000, STROKE, V31, P2390, DOI 10.1161/01.STR.31.10.2390
   Winstein C, 2003, NEUROREHAB NEURAL RE, V17, P137, DOI 10.1177/0888439003255511
   Wittenberg G, 2003, NEUROREHAB NEURAL RE, V17, P48, DOI 10.1177/0888439002250456
   Wolf S, 2004, CLIN NEUROPHYSIOL, V115, P1740, DOI 10.1016/j.clinph.2004.02.027
   Wolf S, 1989, EXP NEUROL, V104, P125, DOI 10.1016/S0014-4886(89)80005-6
   Wolf S, 2001, STROKE, V32, P1635, DOI 10.1161/01.STR.32.7.1635
   Wolf S, 2005, NEUROREHAB NEURAL RE, V19, P194, DOI 10.1177/1545968305276663
NR 72
TC 27
Z9 28
U1 0
U2 3
PU ELSEVIER IRELAND LTD
PI CLARE
PA ELSEVIER HOUSE, BROOKVALE PLAZA, EAST PARK SHANNON, CO, CLARE, 00000, IRELAND
SN 0168-0102
EI 
J9 NEUROSCI RES
PD MAY 15
PY 2007
VL 58
IS 1
BP 19
EP 31
DI 10.1016/j.neures.2007.01.007
PG 13
WC Neurosciences
SC Neurosciences & Neurology
GA 175LA
UT WOS:000247013900004
PM 17303273
ER

PT J
AU Lok, Josephine
   Wang, Hui
   Murata, Yoshihiro
   Zhu, HH
   Qin, Tao
   Whalen, MJ
   Lo, EH
AF Lok, Josephine
   Wang, Hui
   Murata, Yoshihiro
   Zhu, Hai
   Qin, Tao
   Whalen, Michael
   Lo, Eng
TI Effect of neuregulin-1 on histopathological and functional outcome after controlled cortical impact in mice
SO JOURNAL OF NEUROTRAUMA
LA English
DT Article
DE controlled cortical impact; neuregulin; neuroprotection; probe; spatial memory; traumatic brain injury
ID traumatic brain-injury; cognitive dysfunction; cerebral-ischemia; tissue-damage; rat; death; recovery; survival; deficit; stroke
AB Neuregulin-1 is a pleiotropic endogenous growth factor that is neuroprotective in experimental models of cerebral ischemia. We tested the hypothesis that pretreatment with neuregulin-1 would be similarly protective after traumatic brain injury in mice. Mice were administered neuregulin-1 or equal amounts of vehicle intravenously immediately before controlled cortical impact. Injured mice were subjected to motor and cognitive testing, and brain tissue loss was quantitated at 4 weeks. Compared to vehicle, pretreatment with neuregulin-1 had no effect on brain tissue loss, motor function, or acquisition of a spatial learning task. However, neuregulin-1 treated mice showed improved retention of spatial memory versus vehicle-treated mice in subsequent probe trials (p < 0.05). These proof-of-principle data suggest that neuregulin-1 may improve some functional outcomes after brain trauma. Further studies are therefore warranted to more carefully explore molecular mechanisms, dose-responses, and relationships between morphological outcome and long-term recovery.
C1 [Lok, Josephine; Murata, Yoshihiro; Zhu, Hai Hao; Lo, Eng H.] Harvard Univ, Massachusetts Gen Hosp, Sch Med, Dept Radiol & Neurol,Neuroprotect Res Lab, Boston, MA USA.
   [Lok, Josephine; Whalen, Michael J.] Massachusetts Gen Hosp, Dept Pediat Crit Care Med, Boston, MA 02114 USA.
   [Wang, Hui] Massachusetts Gen Hosp, Transplantat Biol Res Ctr, Bone Marrow Transplantat Sect, Boston, MA USA.
   [Qin, Tao] Harvard Univ, Massachusetts Gen Hosp, Sch Med, Ctr Neurosci, Boston, MA USA.
RP Lok, J (通讯作者)，Neuroprotect Res Lab, MGH E 149-2401, Charlestown, MA 02129 USA.
EM jlok1@partners.org
FU NATIONAL INSTITUTE OF NEUROLOGICAL DISORDERS AND STROKE [R01NS037074, P01NS055104, R01NS047447, R01NS053560, R01NS048422] Funding Source: NIH RePORTER; NINDS NIH HHS [R01-NS48422, R01-NS37074, R01-NS53560, P01-NS55104, R01-NS47447] Funding Source: Medline
CR Aoyama N, 2002, BRAIN RES, V934, P117, DOI 10.1016/S0006-8993(02)02366-1
   Bannerman D, 1994, J NEUROSCI, V14, P7404
   Bermpohl D, 2007, J CEREBR BLOOD F MET, V27, P1806, DOI 10.1038/sj.jcbfm.9600487
   Bramlett H, 2004, J CEREBR BLOOD F MET, V24, P133, DOI 10.1097/01.WCB.0000111614.19196.04
   Clark R, 2000, J NEUROCHEM, V74, P740, DOI 10.1046/j.1471-4159.2000.740740.x
   Di SA, 2005, J MOL NEUROSCI, V26, P57, DOI 10.1385/JMN:26:1:057
   Dixon C, 2003, CRIT CARE MED, V31, P2222, DOI 10.1097/01.CCM.0000080493.04978.73
   Falls D, 2003, EXP CELL RES, V284, P14, DOI 10.1016/S0014-4827(02)00102-7
   Flores A, 2000, J NEUROSCI, V20, P7622
   Goldshmit Y, 2001, J BIOL CHEM, V276, P46379, DOI 10.1074/jbc.M105637200
   Guo W, 2006, BRAIN RES, V1087, P180, DOI 10.1016/j.brainres.2006.03.007
   Langlois J, 2004, TRAUMATIC BRAIN INJU, V0, P0
   Marion D, 2000, CRIT CARE MED, V28, P16, DOI 10.1097/00003246-200001000-00003
   Mcdermott K, 1997, J NEUROTRAUM, V14, P191, DOI 10.1089/neu.1997.14.191
   Shyu W, 2004, NEUROBIOL AGING, V25, P935, DOI 10.1016/j.neurobiolaging.2003.10.012
   Sinson G, 1995, J NEUROCHEM, V65, P2209
   Stankovic K, 2004, J NEUROSCI, V24, P8651, DOI 10.1523/JNEUROSCI.0733-04.2004
   Tonegawa S, 2003, PHILOS T R SOC B, V358, P787, DOI 10.1098/rstb.2002.1243
   Vaynman S, 2007, NEUROSCIENCE, V144, P825, DOI 10.1016/j.neuroscience.2006.10.005
   Verbois S, 2003, NEUROSCIENCE, V119, P1199, DOI 10.1016/S0306-4522(03)00206-9
   Xu Z, 2006, J CEREBR BLOOD F MET, V26, P527, DOI 10.1038/sj.jcbfm.9600212
   Xu Z, 2004, BIOCHEM BIOPH RES CO, V322, P440, DOI 10.1016/j.bbrc.2004.07.149
   You Z, 2007, J CEREBR BLOOD F MET, V27, P1954, DOI 10.1038/sj.jcbfm.9600497
NR 23
TC 12
Z9 12
U1 0
U2 3
PU MARY ANN LIEBERT INC
PI NEW ROCHELLE
PA 140 HUGUENOT STREET, 3RD FL, NEW ROCHELLE, NY 10801 USA
SN 0897-7151
EI 
J9 J NEUROTRAUM
PD DEC 15
PY 2007
VL 24
IS 12
BP 1817
EP 1822
DI 10.1089/neu.2007.0372
PG 6
WC Critical Care Medicine; Clinical Neurology; Neurosciences
SC General & Internal Medicine; Neurosciences & Neurology
GA 245BR
UT WOS:000251910000004
PM 18159993
ER

PT J
AU Pomeroy, VM
   Cloud, Geoffrey
   Tallis, RC
   Donaldson, Catherine
   Nayak, Veena
   Miller, Simon
AF Pomeroy, Valerie
   Cloud, Geoffrey
   Tallis, Raymond
   Donaldson, Catherine
   Nayak, Veena
   Miller, Simon
TI Transcranial magnetic stimulation and muscle contraction to enhance stroke recovery: A randomized proof-of-principle and feasibility investigation
SO NEUROREHABILITATION AND NEURAL REPAIR
LA English
DT Article
DE stroke; rehabilitation; physical therapy; motor function; movement
ID primary motor cortex; controlled-trial; excitability; rehabilitation; performance; potential; modulation; safety; rtm
AB Objective. To explore the efficacy of repetitive transcranial magnetic stimulation (rTMS) and voluntary muscle contraction (VMC) to improve corticospinal transmission, muscle function, and purposeful movement early after stroke. Methods. Factorial 2 x 2 randomized single-blind trial. Subjects: n = 27, mean age 75 years, mean 27 days after middle cerebral artery infarct (24 subjects completed outcome measures). Procedure: after baseline measurement (day 1), subjects were randomized to I of 4 groups. Treatment was given for the next 8 working days, and outcome was measured on day 10. Interventions: (a) Real-rTMS + RealVMC, (b) Real-rTMS + PlaceboVMC, (c) Placebo-rTMS + RealVMC, and (d) Placebo-rTMS + PlaceboVMC. Real-rTMS consisted of 200 1-Hz stimuli at 120% motor threshold in 5 blocks of 40 separated by 3 minutes delivered to the lesioned hemisphere. Placebo-rTMS used a dummy coil. In RealVMC, the paretic elbow was repeatedly flexed/extended for 5 minutes. In PlaceboVMC, subjects viewed pairs of drawings of upper limbs and reported their likeness. Outcomes: frequency of motor-evoked potentials in biceps and triceps, muscle function (torque about elbow), and purposeful movement (Action Research Arm Test). Analysis: group mean changes (outcome - baseline) were compared. Results. In the Real-rTMS + RealVMC group, motor-evoked potential frequency increased 14% for biceps and 20% for triceps, whereas in the Placebor-TMS + PlaceboVMC group, it decreased 12% for biceps and 6% for triceps. For other groups, there were changes of intermediate values. No meaningful differences were found for secondary outcomes. Conclusions. A positive trend for motor-evoked potential frequency was found for Real-rTMS + RealVMC, whereas a negative trend for motor-evoked potential frequency was found for Placebo-rTMS + PlaceboVMC.
C1 St Georges Univ, Ctr Rehabil & Ageing, London SW17 0RE, England.
   St Georges Healthcare NHS Trust, London, England.
   Univ Manchester, Manchester, Lancs, England.
   Newcastle Univ, Newcastle Upon Tyne NE1 7RU, Tyne & Wear, England.
RP Pomeroy, VM (通讯作者)，St Georges Univ, Ctr Rehabil & Ageing, London SW17 0RE, England.
EM v.pomeroy@sgul.ac.uk
CR Anand S, 2002, BRAIN COGNITION, V50, P366, DOI 10.1016/S0278-2626(02)00512-2
   Bestmann S, 2004, EUR J NEUROSCI, V19, P1950, DOI 10.1111/j.1460-9568.2004.03277.x
   Butefisch C, 2004, J NEUROPHYSIOL, V91, P2110, DOI 10.1152/jn.01038.2003
   Chen R, 1997, ELECTROMYOGR MOTOR C, V105, P415, DOI 10.1016/S0924-980X(97)00036-2
   Dean C, 1997, STROKE, V28, P722, DOI 10.1161/01.STR.28.4.722
   Edwards D, 2002, HUM MOVEMENT SCI, V21, P533, DOI 10.1016/S0167-9457(02)00169-0
   Fregni F, 2006, STROKE, V37, P2115, DOI 10.1161/01.STR.0000231390.58967.6b
   Gandy M, 1980, MED BIOL ENG COMPUT, V18, P57, DOI 10.1007/BF02442480
   Gangitano M, 2002, CLIN NEUROPHYSIOL, V113, P1249, DOI 10.1016/S1388-2457(02)00109-8
   Hendricks H, 2002, ARCH PHYS MED REHAB, V83, P1303, DOI 10.1053/apmr.2002.34284
   Hummelsheim H, 1999, EEG CL N SU, V0, P221
   Hummelsheim H, 1997, ELECTROENCEPHALOGR C, V97, P18
   [金鑫 JX, 2002, [中华医学杂志, V0, P0
   Johnson S, 1977, MED BIOL ENG COMPUT, V15, P710, DOI 10.1007/BF02457936
   Khedr E, 2005, NEUROLOGY, V65, P466, DOI 10.1212/01.wnl.0000173067.84247.36
   Lang N, 2004, BIOL PSYCHIAT, V56, P634, DOI 10.1016/j.biopsych.2004.07.017
   Lee L, 2003, J NEUROSCI, V23, P5308
   Liepert J, 2005, STROKE, V36, P2648, DOI 10.1161/01.STR.0000189629.10603.02
   Lyle R, 1981, INT J REHABIL RES, V4, P483, DOI 10.1097/00004356-198112000-00001
   Maeda F, 2000, EXP BRAIN RES, V133, P425, DOI 10.1007/s002210000432
   Mansur C, 2005, NEUROLOGY, V64, P1802, DOI 10.1212/01.WNL.0000161839.38079.92
   Pomeroy V, 2000, LANCET, V355, P836, DOI 10.1016/S0140-6736(99)08143-X
   Siebner H, 2000, NEUROSCI LETT, V284, P147, DOI 10.1016/S0304-3940(00)00990-3
   Siebner H, 2004, J NEUROSCI, V24, P3379, DOI 10.1523/JNEUROSCI.5316-03.2004
   Stinear C, 2004, HUM MOVEMENT SCI, V23, P527, DOI 10.1016/j.humov.2004.08.022
   Takeuchi N, 2005, STROKE, V36, P2681, DOI 10.1161/01.STR.0000189658.51972.34
   Wagner T, 2006, NEUROIMAGE, V30, P857, DOI 10.1016/j.neuroimage.2005.04.046
   Wasserman E, 2002, HDB TRANSCRANIAL MAG, V0, P39
NR 28
TC 58
Z9 62
U1 0
U2 7
PU SAGE PUBLICATIONS INC
PI THOUSAND OAKS
PA 2455 TELLER RD, THOUSAND OAKS, CA 91320 USA
SN 1545-9683
EI 
J9 NEUROREHAB NEURAL RE
PD NOV-DEC 15
PY 2007
VL 21
IS 6
BP 509
EP 517
DI 10.1177/1545968307300418
PG 9
WC Clinical Neurology; Rehabilitation
SC Neurosciences & Neurology; Rehabilitation
GA 223BR
UT WOS:000250345100004
PM 17409389
ER

PT J
AU Thaut, AH
   Leins, AK
   Rice, RR
   Argstatter, H.
   Kenyon, GP
   Mcintosh, GC
   Bolay, HV
   Fetter, M.
AF Thaut, A
   Leins, A
   Rice, R
   Argstatter, H
   Kenyon, G
   Mcintosh, G
   Bolay, H
   Fetter, M
TI Rhythmic auditory stimulation improves gait more than NDT/Bobath training in near-ambulatory patients early poststroke: A single-blind, randomized trial
SO NEUROREHABILITATION AND NEURAL REPAIR
LA English
DT Article
DE gait rehabilitation; stroke; rhythmic auditory stimulation
ID stroke; optimization
AB Objectives. The effectiveness of 2 different types of gait training in stroke rehabilitation, rhythmic auditory stimulation (RAS) versus neurodevelopmental therapy (NDT)/Bobath-based training, was compared in 2 groups of hemiparetic stroke patients over a 3-week period of daily training (RAS group, n = 43; NDT/Bobath group =35). Methods. Mean entry date into the study was 21.3 days poststroke for the RAS group and 22.3 days for the control group. Patients entered the study as soon as they were able to complete 5 stride cycles with handheld assistance. Patients were closely equated by age, gender, and lesion site. Motor function in both groups was preassessed by the Barthel Index and the Fugl-Meyer Scales. Results. Pre- to posttest measures showed a significant improvement in the RAS group for velocity (P =.006), stride length (P =.0001), cadence (P =.0001) and symmetry (P =.0049) over the NDT/Bobath group. Effect sizes for RAS over NDT/Bobath training were 13.1 m/min for velocity, 0.18 in for stride length, and 19 steps/min for cadence. Conclusions. The data show that after 3 weeks of gait training, RAS is an effective therapeutic method to enhance gait training in hemiparetic stroke rehabilitation. Gains were significantly higher for RAS compared to NDT/Bobath training.
C1 Colorado State Univ, Ctr Biomed Res Mus, Mol Cellular & Intergrat Neurosci Programs, Ft Collins, CO 80523 USA.
   Univ Appl Sci Heidelberg, Heidelberg, Germany.
   Poudre Valley Hosp, Ft Collins, CO USA.
   SRH Hosp Karlsbad Langensteinbach, Karlsbad, Germany.
RP Thaut, AH (通讯作者)，Colorado State Univ, Ctr Biomed Res Mus, Mol Cellular & Intergrat Neurosci Programs, 102 Mus Bldg, Ft Collins, CO 80523 USA.
EM michael.thaut@colostate.edu
CR Brunnstrom S, 1970, MOVEMENT THERAPY HEM, V0, P0
   Fuglmeyer A, 1975, SCAND J REHABIL MED, V7, P13
   Harris C, 1998, NATURE, V394, P780, DOI 10.1038/29528
   Hesse S, 2003, CNS DRUGS, V17, P1093, DOI 10.2165/00023210-200317150-00004
   Homberg V, 2005, ACTA NEUROCHIR SUPPL, V93, P3
   Hummelsheim H, 1999, CURR OPIN NEUROL, V12, P697, DOI 10.1097/00019052-199912000-00007
   Jorgensen H, 1999, CLIN GERIATR MED, V15, P785
   Kenyon G, 2003, REC RES DEV BIOMECH, V1, P29
   Luft A, 2004, JAMA-J AM MED ASSOC, V292, P1853, DOI 10.1001/jama.292.15.1853
   Mahoney FI, 1954, ARCH PHYS MED REHABIL, V35, P359
   Mandel A, 1990, ARCH PHYS MED REHAB, V71, P649
   Mauritz K, 2002, EUR J NEUROL, V9, P23, DOI 10.1046/j.1468-1331.2002.0090s1023.x
   Molinari M, 2003, ANN NY ACAD SCI, V999, P313, DOI 10.1196/annals.1284.042
   Oberg T, 1993, J REHABIL RES DEV, V30, P210
   Schauer M, 2003, CLIN REHABIL, V17, P713, DOI 10.1191/0269215503cr668oa
   Thaut M, 2005, OXFORD HDB MUSIC BRA, V0, P0
   Thaut M, 1997, J NEUROL SCI, V151, P207, DOI 10.1016/S0022-510X(97)00146-9
   Thaut M, 2002, NEUROPSYCHOLOGIA, V40, P1073, DOI 10.1016/S0028-3932(01)00141-5
   Thaut M, 1993, J NEUROL REHABIL, V7, P9, DOI 10.1177/136140969300700103
   Waller S, 2005, CLIN REHABIL, V19, P544, DOI 10.1191/0269215505cr829oa
   Whitall J, 2000, STROKE, V31, P2390, DOI 10.1161/01.STR.31.10.2390
   Williams G, 1999, STROKE, V30, P2523, DOI 10.1161/01.STR.30.12.2523
NR 22
TC 190
Z9 195
U1 0
U2 13
PU SAGE PUBLICATIONS INC
PI THOUSAND OAKS
PA 2455 TELLER RD, THOUSAND OAKS, CA 91320 USA
SN 1545-9683
EI 
J9 NEUROREHAB NEURAL RE
PD SEP-OCT 15
PY 2007
VL 21
IS 5
BP 455
EP 459
DI 10.1177/1545968307300523
PG 5
WC Clinical Neurology; Rehabilitation
SC Neurosciences & Neurology; Rehabilitation
GA 203AL
UT WOS:000248947400008
PM 17426347
ER

PT J
AU Tamir, Ruth
   Dickstein, Ruth
   Huberman, Moshe
AF Tamir, Ruth
   Dickstein, Ruth
   Huberman, Moshe
TI Integration of motor imagery and physical practice in group treatment applied to subjects with Parkinson's disease
SO NEUROREHABILITATION AND NEURAL REPAIR
LA English
DT Article
DE Parkinson's disease; physical therapy; motor imagery; mental practice
ID mental practice; clinical-test; performance; rehabilitation; therapy; stroke; task; reliability; mobility; people
AB Background and Purpose. The application of motor imagery practice in the treatment of Parkinson's disease (PD) is a novel treatment approach for improving motor function. The purpose of this study was to compare group treatment using a combination of physical and motor imagery practice with group treatment using only physical practice in subjects with PD. Methods. Of 23 patients with idiopathic PD, 12 received combined therapy, whereas 11 received physical therapy alone. Exercises for both groups were applied during 1-h sessions held twice a week for 12 weeks. Comparable motor tasks provided to both groups included callisthenic exercises, functional tasks, and relaxation exercises. However, the experimental group was treated with both imagery and real practice, whereas the control group received only physical exercises. Outcome measures included the time required to complete sequences of movements, the performance of balance tasks, impairment and functional scores on the Unified Parkinson's Disease Rating Scale (UPDRS), and specific cognitive abilities (Stroop and clock drawing tests). Results. Following the intervention, the combined treatment group exhibited significantly faster performance of movement sequences than the control group. In addition, the experimental subjects demonstrated higher gains in the mental and motor subsets of the UPDRS and in the cognitive tests. Both groups improved on the activities of daily living scale. Conclusions. The combination of motor imagery and real practice may be effective in the treatment of PD, especially for reducing bradykinesia. The implementation of this treatment regimen allows for the extension of practice time with negligible risk and low cost.
C1 Univ Haifa, Dept Phys Therapy, Fac Social Welfare & Hlth Studies, IL-31905 Haifa, Israel.
   Meir Hosp, Dept Phys Therapy, Sapir Ctr, Kefar Sava, Israel.
   Meir Hosp, Dept Neurol, Sapir Ctr, Kefar Sava, Israel.
RP Dickstein, R (通讯作者)，Univ Haifa, Dept Phys Therapy, Fac Social Welfare & Hlth Studies, IL-31905 Haifa, Israel.
EM ruthd@research.haifa.ac.il
CR Appel P, 1992, AM J CLIN HYPN, V35, P11, DOI 10.1080/00029157.1992.10402978
   Bond J, 2000, ARCH PHYS MED REHAB, V81, P110, DOI 10.1016/S0003-9993(00)90230-2
   Carpinter P, 1983, INT J SPORT PSYCHOL, V14, P186
   Comella C, 1994, NEUROLOGY, V44, P376, DOI 10.1212/WNL.44.3_Part_1.376
   Denis M, 1985, CAN J APPL SPORT SCI, V10, P0
   Dick J, 1984, J NEUROL NEUROSUR PS, V47, P496, DOI 10.1136/jnnp.47.5.496
   Dominey P, 1995, NEUROPSYCHOLOGIA, V33, P727, DOI 10.1016/0028-3932(95)00008-Q
   Duncan P, 1990, J GERONTOL, V45, P192
   Fahn S, 1987, RECENT DEV PARKINSON, V2, P0
   Formisano R, 1992, SCAND J REHABIL MED, V24, P157
   Goldie P, 1990, PHYS THER, V70, P234, DOI 10.1093/ptj/70.4.234
   Hall C, 1994, IMAGERY IN SPORTS AND PHYSICAL PERFORMANCE, V0, P121
   Hoen M, 1967, NEUROLOGY, V17, P427
   Horak F, 1992, J NEUROL SCI, V111, P46, DOI 10.1016/0022-510X(92)90111-W
   Jackson P, 2004, NEUROREHAB NEURAL RE, V18, P106, DOI 10.1177/0888439004265249
   Jackson P, 2001, ARCH PHYS MED REHAB, V82, P1133, DOI 10.1053/apmr.2001.24286
   Jacobson E, 1974, PROGR RELAXATION EXE, V0, P0
   Korn E, 1983, J MENTAL IMAGERY, V7, P25
   Leeuwen RV, 1998, PHYS THER REV, V3, P47, DOI 10.1179/108331998786814860
   Malouin F, 2004, NEUROREHAB NEURAL RE, V18, P66, DOI 10.1177/0888439004266304
   Marchese R, 2000, MOVEMENT DISORD, V15, P879, DOI 10.1002/1531-8257(200009)15:5<879::AID-MDS1018>3.0.CO;2-9
   Mathias S, 1986, ARCH PHYS MED REHAB, V78, P430
   Mckenna K, 1991, BRIT J OCCUPATIONAL, V54, P169
   Morris M, 2000, PHYS THER, V80, P578, DOI 10.1093/ptj/80.6.578
   Murphy S, 1987, INT J SPORT PSYCHOL, V18, P152
   Page S, 2001, PHYS THER, V81, P1455, DOI 10.1093/ptj/81.8.1455
   Paivio A, 1985, CANADIAN J APPL SPOR, V10, P225
   Pastor M, 1993, BRAIN, V116, P1177, DOI 10.1093/brain/116.5.1177
   Podsiadlo D, 1991, J AM GERIATR SOC, V39, P142, DOI 10.1111/j.1532-5415.1991.tb01616.x
   Rogers W, 1991, J APPL SPORT PSYCHOL, V3, P109
   Schenkman M, 1997, PHYS THER, V77, P19, DOI 10.1093/ptj/77.1.19
   Schenkman M, 1998, J AM GERIATR SOC, V46, P1207, DOI 10.1111/j.1532-5415.1998.tb04535.x
   Smithson F, 1998, PHYS THER, V78, P577, DOI 10.1093/ptj/78.6.577
   Sterne J, 2001, PHYS THER, V81, P1464, DOI 10.1093/ptj/81.8.1464
   Stroop J, 1935, J EXP PSYCHOL, V18, P643, DOI 10.1037/h0054651
   Suteerawattananon M, 2000, PHYSIOTHERAPY THEORY AND PRACTICE, V16, P211, DOI 10.1080/095939800458668
   Thaut M, 1996, MOVEMENT DISORD, V11, P193, DOI 10.1002/mds.870110213
   Thobois S, 2000, NEUROLOGY, V55, P996, DOI 10.1212/WNL.55.7.996
   Twining W, 1949, RES QUART, V20, P432, DOI 10.1080/10671188.1949.10621053
   Warner L, 1988, PHYS THER, V68, P516, DOI 10.1093/ptj/68.4.516
   Watson Y, 1993, J AM GERIATR SOC, V41, P1235, DOI 10.1111/j.1532-5415.1993.tb07308.x
   Yaguez L, 1999, BEHAV BRAIN RES, V102, P115, DOI 10.1016/S0166-4328(99)00005-4
NR 42
TC 107
Z9 112
U1 1
U2 35
PU SAGE PUBLICATIONS INC
PI THOUSAND OAKS
PA 2455 TELLER RD, THOUSAND OAKS, CA 91320 USA
SN 1545-9683
EI 
J9 NEUROREHAB NEURAL RE
PD JAN-FEB 15
PY 2007
VL 21
IS 1
BP 68
EP 75
DI 10.1177/1545968306292608
PG 8
WC Clinical Neurology; Rehabilitation
SC Neurosciences & Neurology; Rehabilitation
GA 119GX
UT WOS:000243001900008
PM 17172556
ER

PT J
AU Conforto, AB
   Cohen, LG
   Dos santos, RL
   Scaff, Milberto
   Marie, SKN
AF Conforto, Adriana
   Cohen, Leonardo
   Dos santos, Renata
   Scaff, Milberto
   Marie, Suely
TI Effects of somatosensory stimulation on motor function in chronic cortico-subcortical strokes
SO JOURNAL OF NEUROLOGY
LA English
DT Article
DE rehabilitation; cerebrovascular disorders; transcutaneous electrical nerve stimulation; motor skills; recovery of function
ID hand function; plasticity; cortex; adult
AB Somatosensory stimulation enhances aspects of motor function in patients with chronic, predominantly subcortical infarcts. We investigated the effects of somatosensory stimulation on motor function in stroke patients with predominantly cortical involvement in the middle cerebral artery territory in a double-blind, pseudorandomized crossover trial. Motor performance was evaluated with the Jebsen-Taylor test before, after 2-hour somatosensory stimulation, and after subsequent motor training (n = 11). In one experimental session, patients were submitted to median nerve stimulation (MNS) and in the other session, to control stimulation (CS). The order of the sessions was counterbalanced across patients. Improvement in performance in the Jebsen-Taylor test after somatosensory stimulation and after motor training was significantly greater in the MNS session than in the CS session. Additionally, patients who received MNS in the second session maintained the beneficial effects of training 30 days later. A single MNS session improves hand motor function in patients with chronic cortico-subcortical strokes and appears to favor consolidation of training effects. Somatosensory stimulation may be an adjuvant tool for stroke rehabilitation in patients with cortical lesions.
C1 Univ Sao Paulo, Hosp Clin, Dept Neurol, BR-05403000 Sao Paulo, Brazil.
   NINDS, Human Cortical Physiol Sect, NIH, Bethesda, MD 20892 USA.
RP Conforto, AB (通讯作者)，Univ Sao Paulo, Hosp Clin, Dept Neurol, Av Dr Eneas de Carvalho Aguiar 255-5131, BR-05403000 Sao Paulo, Brazil.
EM abconf@usp.br
FU NATIONAL INSTITUTE OF NEUROLOGICAL DISORDERS AND STROKE [ZIANS003030, Z01NS003030] Funding Source: NIH RePORTER
CR Calautti C, 2003, STROKE, V34, P1553, DOI 10.1161/01.STR.0000071761.36075.A6
   Conforto A, 2002, ANN NEUROL, V51, P122, DOI 10.1002/ana.10070
   Dobkin B, 2003, CURR OPIN NEUROL, V16, P685, DOI 10.1097/00019052-200312000-00007
   Fraser C, 2002, NEURON, V34, P831, DOI 10.1016/S0896-6273(02)00705-5
   Hackel M, 1992, PHYS THER, V72, P373, DOI 10.1093/ptj/72.5.373
   Jebsen RH, 1969, ARCHIVES OF PHYSICAL MEDICINE AND REHABILITATION, V50, P311
   Kaelin-lang A, 2002, J PHYSIOL-LONDON, V540, P623, DOI 10.1113/jphysiol.2001.012801
   Luft A, 2004, NEUROIMAGE, V21, P924, DOI 10.1016/j.neuroimage.2003.10.026
   Reding M, 1988, STROKE, V19, P1354, DOI 10.1161/01.STR.19.11.1354
   Ridding M, 2000, EXP BRAIN RES, V131, P135, DOI 10.1007/s002219900269
   Sawaki L, 2006, STROKE, V37, P246, DOI 10.1161/01.STR.0000195130.16843.ac
   Tiplady B, 1998, AGE AGEING, V27, P63, DOI 10.1093/ageing/27.1.63
   Uy J, 2003, NEUROLOGY, V61, P982, DOI 10.1212/01.WNL.0000078809.33581.1F
   Wu C, 2006, ARCH PHYS MED REHAB, V87, P351, DOI 10.1016/j.apmr.2005.11.019
NR 14
TC 99
Z9 104
U1 1
U2 16
PU SPRINGER HEIDELBERG
PI HEIDELBERG
PA TIERGARTENSTRASSE 17, D-69121 HEIDELBERG, GERMANY
SN 0340-5354
EI 
J9 J NEUROL
PD MAR 15
PY 2007
VL 254
IS 3
BP 333
EP 339
DI 10.1007/s00415-006-0364-z
PG 7
WC Clinical Neurology
SC Neurosciences & Neurology
GA 145AF
UT WOS:000244837000009
PM 17345047
ER

PT J
AU Levy, CE
   Giuffrida, Clare
   Richards, Lorie
   Wu, Sam
   Davis, Sandy
   Nadeau, SE
AF Levy, Charles
   Giuffrida, Clare
   Richards, Lorie
   Wu, Sam
   Davis, Sandy
   Nadeau, Steven
TI Botulinum toxin A, evidence-based exercise therapy, and constraint-induced movement therapy for upper-limb hemiparesis attributable to stroke: A preliminary study
SO AMERICAN JOURNAL OF PHYSICAL MEDICINE & REHABILITATION
LA English
DT Article
DE rehabilitation; stroke; botulinum toxin; constraint-induced movement therapy
ID upper extremity spasticity; double-blind; cortical reorganization; finger extension; brain-injury; block test; arm; rehabilitation; injection; efficacy
AB Objective: To determine whether the combination of botulinum toxin A (BTX-A) treatment for the upper limb and a 4-wk course of exercise therapy could improve motor function sufficiently to allow those with poststroke hemiparesis and spasticity to achieve the minimal motor criteria (MMC) to be enrolled in constraint-induced movement therapy (CIMT), and to determine the feasibility of enrolling participants into CIMT if they meet MMC after treatment with a combination of BTX-A plus exercise therapy. Design: Twelve individuals received BTX-A and exercise therapy for 1 hr/day, three times per week, for 4 wks. Those who met MMC were enrolled in 2 wks of CIMT, and the rest received a home exercise program. Outcome Wolf Motor Function Test (WMFT), measures included the Ashworth Scale, the Motor Activity Log (MAL), the Box and Blocks Test (BBT), and the upper-extremity subtest of the Fugl-Meyer Assessment of Motor Function (FM-UE). Results: Ashworth Scale scores declined from a mean score of 2.0-1.2 (P = 0.01). Four of 12 subjects were able to achieve MMC (P = 0.026). CIMT participants improved in the BBT, the MAL, and the WMFT compared with their own baseline. Gains achieved during CIMT receded by week 24 as spasticity returned. Conclusion: BTX-A plus exercise therapy shows potential to improve function for those with severe hand paresis and spasticity after stroke. Those who meet MMC may initially realize further modest gains through CIMT. However, gains are likely to recede as spasticity returns. Adding medications or modifying the therapy protocol to include activities such as functional neuromuscular stimulation or robotic training may yield a more potent effect.
C1 N Florida S Georgia Vet Hlth Syst, Phys Med & Rehabil Serv, Gainesville, FL 32608 USA.
   Brain Rehabil Res Ctr, Gainesville, FL USA.
   Ctr Geriatr Res Educ & Clin, Gainesville, FL USA.
   Vet Affairs Med Ctr, Malcolm Randall Dept, Rehabil Outcomes Res Ctr, Gainesville, FL 32608 USA.
   Univ Florida, Coll Publ Hlth & Hlth Profess, Dept Occupat Therapy, Gainesville, FL USA.
   Univ Florida, Coll Med, Dept Stat, Gainesville, FL USA.
   Univ Florida, Coll Med, Dept Neurol, Gainesville, FL 32611 USA.
   Rush Univ, Med Ctr, Dept Occupat Therapy, Chicago, IL 60612 USA.
RP Levy, CE (通讯作者)，N Florida S Georgia Vet Hlth Syst, Phys Med & Rehabil Serv, Routing 117,1601 SW Archer Rd, Gainesville, FL 32608 USA.
CR *am HA, 2004, 2004 HEART STROK STA, V0, P0
   Ashworth B, 1964, PRACTITIONER, V192, P540
   Bakheit A, 2000, STROKE, V31, P2402, DOI 10.1161/01.STR.31.10.2402
   Balliet R, 1986, ARCH PHYS MED REHAB, V67, P304
   Basmajian J, 1989, ARCH PHYS MED REHAB, V70, P92
   Blanton S, 1999, PHYS THER, V79, P847, DOI 10.1093/ptj/79.9.847
   Brashear A, 2002, NEW ENGL J MED, V347, P395, DOI 10.1056/NEJMoa011892
   Brashear A, 2002, ARCH PHYS MED REHAB, V83, P1349, DOI 10.1053/apmr.2002.35474
   Brashear A, 2001, NEUROLOGY, V56, P0
   Cauraugh J, 2000, STROKE, V31, P1360, DOI 10.1161/01.STR.31.6.1360
   Desrosiers J, 1994, ARCH PHYS MED REHAB, V75, P751
   Dettmers C, 2005, ARCH PHYS MED REHAB, V86, P204, DOI 10.1016/j.apmr.2004.05.007
   Dobkin BH, 1996, NEUROLOGIC REHABILIT, V0, P0
   Dromerick A, 2000, STROKE, V31, P2984, DOI 10.1161/01.STR.31.12.2984
   Francisco G, 1998, ARCH PHYS MED REHAB, V79, P570, DOI 10.1016/S0003-9993(98)90074-0
   Francisco G, 2004, AM J PHYS MED REHAB, V83, P0, DOI 10.1097/01.PHM.0000141128.62598.81
   Francisco G, 2002, AM J PHYS MED REHAB, V81, P355, DOI 10.1097/00002060-200205000-00007
   Fritz S, 2005, STROKE, V36, P1172, DOI 10.1161/01.STR.0000165922.96430.d0
   Fuglmeyer A, 1975, SCAND J REHABIL MED, V7, P13
   Girlanda P, 1997, NEUROREPORT, V8, P3039, DOI 10.1097/00001756-199709290-00008
   Gracies J, 2002, ANN NEUROL, V52, P0
   Granger C, 1989, ARCH PHYS MED REHAB, V70, P100
   Gresham G, 1995, POST STROKE REHABILI, V0, P0
   Kim H, 2003, DEV MED CHILD NEUROL, V45, P200, DOI 10.1017/S0012162203000380
   Kunkel A, 1999, ARCH PHYS MED REHAB, V80, P624, DOI 10.1016/S0003-9993(99)90163-6
   Lagalla G, 2000, AM J PHYS MED REHAB, V79, P377, DOI 10.1097/00002060-200007000-00010
   Levy C, 2001, AM J PHYS MED REHAB, V80, P4, DOI 10.1097/00002060-200101000-00003
   Liepert J, 2000, STROKE, V31, P1210, DOI 10.1161/01.STR.31.6.1210
   Mathiowetz V, 1985, AM J OCCUP THER, V39, P386, DOI 10.5014/ajot.39.6.386
   Maulucci R, 2001, NEUROREHABILITATION, V16, P171
   Meyer N, 2002, SPASTICITY ETIOLOGY, V0, P0
   Miltner W, 1999, STROKE, V30, P586, DOI 10.1161/01.STR.30.3.586
   Nadeau S, 2004, J REHABIL RES DEV, V41, P525, DOI 10.1682/JRRD.2003.07.0108
   Nakayama H, 1994, ARCH PHYS MED REHAB, V75, P394, DOI 10.1016/0003-9993(94)90161-9
   Olsen T, 1990, STROKE, V21, P247, DOI 10.1161/01.STR.21.2.247
   Pandyan A, 2002, CLIN REHABIL, V16, P654, DOI 10.1191/0269215502cr536oa
   Panizza M, 2000, FUNCT NEUROL, V15, P147
   Parker VM, 1986, INT REHABIL MED, V8, P69
   Sampaio C, 1997, CLIN REHABIL, V11, P3, DOI 10.1177/026921559701100102
   Shaari C, 1993, MUSCLE NERVE, V16, P964, DOI 10.1002/mus.880160913
   Sharma R, 2002, AIDS PATIENT CARE ST, V16, P515, DOI 10.1089/108729102761041065
   Simpson D, 1996, NEUROLOGY, V46, P1306, DOI 10.1212/WNL.46.5.1306
   Sommerfeld D, 2004, STROKE, V35, P134, DOI 10.1161/01.STR.0000105386.05173.5E
   Taub E, 1993, ARCH PHYS MED REHAB, V74, P347
   Taub E, 1999, J REHABIL RES DEV, V36, P237
   Volpe B, 2000, NEUROLOGY, V54, P1938, DOI 10.1212/WNL.54.10.1938
   Wade D, 1983, J NEUROL NEUROSUR PS, V46, P521, DOI 10.1136/jnnp.46.6.521
   Wang H, 2002, AM J PHYS MED REHAB, V81, P272, DOI 10.1097/00002060-200204000-00005
   Whitall J, 2000, STROKE, V31, P2390, DOI 10.1161/01.STR.31.10.2390
   Woldag H, 2002, J NEUROL, V249, P518, DOI 10.1007/s004150200058
   Wolf S, 1989, EXP NEUROL, V104, P125, DOI 10.1016/S0014-4886(89)80005-6
   Yablon S, 1996, NEUROLOGY, V47, P939, DOI 10.1212/WNL.47.4.939
NR 52
TC 29
Z9 33
U1 0
U2 6
PU LIPPINCOTT WILLIAMS & WILKINS
PI PHILADELPHIA
PA TWO COMMERCE SQ, 2001 MARKET ST, PHILADELPHIA, PA 19103 USA
SN 0894-9115
EI 
J9 AM J PHYS MED REHAB
PD SEP 15
PY 2007
VL 86
IS 9
BP 696
EP 706
DI 10.1097/PHM.0b013e31813e2b4d
PG 11
WC Rehabilitation; Sport Sciences
SC Rehabilitation; Sport Sciences
GA 205SC
UT WOS:000249133900003
PM 17709993
ER

PT J
AU King, RB
   Hartke, RJ
   Denby, Florence
AF King, Rosemarie
   Hartke, Robert
   Denby, Florence
TI Problem-solving early intervention: A pilot study of stroke caregivers
SO REHABILITATION NURSING
LA English
DT Article
DE caregivers; function; problem solving; stroke
ID randomized controlled-trial; family caregiver; physical health; survivor; depression; education; impact; outcm; fatigue; disease
AB Caregivers (CGs) of stroke survivors assume their role suddenly and with little preparation. Negative emotions are common, persist over time, and are related to other negative outcomes. This pilot study, guided by a coping model, examined the efficacy and durability of a caregiver problem-solving intervention (CPSI) on CG and stroke survivor outcomes. Additional aims included assessment offeasibility issues and reliability and sensitivity of the study measures. The nonrandom sample of 15 stroke CGs was matched on depression and demographics with a comparison group. The CPST started during acute rehabilitation and continued through 2 months after discharge. Parametric and nonparametric tests were used to assess achievement of the aims. CG depression, anxiety preparedness, and survivor motor function improved significantly in the intervention group over time, Burden, life changes, and taking care of CGs own needs did not change significantly. CPSI group CG depression significantly improved compared with the matched group. The improvement in outcomes for the CPSI group supports further testing of the intervention with a large sample.
C1 Northwestern Univ, Feinberg Sch Med, Chicago, IL 60611 USA.
   Rehabil Inst Chicago, Stroke Rehabil Ctr, Chicago, IL 60611 USA.
RP King, RB (通讯作者)，345 E Super St, Chicago, IL 60611 USA.
EM rbking@northwestern.edu
CR Anderson C, 1995, STROKE, V26, P843, DOI 10.1161/01.STR.26.5.843
   Archbold P, 1990, RES NURSING HLTH, V13, P315
   Bakas T, 1999, NURS RES, V48, P250, DOI 10.1097/00006199-199909000-00005
   Bakas T, 2004, J NEUROSCI NURS, V36, P95
   Beck A, 1979, COGNITIVE THERAPY DE, V0, P0
   Carey PJ, 1991, ONCOL NURS FORUM, V18, P1341
   Clark M, 2003, CLIN REHABIL, V17, P703, DOI 10.1191/0269215503cr681oa
   Clark P, 2002, RES NURS HEALTH, V25, P37, DOI 10.1002/nur.10014
   Dennis M, 1998, STROKE, V29, P1867, DOI 10.1161/01.STR.29.9.1867
   Dennis M, 1997, BRIT MED J, V314, P1071, DOI 10.1136/bmj.314.7087.1071
   Dzurilla TJ, 1986, PROBLEM SOLVING THER, V0, P0
   Edelman P, 1997, 6 NAT ALZH DIS ED C, V0, P0
   Evans R, 1988, STROKE, V19, P1243, DOI 10.1161/01.STR.19.10.1243
   Grant J, 2002, STROKE, V33, P2060, DOI 10.1161/01.STR.0000020711.38824.E3
   Grant J, 2000, BRAIN INJURY, V14, P1089
   Hartford J, 2003, IEEE IND APPL MAG, V9, P4
   Hartke RJ, 2002, TOP STROKE REHABIL, V9, P16
   Kapella M, 2006, NURS RES, V55, P10, DOI 10.1097/00006199-200601000-00002
   King R, 2001, RES NURS HEALTH, V24, P307, DOI 10.1002/nur.1032
   King R, 2006, J GERONTOL NURS, V32, P37, DOI 10.3928/00989134-20060401-07
   King RB, 1995, TOP STROKE REHABIL, V2, P20
   Kotila M, 1998, STROKE, V29, P368, DOI 10.1161/01.STR.29.2.368
   Lynch D, 1997, J FAM PRACTICE, V44, P293
   Mant J, 1998, CLIN REHABIL, V12, P465, DOI 10.1191/026921598668972226
   Mcnair DM, 1992, EDITS MANUAL PROFILE, V0, P0
   Moos R, 1977, CRISIS PHYS ILLNESS, V0, PP3, DOI 10.1007/978-1-4615-9089-7_1
   Nyenhuis D, 1999, J CLIN PSYCHOL, V55, P79, DOI 10.1002/(SICI)1097-4679(199901)55:1<79::AID-JCLP8>3.0.CO;2-7
   Periard M, 1993, PUBLIC HEALTH NURS, V10, P252, DOI 10.1111/j.1525-1446.1993.tb00061.x
   Rodgers H, 1999, STROKE, V30, P2585, DOI 10.1161/01.STR.30.12.2585
   Schulz R, 2003, GERONTOLOGIST, V43, P514, DOI 10.1093/geront/43.4.514
   Schulz R, 1988, PSYCHOL AGING, V3, P131, DOI 10.1037/0882-7974.3.2.131
   Teel C, 2001, NURS RES, V50, P53, DOI 10.1097/00006199-200101000-00008
   *un DMS, 1993, GUID US UN DAT SET M, V0, P0
   Visser-meily A, 2005, PATIENT EDUC COUNS, V56, P257, DOI 10.1016/j.pec.2004.02.013
   Wright L, 1999, J ADV NURS, V30, P552, DOI 10.1046/j.1365-2648.1999.01124.x
NR 36
TC 24
Z9 24
U1 0
U2 10
PU ASSOCIATION REHABILITATION NURSES
PI GLENVIEW
PA 4700 W LAKE AVE, GLENVIEW, IL 60025-1485 USA
SN 0278-4807
EI 
J9 REHABIL NURS
PD MAR-APR 15
PY 2007
VL 32
IS 2
BP 68
EP +
DI 10.1002/j.2048-7940.2007.tb00154.x
PG 10
WC Nursing; Rehabilitation
SC Nursing; Rehabilitation
GA 142CH
UT WOS:000244626100006
PM 17432635
ER

PT J
AU Maeshima, Shinichiro
   Osawa, Aiko
AF Maeshima, Shinichiro
   Osawa, Aiko
TI Stroke rehabilitation in a patient with cerebellar cognitive affective syndrome
SO BRAIN INJURY
LA English
DT Article
DE cerebellum; cognition; rehabilitation; diaschisis
ID children; atrophy; mutism; tumor
AB Objective: It has become evident that the cerebellum plays a role in cognitive function, and Schmahmann et al. have introduced the term "Cerebellar cognitive affective syndrome (CCAS).'' In the present paper we report a patient with cerebellar hemorrhage who developed CCAS. Design: A case study. Methods: The patient was a 61-year-old right-handed man who was admitted to our hospital because of sudden headache, dizziness and vomiting. The patient showed ataxia of the trunk and the extremities, but no paralysis and disturbance of sensation. He was disoriented in time and showed recent memory disturbance, disturbance of attention, impairment of executive functions and reduced volition, and due to these symptoms, his daily living was also severely impaired. Results: With the aim of returning home, the patient received exercise therapy and cognitive rehabilitation, while home modification was performed, and living at home under the supervision of his family became possible. Cognitive function improved, while memory and attention disturbance, impairment of executive function remained. Conslusion: Cognitive dysfunction in patients with cerebellar damage is assumed to develop from disturbance of the cerebrocerebellar circuit, and that rehabilitation of these patients must include assessment of not only the motor function, but also of detailed assessment of cerebral function.
C1 Kawasaki Hosp, Kawasaki Med Sch, Dept Rehabil Med, Kawasaki, Kanagawa, Japan.
RP Maeshima, S (通讯作者)，Saitama Med Univ, Int Med Ctr, Dept Rehabil Med, 1397-1 Yamane, Hidaka City, Saitama 3501298, Japan.
EM maeshima@saitama-med.ac.jp
CR Appollonio I, 1993, NEUROLOGY, V43, P1536, DOI 10.1212/WNL.43.8.1536
   Gottwald B, 2004, J NEUROL NEUROSUR PS, V64, P500
   Grafman J, 1992, NEUROLOGY, V42, P1493, DOI 10.1212/WNL.42.8.1493
   Hubrich-ungureanu P, 2002, NEUROSCI LETT, V319, P91, DOI 10.1016/S0304-3940(01)02566-6
   Kelly P, 2001, STROKE, V32, P530, DOI 10.1161/01.STR.32.2.530
   Kingma A, 1994, ACTA NEUROCHIR, V131, P74, DOI 10.1007/BF01401456
   Kish S, 1988, ANN NEUROL, V24, P200, DOI 10.1002/ana.410240205
   Kudo Y, 2005, J REHABILITATION MED, V42, P463
   Middleton F, 1994, SCIENCE, V266, P458, DOI 10.1126/science.7939688
   Pollack I, 1995, NEUROSURGERY, V37, P885, DOI 10.1227/00006123-199511000-00006
   Schmahmann J, 1998, BRAIN, V121, P561, DOI 10.1093/brain/121.4.561
   Silveri M, 1994, NEUROLOGY, V44, P2047, DOI 10.1212/WNL.44.11.2047
   Sohlberg M, 1987, J CLIN EXP NEUROPSYC, V9, P117, DOI 10.1080/01688638708405352
   Someya F, 1997, SOGO REHABILITATION, V25, P743
   Sonmezoglu K, 1993, ACTA NEUROL SCAND, V87, P275
   Wallesch C, 1990, BRAIN COGNITION, V14, P19, DOI 10.1016/0278-2626(90)90057-U
NR 16
TC 15
Z9 15
U1 1
U2 10
PU TAYLOR & FRANCIS LTD
PI ABINGDON
PA 4 PARK SQUARE, MILTON PARK, ABINGDON OX14 4RN, OXON, ENGLAND
SN 0269-9052
EI 
J9 BRAIN INJURY
PD JUN 15
PY 2007
VL 21
IS 8
BP 877
EP 883
DI 10.1080/02699050701504273
PG 7
WC Neurosciences; Rehabilitation
SC Neurosciences & Neurology; Rehabilitation
GA 202YZ
UT WOS:000248942400009
PM 17676445
ER

PT J
AU Wolf, SL
   Newton, Heather
   Maddy, Douglas
   Blanton, Sarah
   Zhang, Qin
   Winstein, CJ
   Morris, DM
   Light, Kathye
AF Wolf, Steven
   Newton, Heather
   Maddy, Douglas
   Blanton, Sarah
   Zhang, Qin
   Winstein, Carolee
   Morris, David
   Light, Kathye
TI The Excite Trial: Relationship of intensity of constraint induced movement therapy to improvement in the wolf motor function test
SO RESTORATIVE NEUROLOGY AND NEUROSCIENCE
LA English
DT Article
DE stroke; constraint-induced therapy; intensity; rehabilitation; wolf motor function test; adaptive/shaping task practice
ID upper extremity function; adult squirrel-monkey; randomized clinical-trial; chronic stroke patient; subacute stroke; cerebellar cortex; rehabilitation; reorganization; representation; synaptogenesis
AB Purpose: To examine the relationship between change scores on the log mean Wolf Motor Function Test (lmWMFT) and the intensity of supervised Constraint Induced Movement Therapy (CIMT) in participants with subacute and chronic stroke. Methods: A retrospective analysis of data from 169 EXCITE participants who received CIMT either immediately after randomization or one year later was undertaken. During waking hours, participants wore a restraining mitt on the less affected extremity. The lmWMFT was administered before and after the two week treatment block. Results: Significant relationships were seen between the intensity of training and functional score in the immediate, lower functional group for whom more training in adaptive task practice resulted in poorer outcomes (p = 0.01) and in the immediate, higher functioning group for whom more training in repetitive task practice resulted in poorer outcomes (p = 0.02). Female participants in the immediate group showed less progress in lmWMFT scores with greater amounts of total training ( p = 0.01). Functional level, gender, and concordance did not modify any other relationship. Both higher functioning participants who trained within the normal ratio (N = 50) and who were exposed to more than the prescribed adaptive task practice ( N = 11) experienced a significant improvement in the lmWMFT score (p = 0.03 and p = 0.02, respectively) compared to those higher functioning participants who experienced excessive repetitive task practice. Conclusion: Applying CIMT to a large sample of participants with stroke resulted in directionally inappropriate but significant relationships between intensity and lmWMFT scores in the immediate but not the delayed group. Our data also suggest that functional improvements observed in the EXCITE Trial might be attributable to training components other than the designated ratio of training approaches (adaptive and repetitive task practice).
C1 [Wolf, Steven L.; Newton, Heather; Maddy, Douglas; Blanton, Sarah] Emory Univ, Sch Med, Div Phys Therapy, Dept Rehabil Med, Atlanta, GA 30322 USA.
   [Zhang, Qin] Washington Univ, Sch Med, Div Biostat, St Louis, MO USA.
   [Winstein, Carolee J.] Univ So Calif, Div Biokinesiol & Phys Therapy, Los Angeles, CA USA.
   [Morris, David M.] Univ Alabama Birmingham, Dept Phys Therapy, Birmingham, AL USA.
   [Light, Kathye] Univ Florida, Dept Phys Therapy, Coll Publ Hlth & Hlth Profess, Gainesville, FL USA.
   [Wolf, Steven L.] Emory Univ, Sch Med, Dept Med, Atlanta, GA 30322 USA.
   [Wolf, Steven L.] Emory Univ, Sch Med, Dept Cell Biol, Atlanta, GA 30322 USA.
   [Wolf, Steven L.] Emory Univ, Adult & Elder Hlth Nell Hodgson Woodruff Sch Nurs, Atlanta, GA USA.
RP Wolf, SL (通讯作者)，Emory Univ, Sch Med, Div Phys Therapy, Dept Rehabil Med, Atlanta, GA 30322 USA.
FU NINDS NIH HHS [R01 NS 37606] Funding Source: Medline
CR Black J, 1990, P NATL ACAD SCI USA, V87, P5568, DOI 10.1073/pnas.87.14.5568
   Blanton S, 1999, PHYS THER, V79, P847, DOI 10.1093/ptj/79.9.847
   Dettmers C, 2005, ARCH PHYS MED REHAB, V86, P204, DOI 10.1016/j.apmr.2004.05.007
   Dobkin B, 2007, NEUROREHAB NEURAL RE, V21, P3, DOI 10.1177/1545968306297329
   Fritz S, 2005, STROKE, V36, P1172, DOI 10.1161/01.STR.0000165922.96430.d0
   Hebb D, 1958, TXB PSYCHOL, V0, P0
   Jacobs K, 1991, SCIENCE, V251, P944, DOI 10.1126/science.2000496
   Jones T, 1999, J NEUROSCI, V19, P10153
   Kleim J, 2004, J NEUROSCI, V24, P628, DOI 10.1523/JNEUROSCI.3440-03.2004
   Kleim J, 2002, NEUROBIOL LEARN MEM, V77, P63, DOI 10.1006/nlme.2000.4004
   Kleim J, 1998, J NEUROPHYSIOL, V80, P3321, DOI 10.1152/jn.1998.80.6.3321
   Kleim J, 1998, NEUROBIOL LEARN MEM, V69, P274, DOI 10.1006/nlme.1998.3827
   Kunkel A, 1999, ARCH PHYS MED REHAB, V80, P624, DOI 10.1016/S0003-9993(99)90163-6
   Kwakkel G, 2004, RESTOR NEUROL NEUROS, V22, P281
   Kwakkel G, 2002, J NEUROL NEUROSUR PS, V72, P473
   Lang CE, 2007, J NEUROL PHYS THER, V31, P3
   Liepert J, 1998, NEUROSCI LETT, V250, P5, DOI 10.1016/S0304-3940(98)00386-3
   Liepert J, 2000, STROKE, V31, P1210, DOI 10.1161/01.STR.31.6.1210
   Morris DM, 2006, EURA MEDICOPHYS, V42, P257
   Morris DM, 2001, TOP STROKE REHABIL, V8, P16
   Morris D, 2001, ARCH PHYS MED REHAB, V82, P750, DOI 10.1053/apmr.2001.23183
   Nudo RJ, 2003, PHYS MED REHABIL CLIN N AM, V14, P0, DOI 10.1016/S1047-9651(02)00054-2
   Nudo R, 1996, J NEUROPHYSIOL, V75, P2144, DOI 10.1152/jn.1996.75.5.2144
   Nudo R, 1996, J NEUROSCI, V16, P785
   Page S, 2002, ARCH PHYS MED REHAB, V83, P286, DOI 10.1053/apmr.2002.28007
   Page S, 2002, CLIN REHABIL, V16, P55, DOI 10.1191/0269215502cr473oa
   Page S, 2004, ARCH PHYS MED REHAB, V85, P14, DOI 10.1016/S0003-9993(03)00481-7
   Paolucci S, 2006, STROKE, V37, P2989, DOI 10.1161/01.STR.0000248456.41647.3d
   Perez M, 2004, EXP BRAIN RES, V159, P197, DOI 10.1007/s00221-004-1947-5
   Plautz E, 2000, NEUROBIOL LEARN MEM, V74, P27, DOI 10.1006/nlme.1999.3934
   Rijntjes M, 2005, NEUROREHAB NEURAL RE, V19, P238, DOI 10.1177/1545968305279205
   Sterr A, 2002, ARCH PHYS MED REHAB, V83, P1374, DOI 10.1053/apmr.2002.35108
   Taub E, 2003, J REHABIL MED, V35, P34, DOI 10.1080/16501960310010124
   Taub E, 1999, J REHABIL RES DEV, V36, P0
   Taub E, 2000, STROKE, V31, P986, DOI 10.1161/01.STR.31.4.983-c
   Taub E, 1993, ARCH PHYS MED REHAB, V74, P347
   Taub E, 1994, J EXP ANAL BEHAV, V61, P281, DOI 10.1901/jeab.1994.61-281
   Teasell R, 2005, TOP STROKE REHABIL, V12, P46
   Uswatte G, 2006, NEUROLOGY, V67, P1189, DOI 10.1212/01.wnl.0000238164.90657.c2
   Van DLJ, 1999, STROKE, V30, P2369, DOI 10.1161/01.STR.30.11.2369
   Van PR, 2004, CLIN REHABIL, V18, P833, DOI 10.1191/0269215504cr843oa
   Waller S, 2005, CLIN REHABIL, V19, P544, DOI 10.1191/0269215505cr829oa
   Winstein C, 2003, NEUROREHAB NEURAL RE, V17, P137, DOI 10.1177/0888439003255511
   Wolf S, 2001, STROKE, V32, P1635, DOI 10.1161/01.STR.32.7.1635
   Wolf S, 2005, NEUROREHAB NEURAL RE, V19, P194, DOI 10.1177/1545968305276663
   Wolf S, 2007, NEUROREHAB NEURAL RE, V21, P379, DOI 10.1177/1545968307306238
   Wolf S, 2007, PHYS THER, V87, P1212, DOI 10.2522/ptj.20060355
   Wolf S, 2006, JAMA-J AM MED ASSOC, V296, P2095, DOI 10.1001/jama.296.17.2095
NR 48
TC 44
Z9 51
U1 0
U2 11
PU IOS PRESS
PI AMSTERDAM
PA NIEUWE HEMWEG 6B, 1013 BG AMSTERDAM, NETHERLANDS
SN 0922-6028
EI 
J9 RESTOR NEUROL NEUROS
PD JUN 15
PY 2007
VL 25
IS 5-6
BP 549
EP 562
DI 
PG 14
WC Neurosciences
SC Neurosciences & Neurology
GA 273TX
UT WOS:000253955700011
PM 18334772
ER

PT J
AU Amirabdollahian, Farshid
   Loureiro, Rui
   Gradwell, Elizabeth
   Collin, Christine
   Harwin, William
   Johnson, Garth
AF Amirabdollahian, Farshid
   Loureiro, Rui
   Gradwell, Elizabeth
   Collin, Christine
   Harwin, William
   Johnson, Garth
TI Multivariate analysis of the Fugl-Meyer outcome measures assessing the effectiveness of GENTLE/S robot-mediated stroke therapy
SO JOURNAL OF NEUROENGINEERING AND REHABILITATION
LA English
DT Article
ID motor function; rehabilitation; reliability; power
AB Background: Robot-mediated therapies offer entirely new approaches to neurorehabilitation. In this paper we present the results obtained from trialling the GENTLE/S neurorehabilitation system assessed using the upper limb section of the Fugl-Meyer ( FM) outcome measure. Methods: We demonstrate the design of our clinical trial and its results analysed using a novel statistical approach based on a multivariate analytical model. This paper provides the rational for using multivariate models in robot-mediated clinical trials and draws conclusions from the clinical data gathered during the GENTLE/S study. Results: The FM outcome measures recorded during the baseline ( 8 sessions), robot-mediated therapy ( 9 sessions) and sling-suspension ( 9 sessions) was analysed using a multiple regression model. The results indicate positive but modest recovery trends favouring both interventions used in GENTLE/S clinical trial. The modest recovery shown occurred at a time late after stroke when changes are not clinically anticipated. Conclusion: This study has applied a new method for analysing clinical data obtained from rehabilitation robotics studies. While the data obtained during the clinical trial is of multivariate nature, having multipoint and progressive nature, the multiple regression model used showed great potential for drawing conclusions from this study. An important conclusion to draw from this paper is that this study has shown that the intervention and control phase both caused changes over a period of 9 sessions in comparison to the baseline. This might indicate that use of new challenging and motivational therapies can influence the outcome of therapies at a point when clinical changes are not expected. Further work is required to investigate the effects arising from early intervention, longer exposure and intensity of the therapies. Finally, more function-oriented robot-mediated therapies or sling-suspension therapies are needed to clarify the effects resulting from each intervention for stroke recovery.
C1 Univ Salford, Think Lab, Salford M5 4WT, Lancs, England.
   Univ Reading, Dept Cybernet, Reading RG6 6AY, Berks, England.
   Royal Surrey Cty Hosp, Florence Desmond Day Hosp, Community Therapy Team, Surrey GU2 7XX, England.
   Royal Berkshire Hosp, Dept Neurorehabil, Reading RG1 5AN, Berks, England.
   Newcastle Univ, Sch Mech & Syst Engn, Ctr Rehabil & Engn Studies, Newcastle Upon Tyne NE1 7RU, Tyne & Wear, England.
RP Amirabdollahian, F (通讯作者)，Univ Salford, Think Lab, Maxwell Bldg, Salford M5 4WT, Lancs, England.
EM F.Amirabdollahian@salford.ac.uk; R.C.V.Loureiro@rdg.ac.uk; Elizabeth@gradwell.com; Christine.Collin@rbbh-tr.nhs.uk; W.S.Harwin@rdg.ac.uk; G.R.Johnson@ncl.ac.uk
CR Amirabdollahian F, 2002, 2002 IEEE INTERNATIONAL CONFERENCE ON ROBOTICS AND AUTOMATION, VOLS I-IV, PROCEEDINGS
   Amirabdollahian F, 2003, ICORR 2003 8 INT C R, V0, P55
   Beckerman H, 1996, SCAND J REHABIL MED, V28, P3
   Coote S, 2003, ICORR 2003 8 INT C R, V0, P59
   Dimitrov D, 2000, MULTIPLE REGRESSION, V15, P209
   Duncan P, 1983, PHYS THER, V63, P1606, DOI 10.1093/ptj/63.10.1606
   Dunlap W, 2004, BEHAV RES METH INS C, V36, P695, DOI 10.3758/BF03206551
   Erdfelder E, 1996, BEHAV RES METH INS C, V28, P1, DOI 10.3758/BF03203630
   Field A, 2005, DISCOVERING STAT USI, V2, P143
   Fuglmeyer A, 1975, SCAND J REHABIL MED, V7, P13
   Hardy M, 1993, REGRESSION DUMMY VAR, V0, P0
   Hogan N, 1984, J NEUROSCI, V4, P2745
   Krebs H, 2001, REHABILIATION ROBOTI, V0, P45
   Langhorne P, 1996, PHYSIOTHER RES INT, V1, P75
   Lum P, 2002, ARCH PHYS MED REHAB, V83, P952, DOI 10.1053/apmr.2001.33101
   Mak C, 2002, 7 INT S 3 D AN HUM M, V0, P0
   Platz T, 2005, CLIN REHABIL, V19, P404, DOI 10.1191/0269215505cr832oa
   Stevens J, 1992, APPL MULTIVARIATE ST, V0, P0
   Sukal T, 2005, 9 INT C REH ROB JUN, V0, P0
   Van WF, 2001, NEUROREHAB NEURAL RE, V15, P23, DOI 10.1177/154596830101500104
   Volpe B, 2001, CURR OPIN NEUROL, V14, P745, DOI 10.1097/00019052-200112000-00011
NR 21
TC 78
Z9 83
U1 3
U2 7
PU BMC
PI LONDON
PA CAMPUS, 4 CRINAN ST, LONDON N1 9XW, ENGLAND
SN 
EI 
J9 J NEUROENG REHABIL
PD FEB 19
PY 2007
VL 4
IS 
BP 
EP 
DI 10.1186/1743-0003-4-4
PG 16
WC Engineering, Biomedical; Neurosciences; Rehabilitation
SC Engineering; Neurosciences & Neurology; Rehabilitation
GA 236EY
UT WOS:000251287000002
PM 17309791
ER

PT J
AU Resterneyer, C.
   Weiller, C.
   Liepert, J.
AF Resterneyer, C
   Weiller, C
   Liepert, J
TI No effect of a levodopa single dose on motor performance and motor excitability in chronic stroke. A double-blind placebo-controlled cross-over pilot study
SO RESTORATIVE NEUROLOGY AND NEUROSCIENCE
LA English
DT Article
DE stroke. rehabilitation. levodopa; motor function; transcranial magnetic stimulation
ID sensorimotor cortex ablation; controlled trial; d-amphetamine; arm function; recovery; therapy; physiotherapy; rehabilitation; plasticity; stimulation
AB Purpose: Drugs that modulate neuronal transmission call influence motor recovery after stroke. Here, we tested if a single dose of levodopa could improve motor functions and change motor excitability in a group of chronic stroke patients. Methods: Ten patients > 6 months after their stroke participated in a placebo-controlled double-blind trial. On two different occasions. they received either 100 mg levodopa or placebo in a randomized order. After drug intake, they participated ill one hour of physiotherapy aimed at an improvement of dexterity. Motor functions were tested by application of the Nine-Hole-Peg Test. a dynamometer measuring grip strength and the Action Research Arm Test. In addition, transcranial magnetic stimulation (TMS) was applied to study intracortical excitability, stimulus response curves and silent periods. TMS studies and motor function measurements were performed before drug intake, 45 minutes after drug ingestion and after the physiotherapy. Results: Compared to placebo, levodopa neither improved motor functions nor changed motor excitability as tested by TMS. Conclusion: These findings suggests that a single levodopa dose is not sufficient to improve motor function in chronic stroke. However, it cannot be excluded that the lack of a beneficial effect is related to the small study sample.
C1 Univ Hamburg, Univ Med Ctr Eppendorf, Dept Neurol, D-20246 Hamburg, Germany.
   Univ Hosp, Dept Neurol, Freiburg, Germany.
   Kliniken Schmieder, Allensbach, Germany.
RP Resterneyer, C (通讯作者)，Univ Hamburg, Univ Med Ctr Eppendorf, Dept Neurol, Martinistr 52, D-20246 Hamburg, Germany.
EM resteniev@uke.uni-lianiburg.de
CR Broeks J, 1999, DISABIL REHABIL, V21, P357
   Crisostomo E, 1988, ANN NEUROL, V23, P94, DOI 10.1002/ana.410230117
   Dam M, 1996, STROKE, V27, P1211, DOI 10.1161/01.STR.27.7.1211
   Dijkerman H, 1996, J ROY COLL PHYS LOND, V30, P538
   Dyan I, 2001, NEURAL PLAST, V8, P169
   Feeney D, 2004, RESTOR NEUROL NEUROS, V22, P175
   Floel A, 2005, NEUROLOGY, V65, P472, DOI 10.1212/01.wnl.0000172340.56307.5e
   Gladstone D, 2006, STROKE, V37, P179, DOI 10.1161/01.STR.0000195169.42447.78
   Heller A, 1987, J NEUROL NEUROSUR PS, V50, P714, DOI 10.1136/jnnp.50.6.714
   Inghilleri M, 1993, J PHYSIOL-LONDON, V466, P521
   Kikuchi K, 1999, TOHOKU J EXP MED, V188, P203, DOI 10.1620/tjem.188.203
   Kujirai T, 1993, J PHYSIOL-LONDON, V471, P501, DOI 10.1113/jphysiol.1993.sp019912
   Liepert J, 2005, CLIN NEUROPHYSIOL, V116, P1621, DOI 10.1016/j.clinph.2005.03.002
   Liepert J, 1998, NEUROSCI LETT, V250, P5, DOI 10.1016/S0304-3940(98)00386-3
   Liepert J, 2000, ACTA NEUROL SCAND, V101, P321, DOI 10.1034/j.1600-0404.2000.90337a.x
   Liepert J, 2001, J NEUROL, V248, P315, DOI 10.1007/s004150170207
   Martinsson L, 2003, CEREBROVASC DIS, V16, P338, DOI 10.1159/000072555
   Platz T, 2005, RESTOR NEUROL NEUROS, V23, P271
   Ridding M, 1997, ELECTROMYOGR MOTOR C, V105, P340, DOI 10.1016/S0924-980X(97)00041-6
   Rossini P, 1994, ELECTROEN CLIN NEURO, V91, P79, DOI 10.1016/0013-4694(94)90029-9
   Scheidtmann K, 2001, LANCET, V358, P787, DOI 10.1016/S0140-6736(01)05966-9
   Sonde L, 2001, CEREBROVASC DIS, V12, P253, DOI 10.1159/000047712
   Stroemer R, 1998, STROKE, V29, P2381, DOI 10.1161/01.STR.29.11.2381
   Sutton R, 1992, RESTOR NEUROL NEUROS, V4, P1, DOI 10.3233/RNN-1992-4101
   Tegenthoff M, 2004, ACTA NEUROL SCAND, V109, P330, DOI 10.1046/j.1600-0404.2003.00235.x
   Tegenthoff M, 1999, EEG CL N SU, V0, P188
   Treig T, 2003, CLIN REHABIL, V17, P590, DOI 10.1191/0269215503cr653oa
   Van DLJ, 2001, J REHABIL MED, V33, P110
   Wade D, 2001, INT DISABIL STUD, V11, P89
   Walkerbatson D, 1995, STROKE, V26, P2254, DOI 10.1161/01.STR.26.12.2254
NR 30
TC 41
Z9 44
U1 0
U2 5
PU IOS PRESS
PI AMSTERDAM
PA NIEUWE HEMWEG 6B, 1013 BG AMSTERDAM, NETHERLANDS
SN 0922-6028
EI 
J9 RESTOR NEUROL NEUROS
PD JUN 15
PY 2007
VL 25
IS 2
BP 143
EP 150
DI 
PG 8
WC Neurosciences
SC Neurosciences & Neurology
GA 210IY
UT WOS:000249451100008
PM 17726273
ER

PT J
AU Boggio, PS
   Nunes, Alice
   Rigonatti, SP
   Nitsche, MA
   Pascual-leone, Alvaro
   Fregni, Felipe
AF Boggio, Paulo
   Nunes, Alice
   Rigonatti, Sergio
   Nitsche, Michael
   Pascual-leone, Alvaro
   Fregni, Felipe
TI Repeated sessions of noninvasive brain DC stimulation is associated with motor function improvement in stroke patients
SO RESTORATIVE NEUROLOGY AND NEUROSCIENCE
LA English
DT Article
DE rehabilitation; transcranial direct current stimulation; brain DC polarization
ID transcranial magnetic stimulation; cortical excitability; unaffected hemisphere; controlled trial; cortex; recovery; mechanism; depression; plasticity
AB Purpose: Recent evidence has suggested that a simple technique of noninvasive brain stimulation - transcranial direct cur-rent stimulation (tDCS) - is associated with a significant motor function improvement in stroke patients. Methods: We tested the motor performance improvement in stroke patients following 4 weekly sessions of sham, anodal- and cathodal tDCS (experiment 1) and the effects of 5 consecutive daily sessions of cathodal tDCS (experiment 2). A blinded rater evaluated motor function using the Jebsen-Taylor Hand Function Test. Results: There was a significant main effect of stimulation condition (p = 0.009) in experiment 1. Furthermore there was a significant motor function improvement after either cathodal tDCS of the unaffected hemisphere (p = 0.016) or anodal tDCS of the affected hemisphere (p = 0.046) when compared to sham tDCS. There was no cumulative effect associated with weekly sessions of tDCS. however consecutive daily sessions of tDCS (experiment 2) were associated with a significant effect oil time (p < 0.0001) that lasted for 2 weeks after treatment. Conclusions. The findings Of Our study support previous research showing that tDCS is significantly associated with motor function improvement in stroke patients; and support that consecutive daily sessions of tDCS might increase its behavioral effects. Because the technique of tDCS is simple, safe and non-expensive; our findings support further research on the use of this technique for the rehabilitation of patients with stroke.
C1 Univ Sao Paulo, Dept Expt Psychol, Sao Paulo, Brazil.
   Univ Sao Paulo, Dept Psychiat, Sao Paulo, Brazil.
   Jcleo Neurociencias Mackenzie Univ, Sao Paulo, Brazil.
   Univ Gottingen, Dept Clin Neurophysiol, Gottingen, Germany.
   Inst Gutmann Neurorehabil, Barcelona, Spain.
   Beth Israel Deaconess Med Ctr, Ctr Noninvas Brain Stimulat, Boston, MA 02215 USA.
RP Fregni, F (通讯作者)，Beth Israel Deaconess Med Ctr, Ctr Noninvas Brain Stimulat, 330 Brookline Ave KS 452, Boston, MA 02215 USA.
EM ffregni@bidmc.harvard.edu
FU NCRR NIH HHS [K24 RR018875] Funding Source: Medline; NHLBI NIH HHS [K30 HL04095-03] Funding Source: Medline; NINDS NIH HHS [R01-NS 47754, R01-NS 20068] Funding Source: Medline; NATIONAL CENTER FOR RESEARCH RESOURCES [K24RR018875] Funding Source: NIH RePORTER; NATIONAL HEART, LUNG, AND BLOOD INSTITUTE [K30HL004095] Funding Source: NIH RePORTER; NATIONAL INSTITUTE OF NEUROLOGICAL DISORDERS AND STROKE [R01NS047754] Funding Source: NIH RePORTER
CR Brown J, 2003, NEUROL RES, V25, P815, DOI 10.1179/016164103771953907
   Fregni F, 2006, EPILEPSIA, V47, P335, DOI 10.1111/j.1528-1167.2006.00426.x
   Fregni F, 2005, NEUROREPORT, V16, P1551, DOI 10.1097/01.wnr.0000177010.44602.5e
   Fregni F, 2006, STROKE, V37, P2115, DOI 10.1161/01.STR.0000231390.58967.6b
   Fregni F, 2006, PAIN, V122, P197, DOI 10.1016/j.pain.2006.02.023
   Froc D, 2000, J NEUROSCI, V20, P438, DOI 10.1523/JNEUROSCI.20-01-00438.2000
   Gershon A, 2003, AM J PSYCHIAT, V160, P835, DOI 10.1176/appi.ajp.160.5.835
   Hummel F, 2005, BRAIN, V128, P490, DOI 10.1093/brain/awh369
   Jebsen RH, 1969, ARCHIVES OF PHYSICAL MEDICINE AND REHABILITATION, V50, P311
   Khedr E, 2003, EUR J NEUROL, V10, P567, DOI 10.1046/j.1468-1331.2003.00649.x
   Khedr E, 2005, NEUROLOGY, V65, P466, DOI 10.1212/01.wnl.0000173067.84247.36
   Lang N, 2005, EUR J NEUROSCI, V22, P495, DOI 10.1111/j.1460-9568.2005.04233.x
   Liebetanz D, 2002, BRAIN, V125, P2238, DOI 10.1093/brain/awf238
   Maeda F, 2000, EXP BRAIN RES, V133, P425, DOI 10.1007/s002210000432
   Mansur C, 2005, NEUROLOGY, V64, P1802, DOI 10.1212/01.WNL.0000161839.38079.92
   Miranda P, 2006, CLIN NEUROPHYSIOL, V117, P1623, DOI 10.1016/j.clinph.2006.04.009
   Murase N, 2004, ANN NEUROL, V55, P400, DOI 10.1002/ana.10848
   Naeser M, 2005, BRAIN LANG, V93, P95, DOI 10.1016/j.bandl.2004.08.004
   Nitsche M, 2003, J COGNITIVE NEUROSCI, V15, P619, DOI 10.1162/089892903321662994
   Nitsche M, 2003, J PHYSIOL-LONDON, V553, P293, DOI 10.1113/jphysiol.2003.049916
   Nitsche M, 2005, J PHYSIOL-LONDON, V568, P291, DOI 10.1113/jphysiol.2005.092429
   Plautz E, 2003, NEUROL RES, V25, P801, DOI 10.1179/016164103771953880
   Sawaki L, 2006, STROKE, V37, P246, DOI 10.1161/01.STR.0000195130.16843.ac
   Shimizu T, 2002, BRAIN, V125, P1896, DOI 10.1093/brain/awf183
   Uy J, 2003, J NEUROSCI METH, V127, P193, DOI 10.1016/S0165-0270(03)00142-0
   Wagner T, 2006, NEUROIMAGE, V30, P857, DOI 10.1016/j.neuroimage.2005.04.046
   Ward N, 2004, CURR OPIN NEUROL, V17, P725, DOI 10.1097/00019052-200412000-00013
   Ward N, 2004, ARCH NEUROL-CHICAGO, V61, P1844, DOI 10.1001/archneur.61.12.1844
NR 28
TC 385
Z9 402
U1 1
U2 42
PU IOS PRESS
PI AMSTERDAM
PA NIEUWE HEMWEG 6B, 1013 BG AMSTERDAM, NETHERLANDS
SN 0922-6028
EI 
J9 RESTOR NEUROL NEUROS
PD JUN 15
PY 2007
VL 25
IS 2
BP 123
EP 129
DI 
PG 7
WC Neurosciences
SC Neurosciences & Neurology
GA 210IY
UT WOS:000249451100006
PM 17726271
ER

PT J
AU Takeda, Kotaro
   Gomi, Yukihiro
   Imai, Itsuki
   Shimoda, Nobuaki
   Hiwatari, Masao
   Kato, Hiroyuki
AF Takeda, Kotaro
   Gomi, Yukihiro
   Imai, Itsuki
   Shimoda, Nobuaki
   Hiwatari, Masao
   Kato, Hiroyuki
TI Shift of motor activation areas during recovery from hemiparesis after cerebral infarction: A longitudinal study with near-infrared spectroscopy
SO NEUROSCIENCE RESEARCH
LA English
DT Article
DE near-infrared spectroscopy; stroke; hemiparesis; cerebral activation; laterality; functional recovery
ID functional mri; magnetic stimulation; brain activation; nervous-system; stroke; reorganization; fmri; topography; hemisphere; response
AB Motor functional recovery after stroke may be attributable to cerebral reorganization. We used near-infrared spectroscopy, which measures non-invasively the changes in oxy- and deoxy-hemoglobin concentrations in response to neural activation, for monitoring cerebral activation in stroke patients, and investigated the longitudinal changes in functional laterality of activations in the primary sensorimotor cortex during unilateral audiopaced (1 Hz) hand movement. We examined five ischemic stroke patients (4 females and I male, 52-67 years old) with mild to moderate hemiparesis at acute stages and chronic stages at least I month later. Normal subjects (3 females and 2 males, 47-63 years old) were also included. Unilateral hand movement activated predominantly the contralateral primary sensorimotor cortex in the normal subjects and the stroke patients when they moved unaffected hand. Affected hand movements activated bilateral sensorimotor cortices early after stroke (<25 days of stroke onset), whereas the activation pattern returned toward normal at later periods (>35 days). The contralaterality index (0.34 +/- 0.12 in normal control) was reduced at early periods (0.00 +/- 0.03, p < 0.01) after stroke, and returned to normal (0.35 +/- 0.24) as motor function recovered. These findings suggest that a transient increase in motor activation in the ipsilateral intact hemisphere within I month may play an important role in the recovery from motor dysfunction after stroke. (C) 2007 Elsevier Ireland Ltd and the Japan Neuroscience Society. All rights reserved.
C1 Int Univ Hlth & Welfare Hosp, Dept Neurol, Nasushiobara 3292763, Japan.
   Int Univ Hlth & Welfare Hosp, Dept Rehabil, Nasushiobara 3292763, Japan.
   Japan Sci & Technol Agcy, CREST, Kawaguchi 3320012, Japan.
   Nasu Neurosurg Ctr, Nasushiobara 3250014, Japan.
   Int Univ Hlth & Welfare Hosp, Dept Occupat Therapy, Ohtawara 3248501, Japan.
RP Kato, H (通讯作者)，Int Univ Hlth & Welfare Hosp, Dept Neurol, 537-3 Iguchi, Nasushiobara 3292763, Japan.
EM katoh@iuhw.ac.jp
CR Bonoczk P, 2002, EUR J ULTRASOUND, V15, P85, DOI 10.1016/S0929-8266(02)00006-X
   Brunnstrom S, 1966, PHYS THER, V46, P357
   Calautti C, 2001, NEUROREPORT, V12, P3883, DOI 10.1097/00001756-200112210-00005
   Cao Y, 1998, STROKE, V29, P112, DOI 10.1161/01.STR.29.1.112
   Caramia M, 1996, NEUROREPORT, V7, P1756, DOI 10.1097/00001756-199607290-00012
   Chen R, 2002, NEUROSCIENCE, V111, P761, DOI 10.1016/S0306-4522(02)00025-8
   Chen R, 1997, ANN NEUROL, V41, P247, DOI 10.1002/ana.410410216
   Chollet F, 1991, ANN NEUROL, V29, P63, DOI 10.1002/ana.410290112
   Cramer S, 1997, STROKE, V28, P2518, DOI 10.1161/01.STR.28.12.2518
   Feeney D, 1997, ADV NEUROL, V73, P383
   Feydy A, 2002, STROKE, V33, P1610, DOI 10.1161/01.STR.0000017100.68294.52
   Hoshi Y, 2001, J APPL PHYSIOL, V90, P1657, DOI 10.1152/jappl.2001.90.5.1657
   Kato H, 2002, STROKE, V33, P2032, DOI 10.1161/01.STR.0000021903.52901.97
   Kim Y, 2006, NEUROLOGY, V67, P330, DOI 10.1212/01.wnl.0000225178.85833.0d
   Maki A, 1995, MED PHYS, V22, P1997, DOI 10.1118/1.597496
   Marshall R, 2000, STROKE, V31, P656, DOI 10.1161/01.STR.31.3.656
   Nakamura R, 1992, TOHOKU J EXP MED, V168, P11, DOI 10.1620/tjem.168.11
   Netz J, 1997, BRAIN, V120, P1579, DOI 10.1093/brain/120.9.1579
   Nudo R, 1996, SCIENCE, V272, P1791, DOI 10.1126/science.272.5269.1791
   Okamoto M, 2004, NEUROIMAGE, V21, P99, DOI 10.1016/j.neuroimage.2003.08.026
   Okamoto M, 2006, APPETITE, V47, P220, DOI 10.1016/j.appet.2006.04.003
   Oldfield R, 1971, NEUROPSYCHOLOGIA, V9, P97, DOI 10.1016/0028-3932(71)90067-4
   Schallert T, 2000, J CEREBR BLOOD F MET, V20, P1513, DOI 10.1097/00004647-200011000-00001
   Seitz R, 1998, ARCH NEUROL-CHICAGO, V55, P1081, DOI 10.1001/archneur.55.8.1081
   Serrien D, 2003, HUM BRAIN MAPP, V18, P296, DOI 10.1002/hbm.10086
   Serrien D, 2004, EXP NEUROL, V190, P425, DOI 10.1016/j.expneurol.2004.08.004
   Sharma N, 2006, STROKE, V37, P1941, DOI 10.1161/01.STR.0000226902.43357.fc
   Shimada S, 2005, NEUROIMAGE, V24, P1225, DOI 10.1016/j.neuroimage.2004.10.039
   Shimada S, 2006, NEUROIMAGE, V32, P930, DOI 10.1016/j.neuroimage.2006.03.044
   Small S, 2002, BRAIN, V125, P1544, DOI 10.1093/brain/awf148
   Strangman G, 2002, NEUROIMAGE, V17, P719, DOI 10.1006/nimg.2002.1227
   Strens L, 2004, NEUROLOGY, V63, P475, DOI 10.1212/01.WNL.0000133010.69694.F8
   Tombari D, 2004, NEUROIMAGE, V23, P827, DOI 10.1016/j.neuroimage.2004.07.058
   Toyokura M, 2006, TOKAI J EXP CLIN MED, V31, P68
   Tsuzuki D, 2007, NEUROIMAGE, V34, P1506, DOI 10.1016/j.neuroimage.2006.10.043
   Turton A, 1996, ELECTROMYOGR MOTOR C, V101, P316, DOI 10.1016/0924-980X(96)95560-5
   Vernieri F, 2006, J NEUROL, V253, P1459, DOI 10.1007/s00415-006-0244-6
   Ward N, 2004, CURR OPIN NEUROL, V17, P725, DOI 10.1097/00019052-200412000-00013
   Ward N, 2003, BRAIN, V126, P1430, DOI 10.1093/brain/awg145
   Ward N, 2003, BRAIN, V126, P2476, DOI 10.1093/brain/awg245
   Watanabe E, 1996, NEUROSCI LETT, V205, P41, DOI 10.1016/0304-3940(96)12376-4
   Watanabe E, 1998, NEUROSCI LETT, V256, P49, DOI 10.1016/S0304-3940(98)00754-X
   Weiller C, 1992, ANN NEUROL, V31, P463, DOI 10.1002/ana.410310502
   Zaramella P, 2001, PEDIATR RES, V49, P213, DOI 10.1203/00006450-200102000-00014
NR 44
TC 54
Z9 60
U1 1
U2 12
PU ELSEVIER IRELAND LTD
PI CLARE
PA ELSEVIER HOUSE, BROOKVALE PLAZA, EAST PARK SHANNON, CO, CLARE, 00000, IRELAND
SN 0168-0102
EI 
J9 NEUROSCI RES
PD OCT 15
PY 2007
VL 59
IS 2
BP 136
EP 144
DI 10.1016/j.neures.2007.06.1466
PG 9
WC Neurosciences
SC Neurosciences & Neurology
GA 224VQ
UT WOS:000250475500003
PM 17681629
ER

PT J
AU Boake, Corwin
   Noser, EA
   Ro, Tony
   Baraniuk, Sarah
   Gaber, Mary
   Johnson, Ruth
   Salmeron, ET
   Tran, TM
   Lai, JM
   Taub, Edward
   Moye, LA
   Grotta, JC
   Levin, HS
AF Boake, Corwin
   Noser, Elizabeth
   Ro, Tony
   Baraniuk, Sarah
   Gaber, Mary
   Johnson, Ruth
   Salmeron, Eva
   Tran, Thao
   Lai, Jenny
   Taub, Edward
   Moye, Lemuel
   Grotta, James
   Levin, Harvey
TI Constraint-induced movement therapy during early stroke rehabilitation
SO NEUROREHABILITATION AND NEURAL REPAIR
LA English
DT Article
DE stroke; cerebrovascular disorders; hemiplegia; randomized controlled trial; rehabilitation; transcranial magnetic stimulation
ID transcranial magnetic stimulation; physical rehabilitation; cortical reorganization; upper-extremity; motor recovery; forced-use; reliability; impairment; plasticity; output
AB Background. Limited data are available about the effectiveness of early rehabilitation after stroke. Objective. This is the 1st randomized controlled trial of constraint-induced movement therapy (CIMT) in subacute stroke to investigate neurophysiologic mechanisms and long-term outcome. Methods. Within 2 weeks after stroke, 23 patients with upper extremity (UE) weakness were randomized to 2 weeks of CIMT or traditional therapy at an equal frequency of up to 3 h/day. Motor function of the affected UE was blindly assessed before treatment, after treatment, and 3 months after stroke. Transcranial magnetic stimulation (TMS) measured the cortical area evoking movement of the affected hand. Results. Long-term improvement in motor function of the affected UE did not differ significantly between patients who received CIMT versus intensive traditional therapy. All outcome comparisons showed trends favoring CIMT over intensive traditional therapy, but none was statistically significant except for improvements in the Fugl-Meyer (FM) UE motor scale immediately following treatment and in reported quality of hand function at 3 months. Improvement in UE motor function on the FM was associated with a greater number of sites on the affected cerebral hemisphere where responses of the affected hand were evoked by TMS. Conclusions. Future trials of CIMT during early stroke rehabilitation need greater statistical power, more inclusive eligibility criteria, and improved experimental control over treatment intensity. The relationship between changes in motor function and in evoked motor responses suggests that motor recovery during the 1st 3 months after stroke is associated with increased motor excitability of the affected cerebral hemisphere.
C1 Univ Texas, Sch Med, Baylor Coll Med, Dept Phys Med, Houston, TX USA.
   Univ Texas, Sch Med, Baylor Coll Med, Dept Rehabil, Houston, TX USA.
   Univ Texas, Sch Med, Dept Neurol, Stroke Program, Houston, TX USA.
   Rice Univ, Dept Psychol, Houston, TX 77251 USA.
   Univ Texas, Sch Publ Hlth, Houston, TX USA.
   Mem Hermann Hosp, Dept Phys Med & Rehabil, Houston, TX USA.
   Univ Alabama Birmingham, Dept Psychol, Birmingham, AL 35294 USA.
RP Boake, C (通讯作者)，TIRR, 1333 Moursund, Houston, TX 77030 USA.
EM corwin.boake@uth.tmc.edu
FU NATIONAL INSTITUTE OF NEUROLOGICAL DISORDERS AND STROKE [P50NS044227] Funding Source: NIH RePORTER; NICHD NIH HHS [R24HD3929] Funding Source: Medline; NINDS NIH HHS [P50NS044227] Funding Source: Medline
CR Alberts J, 2004, NEUROREHAB NEURAL RE, V18, P250, DOI 10.1177/1545968304271370
   Bastings E, 2002, NEUROREHAB NEURAL RE, V16, P275, DOI 10.1177/154596802401105207
   Bland S, 2000, STROKE, V31, P1144, DOI 10.1161/01.STR.31.5.1144
   Dromerick A, 2000, STROKE, V31, P2984, DOI 10.1161/01.STR.31.12.2984
   Fuglmeyer A, 1975, SCAND J REHABIL MED, V7, P13
   Goldstein L, 1989, ARCH NEUROL-CHICAGO, V46, P660, DOI 10.1001/archneur.1989.00520420080026
   Grotta J, 2004, STROKE, V35, P2699, DOI 10.1161/01.STR.0000143320.64953.c4
   Kim Y, 2004, YONSEI MED J, V45, P241, DOI 10.3349/ymj.2004.45.2.241
   Klove H, 1963, MED CLIN N AM, V47, P1647, DOI 10.1016/S0025-7125(16)33515-5
   Kopp B, 1999, NEUROREPORT, V10, P807, DOI 10.1097/00001756-199903170-00026
   Koski L, 2004, NEUROREHAB NEURAL RE, V18, P230, DOI 10.1177/1545968304269210
   Liepert J, 2001, J NEUROL, V248, P315, DOI 10.1007/s004150170207
   Lyle R, 1981, INT J REHABIL RES, V4, P483, DOI 10.1097/00004356-198112000-00001
   Page S, 2005, NEUROREHAB NEURAL RE, V19, P27, DOI 10.1177/1545968304272701
   Platz T, 2005, J NEUROL, V252, P1363, DOI 10.1007/s00415-005-0868-y
   Ro T, 2006, NEUROCASE, V12, P50, DOI 10.1080/13554790500493415
   Ro T, 1999, NEUROPSYCHOLOGIA, V37, P225
   Rossini P, 1994, ELECTROEN CLIN NEURO, V91, P79, DOI 10.1016/0013-4694(94)90029-9
   Schaechter J, 2002, NEUROREHAB NEURAL RE, V16, P326, DOI 10.1177/154596830201600403
   Sterr A, 2002, ARCH PHYS MED REHAB, V83, P1374, DOI 10.1053/apmr.2002.35108
   Taub E, 1993, ARCH PHYS MED REHAB, V74, P347
   Taub E, 1999, J REHABIL RES DEV, V36, P237
   Taub E, 1994, J EXP ANAL BEHAV, V61, P281, DOI 10.1901/jeab.1994.61-281
   Traversa R, 1997, STROKE, V28, P110, DOI 10.1161/01.STR.28.1.110
   Uswatte G, 2005, STROKE, V36, P2493, DOI 10.1161/01.STR.0000185928.90848.2e
   Van DLJ, 1999, STROKE, V30, P2369, DOI 10.1161/01.STR.30.11.2369
   Wassermann E, 1992, ELECTROEN CLIN NEURO, V85, P1, DOI 10.1016/0168-5597(92)90094-R
   Weinrich M, 2004, NEUROREHAB NEURAL RE, V18, P12, DOI 10.1177/0888439003262041
   Williams A, 1980, CLIN APPL, V2, P371
NR 29
TC 138
Z9 152
U1 1
U2 25
PU SAGE PUBLICATIONS INC
PI THOUSAND OAKS
PA 2455 TELLER RD, THOUSAND OAKS, CA 91320 USA
SN 1545-9683
EI 
J9 NEUROREHAB NEURAL RE
PD JAN-FEB 15
PY 2007
VL 21
IS 1
BP 14
EP 24
DI 10.1177/1545968306291858
PG 11
WC Clinical Neurology; Rehabilitation
SC Neurosciences & Neurology; Rehabilitation
GA 119GX
UT WOS:000243001900002
PM 17172550
ER

PT J
AU Smith, JM
   Lunga, Precious
   Story, David
   Harris, Neil
   Le belle, Janel
   James, MF
   Pickard, JD
   Fawcett, JW
AF Smith, Justin
   Lunga, Precious
   Story, David
   Harris, Neil
   Le belle, Janel
   James, Michael
   Pickard, John
   Fawcett, James
TI Inosine promotes recovery of skilled motor function in a model of focal brain injury
SO BRAIN
LA English
DT Article
DE plasticity; head injury; corticospinal tract; spinal cord; behavioural assessment; axon sprouting
ID primary somatosensory cortex; spinal-cord-injury; ocular dominance plasticity; induced movement therapy; visual-cortex; adult rat; corticospinal axon; staircase test; limb use; stroke
AB Recovery of function following traumatic brain injury (TBI) is partly through neuronal plasticity. However plasticity is limited in the adult CNS compared with young animals. In order to test whether treatments that enhance CNS plasticity might improve functional recovery after TBI, a new rat head injury model was developed, in which a computer-controlled impactor produced full thickness lesions of the forelimb region of the sensorimotor cortex. Behavioural deficits were seen in several sensorimotor tasks, most of which recovered spontaneously by 21 days. However, skilled paw reaching behaviour, a task that requires corticospinal function, was only similar to 40% recovered by 28 days. In order to promote plasticity inosine was infused into the lateral ventricles for 28 days. This treatment produced an almost complete recovery of skilled paw reaching ability, associated with sprouting of the uninjured corticospinal axons across the midline into the territory of the lesioned pathway. In the cervical spinal cord the number of corticospinal axons originating from the uninjured cortex that innervated the contralateral cervical cord was five times that of controls, and in the red nucleus the number of contralaterally projecting axons was four times control values. Inosine treatment did not affect recovery in unskilled behavioural tasks, most of which recovered to normal levels by 28 days without treatment. Animals were placed in an enriched environment as an alternative method to promote plasticity. This resulted in more rapid recovery in several tasks including skilled paw function, but by 28 days normally housed animals had caught up to the same level of improvement.
C1 Univ Cambridge, Cambridge Ctr Brin Reapir, Cambridge CB1 5RH, England.
   Univ Calif Los Angeles, Sch Med, Dept Pharmacol, Crump Inst Mol Imaging, Los Angeles, CA USA.
   GlaxoSmithKline, Neurol & GI Ctr Excellence Drug Discovery, Harlow, Essex, England.
   Univ Cambridge, Addenbrookes Hosp, Dept Clin Neurosci, Neurosurg Unit, Cambridge, England.
RP Fawcett, JW (通讯作者)，Univ Cambridge, Cambridge Ctr Brin Reapir, ED Adrian Bldg,Robinson Way, Cambridge CB1 5RH, England.
EM jfl08@cam.ac.uk
FU MRC [G0600986, G0001237, G9439390] Funding Source: UKRI; Medical Research Council [G0001237, G9439390, G0600986] Funding Source: Medline; Wellcome Trust Funding Source: Medline
CR Anderson V, 2005, PEDIATRICS, V116, P1374, DOI 10.1542/peds.2004-1728
   Barbay S, 2006, EXP BRAIN RES, V169, P106, DOI 10.1007/s00221-005-0129-4
   Bareyre F, 2004, NAT NEUROSCI, V7, P269, DOI 10.1038/nn1195
   Benowitz L, 1999, P NATL ACAD SCI USA, V96, P13486, DOI 10.1073/pnas.96.23.13486
   Biernaskie J, 2001, J NEUROSCI, V21, P5272, DOI 10.1523/JNEUROSCI.21-14-05272.2001
   Bradbury E, 2002, NATURE, V416, P636, DOI 10.1038/416636a
   Buchli A, 2005, ANN MED, V37, P556, DOI 10.1080/07853890500407520
   Byl N, 1996, NEUROLOGY, V47, P508, DOI 10.1212/WNL.47.2.508
   Caggiano A, 2005, J NEUROTRAUM, V22, P226, DOI 10.1089/neu.2005.22.226
   Cao Y, 1994, P NATL ACAD SCI USA, V91, P9612, DOI 10.1073/pnas.91.20.9612
   Carroll L, 2004, J REHABIL MED, V36, P84, DOI 10.1080/16501960410023859
   Chen P, 2002, P NATL ACAD SCI USA, V99, P9031, DOI 10.1073/pnas.132076299
   Chen S, 2003, EXP NEUROL, V182, P87, DOI 10.1016/S0014-4886(03)00002-5
   Chu D, 2000, NEUROPEDIATRICS, V31, P63, DOI 10.1055/s-2000-7475
   Dancause N, 2005, J NEUROSCI, V25, P10167, DOI 10.1523/JNEUROSCI.3256-05.2005
   Dariansmith C, 1994, NATURE, V368, P737, DOI 10.1038/368737a0
   Farr T, 2002, STROKE, V33, P1869, DOI 10.1161/01.STR.0000020714.48349.4E
   Finger S, 1988, ARCH NEUROL-CHICAGO, V45, P1136, DOI 10.1001/archneur.1988.00520340090018
   Frost S, 2003, J NEUROPHYSIOL, V89, P3205, DOI 10.1152/jn.01143.2002
   Grill R, 1997, J NEUROSCI, V17, P5560
   Grotta J, 2004, STROKE, V35, P2699, DOI 10.1161/01.STR.0000143320.64953.c4
   Hagg T, 2005, NEUROSCIENCE, V130, P875, DOI 10.1016/j.neuroscience.2004.10.018
   Hensch T, 2005, CURR TOP DEV BIOL, V69, P215, DOI 10.1016/S0070-2153(05)69008-4
   Hensch T, 2004, ANNU REV NEUROSCI, V27, P549, DOI 10.1146/annurev.neuro.27.070203.144327
   Hummel F, 2005, CURR OPIN NEUROL, V18, P667, DOI 10.1097/01.wco.0000189876.37475.42
   Irwin N, 2006, P NATL ACAD SCI USA, V103, P18320, DOI 10.1073/pnas.0605135103
   Jenkins W, 1990, J NEUROPHYSIOL, V63, P82, DOI 10.1152/jn.1990.63.1.82
   Johansson B, 2004, RESTOR NEUROL NEUROS, V22, P163
   Jones T, 1999, J NEUROSCI, V19, P10153
   Kleim J, 2003, NEUROCHEM RES, V28, P1757, DOI 10.1023/A:1026025408742
   Li Y, 1998, J NEUROSCI, V18, P10514
   Liu Y, 1999, EXP BRAIN RES, V128, P149, DOI 10.1007/s002210050830
   Lorenz K, 1958, SCI AM, V199, P67, DOI 10.1038/scientificamerican1258-67
   Lynskey J, 2006, J NEUROTRAUM, V23, P617, DOI 10.1089/neu.2006.23.617
   Mark V, 2004, RESTOR NEUROL NEUROS, V22, P317
   Mcgee A, 2005, SCIENCE, V309, P2222, DOI 10.1126/science.1114362
   Montoya C, 1991, J NEUROSCI METH, V36, P219, DOI 10.1016/0165-0270(91)90048-5
   Nortje J, 2004, CURR OPIN NEUROL, V17, P711, DOI 10.1097/00019052-200412000-00011
   Nudo R, 2003, J REHABIL MED, V35, P7, DOI 10.1080/16501960310010070
   Nudo R, 1996, SCIENCE, V272, P1791, DOI 10.1126/science.272.5269.1791
   Papadopoulos C, 2006, CEREB CORTEX, V16, P529, DOI 10.1093/cercor/bhi132
   Piecharka D, 2005, BRAIN RES BULL, V66, P203, DOI 10.1016/j.brainresbull.2005.04.013
   Pizzorusso T, 2002, SCIENCE, V298, P1248, DOI 10.1126/science.1072699
   Pizzorusso T, 2006, P NATL ACAD SCI USA, V103, P8517, DOI 10.1073/pnas.0602657103
   Raineteau O, 2001, P NATL ACAD SCI USA, V98, P6929, DOI 10.1073/pnas.111165498
   Rittenhouse C, 2006, J NEUROPHYSIOL, V95, P2947, DOI 10.1152/jn.01328.2005
   Salmond C, 2006, NEUROPSYCHOLOGIA, V44, P1995, DOI 10.1016/j.neuropsychologia.2006.03.013
   Savage RC, 2005, PEDIATR REHABIL, V8, P92
   Schallert T, 2000, NEUROPHARMACOLOGY, V39, P777, DOI 10.1016/S0028-3908(00)00005-8
   Schallert T, 1997, ADV NEUROL, V73, P229
   Schwab M, 2002, PROG BRAIN RES, V137, P351
   Shen H, 2005, STROKE, V36, P654, DOI 10.1161/01.STR.0000155747.15679.04
   Stroemer R, 1995, STROKE, V26, P2135, DOI 10.1161/01.STR.26.11.2135
   Van PH, 1999, NAT NEUROSCI, V2, P266, DOI 10.1038/6368
   Vavrek R, 2006, BRAIN, V129, P1534, DOI 10.1093/brain/awl087
   Vrinten D, 2003, PAIN, V102, P203, DOI 10.1016/S0304-3959(02)00382-2
   Whishaw I, 1997, BEHAV BRAIN RES, V89, P167, DOI 10.1016/S0166-4328(97)00057-0
   Whishaw I, 1998, BEHAV BRAIN RES, V93, P167, DOI 10.1016/S0166-4328(97)00152-6
   Wiessner C, 2003, J CEREBR BLOOD F MET, V23, P154, DOI 10.1097/01.WCB.0000040400.30600.AF
   Xerri C, 1998, J NEUROPHYSIOL, V79, P2119, DOI 10.1152/jn.1998.79.4.2119
   Zhao C, 2005, BEHAV BRAIN RES, V160, P260, DOI 10.1016/j.bbr.2004.12.007
   Zhao J, 2005, EUR PHYS J E, V16, P49, DOI 10.1140/epje/e2005-00006-1
   Zurn A, 1988, P NATL ACAD SCI USA, V85, P8301, DOI 10.1073/pnas.85.21.8301
NR 63
TC 50
Z9 50
U1 0
U2 6
PU OXFORD UNIV PRESS
PI OXFORD
PA GREAT CLARENDON ST, OXFORD OX2 6DP, ENGLAND
SN 0006-8950
EI 
J9 BRAIN
PD APR 15
PY 2007
VL 130
IS 
BP 915
EP 925
DI 10.1093/brain/awl393
PG 11
WC Clinical Neurology; Neurosciences
SC Neurosciences & Neurology
GA 165GV
UT WOS:000246293300005
PM 17293357
ER

PT J
AU Freeman, CT
   Hughes, A-
   Burridge, JH
   Chappell, PH
   Lewin, PL
   Rogers, E.
AF Freeman, C
   Hughes, A
   Burridge, J
   Chappell, P
   Lewin, P
   Rogers, E
TI An experimental facility - For the application of iterative learning control as an intervention aid to stroke rehabilitation
SO MEASUREMENT & CONTROL
LA English
DT Article
ID recovery
AB The concept of 'learned disuse' is thought to be a significant barrier to recovery of sensory-motor function following a stroke. Unimpaired individuals learn new skills though practice, with feedback in various forms, but the problem facing the stroke patient is that they are unable to practice because of impaired motor control. Functional electrical stimulation (FES) can provide the experience for the patient of moving and consequently may limit the problem of learnt disuse and has been used with some success to improve recovery of upper limb motor control. Recent studies have shown that when stimulation is associated with a voluntary attempt to move the limb, improvement is enhanced but these techniques do not allow feedback that could be used to adjust stimulation parameters and thus provide more precise stimulation. This paper describes the design and construction of an experimental test facility that has been designed as part of a current project whose aim is to investigate the use of iterative learning control (ILC) and related strategies to mediate the electrical stimulation applied to a number of muscles of the shoulder and upper limb of stroke patients.
C1 Univ Southampton, Sch Elect & Comp Engn, Southampton SO9 5NH, Hants, England.
   Univ Southampton, Sch Elect Prof & Rehabil Sci, Southampton SO9 5NH, Hants, England.
RP Freeman, CT (通讯作者)，Univ Southampton, Sch Elect & Comp Engn, Southampton SO9 5NH, Hants, England.
CR Asada H, 1986, ROBOT ANAL CONTROL, V0, P0
   Burridge J, 2001, NEUROMODULATION, V4, P147, DOI 10.1046/j.1525-1403.2001.00147.x
   Castroalamancos M, 1992, EUR J NEUROSCI, V4, P853, DOI 10.1111/j.1460-9568.1992.tb00195.x
   Colgate J, 1988, INT J CONTROL, V48, P65, DOI 10.1080/00207178808906161
   Luh J, 1980, J DYN SYST-T ASME, V102, P69, DOI 10.1115/1.3149599
   *roy CP, 1989, STROK BETT MAN, V0, P0
   Schmidt R, 1998, MOTOR CONTROL LEARNI, V0, P261
   Sinkjaer T, 2002, 3 C NEUR REH VEN IT, V0, P0
   Wade D, 1983, J NEUROL NEUROSUR PS, V46, P521, DOI 10.1136/jnnp.46.6.521
NR 10
TC 7
Z9 7
U1 2
U2 8
PU INST MEASUREMENT CONTROL
PI LONDON
PA 87 GOWER STREET, LONDON WC1E 6AA, ENGLAND
SN 0020-2940
EI 
J9 MEAS CONTROL-UK
PD FEB 15
PY 2007
VL 40
IS 1
BP 20
EP 23
DI 10.1177/002029400704000107
PG 4
WC Automation & Control Systems; Instruments & Instrumentation
SC Automation & Control Systems; Instruments & Instrumentation
GA 154OB
UT WOS:000245515800003
ER

PT J
AU Thiel, Alexander
   Aleksic, Beatrice
   Klein, JC
   Rudolf, Jobst
   Heiss, Wolf-Dieter
AF Thiel, Alexander
   Aleksic, Beatrice
   Klein, Johannes
   Rudolf, Jobst
   Heiss, Wolf-dieter
TI Changes in proprioceptive systems activity during recovery from post-stroke hemiparesis
SO JOURNAL OF REHABILITATION MEDICINE
LA English
DT Article
DE functional imaging; proprioception; attention; poststroke recovery
ID motor function; functional reorganization; hemispheric activation; stroke; brain; cortex; neurorehabilitation; performance; evolution; network
AB Objective: To investigate the activity of proprioceptive systems during early recovery of motor function after ischaemic stroke in a prospective, longitudinal, functional imaging study. Methods: Ten patients with unilateral infarction of the posterior internal capsule were investigated using oxygen15-water positron emission tomography during passive extension of the index finger. Patients were assessed initially after stroke (mean 4.7 days) and again after rehabilitation. Changes in brain activation patterns were analysed. Results: All patients showed significant improvement in motor function of the paretic limb. During passive finger movement of the non-paretic index finger, significant increases in cerebral blood flow were observed in the somatosensory areas I and 11 (SI and SII) of the non-infarcted hemisphere. Additionally, significant activation of ipsilateral SII in the infarcted hemisphere was observed. After rehabilitation, ipsilateral SII activation vanished and the normal activation pattern was restored. During passive movement of the paretic index finger only SI and SII of the infarcted hemisphere were activated. During rehabilitation, additional recruitment of SII in the non-infarcted hemisphere occurred. Conclusion: Recovery from internal capsule infarction is accompanied by substantial changes in activity of proprioceptive systems of the paretic and non-paretic limb. These changes may reflect an inter-hemispheric shift of attention to proprioceptive stimuli associated with recovery.
C1 Univ Cologne, Fac Med, Max Planck Inst Neurol Res, Klaus Joachim Zulch Labs Max Planck Soc, Cologne, Germany.
   Univ Cologne, Dept Neurol, Cologne, Germany.
RP Heiss, WD (通讯作者)，Univ Cologne, Fac Med, Max Planck Inst Neurol Res, Klaus Joachim Zulch Labs Max Planck Soc, Gleueler Str 50, Cologne, Germany.
EM wdh@nf.mpg.de
CR Alexander G, 1990, PROG BRAIN RES, V85, P119
   Boroojerdi B, 1996, J NEUROL SCI, V144, P160, DOI 10.1016/S0022-510X(96)00222-5
   Calautti C, 2001, STROKE, V32, P2534, DOI 10.1161/hs1101.097401
   Calautti C, 2003, STROKE, V34, P1553, DOI 10.1161/01.STR.0000071761.36075.A6
   Cao Y, 1998, STROKE, V29, P112, DOI 10.1161/01.STR.29.1.112
   Cramer S, 2004, STROKE, V35, P2695, DOI 10.1161/01.STR.0000143326.36847.b0
   Cramer S, 1997, STROKE, V28, P2518, DOI 10.1161/01.STR.28.12.2518
   Dijkhuizen R, 2001, P NATL ACAD SCI USA, V98, P12766, DOI 10.1073/pnas.231235598
   Feydy A, 2002, STROKE, V33, P1610, DOI 10.1161/01.STR.0000017100.68294.52
   Forss N, 1999, BRAIN, V122, P1889, DOI 10.1093/brain/122.10.1889
   Friston K, 1991, J CEREBR BLOOD F MET, V11, P690, DOI 10.1038/jcbfm.1991.122
   Frot M, 1999, CEREB CORTEX, V9, P854, DOI 10.1093/cercor/9.8.854
   Goldstein L, 2003, NEUROLOGY, V61, P792, DOI 10.1212/01.WNL.0000082724.77447.3A
   Johansen-berg H, 2000, NEUROREPORT, V11, P1237, DOI 10.1097/00001756-200004270-00019
   Johansson B, 2003, J REHABIL MED, V35, P1
   Leiguarda R, 2000, BRAIN, V123, P860, DOI 10.1093/brain/123.5.860
   Loubinoux I, 2003, NEUROIMAGE, V20, P2166, DOI 10.1016/j.neuroimage.2003.08.017
   Marshall R, 2000, STROKE, V31, P656, DOI 10.1161/01.STR.31.3.656
   Mattingley J, 1998, NATURE, V392, P179, DOI 10.1038/32413
   Mima T, 1999, BRAIN, V122, P1989, DOI 10.1093/brain/122.10.1989
   Mishkin M, 1979, NEUROPSYCHOLOGIA, V17, P139, DOI 10.1016/0028-3932(79)90005-8
   Murase N, 2004, ANN NEUROL, V55, P400, DOI 10.1002/ana.10848
   Murray G, 1992, J NEUROPHYSIOL, V68, P703, DOI 10.1152/jn.1992.68.3.703
   Naito E, 2002, NEURON, V36, P979, DOI 10.1016/S0896-6273(02)00980-7
   Nelles G, 1999, ANN NEUROL, V46, P901, DOI 10.1002/1531-8249(199912)46:6<901::AID-ANA13>3.0.CO;2-7
   Nudo R, 1999, CURR OPIN NEUROBIOL, V9, P740, DOI 10.1016/S0959-4388(99)00027-6
   Radovanovic S, 2002, EXP BRAIN RES, V143, P276, DOI 10.1007/s00221-001-0994-4
   Raichle M, 1983, J NUCL MED, V24, P63
   Silvestrini M, 1998, STROKE, V29, P1305, DOI 10.1161/01.STR.29.7.1305
   Small S, 2002, BRAIN, V125, P1544, DOI 10.1093/brain/awf148
   Taskin B, 2006, CEREB CORTEX, V16, P1431, DOI 10.1093/cercor/bhj080
   Taub E, 2002, NAT REV NEUROSCI, V3, P228, DOI 10.1038/nrn754
   Thiel A, 2006, J CEREBR BLOOD F MET, V26, P1122, DOI 10.1038/sj.jcbfm.9600350
   Ward N, 2004, ARCH NEUROL-CHICAGO, V61, P1844, DOI 10.1001/archneur.61.12.1844
   Weiller C, 1996, NEUROIMAGE, V4, P105, DOI 10.1006/nimg.1996.0034
   Weiller C, 1998, EXP BRAIN RES, V123, P13, DOI 10.1007/s002210050539
   Weiller C, 1993, ANN NEUROL, V33, P181
   Wienhard K, 1994, J COMPUT ASSIST TOMO, V18, P110, DOI 10.1097/00004728-199401000-00023
NR 38
TC 21
Z9 21
U1 0
U2 2
PU FOUNDATION REHABILITATION INFORMATION
PI UPPSALA
PA TRADGARDSGATAN 14, UPPSALA, SE-753 09, SWEDEN
SN 1650-1977
EI 
J9 J REHABIL MED
PD SEP 15
PY 2007
VL 39
IS 7
BP 520
EP 525
DI 10.2340/16501977-0089
PG 6
WC Rehabilitation; Sport Sciences
SC Rehabilitation; Sport Sciences
GA 213IS
UT WOS:000249660700003
PM 17724550
ER

PT J
AU Wittenberg, GF
   Bastings, EP
   Fowlkes, AM
   Morgan, TM
   Good, DC
   Pons, TP
AF Wittenberg, George
   Bastings, Eric
   Fowlkes, Allison
   Morgan, Timothy
   Good, David
   Pons, Timothy
TI Dynamic course of intracortical TMS paired-pulse responses during recovery of motor function after stroke
SO NEUROREHABILITATION AND NEURAL REPAIR
LA English
DT Article
DE motor recovery; transcranial magnetic stimulation; human; stroke
ID transcranial magnetic stimulation; unaffected hemisphere; cortex disinhibition; threshold; period; excitability; distance; coil
AB Background. Recovery of motor function after stroke may be associated with changes in inhibitory and facilitatory circuits within the motor cortex. Objective. We explored such changes longitudinally after stroke, using transcranial magnetic stimulation (TMS). Methods. Subjects (N = 27) with a single cerebral infarction affecting movement of either hand were studied at < 10 days poststroke, I month, and 6 months. Age-matched control subjects (N = 9) were studied at 2 times. Results. In contrast to previous studies, paired-pulse inhibition was increased in patients with a subcortical stroke compared to control subjects. After a cortical stroke, paired-pulse facilitation was also increased. Stroke location affected the time course of inhibition. Subcortical stroke resulted in increased inhibition initially that decreased over time, whereas cortical stroke had no significant effect on inhibition and a more immediate and lasting effect on facilitation. Conclusions. The time course of a decline in inhibition based on TMS after subcortical stroke followed the gain in motor recovery. Increased facilitation in cortical stroke patients is more likely to represent the effect of early cortical circuit disruption and may not play a role in subacute changes in motor function.
C1 Univ Maryland, Dept Neurol, Baltimore, MD 21201 USA.
   Wake Forest Univ Hlth Sci, Dept Neurol, Winston Salem, NC USA.
   Wake Forest Univ Hlth Sci, Dept Publ Hlth Sci, Winston Salem, NC USA.
   Wake Forest Univ Hlth Sci, Dept Neurosurg, Winston Salem, NC USA.
   Wake Forest Univ Hlth Sci, Dept Neurobiol & Anat, Winston Salem, NC USA.
   Wake Forest Univ Hlth Sci, Dept Physiol & Pharmacol, Winston Salem, NC USA.
   Wake Forest Univ Hlth Sci, Program Neurosci, Winston Salem, NC USA.
RP Wittenberg, GF (通讯作者)，Univ Maryland, Dept Neurol, 22 S Greene St,N4W46, Baltimore, MD 21201 USA.
EM GWittenb@GRECC.UMaryland.edu
FU EUNICE KENNEDY SHRIVER NATIONAL INSTITUTE OF CHILD HEALTH &HUMAN DEVELOPMENT [P01HD035955] Funding Source: NIH RePORTER; NICHD NIH HHS [P01 HD035955] Funding Source: Medline
CR Ahonen J, 1998, ELECTROMYOGR MOTOR C, V109, P224, DOI 10.1016/S0924-980X(98)00014-9
   Binkofski F, 1996, ANN NEUROL, V39, P460, DOI 10.1002/ana.410390408
   Braune H, 1996, ACTA NEUROL SCAND, V93, P168
   Butefisch C, 2003, BRAIN, V126, P470, DOI 10.1093/brain/awg044
   Catano A, 1996, ELECTROMYOGR MOTOR C, V101, P233, DOI 10.1016/0924-980X(96)95656-8
   Cicinelli P, 2003, STROKE, V34, P2653, DOI 10.1161/01.STR.0000092122.96722.72
   Delvaux V, 2003, CLIN NEUROPHYSIOL, V114, P1217, DOI 10.1016/S1388-2457(03)00070-1
   Di LV, 1999, EUR J EMERG MED, V6, P119
   Dobkin B, 2007, NEUROREHAB NEURAL RE, V21, P3, DOI 10.1177/1545968306297329
   Heller A, 1987, J NEUROL NEUROSUR PS, V50, P714, DOI 10.1136/jnnp.50.6.714
   Kozel F, 2000, J NEUROPSYCH CLIN N, V12, P376, DOI 10.1176/appi.neuropsych.12.3.376
   Kujirai T, 1993, J PHYSIOL-LONDON, V471, P501, DOI 10.1113/jphysiol.1993.sp019912
   Liepert J, 2000, CLIN NEUROPHYSIOL, V111, P671, DOI 10.1016/S1388-2457(99)00312-0
   Liepert J, 2000, MUSCLE NERVE, V23, P1761, DOI 10.1002/1097-4598(200011)23:11<1761::AID-MUS14>3.0.CO;2-M
   Manganotti P, 2002, CLIN NEUROPHYSIOL, V113, P936, DOI 10.1016/S1388-2457(02)00062-7
   Mcconnell K, 2001, BIOL PSYCHIAT, V49, P454, DOI 10.1016/S0006-3223(00)01039-8
   Nardone R, 2002, ELECTROMYOGR CLIN NEUROPHYSIOL, V42, P131
   Pinheiro J, 2009, MIXED EFFECTS MODELS, V0, P0
   Rapisarda G, 1996, STROKE, V27, P2191, DOI 10.1161/01.STR.27.12.2191
   Rossini P, 1994, ELECTROEN CLIN NEURO, V91, P79, DOI 10.1016/0013-4694(94)90029-9
   Shimizu T, 2002, BRAIN, V125, P1896, DOI 10.1093/brain/awf183
   Thomson A, 1997, CEREB CORTEX, V7, P510, DOI 10.1093/cercor/7.6.510
   Wittenberg G, 2001, NEUROIMAGE, V13, P0
NR 23
TC 46
Z9 49
U1 0
U2 3
PU SAGE PUBLICATIONS INC
PI THOUSAND OAKS
PA 2455 TELLER RD, THOUSAND OAKS, CA 91320 USA
SN 1545-9683
EI 
J9 NEUROREHAB NEURAL RE
PD NOV-DEC 15
PY 2007
VL 21
IS 6
BP 568
EP 573
DI 10.1177/1545968307302438
PG 6
WC Clinical Neurology; Rehabilitation
SC Neurosciences & Neurology; Rehabilitation
GA 223BR
UT WOS:000250345100010
PM 17522261
ER

PT J
AU Divani, AA
   Hussain, MS
   Magal, Ella
   Heary, RF
   Qureshi, AI
AF Divani, Afshin
   Hussain, Muhammad
   Magal, Ella
   Heary, Robert
   Qureshi, Adnan
TI The use of stem cells' hematopoietic stimulating factors therapy following spinal cord injury
SO ANNALS OF BIOMEDICAL ENGINEERING
LA English
DT Article
DE Spinal cord injury; Ischemic stroke; Stem cell therapy; Granulocyte-colony stimulating factor; G-CSF; Neuroprotection
ID marrow stromal cell; neural progenitor cell; factor g-csf; bone-marrow; functional recovery; in-vivo; neurotrophic factor; blood; mobilization; brain
AB Spinal cord injury (SCI) remains one of the most devestating conditions in medicine, particularily due to the loss of productive life years and the high economic burden it places on our society. There are limited therapeutic options available to reduce the morbidity and mortality related to SCI. However, recent work with stem cells in repairing SCI appears to be promising, making this one of the most exciting frontiers in medicine. A brief review of the mechanisms of SCI is presented. Stem cells from a variety of sources have shown effectiveness in improving motor function after SCI in animals. The pre-clinical use of stem cells in SCI and methods of delivery are discussed. The potential use of granulocyte-colony stimulating factor (G-CSF) to increase the number of stem cells engrafting at the site of injury in order to improve neurological and motor function recovery following SCI is introduced. G-CSF, through stimulation of lymphohemopoietic stem cells in peripheral blood, can potentially cause repopulation of the SCI region with neural progenitor cells. This allows for improved functional outcomes. More pre-clinical and translational research exploring this possibility is required.
C1 UMDNJ, New Jersey Med Sch, Zeenat Qureshi Stroke Res Ctr, Dept Neurol & Neurosci, Newark, NJ 07103 USA.
   Univ Med & Dent New Jersey, Dept Surg, Newark, NJ 07103 USA.
   Univ Med & Dent New Jersey, Dept Neurol Surg, Newark, NJ 07103 USA.
RP Divani, AA (通讯作者)，UMDNJ, New Jersey Med Sch, Zeenat Qureshi Stroke Res Ctr, Dept Neurol & Neurosci, Med Sci Bldg,H506,185 S Orange Ave, Newark, NJ 07103 USA.
EM divaniaa@umdnj.edu
CR Akiyama Y, 2002, GLIA, V39, P229, DOI 10.1002/glia.10102
   Begley C, 1987, INT J CANCER, V39, P99, DOI 10.1002/ijc.2910390118
   Begley C, 1986, BLOOD, V68, P162
   Bianco P, 2000, J CLIN INVEST, V105, P1663, DOI 10.1172/JCI10413
   Bjorklund A, 1999, NATURE, V397, P569, DOI 10.1038/17495
   Blesch A, 2002, BRAIN RES BULL, V57, P833, DOI 10.1016/S0361-9230(01)00774-2
   Bodine D, 1996, BLOOD, V88, P89
   Bouhy D, 2004, 5L ANN M AM AC NEUR, V5, P0
   Bouhy D, 2006, FASEB J, V20, P1239, DOI 10.1096/fj.05-4382fje
   Burgess A, 1980, BLOOD, V56, P947
   Byrne J, 1998, J CLIN PATHOL, V51, P351, DOI 10.1136/jcp.51.5.351
   Campos L, 2004, NEUROREPORT, V15, P2691
   Cao Q, 2001, EXP NEUROL, V167, P48, DOI 10.1006/exnr.2000.7536
   Chapman B, 1999, CAP TODAY, V13, P58
   Chapman B, 1999, CAP TODAY, V13, P48
   Chen J, 2001, STROKE, V32, P1005, DOI 10.1161/01.STR.32.4.1005
   Chopp M, 2000, NEUROREPORT, V11, P3001, DOI 10.1097/00001756-200009110-00035
   Chow S, 2000, BRAIN RES, V874, P87, DOI 10.1016/S0006-8993(00)02443-4
   Corti S, 2002, EXP NEUROL, V177, P443, DOI 10.1006/exnr.2002.8004
   Corti S, 2002, J NEUROSCI RES, V70, P721, DOI 10.1002/jnr.10455
   Demetri G, 1991, BLOOD, V78, P2791
   Eglitis M, 1999, NEUROREPORT, V10, P1289, DOI 10.1097/00001756-199904260-00025
   Elfenbein G, 2004, BLOOD CELL MOL DIS, V32, P106, DOI 10.1016/j.bcmd.2003.09.024
   Evans R, 2003, TRAUMATIC DISORDERS, V0, P0
   Faulkner J, 2004, J NEUROSCI, V24, P2143, DOI 10.1523/JNEUROSCI.3547-03.2004
   Frampton J, 1994, DRUGS, V48, P731, DOI 10.2165/00003495-199448050-00007
   Fujiwara Y, 2004, NEUROSCI LETT, V366, P287, DOI 10.1016/j.neulet.2004.05.080
   Gazitt Y, 2002, CURR OPIN HEMATOL, V9, P190, DOI 10.1097/00062752-200205000-00003
   Gussoni E, 1999, NATURE, V401, P390, DOI 10.1038/43922
   Ha Y, 2005, J NEUROSURG-SPINE, V2, P55, DOI 10.3171/spi.2005.2.1.0055
   Hartung T, 1998, CURR OPIN HEMATOL, V5, P221, DOI 10.1097/00062752-199805000-00013
   Hofstetter C, 2002, P NATL ACAD SCI USA, V99, P2199, DOI 10.1073/pnas.042678299
   Hornig C, 1985, STROKE, V16, P268, DOI 10.1161/01.STR.16.2.268
   Koda M, 2005, NEUROREPORT, V16, P1763, DOI 10.1097/01.wnr.0000183329.05994.d7
   Koda M, 2007, BRAIN RES, V1149, P223, DOI 10.1016/j.brainres.2007.02.058
   Konishi Y, 1993, BRAIN RES, V609, P29, DOI 10.1016/0006-8993(93)90850-M
   Koshizuka S, 2004, J NEUROPATH EXP NEUR, V63, P64, DOI 10.1093/jnen/63.1.64
   Kwon BK, 2004, SPINE J, V4, P451, DOI 10.1016/j.spinee.2003.07.007
   Lu C, 2006, BIOCHEM SOC T, V34, P1327, DOI 10.1042/BST0341327
   Lu D, 2001, NEUROREPORT, V12, P559, DOI 10.1097/00001756-200103050-00025
   Lu P, 2003, EXP NEUROL, V181, P115, DOI 10.1016/S0014-4886(03)00037-2
   Mcdonald J, 1999, NAT MED, V5, P1410, DOI 10.1038/70986
   Mckay R, 1997, SCIENCE, V276, P66, DOI 10.1126/science.276.5309.66
   Mezey E, 2000, EUR J PHARMACOL, V405, P297, DOI 10.1016/S0014-2999(00)00561-6
   Mezey E, 2000, SCIENCE, V290, P1779, DOI 10.1126/science.290.5497.1779
   Moore M, 1999, NEW ENGL J MED, V341, P605, DOI 10.1056/NEJM199908193410811
   Nishio Y, 2006, J NEUROSURG-SPINE, V5, P424, DOI 10.3171/spi.2006.5.5.424
   Nobunaga A, 1999, ARCH PHYS MED REHAB, V80, P1372, DOI 10.1016/S0003-9993(99)90247-2
   Okano H, 2002, J NEUROSCI RES, V69, P698, DOI 10.1002/jnr.10343
   Paraplegia A, 2000, J SPINAL CORD MED, V23, P153
   Pfeifer K, 2004, EUR J NEUROSCI, V20, P1695, DOI 10.1111/j.1460-9568.2004.03657.x
   Pittenger M, 1999, SCIENCE, V284, P143, DOI 10.1126/science.284.5411.143
   Radtke C, 2003, FASEB J, V17, P335, DOI 10.1096/fj.03-0214fje
   Russell N, 1998, BONE MARROW TRANSPL, V22, P935, DOI 10.1038/sj.bmt.1701477
   Saporta S, 2003, J HEMATOTH STEM CELL, V12, P271, DOI 10.1089/152581603322023007
   Sasaki M, 2001, GLIA, V35, P26, DOI 10.1002/glia.1067
   Schabitz W, 2003, STROKE, V34, P745, DOI 10.1161/01.STR.0000057814.70180.17
   Schneider A, 2005, J CLIN INVEST, V115, P2083, DOI 10.1172/JCI23559
   Sekhon L, 2001, SPINE, V26, P0, DOI 10.1097/00007632-200112151-00002
   Setoguchi T, 2004, EXP NEUROL, V189, P33, DOI 10.1016/j.expneurol.2003.12.007
   Shamblott M, 2001, P NATL ACAD SCI USA, V98, P113, DOI 10.1073/pnas.021537998
   Sheridan W, 1992, LANCET, V339, P640, DOI 10.1016/0140-6736(92)90795-5
   Shyu W, 2006, CAN MED ASSOC J, V174, P927, DOI 10.1503/cmaj.051322
   Sinden J, 2000, NOVART FDN SYMP, V231, P270, DOI 10.1002/0470870834.ch16
   Six I, 2003, EUR J PHARMACOL, V458, P327, DOI 10.1016/S0014-2999(02)02785-1
   Solaroglu I, 2006, STROKE, V37, P1123, DOI 10.1161/01.STR.0000208205.26253.96
   Solter D, 1999, SCIENCE, V283, P1468, DOI 10.1126/science.283.5407.1468
   Takahashi T, 1999, NAT MED, V5, P434, DOI 10.1038/7434
   Takeyama K, 2004, TRANSFUS APHER SCI, V31, P233, DOI 10.1016/j.transci.2004.09.007
   Thomson J, 1998, SCIENCE, V282, P1145, DOI 10.1126/science.282.5391.1145
   Urdzikova L, 2006, J NEUROTRAUM, V23, P1379, DOI 10.1089/neu.2006.23.1379
   Veizovic T, 2001, STROKE, V32, P1012, DOI 10.1161/01.STR.32.4.1012
   Vroemen M, 2003, EUR J NEUROSCI, V18, P743, DOI 10.1046/j.1460-9568.2003.02804.x
   Willing A, 2003, CELL TRANSPLANT, V12, P449, DOI 10.3727/000000003108746885
NR 74
TC 11
Z9 12
U1 0
U2 1
PU SPRINGER
PI NEW YORK
PA ONE NEW YORK PLAZA, SUITE 4600, NEW YORK, NY, UNITED STATES
SN 0090-6964
EI 
J9 ANN BIOMED ENG
PD OCT 15
PY 2007
VL 35
IS 10
BP 1647
EP 1656
DI 10.1007/s10439-007-9359-x
PG 10
WC Engineering, Biomedical
SC Engineering
GA 212RW
UT WOS:000249615500001
PM 17641973
ER

PT J
AU O’bryant, A.
   Bernier, B.
   Jones, TA
AF O’bryant, A
   Bernier, B
   Jones, T
TI Abnormalities in skilled reaching movements are improved by peripheral anesthetization of the less-affected forelimb after sensorimotor cortical infarcts in rats
SO BEHAVIOURAL BRAIN RESEARCH
LA English
DT Article
DE motor cortex; ischemia; behavioral compensation; skilled reaching; motor learning; less-affected forelimb; interhemispheric competition
ID motor cortex lesion; dendritic structural plasticity; primary somatosensory cortex; cerebral-artery occlusion; functional recovery; adult-rat; pyramidal tract; chronic stroke; brain-injury; impairment
AB Unilateral damage to sensorimotor cortical (SMC) regions can profoundly impair skilled reaching function in the contralesional forelimb. Such damage also results in impairments and compensatory changes in the less-affected/ipsilesional forelimb, but these effects remain poorly understood. Furthermore, anesthetization of the ipsilesional hand in humans with cerebral infarcts has been reported to produce transient functional improvements in the paretic hand [Floel A, Nagorsen U, Werhalm KJ, Ravindran S, Birbaumer N, Knecht S, et al. Influence of somatosensory input on motor function in patients with chronic stroke. Ann Neurol 2004;56:206-12; Voller B, Floel A, Werhahn KJ, Ravindran S, Wu CW, Cohen LG. Contralateral hand anesthesia transiently improves poststroke sensory deficits. Ann Neurol 2006;59:385-8]. One aim of this study was to sensitively assay the bilateral effects of unilateral ischemic SMC damage on performance of a unimanual skilled reaching task (the single pellet retrieval task) that rats had acquired pre-operatively with each forelimb. The second aim was to determine whether partially recovered contralesional reaching function is influenced by anesthetization of the ipsilesional forelimb. Unilateral SMC lesions were found to result in transient ipsilesional impairments in reaching success and significant ipsilesional abnormalities in reaching movements compared with sham-operates. There were major contralesional reaching impairments which improved during a 4 week training period, but movements remained significantly abnormal. Anesthetization of the ipsilesional forelimb with lidocaine at this time attenuated the contralesional movement abnormalities. These findings indicate that unilateral ischemic SMC lesions impair skilled reaching behavior in both forelimbs. Furthermore, after partial recovery in the contralesional forelimb, additional improvements can be induced by transient anesthetization of the ipsilesional forelimb. This is consistent with the effects of unilateral anesthetization in humans which have been attributed to the modulation of competitive interhemispheric interactions. The present findings suggest that such interactions are also likely to influence skilled reaching function in rats. (c) 2006 Elsevier B.V. All rights reserved.
C1 Univ Texas, Dept Psychol, Austin, TX 78712 USA.
   Univ Texas, Inst Neurosci, Austin, TX 78712 USA.
RP Jones, TA (通讯作者)，Univ Texas, Dept Psychol, 1 Univ Stn A8000, Austin, TX 78712 USA.
EM tj@psy.utexas.edu
FU NATIONAL CENTER FOR RESEARCH RESOURCES [P20RR020700] Funding Source: NIH RePORTER; NATIONAL INSTITUTE OF MENTAL HEALTH [R01MH064586] Funding Source: NIH RePORTER; NATIONAL INSTITUTE OF NEUROLOGICAL DISORDERS AND STROKE [R01NS056839] Funding Source: NIH RePORTER; NCRR NIH HHS [P20 RR020700, RR020700] Funding Source: Medline; NIMH NIH HHS [R01 MH064586-05, R01 MH064586, MH64586] Funding Source: Medline; NINDS NIH HHS [R01 NS056839-06, R01 NS056839] Funding Source: Medline
CR Adams F, 1994, PHYSIOL BEHAV, V55, P947, DOI 10.1016/0031-9384(94)90084-1
   Adkins D, 2004, NEUROSCIENCE, V128, P473, DOI 10.1016/j.neuroscience.2004.07.019
   Adkins-muir D, 2003, NEUROL RES, V25, P780, DOI 10.1179/016164103771953853
   Akers R, 1978, J COMP NEUROL, V181, P513, DOI 10.1002/cne.901810305
   Allred R, 2005, RESTOR NEUROL NEUROS, V23, P297
   Allred R, 2004, EXP NEUROL, V190, P433, DOI 10.1016/j.expneurol.2004.08.005
   Biernaskie J, 2005, EUR J NEUROSCI, V21, P989, DOI 10.1111/j.1460-9568.2005.03899.x
   Biernaskie J, 2001, J NEUROSCI, V21, P5272, DOI 10.1523/JNEUROSCI.21-14-05272.2001
   Bury S, 2000, NEUROPHARMACOLOGY, V39, P743, DOI 10.1016/S0028-3908(99)00272-5
   Bury S, 2002, J NEUROSCI, V22, P8597
   Clarey J, 1996, CEREB CORTEX, V6, P196, DOI 10.1093/cercor/6.2.196
   Cotman C, 1981, PHYSIOL REV, V61, P684, DOI 10.1152/physrev.1981.61.3.684
   Debow S, 2003, STROKE, V34, P1021, DOI 10.1161/01.STR.0000063374.89732.9F
   Floel A, 2004, ANN NEUROL, V56, P206, DOI 10.1002/ana.20170
   Fuxe K, 1997, NEUROREPORT, V8, P2623, DOI 10.1097/00001756-199707280-00040
   Gharbawie O, 2005, BEHAV BRAIN RES, V156, P125, DOI 10.1016/j.bbr.2004.05.015
   Gomide V, 1999, BRAIN RES, V835, P162, DOI 10.1016/S0006-8993(99)01557-7
   Gonzalez C, 2004, EUR J NEUROSCI, V20, P3442, DOI 10.1111/j.1460-9568.2004.03751.x
   Greenough W, 1985, BEHAV NEURAL BIOL, V44, P301, DOI 10.1016/S0163-1047(85)90310-3
   Gundersen H, 1987, J MICROSC-OXFORD, V147, P229, DOI 10.1111/j.1365-2818.1987.tb02837.x
   Henry E, 2006, ANAT REC PART A, V288A, P626, DOI 10.1002/ar.a.20328
   Hsu J, 2006, EXP NEUROL, V201, P479, DOI 10.1016/j.expneurol.2006.05.003
   Hsu J, 2005, EUR J NEUROSCI, V22, P2069, DOI 10.1111/j.1460-9568.2005.04370.x
   Isackson P, 1995, CURR OPIN NEUROBIOL, V5, P350, DOI 10.1016/0959-4388(95)80048-4
   Jones T, 1999, J COMP NEUROL, V414, P57
   Jones T, 1992, BRAIN RES, V581, P156, DOI 10.1016/0006-8993(92)90356-E
   Kobayashi M, 2004, NEUROLOGY, V62, P91, DOI 10.1212/WNL.62.1.91
   Liepert J, 2004, RESTOR NEUROL NEUROS, V22, P269
   Luke L, 2004, SYNAPSE, V54, P187, DOI 10.1002/syn.20080
   Maldondado M, 2004, SOC NEUR ABSTR, V0, P10043
   Marston H, 1995, NEUROREPORT, V6, P1067, DOI 10.1097/00001756-199505090-00029
   Miklyaeva E, 1996, BEHAV NEUROSCI, V110, P117
   Montoya C, 1991, J NEUROSCI METH, V36, P219, DOI 10.1016/0165-0270(91)90048-5
   Moumdjian R, 1991, BRAIN RES, V547, P223, DOI 10.1016/0006-8993(91)90965-X
   Murase N, 2004, ANN NEUROL, V55, P400, DOI 10.1002/ana.10848
   Nudo R, 2003, J REHABIL MED, V35, P7, DOI 10.1080/16501960310010070
   Nudo R, 1996, J NEUROPHYSIOL, V75, P2144, DOI 10.1152/jn.1996.75.5.2144
   Peterson G, 1963, J COMP PHYSIOL PSYCH, V56, P752, DOI 10.1037/h0046933
   Que M, 1999, NEUROSCI LETT, V273, P77, DOI 10.1016/S0304-3940(99)00598-4
   Reinecke S, 1999, NEUROSCI LETT, V261, P85, DOI 10.1016/S0304-3940(99)00014-2
   Riolobos A, 2001, NEUROBIOL LEARN MEM, V75, P274, DOI 10.1006/nlme.2000.3979
   Rushmore R, 2006, BRAIN, V129, P1803, DOI 10.1093/brain/awl140
   Schallert T, 2000, NEUROPHARMACOLOGY, V39, P777, DOI 10.1016/S0028-3908(00)00005-8
   Schallert T, 1997, ADV NEUROL, V73, P229
   Shimizu T, 2002, BRAIN, V125, P1896, DOI 10.1093/brain/awf183
   Swanson L, 1980, NEUROENDOCRINOLOGY, V31, P410, DOI 10.1159/000123111
   Takeuchi N, 2005, STROKE, V36, P2681, DOI 10.1161/01.STR.0000189658.51972.34
   Voller B, 2006, ANN NEUROL, V59, P385, DOI 10.1002/ana.20689
   Ward N, 2004, ARCH NEUROL-CHICAGO, V61, P1844, DOI 10.1001/archneur.61.12.1844
   Werhahn K, 2002, NAT NEUROSCI, V5, P936, DOI 10.1038/nn917
   Whishaw I, 2000, NEUROPHARMACOLOGY, V39, P788, DOI 10.1016/S0028-3908(99)00259-2
   Whishaw I, 1993, BEHAV BRAIN RES, V56, P59, DOI 10.1016/0166-4328(93)90022-I
   Whishaw I, 1996, BEHAV BRAIN RES, V77, P135, DOI 10.1016/0166-4328(95)00209-X
   Whishaw I, 2002, BEHAV BRAIN RES, V134, P323, DOI 10.1016/S0166-4328(02)00051-7
   Whishaw I, 1991, BEHAV BRAIN RES, V42, P77, DOI 10.1016/S0166-4328(05)80042-7
   Whishaw I, 1992, BEHAV BRAIN RES, V52, P45, DOI 10.1016/S0166-4328(05)80323-7
   Whishaw I, 2004, J NEUROTRAUM, V21, P1584, DOI 10.1089/neu.2004.21.1584
   Witte O, 2000, J CEREBR BLOOD F MET, V20, P1149, DOI 10.1097/00004647-200008000-00001
NR 58
TC 21
Z9 21
U1 1
U2 2
PU ELSEVIER SCIENCE BV
PI AMSTERDAM
PA PO BOX 211, 1000 AE AMSTERDAM, NETHERLANDS
SN 0166-4328
EI 
J9 BEHAV BRAIN RES
PD FEB 27
PY 2007
VL 177
IS 2
BP 298
EP 307
DI 10.1016/j.bbr.2006.11.017
PG 10
WC Behavioral Sciences; Neurosciences
SC Behavioral Sciences; Neurosciences & Neurology
GA 138RS
UT WOS:000244380600014
PM 17173985
ER

PT J
AU Chang, Jyh-Jong
   Tung, Wen-Lin
   Wu, Wen-Lan
   Huang, Mao-Hsiung
   Su, Fong-Chin
AF Chang, Jyh-jong
   Tung, Wen-lin
   Wu, Wen-lan
   Huang, Mao-hsiung
   Su, Fong-chin
TI Effects of robot-aided bilateral force-induced isokinetic arm training combined with conventional rehabilitation on arm motor function in patients with chronic stroke
SO ARCHIVES OF PHYSICAL MEDICINE AND REHABILITATION
LA English
DT Article
DE arm; cerebrovascular accident; rehabilitation; robotics
ID movement representation; cortical reorganization; hand activation; cortex; recovery; impairment; coordination; excitability; hemiparesis; adaptation
AB Objective: To analyze the effects of conventional rehabilitation combined with bilateral force-induced isokinetic arm movement training on paretic upper-limb motor recovery in patients with chronic stroke. Design: Single-cohort, pre- and postretention design. Setting: Rehabilitation department at a medical university. Participants: Twenty subjects who had unilateral strokes at least 6 months before enrolling in the study. Intervention: A training program (40min/session, 3 sessions/wk for 8wk) consisting of 10 minutes of conventional rehabilitation and 30 minutes of robot-aided, bilateral force-induced, isokinetic arm movement training to improve paretic upper-limb motor function. Main Outcome Measures: The interval of pretest, post-test and retention test was set at 8 weeks. Clinical arm motor function (Fugl-Meyer Assessment [FMA], upper-limb motor function, Frenchay Ann Test, Modified Ashworth Scale), paretic Lipper-limb strength (grip strength, arm push and pull strength), and reaching kinematics analysis (peak velocity, percentage of time to peak velocity, movement time, normalized jerk score) were used as outcome measures. Results: After comparing the sets of scores, we found that the post-test and retention test in arm motor function significantly improved in terms of grip (P=.009), push (P=.001), and pull (P=.001) strengths, and FMA upper-limb scale (P<001). Reaching kinematics significantly improved in terms of movement time (P=.015), peak velocity (P=.035), percentage of time to peak velocity (P=.004), and normalized jerk score (P=.008). Improvement in reaching ability was not sustained in the retention test. Conclusions: Preliminary results showed that conventional rehabilitation combined with robot-aided, bilateral force-induced, isokinetic arm training might enhance the recovery of strength and motor control ability in the paretic upper limb of patients with chronic stroke.
C1 Natl Cheng Kung Univ, Inst Biomed Engn, Tainan 701, Taiwan.
   Kaohsiung Med Univ, Fac Occupat Therapy, Kaohsiung, Taiwan.
   Kaohsiung Med Univ, Fac Sports Med, Kaohsiung, Taiwan.
   Kaohsiung Med Univ, Chung Ho Mem Hosp, Dept Rehabil Med, Kaohsiung, Taiwan.
RP Su, FC (通讯作者)，Natl Cheng Kung Univ, Inst Biomed Engn, One Univ Rd, Tainan 701, Taiwan.
EM fcsu@mail.ncku.edu.tw
CR Alberts J, 2000, EXP BRAIN RES, V134, P353, DOI 10.1007/s002210000468
   Andrews A, 2000, CLIN REHABIL, V14, P79, DOI 10.1191/026921500673950113
   Bohannon R, 1987, PHYS THER, V67, P206, DOI 10.1093/ptj/67.2.206
   Bohannon R, 1991, ARCH PHYS MED REHAB, V72, P682
   Boissy P, 1999, CLIN REHABIL, V13, P354, DOI 10.1191/026921599676433080
   Bourbonnais D, 2002, AM J PHYS MED REHAB, V81, P890, DOI 10.1097/00002060-200212000-00002
   Bullock D, 1988, PSYCHOL REV, V95, P49, DOI 10.1037/0033-295X.95.1.49
   Canning C, 2004, CLIN REHABIL, V18, P300, DOI 10.1191/0269215504cr715oa
   Carroll T, 2006, J APPL PHYSIOL, V101, P1514, DOI 10.1152/japplphysiol.00531.2006
   Chae J, 2002, NEUROREHAB NEURAL RE, V16, P241, DOI 10.1177/154596802401105180
   Chang J, 2005, CLIN BIOMECH, V20, P381, DOI 10.1016/j.clinbiomech.2004.11.015
   Duff S, 2001, MOTOR CONTROL THEORY, V0, P517
   Elbert T, 1995, SCIENCE, V270, P305, DOI 10.1126/science.270.5234.305
   Engardt M, 1995, ARCH PHYS MED REHAB, V76, P419, DOI 10.1016/S0003-9993(95)80570-2
   Fasoli S, 2003, ARCH PHYS MED REHAB, V84, P477, DOI 10.1053/apmr.2003.50110
   Fasoli S, 2002, AM J OCCUP THER, V56, P380, DOI 10.5014/ajot.56.4.380
   Flash T, 1985, J NEUROSCI, V5, P1688, DOI 10.1523/jneurosci.05-07-01688.1985
   Fuglmeyer A, 1975, SCAND J REHABIL MED, V7, P13
   Gabriel D, 2006, SPORTS MED, V36, P133, DOI 10.2165/00007256-200636020-00004
   Gemperline J, 1995, MUSCLE NERVE, V18, P1101, DOI 10.1002/mus.880181006
   Ghez C, 1995, CAN J PHYSIOL PHARM, V73, P273, DOI 10.1139/y95-038
   Heller A, 1987, J NEUROL NEUROSUR PS, V50, P714, DOI 10.1136/jnnp.50.6.714
   Hesse S, 2005, STROKE, V36, P1960, DOI 10.1161/01.STR.0000177865.37334.ce
   Kamper D, 2002, ARCH PHYS MED REHAB, V83, P702, DOI 10.1053/apmr.2002.32446
   Krebs HI, 1999, TECHNOL HEALTH CARE, V7, P419
   Levy C, 2001, AM J PHYS MED REHAB, V80, P4, DOI 10.1097/00002060-200101000-00003
   Lewis G, 2004, CLIN REHABIL, V18, P48, DOI 10.1191/0269215504cr701oa
   Liepert J, 2000, STROKE, V31, P1210, DOI 10.1161/01.STR.31.6.1210
   Luft A, 2004, JAMA-J AM MED ASSOC, V292, P1853, DOI 10.1001/jama.292.15.1853
   Lum P, 2002, ARCH PHYS MED REHAB, V83, P952, DOI 10.1053/apmr.2001.33101
   Mccrea P, 2002, DISABIL REHABIL, V24, P534, DOI 10.1080/09638280110115393
   Mudie M, 2000, DISABIL REHABIL, V22, P23, DOI 10.1080/096382800297097
   Munn J, 2004, J APPL PHYSIOL, V96, P1861, DOI 10.1152/japplphysiol.00541.2003
   Nagasaki H, 1989, EXP BRAIN RES, V74, P319
   Nakayama H, 1994, ARCH PHYS MED REHAB, V75, P394, DOI 10.1016/0003-9993(94)90161-9
   Nelson W, 1983, BIOL CYBERN, V46, P135, DOI 10.1007/BF00339982
   Nudo R, 1996, J NEUROPHYSIOL, V75, P2144, DOI 10.1152/jn.1996.75.5.2144
   Nudo R, 1996, J NEUROSCI, V16, P785
   Nudo R, 1996, SCIENCE, V272, P1791, DOI 10.1126/science.272.5269.1791
   Olsen T, 1990, STROKE, V21, P247, DOI 10.1161/01.STR.21.2.247
   Olsen T, 1991, ACTA NEUROL SCAND, V83, P254, DOI 10.1111/j.1600-0404.1991.tb04692.x
   Pantev C, 2001, ANN NY ACAD SCI, V930, P300, DOI 10.1111/j.1749-6632.2001.tb05740.x
   Renner C, 2005, J NEUROL SCI, V239, P25, DOI 10.1016/j.jns.2005.07.005
   Rohrer B, 2002, J NEUROSCI, V22, P8297
   Rose DK, 2004, TOP STROKE REHABIL, V11, P20, DOI 10.1310/XAUM-LPBM-0RXD-RLDK
   Rosenfalck A, 1980, J NEUROL NEUROSUR PS, V43, P907, DOI 10.1136/jnnp.43.10.907
   Sharp S, 1997, ARCH PHYS MED REHAB, V78, P1231, DOI 10.1016/S0003-9993(97)90337-3
   Stein J, 2004, AM J PHYS MED REHAB, V83, P720, DOI 10.1097/01.PHM.0000137313.14480.CE
   Stinear J, 2004, J CLIN NEUROPHYSIOL, V21, P124, DOI 10.1097/00004691-200403000-00008
   Stinear J, 2002, J PHYSIOL-LONDON, V543, P307, DOI 10.1113/jphysiol.2002.023986
   Teulings H, 1997, EXP NEUROL, V146, P159, DOI 10.1006/exnr.1997.6507
   Thielman G, 2004, ARCH PHYS MED REHAB, V85, P1613, DOI 10.1016/j.apmr.2004.01.028
   Trombly C, 1999, AM J OCCUP THER, V53, P333, DOI 10.5014/ajot.53.4.333
   Volpe BT, 2003, ADV NEUROL, V92, P429
   Volpe B, 2000, NEUROLOGY, V54, P1938, DOI 10.1212/WNL.54.10.1938
   Vonhofsten C, 1991, J MOTOR BEHAV, V23, P280, DOI 10.1080/00222895.1991.9942039
   Waller S, 2004, ARCH PHYS MED REHAB, V85, P1076, DOI 10.1016/j.apmr.2003.10.020
   Whitall J, 2000, STROKE, V31, P2390, DOI 10.1161/01.STR.31.10.2390
   Woldag H, 2004, STROKE, V35, P2556, DOI 10.1161/01.STR.0000144651.07122.da
NR 59
TC 67
Z9 75
U1 4
U2 29
PU W B SAUNDERS CO-ELSEVIER INC
PI PHILADELPHIA
PA 1600 JOHN F KENNEDY BOULEVARD, STE 1800, PHILADELPHIA, PA 19103-2899 USA
SN 0003-9993
EI 
J9 ARCH PHYS MED REHAB
PD OCT 15
PY 2007
VL 88
IS 10
BP 1332
EP 1338
DI 10.1016/j.apmr.2007.07.016
PG 7
WC Rehabilitation; Sport Sciences
SC Rehabilitation; Sport Sciences
GA 220MT
UT WOS:000250161500017
PM 17908578
ER

PT J
AU Braun, Christoph
   Staudt, Martin
   Schmitt, Carmen
   Preissl, Hubert
   Birbaumer, Niels
   Gerloff, Christian
AF Braun, Christoph
   Staudt, Martin
   Schmitt, Carmen
   Preissl, Hubert
   Birbaumer, Niels
   Gerloff, Christian
TI Crossed cortico-spinal motor control after capsular stroke
SO EUROPEAN JOURNAL OF NEUROSCIENCE
LA English
DT Article
ID functional reorganization; cerebral activation; premotor cortex; cortical reorganization; recovery; brain; hemiparesis; movement; hand; hemisphere
AB While it is widely accepted that multiple nonprimary motor areas such as the dorsal premotor cortex contribute to recovery from stroke, the contribution of the ipsilesional and contralesional primary motor cortex (M1) is controversial. It has been suggested that re-instating 'near normal' activation patterns is a good strategy for recovery of function [Baron et at., (2004) Cerebrovasc. Dis., 18, 260-267; Ward & Cohen, (2004) Arch. Neurol., 61, 1844-1848]. The present study addressed this aspect of stroke recovery by combining transcranial magnetic stimulation (TMS) and magnetoencephalography (MEG) in a cross-sectional design on nine patients with well-recovered motor function 17.6 +/- 5.5 months (mean +/- SD) after subcortical stroke. While TMS was applied to probe the integrity of the cortico-spinal tract (CST) at rest, MEG was used to test for recruitment of CST pathways during a motor challenge [cortico-muscular coherence (CMC) in a precision grip task]. With both techniques, crossed cortico-spinal connectivity could be demonstrated. A significant correlation (r= 0.85) of CMC magnitude and recovered muscle strength underlined the functional relevance of crossed CST integrity for successful recovery. In conclusion, at the descriptive level, crossed CST connectivity is a common finding in well-recovered patients with capsular stroke. This renders it likely that maintaining or regaining use of crossed CST fibers is one way to achieve effective recovery.
C1 Univ Tubingen, Inst Med Psychol, Tubingen, Germany.
   Univ Tubingen, MEG Ctr, D-72076 Tubingen, Germany.
   Univ Tubingen, Dept Neuropaediat, D-72076 Tubingen, Germany.
   Univ Hamburg, Dept Neurol, Med Ctr, Hamburg, Germany.
   NINDS, NIH, Human Cort Physiol, Washington, DC USA.
RP Braun, C (通讯作者)，Univ Tubingen, Inst Med Psychol, Tubingen, Germany.
EM christoph.braun@uni-tuebingen.de; christian.gerloff@uke.uni-hamburg.de
CR Ago T, 2003, J NEUROL NEUROSUR PS, V74, P1152, DOI 10.1136/jnnp.74.8.1152
   Bachteler S, 2003, KLIN NEURO, V34, P0
   Baron J, 2004, CEREBROVASC DIS, V18, P260, DOI 10.1159/000080293
   Brillinger DR, 1981, CAN J STAT, V9, P173, DOI 10.2307/3314611
   Bymes M, 1999, CLIN NEUROPHYSIOL, V110, P487
   Calautti C, 2001, NEUROREPORT, V12, P3883, DOI 10.1097/00001756-200112210-00005
   Cao Y, 1998, STROKE, V29, P112, DOI 10.1161/01.STR.29.1.112
   Chollet F, 1991, ANN NEUROL, V29, P63, DOI 10.1002/ana.410290112
   Cicinelli P, 2003, STROKE, V34, P2653, DOI 10.1161/01.STR.0000092122.96722.72
   Cramer S, 2004, STROKE, V35, P2695, DOI 10.1161/01.STR.0000143326.36847.b0
   Cramer S, 1997, STROKE, V28, P2518, DOI 10.1161/01.STR.28.12.2518
   Dobkin B, 2003, CURR OPIN NEUROL, V16, P685, DOI 10.1097/00019052-200312000-00007
   Feydy A, 2002, STROKE, V33, P1610, DOI 10.1161/01.STR.0000017100.68294.52
   Fisher C, 1992, CAN J NEUROL SCI, V19, P57, DOI 10.1017/S0317167100042542
   Frackowiak R, 1991, CIBA F SYMP, V163, P235
   Fridman E, 2004, BRAIN, V127, P747, DOI 10.1093/brain/awh082
   Fuji Y, 2003, J NEUROSURG, V98, P64, DOI 10.3171/jns.2003.98.1.0064
   Gerloff C, 2006, BRAIN, V129, P791, DOI 10.1093/brain/awh713
   Green J, 1999, STROKE, V30, P2659, DOI 10.1161/01.STR.30.12.2659
   Gross J, 2000, J PHYSIOL-LONDON, V527, P623, DOI 10.1111/j.1469-7793.2000.00623.x
   Halliday D, 1995, PROG BIOPHYS MOL BIO, V64, P237, DOI 10.1016/S0079-6107(96)00009-0
   Hari R, 1999, NEUROREPORT, V10, P1
   Honda M, 1997, J NEUROL SCI, V146, P117, DOI 10.1016/S0022-510X(96)00291-2
   Jane J, 1967, J NEUROSURG, V26, P244, DOI 10.3171/jns.1967.26.2.0244
   Johansen-berg H, 2002, P NATL ACAD SCI USA, V99, P14518, DOI 10.1073/pnas.222536799
   Kaas J, 1991, ANNU REV NEUROSCI, V14, P137, DOI 10.1146/annurev.neuro.14.1.137
   Kilner J, 1999, J PHYSIOL-LONDON, V516, P559, DOI 10.1111/j.1469-7793.1999.0559v.x
   Kilner J, 2000, J NEUROSCI, V20, P8838
   Lotze M, 2006, J NEUROSCI, V26, P6096, DOI 10.1523/JNEUROSCI.4564-05.2006
   Luft A, 2004, NEUROIMAGE, V21, P924, DOI 10.1016/j.neuroimage.2003.10.026
   Marshall R, 2004, CURR OPIN NEUROL, V17, P705, DOI 10.1097/00019052-200412000-00010
   Marshall R, 2000, STROKE, V31, P656, DOI 10.1161/01.STR.31.3.656
   Merzenich MM, 1993, J HAND THER, V6, P89
   Mima T, 2001, STROKE, V32, P2597, DOI 10.1161/hs1101.098764
   Murase N, 2004, ANN NEUROL, V55, P400, DOI 10.1002/ana.10848
   Nelles G, 1999, ANN NEUROL, V46, P901, DOI 10.1002/1531-8249(199912)46:6<901::AID-ANA13>3.0.CO;2-7
   Netz J, 1997, BRAIN, V120, P1579, DOI 10.1093/brain/120.9.1579
   Nudo R, 1997, MOL PSYCHIATR, V2, P188, DOI 10.1038/sj.mp.4000188
   Pariente J, 2001, ANN NEUROL, V50, P718, DOI 10.1002/ana.1257
   Pons T, 1991, SCIENCE, V252, P1857, DOI 10.1126/science.1843843
   Rijntjes M, 1999, NEUROL REHABIL, V5, P15
   Rossini P, 2003, LANCET NEUROL, V2, P493, DOI 10.1016/S1474-4422(03)00485-X
   Rothwell J, 1994, J PHYSIOL-LONDON, V481, P243, DOI 10.1113/jphysiol.1994.sp020435
   Seitz R, 1998, ARCH NEUROL-CHICAGO, V55, P1081, DOI 10.1001/archneur.55.8.1081
   Shimizu T, 2002, BRAIN, V125, P1896, DOI 10.1093/brain/awf183
   Staudt M, 2002, BRAIN, V125, P2222, DOI 10.1093/brain/awf227
   Traversa R, 2000, CLIN NEUROPHYSIOL, V111, P1695, DOI 10.1016/S1388-2457(00)00373-4
   Turton A, 1996, ELECTROMYOGR MOTOR C, V101, P316, DOI 10.1016/0924-980X(96)95560-5
   Verleger R, 2003, CLIN NEUROPHYSIOL, V114, P1468, DOI 10.1016/S1388-2457(03)00125-1
   Ward N, 2004, ARCH NEUROL-CHICAGO, V61, P1844, DOI 10.1001/archneur.61.12.1844
   Ward N, 2003, BRAIN, V126, P1430, DOI 10.1093/brain/awg145
   Ward N, 2003, BRAIN, V126, P2476, DOI 10.1093/brain/awg245
   Weeks R, 1999, EXP BRAIN RES, V128, P291, DOI 10.1007/s002210050849
   Weiller C, 1992, ANN NEUROL, V31, P463, DOI 10.1002/ana.410310502
   Weiller C, 1993, ANN NEUROL, V33, P181
   Werhahn K, 2003, ANN NEUROL, V54, P464, DOI 10.1002/ana.10686
   Witte O, 1997, ADV NEUROL, V73, P207
   Wittenberg G, 2000, NEUROREHAB NEURAL RE, V14, P213, DOI 10.1177/154596830001400307
NR 58
TC 36
Z9 36
U1 0
U2 4
PU WILEY
PI HOBOKEN
PA 111 RIVER ST, HOBOKEN 07030-5774, NJ USA
SN 0953-816X
EI 
J9 EUR J NEUROSCI
PD MAY 15
PY 2007
VL 25
IS 9
BP 2935
EP 2945
DI 10.1111/j.1460-9568.2007.05526.x
PG 11
WC Neurosciences
SC Neurosciences & Neurology
GA 174SS
UT WOS:000246963700031
PM 17561852
ER

PT J
AU Struppler, Albrecht
   Binkofski, Ferdinand
   Angerer, Bernhard
   Bernhardt, Michael
   Spiegel, Sabine
   Drzezga, Alexander
   Bartenstein, Peter
AF Struppler, Albrecht
   Binkofski, Ferdinand
   Angerer, Bernhard
   Bernhardt, Michael
   Spiegel, Sabine
   Drzezga, Alexander
   Bartenstein, Peter
TI A fronto-parietal network is mediating improvement of motor function related to repetitive peripheral magnetic stimulation: A PET-H2O15 study
SO NEUROIMAGE
LA English
DT Article; Proceedings Paper
ID cerebral-blood-flow; cortex excitability; nerve-stimulation; cortical excitability; finger movement; plasticity; brain; stroke; modulation; recovery
AB Repetitive peripheral magnetic stimulation (RPMS) is a focused and painless stimulation method, in which muscle contractions are elicited by depolarization of the terminal motor branches. Clinical-experimental investigations on different disorders of sensorimotor integration in the last decade have shown that RPMS can be used for the rehabilitation of motor functions after stroke. It is supposed that this therapeutic effect is based on the RPMS-induced proprioceptive inflow to the CNS. To analyze the conditioning effects of RPMS on reorganization of the motor system on cortical level positron emission tomography (PET) is used. Regional cerebral blood flow (rCBF) has been measured using H2O15- PET in eight patients with arm paresis following focal cerebral ischemic infarction before and after treatment using RPMS on upper arm flexor muscles. Behavioral measures showed a significant improvement of kinematics of finger movements and a reduction of spasticity in the affected arm following RPMS treatment. The recovery was associated with significant increase of neural activation within the superior posterior parietal lobe and the premotor cortex (PM) areas. The increase of activation of the parieto-premotor network following RPMS treatment indicates a significant conditioning effect of RPMS on the cortical level. These results emphasize the positive therapeutic effect of RPMS and describe the physiological bases of its function on the central level. (C) 2007 Elsevier Inc. All rights reserved.
C1 TUM, Sensorimotor Integrat Res Grp, Klinikum Rechts Isar, Psychiat Klin 70, D-81675 Munich, Germany.
   Univ Klinikum Schleswig Holstein, Dept Neurol, Lubeck, Germany.
   Tech Univ Munich, Inst Elect Dr Syst, D-8000 Munich, Germany.
   TUM, Dept Nucl Med, Klinikum Rechts Isar, D-81675 Munich, Germany.
   Johannes Gutenberg Univ Mainz, Dept Nucl Med, D-6500 Mainz, Germany.
RP Struppler, A (通讯作者)，TUM, Sensorimotor Integrat Res Grp, Klinikum Rechts Isar, Psychiat Klin 70, Ismaningerstr,22, D-81675 Munich, Germany.
EM struppler@lrz.tum.de
CR Angerer B, 2006, THESIS TU MUNCHEN MU, V0, P0
   Astafiev S, 2003, J NEUROSCI, V23, P4689
   Barreca S, 2003, NEUROREHAB NEURAL RE, V17, P220, DOI 10.1177/0888439003259415
   Bartenstein P, 1997, BRAIN, V120, P1553, DOI 10.1093/brain/120.9.1553
   Battaglia-mayer A, 2003, CEREB CORTEX, V13, P1009, DOI 10.1093/cercor/13.10.1009
   Binkofski F, 1996, ANN NEUROL, V39, P460, DOI 10.1002/ana.410390408
   Binkofski F, 2000, HUM BRAIN MAPP, V11, P273, DOI 10.1002/1097-0193(200012)11:4<273::AID-HBM40>3.0.CO;2-0
   Bobath B, 1990, ADULT HEMIPLEGIA EVA, V0, P0
   Bodegard A, 2000, NEUROREPORT, V11, P187, DOI 10.1097/00001756-200001170-00037
   Brasilneto J, 1992, NEUROLOGY, V42, P1302, DOI 10.1212/WNL.42.7.1302
   Breveglieri R, 2006, J NEUROSCI, V26, P3679, DOI 10.1523/JNEUROSCI.4637-05.2006
   Butefisch C, 2003, BRAIN, V126, P470, DOI 10.1093/brain/awg044
   Carey J, 2002, BRAIN, V125, P773, DOI 10.1093/brain/awf091
   Carey L, 2006, NEUROREHAB NEURAL RE, V20, P24, DOI 10.1177/1545968305283053
   Chen R, 1999, EXP BRAIN RES, V129, P77, DOI 10.1007/s002210050938
   Classen J, 1998, J NEUROPHYSIOL, V79, P1117, DOI 10.1152/jn.1998.79.2.1117
   Colebatch J, 1991, J PHYSIOL-LONDON, V443, P91, DOI 10.1113/jphysiol.1991.sp018824
   Conforto A, 2002, ANN NEUROL, V51, P122, DOI 10.1002/ana.10070
   Cordo P, 1995, J NEUROPHYSIOL, V74, P1675, DOI 10.1152/jn.1995.74.4.1675
   Crago P, 1991, IEEE T BIO-MED ENG, V38, P17, DOI 10.1109/10.68205
   Cramer S, 2000, NEUROPHARMACOLOGY, V39, P842, DOI 10.1016/S0028-3908(99)00258-0
   Dettmers C, 1996, NEUROLOGIE REHABILIT, V3, P137
   Fox P, 1984, J NEUROPHYSIOL, V51, P1109, DOI 10.1152/jn.1984.51.5.1109
   Fries W, 1993, BRAIN, V116, P369, DOI 10.1093/brain/116.2.369
   Friston K, 1991, J CEREBR BLOOD F MET, V11, P690, DOI 10.1038/jcbfm.1991.122
   Gollee H, 2001, IEEE T BIO-MED ENG, V48, P406, DOI 10.1109/10.915705
   Grafton S, 1996, CEREB CORTEX, V6, P226, DOI 10.1093/cercor/6.2.226
   Heldmann B, 2000, NEUROREPORT, V11, P3193, DOI 10.1097/00001756-200009280-00029
   Hesse S, 2004, NEUROL REHABIL, V10, P123
   Johansen-berg H, 2002, BRAIN, V125, P2731, DOI 10.1093/brain/awf282
   Kaelin-lang A, 2002, J PHYSIOL-LONDON, V540, P623, DOI 10.1113/jphysiol.2001.012801
   Kerkhoff G, 2003, PROG BRAIN RES, V142, P255
   Kerkhoff G, 2001, CORTEX, V37, P719, DOI 10.1016/S0010-9452(08)70623-3
   Kew J, 1993, BRAIN, V116, P1399, DOI 10.1093/brain/116.6.1399
   Khaslavskaia S, 2002, EXP BRAIN RES, V145, P309, DOI 10.1007/s00221-002-1094-9
   Liepert J, 1999, CURR OPIN NEUROL, V12, P709, DOI 10.1097/00019052-199912000-00009
   Lotze M, 2003, BRAIN, V126, P866, DOI 10.1093/brain/awg079
   Merzenich M, 1983, NEUROSCIENCE, V8, P33, DOI 10.1016/0306-4522(83)90024-6
   Mima T, 1999, BRAIN, V122, P1989, DOI 10.1093/brain/122.10.1989
   Minoshima S, 1993, J NUCL MED, V34, P322
   Minoshima S, 1994, J NUCL MED, V35, P1528
   Naito E, 1999, J NEUROSCI, V19, P6134, DOI 10.1523/JNEUROSCI.19-14-06134.1999
   Narici L, 1989, NEUROSCI LETT, V99, P169, DOI 10.1016/0304-3940(89)90284-X
   Nelles G, 2001, NEUROIMAGE, V13, P1146, DOI 10.1006/nimg.2001.0757
   Nelles G, 1999, ANN NEUROL, V46, P901, DOI 10.1002/1531-8249(199912)46:6<901::AID-ANA13>3.0.CO;2-7
   Pineiro R, 2002, STROKE, V33, P103, DOI 10.1161/hs0102.100482
   Platz T, 2003, NERVENARZT, V74, P841, DOI 10.1007/s00115-003-1549-7
   Pleger B, 2003, NEURON, V40, P643, DOI 10.1016/S0896-6273(03)00677-9
   Radovanovic S, 2002, EXP BRAIN RES, V143, P276, DOI 10.1007/s00221-001-0994-4
   Rausch M, 1998, NEUROREPORT, V9, P2865, DOI 10.1097/00001756-199808240-00034
   Ridding M, 2000, EXP BRAIN RES, V131, P135, DOI 10.1007/s002219900269
   Ridding M, 2001, CLIN NEUROPHYSIOL, V112, P1461, DOI 10.1016/S1388-2457(01)00592-2
   Rizzolatti G, 2001, NEURON, V31, P889, DOI 10.1016/S0896-6273(01)00423-8
   Rizzolatti G, 1998, ELECTROEN CLIN NEURO, V106, P283, DOI 10.1016/S0013-4694(98)00022-4
   Sadato N, 1995, ANN NEUROL, V37, P74, DOI 10.1002/ana.410370114
   Sanes J, 1990, EXP BRAIN RES, V79, P479
   Schmidt U, 1993, INTERNATIONAL REVIEW OF PSYCHIATRY, V5, P3, DOI 10.3109/09540269309028288
   Seitz R, 1998, ARCH NEUROL-CHICAGO, V55, P1081, DOI 10.1001/archneur.55.8.1081
   Seitz R, 1992, ACTA NEUROL SCAND, V86, P60, DOI 10.1111/j.1600-0404.1992.tb08055.x
   Spiegl S, 2000, NUKLEARMEDIZIN, V39, P0
   Stefan K, 2002, J PHYSIOL-LONDON, V543, P699, DOI 10.1113/jphysiol.2002.023317
   Stefan K, 2000, BRAIN, V123, P572, DOI 10.1093/brain/123.3.572
   Stefan K, 2001, ANN NEUROL, V49, P536, DOI 10.1002/ana.107
   Stephan K, 1999, BRAIN, V122, P351, DOI 10.1093/brain/122.2.351
   Struppler A, 1996, EEG-EMG-Z ELEK ELEKT, V27, P151
   Struppler A, 2004, EXP BRAIN RES, V157, P59, DOI 10.1007/s00221-003-1817-6
   Struppler A, 2003, NEUROREHABILITATION, V18, P69
   Ward N, 2003, BRAIN, V126, P1430, DOI 10.1093/brain/awg145
   Weiller C, 1999, EXP BRAIN RES, V128, P134, DOI 10.1007/s002210050828
   Weiller C, 1992, ANN NEUROL, V31, P463, DOI 10.1002/ana.410310502
   Wenzel R, 1996, BRAIN, V119, P101, DOI 10.1093/brain/119.1.101
   Worsley K, 1992, J CEREBR BLOOD F MET, V12, P900, DOI 10.1038/jcbfm.1992.127
   Ziemann U, 1998, J NEUROSCI, V18, P7000
   Ziemann U, 1998, J NEUROSCI, V18, P1115
   Ziemann U, 2001, BRAIN, V124, P1171, DOI 10.1093/brain/124.6.1171
NR 76
TC 49
Z9 55
U1 0
U2 6
PU ACADEMIC PRESS INC ELSEVIER SCIENCE
PI SAN DIEGO
PA 525 B ST, STE 1900, SAN DIEGO, CA 92101-4495 USA
SN 1053-8119
EI 
J9 NEUROIMAGE
PD JUN 15
PY 2007
VL 36
IS 
BP T174
EP T186
DI 10.1016/j.neuroimage.2007.03.033
PG 13
WC Neurosciences; Neuroimaging; Radiology, Nuclear Medicine & Medical Imaging
SC Neurosciences & Neurology; Radiology, Nuclear Medicine & Medical Imaging
GA 173ZQ
UT WOS:000246911400019
PM 17499165
ER

PT J
AU Baker, AH
   Sica, Vincenzo
   Work, LM
   Williams-ignarro, Sharon
   De nigris, Filomena
   Lerman, LO
   Casamassimi, Amelia
   Lanza, Alessandro
   Schiano, Concetta
   Rienzo, Monica
   Ignarro, LJ
   Napoli, Claudio
AF Baker, Andrew
   Sica, Vincenzo
   Work, Lorraine
   Williams-ignarro, Sharon
   De nigris, Filomena
   Lerman, Lilach
   Casamassimi, Amelia
   Lanza, Alessandro
   Schiano, Concetta
   Rienzo, Monica
   Ignarro, Louis
   Napoli, Claudio
TI Brain protection using autologous bone marrow cell, metalloproteinase inhibitors, and metabolic treatment in cerebral ischemia
SO PROCEEDINGS OF THE NATIONAL ACADEMY OF SCIENCES OF THE UNITED STATES OF AMERICA
LA English
DT Article
ID matrix metalloproteinase; stromal cell; tissue inhibitor; adult-rat; subventricular zone; functional recovery; neuronal death; stem-cell; l-arginine; vitamin-e
AB Despite advances in imaging, understanding the underlying pathways, and clinical translation of animal models of disease there remains an urgent need for therapies that reduce brain damage after stroke and promote functional recovery in patients. Blocking oxidant radicals, reducing matrix metal loproteinase-incluced neuronal damage, and use of stem cell therapy have been proposed and tested individually in prior studies. Here we provide a comprehensive integrative management approach to reducing damage and promoting recovery by combining biological therapies targeting these areas. In a rat model of transient cerebral ischemia (middle cerebral artery occlusion) gene delivery vectors were used to overexpress tissue inhibitor of matrix metalloproteinase 1 and 2 (TIMP1 and TIMP2) 3 days before ischemia. After occlusion, autologous bone marrow cells alone or in combination with agents to improve NO bioavailability were administered intraarterially. When infarct size, BrdU incorporation, and motor function recovery were determined in the treatment groups the largest beneficial effect was seen in rats receiving the triple combined therapy, surpassing effects of single or double therapies. Our study highlights the utility of combined drug, gene, and cell therapy in the treatment of stroke.
C1 British Heart Fdn, Cardiovasc Res Ctr, Glasgow G12 8TA, Lanark, Scotland.
   Univ Naples Federico II, Dept Gen Pathol, Excellence Ctr Cardiovasc Dis, Sch Med 1, I-80138 Naples, Italy.
   Univ Naples Federico II, Res Ctr Craniofacial Malformat, MRI, Sch Med 1, I-80138 Naples, Italy.
   Univ Calif Los Angeles, Div Anesthesiol, David Geffen Sch Med, Los Angeles, CA 90095 USA.
   Univ Calif Los Angeles, Dept Mol Pharmacol, David Geffen Sch Med, Los Angeles, CA 90095 USA.
   Mayo Clin & Mayo Fdn, Div Hypertens, Rochester, MN 55095 USA.
RP Ignarro, LJ (通讯作者)，British Heart Fdn, Cardiovasc Res Ctr, 126 Univ Pl, Glasgow G12 8TA, Lanark, Scotland.
EM lignarro@mednet.ucla.edu; claunap@tin.it
CR Asahi M, 2000, J CEREBR BLOOD F MET, V20, P1681, DOI 10.1097/00004647-200012000-00007
   Baker A, 1996, MATRIX BIOL, V15, P383, DOI 10.1016/S0945-053X(96)90158-4
   Bederson J, 1986, STROKE, V17, P1304, DOI 10.1161/01.STR.17.6.1304
   Brazelton T, 2000, SCIENCE, V290, P1775, DOI 10.1126/science.290.5497.1775
   Brott T, 2000, NEW ENGL J MED, V343, P710, DOI 10.1056/NEJM200009073431007
   Carmeliet P, 2001, THROMB HAEMOSTASIS, V86, P289
   Chen J, 2003, CIRC RES, V92, P692, DOI 10.1161/01.RES.0000063425.51108.8D
   Chen J, 2001, J NEUROL SCI, V189, P49, DOI 10.1016/S0022-510X(01)00557-3
   Crocker S, 2004, J NEUROSCI RES, V75, P1, DOI 10.1002/jnr.10836
   Cunningham L, 2005, GLIA, V50, P329, DOI 10.1002/glia.20169
   Darmiento F, 2001, STROKE, V32, P2472, DOI 10.1161/hs1101.098520
   Davis H, 2003, JAMA-J AM MED ASSOC, V290, P1023
   Dobkin B, 2005, NEW ENGL J MED, V352, P1677, DOI 10.1056/NEJMcp043511
   Eglitis M, 1997, P NATL ACAD SCI USA, V94, P4080, DOI 10.1073/pnas.94.8.4080
   Endres M, 2004, TRENDS NEUROSCI, V27, P283, DOI 10.1016/j.tins.2004.03.009
   Gage F, 1995, ANNU REV NEUROSCI, V18, P159, DOI 10.1146/annurev.ne.18.030195.001111
   Gardner J, 2003, J NEUROSCI RES, V74, P801, DOI 10.1002/jnr.10835
   Gasche Y, 1999, J CEREBR BLOOD F MET, V19, P1020, DOI 10.1097/00004647-199909000-00010
   Gilgun-sherki Y, 2002, PHARMACOL REV, V54, P271, DOI 10.1124/pr.54.2.271
   Hamano K, 2000, CELL TRANSPLANT, V9, P439, DOI 10.1177/096368970000900315
   Hatashita S, 1990, STROKE, V21, P582, DOI 10.1161/01.STR.21.4.582
   Hayashi T, 2005, P NATL ACAD SCI USA, V102, P13681, DOI 10.1073/pnas.0506595102
   Hendricks H, 2002, ARCH PHYS MED REHAB, V83, P1629, DOI 10.1053/apmr.2002.35473
   Iihoshi S, 2004, BRAIN RES, V1007, P1, DOI 10.1016/j.brainres.2003.09.084
   Kawada H, 2006, CIRCULATION, V113, P701, DOI 10.1161/CIRCULATIONAHA.105.563668
   Kim H, 2005, EXP NEUROL, V192, P60, DOI 10.1016/j.expneurol.2004.10.014
   Kim J, 1996, J NEUROL SCI, V137, P69, DOI 10.1016/0022-510X(95)00338-3
   Kokaia Z, 2003, CURR OPIN NEUROBIOL, V13, P127, DOI 10.1016/S0959-4388(03)00017-5
   Kuhn H, 1996, J NEUROSCI, V16, P2027
   Lee S, 2006, J NEUROSCI, V26, P3491, DOI 10.1523/JNEUROSCI.4085-05.2006
   Lee S, 2004, J NEUROSCI, V24, P671, DOI 10.1523/JNEUROSCI.4243-03.2004
   Lehr H, 1998, MICROCIRCULATION-LON, V5, P117, DOI 10.1038/sj.mn.7300019
   Li Y, 2002, NEUROLOGY, V59, P514, DOI 10.1212/WNL.59.4.514
   Magnoni S, 2004, NEUROBIOL DIS, V17, P188, DOI 10.1016/j.nbd.2004.07.020
   Marler J, 1995, NEW ENGL J MED, V333, P1581, DOI 10.1056/nejm199512143332401
   Molina C, 2005, STROKE, V36, P2311, DOI 10.1161/01.STR.0000182100.65262.46
   Napoli C, 2005, P NATL ACAD SCI USA, V102, P17202, DOI 10.1073/pnas.0508534102
   Napoli C, 2004, P NATL ACAD SCI USA, V101, P8797, DOI 10.1073/pnas.0402734101
   Napoli C, 2003, P NATL ACAD SCI USA, V100, P2112, DOI 10.1073/pnas.0336359100
   Napoli C, 2002, STROKE, V33, P2864
   Napoli C, 1999, STROKE, V30, P1907, DOI 10.1161/01.STR.30.9.1907
   Nozaki K, 2001, MOL NEUROBIOL, V23, P1, DOI 10.1385/MN:23:1:01
   Prockop D, 1997, SCIENCE, V276, P71, DOI 10.1126/science.276.5309.71
   Rao B, 2005, CURR PHARM DESIGN, V11, P295, DOI 10.2174/1381612053382115
   Rivera S, 2002, EUR J NEUROSCI, V15, P19, DOI 10.1046/j.0953-816x.2001.01838.x
   Rosenberg G, 1992, BRAIN RES, V576, P203, DOI 10.1016/0006-8993(92)90681-X
   Rosenberg G, 1998, STROKE, V29, P2189, DOI 10.1161/01.STR.29.10.2189
   Shyu W, 2004, CIRCULATION, V110, P1847, DOI 10.1161/01.CIR.0000142616.07367.66
   Sugiura S, 2005, STROKE, V36, P859, DOI 10.1161/01.STR.0000158905.22871.95
   Tan H, 2003, MOL CELL NEUROSCI, V22, P98, DOI 10.1016/S1044-7431(02)00024-6
   Tanaka K, 2001, PROG NEUROBIOL, V65, P173, DOI 10.1016/S0301-0082(01)00002-8
   Ullegaddi R, 2005, EUR J CLIN NUTR, V59, P1367, DOI 10.1038/sj.ejcn.1602248
   Willmot M, 2005, NITRIC OXIDE-BIOL CH, V12, P141, DOI 10.1016/j.niox.2005.01.003
   Wood N, 1996, BEHAV BRAIN RES, V78, P113, DOI 10.1016/0166-4328(95)00237-5
   Woodbury D, 2000, J NEUROSCI RES, V61, P364, DOI 10.1002/1097-4547(20000815)61:4<364::AID-JNR2>3.0.CO;2-C
   Yang Z, 2006, NEUROSCIENCE, V139, P555, DOI 10.1016/j.neuroscience.2005.12.059
   Yong V, 2001, NAT REV NEUROSCI, V2, P502, DOI 10.1038/35081571
   Zhang B, 2004, NEUROSCIENCE, V126, P433, DOI 10.1016/j.neuroscience.2004.03.057
   Zhang R, 1995, BRAIN RES, V682, P182, DOI 10.1016/0006-8993(95)00346-R
   Zhang R, 2001, NEUROSCIENCE, V105, P33, DOI 10.1016/S0306-4522(01)00117-8
   Zhang Z, 2002, J CEREBR BLOOD F MET, V22, P379, DOI 10.1097/00004647-200204000-00002
   Zhao B, 2006, NAT MED, V12, P441, DOI 10.1038/nm1387
NR 62
TC 66
Z9 71
U1 0
U2 5
PU NATL ACAD SCIENCES
PI WASHINGTON
PA 2101 CONSTITUTION AVE NW, WASHINGTON, DC 20418 USA
SN 0027-8424
EI 
J9 P NATL ACAD SCI USA
PD FEB 27
PY 2007
VL 104
IS 9
BP 3597
EP 3602
DI 10.1073/pnas.0611112104
PG 6
WC Multidisciplinary Sciences
SC Science & Technology - Other Topics
GA 142PG
UT WOS:000244661400101
PM 17360688
ER

PT J
AU Meyer-heim, A.
   Borggraefe, I.
   Ammann-reiffer, C.
   Berweck, St
   Sennhauser, FH
   Colombo, G.
   Knecht, B.
   Heinen, F.
AF Meyer-heim, A
   Borggraefe, I
   Ammann-reiffer, C
   Berweck, St
   Sennhauser, F
   Colombo, G
   Knecht, B
   Heinen, F
TI Feasibility of robotic-assisted locomotor training in children with central gait impairment
SO DEVELOPMENTAL MEDICINE AND CHILD NEUROLOGY
LA English
DT Article
ID weight-supported treadmill; randomized clinical-trial; traumatic brain-injury; spastic cerebral-palsy; gross motor function; outcome assessment; rehabilitation; stroke; people
AB Intensive, task-specific training enabled by a driven gait orthosis (DGO) may be a cost-effective means of improving walking performance in children. A paediatric DGO has recently been developed. This study was the first paediatric trial aimed to determine the feasibility of robotic-assisted treadmill training in children with central gait impairment (n=26; 11 females, 15 males; mean age 10y 1mo [SD 4y]; range 5y 2mo-19y 5mo). Diagnoses of the study group included cerebral palsy (n=19; Gross Motor Function Classification System Levels I-IV), traumatic brain injury (n=1), Guillain-Barre syndrome (n=2), incomplete paraplegia (n=2), and haemorrhagic shock (n=1), and encephalopathy (n=1). Sixteen children were in-patients and 10 were outpatients. Twenty-four of the 26 patients completed the training which consisted of a mean of 19 sessions (SD 2.2; range 13-21) in the in-patient group and 12 sessions (SD 1.0; range 10-13) in the outpatient group. Gait speed and 6-Minute Walking Test increased significantly (p < 0.01). Functional Ambulation Categories and Standing dimension (in-patient group p < 0.01; outpatient group p < 0.05) of the Gross Motor Function Measure improved significantly. DGO training was successfully integrated into the rehabilitation programme and findings suggest an improvement of locomotor performance.
C1 Univ Childrens Hosp Zurich, CH-8910 Affoltern Am Albis, Switzerland.
   Univ Childrens Hosp Zurich, Rehabil Ctr, Zurich, Switzerland.
   Univ Munich, Dr von Haunersches Childrens Hosp, Dept Paediat Neurol & Dev Med, Munich, Germany.
   AG Hocoma, Volketswil, Switzerland.
RP Meyer-Heim, A (通讯作者)，Univ Childrens Hosp Zurich, Muhlebergstr 104, CH-8910 Affoltern Am Albis, Switzerland.
EM Andreas.Meyer-Heim@kispi.unizh.ch
CR Bagley A, 2007, DEV MED CHILD NEUROL, V49, P181, DOI 10.1111/j.1469-8749.2007.00181.x
   Barbeau H, 2003, ARCH PHYS MED REHAB, V84, P1458, DOI 10.1016/S0003-9993(03)00361-7
   Behmran A, 2000, PHYS THER, V80, P688, DOI 10.1093/ptj/80.7.688
   Blundell S, 2003, CLIN REHABIL, V17, P48, DOI 10.1191/0269215503cr584oa
   Brown T, 2005, J HEAD TRAUMA REHAB, V20, P402, DOI 10.1097/00001199-200509000-00002
   Cherng R, 2007, AM J PHYS MED REHAB, V86, P548, DOI 10.1097/PHM.0b013e31806dc302
   Colombo G, 2000, J REHABIL RES DEV, V37, P693
   Damiano D, 1998, ARCH PHYS MED REHAB, V79, P119, DOI 10.1016/S0003-9993(98)90287-8
   Day JA, 2004, PEDIATR PHYS THER, V16, P106, DOI 10.1097/01.PEP.0000127569.83372.C8
   Dietz V, 2004, J APPL PHYSIOL, V96, P1954, DOI 10.1152/japplphysiol.00942.2003
   Dobkin B, 2006, NEUROLOGY, V66, P484, DOI 10.1212/01.wnl.0000202600.72018.39
   Dobkin B, 2005, NEW ENGL J MED, V352, P1677, DOI 10.1056/NEJMcp043511
   Dodd K, 2003, DEV MED CHILD NEUROL, V45, P652, DOI 10.1017/S0012162203001221
   Duncan P, 2003, STROKE, V34, P2173, DOI 10.1161/01.STR.0000083699.95351.F2
   Edgerton VR, 1997, ADV NEUROL, V72, P233
   Hesse S, 2001, NEUROREHABILITATION, V16, P133
   Hesse S, 2003, CURR OPIN NEUROL, V16, P705, DOI 10.1097/00019052-200312000-00010
   Johansson B, 2000, STROKE, V31, P223, DOI 10.1161/01.STR.31.1.223
   Mcnevin N, 2000, ARCH PHYS MED REHAB, V81, P525, DOI 10.1053/mr.2000.4429
   Oeffinger D, 2007, DEV MED CHILD NEUROL, V49, P172, DOI 10.1111/j.1469-8749.2007.00172.x
   Riener R, 2005, IEEE T NEUR SYS REH, V13, P380, DOI 10.1109/TNSRE.2005.848628
   Russell D, 2000, PHYS THER, V80, P873, DOI 10.1093/ptj/80.9.873
   Schindl M, 2000, ARCH PHYS MED REHAB, V81, P301, DOI 10.1053/apmr.2000.0810301
   Song W, 2003, ARCH PHYS MED REHAB, V84, P0
   Wade D, 1992, MEASUREMENT NEUROLOG, V0, P0
   Wilson D, 2006, AM J PHYS MED REHAB, V85, P68, DOI 10.1097/01.phm.0000193507.28759.37
   Winchester P, 2006, PHYS MED REHABIL CLIN N AM, V17, P159, DOI 10.1016/j.pmr.2005.10.008
   Wirz M, 2005, ARCH PHYS MED REHAB, V86, P672, DOI 10.1016/j.apmr.2004.08.004
NR 28
TC 89
Z9 92
U1 0
U2 14
PU WILEY
PI HOBOKEN
PA 111 RIVER ST, HOBOKEN 07030-5774, NJ USA
SN 0012-1622
EI 
J9 DEV MED CHILD NEUROL
PD DEC 15
PY 2007
VL 49
IS 12
BP 900
EP 906
DI 10.1111/j.1469-8749.2007.00900.x
PG 7
WC Clinical Neurology; Pediatrics
SC Neurosciences & Neurology; Pediatrics
GA 234TR
UT WOS:000251187400007
PM 18039236
ER

PT J
AU Liu, Zhengyan
   Fan, Yang
   Won, SJ
   Neumann, Melanie
   Hu, Dezhi
   Zhou, Liangfu
   Weinstein, PR
   Liu, Jiaing
AF Liu, Zhengyan
   Fan, Yang
   Won, Seok
   Neumann, Melanie
   Hu, Dezhi
   Zhou, Liangfu
   Weinstein, Philip
   Liu, Jiaing
TI Chronic treatment with minocycline preserves adult new neurons and reduces functional impairment after focal cerebral ischemia
SO STROKE
LA English
DT Article
DE dentate gyrus; hippocampus; inflammation; memory; motor function
ID hippocampal neurogenesis; microglial activation; brain; inflammation; inhibition; expression; deficit; stroke; injury; rat
AB Background and Purpose-Evidence suggests that activated microglia are detrimental to the survival of new hippocampal neurons, whereas blocking inflammation has been shown to restore hippocampal neurogenesis after cranial irradiation and seizure. The aim of this current study is to determine the effect of minocycline on neurogenesis and functional recovery after cerebral focal ischemia. Methods-Four days after temporary middle cerebral artery occlusion, minocycline was administered intraperitoneally for 4 weeks. BrdU was given on days 4 to 7 after middle cerebral artery occlusion to track cell proliferation. The number of remaining new neurons and activated microglia were quantified in the dentate gyrus. Infarct volume was measured to assess the treatment effect of minocycline. Motor and cognitive functions were evaluated 6 weeks after middle cerebral artery occlusion. Results-Minocycline delivered 4 days after middle cerebral artery occlusion for 4 weeks did not result in reduction in infarct size but significantly decreased the number of activated microglia in the dentate gyrus. Minocycline also significantly increased the number of newborn neurons that coexpressing BrdU and NeuN without significantly affecting progenitor cell proliferation in the dentate gyrus. Lastly, minocycline significantly improved motor coordination on the rotor rod, reduced the preferential use of the unaffected limb during exploration, reduced the frequency of footfalls in the affected limb when traversing on a horizontal ladder, and improved spatial learning and memory in the water maze test. Conclusions-Minocycline reduces functional impairment caused by cerebral focal ischemia. The improved function is associated with enhanced neurogenesis and reduced microglia activation in the dentate gyrus and possibly improved neural environment after chronic treatment with minocycline.
C1 Univ Calif San Francisco, Dept Neurol Surg, San Francisco, CA 94121 USA.
   SFVAMC, San Francisco, CA 94121 USA.
   Fudan Univ, Huanshan Hosp, Dept Neurol Surg, Shanghai, Peoples R China.
RP Liu, J (通讯作者)，Univ Calif San Francisco, Dept Neurol Surg, 4150 Clement St, San Francisco, CA 94121 USA.
EM jialing.liu@ucsf.edu
FU NATIONAL INSTITUTE OF NEUROLOGICAL DISORDERS AND STROKE [R01NS040469, R21NS051576] Funding Source: NIH RePORTER; NINDS NIH HHS [R21 NS051576, R01 NS40469] Funding Source: Medline
CR Arvidsson A, 2002, NAT MED, V8, P963, DOI 10.1038/nm747
   Arvidsson A, 2001, EUR J NEUROSCI, V14, P10, DOI 10.1046/j.0953-816x.2001.01611.x
   Bontempi B, 2006, FEDERATION EUROPEAN, V3, P0
   Ekdahl C, 2003, P NATL ACAD SCI USA, V100, P13632, DOI 10.1073/pnas.2234031100
   Fontana X, 2006, CEREB CORTEX, V16, P301, DOI 10.1093/cercor/bhi120
   Fox C, 2005, J CEREBR BLOOD F MET, V25, P1138, DOI 10.1038/sj.jcbfm.9600121
   Hoehn B, 2005, STROKE, V36, P2718, DOI 10.1161/01.STR.0000190020.30282.cc
   Kokubo Y, 2002, J NEUROSURG, V96, P1084, DOI 10.3171/jns.2002.96.6.1084
   Kremlev S, 2004, J NEUROIMMUNOL, V149, P1, DOI 10.1016/j.jneuroim.2003.11.012
   Lichtenwalner R, 2006, J CEREBR BLOOD F MET, V26, P1, DOI 10.1038/sj.jcbfm.9600170
   Lin S, 2001, NEUROSCI LETT, V315, P61, DOI 10.1016/S0304-3940(01)02324-2
   Matsumori Y, 2006, NEUROBIOL DIS, V22, P187, DOI 10.1016/j.nbd.2005.10.015
   Monje M, 2003, SCIENCE, V302, P1760, DOI 10.1126/science.1088417
   Monje M, 2002, NAT MED, V8, P955, DOI 10.1038/nm749
   Raber J, 2004, ANN NEUROL, V55, P381, DOI 10.1002/ana.10853
   Rola R, 2004, EXP NEUROL, V188, P316, DOI 10.1016/j.expneurol.2004.05.005
   Schallert T, 2000, NEUROPHARMACOLOGY, V39, P777, DOI 10.1016/S0028-3908(00)00005-8
   West M, 1991, ANAT RECORD, V231, P482, DOI 10.1002/ar.1092310411
   Yrjanheikki J, 1999, P NATL ACAD SCI USA, V96, P13496, DOI 10.1073/pnas.96.23.13496
   Yrjanheikki J, 1998, P NATL ACAD SCI USA, V95, P15769, DOI 10.1073/pnas.95.26.15769
   Ziv Y, 2006, NAT NEUROSCI, V9, P268, DOI 10.1038/nn1629
NR 21
TC 228
Z9 244
U1 0
U2 15
PU LIPPINCOTT WILLIAMS & WILKINS
PI PHILADELPHIA
PA 530 WALNUT ST, PHILADELPHIA, PA 19106-3621 USA
SN 0039-2499
EI 
J9 STROKE
PD JAN 15
PY 2007
VL 38
IS 1
BP 146
EP 152
DI 10.1161/01.STR.0000251791.64910.cd
PG 7
WC Clinical Neurology; Peripheral Vascular Disease
SC Neurosciences & Neurology; Cardiovascular System & Cardiology
GA 124HP
UT WOS:000243359200032
PM 17122429
ER

PT J
AU Schaechter, JD
   Connell, BD
   Stason, WB
   Kaptchuk, TJ
   Krebs, DE
   Macklin, EA
   Schnyer, RN
   Stein, Joel
   Scarborough, DM
   Parker, SW
   Mcgibbon, CA
   Wayne, PM
AF Schaechter, Judith
   Connell, Brendan
   Stason, William
   Kaptchuk, Ted
   Krebs, David
   Macklin, Eric
   Schnyer, Rosa
   Stein, Joel
   Scarborough, Donna
   Parker, Stephen
   Mcgibbon, Chris
   Wayne, Peter
TI Correlated change in upper limb function and motor cortex activation after verum and sham acupuncture in patients with chronic stroke
SO JOURNAL OF ALTERNATIVE AND COMPLEMENTARY MEDICINE
LA English
DT Article
ID cortical surface; rehabilitation; plasticity; recovery; trial; pain; fmri
AB Background: Acupuncture may improve motor function in patients with chronic hemiparetic stroke, yet the neural mechanisms underlying such an effect are unknown. As part of a sham-controlled, randomized clinical trial testing the efficacy of a 10-week acupuncture protocol in patients with chronic hemiparetic stroke, we examined the relationship between changes in function of the affected upper limb and brain activation using functional magnetic resonance imaging (fMRI). Methods: Seven (7) chronic hemiparetic stroke patients underwent fMRI and testing of function of the affected upper limb (spasticity and range-of-motion) before and after a 10-week period of verum (N = 4) or sham (N = 3) acupuncture. The correlation between changes in function of the affected upper limb and brain activation after treatment was tested across patients. Results: We found a significant positive correlation between changes in function of the affected upper limb (spasticity and range of motion) and activation in a region of the ipsilesional motor cortex. Patients treated with verum acupuncture showed a trend toward a greater maximum activation change in this motor cortical area as compared to those treated with sham acupuncture. Conclusions: Acupuncture may improve function of the affected upper limb in chronic herniparetic stroke patients by increasing activity in the ipsilesional motor cortex.
C1 Massachusetts Gen Hosp, Athinoula A Martinos Ctr Biomed Imaging, Boston, MA 02114 USA.
   Harvard Univ, Sch Publ Hlth, Boston, MA 02115 USA.
   Harvard Univ, Sch Med, Osher Inst, Boston, MA USA.
   Harvard Univ, Massachusetts Gen Hosp, Sch Med, Biomot Lab, Boston, MA USA.
   New England Res Inst, Watertown, MA 02172 USA.
   New England Sch Acupuncture, Watertown, MA USA.
   Spaulding Rehabil Hosp, Dept Phys Med & Rehabil, Boston, MA USA.
   Massachusetts Gen Hosp, Dept Neurol, Boston, MA 02114 USA.
   Univ New Brunswick, Inst Biomed Engn, Federicton, NB, Canada.
RP Schaechter, JD (通讯作者)，Athinoula A Martinos Ctr Biomed Imaging, 13th St,Bldg 149,Room 2301, Charlestown, MA 02129 USA.
EM judith@nmr.mgh.harvard.edu
CR Assefi N, 2005, ANN INTERN MED, V143, P10, DOI 10.7326/0003-4819-143-1-200507050-00005
   Bohannon R, 1987, PHYS THER, V67, P206, DOI 10.1093/ptj/67.2.206
   Carey J, 2002, BRAIN, V125, P773, DOI 10.1093/brain/awf091
   Dale A, 1999, NEUROIMAGE, V9, P179, DOI 10.1006/nimg.1998.0395
   Fischl B, 1999, HUM BRAIN MAPP, V8, P272, DOI 10.1002/(SICI)1097-0193(1999)8:4<272::AID-HBM10>3.0.CO;2-4
   Goddard G, 2002, J OROFAC PAIN, V16, P71
   Grubbs F, 1969, TECHNOMETRICS, V11, P1, DOI 10.2307/1266761
   Jeun S, 2005, AM J CHINESE MED, V33, P573, DOI 10.1142/S0192415X0500317X
   Lee J, 2003, NEURORADIOLOGY, V45, P780, DOI 10.1007/s00234-003-1080-3
   Leibing E, 2002, PAIN, V96, P189, DOI 10.1016/S0304-3959(01)00444-4
   Liepert J, 2000, ACTA NEUROL SCAND, V101, P321, DOI 10.1034/j.1600-0404.2000.90337a.x
   Lo Y, 2005, NEUROSCI LETT, V384, P145, DOI 10.1016/j.neulet.2005.04.083
   Marshall R, 2000, STROKE, V31, P656, DOI 10.1161/01.STR.31.3.656
   Pariente J, 2001, ANN NEUROL, V50, P718, DOI 10.1002/ana.1257
   Ramsay D, 1998, JAMA-J AM MED ASSOC, V280, P1518
   Schaechter J, 2004, PROG NEUROBIOL, V73, P61, DOI 10.1016/j.pneurobio.2004.04.001
   Slotnick S, 2005, COGNITIVE BRAIN RES, V24, P97, DOI 10.1016/j.cogbrainres.2004.12.008
   Slotnick S, 2005, CEREB CORTEX, V15, P1570, DOI 10.1093/cercor/bhi035
   Streitberger K, 1998, LANCET, V352, P364, DOI 10.1016/S0140-6736(97)10471-8
   Sze F, 2002, STROKE, V33, P2604, DOI 10.1161/01.STR.0000035908.74261.C9
   Wayne P, 2005, ARCH PHYS MED REHAB, V86, P2248, DOI 10.1016/j.apmr.2005.07.287
   Yousry T, 1997, BRAIN, V120, P141, DOI 10.1093/brain/120.1.141
NR 22
TC 49
Z9 62
U1 0
U2 21
PU MARY ANN LIEBERT INC
PI NEW ROCHELLE
PA 140 HUGUENOT STREET, 3RD FL, NEW ROCHELLE, NY 10801 USA
SN 1075-5535
EI 
J9 J ALTERN COMPLEM MED
PD JUN 15
PY 2007
VL 13
IS 5
BP 527
EP 532
DI 10.1089/acm.2007.6316
PG 6
WC Integrative & Complementary Medicine
SC Integrative & Complementary Medicine
GA 183LU
UT WOS:000247575100007
PM 17604556
ER

PT J
AU Page, SJ
   Levine, Peter
   Leonard, Anthony
AF Page, Stephen
   Levine, Peter
   Leonard, Anthony
TI Mental practice in chronic stroke - Results of a randomized, placebo-controlled trial
SO STROKE
LA English
DT Article
DE hemiparesis; occupational therapy; randomized controlled trials; rehabilitation; stroke recovery
ID fugl-meyer assessment; research arm test; motor imagery; upper-limb; interrater reliability; rehabilitation; performance; recovery; balance; movement
AB Background and Purpose-Mental practice ( MP) of a particular motor skill has repeatedly been shown to activate the same musculature and neural areas as physical practice of the skill. Pilot study results suggest that a rehabilitation program incorporating MP of valued motor skills in chronic stroke patients provides sufficient repetitive practice to increase affected arm use and function. This Phase 2 study compared efficacy of a rehabilitation program incorporating MP of specific arm movements to a placebo condition using randomized controlled methods and an appropriate sample size. Method-Thirty-two chronic stroke patients ( mean = 3.6 years) with moderate motor deficits received 30-minute therapy sessions occurring 2 days/week for 6 weeks, and emphasizing activities of daily living. Subjects randomly assigned to the experimental condition also received 30-minute MP sessions provided directly after therapy requiring daily MP of the activities of daily living; subjects assigned to the control group received the same amount of therapist interaction as the experimental group, and a sham intervention directly after therapy, consisting of relaxation. Outcomes were evaluated by a blinded rater using the Action Research Arm test and the upper extremity section of the Fugl-Meyer Assessment. Results-No pre-existing group differences were found on any demographic variable or movement scale. Subjects receiving MP showed significant reductions in affected arm impairment and significant increases in daily arm function ( both at the P < 0.0001 level). Only patients in the group receiving MP exhibited new ability to perform valued activities. Conclusions-The results support the efficacy of programs incorporating mental practice for rehabilitating affected arm motor function in patients with chronic stroke. These changes are clinically significant.
C1 Univ Cincinnati, Acad Med Ctr, Cincinnati, OH 45267 USA.
   Univ Cincinnati, Neurosci Grad Program, Cincinnati, OH 45221 USA.
   Univ Cincinnati, Inst Study Hlth, Dept Rehabil Sci, Cincinnati, OH 45221 USA.
   Neuromotor Recovery & Rehabil Lab, Cincinnati, OH USA.
   Inst Study Hlth, Cincinnati, OH USA.
RP Page, SJ (通讯作者)，Univ Cincinnati, Acad Med Ctr, 3202 Eden Ave,Suite 275, Cincinnati, OH 45267 USA.
EM Stephen.Page@uc.edu
CR Bohannon R, 1987, PHYS THER, V67, P206, DOI 10.1093/ptj/67.2.206
   Carr J, 1998, NEUROLOGICAL REHABIL, V0, P0
   Crosbie J, 2004, CLIN REHABIL, V18, P60, DOI 10.1191/0269215504cr702oa
   Decety J, 1989, BEHAV BRAIN RES, V34, P35, DOI 10.1016/S0166-4328(89)80088-9
   Decety J, 1996, BEHAV BRAIN RES, V72, P127
   Decety J, 1996, BEHAV BRAIN RES, V77, P45, DOI 10.1016/0166-4328(95)00225-1
   Decety J, 1996, COGNITIVE BRAIN RES, V3, P87, DOI 10.1016/0926-6410(95)00033-X
   Decety J, 1990, ACTA PSYCHOL, V73, P13, DOI 10.1016/0001-6918(90)90056-L
   Depedrocuesta J, 1992, ACTA NEUROL SCAND, V86, P433
   Difabio R, 1990, PHYS THER, V70, P542, DOI 10.1093/ptj/70.9.542
   Dijkerman H, 2004, CLIN REHABIL, V18, P538, DOI 10.1191/0269215504cr769oa
   Duncan PW, 1997, TOP STROKE REHABIL, V3, P1, DOI 10.1080/10749357.1997.11754126
   Duncan P, 1983, PHYS THER, V63, P1606, DOI 10.1093/ptj/63.10.1606
   Fairweather M, 1993, RES Q EXERCISE SPORT, V64, P385, DOI 10.1080/02701367.1993.10607591
   Fansler C, 1985, PHYS THER, V65, P1332, DOI 10.1093/ptj/65.9.1332
   Fuglmeyer A, 1975, SCAND J REHABIL MED, V7, P13
   Gladstone D, 2002, NEUROREHAB NEURAL RE, V16, P232, DOI 10.1177/154596802401105171
   Jorgensen H, 1995, ARCH PHYS MED REHAB, V76, P406, DOI 10.1016/S0003-9993(95)80568-0
   Kwakkel G, 1999, PHYSIOTHERAPY, V13, P457
   Lafleur M, 2002, NEUROIMAGE, V16, P142, DOI 10.1006/nimg.2001.1048
   Lashley K, 1924, ARCH NEURO PSYCHIATR, V12, P249, DOI 10.1001/archneurpsyc.1924.02200030002001
   Linden C, 1989, OCCUP THER J RES, V9, P155, DOI 10.1177/153944928900900303
   Lyle R, 1981, INT J REHABIL RES, V4, P483, DOI 10.1097/00004356-198112000-00001
   Page S, 2005, ARCH PHYS MED REHAB, V86, P399, DOI 10.1016/j.apmr.2004.10.002
   Page S, 2000, OCCUP THER J RES, V20, P200, DOI 10.1177/153944920002000304
   Page S, 2001, CLIN REHABIL, V15, P233, DOI 10.1191/026921501672063235
   Page S, 2001, PHYS THER, V81, P1455, DOI 10.1093/ptj/81.8.1455
   Parker VM, 1986, INT REHABIL MED, V8, P69
   Platz T, 2005, CLIN REHABIL, V19, P404, DOI 10.1191/0269215505cr832oa
   Roure R, 1999, PHYSIOL BEHAV, V66, P63, DOI 10.1016/S0031-9384(99)00026-8
   Szaflarski J, 2006, ARCH PHYS MED REHAB, V87, P1052, DOI 10.1016/j.apmr.2006.04.018
   Teng E, 1987, J CLIN PSYCHIAT, V48, P314
   Tower S, 1940, BRAIN, V63, P36, DOI 10.1093/brain/63.1.36
   Van DLJ, 2001, J REHABIL MED, V33, P110
   Van DLJ, 2001, ARCH PHYS MED REHAB, V82, P14, DOI 10.1053/apmr.2001.18668
   Weiss T, 1994, INT J PSYCHOPHYSIOL, V17, P91, DOI 10.1016/0167-8760(94)90059-0
NR 38
TC 285
Z9 310
U1 2
U2 34
PU LIPPINCOTT WILLIAMS & WILKINS
PI PHILADELPHIA
PA 530 WALNUT ST, PHILADELPHIA, PA 19106-3621 USA
SN 0039-2499
EI 
J9 STROKE
PD APR 15
PY 2007
VL 38
IS 4
BP 1293
EP 1297
DI 10.1161/01.STR.0000260205.67348.2b
PG 5
WC Clinical Neurology; Peripheral Vascular Disease
SC Neurosciences & Neurology; Cardiovascular System & Cardiology
GA 150JD
UT WOS:000245211400036
PM 17332444
ER

PT J
AU Sprigg, N.
   Willmot, MR
   Gray, LJ
   Sunderland, A.
   Pomeroy, V.
   Walker, M.
   Bath, PMW
AF Sprigg, N
   Willmot, M
   Gray, L
   Sunderland, A
   Pomeroy, V
   Walker, M
   Bath, P
[truncated: 136,344 more chars]
