# Supplementary material for: Rehabilitation of motor function after stroke: A bibliometric analysis of global research from 2004 to 2022
Source: Front Aging Neurosci. 2022 Nov 2;14:1024163. doi: 10.3389/fnagi.2022.1024163 (PMC9667945; doi:10.3389/fnagi.2022.1024163)
Supplement: Supplementary file 1 [file Data_Sheet_1.zip › download2008u87.txt]

PT J
AU Lang, CE
   Edwards, DF
   Birkenmeier, RL
   Dromerick, AW
AF Lang, Catherine
   Edwards, Dorothy
   Birkenmeier, Rebecca
   Dromerick, Alexander
TI Estimating minimal clinically important differences of upper-extremity measures early after stroke
SO ARCHIVES OF PHYSICAL MEDICINE AND REHABILITATION
LA English
DT Article
DE outcome assessment (health care); rehabilitation; stroke; upper extremity
ID research arm test; quality-of-life; motor function-test; health-status; sensorimotor impairment; interrater reliability; barthel index; forced use; recovery; rehabilitation
AB Objective: To estimate minimal clinically important difference (MCID) values of several upper-extremity measures early after stroke. Design: Data in this report were collected during the Very Early Constraint-induced Therapy for Recovery of Stroke trial, an acute, single-blind randomized controlled trial of constraint-induced movement therapy. Subjects were tested at the prerandomization baseline assessment (average days poststroke, 9.5d) and the first posttreatment assessment (average days poststroke, 25.9d). At each time point, the affected upper extremity was evaluated with,I battery of 6 tests. At the second assessment, subjects were also asked to provide a global rating of perceived changes in their affected upper extremity. Anchor-based MCID values were calculated separately for the affected dominant upper extremities and the affected nondominant upper extremities for each of the 6 tests. Setting: Inpatient rehabilitation hospital. Participants: Fifty-two people with hemiparesis poststroke. Interventions: Not applicable. Main Outcome Measures: Estimated MCID values for grip strength, composite upper-extremity strength, Action Research Arm Test (ARAT), Wolf Motor Function Test (WMFT), Motor Activity Log (MAL), and duration of upper-extremity use as measured with accelerometry. Results: MCID values for grip strength were 5.0 and 6.2kg for the affected dominant and nondominant sides, respectively. MCID values for the ARAT were 12 and 17 points, for the WMFT function score were 1.0 and 1.2 points, and for the MAL quality of movement score were 1.0 and 1.1 points for the 2 sides, respectively. MCID values were indeterminate for the dominant (composite strength), the nondominant (WMFT time score), and both affected sides (duration of use) for the other measures. Conclusions: Our data provide some of the first estimates of MCID values for upper-extremity standardized measures early after stroke. Future Studies with larger sample sizes are needed to refine these estimates and to determine whether MCID values are modified by time poststroke.
C1 [Lang, Catherine E.] Washington Univ, Sch Med, Program Phys Therapy, St Louis, MO 63108 USA.
   [Lang, Catherine E.; Edwards, Dorothy F.; Birkenmeier, Rebecca L.] Washington Univ, Sch Med, Program Occupat Therapy, St Louis, MO 63108 USA.
   [Lang, Catherine E.; Edwards, Dorothy F.] Washington Univ, Sch Med, Dept Neurol, St Louis, MO 63108 USA.
   [Edwards, Dorothy F.] Univ Wisconsin, Dept Kinesiol, Madison, WI USA.
   [Dromerick, Alexander W.] Natl Rehabil Hosp, Washington, DC USA.
RP Lang, CE (通讯作者)，Washington Univ, Sch Med, Program Phys Therapy, Campus Box 8502,4444 Forest Pk, St Louis, MO 63108 USA.
EM langc@wustl.edu
FU National Institutes of Health [NS41261, HD047669]; James S. McDonnell Foundation [21002032]; EUNICE KENNEDY SHRIVER NATIONAL INSTITUTE OF CHILD HEALTH &HUMAN DEVELOPMENT [K01HD047669] Funding Source: NIH RePORTER; NATIONAL INSTITUTE OF NEUROLOGICAL DISORDERS AND STROKE [R01NS041261] Funding Source: NIH RePORTER
CR Andrews A, 1996, PHYS THER, V76, P248, DOI 10.1093/ptj/76.3.248
   Barak S, 2006, NEURORX, V3, P505, DOI 10.1016/j.nurx.2006.07.009
   Beaton D, 2002, CURR OPIN RHEUMATOL, V14, P109, DOI 10.1097/00002281-200203000-00006
   Beninato M, 2006, ARCH PHYS MED REHAB, V87, P32, DOI 10.1016/j.apmr.2005.08.130
   Bertrand A, 2007, CLIN REHABIL, V21, P248, DOI 10.1177/0269215506070792
   Boissy P, 1999, CLIN REHABIL, V13, P354, DOI 10.1191/026921599676433080
   Caro J, 2000, STROKE, V31, P582, DOI 10.1161/01.STR.31.3.582
   Coeytaux R, 2006, J CLIN EPIDEMIOL, V59, P374, DOI 10.1016/j.jclinepi.2005.05.010
   De VH, 2006, HEALTH QUAL LIFE OUT, V4, P0, DOI 10.1186/1477-7525-4-54
   Dromerick A, 2007, STROKE, V38, P465
   Duncan P, 2000, NEUROPHARMACOLOGY, V39, P835, DOI 10.1016/S0028-3908(00)00003-4
   Finch E, 2002, PHYS REHABILITATION, V0, P0
   Fritz S, 2007, PHYS THER, V87, P170, DOI 10.2522/ptj.20060101
   Harrison , 1985, PHYSIOTHER CAN, V37, P65, DOI 10.3138/PTC.37.2.065
   Hays R, 2000, PHARMACOECONOMICS, V18, P419, DOI 10.2165/00019053-200018050-00001
   Hsieh C, 1998, AGE AGEING, V27, P107, DOI 10.1093/ageing/27.2.107
   Hsieh Y, 2007, NEUROREHAB NEURAL RE, V21, P233, DOI 10.1177/1545968306294729
   Iyer L, 2003, PHYS THER, V83, P888, DOI 10.1093/ptj/83.10.888
   Jaeschke R, 1989, CONTROL CLIN TRIALS, V10, P407, DOI 10.1016/0197-2456(89)90005-6
   Jorgensen H, 1995, ARCH PHYS MED REHAB, V76, P406, DOI 10.1016/S0003-9993(95)80568-0
   Juniper E, 1994, J CLIN EPIDEMIOL, V47, P81, DOI 10.1016/0895-4356(94)90036-1
   Katzman R, 1983, AM J PSYCHIAT, V140, P734
   Kazis L, 1989, MED CARE, V27, P0, DOI 10.1097/00005650-198903001-00015
   Lang CE, 2007, J NEUROL PHYS THER, V31, P56
   Lang C, 2006, ARCH PHYS MED REHAB, V87, P1605, DOI 10.1016/j.apmr.2006.09.003
   Lauridsen H, 2006, BMC MUSCULOSKEL DIS, V7, P0, DOI 10.1186/1471-2474-7-82
   Lyle R, 1981, INT J REHABIL RES, V4, P483, DOI 10.1097/00004356-198112000-00001
   Morris D, 2001, ARCH PHYS MED REHAB, V82, P750, DOI 10.1053/apmr.2001.23183
   Osoba D, 1998, J CLIN ONCOL, V16, P139, DOI 10.1200/JCO.1998.16.1.139
   Platz T, 2005, CLIN REHABIL, V19, P404, DOI 10.1191/0269215505cr832oa
   Ringash J, 2007, CANCER-AM CANCER SOC, V110, P196, DOI 10.1002/cncr.22799
   Schmidt RT, 1970, ARCH PHYS MED REHABIL, V51, P321
   Spieler J, 2004, CEREBROVASC DIS, V17, P134, DOI 10.1159/000075782
   Taub E, 1993, ARCH PHYS MED REHAB, V74, P347
   Uswatte G, 2005, ARCH PHYS MED REHAB, V86, P1498, DOI 10.1016/j.apmr.2005.01.010
   Uswatte G, 2000, STROKE, V31, P662, DOI 10.1161/01.STR.31.3.662
   Uswatte G, 2005, STROKE, V36, P2493, DOI 10.1161/01.STR.0000185928.90848.2e
   Van DLJ, 2001, J REHABIL MED, V33, P110
   Van DLJ, 2001, ARCH PHYS MED REHAB, V82, P14, DOI 10.1053/apmr.2001.18668
   Van DLJ, 2004, STROKE, V35, P1410, DOI 10.1161/01.STR.0000126900.24964.7e
   Van DLJ, 1999, STROKE, V30, P2369, DOI 10.1161/01.STR.30.11.2369
   Wagner J, 2007, PHYS THER, V87, P751, DOI 10.2522/ptj.20060135
   Wagner J, 2006, NEUROREHAB NEURAL RE, V20, P406, DOI 10.1177/1545968306286957
   Wallace D, 2002, J CLIN EPIDEMIOL, V55, P922, DOI 10.1016/S0895-4356(02)00410-9
   Wolf S, 1989, EXP NEUROL, V104, P125, DOI 10.1016/S0014-4886(89)80005-6
   Wolf S, 2001, STROKE, V32, P1635, DOI 10.1161/01.STR.32.7.1635
   Wyrwich K, 1999, MED CARE, V37, P469, DOI 10.1097/00005650-199905000-00006
   Wyrwich K, 2000, J EVAL CLIN PRACT, V6, P39, DOI 10.1046/j.1365-2753.2000.00238.x
NR 48
TC 242
Z9 243
U1 0
U2 20
PU W B SAUNDERS CO-ELSEVIER INC
PI PHILADELPHIA
PA 1600 JOHN F KENNEDY BOULEVARD, STE 1800, PHILADELPHIA, PA 19103-2899 USA
SN 0003-9993
EI 
J9 ARCH PHYS MED REHAB
PD SEP 15
PY 2008
VL 89
IS 9
BP 1693
EP 1700
DI 10.1016/j.apmr.2008.02.022
PG 8
WC Rehabilitation; Sport Sciences
SC Rehabilitation; Sport Sciences
GA 346GR
UT WOS:000259057300008
PM 18760153
ER

PT J
AU Takeuchi, Naoyuki
   Tada, Takeo
   Toshima, Masahiko
   Chuma, Takayo
   Matsuo, Yuichiro
   Ikoma, Katsunori
AF Takeuchi, Naoyuki
   Tada, Takeo
   Toshima, Masahiko
   Chuma, Takayo
   Matsuo, Yuichiro
   Ikoma, Katsunori
TI Inhibition of the unaffected motor cortex by 1 Hz repetitive transcranial magnetic stimulation enhances motor performance and training effect of the paretic hand in patients with chronic stroke
SO JOURNAL OF REHABILITATION MEDICINE
LA English
DT Article
DE repetitive transcranial magnetic stimulation; neuronal plasticity; motor learning; stroke; rehabilitation
ID excitability; recovery; depression; modulation; mechanism; induction; tm
AB Objective: Recent reports demonstrated that low-frequency repetitive transcranial magnetic stimulation (rTMS) over the unaffected hemisphere improved the affected hand function in chronic stroke patients. We investigated whether 1 Hz rTMS improved the motor learning of the affected hand in patients after stroke. Design: A double-blind study. Patients: Twenty patients with chronic subcortical stroke. Methods: The patients were randomly assigned to receive either a sub-threshold rTMS over the unaffected hemisphere (1 Hz, 25 minutes) or sham stimulation, and all patients performed a pinching task after stimulation. We evaluated the motor function of the affected hand and the excitatory and inhibitory function of the affected motor cortex by transcranial magnetic stimulation. Results: Compared with sham stimulation, rTMS induced an increase in the excitability of the affected motor cortex (p<0.001) and an improvement in acceleration of the affected hand (p=0.006). Moreover, the effect of motor training on pinch force was enhanced by rTMS (p<0.001). These improvement in the motor function lasted for one week after rTMS and motor training (p < 0.001). Conclusion: rTMS improved the motor learning of the affected hand in patients after stroke; thus, it can apply as a new rehabilitation strategy for patients after stroke.
C1 [Takeuchi, Naoyuki; Chuma, Takayo; Matsuo, Yuichiro; Ikoma, Katsunori] Hokkaido Univ Hosp, Dept Rehabil Med, JP-0600814 Sapporo, Hokkaido, Japan.
   [Tada, Takeo] Hosp Sasson, Dept Rehabil Med, Otaru, Hokkaido, Japan.
   [Toshima, Masahiko] Hosp Tokeidai, Dept Rehabil Med Carres Sapporo, Sapporo, Hokkaido, Japan.
RP Takeuchi, N (通讯作者)，Hokkaido Univ Hosp, Dept Rehabil Med, North14 West5, JP-0600814 Sapporo, Hokkaido, Japan.
EM naoyuki@med.hokudai.ac.jp
CR Chen R, 2002, NEUROSCIENCE, V111, P761, DOI 10.1016/S0306-4522(02)00025-8
   Chen R, 1997, NEUROLOGY, V48, P1398, DOI 10.1212/WNL.48.5.1398
   Fregni F, 2005, NEUROREPORT, V16, P1551, DOI 10.1097/01.wnr.0000177010.44602.5e
   Fregni F, 2006, STROKE, V37, P2115, DOI 10.1161/01.STR.0000231390.58967.6b
   Fuglmeyer A, 1975, SCAND J REHABIL MED, V7, P13
   Heide G, 2006, EXP BRAIN RES, V171, P26, DOI 10.1007/s00221-005-0262-0
   Hummel F, 2005, CURR OPIN NEUROL, V18, P667, DOI 10.1097/01.wco.0000189876.37475.42
   Iyer M, 2003, J NEUROSCI, V23, P10867
   Kobayashi M, 2004, NEUROLOGY, V62, P91, DOI 10.1212/WNL.62.1.91
   Kujirai T, 1993, J PHYSIOL-LONDON, V471, P501, DOI 10.1113/jphysiol.1993.sp019912
   Lefaucheur J, 2006, NEUROPHYSIOL CLIN, V36, P105, DOI 10.1016/j.neucli.2006.08.011
   Liepert J, 2004, BRAIN RES, V1003, P68, DOI 10.1016/j.brainres.2003.12.039
   Lisanby S, 2001, BIOL PSYCHIAT, V49, P460, DOI 10.1016/S0006-3223(00)01110-0
   Maeda F, 2000, CLIN NEUROPHYSIOL, V111, P800, DOI 10.1016/S1388-2457(99)00323-5
   Mansur C, 2005, NEUROLOGY, V64, P1802, DOI 10.1212/01.WNL.0000161839.38079.92
   Muellbacher W, 2002, NATURE, V415, P640, DOI 10.1038/nature712
   Muellbacher W, 2002, ARCH NEUROL-CHICAGO, V59, P1278, DOI 10.1001/archneur.59.8.1278
   Muellbacher W, 2000, CLIN NEUROPHYSIOL, V111, P1002, DOI 10.1016/S1388-2457(00)00284-4
   Murase N, 2004, ANN NEUROL, V55, P400, DOI 10.1002/ana.10848
   Pascual-leone A, 1999, NEUROPSYCHOLOGIA, V37, P207
   Pascual-leone A, 2005, ANNU REV NEUROSCI, V28, P377, DOI 10.1146/annurev.neuro.27.070203.144216
   Rijntjes M, 2006, CURR OPIN NEUROL, V19, P76, DOI 10.1097/01.wco.0000203886.28068.38
   Siebner H, 2004, J NEUROSCI, V24, P3379, DOI 10.1523/JNEUROSCI.5316-03.2004
   Takeuchi N, 2005, STROKE, V36, P2681, DOI 10.1161/01.STR.0000189658.51972.34
   Ward N, 2004, ARCH NEUROL-CHICAGO, V61, P1844, DOI 10.1001/archneur.61.12.1844
   Wassermann E, 1998, EVOKED POTENTIAL, V108, P1, DOI 10.1016/S0168-5597(97)00096-8
   Ziemann U, 2004, J NEUROSCI, V24, P1666, DOI 10.1523/JNEUROSCI.5016-03.2004
NR 27
TC 145
Z9 155
U1 0
U2 12
PU FOUNDATION REHABILITATION INFORMATION
PI UPPSALA
PA TRADGARDSGATAN 14, UPPSALA, SE-753 09, SWEDEN
SN 1650-1977
EI 
J9 J REHABIL MED
PD APR 15
PY 2008
VL 40
IS 4
BP 298
EP 303
DI 10.2340/16501977-0181
PG 6
WC Rehabilitation; Sport Sciences
SC Rehabilitation; Sport Sciences
GA 297EB
UT WOS:000255598800009
PM 18382826
ER

PT J
AU Mark, VW
   Taub, Edward
   Perkins, Christi
   Gauthier, Lynne
   Uswatte, Gitendra
AF Mark, Victor
   Taub, Edward
   Perkins, Christi
   Gauthier, Lynne
   Uswatte, Gitendra
TI MRI infarction load and CI therapy outcomes for chronic post-stroke hemiparesis
SO RESTORATIVE NEUROLOGY AND NEUROSCIENCE
LA English
DT Review
DE cerebrovascular accident; rehabilitation; magnetic resonance imaging; neuronal plasticity; movement; diagnostic imaging
ID middle cerebral-artery; induced movement therapy; diffusion-weighted mri; ischemic lesion volume; stroke-data-bank; computed tomographic scan; randomized clinical-trial; upper extremity function; white-matter lesion; motor function-test
AB Purpose: To evaluate the effect of total cerebral infarction volume on motor status and treatment responses to Constraint-Induced Movement therapy (CI therapy) in patients with chronic post-stroke hemiparesis and limb nonuse. In most studies of clinical-radiological correspondences, infarct volume has been found to predict clinical status. Methods: 60 adult patients who met inclusion criteria for Cl therapy underwent standard structural brain MRI around the time of treatment. We tested whether the total volume of infarcted tissue predicted pre-treatment values and pre- to post-treatment changes on standard assessments of laboratory- and real-world-based upper extremity movement. Results: The patients significantly improved from baseline clinical motor measures after CI therapy. The range of infarction volumes was comparable to those of other stroke studies. In contrast, total infarction volume was not correlated with any of the motor measures. The absence of correlation was maintained even when evaluating only patients with either unilateral or solitary cerebral infarctions, or with respect to severity of baseline motor impairment or variations in the forms of therapy. Conclusion: The findings suggest that certain standard motor measures in chronic hemiparetic stroke (limb movement in the laboratory, limb use in the life situation, changes in these measures following efficacious Cl therapy) are insensitive to infarction load. Our findings are consistent with the hypothesis that plastic brain reorganization after stroke attenuates the effect of infarct volume on purposive limb movement. However, we cannot exclude the possibilities that the specific methods we used to assess upper limb status may be generally insensitive to infarction load, or that the stringent inclusion criteria for this research precluded detecting an effect of infarction load. Further study to evaluate these relationships in the acute-subacute stroke phases and among patients with more severe motor deficits would help to clarify the basis for the lack of an infarction load effect.
C1 [Mark, Victor W.] Univ Alabama Birmingham, Dept Phys Med & Rehabil, Birmingham, AL 35249 USA.
   [Taub, Edward; Perkins, Christi; Gauthier, Lynne; Uswatte, Gitendra] Univ Alabama Birmingham, Dept Psychol, Birmingham, AL USA.
RP Mark, VW (通讯作者)，Univ Alabama Birmingham, Dept Phys Med & Rehabil, 619 19th St S,SRC 190, Birmingham, AL 35249 USA.
EM vwmark@uab.edu
FU EUNICE KENNEDY SHRIVER NATIONAL INSTITUTE OF CHILD HEALTH &HUMAN DEVELOPMENT [R01HD034273] Funding Source: NIH RePORTER; NICHD NIH HHS [HD34273] Funding Source: Medline
CR Alberts MJ, 1992, DYSPHAGIA, V7, P170, DOI 10.1007/BF02493452
   Andrews K, 1979, RHEUMATOL REHABIL, V18, P43, DOI 10.1093/rheumatology/18.1.43
   Baird A, 2001, LANCET, V357, P2095, DOI 10.1016/S0140-6736(00)05183-7
   Bang O, 2005, J NEUROL NEUROSUR PS, V76, P1222, DOI 10.1136/jnnp.2004.059998
   Barber P, 1998, NEUROLOGY, V51, P418, DOI 10.1212/WNL.51.2.418
   Bayona NA, 2005, TOP STROKE REHABIL, V12, P27
   Beaulieu C, 1999, ANN NEUROL, V46, P568, DOI 10.1002/1531-8249(199910)46:4<568::AID-ANA4>3.0.CO;2-R
   Beloosesky Y, 1995, AGE AGEING, V24, P515, DOI 10.1093/ageing/24.6.515
   Bigler E, 2001, INVEST RADIOL, V36, P539, DOI 10.1097/00004424-200109000-00006
   Binkofski F, 2001, CEREBROVASC DIS, V11, P273, DOI 10.1159/000047650
   Bokura H, 1998, J NEUROL, V245, P116, DOI 10.1007/s004150050189
   Bonita R, 1988, STROKE, V19, P1497, DOI 10.1161/01.STR.19.12.1497
   Bouza H, 1994, NEUROPEDIATRICS, V25, P60, DOI 10.1055/s-2008-1071587
   Briley D, 1997, J AM GERIATR SOC, V45, P1434, DOI 10.1111/j.1532-5415.1997.tb03192.x
   Brott T, 1989, STROKE, V20, P871, DOI 10.1161/01.STR.20.7.871
   Buonocore M, 2000, G ITAL MED LAV ERGON, V22, P275
   Cappa S, 1999, NEUROPSYCHOLOGY, V5, P195
   Castillo M, 1996, RADIOGRAPHICS, V16, P241, DOI 10.1148/radiographics.16.2.8966284
   Catz A, 1988, EUR NEUROL, V28, P171, DOI 10.1159/000116259
   Censori B, 1996, STROKE, V27, P1205, DOI 10.1161/01.STR.27.7.1205
   Chamorro A, 1995, STROKE, V26, P573, DOI 10.1161/01.STR.26.4.573
   Chaudhuri G, 1988, ARCH PHYS MED REHAB, V69, P496
   Chen C, 2000, ARCH PHYS MED REHAB, V81, P447, DOI 10.1053/mr.2000.3837
   Chua M, 1995, ARCH NEUROL-CHICAGO, V52, P496, DOI 10.1001/archneur.1995.00540290086022
   Clark W, 1997, HDB NEUROLOGIC RATIN, V0, P161
   Cohen B, 2007, AM J NEURORADIOL, V28, P907
   Crafton K, 2003, BRAIN, V126, P1650, DOI 10.1093/brain/awg159
   Cramer S, 2007, STROKE, V38, P2108, DOI 10.1161/STROKEAHA.107.485631
   Daniels S, 1999, J NEUROIMAGING, V9, P91, DOI 10.1111/jon19999291
   De RJ, 2004, CEREBROVASC DIS, V17, P320, DOI 10.1159/000077343
   Demeurisse G, 1985, EUR NEUROL, V24, P134, DOI 10.1159/000115774
   Derex L, 2004, J NEUROL SCI, V225, P3, DOI 10.1016/j.jns.2004.05.020
   Dombovy ML, 1988, ADV NEUROL, V47, P265
   Engelter S, 2003, CEREBROVASC DIS, V15, P188, DOI 10.1159/000068826
   Exner C, 2001, NEUROLOGY, V57, P2054, DOI 10.1212/WNL.57.11.2054
   Fink J, 2002, STROKE, V33, P954, DOI 10.1161/01.STR.0000013069.24300.1D
   Finocchi C, 1996, ITAL J NEUROL SCI, V17, P341, DOI 10.1007/BF01999896
   Fitzek S, 2001, EUR J RADIOL, V39, P180, DOI 10.1016/S0720-048X(01)00372-2
   Flach H, 2004, J ENDOVASC THER, V11, P251, DOI 10.1583/03-1128.1
   Fridriksson J, 2002, APHASIOLOGY, V16, P859, DOI 10.1080/02687030244000347
   Ganesan V, 1999, ARCH DIS CHILD, V81, P295, DOI 10.1136/adc.81.4.295
   Graham G, 1995, STROKE, V26, P225, DOI 10.1161/01.STR.26.2.225
   Hakkennes S, 2005, AUST J PHYSIOTHER, V51, P221, DOI 10.1016/S0004-9514(05)70003-9
   Han L, 2002, STROKE, V33, P1920, DOI 10.1161/01.STR.0000019792.59599.CC
   Hand P, 2006, NEUROLOGY, V66, P1159, DOI 10.1212/01.wnl.0000202524.43850.81
   Hayman L, 1989, AM J NEURORADIOL, V10, P557
   Hendricks H, 2002, ARCH PHYS MED REHAB, V83, P1629, DOI 10.1053/apmr.2002.35473
   Hoffmann M, 2006, COGN BEHAV NEUROL, V19, P85, DOI 10.1097/01.wnn.0000213903.59827.50
   Jacobs K, 1991, SCIENCE, V251, P944, DOI 10.1126/science.2000496
   Jacobs M, 2001, STROKE, V32, P950, DOI 10.1161/01.STR.32.4.950
   Jehkonen M, 2007, EUR NEUROL, V58, P210, DOI 10.1159/000107941
   Johnston K, 2000, STROKE, V31, P448, DOI 10.1161/01.STR.31.2.448
   Jorgensen H, 1994, NEUROLOGY, V44, P1793, DOI 10.1212/WNL.44.10.1793
   Karnath H, 2005, NEUROLOGY, V64, P1014, DOI 10.1212/01.WNL.0000154527.72841.4A
   Kertesz A, 1984, BRAIN, V107, P921, DOI 10.1093/brain/107.3.921
   Kim J, 2000, NEUROLOGY, V54, P1805, DOI 10.1212/WNL.54.9.1805
   Kim J, 2002, J NEUROL, V249, P805, DOI 10.1007/s00415-002-0714-4
   Kirk A, 1989, NEUROPSYCHOLOGIA, V27, P881, DOI 10.1016/0028-3932(89)90011-0
   Kirton A, 2007, STROKE, V38, P974, DOI 10.1161/01.STR.0000258101.67119.72
   Kissela B, 2001, STROKE, V32, P1285, DOI 10.1161/01.STR.32.6.1285
   Kluytmans M, 2000, EUR RADIOL, V10, P1434, DOI 10.1007/s003300000501
   Kopp B, 1999, NEUROREPORT, V10, P807, DOI 10.1097/00001756-199903170-00026
   Kreel L, 1991, BRIT J RADIOL, V64, P1096, DOI 10.1259/0007-1285-64-768-1096
   Kwakkel G, 2003, STROKE, V34, P2181, DOI 10.1161/01.STR.0000087172.16305.CD
   Lawrence E, 2001, STROKE, V32, P1279, DOI 10.1161/01.STR.32.6.1279
   Lee R, 1984, J NEUROSURG, V61, P449, DOI 10.3171/jns.1984.61.3.0449
   Leibovitch F, 1998, NEUROLOGY, V50, P901, DOI 10.1212/WNL.50.4.901
   Leinonen J, 2000, STROKE, V31, P33, DOI 10.1161/01.STR.31.1.33
   Levine D, 1986, NEUROLOGY, V36, P362, DOI 10.1212/WNL.36.3.362
   Liepert J, 1998, NEUROSCI LETT, V250, P5, DOI 10.1016/S0304-3940(98)00386-3
   Liepert J, 2000, STROKE, V31, P1210, DOI 10.1161/01.STR.31.6.1210
   Lindgren A, 1994, STROKE, V25, P1371, DOI 10.1161/01.STR.25.7.1371
   Lovblad K, 1997, ANN NEUROL, V42, P164
   Lyden P, 1994, STROKE, V25, P2421, DOI 10.1161/01.STR.25.12.2421
   Mantyla R, 2000, STROKE, V31, P695, DOI 10.1161/01.STR.31.3.695
   Mark VW, 2006, EURA MEDICOPHYS, V42, P269
   Mark V, 2006, NEUROREHABILITATION, V21, P139
   Mark V, 2004, RESTOR NEUROL NEUROS, V22, P317
   Mark V, 1992, APHASIOLOGY, V6, P121, DOI 10.1080/02687039208248584
   Marshall V, 1988, RADIOLOGY, V167, P517, DOI 10.1148/radiology.167.2.3357964
   Mateo I, 2006, CLIN NEUROL NEUROSUR, V108, P628, DOI 10.1016/j.clineuro.2005.10.002
   Meerwaldt J, 1983, J NEUROL NEUROSUR PS, V46, P426, DOI 10.1136/jnnp.46.5.426
   Meldrum D, 2004, CLIN REHABIL, V18, P694, DOI 10.1191/0269215504cr753oa
   Menezes N, 2007, STROKE, V38, P194, DOI 10.1161/01.STR.0000251792.76080.45
   Mezger G, 1988, REHABILITATION (STUTTG), V27, P80
   Miller L, 1979, ARCH PHYS MED REHAB, V60, P108
   Mohr J, 1993, J NEUROL NEUROSUR PS, V56, P344, DOI 10.1136/jnnp.56.4.344
   Morris DM, 2006, EURA MEDICOPHYS, V42, P257
   Morris D, 2001, ARCH PHYS MED REHAB, V82, P750, DOI 10.1053/apmr.2001.23183
   Morris P, 1996, J NEUROPSYCH CLIN N, V8, P153
   Nadeau S, 2004, J REHABIL RES DEV, V41, P525, DOI 10.1682/JRRD.2003.07.0108
   Naeser M, 1987, ARCH NEUROL-CHICAGO, V44, P73, DOI 10.1001/archneur.1987.00520130057018
   Naeser M, 1998, BRAIN LANG, V62, P1, DOI 10.1006/brln.1997.1866
   Naeser M, 1981, BRAIN LANG, V12, P140, DOI 10.1016/0093-934X(81)90010-9
   Nys G, 2006, BRAIN, V129, P2148, DOI 10.1093/brain/awl199
   Nys G, 2005, J NEUROL SCI, V228, P27, DOI 10.1016/j.jns.2004.09.031
   Nys G, 2005, J INT NEUROPSYCH SOC, V11, P795, DOI 10.1017/S1355617705050952
   Ogar J, 2006, BRAIN LANG, V97, P343, DOI 10.1016/j.bandl.2006.01.008
   Olsen T, 1991, ACTA NEUROL SCAND, V83, P254, DOI 10.1111/j.1600-0404.1991.tb04692.x
   Paciaroni M, 2004, EUR NEUROL, V51, P162, DOI 10.1159/000077663
   Pan S, 2006, DISABIL REHABIL, V28, P977, DOI 10.1080/09638280500404438
   Pantano P, 1996, BRAIN, V119, P1849, DOI 10.1093/brain/119.6.1849
   Parsons M, 2000, NEUROLOGY, V55, P498, DOI 10.1212/WNL.55.4.498
   Pendlebury S, 1999, STROKE, V30, P956, DOI 10.1161/01.STR.30.5.956
   Pineiro R, 2000, STROKE, V31, P672, DOI 10.1161/01.STR.31.3.672
   Pohjasvaara T, 2000, ARCH NEUROL-CHICAGO, V57, P1295, DOI 10.1001/archneur.57.9.1295
   Sanak D, 2006, NEURORADIOLOGY, V48, P632, DOI 10.1007/s00234-006-0105-0
   Saunders D, 1995, STROKE, V26, P2272, DOI 10.1161/01.STR.26.12.2272
   Saver J, 1999, STROKE, V30, P293, DOI 10.1161/01.STR.30.2.293
   Schaechter J, 2004, PROG NEUROBIOL, V73, P61, DOI 10.1016/j.pneurobio.2004.04.001
   Schiemanck S, 2006, STROKE, V37, P1050, DOI 10.1161/01.STR.0000206462.09410.6f
   Schiemanck S, 2005, RESTOR NEUROL NEUROS, V23, P257
   Schiemanck S, 2005, NEUROREHAB NEURAL RE, V19, P133, DOI 10.1177/154596830501900207
   Schmidt R, 1993, EUR ARCH PSY CLIN N, V243, P11, DOI 10.1007/BF02191518
   Selnes O, 1983, ANN NEUROL, V13, P558, DOI 10.1002/ana.410130515
   Singer O, 2006, STROKE, V37, P2726, DOI 10.1161/01.STR.0000244809.67376.10
   Sunderland A, 1992, J NEUROL NEUROSUR PS, V55, P530, DOI 10.1136/jnnp.55.7.530
   Takagi S, 1981, STROKE, V12, P835, DOI 10.1161/01.STR.12.6.835
   Tatemichi T, 1990, STROKE, V21, P858, DOI 10.1161/01.STR.21.6.858
   Taub E, 2006, EURA MEDICOPHYS, V42, P241
   Taub E, 2006, STROKE, V37, P1045, DOI 10.1161/01.STR.0000206463.66461.97
   Taub E, 1993, ARCH PHYS MED REHAB, V74, P347
   Taub E, 1999, J REHABIL RES DEV, V36, P237
   Taub E, 1977, EXERCISE SPORT SCI R, V5, P335
   Ten DV, 2005, NEUROLOGY, V64, P1807, DOI 10.1212/01.WNL.0000161844.00797.73
   Thijs V, 2000, STROKE, V31, P2597, DOI 10.1161/01.STR.31.11.2597
   Tong D, 1998, NEUROLOGY, V50, P864, DOI 10.1212/WNL.50.4.864
   Twitchell T, 1951, BRAIN, V74, P443, DOI 10.1093/brain/74.4.443
   Uswatte G, 2006, NEUROLOGY, V67, P1189, DOI 10.1212/01.wnl.0000238164.90657.c2
   Uswatte G, 2006, NEUROREHABILITATION, V21, P147
   Valdimarsson E, 1982, ACTA NEUROL SCAND, V65, P133
   Van DLJ, 2004, STROKE, V35, P1410, DOI 10.1161/01.STR.0000126900.24964.7e
   Van EK, 1998, STROKE, V29, P1783, DOI 10.1161/01.STR.29.9.1783
   Van PR, 2004, CLIN REHABIL, V18, P833, DOI 10.1191/0269215504cr843oa
   Vataja R, 2004, J NEUROPSYCH CLIN N, V16, P156, DOI 10.1176/appi.neuropsych.16.2.156
   Viswanathan A, 2006, BRAIN, V129, P2375, DOI 10.1093/brain/awl177
   Wardlaw J, 2002, NEUROLOGY, V59, P1381, DOI 10.1212/01.WNL.0000032495.71720.C3
   Williams A, 1980, CLIN APPL, V2, P371
   Wolf S, 1989, EXP NEUROL, V104, P125, DOI 10.1016/S0014-4886(89)80005-6
   Wolf S, 2001, STROKE, V32, P1635, DOI 10.1161/01.STR.32.7.1635
   Wolf S, 2006, JAMA-J AM MED ASSOC, V296, P2095, DOI 10.1001/jama.296.17.2095
   Woo J, 1992, NEUROEPIDEMIOLOGY, V11, P143, DOI 10.1159/000110924
   Yarnell P, 1976, STROKE, V7, P516, DOI 10.1161/01.STR.7.5.516
   Zacharia A, 2006, AM J NEURORADIOL, V27, P972
NR 144
TC 24
Z9 26
U1 0
U2 4
PU IOS PRESS
PI AMSTERDAM
PA NIEUWE HEMWEG 6B, 1013 BG AMSTERDAM, NETHERLANDS
SN 0922-6028
EI 
J9 RESTOR NEUROL NEUROS
PD JUN 15
PY 2008
VL 26
IS 1
BP 13
EP 33
DI 
PG 21
WC Neurosciences
SC Neurosciences & Neurology
GA 306GQ
UT WOS:000256236700002
PM 18431003
ER

PT J
AU Janowski, Miroslaw
   Gornicka-pawlak, Elzbieta
   Kozlowska, Hanna
   Domanska-janik, Krystyna
   Gielecki, Jerzy
   Lukomska, Barbara
AF Janowski, Miroslaw
   Gornicka-pawlak, Elzbieta
   Kozlowska, Hanna
   Domanska-janik, Krystyna
   Gielecki, Jerzy
   Lukomska, Barbara
TI Structural and functional characteristic of a model for deep-seated lacunar infarct in rats
SO JOURNAL OF THE NEUROLOGICAL SCIENCES
LA English
DT Article
DE stroke; deep-brain lesion; ouabain; neurogenesis; neurorepair; cell-based therapy
ID neural stem-cell; focal cerebral-ischemia; in-vivo excitotoxicity; central-nervous-system; subventricular zone; progenitor cell; motor function; adult brain; enriched environment; ng2-expressing cell
AB Deep-brain lacunar infarct represents a significant clinical problem as it produces severe symptoms highly resistant to rehabilitation. The limited area of necrosis may facilitate neurorepair via the action of various novel neuroprotective strategies including cell-based therapies. The lesion was induced by stereotactic injection of ouabain into adult rat brains. Subsequent behavioral testing involved beam walking task, rotarod, visual discrimination task and apomorphine rotation. For morphological and topographical analysis brain slices were stained with H-E and evaluated under light microscopy. Lesion size was measured in absolute terms and in relation to the whole brain volume. Immunohistochemical analysis for the co-localization of BrdU with specific cell-type markers (PSA-NCAM, NG2, beta-tubulin III, GFAP, ED1) have has been performed, to determine the fare of newly generated cells with emphasis on evidence of neurogenesis. The lesion involved the basal ganglia, basal forebrain nuclei, internal capsule and striatum (just 1-2% of total brain volume). Significant and relatively stable behavioral deficits were observed up to 30 days. Furthermore, large numbers of cells are seen to be newly generated in response to injury with a significant proportion of these being present on account of neurogenesis. (c) 2008 Elsevier B.V. All rights reserved.
C1 [Janowski, Miroslaw; Gornicka-Pawlak, Elzbieta; Kozlowska, Hanna; Domanska-Janik, Krystyna; Lukomska, Barbara] Polish Acad Sci, Med Res Ctr, Dept NeuroRepair, PL-02106 Warsaw, Poland.
   [Janowski, Miroslaw] Med Univ Warsaw, Dept Neurosurg, PL-02097 Warsaw, Poland.
   [Gielecki, Jerzy] Med Univ Silesia, Dept Human Anat, PL-40072 Katowice, Poland.
RP Lukomska, B (通讯作者)，Polish Acad Sci, Med Res Ctr, Dept NeuroRepair, 5 Pawinskiego Str, PL-02106 Warsaw, Poland.
EM bluk@cmdik.pan.pl
FU Polish Ministry of Scientific Research and Higher Education [2P05/A05430]
CR Adams H, 1993, STROKE, V24, P35, DOI 10.1161/01.STR.24.1.35
   Adkins D, 2005, NEUROSCI LETT, V380, P214, DOI 10.1016/j.neulet.2005.01.036
   Aguirre A, 2004, J CELL BIOL, V165, P575, DOI 10.1083/jcb.200311141
   Arvidsson A, 2002, NAT MED, V8, P963, DOI 10.1038/nm747
   Bamford J, 1987, STROKE, V18, P545, DOI 10.1161/01.STR.18.3.545
   Belachew S, 2003, J CELL BIOL, V161, P169, DOI 10.1083/jcb.200210110
   Biernaskie J, 2004, J NEUROSCI, V24, P1245, DOI 10.1523/JNEUROSCI.3834-03.2004
   Biernaskie J, 2001, J NEUROSCI, V21, P5272, DOI 10.1523/JNEUROSCI.21-14-05272.2001
   Buffo A, 2005, P NATL ACAD SCI USA, V102, P18183, DOI 10.1073/pnas.0506535102
   Callaway J, 2003, NEUROPHARMACOLOGY, V44, P787, DOI 10.1016/S0028-3908(03)00068-6
   Candelario-jalil E, 2004, BRAIN RES, V1007, P98, DOI 10.1016/j.brainres.2004.01.078
   Cheng H, 2005, BRAIN RES, V1033, P28, DOI 10.1016/j.brainres.2004.10.067
   Chu K, 2004, BRAIN RES, V1016, P145, DOI 10.1016/j.brainres.2004.04.038
   Dawson M, 2003, MOL CELL NEUROSCI, V24, P476, DOI 10.1016/S1044-7431(03)00210-0
   Dawson M, 2000, J NEUROSCI RES, V61, P471, DOI 10.1002/1097-4547(20000901)61:5<471::AID-JNR1>3.0.CO;2-N
   Dobrossy M, 2003, EXP NEUROL, V184, P274, DOI 10.1016/S0014-4886(03)00028-1
   Doetsch F, 1999, CELL, V97, P703, DOI 10.1016/S0092-8674(00)80783-7
   Ekdahl C, 2003, P NATL ACAD SCI USA, V100, P13632, DOI 10.1073/pnas.2234031100
   Frost S, 2006, BEHAV BRAIN RES, V169, P206, DOI 10.1016/j.bbr.2006.01.014
   Fryxell K, 2001, STROKE, V32, P6, DOI 10.1161/01.STR.32.1.6
   Grabowski M, 1995, EXP NEUROL, V133, P96, DOI 10.1006/exnr.1995.1011
   Hicks A, 2007, NEUROSCIENCE, V146, P31, DOI 10.1016/j.neuroscience.2007.01.020
   Hofmeijer J, 2004, BRAIN RES, V1013, P74, DOI 10.1016/j.brainres.2004.03.057
   Ikeda R, 2004, EXP NEUROL, V189, P280, DOI 10.1016/j.expneurol.2004.05.040
   Jendelova P, 2003, MAGNET RESON MED, V50, P767, DOI 10.1002/mrm.10585
   Jeong S, 2003, STROKE, V34, P2258, DOI 10.1161/01.STR.0000083698.20199.1F
   Kelly S, 2004, P NATL ACAD SCI USA, V101, P11839, DOI 10.1073/pnas.0404474101
   Kozlowska H, 2007, STEM CELLS DEV, V16, P481, DOI 10.1089/scd.2007.9993
   Kundrotiene J, 2002, J NEUROTRAUM, V19, P69, DOI 10.1089/089771502753460259
   Laywell E, 2000, P NATL ACAD SCI USA, V97, P13883, DOI 10.1073/pnas.250471697
   Lecrux C, 2008, STROKE, V39, P448, DOI 10.1161/STROKEAHA.107.492934
   Levine J, 2001, TRENDS NEUROSCI, V24, P39, DOI 10.1016/S0166-2236(00)01691-X
   Lichtenwalner R, 2006, J CEREBR BLOOD F MET, V26, P1, DOI 10.1038/sj.jcbfm.9600170
   Ligon K, 2006, P NATL ACAD SCI USA, V103, P7853, DOI 10.1073/pnas.0511001103
   Lin S, 2005, NEURON, V46, P773, DOI 10.1016/j.neuron.2005.04.025
   Ostrowski R, 1998, FOLIA NEUROPATHOL, V36, P185
   Ottani A, 2003, BRAIN RES, V986, P181, DOI 10.1016/S0006-8993(03)03252-9
   Palmer T, 1995, MOL CELL NEUROSCI, V6, P474, DOI 10.1006/mcne.1995.1035
   Parent J, 2002, ANN NEUROL, V52, P802, DOI 10.1002/ana.10393
   Peters A, 2004, J NEUROCYTOL, V33, P345, DOI 10.1023/B:NEUR.0000044195.64009.27
   Ragozzino M, 2003, NEUROBIOL LEARN MEM, V80, P257, DOI 10.1016/S1074-7427(03)00077-7
   Risedal A, 2002, BRAIN RES BULL, V58, P315, DOI 10.1016/S0361-9230(02)00796-7
   Robinson M, 1990, NEUROSCI LETT, V118, P269, DOI 10.1016/0304-3940(90)90644-O
   Ruchoux M, 2003, AM J PATHOL, V162, P329, DOI 10.1016/S0002-9440(10)63824-2
   Sellers D, 2005, J ANAT, V207, P727, DOI 10.1111/j.1469-7580.2005.00480.x
   Shanina E, 2005, BEHAV BRAIN RES, V158, P69, DOI 10.1016/j.bbr.2004.08.007
   Shear D, 2004, BRAIN RES, V1026, P11, DOI 10.1016/j.brainres.2004.07.087
   Shen L, 2006, NEUROSCIENCE, V137, P393, DOI 10.1016/j.neuroscience.2005.08.092
   Tanaka Y, 2008, STROKE, V39, P205, DOI 10.1161/STROKEAHA.107.489906
   Thored P, 2006, STEM CELLS, V24, P739, DOI 10.1634/stemcells.2005-0281
   Van DSM, 2001, J NEUROSCI, V21, P8765, DOI 10.1523/JNEUROSCI.21-22-08765.2001
   Veldhuis W, 2003, J NEUROSCI, V23, P4127
   Veldhuis W, 2003, J CEREBR BLOOD F MET, V23, P62, DOI 10.1097/01.WCB.0000039287.37737.50
   Viswanathan A, 2007, NEUROLOGY, V69, P172, DOI 10.1212/01.wnl.0000265221.05610.70
   Wang K, 2004, NEUROSCI LETT, V364, P154, DOI 10.1016/j.neulet.2004.04.086
   Watson B, 1985, ANN NEUROL, V17, P497, DOI 10.1002/ana.410170513
   Windle V, 2005, BRAIN RES, V1044, P25, DOI 10.1016/j.brainres.2005.02.060
   Yamashita T, 2006, J NEUROSCI, V26, P6627, DOI 10.1523/JNEUROSCI.0149-06.2006
   Ye P, 2003, J NEUROSCI, V23, P4401
   Zhang R, 2007, J NEUROSCI, V27, P3157, DOI 10.1523/JNEUROSCI.4969-06.2007
NR 61
TC 22
Z9 22
U1 0
U2 10
PU ELSEVIER SCIENCE BV
PI AMSTERDAM
PA PO BOX 211, 1000 AE AMSTERDAM, NETHERLANDS
SN 0022-510X
EI 
J9 J NEUROL SCI
PD OCT 15
PY 2008
VL 273
IS 1-2
BP 40
EP 48
DI 10.1016/j.jns.2008.06.019
PG 9
WC Clinical Neurology; Neurosciences
SC Neurosciences & Neurology
GA 356CL
UT WOS:000259756200009
PM 18657834
ER

PT J
AU Sawaki, Lumy
   Butler, AJ
   Leng, Xiaoyan
   Wassenaar, PA
   Mohammad, YM
   Blanton, Sarah
   Sathian, K.
   Nichols-larsen, DS
   Wolf, SL
   Good, DC
   Wittenberg, GF
AF Sawaki, Lumy
   Butler, Andrew
   Leng, Xiaoyan
   Wassenaar, Peter
   Mohammad, Yousef
   Blanton, Sarah
   Sathian, K
   Nichols-larsen, Deborah
   Wolf, Steven
   Good, David
   Wittenberg, George
TI Constraint-induced movement therapy results in increased motor map area in subjects 3 to 9 months after stroke
SO NEUROREHABILITATION AND NEURAL REPAIR
LA English
DT Article
DE plasticity; recovery; transcranial magnetic stimulation; upper extremity
ID transcranial magnetic stimulation; randomized clinical-trial; upper extremity; forced-use; rehabilitative therapy; cortex plasticity; functional status; learned nonuse; fmri; recovery
AB Background. Constraint-induced movement therapy (CIMT) has received considerable attention as an intervention to enhance motor recovery and cortical reorganization after stroke. Objective. The present study represents the first multicenter effort to measure cortical reorganization induced by CIMT in subjects who are in the Subacute stage of recovery. Methods. A total of 30 stroke subjects in the Subacute phase (>3 and <9 months poststroke) were recruited and randomized into experimental (receiving CIMT immediately, after baseline evaluation) and control (receiving CIMT after 4 months) groups. Each Subject was evaluated using transcranial magnetic stimulation (TMS) at baseline, 2 weeks after baseline, and at 4-month follow-up (ie, after CIMT in the experimental groups and before CIMT in the control groups). The primary clinical outcome measure was the Wolf Motor Function Test. Results. Both experimental and control groups demonstrated improved hand motor function 2 weeks after baseline. The experimental group showed significantly greater improvement in grip force after the intervention and at follow-up (P = .049). After adjusting for the baseline measures, the experimental group had an increase in the TMS motor map area compared with the control group over a 4-month period; this increase was of borderline significance (P = .053). Conclusions. Among Subjects who had a stroke within the previous 3 to 9 months, CIMT produced statistically significant and clinically relevant improvements in arm motor function that persisted for at least 4 months. The corresponding enlargement of TMS motor maps, similar to that found in earlier Studies of chronic stroke Subjects, appears to play an important role in CIMT-dependent plasticity.
C1 [Sawaki, Lumy; Leng, Xiaoyan; Good, David C.; Wittenberg, George F.] Wake Forest Univ, Dept Neurol, Program Rehabil, Winston Salem, NC 27109 USA.
   [Butler, Andrew J.; Blanton, Sarah; Sathian, K.; Wolf, Steven L.] Emory Univ, Sch Med, Dept Rehabil Med, Atlanta, GA USA.
   [Butler, Andrew J.; Sathian, K.; Wolf, Steven L.] Atlanta VAMC Rehabil R&D Ctr Excellence Rehabil A, Decatur, GA USA.
   [Wassenaar, Peter A.; Nichols-Larsen, Deborah S.] Ohio State Univ, Sch Allied Med Profess, Columbus, OH 43210 USA.
   [Wassenaar, Peter A.] Ohio State Univ, Dept Radiol, Columbus, OH 43210 USA.
   [Mohammad, Yousef M.] Ohio State Univ, Dept Neurol, Columbus, OH 43210 USA.
   [Sathian, K.] Emory Univ, Sch Med, Dept Neurol, Atlanta, GA 30322 USA.
   [Good, David C.] Penn State Milton S Hershey Med Ctr, Dept Neurol, Hershey, PA USA.
   [Wittenberg, George F.] Ctr Geriatr Res Educ & Clin, VAMHCS, Baltimore, MD USA.
RP Sawaki, L (通讯作者)，Univ Kentucky, Cardinal Hill Rehabil Hosp, Dept Phys Med & Rehabil, Coll Med, 2050 Versailles Rd, Lexington, KY 40504 USA.
EM lumy.sawaki@uky.edu
FU EUNICE KENNEDY SHRIVER NATIONAL INSTITUTE OF CHILD HEALTH &HUMAN DEVELOPMENT [R01HD040984] Funding Source: NIH RePORTER; NATIONAL INSTITUTE ON AGING [P30AG028747] Funding Source: NIH RePORTER; NIA NIH HHS [P30 AG028747] Funding Source: Medline; NICHD NIH HHS [R01 HD040984, 1 RO1 HD-40984-01A1, R01 HD040984-01A1] Funding Source: Medline
CR Bastings E, 2002, NEUROREHAB NEURAL RE, V16, P275, DOI 10.1177/154596802401105207
   Brasilneto J, 1992, ELECTROEN CLIN NEURO, V85, P9, DOI 10.1016/0168-5597(92)90095-S
   Broderick J, 1998, STROKE, V29, P415, DOI 10.1161/01.STR.29.2.415
   Butler A, 2003, J REHABIL MED, V35, P20, DOI 10.1080/16501960310010106
   Carey J, 2002, BRAIN, V125, P773, DOI 10.1093/brain/awf091
   Chollet F, 1999, REV NEUROL, V155, P718
   Chollet F, 1994, CURRENT OPINION IN NEUROBIOLOGY, V4, P226, DOI 10.1016/0959-4388(94)90077-9
   Devanne H, 1997, EXP BRAIN RES, V114, P329, DOI 10.1007/PL00005641
   Dong Y, 2007, NEUROREHAB NEURAL RE, V21, P412, DOI 10.1177/1545968306298598
   Hamada I, 1992, J NEUROPHYSIOL, V68, P1859, DOI 10.1152/jn.1992.68.5.1859
   Hamzei F, 2006, NEUROIMAGE, V31, P710, DOI 10.1016/j.neuroimage.2005.12.035
   Johansen-berg H, 2002, BRAIN, V125, P2731, DOI 10.1093/brain/awf282
   Kobayashi M, 2003, LANCET NEUROL, V2, P145, DOI 10.1016/S1474-4422(03)00321-1
   Liepert J, 1998, NEUROSCI LETT, V250, P5, DOI 10.1016/S0304-3940(98)00386-3
   Liepert J, 2001, J NEUROL, V248, P315, DOI 10.1007/s004150170207
   Nudo RJ, 2003, PHYS MED REHABIL CLIN N AM, V14, P0, DOI 10.1016/S1047-9651(02)00054-2
   Ostendorf C, 1981, J AM PHYS THER ASSOC, V61, P1022
   Ottenbacher K, 1980, AM J OCCUP THER, V34, P268, DOI 10.5014/ajot.34.4.268
   Panyan M, 1980, USE SHAPING, V0, P0
   Pascualleone A, 1994, SCIENCE, V263, P1287, DOI 10.1126/science.8122113
   Rossini P, 1994, ELECTROEN CLIN NEURO, V91, P79, DOI 10.1016/0013-4694(94)90029-9
   Rossini P, 1998, NEUROREPORT, V9, P2141, DOI 10.1097/00001756-199806220-00043
   Rothwell J, 1991, ELECTROEN CLIN NEURO, V0, P29
   Schaechter J, 2002, NEUROREHAB NEURAL RE, V16, P326, DOI 10.1177/154596830201600403
   Schmidt R, 1999, MOTOR CONTROL LEARNI, V3rd ed., P0
   Taub E, 2006, STROKE, V37, P1045, DOI 10.1161/01.STR.0000206463.66461.97
   Taub E, 2003, J REHABIL MED, V35, P34, DOI 10.1080/16501960310010124
   Taub E, 1993, ARCH PHYS MED REHAB, V74, P347
   Taub E, 1994, J EXP ANAL BEHAV, V61, P281, DOI 10.1901/jeab.1994.61-281
   Van DLJ, 1999, STROKE, V30, P2369, DOI 10.1161/01.STR.30.11.2369
   Wassermann E, 1992, ELECTROEN CLIN NEURO, V85, P1, DOI 10.1016/0168-5597(92)90094-R
   Winstein C, 1991, CONT MANAGEMENT MOTO, V0, P0
   Wittenberg G, 2003, NEUROREHAB NEURAL RE, V17, P48, DOI 10.1177/0888439002250456
   Wolf S, 2004, CLIN NEUROPHYSIOL, V115, P1740, DOI 10.1016/j.clinph.2004.02.027
   Wolf S, 1989, EXP NEUROL, V104, P125, DOI 10.1016/S0014-4886(89)80005-6
   Wolf S, 1983, PHYS THER, V63, P1393, DOI 10.1093/ptj/63.9.1393
   Wolf S, 2005, NEUROREHAB NEURAL RE, V19, P194, DOI 10.1177/1545968305276663
   Wolf S, 2006, JAMA-J AM MED ASSOC, V296, P2095, DOI 10.1001/jama.296.17.2095
NR 38
TC 150
Z9 159
U1 0
U2 33
PU SAGE PUBLICATIONS INC
PI THOUSAND OAKS
PA 2455 TELLER RD, THOUSAND OAKS, CA 91320 USA
SN 1545-9683
EI 
J9 NEUROREHAB NEURAL RE
PD SEP-OCT 15
PY 2008
VL 22
IS 5
BP 505
EP 513
DI 10.1177/1545968308317531
PG 9
WC Clinical Neurology; Rehabilitation
SC Neurosciences & Neurology; Rehabilitation
GA 343QE
UT WOS:000258867900009
PM 18780885
ER

PT J
AU Richards, LG
   Senesac, CR
   Davis, SB
   Woodbury, ML
   Nadeau, SE
AF Richards, Lorie
   Senesac, Claudia
   Davis, Sandra
   Woodbury, Michelle
   Nadeau, Stephen
TI Bilateral arm training with rhythmic auditory cueing in chronic stroke: Not always efficacious
SO NEUROREHABILITATION AND NEURAL REPAIR
LA English
DT Article
DE stroke; rehabilitation; motor activity
ID motor function; rehabilitation; movement; improve; therapy; trial
AB Objective. Bilateral arm training with rhythmic auditory cueing (BATRAC) has been reported to be efficacious in promoting upper-extremity (UE) recovery in chronic stroke. We tested a modified form of BATRAC (modBATRAC) in a new group of participants with a condensed treatment regime to determine whether we could replicate these reported results. Methods. Fourteen subjects with chronic stroke completed 2 weeks of 2.25 hours per session, 4 sessions per week of modBATRAC. Results. No significant changes were observed in UE Fugl-Meyer or Wolf Motor Function Test scores. Subjects did report increased paretic UE use on the Motor Activity Log (mean change, 0.50; SD = 0.70). Conclusions. The results of this study offer only partial support for the efficacy of modBATRAC. As in previous trials, modBATRAC facilitated increased use of the paretic arm, but unlike previous trials, it did not increase motor performance. These differences may reflect a more temporally condensed training schedule and less impaired patients.
C1 [Richards, Lorie G.; Senesac, Claudia R.; Davis, Sandra B.; Woodbury, Michelle L.; Nadeau, Stephen E.] N Florida S Georgia Vet Hlth Syst, Brain Rehabil Res Ctr, Gainesville, FL 32608 USA.
   [Richards, Lorie G.; Woodbury, Michelle L.] Univ Florida, Occupat Therapy Dept, Gainesville, FL USA.
   [Senesac, Claudia R.] Univ Florida, Phys Therapy Dept, Gainesville, FL USA.
   [Nadeau, Stephen E.] N Florida S Georgia Vet Hlth Syst, Rehabil Outcomes Res Ctr, Gainesville, FL USA.
   [Nadeau, Stephen E.] N Florida S Georgia Vet Hlth Syst, Ctr Geriatr Res Educ & Clin, Gainesville, FL USA.
   [Nadeau, Stephen E.] Univ Florida, Dept Neurol, Gainesville, FL USA.
RP Richards, LG (通讯作者)，N Florida S Georgia Vet Hlth Syst, Brain Rehabil Res Ctr, 1601 SW Archer Rd,151A, Gainesville, FL 32608 USA.
EM lrichard@phhp.ufl.edu
CR Bernstein N, 1967, CO ORDINATION REGULA, V0, P0
   Carey J, 1983, PHYS THER, V63, P505, DOI 10.1093/ptj/63.4.505
   Donchin O, 2002, J NEUROPHYSIOL, V88, P3498, DOI 10.1152/jn.00335.2001
   Finley M, 2005, J REHABIL RES DEV, V42, P683, DOI 10.1682/JRRD.2004.12.0153
   Franz E, 2000, PSYCHOL SCI, V11, P82, DOI 10.1111/1467-9280.00220
   Fuglmeyer A, 1975, SCAND J REHABIL MED, V7, P13
   Goldberg G, 1985, BEHAV BRAIN SCI, V8, P567, DOI 10.1017/S0140525X00045167
   Hesse S, 2005, STROKE, V36, P1960, DOI 10.1161/01.STR.0000177865.37334.ce
   Hickmott P, 2002, J NEUROPHYSIOL, V88, P1288, DOI 10.1152/jn.00994.2001
   Luft A, 2004, JAMA-J AM MED ASSOC, V292, P1853, DOI 10.1001/jama.292.15.1853
   Lum P, 2006, J REHABIL RES DEV, V43, P631, DOI 10.1682/JRRD.2005.02.0044
   Mudie M, 2000, DISABIL REHABIL, V22, P23, DOI 10.1080/096382800297097
   Murphy H, 1916, J EDUC PSYCHOL, V7, P150, DOI 10.1037/h0074113
   Tanji J, 1988, J NEUROPHYSIOL, V60, P325, DOI 10.1152/jn.1988.60.1.325
   Taub E, 1999, J REHABIL RES DEV, V36, P237
   Teasell R, 2005, TOP STROKE REHABIL, V12, P46
   Van DLJ, 2004, STROKE, V35, P1410, DOI 10.1161/01.STR.0000126900.24964.7e
   Waller S, 2005, CLIN REHABIL, V19, P544, DOI 10.1191/0269215505cr829oa
   Whitall J, 2000, STROKE, V31, P2390, DOI 10.1161/01.STR.31.10.2390
   Wolf S, 2001, STROKE, V32, P1635, DOI 10.1161/01.STR.32.7.1635
NR 20
TC 42
Z9 45
U1 0
U2 5
PU SAGE PUBLICATIONS INC
PI THOUSAND OAKS
PA 2455 TELLER RD, THOUSAND OAKS, CA 91320 USA
SN 1545-9683
EI 
J9 NEUROREHAB NEURAL RE
PD MAR-APR 15
PY 2008
VL 22
IS 2
BP 180
EP 184
DI 10.1177/1545968307305355
PG 5
WC Clinical Neurology; Rehabilitation
SC Neurosciences & Neurology; Rehabilitation
GA 265PZ
UT WOS:000253374700009
PM 17660456
ER

PT J
AU Hesse, S.
   Werner, C.
   Pohl, M.
   Mehrholz, J.
   Puzich, U.
   Krebs, HI
AF Hesse, S
   Werner, C
   Pohl, M
   Mehrholz, J
   Puzich, U
   Krebs, H
TI Mechanical arm trainer for the treatment of the severely affected arm after a stroke - A single-blinded randomized trial in two centers
SO AMERICAN JOURNAL OF PHYSICAL MEDICINE & REHABILITATION
LA English
DT Article
DE stroke; rehabilitation; upper limb paresis; upper limb exercise; arm trainer
ID upper-limb; upper extremity; neuromuscular stimulation; electrical-stimulation; motor function; rehabilitation; recovery; robot; improve; severity
AB Objective: To test whether training with a new mechanical arm trainer leads to better outcomes than electrical stimulation of the paretic wrist extensors in subacute stroke patients with severe upper limb paresis. Electrical stimulation is a standard and reimbursable form of therapy in Germany. Design: Randomized controlled trial of 54 inpatients enrolled 4 - 8 wks from stroke onset, mean upper-extremity subsection of Fugl-Meyer assessment (066) at admission less than 18. In addition to standard care, all patients practiced 20-30 mins arm trainer or electrical stimulation every workday for 6 wks, totaling 30 sessions. Primary outcome was the Fugl-Meyer assessment, secondary outcomes were the Box and Block test the Medical Research Council and the modified Ashworth scale, blindly assessed at enrollment, after 6 wks, and at 3-mo follow-up. Results: Both groups were homogeneous at study onset. Shoulder pain occurred in two arm trainer patients. The primary Fugl-Meyer assessment outcome improved for both groups over time (P < 0.001), but this improvement did not differ between groups. The initial (terminal) mean Fugl-Meyer assessment scores were 8.8 +/- 4.8 (19.2 +/- 14.5) for the arm trainer and 8.6 +/- 3.5 (13.6 +/- 7.9) for the electrical stimulation group. No patient could transport a block initially, but at completion significantly more arm trainer patients were able to transport at least three blocks (five vs. zero, P = 0.023). No significant differences were observed between the groups on the secondary Box and Block outcome at follow-up (eight vs. four patients). All Box and Block responders had an initial Fugl-Meyer assessment >= 10. Conclusions: Arm trainer training did not lead to a superior primary outcome over electrical stimulation training. However, "good performers" on the secondary outcome seemed to benefit more from the arm trainer training.
C1 [Hesse, S.; Werner, C.; Puzich, U.] Charite, Klin Berlin, D-14089 Berlin, Germany.
   [Pohl, M.; Mehrholz, J.] Klin Bavaria, Kreischa, Germany.
   [Krebs, H. I.] MIT, Dept Mech Engn, Cambridge, MA 02139 USA.
   [Krebs, H. I.] Cornell Univ, Dept Neurosci, Burke Med Res Inst, Weill Med Coll, White Plains, NY USA.
   [Krebs, H. I.] Univ Maryland, Sch Med, Dept Neurol, Baltimore, MD 21201 USA.
RP Hesse, S (通讯作者)，Charite, Klin Berlin, Kladower Damm 223, D-14089 Berlin, Germany.
CR Butefisch C, 1995, J NEUROL SCI, V130, P59, DOI 10.1016/0022-510X(95)00003-K
   Cauraugh J, 2002, STROKE, V33, P1589, DOI 10.1161/01.STR.0000016926.77114.A6
   Chae J, 1998, STROKE, V29, P975, DOI 10.1161/01.STR.29.5.975
   Church C, 2006, STROKE, V37, P2995, DOI 10.1161/01.STR.0000248969.78880.82
   Davies PM, 1990, RIGHT MIDDLE SELECTI, V0, P0
   De KJ, 2002, CLIN REHABIL, V16, P350, DOI 10.1191/0269215502cr504oa
   Duncan P, 2000, NEUROPHARMACOLOGY, V39, P835, DOI 10.1016/S0028-3908(00)00003-4
   Duque J, 2005, NEUROIMAGE, V28, P940, DOI 10.1016/j.neuroimage.2005.06.033
   Francisco G, 1998, ARCH PHYS MED REHAB, V79, P570, DOI 10.1016/S0003-9993(98)90074-0
   Fuglmeyer A, 1975, SCAND J REHABIL MED, V7, P13
   Hesse S, 2007, EURA MEDICOPHYS, V43, P463
   Hesse S, 2005, STROKE, V36, P1960, DOI 10.1161/01.STR.0000177865.37334.ce
   Hummelsheim H, 1996, EUR J NEUROL, V3, P245, DOI 10.1111/j.1468-1331.1996.tb00430.x
   Krebs H, 2007, IEEE T NEUR SYS REH, V15, P327, DOI 10.1109/TNSRE.2007.903899
   Kwakkel G, 2003, STROKE, V34, P2181, DOI 10.1161/01.STR.0000087172.16305.CD
   Kwakkel G, 1999, LANCET, V354, P191, DOI 10.1016/S0140-6736(98)09477-X
   Kwakkel G, 2008, NEUROREHAB NEURAL RE, V22, P111, DOI 10.1177/1545968307305457
   Luft A, 2004, JAMA-J AM MED ASSOC, V292, P1853, DOI 10.1001/jama.292.15.1853
   Lum P, 2002, ARCH PHYS MED REHAB, V83, P952, DOI 10.1053/apmr.2001.33101
   Lum P, 2005, P 2005 IEEE 9 INT C, V0, P0
   Masiero S, 2007, ARCH PHYS MED REHAB, V88, P142, DOI 10.1016/j.apmr.2006.10.032
   Mathiowetz V, 1985, AM J OCCUP THER, V39, P386, DOI 10.5014/ajot.39.6.386
   Muellbacher W, 2002, ARCH NEUROL-CHICAGO, V59, P1278, DOI 10.1001/archneur.59.8.1278
   Nakayama H, 1994, ARCH PHYS MED REHAB, V75, P852, DOI 10.1016/0003-9993(94)90108-2
   Parry R, 1999, CLIN REHABIL, V13, P187, DOI 10.1191/026921599676198929
   Shimizu T, 2002, BRAIN, V125, P1896, DOI 10.1093/brain/awf183
   Staines W, 2001, NEUROLOGY, V56, P401, DOI 10.1212/WNL.56.3.401
   Taub E, 1993, ARCH PHYS MED REHAB, V74, P347
   Volpe B, 2000, NEUROLOGY, V54, P1938, DOI 10.1212/WNL.54.10.1938
   Waller S, 2005, CLIN REHABIL, V19, P544, DOI 10.1191/0269215505cr829oa
   Whitall J, 2000, STROKE, V31, P2390, DOI 10.1161/01.STR.31.10.2390
   Wolf S, 2006, JAMA-J AM MED ASSOC, V296, P2141
NR 32
TC 40
Z9 41
U1 1
U2 17
PU LIPPINCOTT WILLIAMS & WILKINS
PI PHILADELPHIA
PA TWO COMMERCE SQ, 2001 MARKET ST, PHILADELPHIA, PA 19103 USA
SN 0894-9115
EI 
J9 AM J PHYS MED REHAB
PD OCT 15
PY 2008
VL 87
IS 10
BP 779
EP 788
DI 10.1097/PHM.0b013e318186b4bc
PG 10
WC Rehabilitation; Sport Sciences
SC Rehabilitation; Sport Sciences
GA 355AJ
UT WOS:000259680700001
PM 18806506
ER

PT J
AU Langhammer, Birgitta
   Stanghelle, JK
   Lindmark, Birgitta
AF Langhammer, Birgitta
   Stanghelle, Johan
   Lindmark, Birgitta
TI Exercise and health-related quality of life during the first year following acute stroke. A randomized controlled trial
SO BRAIN INJURY
LA English
DT Article
DE excercise; health related quality of life; level of function; physical therapy; stroke
ID motor relearning program; 6-minute walk test; functional status; balance scale; rehabilitation; impairment; performance; depression; survivor; recovery
AB Purpose: To evaluate the impact of two different physiotherapy exercise regimes in patients after acute stroke on health-related quality of life (HRQoL) and to investigate how the degree of motor and balance function, gait capacity, activities of daily living and instrumental activities of daily living influenced HRQoL. Methods: A longitudinal randomized controlled stratified trial of two interventions: the intensive exercise groups with scheduled intensive training during four periods of the first year after stroke and the regular exercise group with self-initiated training. Results: There was a tendency of better HRQoL in the regular exercise group on NHP total score (p = 0.05). Patients with low scores in activities of daily living, balance and motor function and inability to perform 6-minute walk test on admission, scored lower on self-perceived health than patients with high scores and ability to perform the walking test. At 1 year post-stroke, total scores on NHP were moderately associated with motor function (r = -0.63), balance (r = -0.56), gait (r = -0.57), activities of daily living (r = -0.57) and instrumental activities of daily living (r = -0.49-0.58). The physical mobility sub-scale of NHP had the strongest association ranging from r = -0.47-0.82. Conclusion: The regular exercise group with self-initiated training seemed to enhance HRQoL more than the intensive exercise group with scheduled intensive training. The degree of motor function, balance, walking capacity and independence in activities of daily living is of importance for perceived HRQoL.
C1 [Langhammer, Birgitta] Oslo Univ Coll, Fac Hlth, Physiotherapy Programme, N-0130 Oslo 4, Norway.
   [Stanghelle, Johan K.] Univ Oslo, Fac Med, Sunnaas Rehabil Hosp, Nesoddtangen, Norway.
   [Lindmark, Birgitta] Uppsala Univ, Univ Hosp, Sect Physiotherapy, Dept Neurosci, Uppsala, Sweden.
RP Langhammer, B (通讯作者)，Oslo Univ Coll, Fac Hlth, Physiotherapy Programme, Box 4,St Olavs Pl, N-0130 Oslo 4, Norway.
EM birgitta.langhammer@hf.hio.no
CR Berg K, 1995, SCAND J REHABIL MED, V27, P27
   Carr J, 1985, PHYS THER, V65, P175, DOI 10.1093/ptj/65.2.175
   Chemerinski E, 2001, STROKE, V32, P113, DOI 10.1161/01.STR.32.1.113
   Ebrahim S, 1986, J EPIDEMIOL COMMUN H, V40, P166, DOI 10.1136/jech.40.2.166
   Fernandes M, 2006, ARQ NEURO-PSIQUIAT, V64, P20, DOI 10.1590/S0004-282X2006000100005
   Fillenbaum G, 1988, MULTIDIMENSIONAL FUN, V0, P143
   Granger C, 1977, ARCH PHYS MED REHAB, V58, P555
   Haacke C, 2006, STROKE, V37, P193, DOI 10.1161/01.STR.0000196990.69412.fb
   Harwood R, 1994, J NEUROL NEUROSUR PS, V57, P825, DOI 10.1136/jnnp.57.7.825
   Hunt SM, 1980, SOCIOL HEALTH ILLN, V2, P231
   Kauhanen M, 2000, ARCH PHYS MED REHAB, V81, P1541, DOI 10.1053/apmr.2000.9391
   Kong K, 2004, ARCH PHYS MED REHAB, V85, P35, DOI 10.1016/S0003-9993(03)00369-1
   Kwok T, 2006, ARCH PHYS MED REHAB, V87, P1177, DOI 10.1016/j.apmr.2006.05.015
   Lai S, 2006, J AM GERIATR SOC, V54, P240, DOI 10.1111/j.1532-5415.2006.00573.x
   Langhammer B, 2003, CLIN REHABIL, V17, P731, DOI 10.1191/0269215503cr670oa
   Langhammer B, 2000, CLIN REHABIL, V14, P361, DOI 10.1191/0269215500cr338oa
   Langhammer B, 2007, CLIN REHABIL, V21, P495, DOI 10.1177/0269215507075207
   Larsen A, 2001, EUR HEART J, V22, P684, DOI 10.1053/euhj.2000.2286
   Lebrasseur N, 2006, PHYS THER, V86, P1342, DOI 10.2522/ptj.20050162
   Lerner D, 1994, ADV MED SOCIOLOGY, V5, P43
   Leuppi J, 1998, DEUT MED WOCHENSCHR, V123, P174, DOI 10.1055/s-2007-1023923
   Lincoln N, 2000, DISABIL REHABIL, V22, P135
   Madden S, 2006, AM J PHYS MED REHAB, V85, P831, DOI 10.1097/01.phm.0000240666.24142.f7
   Mahoney FI, 1965, MD STATE MED J, V14, P61
   Morrison V, 2005, J PSYCHOSOM RES, V59, P209, DOI 10.1016/j.jpsychores.2005.02.019
   Pohl P, 2002, J REHABIL RES DEV, V39, P439
   Rochette A, 2006, INT J REHABIL RES, V29, P247, DOI 10.1097/01.mrr.0000230051.24228.c8
   Schepers V, 2005, ARCH PHYS MED REHAB, V86, P1472, DOI 10.1016/j.apmr.2004.11.039
   Shumway-cook A, 2001, MOTOR CONTROL THEORY, V0, P274
   Steffen T, 2002, PHYS THER, V82, P128, DOI 10.1093/ptj/82.2.128
   Steinbuechel N, 2005, CURR OPIN NEUROL, V18, P681
   Teasdale T, 2005, BRAIN INJURY, V19, P1049, DOI 10.1080/02699050500110421
   Van WI, 2007, J NEUROL, V254, P1018, DOI 10.1007/s00415-006-0480-9
   Wayne P, 2005, ARCH PHYS MED REHAB, V86, P2248, DOI 10.1016/j.apmr.2005.07.287
NR 35
TC 63
Z9 67
U1 0
U2 28
PU TAYLOR & FRANCIS LTD
PI ABINGDON
PA 2-4 PARK SQUARE, MILTON PARK, ABINGDON OR14 4RN, OXON, ENGLAND
SN 0269-9052
EI 
J9 BRAIN INJURY
PD JUN 15
PY 2008
VL 22
IS 2
BP 135
EP 145
DI 10.1080/02699050801895423
PG 11
WC Neurosciences; Rehabilitation
SC Neurosciences & Neurology; Rehabilitation
GA 258DW
UT WOS:000252849600004
PM 18240042
ER

PT J
AU Sacco, Simona
   Sara, Marco
   Pistoia, Francesca
   Conson, Massimiliano
   Albertini, Giorgio
   Carolei, Antonio
AF Sacco, Simona
   Sara, Marco
   Pistoia, Francesca
   Conson, Massimiliano
   Albertini, Giorgio
   Carolei, Antonio
TI Management of pathologic laughter and crying in patients with locked-in syndrome: A report of 4 cases
SO ARCHIVES OF PHYSICAL MEDICINE AND REHABILITATION
LA English
DT Article
DE behavior therapy; cognitive; case report; crying; emotional disturbances; laughter; locked-in syndrome; rehabilitation
ID pseudobulbar affect; double-blind; therapy; stroke
AB Emotional lability and pathologic laughter and crying (PLC) have been frequently mentioned in patients with locked-in syndrome (LIS) without giving any detail about the clinical characteristics and possible consequences in terms of symptoms burden, functional impact, and recovery. In the present report, we describe our approach and management of 4 patients with LIS and PLC. PLC caused discomfort to the patients and hindered the different components of their rehabilitation program, limiting communication, the execution of swallowing testing and training, and the improvement of any residual motor function. PLC was unrelated to depression, did not ameliorate after pharmacologic treatment, and improved with cognitive-behavior treatment. Our findings suggest that, in LIS patients, laughter and crying alterations do not represent symptoms of a mood disorder but are the result of the same pontine lesion that causes LIS. In relation to the complex pathway regulating laughter and crying, we hypothesized that, in patients with LIS, PLC may be the result of a direct damage to the pontine center or of an alteration in the ponto-cerebellar pathway linking emotional behavior to contextual information. Presence of PLC in patients with LIS severely affects their intelligent adaptation to the environment. Direct explanation to the patients of the origin of PLC may be helpful as a cognitive-behavior treatment, with resulting benefits to the entire rehabilitation program.
C1 [Sacco, Simona; Pistoia, Francesca; Carolei, Antonio] Univ Aquila, Dept Neurol, I-67010 Laquila, Italy.
   [Sacco, Simona; Sara, Marco; Pistoia, Francesca; Albertini, Giorgio] Casa Cura San Raffaele Cassino, Cassino, Italy.
   [Conson, Massimiliano] Univ Naples 2, Dept Psychol, Naples, Italy.
RP Sacco, S (通讯作者)，Univ Aquila, Dept Neurol, Piazzale Salvatore Tommasi 1, I-67010 Laquila, Italy.
EM simona.sacco@yahoo.com
CR Caltagirone C, 1995, ARCHIVIO PSICOLOGIA, V55, P461
   Casanova E, 2003, ARCH PHYS MED REHAB, V84, P862, DOI 10.1016/S0003-9993(03)00008-X
   Doble J, 2003, J HEAD TRAUMA REHAB, V18, P435, DOI 10.1097/00001199-200309000-00005
   Dollfus P, 1990, PARAPLEGIA, V28, P5, DOI 10.1038/sc.1990.2
   Kasprisin A, 2004, PHYS MED REHABIL CLIN N AM, V15, P883, DOI 10.1016/j.pmr.2004.03.003
   Kim S, 2005, CLIN NEUROPHARMACOL, V28, P249, DOI 10.1097/01.wnf.0000185825.34819.ba
   Leon-carrion J, 2002, BRAIN INJURY, V16, P571, DOI 10.1080/02699050110119781
   New P, 2005, ARCH PHYS MED REHAB, V86, P338, DOI 10.1016/j.apmr.2004.09.005
   Parvizi J, 2001, BRAIN, V124, P1708, DOI 10.1093/brain/124.9.1708
   Parvizi J, 2006, MAYO CLIN PROC, V81, P1482, DOI 10.4065/81.11.1482
   Patterson J, 1986, STROKE, V17, P758, DOI 10.1161/01.STR.17.4.758
   Robinson R, 1993, AM J PSYCHIAT, V150, P286
   Rosen H, 2007, ANN NEUROL, V61, P92, DOI 10.1002/ana.21056
   Schiffer R, 2005, J NEUROPSYCH CLIN N, V17, P447, DOI 10.1176/appi.neuropsych.17.4.447
   Smi C, 2006, STROKE, V37, P156, DOI 10.1161/01.STR.0000190892.93663.e2
   Smith E, 2005, BMJ-BRIT MED J, V330, P406, DOI 10.1136/bmj.330.7488.406
   Tateno A, 2004, J NEUROPSYCH CLIN N, V16, P426, DOI 10.1176/appi.neuropsych.16.4.426
   Wild B, 2003, BRAIN, V126, P2121, DOI 10.1093/brain/awg226
NR 18
TC 26
Z9 26
U1 0
U2 5
PU W B SAUNDERS CO-ELSEVIER INC
PI PHILADELPHIA
PA 1600 JOHN F KENNEDY BOULEVARD, STE 1800, PHILADELPHIA, PA 19103-2899 USA
SN 0003-9993
EI 
J9 ARCH PHYS MED REHAB
PD APR 15
PY 2008
VL 89
IS 4
BP 775
EP 778
DI 10.1016/j.apmr.2007.09.032
PG 4
WC Rehabilitation; Sport Sciences
SC Rehabilitation; Sport Sciences
GA 289IG
UT WOS:000255047600026
PM 18374012
ER

PT J
AU Wing, Kay
   Lynskey, JV
   Bosch, PR
AF Wing, Kay
   Lynskey, James
   Bosch, Pamela
TI Whole-body intensive rehabilitation is feasible and effective in chronic stroke survivors: A retrospective data analysis
SO TOPICS IN STROKE REHABILITATION
LA English
DT Article
DE cerebrovascular accident; chronic; comprehensive; function; intensive; recovery; rehabilitation; stroke; training
ID induced movement therapy; upper extremity function; primary motor cortex; cortical reorganization; functional recovery; controlled-trial; upper-limb; reliability; strength; validity
AB Purpose: Upper extremity (UE) intensive repetitive training, locomotor training, and functional strength training, delivered in isolation, promote neural plasticity and functional recovery after stroke. However, the effectiveness of a comprehensive whole-body approach combining these interventions has not been thoroughly investigated. The purpose of this retrospective data analysis was to evaluate the efficacy and feasibility of intensive, comprehensive rehabilitation for a heterogeneous population of chronic stroke survivors in a community clinic setting. Method: Whole-body intensive rehabilitation (3-6 hours/day, 4-5 days/week, >= 2 weeks) consisted of locomotor, balance, and transfer training; progressive resistive strengthening exercise; and repetitive task-specific UE practice. Outcome measures were collected from all patients participating in the program between March 2003 and January 2008 who were diagnosed with a stroke >= 12 months prior to treatment initiation (N = 35). Results: Significant improvements in function were observed as measured by the Fugl-Meyer Assessment, Wolf Motor Function Test (WMFT), Box and Block test, Berg Balance Scale, Timed Up & Go Test (TUG), and 6-minute walk test. Conclusion: Whole-body intensive rehabilitation is an effective and feasible approach to promote recovery in chronic stroke survivors with moderate to severe deficits. Further research is necessary to confirm these results in a more controlled environment.
C1 [Wing, Kay] SW Adv Neurol Rehabil, Phoenix, AZ USA.
   [Lynskey, James V.; Bosch, Pamela R.] AT Still Univ, Dept Phys Therapy, Mesa, AZ USA.
   [Lynskey, James V.] Arizona State Univ, Ctr Adapt Neural Syst, Tempe, AZ USA.
RP Wing, K (通讯作者)，SW Adv Neurol Rehabil, Phoenix, AZ USA.
CR Alon G, 2007, NEUROREHAB NEURAL RE, V21, P207, DOI 10.1177/1545968306297871
   Andersson A, 2006, J REHABIL MED, V38, P186, DOI 10.1080/16501970500478023
   Bayona NA, 2005, TOP STROKE REHABIL, V12, P58
   Berg K, 1989, PHYSIOTHERAPY CANADA, V41, P304
   Bohannon R, 2007, J REHABIL MED, V39, P14, DOI 10.2340/16501977-0018
   Desrosiers J, 1994, ARCH PHYS MED REHAB, V75, P751
   Fisher BE, 2001, TOP STROKE REHABIL, V8, P31
   Flansbjer U, 2005, J REHABIL MED, V38, P186
   Floel A, 2006, COGN BEHAV NEUROL, V19, P1, DOI 10.1097/00146965-200603000-00001
   Fridman E, 2004, BRAIN, V127, P747, DOI 10.1093/brain/awh082
   Fritz SL, 2007, J NEUROL PHYS THER, V31, P71
   Hallett M, 2001, BRAIN RES REV, V36, P169, DOI 10.1016/S0165-0173(01)00092-3
   Hesse S, 1994, STROKE, V25, P1999, DOI 10.1161/01.STR.25.10.1999
   Hesse S, 2003, PHYS MED REHABIL CLIN N AM, V14, P0, DOI 10.1016/S1047-9651(02)00061-X
   Jorgensen H, 1995, ARCH PHYS MED REHAB, V76, P27, DOI 10.1016/S0003-9993(95)80038-7
   Kalra L, 2007, STROKE, V38, P235, DOI 10.1161/01.STR.0000254944.91297.a3
   Kawahira K, 2004, J REHABIL MED, V36, P159, DOI 10.1080/16501970410029753
   Kleim J, 2006, PHYS THER, V86, P614, DOI 10.1093/ptj/86.5.614
   Kleim J, 1998, J NEUROPHYSIOL, V80, P3321, DOI 10.1152/jn.1998.80.6.3321
   Lamontagne A, 2004, STROKE, V35, P2543, DOI 10.1161/01.STR.0000144685.88760.d7
   Landers M, 2004, INT J REHABIL RES, V27, P1, DOI 10.1097/00004356-200403000-00001
   Langhammer B, 2006, PHYSIOTHER RES INT, V11, P228, DOI 10.1002/pri.345
   Liepert J, 2000, STROKE, V31, P1210, DOI 10.1161/01.STR.31.6.1210
   Macclellan L, 2005, J REHABIL RES DEV, V42, P717, DOI 10.1682/JRRD.2004.06.0068
   Mackintosh S, 2006, ARCH PHYS MED REHAB, V87, P1583, DOI 10.1016/j.apmr.2006.09.004
   Macko RF, 2005, TOP STROKE REHABIL, V12, P45
   Malouin F, 1994, ARCH PHYS MED REHAB, V75, P1206, DOI 10.1016/0003-9993(94)90006-X
   Mark VW, 2006, EURA MEDICOPHYS, V42, P269
   Masiero S, 2007, ARCH PHYS MED REHAB, V88, P142, DOI 10.1016/j.apmr.2006.10.032
   Morris D, 2001, ARCH PHYS MED REHAB, V82, P750, DOI 10.1053/apmr.2001.23183
   Noonan V, 2000, PHYS THER, V80, P782, DOI 10.1093/ptj/80.8.782
   Nudo R, 2001, MUSCLE NERVE, V24, P1000, DOI 10.1002/mus.1104
   Nudo R, 1996, J NEUROPHYSIOL, V75, P2144, DOI 10.1152/jn.1996.75.5.2144
   Nudo R, 1996, J NEUROSCI, V16, P785
   Perry J, 1995, STROKE, V26, P982, DOI 10.1161/01.STR.26.6.982
   Rose DK, 2004, TOP STROKE REHABIL, V11, P20, DOI 10.1310/XAUM-LPBM-0RXD-RLDK
   Schaubert K, 2005, J STRENGTH COND RES, V19, P717, DOI 10.1519/R-15954.1
   Schepers V, 2007, DISABIL REHABIL, V29, P221, DOI 10.1080/09638280600756257
   Schmid A, 2007, STROKE, V38, P2096, DOI 10.1161/STROKEAHA.106.475921
   Sullivan K, 2007, PHYS THER, V87, P1580, DOI 10.2522/ptj.20060310
   Sullivan K, 2007, PHYS THER, V87, P1605, DOI 10.2522/ptj.20060310.ar
   Sullivan K, 2002, ARCH PHYS MED REHAB, V83, P683, DOI 10.1053/apmr.2002.32488
   Szaflarski J, 2006, ARCH PHYS MED REHAB, V87, P1052, DOI 10.1016/j.apmr.2006.04.018
   Taub E, 2006, STROKE, V37, P1045, DOI 10.1161/01.STR.0000206463.66461.97
   Taub E, 2006, NEUROREHABILITATION, V21, P93
   Teasell R, 2006, CAN J NEUROL SCI, V33, P357, DOI 10.1017/S0317167100005308
   Teasell R, 2005, TOP STROKE REHABIL, V12, P46
   Tong R, 2006, ARCH PHYS MED REHAB, V87, P1298, DOI 10.1016/j.apmr.2006.06.016
   Ward N, 2004, ARCH NEUROL-CHICAGO, V61, P1844, DOI 10.1001/archneur.61.12.1844
   Weingarden H, 2006, EURA MEDICOPHYS, V42, P87
   Winstein C, 2004, ARCH PHYS MED REHAB, V85, P620, DOI 10.1016/j.apmr.2003.06.027
   Woldag H, 2002, J NEUROL, V249, P518, DOI 10.1007/s004150200058
   Wolf S, 2001, STROKE, V32, P1635, DOI 10.1161/01.STR.32.7.1635
   Wolf S, 2006, JAMA-J AM MED ASSOC, V296, P2095, DOI 10.1001/jama.296.17.2095
   Wu C, 2007, ARCH PHYS MED REHAB, V88, P273, DOI 10.1016/j.apmr.2006.11.021
NR 55
TC 22
Z9 23
U1 0
U2 7
PU TAYLOR & FRANCIS LTD
PI ABINGDON
PA 2-4 PARK SQUARE, MILTON PARK, ABINGDON OR14 4RN, OXON, ENGLAND
SN 1074-9357
EI 
J9 TOP STROKE REHABIL
PD MAY-JUN 15
PY 2008
VL 15
IS 3
BP 247
EP 255
DI 10.1310/tsr1503-247
PG 9
WC Rehabilitation
SC Rehabilitation
GA 329WX
UT WOS:000257902400006
PM 18647728
ER

PT J
AU Ilse, IB
   Feys, Hilde
   De wit, Liesbet
   Putman, Koen
   De weerdt, Willy
AF Ilse, Ilse
   Feys, Hilde
   De wit, Liesbet
   Putman, Koen
   De weerdt, Willy
TI Stroke caregivers' strain: prevalence and determinants in the first six months after stroke
SO DISABILITY AND REHABILITATION
LA English
DT Article
DE caregivers; stroke; strain; prevalence; determinants
ID burden; impact; spouse; support; carer; phase
AB Purpose. Many disabled stroke survivors live at home supported by informal caregivers. Research has revealed that these caregivers are experiencing strain. This study aims to examine the prevalence and differences over time of caregivers' strain in the first 6 months post-stroke and to predict caregiver strain based on patients' and caregivers' characteristics and service input. Method. Ninety consecutive patients and their caregivers were assessed at 2, 4 and 6 months post-stroke. The Caregiver Strain Index was used to evaluate strain. Patients' motor function, functional ability, health status, emotion and participation and caregivers' gender and relation to the patient and service input after discharge were measured to determine the predictive factors. Results. Nearly one out of three caregivers experienced strain. No differences were seen between 2, 4 and 6 months post-stroke. Correlation and multiple regression analyses revealed that in predicting strain, the patients' functional and activity level plays an important role in the sub-acute phase while the participation level gets more important over time. Conclusions. These findings emphasize the importance of maximal physical recovery and optimal reintegration in the community. This is not only essential for the patients themselves but also a pre-requisite to reduce the strain of their caregivers.
C1 [Ilse, Ilse Baert; Feys, Hilde; de Wit, Liesbet; de Weerdt, Willy] Katholieke Univ Leuven, Fac Kinesiol & Rehabil Sci, Dept Rehabil Sci, B-3001 Louvain, Belgium.
   [Putman, Koen] Vrije Univ Brussel, Fac Med & Pharm, Dept Hlth Care Sci & Med Sociol, Brussels, Belgium.
RP Ilse, IB (通讯作者)，Katholieke Univ Leuven, Fac Kinesiol & Rehabil Sci, Dept Rehabil Sci, Tervuursevest 101, B-3001 Louvain, Belgium.
EM ilse.baert@faber.kuleuven.be
CR Anderson C, 1995, STROKE, V26, P843, DOI 10.1161/01.STR.26.5.843
   Bamford J, 1989, STROKE, V20, P828, DOI 10.1161/01.STR.20.6.828
   Bergner M, 1981, MED CARE, V19, P787, DOI 10.1097/00005650-198108000-00001
   Blake H, 2003, CLIN REHABIL, V17, P312, DOI 10.1191/0269215503cr613oa
   Blake H, 2000, CLIN REHABIL, V14, P307, DOI 10.1191/026921500667530134
   Brott T, 1989, STROKE, V20, P864, DOI 10.1161/01.STR.20.7.864
   Bugge C, 1999, STROKE, V30, P1517, DOI 10.1161/01.STR.30.8.1517
   Clark M, 1999, CLIN REHABIL, V13, P129, DOI 10.1191/026921599673399613
   Cleemput I, 2004, EUR J HEALTH ECON, V5, P290, DOI 10.1007/s10198-004-0242-5
   Dennis M, 1998, STROKE, V29, P1867, DOI 10.1161/01.STR.29.9.1867
   Forsberg-warleby G, 2001, STROKE, V32, P1646, DOI 10.1161/01.STR.32.7.1646
   Glass T, 1993, STROKE, V24, P64, DOI 10.1161/01.STR.24.1.64
   Han B, 1999, STROKE, V30, P1478, DOI 10.1161/01.STR.30.7.1478
   Jacobs HM, 1990, NED TIJDSCHR GENEESKD, V134, P1950
   Lincoln N, 1979, PHYSIOTHERAPY, V65, P48
   Low J, 1999, SOC SCI MED, V49, P711, DOI 10.1016/S0277-9536(99)00194-X
   Mahoney FI, 1965, MD STATE MED J, V14, P61
   Mant J, 2000, LANCET, V356, P808, DOI 10.1016/S0140-6736(00)02655-6
   Mccullagh E, 2005, STROKE, V36, P2181, DOI 10.1161/01.STR.0000181755.23914.53
   Nouri F, 1987, CLIN REHABIL, V1, P301, DOI 10.1177/026921558700100409
   Reimer W, 1998, STROKE, V29, P1605, DOI 10.1161/01.STR.29.8.1605
   Robinson B, 1983, J GERONTOL, V38, P344, DOI 10.1093/geronj/38.3.344
   Thommessen B, 2001, CEREBROVASC DIS, V11, P201, DOI 10.1159/000047639
   Van DHE, 2001, CLIN REHABIL, V15, P669, DOI 10.1191/0269215501cr446oa
   Van EN, 2004, CLIN REHABIL, V18, P203, DOI 10.1191/0269215504cr723oa
   Wilkinson P, 1997, STROKE, V28, P507, DOI 10.1161/01.STR.28.3.507
   Zigmond A, 1983, ACTA PSYCHIAT SCAND, V67, P361, DOI 10.1111/j.1600-0447.1983.tb09716.x
NR 29
TC 63
Z9 65
U1 0
U2 4
PU TAYLOR & FRANCIS LTD
PI ABINGDON
PA 2-4 PARK SQUARE, MILTON PARK, ABINGDON OR14 4RN, OXON, ENGLAND
SN 0963-8288
EI 
J9 DISABIL REHABIL
PD JUN 15
PY 2008
VL 30
IS 7
BP 523
EP 530
DI 10.1080/09638280701355645
PG 8
WC Rehabilitation
SC Rehabilitation
GA 279IL
UT WOS:000254348800006
PM 18365864
ER

PT J
AU Jang, SH
   Bai, Daiseg
   Son, SM
   Lee, Jun
   Kim, Dae-Shik
   Sakong, Joon
   Kim, DG
   Yang, DS
AF Jang, Sung
   Bai, Daiseg
   Son, Su
   Lee, Jun
   Kim, Dae-shik
   Sakong, Joon
   Kim, Dong
   Yang, Dong
TI Motor Outcome Prediction using Diffusion Tensor Tractography in Pontine Infarct
SO ANNALS OF NEUROLOGY
LA English
DT Article
ID functional recovery; corona radiata; early-stage; stroke; anisotropy; integrity; prognosis
AB We investigated whether the integrity of the corticospinal tract classified by diffusion tensor tractography (DTT) can predict the motor outcome in 25 patients with Pontine infarct. DTTs were obtained in the early stage of stroke (5-30 days) and were classified into two groups (type A: the integrity of corticospinal tract was preserved around the infarct; type B: corticospinal tract was interrupted). DTT type A patients showed better motor function than the type B patients at 6 months after onset. DTT obtained at the early stage of pontine infarct appears to have predictive value for motor outcome in patients with pontine infarct.
C1 [Jang, Sung Ho; Son, Su Min; Kim, Dong Gyu] Yeungnam Univ, Coll Med, Dept Phys Med & Rehabil, Taegu 705717, South Korea.
   [Bai, Daiseg] Yeungnam Univ, Coll Med, Dept Psychiat, Taegu 705717, South Korea.
   [Lee, Jun] Yeungnam Univ, Coll Med, Dept Neurol, Taegu 705717, South Korea.
   [Kim, Dae-Shik] Boston Univ, Sch Med, Dept Anat & Neurobiol, Boston, MA 02118 USA.
   [Sakong, Joon] Yeungnam Univ, Coll Med, Dept Prevent Med & Publ Hlth, Taegu 705717, South Korea.
   [Yang, Dong Seok] Univ Ulsan, Sch Med, Dept Phys Med & Rehabil, Ulsan 680749, South Korea.
RP Jang, SH (通讯作者)，Yeungnam Univ, Coll Med, Dept Phys Med & Rehabil, 317-1 Daemyungdong, Taegu 705717, South Korea.
EM strokerehab@hanmail.net
FU Korean government [M10642120004-06N4212-00410]
CR Binkofski F, 1996, ANN NEUROL, V39, P460, DOI 10.1002/ana.410390408
   Brunnstrom S, 1966, PHYS THER, V46, P357
   Cho S, 2007, NEUROSCI LETT, V426, P123, DOI 10.1016/j.neulet.2007.08.049
   Cho S, 2007, NEUROSCI LETT, V421, P142, DOI 10.1016/j.neulet.2007.04.052
   Cunha I, 2002, AM J PHYS MED REHAB, V81, P848, DOI 10.1097/00002060-200211000-00008
   Demeurisse G, 1980, EUR NEUROL, V19, P382, DOI 10.1159/000115178
   Fuji Y, 2003, J NEUROSURG, V98, P64, DOI 10.3171/jns.2003.98.1.0064
   Heald A, 1993, BRAIN, V116, P1371, DOI 10.1093/brain/116.6.1371
   Higano S, 2001, AM J NEURORADIOL, V22, P456
   Konishi J, 2005, NEUROLOGY, V64, P108, DOI 10.1212/01.WNL.0000148477.65273.0C
   Kunimatsu A, 2004, MAGN RESON MED SCI, V3, P11, DOI 10.2463/mrms.3.11
   Lai C, 2007, BRIT J RADIOL, V80, P782, DOI 10.1259/bjr/99366083
   Mori S, 1999, ANN NEUROL, V45, P265, DOI 10.1002/1531-8249(199902)45:2<265::AID-ANA21>3.0.CO;2-3
   Prescott R, 1982, STROKE, V13, P641, DOI 10.1161/01.STR.13.5.641
   Schmahmann J, 2004, BRAIN, V127, P1269, DOI 10.1093/brain/awh138
   Wakana S, 2004, RADIOLOGY, V230, P77, DOI 10.1148/radiol.2301021640
   Watanabe T, 2001, J NEUROSURG, V94, P955, DOI 10.3171/jns.2001.94.6.0955
NR 17
TC 55
Z9 61
U1 0
U2 2
PU WILEY
PI HOBOKEN
PA 111 RIVER ST, HOBOKEN 07030-5774, NJ USA
SN 0364-5134
EI 
J9 ANN NEUROL
PD OCT 15
PY 2008
VL 64
IS 4
BP 460
EP 465
DI 10.1002/ana.21444
PG 6
WC Clinical Neurology; Neurosciences
SC Neurosciences & Neurology
GA 371QC
UT WOS:000260845000015
PM 18661560
ER

PT J
AU Tarkka, IM
   Kononen, Mervi
   Pitkanen, Kauko
   Sivenius, Juhani
   Mervaala, Esa
AF Tarkka, Ina
   Kononen, Mervi
   Pitkanen, Kauko
   Sivenius, Juhani
   Mervaala, Esa
TI Alterations in cortical excitability in chronic stroke after constraint-induced movement therapy
SO NEUROLOGICAL RESEARCH
LA English
DT Article
DE cerebrovascular stroke; movement therapy; motor-evoked potentials; neural plasticity; transcranial magnetic stimulation
ID motor cortex; reorganization; plasticity; recovery; human
AB Objective: Cerebral stroke is a major cause for long-term disability in the elderly and it is often manifested in hemiparesis of the upper extremity. Constraint-induced movement therapy (CIMT), an intensive 2 week rehabilitation program, improves affected upper limb motor abilities in subjects with stroke. Intensive training has also been suggested to modify neural function. We wanted to find out if there are changes in cortical excitability in subjects with chronic stroke after CIMT. Methods: Participants were 13 subjects with stroke who fulfilled the entry criteria for the CIMT program. The motor function of the affected arm and hand was assessed using a structured motor behavior test (WMFT). The cortical excitability changes were assessed in regard to involuntary and voluntary motor control, former with transcranial magnetic stimulation (TMS) and latter with movement-related cortical potentials (MRCP). Results: The motor abilities of the affected arm improved after 2 week rehabilitation (total time in WMFT shortened 36%). The motor-evoked potential (MEP) amplitudes were unchanged following the stimulation of the non-affected hemisphere; however, the MEP amplitudes of lateral stimulation locations increased significantly in the affected side after the intervention. The power spectra of MRCPs revealed reduced peak frequency over the supplementary motor area when the affected hand was moved. However, no changes occurred when the healthy hand was moved. Discussion: We show changes in cortical electrical excitability while performing both involuntary and voluntary movements after 2 weeks of CIMT in subjects with chronic stroke. These changes may be seen as a sign of neural reorganization instigated by the intervention.
C1 [Tarkka, Ina M.; Pitkanen, Kauko; Sivenius, Juhani] Brain Res & Rehabil Ctr Neuron, FIN-71130 Kuopio, Finland.
   [Kononen, Mervi; Mervaala, Esa] Univ Kuopio, Dept Clin Neurophysiol, FIN-70211 Kuopio, Finland.
   [Kononen, Mervi] Univ Kuopio, Dept Clin Radiol, FIN-70211 Kuopio, Finland.
   [Sivenius, Juhani] Univ Kuopio, Dept Neurol, FIN-70211 Kuopio, Finland.
   [Sivenius, Juhani] Kuopio Univ Hosp, SF-70210 Kuopio, Finland.
RP Tarkka, IM (通讯作者)，Brain Res & Rehabil Ctr Neuron, FIN-71130 Kuopio, Finland.
EM Ina.Tarkka@neuron.fi
CR Butefisch C, 2006, J PHYSIOL-PARIS, V99, P437, DOI 10.1016/j.jphysparis.2006.03.001
   Elbert T, 1994, NEUROREPORT, V5, P2593, DOI 10.1097/00001756-199412000-00047
   Frackowiack R, 1999, CEREBROVASC DIS, V9, P0
   Liepert J, 2005, CLIN NEUROPHYSIOL, V116, P1621, DOI 10.1016/j.clinph.2005.03.002
   Liepert J, 1998, NEUROSCI LETT, V250, P5, DOI 10.1016/S0304-3940(98)00386-3
   Liepert J, 2000, STROKE, V31, P1210, DOI 10.1161/01.STR.31.6.1210
   Melo T, 1995, STROKE SYNDROMES, V0, P3
   Milliken G, 1999, J CLIN NEUROPHYSIOL, V16, P361, DOI 10.1097/00004691-199907000-00009
   Miltner W, 1999, STROKE, V30, P586, DOI 10.1161/01.STR.30.3.586
   Nudo R, 2007, STROKE, V38, P840, DOI 10.1161/01.STR.0000247943.12887.d2
   Nudo R, 1996, SCIENCE, V272, P1791, DOI 10.1126/science.272.5269.1791
   Plautz E, 2005, P ANN INT IEEE EMBS, V0, PP4145, DOI 10.1109/IEMBS.2005.1615376
   Shibasaki H, 2006, CLIN NEUROPHYSIOL, V117, P2341, DOI 10.1016/j.clinph.2006.04.025
   Tarkka I, 2005, AM J PHYS MED REHAB, V84, P501, DOI 10.1097/01.phm.0000166881.71097.9d
   Williams A, 1980, CLIN APPL, V2, P371
   Wolf S, 1989, EXP NEUROL, V104, P125, DOI 10.1016/S0014-4886(89)80005-6
   Wolf S, 2001, STROKE, V32, P1635, DOI 10.1161/01.STR.32.7.1635
   Wolf S, 2006, JAMA-J AM MED ASSOC, V296, P2095, DOI 10.1001/jama.296.17.2095
   Ziemann U, 2001, BRAIN, V124, P1171, DOI 10.1093/brain/124.6.1171
NR 19
TC 31
Z9 35
U1 0
U2 7
PU TAYLOR & FRANCIS LTD
PI ABINGDON
PA 2-4 PARK SQUARE, MILTON PARK, ABINGDON OR14 4RN, OXON, ENGLAND
SN 0161-6412
EI 
J9 NEUROL RES
PD JUN 15
PY 2008
VL 30
IS 5
BP 504
EP 510
DI 10.1179/016164107X252519
PG 7
WC Clinical Neurology; Neurosciences
SC Neurosciences & Neurology
GA 333EZ
UT WOS:000258137100014
PM 18953741
ER

PT J
AU Rabadi, MH
   Coar, PL
   Lukin, M.
   Lesser, M.
   Blass, JP
AF Rabadi, M
   Coar, P
   Lukin, M
   Lesser, M
   Blass, J
TI Intensive nutritional supplements can improve outcomes in stroke rehabilitation
SO NEUROLOGY
LA English
DT Article
ID malnutrition
AB Objective: Poor nutrition is a common complication of strokes severe enough to require inpatient rehabilitation. We therefore tested whether intensive nutritional supplements given to undernourished patients from the time of their admission to a specialized stroke rehabilitation service would improve patient outcomes. Methods: Randomized, prospective, double-blind, single center study comparing intensive nutritional supplementation to routine nutritional supplementation in 116 undernourished patients admitted to a stroke service. The analysis included the 90% of patients who were not lost to follow-up due to acute or subacute hospitalization (n = 102; 51 in each group). The nutritional supplements are commercially available and Food and Drug Administration approved. The primary outcome variable was change in total score on the Functional Independence Measure (FIM). The secondary outcome measurements included the FIM motor and cognitive subscores, length of stay (taken from day of admission), 2-minute and 6-minute timed walk tests measured at admission and on discharge, and discharge disposition (home/not home). Results: Patients receiving intensive nutritional supplementation improved more than those on standard nutritional supplements on measures of motor function (total FIM, FIM motor subscore, 2-minute and 6-minute timed walk tests, all significant at p < 0.002). They did not, however, improve on measures of cognition (FIM cognition score). A higher proportion of patients who received the intensive nutritional supplementation went home compared to those on standard supplementation (p = 0.05). Conclusion: Intensive nutritional supplementation, using readily available commercial preparations, improves motor recovery in previously undernourished patients receiving intensive inpatient rehabilitation after stroke. Neurology (R) 2008; 71: 1856-1861
C1 [Rabadi, M. H.; Coar, P. L.] Cornell Univ, Weill Med Coll, Burke Rehabil Hosp, Stroke Serv, New York, NY 10021 USA.
   [Lukin, M.; Lesser, M.] N Shore Long Isl Jewish Hlth Syst, Feinstein Inst Med Res, Biostat Unit, New York, NY USA.
   [Lesser, M.] Cornell Univ, Weill Med Coll, Dept Publ Hlth, New York, NY 10021 USA.
   [Blass, J. P.] Cornell Univ, Weill Med Coll, Dept Neurol & Neurosci, New York, NY 10021 USA.
   [Blass, J. P.] Burke Med Res Inst, New York, NY USA.
RP Rabadi, MH (通讯作者)，VA Med Ctr, 921 NE 13th St, Oklahoma City, OK 73104 USA.
EM mhrabadi@gmail.com
CR *am DA, 2000, MAN CLIN DIET, V0, P15
   Blackburn G, 1977, J PARENTERAL ENTERAL, V1, P11, DOI 10.1177/01860717700100101
   Davalos A, 1996, STROKE, V27, P1028, DOI 10.1161/01.STR.27.6.1028
   Davis J, 2004, STROKE, V35, P1930, DOI 10.1161/01.STR.0000135227.10451.c9
   Dennis M, 2005, LANCET, V365, P755, DOI 10.1016/S0140-6736(05)17982-3
   Depippo K, 1994, NEUROLOGY, V44, P1655, DOI 10.1212/WNL.44.9.1655
   Finestone H, 1996, ARCH PHYS MED REHAB, V77, P340, DOI 10.1016/S0003-9993(96)90081-7
   Finestone H, 1995, ARCH PHYS MED REHAB, V76, P310, DOI 10.1016/S0003-9993(95)80655-5
   Gariballa S, 1998, JPEN-PARENTER ENTER, V22, P315, DOI 10.1177/0148607198022005315
   Iizuka M, 2005, ARCH PHYS MED REHAB, V86, P1049, DOI 10.1016/j.apmr.2004.09.021
   Kelly P, 2003, ARCH PHYS MED REHAB, V84, P968, DOI 10.1016/S0003-9993(03)00040-6
   Milne A, 2005, COCHRANE DB SYST REV, V2, P0
   Newmark S, 1981, ARCH PHYS MED REHAB, V62, P279
   Newmark S, 1981, ARCH PHYS MED REHAB, V62, P634
   Potter J, 2001, JPEN-PARENTER ENTER, V25, P323, DOI 10.1177/0148607101025006323
   Rabadi M, 2007, CLIN INTERV AGING, V2, P147, DOI 10.2147/ciia.2007.2.1.147
   Rahadi M, 2005, NEUROREHAB NEURAL RE, V19, P20, DOI 10.1177/1545968304272762
   Stineman M, 2000, SCAND J REHABIL MED, V32, P143
   Stineman M, 1996, ARCH PHYS MED REHAB, V77, P1101, DOI 10.1016/S0003-9993(96)90130-6
NR 20
TC 72
Z9 74
U1 0
U2 19
PU LIPPINCOTT WILLIAMS & WILKINS
PI PHILADELPHIA
PA TWO COMMERCE SQ, 2001 MARKET ST, PHILADELPHIA, PA 19103 USA
SN 0028-3878
EI 
J9 NEUROLOGY
PD DEC 2
PY 2008
VL 71
IS 23
BP 1856
EP 1861
DI 10.1212/01.wnl.0000327092.39422.3c
PG 6
WC Clinical Neurology
SC Neurosciences & Neurology
GA 377RJ
UT WOS:000261268000006
PM 18946003
ER

PT J
AU Crow, JL
   Harmeling-van der wel, BC
AF Crow, J
   Harmeling-van der wel, Barbara
TI Hierarchical Properties of the Motor Function Sections of the Fugl-Meyer Assessment Scale for People After Stroke: A Retrospective Study
SO PHYSICAL THERAPY
LA English
DT Article
ID interrater reliability; physical-therapy; upper-extremity; recovery; validity; outcm
AB Background and Purpose. The upper-extremity (UE) and lower-extremity (LE) sections (excluding balance) of the motor function domain of the Fugl-Meyer (FM) assessment scale (a construct referred to here as the FM motor scale) are recognized as a robust part of the scale for use with people after stroke. However, it is frequently criticized as a lengthy and time-consuming measurement tool. The aims of this study were to support a shortened method of administration for the FM motor scale and to provide arguments for the use of a summed score. In pursuit of these aims, the hierarchical properties of both the UE and LE sections of the FM motor scale were investigated. Participants and Methods. A retrospective analysis of data from 62 people with a previous stroke, was performed. Guttman scale analysis considered the hiera rchy of items within each Subsection and each stage, between subsections and stages, and across all of the scale items (ignoring the stage divisions) of the FM motor scale. Results. For the within-stage and Subsection analyses and between-stage and subsection analyses, all of the results met or exceeded the acceptable levels for the coefficient of reproducibility and the coefficient of scalability. When stage divisions were ignored, the coefficient of reproducibility for both extremities was just below acceptable levels. Discussion and Conclusion. The results support the use of the UE and LE sections of the FM motor scale as a stagewise and subsectionwise hierarchical assessment and outcome measure. This allows the use of a shortened method of administration, which can potentially reduce the time required for scale administration, and appropriate scores can be allocated for untested items, such that a legitimate total summed score can be used. A limitation of this stud), was that the study population consisted predominantly of older people with such severe disability that they were unable to function independently.
C1 [Crow, J. Lesley; Harmeling-van der Wel, Barbara C.] Univ Rotterdam Hosp, Erasmus MC, Physiotherapy Dept Ha104, NL-3000 CA Rotterdam, Netherlands.
RP Crow, JL (通讯作者)，Univ Rotterdam Hosp, Erasmus MC, Physiotherapy Dept Ha104, Post Box 2040, NL-3000 CA Rotterdam, Netherlands.
EM berg.crow@hetnet.nl
FU Medical Ethics Testing Committee, Erasmus MC; University Hospital Rotterdam
CR Adams S, 1997, CLIN REHABIL, V11, P42, DOI 10.1177/026921559701100107
   Barer D, 1993, CLIN REHABIL, V7, P271
   Beckerman H, 1996, SCAND J REHABIL MED, V28, P3
   Bohannon R, 1987, PHYS THER, V67, P206, DOI 10.1093/ptj/67.2.206
   Brunnstrom S, 1966, PHYS THER, V46, P357
   Collin C, 1992, CLIN REHABIL, V6, P91
   Crow J, 2002, PHYSIOTHERAPY, V88, P33
   Duncan P, 2003, STROKE, V34, P2173, DOI 10.1161/01.STR.0000083699.95351.F2
   Duncan P, 1983, PHYS THER, V63, P1606, DOI 10.1093/ptj/63.10.1606
   Ebrahim S, 1985, J EPIDEMIOL COMMUN H, V39, P86, DOI 10.1136/jech.39.1.86
   Fuglmeyer A, 1975, SCAND J REHABIL MED, V7, P13
   Gladstone D, 2002, NEUROREHAB NEURAL RE, V16, P232, DOI 10.1177/154596802401105171
   Guttman L, 1944, AM SOCIOL REV, V9, P139, DOI 10.2307/2086306
   Hambleton R, 1993, EDUC MEAS-ISSUES PRA, V12, P38, DOI 10.1111/j.1745-3992.1993.tb00543.x
   Harrison , 1985, PHYSIOTHER CAN, V37, P65, DOI 10.3138/PTC.37.2.065
   Koolstra M, 2004, KLINIMETRIE BEROETE, V0, P28
   Kwakkel G, 2007, RESTOR NEUROL NEUROS, V25, P453
   Lincoln N, 1979, PHYSIOTHERAPY, V65, P48
   Manschot S, 1998, J NEUROL NEUROSUR PS, V64, P253, DOI 10.1136/jnnp.64.2.253
   Menzel H, 1953, PUBLIC OPIN QUART, V17, P268, DOI 10.1086/266460
   Michels E, 1983, PHYS THER, V63, P209, DOI 10.1093/ptj/63.2.209
   Nouri F, 1987, CLIN REHABIL, V1, P302
   Oosterhuis H, 1997, KLIN NEUROLOGIE BEKN, V0, P29
   Poole J, 1988, ARCH PHYS MED REHAB, V69, P195
   Twitchell T, 1951, BRAIN, V74, P443, DOI 10.1093/brain/74.4.443
   Van PR, 2004, CLIN REHABIL, V18, P833, DOI 10.1191/0269215504cr843oa
   Vandormolen I, 2000, ONDERZOEK NAAR BETRO, V0, P0
   Winstein C, 2004, ARCH PHYS MED REHAB, V85, P620, DOI 10.1016/j.apmr.2003.06.027
   Woodbury M, 2007, ARCH PHYS MED REHAB, V88, P715, DOI 10.1016/j.apmr.2007.02.036
NR 29
TC 61
Z9 63
U1 0
U2 2
PU AMER PHYSICAL THERAPY ASSOC
PI ALEXANDRIA
PA 1111 N FAIRFAX ST, ALEXANDRIA, VA 22314 USA
SN 0031-9023
EI 
J9 PHYS THER
PD DEC 15
PY 2008
VL 88
IS 12
BP 1554
EP 1567
DI 10.2522/ptj.20070186
PG 14
WC Orthopedics; Rehabilitation
SC Orthopedics; Rehabilitation
GA 381PU
UT WOS:000261549200014
PM 18927197
ER

PT J
AU Ween, JE
AF Ween, Jon
TI Functional imaging of stroke recovery: An ecological review from a neural network perspective with an emphasis on motor systems
SO JOURNAL OF NEUROIMAGING
LA English
DT Review
DE neural networks; stroke; recovery; functional imaging; TMS; fMRI; ecological
ID positron-emission-tomography; transcranial magnetic stimulation; sensorimotor cortex activation; cerebral-blood-flow; subcortical stroke; healthy-subject; longitudinal fmri; hemiplegic stroke; finger movement; brain activation
AB Functional imaging is beginning to outline the brain's functional architecture and mechanisms of recovery from injury. I will review primarily the motor-function literature from normal populations, learning trials, stroke recovery, and rehabilitation with a neural network approach that may prove fruitful in further advancing our understanding of brain plasticity in response to focal lesions. A key consideration in this review will be how the development of distributed motor networks might constrain recovery as a function of the altered connectivity between damaged and nondamaged areas. It will be argued that this connectivity is central to both recovery from injury and response to treatment.
C1 [Ween, Jon Erik] Baycrest Ctr Geriatr Care, Brain Hlth Clin, Stroke Clin, Toronto, ON M6A 2E1, Canada.
   [Ween, Jon Erik] Univ Toronto, Fac Med, Dept Med, Div Neurol, Toronto, ON, Canada.
RP Ween, JE (通讯作者)，Baycrest Ctr Geriatr Care, Brain Hlth Clin, Stroke Clin, Posluns Bldg,6th Floor,Room 644,3560 Bathurst St, Toronto, ON M6A 2E1, Canada.
EM jween@klaru-baycrest.on.ca
CR Abo M, 2004, NEUROREPORT, V15, P1891, DOI 10.1097/00001756-200408260-00011
   Alagona G, 2001, STROKE, V32, P1304, DOI 10.1161/01.STR.32.6.1304
   Boecker H, 1994, BRAIN, V117, P1231, DOI 10.1093/brain/117.6.1231
   Butefisch C, 2006, J PHYSIOL-PARIS, V99, P437, DOI 10.1016/j.jphysparis.2006.03.001
   Byrnes M, 2001, BRAIN RES, V889, P278, DOI 10.1016/S0006-8993(00)03089-4
   Calautti C, 2001, STROKE, V32, P2534, DOI 10.1161/hs1101.097401
   Calautti C, 2003, STROKE, V34, P1553, DOI 10.1161/01.STR.0000071761.36075.A6
   Calautti C, 2003, NEUROIMAGE, V19, P1650, DOI 10.1016/S1053-8119(03)00205-2
   Carel C, 2000, J CEREBR BLOOD F MET, V20, P478, DOI 10.1097/00004647-200003000-00006
   Carey J, 2002, BRAIN, V125, P773, DOI 10.1093/brain/awf091
   Chen R, 2002, NEUROSCIENCE, V111, P761, DOI 10.1016/S0306-4522(02)00025-8
   Colebatch J, 1989, BRAIN, V112, P749, DOI 10.1093/brain/112.3.749
   Cramer S, 1999, J NEUROPHYSIOL, V81, P383, DOI 10.1152/jn.1999.81.1.383
   Cramer S, 2000, NEUROPHARMACOLOGY, V39, P842, DOI 10.1016/S0028-3908(99)00258-0
   Cramer S, 2000, STROKE, V31, P668, DOI 10.1161/01.STR.31.3.668
   Crick F, 1988, PARALLEL DISTRIBUTED, V2, P333
   Dancause N, 2006, CEREB CORTEX, V16, P1057
   Edelman G, 1987, NEURAL DARWINISM THE, V0, P0
   Fernandez B, 2004, STROKE, V35, P2171, DOI 10.1161/01.STR.0000139323.76769.b0
   Feydy A, 2002, STROKE, V33, P1610, DOI 10.1161/01.STR.0000017100.68294.52
   Fox M, 2005, P NATL ACAD SCI USA, V102, P9673, DOI 10.1073/pnas.0504136102
   Freund H, 1985, BRAIN, V108, P697, DOI 10.1093/brain/108.3.697
   Freund H, 1990, REV NEUROL, V146, P543
   Fridriksson J, 2006, NEUROIMAGE, V32, P1403, DOI 10.1016/j.neuroimage.2006.04.194
   Fries W, 1993, BRAIN, V116, P369, DOI 10.1093/brain/116.2.369
   Gowland C, 1990, STROKE, V21, P19
   Hallett M, 2001, BRAIN RES REV, V36, P169, DOI 10.1016/S0165-0173(01)00092-3
   Hamzei F, 2006, NEUROIMAGE, V31, P710, DOI 10.1016/j.neuroimage.2005.12.035
   Hanakawa T, 2003, J NEUROPHYSIOL, V89, P989, DOI 10.1152/jn.00132.2002
   Hanlon C, 2005, NEUROLOGY, V64, P114, DOI 10.1212/01.WNL.0000148726.45458.A9
   Heiss W, 1999, ANN NEUROL, V45, P430, DOI 10.1002/1531-8249(199904)45:4<430::AID-ANA3>3.0.CO;2-P
   Herholz K, 2000, J CEREBR BLOOD F MET, V20, P1619, DOI 10.1097/00004647-200012000-00001
   Hodics T, 2006, ARCH PHYS MED REHAB, V87, P0, DOI 10.1016/j.apmr.2006.09.005
   Hund-georgiadis M, 2000, NEUROLOGY, V55, P1227, DOI 10.1212/WNL.55.8.1227
   Jacobs K, 1991, SCIENCE, V251, P944, DOI 10.1126/science.2000496
   Jahanshahi M, 1995, BRAIN, V118, P913, DOI 10.1093/brain/118.4.913
   Jaillard A, 2005, BRAIN, V0, P0
   Jancke J, 1998, COGNITIVE BRAIN RES, V6, P279
   Johansen-berg H, 2002, P NATL ACAD SCI USA, V99, P14518, DOI 10.1073/pnas.222536799
   Jones R, 1989, BRAIN, V112, P113, DOI 10.1093/brain/112.1.113
   Jung S, 2005, ARCH PHYS MED REHAB, V86, P1706, DOI 10.1016/j.apmr.2004.11.043
   Kawashima R, 1993, BRAIN RES, V623, P33, DOI 10.1016/0006-8993(93)90006-9
   Kim S, 1993, SCIENCE, V261, P615, DOI 10.1126/science.8342027
   Krakauer J, 2005, SEMIN NEUROL, V25, P384, DOI 10.1055/s-2005-923533
   Krakauer J, 2004, ANN NEUROL, V56, P796, DOI 10.1002/ana.20286
   Kujirai T, 1993, J PHYSIOL-LONDON, V471, P501, DOI 10.1113/jphysiol.1993.sp019912
   Lacquaniti , 1997, HANDB NEUR, V11, P27
   Liepert J, 1998, NEUROSCI LETT, V250, P5, DOI 10.1016/S0304-3940(98)00386-3
   Liepert J, 2000, STROKE, V31, P1210, DOI 10.1161/01.STR.31.6.1210
   Logothetis N, 2002, PHILOS T R SOC B, V357, P1003, DOI 10.1098/rstb.2002.1114
   Loubinoux I, 2003, NEUROIMAGE, V20, P2166, DOI 10.1016/j.neuroimage.2003.08.017
   Luft A, 2002, HUM BRAIN MAPP, V17, P131, DOI 10.1002/hbm.10058
   Luft A, 2004, JAMA-J AM MED ASSOC, V292, P1853, DOI 10.1001/jama.292.15.1853
   Marshall R, 2000, STROKE, V31, P656, DOI 10.1161/01.STR.31.3.656
   Middleton F, 2000, BRAIN RES REV, V31, P236, DOI 10.1016/S0165-0173(99)00040-5
   Minsky M, 1985, SOC MIND, V0, P0
   Nelles G, 2001, NEUROIMAGE, V13, P1146, DOI 10.1006/nimg.2001.0757
   Nelles G, 1999, ANN NEUROL, V46, P901, DOI 10.1002/1531-8249(199912)46:6<901::AID-ANA13>3.0.CO;2-7
   Nelles G, 1999, STROKE, V30, P1510, DOI 10.1161/01.STR.30.8.1510
   Nudo R, 1999, REV NEUROL, V155, P713
   Nudo R, 1996, J NEUROSCI, V16, P785
   Nudo R, 1996, SCIENCE, V272, P1791, DOI 10.1126/science.272.5269.1791
   Oliveri M, 2003, EXP BRAIN RES, V149, P214, DOI 10.1007/s00221-002-1346-8
   Pineiro R, 2002, STROKE, V33, P103, DOI 10.1161/hs0102.100482
   Pineiro R, 2001, STROKE, V32, P1134, DOI 10.1161/01.STR.32.5.1134
   Pizzamiglio L, 1998, ARCH NEUROL-CHICAGO, V55, P561, DOI 10.1001/archneur.55.4.561
   Rao S, 1995, NEUROLOGY, V45, P919, DOI 10.1212/WNL.45.5.919
   Rao S, 1993, NEUROLOGY, V43, P2311, DOI 10.1212/WNL.43.11.2311
   Rao S, 1996, J CEREBR BLOOD F MET, V16, P1250, DOI 10.1097/00004647-199611000-00020
   Reggia J, 2004, MED ENG PHYS, V26, P711, DOI 10.1016/j.medengphy.2004.06.010
   Remy P, 1994, ANN NEUROL, V36, P19, DOI 10.1002/ana.410360107
   Rizzolatti G, 1998, ELECTROEN CLIN NEURO, V106, P283, DOI 10.1016/S0013-4694(98)00022-4
   Rosen H, 2000, NEUROLOGY, V55, P1883, DOI 10.1212/WNL.55.12.1883
   Rossini P, 2003, LANCET NEUROL, V2, P493, DOI 10.1016/S1474-4422(03)00485-X
   Rossini P, 1998, NEUROREPORT, V9, P2141, DOI 10.1097/00001756-199806220-00043
   Sanes J, 1995, SCIENCE, V268, P1775, DOI 10.1126/science.7792606
   Schlaug G, 1994, EXP BRAIN RES, V98, P523
   Schlaug G, 1996, NEUROREPORT, V7, P879, DOI 10.1097/00001756-199603220-00009
   Seidler R, 2002, SCIENCE, V296, P2043, DOI 10.1126/science.1068524
   Seitz RJ, 1990, NEUROREPORT, V1, P57, DOI 10.1097/00001756-199009000-00016
   Shelton F, 2001, STROKE, V32, P107, DOI 10.1161/01.STR.32.1.107
   Shibasaki H, 1993, BRAIN, V116, P1387, DOI 10.1093/brain/116.6.1387
   Small S, 2002, BRAIN, V125, P1544, DOI 10.1093/brain/awf148
   Spaulding S, 1988, ARCH PHYS MED REHAB, V69, P419
   Stepniewska I, 1993, J COMP NEUROL, V330, P238, DOI 10.1002/cne.903300207
   Strens L, 2003, CURR BIOL, V13, P1201, DOI 10.1016/S0960-9822(03)00453-6
   Tanji J, 1996, CURR OPIN NEUROBIOL, V6, P782, DOI 10.1016/S0959-4388(96)80028-6
   Tanji J, 1996, EUR NEUROL, V36, P13, DOI 10.1159/000118878
   Tanji J, 1994, NATURE, V371, P413, DOI 10.1038/371413a0
   Taub E, 2002, NAT REV NEUROSCI, V3, P228, DOI 10.1038/nrn754
   Theoret H, 2001, NEUROSCI LETT, V306, P29, DOI 10.1016/S0304-3940(01)01860-2
   Thulborn K, 1999, STROKE, V30, P749, DOI 10.1161/01.STR.30.4.749
   Tombari D, 2004, NEUROIMAGE, V23, P827, DOI 10.1016/j.neuroimage.2004.07.058
   Tyszka J, 1994, ANN NEUROL, V35, P746, DOI 10.1002/ana.410350617
   Ward N, 2006, AGEING RES REV, V5, P239, DOI 10.1016/j.arr.2006.04.003
   Ward N, 2006, ARCH PHYS MED REHAB, V87, P0, DOI 10.1016/j.apmr.2006.08.334
   Ward N, 2004, CURR OPIN NEUROL, V17, P725, DOI 10.1097/00019052-200412000-00013
   Ward N, 2003, BRAIN, V126, P1430, DOI 10.1093/brain/awg145
   Ward N, 2003, BRAIN, V126, P2476, DOI 10.1093/brain/awg245
   Ward N, 2005, ACRM ASNR JOINT ANN, V0, P0
   Weiller C, 1996, NEUROIMAGE, V4, P105, DOI 10.1006/nimg.1996.0034
   Wexler B, 1997, MAGN RESON IMAGING, V15, P385, DOI 10.1016/S0730-725X(96)00232-9
   Wise S, 1996, CRIT REV NEUROBIOL, V10, P317, DOI 10.1615/CritRevNeurobiol.v10.i3-4.30
NR 104
TC 22
Z9 22
U1 0
U2 7
PU WILEY
PI HOBOKEN
PA 111 RIVER ST, HOBOKEN 07030-5774, NJ USA
SN 1051-2284
EI 
J9 J NEUROIMAGING
PD JUL 15
PY 2008
VL 18
IS 3
BP 227
EP 236
DI 10.1111/j.1552-6569.2007.00180.x
PG 10
WC Clinical Neurology; Neuroimaging; Radiology, Nuclear Medicine & Medical Imaging
SC Neurosciences & Neurology; Radiology, Nuclear Medicine & Medical Imaging
GA 331BY
UT WOS:000257988900001
PM 18466275
ER

PT J
AU Ekstrand, Elisabeth
   Ringsberg, KA
   Pessah-rasmussen, Helene
AF Ekstrand, Elisabeth
   Ringsberg, Karin
   Pessah-rasmussen, Helene
TI The physiotherapy clinical outcome variables scale predicts length of hospital stay, discharge destination and future home facility in the acute comprehensive stroke unit
SO JOURNAL OF REHABILITATION MEDICINE
LA English
DT Article
DE stroke; acute stroke unit; prognosis; outcome assessment; mobility
ID disability; rehabilitation
AB Objective: The aims of this study were: to follow the course of recovery of motor function following acute stroke, as assessed by the Physiotherapy Clinical Outcome Variables Scale (COVS), and; to investigate the ability of this instrument to predict length of hospital stay, discharge destination and future home facility. Methods: In this prospective longitudinal study, COVS was registered at admission and discharge from an acute stroke unit and at 3 months post-stroke onset. Subjects: Sixty subjects were recruited consecutively from a sample of patients after first-ever acute stroke, and of these, 50 received follow-up assessment. Outcome variables: Length of hospital stay, discharge destination and home facility 3 months post-stroke. Results: The overall COVS scores increased significantly during the 3-month follow-up. The admission COVS score correlated negatively with length of stay. A cut-off at 50 points and 41 points could predict discharge destination and future home facility, respectively. Conclusion: COVS measures improvements and can predict length of hospital stay, discharge destination and future home facility. Thus, it could be used in early prediction for effective planning of the acute stroke unit services and efficient discharge planning.
C1 [Ekstrand, Elisabeth; Pessah-Rasmussen, Helene] Lund Univ, Malmo Univ Hosp, Dept Neurol, SE-20502 Malmo, Sweden.
   [Ringsberg, Karin A.] Lund Univ, Malmo Univ Hosp, Dept Orthopaed, SE-20502 Malmo, Sweden.
RP Ekstrand, E (通讯作者)，Lund Univ, Malmo Univ Hosp, Dept Neurol, Entrance 53, SE-20502 Malmo, Sweden.
EM elisabeth.ekstrand@skane.se
CR Barclay-goddard R, 2000, PHYSIOTHER CAN, V52, P138
   Duncan P, 2000, STROKE, V31, P1429, DOI 10.1161/01.STR.31.6.1429
   Ekman M, 2004, EUR J HLTH ECONOM S1, V1, P74
   Eng J, 2002, ARCH PHYS MED REHAB, V83, P483, DOI 10.1053/apmr.2002.31203
   Geyh S, 2004, J REHABIL MED, V36, P135, DOI 10.1080/16501960410016776
   Glader E, 2003, STROKE, V34, P1970, DOI 10.1161/01.STR.0000083534.81284.C5
   Hajek V, 1997, ARCH PHYS MED REHAB, V78, P1331, DOI 10.1016/S0003-9993(97)90306-3
   Hasselgren-nyberg L, 1997, NORDISK FYSIOTERAPI, V1, P109
   Kolb B, 2003, FUNDAMENTALS HUMAN N, V8th ed., P0
   Kwakkel G, 1996, AGE AGEING, V25, P479, DOI 10.1093/ageing/25.6.479
   Langhorne P, 2005, LANCET, V365, P501
   Lawrence E, 2001, STROKE, V32, P1279, DOI 10.1161/01.STR.32.6.1279
   Meheroz H, 2005, NEUROREHAB NEURAL RE, V19, P20
   Meijer R, 2005, CLIN REHABIL, V19, P770, DOI 10.1191/0269215505cr875oa
   Salbach N, 2001, ARCH PHYS MED REHAB, V82, P1204, DOI 10.1053/apmr.2001.24907
   Seaby L, 1989, PHYSIOTHERAPY CANADA, V41, P264
   *strok UTC, 2000, COCHRANE DB SYST REV, V0, P0, DOI DOI 10.1002/14651858.CD000197
   Van PR, 2004, CLIN REHABIL, V18, P833, DOI 10.1191/0269215504cr843oa
   Wee J, 1999, ARCH PHYS MED REHAB, V80, P448, DOI 10.1016/S0003-9993(99)90284-8
   *worldhealthorganization , 2007, ICF CY INT CLASS FUN, V0, P0
NR 21
TC 17
Z9 18
U1 0
U2 3
PU FOUNDATION REHABILITATION INFORMATION
PI UPPSALA
PA TRADGARDSGATAN 14, UPPSALA, SE-753 09, SWEDEN
SN 1650-1977
EI 
J9 J REHABIL MED
PD JUL 15
PY 2008
VL 40
IS 7
BP 524
EP 528
DI 10.2340/16501977-0210
PG 5
WC Rehabilitation; Sport Sciences
SC Rehabilitation; Sport Sciences
GA 330NY
UT WOS:000257951300004
PM 18758668
ER

PT J
AU Jellish, WS
   Zhang, Xin
   Langen, KE
   Spector, MS
   Scalfani, MT
   White, FA
AF Jellish, Walter
   Zhang, Xin
   Langen, Kenneth
   Spector, Matthew
   Scalfani, Michael
   White, Fletcher
TI Intrathecal magnesium sulfate administration at the time of experimental ischemia improves neurological functioning by reducing acute and delayed loss of motor neurons in the spinal cord
SO ANESTHESIOLOGY
LA English
DT Article
ID glutamate transporter glt-1; traumatic brain-injury; necrosis-factor-alpha; receptor channel; hippocampal ca1; ampa receptor; blood-flow; cerebral-ischemia; ca2+ permeability; tnf-alpha
AB Background: In this study, the authors determined the effect of magnesium sulfate on intrathecal glutamate concentrations, hindlimb motor function, and histopathology after a transient episode of spinal cord ischemia. Methods: Fifty-two New Zealand White rabbits underwent spinal cord ischemia for 30 min. Fifteen minutes before ischemia, animals received intrathecal magnesium sulfate (MgSO4) (3 mg/kg) or placebo (artificial cerebrospinal fluid). Intrathecal microdialysis samples were measured for glutamate using high-performance liquid chromatography. Neurologic function and spinal cord histopathology were assessed throughout the recovery period. Results: Intrathecal glutamate levels in placebo-treated animals were higher after spinal cord ischemia compared with sham- and MgSO4-treated animals. MgSO4-treated animals had increased lower extremity motor function compared with the placebo group (64.7% vs 14.3%, P < 0.01). Histologic examination of placebo-treated animals revealed significant motor neuron cell loss at thoracolumbar levels by Day 7 (P < 0.05), whereas lower lumbar regions displayed significant neuron loss on Day 1. Spinal cords from MgSO4-treated animals exhibited less neuronal loss in lumbar regions. Similar effects were present in the thoracolumbar segments on Day 7. A significant correlation existed between diminished neuronal loss and hind leg movement (Tarlov score) and demonstrates that the neurologic outcome after MgSO4 treatment was related to lower lumbar ventral horn cell survival (r(2) = 0.812, P < 0.001). Conclusions: These results demonstrate that MgSO4 affords significant spinal cord motor neuron protection by diminishing acute neuronal loss at the foci of the ischemic injury (L3-L6) with delayed neuronal degeneration in adjacent spinal cord regions (T7-L2).
C1 [Jellish, Walter S.; Zhang, Xin; Langen, Kenneth E.; Spector, Matthew S.; Scalfani, Michael T.; White, Fletcher A.] Loyola Univ, Med Ctr, Dept Anesthesiol, Maywood, IL 60153 USA.
   [Jellish, Walter S.; Zhang, Xin; Langen, Kenneth E.; Spector, Matthew S.; Scalfani, Michael T.; White, Fletcher A.] Loyola Univ Chicago, Stritch Sch Med, Dept Cell Biol Neurobiol & Anat, Maywood, IL 60153 USA.
RP Jellish, WS (通讯作者)，Loyola Univ, Med Ctr, Dept Anesthesiol, 2160 S 1st Ave,Bldg 103,Room 3114, Maywood, IL 60153 USA.
EM wjellis@lumc.edu
FU NATIONAL INSTITUTE OF NEUROLOGICAL DISORDERS AND STROKE [R01NS049136] Funding Source: NIH RePORTER; NINDS NIH HHS [R01 NS049136-02, R01 NS049136] Funding Source: Medline
CR Arundine M, 2004, CELL MOL LIFE SCI, V61, P657, DOI 10.1007/s00018-003-3319-x
   Bartlett M, 1937, PROC R SOC LON SER-A, V160, P0268, DOI 10.1098/rspa.1937.0109
   Beattie E, 2002, SCIENCE, V295, P2282, DOI 10.1126/science.1067859
   Beattie M, 2004, TRENDS MOL MED, V10, P580, DOI 10.1016/j.molmed.2004.10.006
   Benveniste H, 1989, J CEREBR BLOOD F MET, V9, P629, DOI 10.1038/jcbfm.1989.90
   Benveniste H, 1988, ACTA NEUROL SCAND, V78, P529, DOI 10.1111/j.1600-0404.1988.tb03697.x
   Brock M, 1997, ANN THORAC SURG, V64, P999, DOI 10.1016/S0003-4975(97)00621-8
   Burnashev N, 1992, NEURON, V8, P189, DOI 10.1016/0896-6273(92)90120-3
   Chi O, 1990, ARCH INT PHARMACOD T, V304, P196
   Dagostino R, 1990, AM STAT, V44, P316, DOI 10.2307/2684359
   Degirolami U, 1982, J NEUROPATH EXP NEUR, V41, P129, DOI 10.1097/00005072-198203000-00004
   Dingledine R, 1999, PHARMACOL REV, V51, P7
   Geiger J, 1995, NEURON, V15, P193, DOI 10.1016/0896-6273(95)90076-4
   Gorter J, 1997, J NEUROSCI, V17, P6179
   Hamann M, 2002, EUR J NEUROSCI, V15, P308, DOI 10.1046/j.0953-816x.2001.01861.x
   Hartley D, 1993, J NEUROSCI, V13, P1993
   Haugeto O, 1996, J BIOL CHEM, V271, P27715, DOI 10.1074/jbc.271.44.27715
   Hollmann M, 1991, SCIENCE, V252, P851, DOI 10.1126/science.1709304
   Ishikawa T, 1999, CELL MOL NEUROBIOL, V19, P199, DOI 10.1023/A:1006973026514
   Jellish W, 2005, EXP BRAIN RES, V167, P526, DOI 10.1007/s00221-005-0064-4
   Johnson S, 1993, STROKE, V24, P1547, DOI 10.1161/01.STR.24.10.1547
   Juvonen T, 2002, SCAND CARDIOVASC J, V36, P136, DOI 10.1080/cdv.36.3.136.160
   Kaplan S, 2004, EUR SURG RES, V36, P20, DOI 10.1159/000075070
   Kawahara Y, 2004, NATURE, V427, P801, DOI 10.1038/427801a
   Kemp P, 1999, BRIT J PHARMACOL, V126, P621, DOI 10.1038/sj.bjp.0702342
   Lalo U, 2006, J NEUROSCI, V26, P2673, DOI 10.1523/JNEUROSCI.4689-05.2006
   Lang-lazdunski L, 2000, J VASC SURG, V32, P179, DOI 10.1067/mva.2000.105960
   Lang-lazdunski L, 2001, ANN THORAC SURG, V72, P2180, DOI 10.1016/S0003-4975(01)02919-8
   Lehre K, 1995, J NEUROSCI, V15, P1835
   Levy L, 1998, J NEUROSCI, V18, P9620, DOI 10.1523/jneurosci.18-23-09620.1998
   Liu Z, 2007, STROKE, V38, P146, DOI 10.1161/01.STR.0000251791.64910.cd
   Marsala J, 1991, NEUROSCIENCE, V45, P479, DOI 10.1016/0306-4522(91)90243-H
   Marsala M, 1994, J CEREBR BLOOD F MET, V14, P604, DOI 10.1038/jcbfm.1994.75
   Martin L, 1998, BRAIN RES BULL, V46, P281, DOI 10.1016/S0361-9230(98)00024-0
   Mckee J, 2005, NEUROCRIT CARE, V2, P342, DOI 10.1385/NCC:2:3:342
   Mckee J, 2005, CRIT CARE MED, V33, P661, DOI 10.1097/01.CCM.0000156293.35868.B2
   Mitani A, 2003, J NEUROSCI, V23, P7176, DOI 10.1523/JNEUROSCI.23-18-07176.2003
   Moore W, 1991, ANN SURG, V213, P427, DOI 10.1097/00000658-199105000-00007
   Ogoshi F, 2005, EXP NEUROL, V193, P384, DOI 10.1016/j.expneurol.2004.12.026
   Petralia R, 1997, J COMP NEUROL, V385, P456, DOI 10.1002/(SICI)1096-9861(19970901)385:3<456::AID-CNE9>3.0.CO;2-2
   Ram Z, 1991, STROKE, V22, P922, DOI 10.1161/01.STR.22.7.922
   Reinhart R, 1991, J AM COLL CARDIOL, V17, P651, DOI 10.1016/S0735-1097(10)80179-2
   Rothstein J, 1996, NEURON, V16, P675, DOI 10.1016/S0896-6273(00)80086-0
   Saeki H, 2004, ANESTH ANALG, V99, P1805, DOI 10.1213/01.ANE.0000138039.04548.3D
   Sakurai M, 1997, J THORAC CARDIOV SUR, V113, P159, DOI 10.1016/S0022-5223(97)70411-2
   Simpson J, 1994, ANESTHESIOLOGY, V81, P1493, DOI 10.1097/00000542-199412000-00025
   Simpson R, 1990, NEUROCHEM RES, V15, P635, DOI 10.1007/BF00973755
   Stellwagen D, 2005, J NEUROSCI, V25, P3219, DOI 10.1523/JNEUROSCI.4486-04.2005
   Tanaka H, 2000, BRAIN RES, V886, P190, DOI 10.1016/S0006-8993(00)02951-6
   Temkin N, 2007, LANCET NEUROL, V6, P29, DOI 10.1016/S1474-4422(06)70630-5
   Teo K, 1991, BMJ-BRIT MED J, V303, P1499, DOI 10.1136/bmj.303.6816.1499
   Torregrosa G, 1994, J CARDIOVASC PHARM, V23, P1004, DOI 10.1097/00005344-199406000-00020
   Vacanti F, 1984, STROKE, V15, P695, DOI 10.1161/01.STR.15.4.695
   Van DSC, 2006, EXPERT OPIN INV DRUG, V15, P873, DOI 10.1517/13543784.15.8.873
   Verdoorn T, 1991, SCIENCE, V252, P1715, DOI 10.1126/science.1710829
   Vink R, 2002, EXPERT OPIN INV DRUG, V11, P1375, DOI 10.1517/13543784.11.10.1375
   Wakamatsu H, 1999, ANESTH ANALG, V88, P56, DOI 10.1097/00000539-199901000-00011
   Weng Y, 2007, EXP NEUROL, V204, P433, DOI 10.1016/j.expneurol.2006.12.003
   Xiao A, 2002, J NEUROSCI, V22, P1350, DOI 10.1523/JNEUROSCI.22-04-01350.2002
NR 59
TC 15
Z9 20
U1 1
U2 2
PU LIPPINCOTT WILLIAMS & WILKINS
PI PHILADELPHIA
PA TWO COMMERCE SQ, 2001 MARKET ST, PHILADELPHIA, PA 19103 USA
SN 0003-3022
EI 
J9 ANESTHESIOLOGY
PD JAN 15
PY 2008
VL 108
IS 1
BP 78
EP 86
DI 10.1097/01.anes.0000296109.04010.82
PG 9
WC Anesthesiology
SC Anesthesiology
GA 245AA
UT WOS:000251905400013
PM 18156885
ER

PT J
AU Ashford, Stephen
   Slade, Mike
   Malaprade, Fabienne
   Turner-stokes, Lynne
AF Ashford, Stephen
   Slade, Mike
   Malaprade, Fabienne
   Turner-stokes, Lynne
TI EVALUATION OF FUNCTIONAL OUTCOME MEASURES FOR THE HEMIPARETIC UPPER LIMB: A SYSTEMATIC REVIEW
SO JOURNAL OF REHABILITATION MEDICINE
LA English
DT Review
DE functional assessment; upper limb; outcome measure; rehabilitation
ID toxin type-a; botulinum-toxin; upper extremity; double-blind; poststroke spasticity; stroke patient; motor function; arm; reliability; validation
AB Objective: To identify valid and reliable outcome measures reflective of "real-life" active and passive function for application following focal rehabilitation interventions in the hemiparetic upper limb after stroke or brain injury. Methods: A systematic review of the literature, incorporating a wide-based search including electronic databases, primary reports. abstracts and conference proceedings, was undertaken to identify measures, followed by a literature-based evaluation of the psychometric properties. Results: Six measures met the review selection criteria, although 4 were different versions of the Motor Activity Log. None of the measures met all the psychometric evaluation criteria. The tools effectively formed a hierarchy with the ABILHAND and,Motor Activity Log representing quite thoroughly evaluated tools of higher level "active function". The Leeds Adult Spasticity Impact Scale addressed lower level tasks and passive function, but had little published psychometric evaluation. Conclusion: As yet there is no single valid and reliable outcome measure available to capture the full range of "real-life" function in the hemiparetic upper limb. Validated tools are particularly required for passive and lower level function. The selection of measures for clinical evaluation will depend on the patient's level of function and goals for treatment.
C1 [Ashford, Stephen; Malaprade, Fabienne; Turner-Stokes, Lynne] Northwick Pk Hosp & Clin Res Ctr, Reg Rehabil Unit, Harrow HA1 3UJ, Middx, England.
   [Ashford, Stephen; Turner-Stokes, Lynne] Kings Coll London, Sch Med, Dept Palliat Care Policy & Rehabil, London WC2R 2LS, England.
   [Slade, Mike] Kings Coll London, Inst Psychiat, Hlth Serv, London WC2R 2LS, England.
   [Slade, Mike] Kings Coll London, Inst Psychiat, Populat Res Dept, London WC2R 2LS, England.
RP Ashford, S (通讯作者)，Northwick Pk Hosp & Clin Res Ctr, Reg Rehabil Unit, Watford Rd, Harrow HA1 3UJ, Middx, England.
EM Stephen.Ashford@nwth.nhs.uk
CR Aaronson N, 2002, QUAL LIFE RES, V11, P193
   Alon G, 2003, NEUROREHABILITATION, V18, P215
   Alon G, 1998, J NEUROL REHABIL, V12, P73
   Ashford S, 2006, PHYSIOTHER RES INT, V11, P24, DOI 10.1002/pri.36
   Bakheit A, 2000, STROKE, V31, P2402, DOI 10.1161/01.STR.31.10.2402
   Bakheit A, 2004, J NEUROL NEUROSUR PS, V75, P1558, DOI 10.1136/jnnp.2003.035139
   Bakheit A, 2002, DISABIL REHABIL, V24, P519, DOI 10.1080/09638280110112891
   Bakheit A, 2001, EUR J NEUROL, V8, P559, DOI 10.1046/j.1468-1331.2001.00277.x
   Barreca S, 2005, ARCH PHYS MED REHAB, V86, P1616, DOI 10.1016/j.apmr.2005.03.017
   Berglund K, 1986, SCAND J REHABIL MED, V18, P155
   Bhakca B, 2001, J NEUROL NEUROSUR PS, V70, P821
   Bhakta B, 2000, CLIN REHABIL, V14, P213
   Bhakta B, 1999, CEREBROVASC DIS, V9, P124
   Bhakta B, 1999, TOXINS, V0, P99
   Bot S, 2004, ANN RHEUM DIS, V63, P335, DOI 10.1136/ard.2003.007724
   Brashear A, 2004, ARCH PHYS MED REHAB, V85, P705, DOI 10.1016/j.apmr.2003.08.077
   Brashear A, 2003, ARCH PHYS MED REHAB, V84, P103, DOI 10.1053/apmr.2003.50070
   Brashear A, 2002, NEW ENGL J MED, V347, P395, DOI 10.1056/NEJMoa011892
   Brashear A, 2002, ARCH PHYS MED REHAB, V83, P1349, DOI 10.1053/apmr.2002.35474
   Brashear A, 2001, ARCH PHYS MED REHAB, V82, P1340
   Broeks J, 1999, DISABIL REHABIL, V21, P357
   Cisari C, 2002, EUR MED PHYS, V38, P195
   Desrosiers J, 1994, ARCH PHYS MED REHAB, V75, P751
   Desrosiers J, 1995, DISABIL REHABIL, V17, P217, DOI 10.3109/09638289509166638
   Dettmers C, 2005, ARCH PHYS MED REHAB, V86, P204, DOI 10.1016/j.apmr.2004.05.007
   Dickersin K, 1994, BMJ-BRIT MED J, V309, P1286, DOI 10.1136/bmj.309.6964.1286
   Higgins J, 2005, J REHABIL RES DEV, V42, P65, DOI 10.1682/JRRD.2003.10.0156
   Hudak P, 1996, AM J IND MED, V29, P602, DOI 10.1002/(SICI)1097-0274(199606)29:6<602::AID-AJIM4>3.0.CO;2-L
   Hurvitz E, 2003, ARCH PHYS MED REHAB, V84, P444, DOI 10.1053/apmr.2003.50001
   Jones L, 1996, CLIN REHABIL, V10, P277
   Jones L, 1990, JEBSON TEST HAND FUN, V0, P0
   Kopp B, 1997, ARCH PHYS MED REHAB, V78, P615, DOI 10.1016/S0003-9993(97)90427-5
   Lagalla G, 2000, AM J PHYS MED REHAB, V79, P377, DOI 10.1097/00002060-200007000-00010
   Lannin N, 2003, NEURO REHABIL, V18, P215
   Lindberg P, 2004, J REHABIL MED, V36, P117, DOI 10.1080/16501970410023434
   Moher D, 1999, LANCET, V354, P1896, DOI 10.1016/S0140-6736(99)04149-5
   Nunnally JC, 1994, PSYCHOMETRIC THEORY, V0, P0
   Page S, 2003, BRAIN INJURY, V17, P675, DOI 10.1080/0269905031000107160
   Page S, 2003, AM J PHYS MED REHAB, V82, P76, DOI 10.1097/00002060-200301000-00014
   Parry R, 1999, CLIN REHABIL, V13, P187, DOI 10.1191/026921599676198929
   Penta M, 2001, STROKE, V32, P1627, DOI 10.1161/01.STR.32.7.1627
   Penta M, 1998, ARCH PHYS MED REHAB, V79, P1038, DOI 10.1016/S0003-9993(98)90167-8
   Popovic M, 2003, J REHABIL RES DEV, V40, P443, DOI 10.1682/JRRD.2003.09.0443
   Richardson D, 1997, CLIN REHABIL, V11, P288, DOI 10.1177/026921559701100404
   Rodgers H, 2008, NATL RES REGISTER, V0, P0
   Sheean G, 2001, CURR OPIN NEUROL, V14, P771, DOI 10.1097/00019052-200112000-00015
   Terwee C, 2007, J CLIN EPIDEMIOL, V60, P34, DOI 10.1016/j.jclinepi.2006.03.012
   Uswatte G, 2006, NEUROLOGY, V67, P1189, DOI 10.1212/01.wnl.0000238164.90657.c2
   Van DLJ, 2004, STROKE, V35, P1410, DOI 10.1161/01.STR.0000126900.24964.7e
   Van KA, 2002, J REHABIL MED, V34, P51, DOI 10.1080/165019702753557836
   Wade DT, 1988, INT DISABIL STUD, V10, P64
   Wade D, 1992, MEASUREMENT NEUROLOG, V0, P0
   Wolf S, 2001, STROKE, V32, P1635, DOI 10.1161/01.STR.32.7.1635
   Yelnik A, 2004, ANN READAPT MED PHYS, V47, P559
NR 54
TC 84
Z9 89
U1 0
U2 11
PU FOUNDATION REHABILITATION INFORMATION
PI UPPSALA
PA TRADGARDSGATAN 14, UPPSALA, SE-753 09, SWEDEN
SN 1650-1977
EI 
J9 J REHABIL MED
PD NOV 15
PY 2008
VL 40
IS 10
BP 787
EP 795
DI 10.2340/16501977-0276
PG 9
WC Rehabilitation; Sport Sciences
SC Rehabilitation; Sport Sciences
GA 400EN
UT WOS:000262850900002
PM 19242614
ER

PT J
AU Shin, HK
   Cho, SH
   Jeon, Hye-seon
   Lee, Young-Hee
   Song, JC
   Jang, SH
   Lee, Chu-Hee
   Kwon, YH
AF Shin, Hwa
   Cho, Sang
   Jeon, Hye-seon
   Lee, Young-hee
   Song, Jun
   Jang, Sung
   Lee, Chu-hee
   Kwon, Yong
TI Cortical effect and functional recovery by the electromyography-triggered neuromuscular stimulation in chronic stroke patients
SO NEUROSCIENCE LETTERS
LA English
DT Article
DE electromyography-triggered; neuromuscular stimulation; motor function; functional MRI
ID motor recovery; electrical-stimulation; activation; hand; fmri; rehabilitation; improvement; biofeedback; movement; therapy
AB We investigated the effect of electromyography (EMG)-triggered neuromuscular electrical stimulation (NMES; EMG-stim) on functional recovery of the hemiparetic hand and the related cortical activation pattern in chronic stroke patients. We enrolled 14 stroke patients, who were randomly assigned to the EMG-stim (n = 7) or the control groups (n = 7). The EMG-stim was applied to the wrist extensor of the EMG-stim group for two sessions (30 min/session) a day, five times per week for 10 weeks. Four functional tests (box and block, strength, the accuracy index, and the on/offset time of muscle contraction) and functional MRI (fMRI) were performed before and after treatment. fMRI was measured at 1.5 T in parallel with timed finger flexion-extension movements at a fixed rate. Following treatment, the EMG-stim group showed a significant improvement in all functional tests. The main cortical activation change with such functional improvement was shifted from the ipsilateral sensorimotor cortex (SMC) to the contralateral SMC. We demonstrated that 10-week EMG-stim can induce functional recovery and change of cortical activation pattern in the hemiparetic hand of chronic stroke patients. Crown Copyright (c) 2008 Published by Elsevier Ireland Ltd. All rights reserved.
C1 [Kwon, Yong Hyun] Yeungnam Coll Sci & Technol, Dept Phys Therapy, Taegu 705037, South Korea.
   [Cho, Sang Hyun; Jeon, Hye-seon] Yonsei Univ, Coll Hlth Sci, Dept Phys Therapy, Seoul 120749, South Korea.
   [Lee, Young-Hee] Yonsei Univ, Wonju Coll Med, Dept Phys Med & Rehabil, Seoul 120749, South Korea.
   [Jang, Sung Ho] Yeungnam Univ, Coll Med, Dept Phys Med & Rehabil, Taegu, South Korea.
   [Lee, Chu-Hee] Yeungnam Univ, Coll Med, Dept Mol Biol & Biochem, Taegu, South Korea.
RP Kwon, YH (通讯作者)，Yeungnam Coll Sci & Technol, Dept Phys Therapy, 274 Hyunchung Ro, Taegu 705037, South Korea.
EM kwonpt@hanmail.net
FU Korea Science and Engineering Foundation (KOSEF); Korea government (MOST) [M10642120004-06N4212-00410]
CR Armagan O, 2003, AM J PHYS MED REHAB, V82, P856, DOI 10.1097/01.PHM.0000091984.72486.E0
   Bolton D, 2004, J NEUROL SCI, V223, P121, DOI 10.1016/j.jns.2004.05.005
   Carey J, 1998, ARCH PHYS MED REHAB, V79, P435, DOI 10.1016/S0003-9993(98)90146-0
   Carey J, 2004, EXP BRAIN RES, V154, P281, DOI 10.1007/s00221-003-1662-7
   Carey J, 2002, BRAIN, V125, P773, DOI 10.1093/brain/awf091
   Carr J, 2000, MOVEMENT SCI FDN PHY, V0, P0
   Cauraugh J, 2000, STROKE, V31, P1360, DOI 10.1161/01.STR.31.6.1360
   Cauraugh J, 2003, J NEUROL NEUROSUR PS, V74, P1562, DOI 10.1136/jnnp.74.11.1562
   Cauraugh J, 2002, STROKE, V33, P1589, DOI 10.1161/01.STR.0000016926.77114.A6
   Cho S, 2007, NEUROREHABILITATION, V22, P77
   Difabio R, 1987, PHYS THER, V67, P43, DOI 10.1093/ptj/67.1.43
   Duncan P, 1992, STROKE, V23, P1084, DOI 10.1161/01.STR.23.8.1084
   Feydy A, 2002, STROKE, V33, P1610, DOI 10.1161/01.STR.0000017100.68294.52
   Francisco G, 1998, ARCH PHYS MED REHAB, V79, P570, DOI 10.1016/S0003-9993(98)90074-0
   Hlustik P, 2006, COGN BEHAV NEUROL, V19, P34
   Jang S, 2004, NEUROREPORT, V15, P395, DOI 10.1097/00001756-200403010-00002
   Johansen-berg H, 2002, BRAIN, V125, P2731, DOI 10.1093/brain/awf282
   Kim Y, 2003, NEUROREPORT, V14, P1329, DOI 10.1097/01.wnr.0000078702.79393.9b
   Kimberley T, 2004, EXP BRAIN RES, V154, P450, DOI 10.1007/s00221-003-1695-y
   Kraft G, 1992, ARCH PHYS MED REHAB, V73, P220
   Leung L, 2006, NEUROSCI LETT, V397, P135, DOI 10.1016/j.neulet.2005.12.006
   Mathiowetz V, 1985, AM J OCCUP THER, V39, P386, DOI 10.5014/ajot.39.6.386
   Sheffler L, 2007, MUSCLE NERVE, V35, P562, DOI 10.1002/mus.20758
   Taub E, 1999, J REHABIL RES DEV, V36, P237
NR 24
TC 66
Z9 77
U1 0
U2 9
PU ELSEVIER IRELAND LTD
PI CLARE
PA ELSEVIER HOUSE, BROOKVALE PLAZA, EAST PARK SHANNON, CO, CLARE, 00000, IRELAND
SN 0304-3940
EI 
J9 NEUROSCI LETT
PD SEP 19
PY 2008
VL 442
IS 3
BP 174
EP 179
DI 10.1016/j.neulet.2008.07.026
PG 6
WC Neurosciences
SC Neurosciences & Neurology
GA 347ZO
UT WOS:000259180700002
PM 18644424
ER

PT J
AU Stinear, CM
   Barber, PA
   Coxon, JP
   Fleming, MK
   Byblow, WD
AF Stinear, Cathy
   Barber, P
   Coxon, James
   Fleming, Melanie
   Byblow, Winston
TI Priming the motor system enhances the effects of upper limb therapy in chronic stroke
SO BRAIN
LA English
DT Article
DE stroke; rehabilitation; upper limb; primary motor cortex; transcranial magnetic stimulation; inhibition; bilateral therapy
ID transcranial magnetic stimulation; paired associative stimulation; theta-burst stimulation; unaffected hemisphere; controlled-trial; intracortical inhibition; interhemispheric inhibition; transcallosal inhibition; homeostatic plasticity; cortical excitability
AB After stroke, the function of primary motor cortex (M1) between the hemispheres may become unbalanced. Techniques that promote a re-balancing of M1 excitability may prime the brain to be more responsive to rehabilitation therapies and lead to improved functional outcomes. The present study examined the effects of ActivePassive Bilateral Therapy (APBT), a putative movement-based priming strategy designed to reduce intracortical inhibition and increase excitability within the ipsilesional M1. Thirty-two patients with upper limb weakness at least 6 months after stroke were randomized to a 1-month intervention of self-directed motor practice with their affected upper limb (control group) or to APBT for 1015 min prior to the same motor practice (APBT group). A blinded clinical rater assessed upper limb function at baseline, and immediately and 1 month after the intervention. Transcranial magnetic stimulation was used to assess M1 excitability. Immediately after the intervention, motor function of the affected upper limb improved in both groups (P < 0.005). One month after the intervention, the APBT group had better upper limb motor function than control patients (P < 0.05). The APBT group had increased ipsilesional M1 excitability (P < 0.025), increased transcallosal inhibition from ipsilesional to contralesional M1 (P < 0.01) and increased intracortical inhibition within contralesional M1 (P < 0.005). None of these changes were found in the control group. APBT produced sustained improvements in upper limb motor function in chronic stroke patients and induced specific and sustained changes in motor cortex inhibitory function. We speculate that APBT may have facilitated plastic reorganization in the brain in response to motor therapy. The utility of APBT as an adjuvant to physical therapy warrants further consideration.
C1 [Stinear, Cathy M.; Coxon, James P.; Fleming, Melanie K.; Byblow, Winston D.] Univ Auckland, Dept Exercise & Sport Sci, Movement Neurosci Lab, Auckland 1, New Zealand.
   [Barber, P. Alan] Univ Auckland, Dept Med, Auckland 1, New Zealand.
RP Byblow, WD (通讯作者)，Univ Auckland, Dept Exercise & Sport Sci, Movement Neurosci Lab, Private Bag 92019, Auckland 1, New Zealand.
EM w.byblow@auckland.ac.nz
CR Avanzino L, 2007, J PHYSIOL-LONDON, V583, P99, DOI 10.1113/jphysiol.2007.134510
   Boroojerdi B, 2001, CLIN NEUROPHYSIOL, V112, P931, DOI 10.1016/S1388-2457(01)00523-5
   Boroojerdi B, 1996, J NEUROL SCI, V144, P160, DOI 10.1016/S0022-510X(96)00222-5
   Butefisch C, 2004, NEUROSCIENTIST, V10, P163, DOI 10.1177/1073858403262152
   Butefisch C, 2003, BRAIN, V126, P470, DOI 10.1093/brain/awg044
   Carson R, 2004, J PHYSIOL-LONDON, V560, P929, DOI 10.1113/jphysiol.2004.069088
   Catano A, 1996, ELECTROMYOGR MOTOR C, V101, P233, DOI 10.1016/0924-980X(96)95656-8
   Cauraugh J, 2005, PROG NEUROBIOL, V75, P309, DOI 10.1016/j.pneurobio.2005.04.001
   Chen R, 2002, NEUROSCIENCE, V111, P761, DOI 10.1016/S0306-4522(02)00025-8
   Chen R, 2003, J NEUROPHYSIOL, V89, P1256, DOI 10.1152/jn.00950.2002
   Dijkerman H, 2004, CLIN REHABIL, V18, P538, DOI 10.1191/0269215504cr769oa
   Dobkin B, 2004, LANCET NEUROL, V3, P528, DOI 10.1016/S1474-4422(04)00851-8
   Duque J, 2007, J COGNITIVE NEUROSCI, V19, P204, DOI 10.1162/jocn.2007.19.2.204
   Ehrsson H, 2003, J NEUROPHYSIOL, V90, P3304, DOI 10.1152/jn.01113.2002
   Facchini S, 2002, ACTA NEUROL SCAND, V105, P146, DOI 10.1034/j.1600-0404.2002.1o004.x
   Fauth C, 1992, LANCET, V339, P362, DOI 10.1016/0140-6736(92)91678-2
   Ferbert A, 1992, J PHYSIOL-LONDON, V453, P525, DOI 10.1113/jphysiol.1992.sp019243
   Florian J, 2007, EUR J NEUROSCI, V25, P3461, DOI 10.1111/j.1460-9568.2007.05603.x
   Fregni F, 2005, NEUROREPORT, V16, P1551, DOI 10.1097/01.wnr.0000177010.44602.5e
   Fregni F, 2006, STROKE, V37, P2115, DOI 10.1161/01.STR.0000231390.58967.6b
   Hanakawa T, 2003, J NEUROPHYSIOL, V89, P989, DOI 10.1152/jn.00132.2002
   Hess G, 1996, EUR J NEUROSCI, V8, P658, DOI 10.1111/j.1460-9568.1996.tb01251.x
   Huang Y, 2008, CEREB CORTEX, V18, P563, DOI 10.1093/cercor/bhm087
   Huang Y, 2005, NEURON, V45, P201, DOI 10.1016/j.neuron.2004.12.033
   Hummel F, 2005, BRAIN, V128, P490, DOI 10.1093/brain/awh369
   Hummel F, 2006, LANCET NEUROL, V5, P708, DOI 10.1016/S1474-4422(06)70525-7
   Jacobs K, 1991, SCIENCE, V251, P944, DOI 10.1126/science.2000496
   Khedr E, 2005, NEUROLOGY, V65, P466, DOI 10.1212/01.wnl.0000173067.84247.36
   Lang N, 2004, EXP BRAIN RES, V156, P439, DOI 10.1007/s00221-003-1800-2
   Liepert J, 2000, MUSCLE NERVE, V23, P1761, DOI 10.1002/1097-4598(200011)23:11<1761::AID-MUS14>3.0.CO;2-M
   Luft A, 2004, JAMA-J AM MED ASSOC, V292, P1853, DOI 10.1001/jama.292.15.1853
   Manganotti P, 2002, CLIN NEUROPHYSIOL, V113, P936, DOI 10.1016/S1388-2457(02)00062-7
   Mansur C, 2005, NEUROLOGY, V64, P1802, DOI 10.1212/01.WNL.0000161839.38079.92
   Mudie M, 2001, NEUROREHAB NEURAL RE, V15, P129, DOI 10.1177/154596830101500206
   Mudie M, 1996, J NEUROL REHABIL, V10, P167
   Mudie M, 2000, DISABIL REHABIL, V22, P23, DOI 10.1080/096382800297097
   Murase N, 2004, ANN NEUROL, V55, P400, DOI 10.1002/ana.10848
   Orth M, 2003, CLIN NEUROPHYSIOL, V114, P2362, DOI 10.1016/S1388-2457(03)00243-8
   Page S, 2007, STROKE, V38, P1293, DOI 10.1161/01.STR.0000260205.67348.2b
   Platz T, 2005, CLIN REHABIL, V19, P404, DOI 10.1191/0269215505cr832oa
   Poreisz C, 2007, BRAIN RES BULL, V72, P208, DOI 10.1016/j.brainresbull.2007.01.004
   Quartarone A, 2006, J PHYSIOL-LONDON, V575, P657, DOI 10.1113/jphysiol.2006.114025
   Ridding M, 2007, NAT REV NEUROSCI, V8, P559, DOI 10.1038/nrn2169
   Roshan L, 2003, EXP BRAIN RES, V151, P330, DOI 10.1007/s00221-003-1502-9
   Rossini P, 2003, LANCET NEUROL, V2, P493, DOI 10.1016/S1474-4422(03)00485-X
   Rossini P, 1994, ELECTROEN CLIN NEURO, V91, P79, DOI 10.1016/0013-4694(94)90029-9
   Schnitzler A, 1996, EXP BRAIN RES, V112, P381
   Shimizu T, 2002, BRAIN, V125, P1896, DOI 10.1093/brain/awf183
   Siebner H, 2004, J NEUROSCI, V24, P3379, DOI 10.1523/JNEUROSCI.5316-03.2004
   Stefan K, 2000, BRAIN, V123, P572, DOI 10.1093/brain/123.3.572
   Stinear C, 2006, BRAIN RES, V1095, P139, DOI 10.1016/j.brainres.2006.04.008
   Stinear C, 2004, MOVEMENT DISORD, V19, P1312, DOI 10.1002/mds.20160
   Stinear C, 2003, CLIN NEUROPHYSIOL, V114, P909, DOI 10.1016/S1388-2457(02)00373-5
   Stinear J, 2004, J CLIN NEUROPHYSIOL, V21, P124, DOI 10.1097/00004691-200403000-00008
   Stinear J, 2004, BRAIN RES, V1022, P81, DOI 10.1016/j.brainres.2004.06.062
   Stinear J, 2002, J PHYSIOL-LONDON, V543, P307, DOI 10.1113/jphysiol.2002.023986
   Takeuchi N, 2005, STROKE, V36, P2681, DOI 10.1161/01.STR.0000189658.51972.34
   Talelli P, 2007, CLIN NEUROPHYSIOL, V118, P333, DOI 10.1016/j.clinph.2006.10.014
   Talelli P, 2006, CLIN NEUROPHYSIOL, V117, P1641, DOI 10.1016/j.clinph.2006.01.016
   Taubin A, 2006, FILM COMMENT, V42, P56
   Tegenthoff M, 2004, ACTA NEUROL SCAND, V109, P330, DOI 10.1046/j.1600-0404.2003.00235.x
   Traversa R, 2000, CLIN NEUROPHYSIOL, V111, P1695, DOI 10.1016/S1388-2457(00)00373-4
   Vardy A, 2007, NEUROSCI LETT, V416, P117, DOI 10.1016/j.neulet.2007.01.064
   Wassermann EM, 1998, ELECTROENCEPHALOGR C, V108, P1
   Whitall J, 2000, STROKE, V31, P2390, DOI 10.1161/01.STR.31.10.2390
   Ziemann U, 2004, CLIN NEUROPHYSIOL, V115, P1717, DOI 10.1016/j.clinph.2004.03.006
   Ziemann U, 2004, REV NEUROSCIENCE, V15, P253
   Ziemann U, 1997, ELECTROMYOGR MOTOR C, V105, P430, DOI 10.1016/S0924-980X(97)00050-7
   Ziemann U, 2001, BRAIN, V124, P1171, DOI 10.1093/brain/124.6.1171
   Ziemann U, 2006, NEUROREHAB NEURAL RE, V20, P243, DOI 10.1177/1545968306287154
NR 70
TC 153
Z9 160
U1 2
U2 21
PU OXFORD UNIV PRESS
PI OXFORD
PA GREAT CLARENDON ST, OXFORD OX2 6DP, ENGLAND
SN 0006-8950
EI 
J9 BRAIN
PD MAY 15
PY 2008
VL 131
IS 
BP 1381
EP 1390
DI 10.1093/brain/awn051
PG 10
WC Clinical Neurology; Neurosciences
SC Neurosciences & Neurology
GA 296DN
UT WOS:000255523800025
PM 18356189
ER

PT J
AU Yang, DS
   Kim, Dae-Shik
   Kim, Yun-Hee
   Jang, SH
AF Yang, Dong
   Kim, Dae-shik
   Kim, Yun-hee
   Jang, Sung
TI Demonstration of recovery of a severely damaged corticospinal tract: A diffusion tensor tractography and transcranial magnetic stimulation follow-up study
SO JOURNAL OF COMPUTER ASSISTED TOMOGRAPHY
LA English
DT Article
DE diffusion tensor imaging; magnetic stimulation; stroke; motor recovery
ID descending motor pathway; intracerebral hemorrhage; pyramidal tract; functional mri; brain; patient; stroke
AB We demonstrated the recovery of a severely damaged corticospinal tract (CST) in a 45-year-old female patient with intracerebral hemorrhage using diffusion tensor tractography and transcranial magnetic stimulation. Two longitudinal evaluations were conducted. There was no evidence of a CST in the affected hemisphere on the first evaluation. However, we observed evidence of a CST on the second evaluation. It seems that the affected motor function was recovered through the recovery of the damaged CST.
C1 [Yang, Dong Suk; Jang, Sung Ho] Yeungnam Univ, Sch Med, Dept Phys Med & Rehabil, Taegu 705717, South Korea.
   [Kim, Dae-Shik] Boston Univ, Sch Med, Dept Anat & Neurobiol, Boston, MA 02118 USA.
   [Kim, Yun-Hee] Sungkyunkwan Univ, Sch Med, Dept Phys Med & Rehabil, Seoul, South Korea.
RP Jang, SH (通讯作者)，Yeungnam Univ, Sch Med, Dept Phys Med & Rehabil, 317-1 Daemyungdong, Taegu 705717, South Korea.
EM strokerehab@hanmail.net
CR Benecke R, 1991, EXP BRAIN RES, V83, P419
   Davidoff R, 1990, NEUROLOGY, V40, P332
   Demeurisse G, 1980, EUR NEUROL, V19, P382, DOI 10.1159/000115178
   Furlan M, 1996, ANN NEUROL, V40, P216, DOI 10.1002/ana.410400213
   Hallett M, 1998, NEUROREHABILITATION, V10, P131, DOI 10.3233/NRE-1998-10205
   Itoh D, 2006, J COMPUT ASSIST TOMO, V30, P618, DOI 10.1097/00004728-200607000-00011
   Jane J, 1967, J NEUROSURG, V26, P244, DOI 10.3171/jns.1967.26.2.0244
   Jang S, 2006, YONSEI MED J, V47, P135, DOI 10.3349/ymj.2006.47.1.135
   Jang S, 2006, RESTOR NEUROL NEUROS, V24, P25
   Kunimatsu A, 2004, MAGN RESON MED SCI, V3, P11, DOI 10.2463/mrms.3.11
   Macdonell R, 1999, NEUROLOGY, V53, P1462, DOI 10.1212/WNL.53.7.1462
   Mori S, 1999, ANN NEUROL, V45, P265, DOI 10.1002/1531-8249(199902)45:2<265::AID-ANA21>3.0.CO;2-3
   Rossini P, 1994, ELECTROEN CLIN NEURO, V91, P79, DOI 10.1016/0013-4694(94)90029-9
   Witte O, 1998, CURR OPIN NEUROL, V11, P655, DOI 10.1097/00019052-199812000-00008
   Yamada K, 2003, STROKE, V34, P0, DOI 10.1161/01.STR.0000085827.54986.89
   York D, 1987, NEUROSURGERY, V20, P70
NR 16
TC 18
Z9 18
U1 0
U2 2
PU LIPPINCOTT WILLIAMS & WILKINS
PI PHILADELPHIA
PA TWO COMMERCE SQ, 2001 MARKET ST, PHILADELPHIA, PA 19103 USA
SN 0363-8715
EI 
J9 J COMPUT ASSIST TOMO
PD MAY-JUN 15
PY 2008
VL 32
IS 3
BP 418
EP 420
DI 10.1097/RCT.0b013e31811eba4e
PG 3
WC Radiology, Nuclear Medicine & Medical Imaging
SC Radiology, Nuclear Medicine & Medical Imaging
GA 313KL
UT WOS:000256739400017
PM 18520549
ER

PT J
AU Wirth, Brigitte
   Van hedel, Hubertus
   Curt, Armin
AF Wirth, Brigitte
   Van hedel, Hubertus
   Curt, Armin
TI Foot control in incomplete SCI: distinction between paresis and dexterity
SO NEUROLOGICAL RESEARCH
LA English
DT Article
DE dexterity; motor control; paresis; incomplete spinal cord injury
ID spinal-cord-injury; motor-evoked-potential; ankle dorsiflexion; gait; performance; stroke; reliability; recovery; walking; spasticity
AB Objective: To complement the clinical assessment of motor impairment after incomplete spinal cord injury (iSCI) by introducing a test that realiabily distinguishes between muscle weakness (paresis) and impairment of dexterity in a simple foot motor task. Methods: Auditory-paced ankle dorsi- and plantarflexion, in a supine position, was studied in 30. The subjects were instructed to initiate dorsi- and plantarflexion as accurately in timing and with the largest range of motion (ROM) possible. For each frequency, accuracy of timing, ROM, peak velocity of dorsi- and plantarflexion and a time quotient for changing from dorsi- to plantarflexion and vice versa were determined. In iSCI subjects, these parameters were related to clinical measures of paresis, spasticity and proprioception. Results: The test parameters showed good to very good reliability. The iSCI subjects were able to follow the target frequency with hi h accuracy, while ROM and peak velocity for dorsi- and plantarflexion were significantly reduced. Furthermore, there was a strong correlation between ROM/peak velocities and motor scores within the iSCI patients. Discussion: Repetitive foot dorsi- and plantarflexion enables a distinction to be made between muscle weakness and reduced dexterity as the underlying cause of affected foot control. This distinction between and quantification of these two movement components complements the existing clinical examination, and in follow-up works, the recovery of these components may provide further insight into the mechanisms underlying motor function improvement after iSCI.
C1 [Wirth, Brigitte; van Hedel, Hubertus] Balgrist Univ Hosp, Spinal Cord Injury Ctr, CH-8008 Zurich, Switzerland.
   [Curt, Armin] Univ British Columbia, ICORD, Vancouver, BC V6T 1Z4, Canada.
   [Wirth, Brigitte] Swiss Fed Inst Technol, Inst Human Movement Sci & Sports, CH-8092 Zurich, Switzerland.
RP Wirth, B (通讯作者)，Balgrist Univ Hosp, Spinal Cord Injury Ctr, Forchstr 340, CH-8008 Zurich, Switzerland.
EM bwirth@paralab.balgrist.ch
CR Ada L, 1996, HUM MOVEMENT SCI, V15, P671, DOI 10.1016/0167-9457(96)00015-2
   *americanspinalinjuryassociation/internationalmedicalsocietyofparaplegia , 1996, INT STAND NEUR FUNCT, V0, P0
   Asazuma T, 1996, SPINAL CORD, V34, P620, DOI 10.1038/sc.1996.111
   Aschersleben G, 1995, PERCEPT PSYCHOPHYS, V57, P305, DOI 10.3758/BF03213056
   Bohannon R, 1987, PHYS THER, V67, P206, DOI 10.1093/ptj/67.2.206
   Canning C, 2004, CLIN REHABIL, V18, P300, DOI 10.1191/0269215504cr715oa
   Capaday C, 1999, J NEUROPHYSIOL, V81, P129, DOI 10.1152/jn.1999.81.1.129
   Catz A, 2001, SPINAL CORD, V39, P97, DOI 10.1038/sj.sc.3101118
   Courtine G, 2005, BRAIN, V128, P2338, DOI 10.1093/brain/awh604
   Curt A, 2004, SPINAL CORD, V42, P1, DOI 10.1038/sj.sc.3101558
   Curt A, 1997, ARCH PHYS MED REHAB, V78, P39, DOI 10.1016/S0003-9993(97)90007-1
   Curt A, 1998, ARCH PHYS MED REHAB, V79, P81, DOI 10.1016/S0003-9993(98)90213-1
   Dawson-saunders B, 1994, BASIC CLIN BIOSTATIS, V0, P0
   Diehl P, 2006, J NEUROL, V253, P51, DOI 10.1007/s00415-005-0921-x
   Ditunno J, 2000, SPINAL CORD, V38, P234, DOI 10.1038/sj.sc.3100993
   Dobkin B, 2004, NEUROIMAGE, V23, P370, DOI 10.1016/j.neuroimage.2004.06.008
   Drew T, 1996, CAN J PHYSIOL PHARM, V74, P426, DOI 10.1139/cjpp-74-4-426
   Ellaway P, 2004, SPINAL CORD, V42, P325, DOI 10.1038/sj.sc.3101596
   Franssen E, 1999, J AM GERIATR SOC, V47, P463, DOI 10.1111/j.1532-5415.1999.tb07240.x
   Gabbard C, 1996, J GEN PSYCHOL, V123, P289, DOI 10.1080/00221309.1996.9921281
   Kauranen K, 2001, INT J SPORTS MED, V22, P154, DOI 10.1055/s-2001-11345
   Kemoun G, 2002, J REHABIL MED, V34, P278, DOI 10.1080/165019702760390374
   Knights R, 1967, PERCEPT MOTOR SKILL, V25, P717, DOI 10.2466/pms.1967.25.3.717
   Krakauer J, 2005, SEMIN NEUROL, V25, P384, DOI 10.1055/s-2005-923533
   Krawetz P, 1996, ARCH PHYS MED REHAB, V77, P635, DOI 10.1016/S0003-9993(96)90000-3
   Lamontagne A, 2002, GAIT POSTURE, V15, P244, DOI 10.1016/S0966-6362(01)00190-4
   Largo R, 2001, DEV MED CHILD NEUROL, V43, P436, DOI 10.1017/S0012162201000810
   Macintosh B, 2004, NEUROIMAGE, V22, P1619, DOI 10.1016/j.neuroimage.2004.03.035
   Maegele M, 2002, J NEUROTRAUM, V19, P1217, DOI 10.1089/08977150260338010
   Mandel A, 1990, ARCH PHYS MED REHAB, V71, P649
   Marino R, 1999, ARCH PHYS MED REHAB, V80, P1391, DOI 10.1016/S0003-9993(99)90249-6
   Miller T, 2005, NEUROLOGY, V65, P1165, DOI 10.1212/01.wnl.0000180608.76190.10
   Rolke R, 2006, EUR J PAIN, V10, P77, DOI 10.1016/j.ejpain.2005.02.003
   Rome K, 1996, FOOT ANKLE INT, V17, P28, DOI 10.1177/107110079601700106
   Schubert M, 1997, EXP BRAIN RES, V115, P234, DOI 10.1007/PL00005693
   Schwab M, 2002, SCIENCE, V295, P1029, DOI 10.1126/science.1067840
   Seitz R, 1987, PHYS THER, V67, P1089, DOI 10.1093/ptj/67.7.1089
   Siebner H, 2001, EUR J NEUROSCI, V14, P726, DOI 10.1046/j.0953-816x.2001.01694.x
   Smith H, 2000, SPINAL CORD, V38, P292, DOI 10.1038/sj.sc.3100994
   Toner L, 1998, DEV MED CHILD NEUROL, V40, P829
   York J, 1990, PERCEPT MOTOR SKILL, V71, P675, DOI 10.2466/pms.1990.71.2.675
NR 41
TC 13
Z9 14
U1 0
U2 6
PU MANEY PUBLISHING
PI LEEDS
PA STE 1C, JOSEPHS WELL, HANOVER WALK, LEEDS LS3 1AB, W YORKS, ENGLAND
SN 0161-6412
EI 
J9 NEUROL RES
PD FEB 15
PY 2008
VL 30
IS 1
BP 52
EP 60
DI 10.1179/174313208X297030
PG 9
WC Clinical Neurology; Neurosciences
SC Neurosciences & Neurology
GA 288PI
UT WOS:000254997900007
PM 18387262
ER

PT J
AU Winstein, Carolee
   Pate, Patricia
   Ge, Tingting
   Ervin, Carolyn
   Baurley, James
   Sullivan, KJ
   Underwood, SJ
   Fowler, EG
   Mulroy, Sara
   Brown, DA
   Kulig, Kornelia
   Gordon, James
   Azen, SP
AF Winstein, Carolee
   Pate, Patricia
   Ge, Tingting
   Ervin, Carolyn
   Baurley, James
   Sullivan, Katherine
   Underwood, Samantha
   Fowler, Eileen
   Mulroy, Sara
   Brown, David
   Kulig, Kornelia
   Gordon, James
   Azen, Stanley
TI The Physical Therapy Clinical Research Network (PTClinResNet) Methods, Efficacy, and Benefits of a Rehabilitation Research Network
SO AMERICAN JOURNAL OF PHYSICAL MEDICINE & REHABILITATION
LA English
DT Article
DE Multisite Clinical Trials; Medical Rehabilitation; Outcomes Research; Disablement Model; Biomedical Informatics; Physical Therapy
ID quality-of-life; international classification; randomized-trial; motor function; stroke; medicine; health; outcm; reliability; population
AB This article describes the vision, methods, and implementation strategies used in building the infrastructure for PTClinResNet, a clinical research network designed to assess outcomes for health-related mobility associated with evidence-based physical therapy interventions across and within four different disability groups. Specific aims were to (1) create the infrastructure necessary to develop and sustain clinical trials research in rehabilitation, (2) generate evidence to evaluate the efficacy of resistance exercise-based physical interventions designed to improve muscle performance and movement skills, and (3) provide education and training opportunities for present and future clinician-researchers and for the rehabilitation community at-large in its support of evidence-based practice. We present the network's infrastructure, development, and several examples that highlight the benefits of a clinical research network. We suggest that the network structure is ideal for building research capacity and fostering multisite, multiinvestigator clinical research projects designed to generate evidence for the efficacy of rehabilitation interventions.
C1 [Winstein, Carolee; Pate, Patricia; Sullivan, Katherine J.; Underwood, Samantha J.; Kulig, Kornelia; Gordon, James] Univ So Calif, Div Biokinesiol & Phys Therapy, Sch Dent, Los Angeles, CA 90089 USA.
   [Ge, Tingting; Ervin, Carolyn; Baurley, James; Azen, Stanley P.] Univ So Calif, Keck Sch Med, Dept Prevent Med, Los Angeles, CA 90089 USA.
   [Underwood, Samantha J.] Oregon Hlth & Sci Univ, Dept Surg, Portland, OR 97201 USA.
   [Fowler, Eileen G.] Univ Calif Los Angeles, Los Angeles, CA USA.
   [Mulroy, Sara] Rancho Los Amigos Natl Rehabil Ctr, Downey, CA USA.
   [Brown, David A.] Northwestern Univ, Feinberg Sch Med, Dept Phys Therapy & Human Movement Sci, Chicago, IL 60611 USA.
RP Winstein, C (通讯作者)，Univ So Calif, Div Biokinesiol & Phys Therapy, Sch Dent, 1540 E Alcazar St,CHP 155, Los Angeles, CA 90089 USA.
FU NIDRR
CR Barbeau H, 1999, BRAIN RES REV, V30, P27, DOI 10.1016/S0165-0173(99)00008-9
   Barbeau H, 2001, CURR OPIN NEUROL, V14, P735, DOI 10.1097/00019052-200112000-00009
   Cieza A, 2005, QUAL LIFE RES, V14, P1225, DOI 10.1007/s11136-004-4773-0
   Cieza A, 2002, J REHABIL MED, V34, P205, DOI 10.1080/165019702760279189
   Curtis K, 1995, PARAPLEGIA, V33, P290, DOI 10.1038/sc.1995.65
   Davenport T, 2005, J ORTHOP SPORT PHYS, V35, P572, DOI 10.2519/jospt.2005.35.9.572
   Duncan P, 2003, NEUROLOGY, V60, P291, DOI 10.1212/01.WNL.0000041493.65665.D6
   Frontera W, 2006, J NEUROENG REHABIL, V3, P0, DOI 10.1186/1743-0003-3-1
   Gray M, 2002, NAT MED, V8, P433, DOI 10.1038/nm0502-433
   Harkema S, 1997, J NEUROPHYSIOL, V77, P797, DOI 10.1152/jn.1997.77.2.797
   Jette A, 1995, PHYS THER, V75, P965, DOI 10.1093/ptj/75.11.965
   Kwakkel G, 2002, J NEUROL NEUROSUR PS, V72, P473
   Kwakkel G, 1999, LANCET, V354, P191, DOI 10.1016/S0140-6736(98)09477-X
   Luft A, 2006, JAMA-J AM MED ASSOC, V296, P2141, DOI 10.1001/jama.296.17.2141
   Marks R, 2001, STAT MED, V20, P2683, DOI 10.1002/sim.736
   Mulroy S, 2006, APTA COMB SECT M SAN, V0, P0
   Nagi S, 1991, DISABILITY AM NATL A, V0, P309
   Ochsner K, 2001, AM PSYCHOL, V56, P717, DOI 10.1037//0003-066X.56.9.717
   Perry J, 1995, STROKE, V26, P982, DOI 10.1161/01.STR.26.6.982
   Scott J, 1976, PAIN, V2, P175, DOI 10.1016/0304-3959(76)90113-5
   Selkowitz D, 2006, BMC MUSCULOSKEL DIS, V7, P0, DOI 10.1186/1471-2474-7-70
   Smith J, 1998, SCIENTIST, V12, P9
   Stucki G, 2002, DISABIL REHABIL, V24, P932, DOI 10.1080/09638280210148594
   Tate D, 1999, AM J PHYS MED REHAB, V78, P486, DOI 10.1097/00002060-199909000-00016
   Taub E, 1997, TOP STROKE REHABIL, V3, P38, DOI 10.1080/10749357.1997.11754128
   Tulsky D, 2003, ARCH PHYS MED REHAB, V84, P0, DOI 10.1053/apmr.2003.50203
   Tulsky D, 2002, ARCH PHYS MED REHAB, V83, P0, DOI 10.1053/apmr.2002.36954
   Van DLJ, 2003, J REHABIL MED, V35, P41, DOI 10.1080/16501960310010133
   Van PR, 2004, CLIN REHABIL, V18, P833, DOI 10.1191/0269215504cr843oa
   Varni J, 2001, MED CARE, V39, P800, DOI 10.1097/00005650-200108000-00006
   Ware J, 1992, MED CARE, V30, P473, DOI 10.1097/00005650-199206000-00002
   Wilson I, 1995, JAMA-J AM MED ASSOC, V273, P59, DOI 10.1001/jama.273.1.59
   Wolf S, 1989, EXP NEUROL, V104, P125, DOI 10.1016/S0014-4886(89)80005-6
   Wolf S, 2006, JAMA-J AM MED ASSOC, V296, P2095, DOI 10.1001/jama.296.17.2095
   Wood E, 2000, DEV MED CHILD NEUROL, V42, P292, DOI 10.1017/S0012162200000529
   *worldhealthorganization , 2007, ICF CY INT CLASS FUN, V0, P0
   2003 , 1900, V82, V0, PS1
NR 39
TC 5
Z9 5
U1 0
U2 4
PU LIPPINCOTT WILLIAMS & WILKINS
PI PHILADELPHIA
PA TWO COMMERCE SQ, 2001 MARKET ST, PHILADELPHIA, PA 19103 USA
SN 0894-9115
EI 
J9 AM J PHYS MED REHAB
PD NOV 15
PY 2008
VL 87
IS 11
BP 937
EP 950
DI 10.1097/PHM.0b013e31816178fc
PG 14
WC Rehabilitation; Sport Sciences
SC Rehabilitation; Sport Sciences
GA 364MX
UT WOS:000260340900009
PM 18174846
ER

PT J
AU Richards, Lorie
   Senesac, Claudia
   Mcguirk, Theresa
   Woodbury, Michelle
   Howland, Dena
   Davis, Sandra
   Patterson, Tara
AF Richards, Lorie
   Senesac, Claudia
   Mcguirk, Theresa
   Woodbury, Michelle
   Howland, Dena
   Davis, Sandra
   Patterson, Tara
TI Response to intensive upper extremity therapy by individuals with ataxia from stroke
SO TOPICS IN STROKE REHABILITATION
LA English
DT Article
DE ataxia; motor skills; rehabilitation; stroke; upper extremity
ID induced movement therapy; motor recovery; cerebellum; hemiparesis; pattern; thalamus; elbow; limb
AB This study investigated whether or not individuals with ataxia from stroke improve their upper extremity motor function with intense motor practice. Method: Three individuals with ataxia from chronic stroke completed modified constraint-induced movement therapy (CIMT) protocols. Stroke Participants I and 2 completed 60 hours and Stroke Participant 3 completed 30 hours of graded task practice while being asked to wear a mitt on the nonparetic arm for 90% of waking hours. Outcome measures were the upper extremity subscale of the Fugl-Meyer Motor Assessment, Wolf Motor Function Test, Motor Activity Log, and kinematics of reaching. Results: All stroke participants improved on either the Fugl-Meyer or the Wolf tests and increased their daily use of the paretic upper extremity. Participants 1 and 2 also improved on all kinematic measures: maximum velocity and time to maximum velocity increased, while index of curvature, number of peaks in the velocity profile, and trunk movement decreased. Participant 3 improved on some kinematic measures (smoother velocity profile, increased time to maximum velocity, decreased number of peaks in the velocity profile) but not all (decreased maximum velocity, increased index of curvature). Conclusion: Individuals with ataxia from stroke can improve their motor function with intense motor practice.
C1 [Richards, Lorie; Senesac, Claudia; McGuirk, Theresa; Woodbury, Michelle; Howland, Dena; Davis, Sandra; Patterson, Tara] N Florida S Georgia Vet Hlth Syst, Brain Rehabil Res Ctr, Gainesville, FL USA.
   [Richards, Lorie; Woodbury, Michelle] Univ Florida, Occupat Therapy Dept, Gainesville, FL USA.
   [Senesac, Claudia; McGuirk, Theresa] Univ Florida, Phys Therapy Dept, Gainesville, FL USA.
   [Howland, Dena] Univ Florida, Dept Neurosci, Gainesville, FL 32610 USA.
   [Howland, Dena] Univ Florida, McKnight Brain Inst, Gainesville, FL 32610 USA.
   [Patterson, Tara] Univ Florida, Rehabil Sci Doctoral Program, Gainesville, FL 32610 USA.
RP Richards, L (通讯作者)，N Florida S Georgia Vet Hlth Syst, Brain Rehabil Res Ctr, Gainesville, FL USA.
CR Aguilar J, 2005, J NEUROSCI, V25, P10990, DOI 10.1523/JNEUROSCI.3229-05.2005
   Bastian A, 2006, CURR OPIN NEUROBIOL, V16, P645, DOI 10.1016/j.conb.2006.08.016
   Beer R, 1999, ARCH PHYS MED REHAB, V80, P766, DOI 10.1016/S0003-9993(99)90225-3
   Beer R, 2000, EXP BRAIN RES, V131, P305, DOI 10.1007/s002219900275
   Binkofski F, 1996, ANN NEUROL, V39, P460, DOI 10.1002/ana.410390408
   Brunnstrom S, 1970, MOVEMENT THERAPY HEM, V0, P0
   Cirstea M, 2000, BRAIN, V123, P940, DOI 10.1093/brain/123.5.940
   Dettmers C, 2005, ARCH PHYS MED REHAB, V86, P204, DOI 10.1016/j.apmr.2004.05.007
   Dewald J, 1995, BRAIN, V118, P495, DOI 10.1093/brain/118.2.495
   Dewald J, 2001, MUSCLE NERVE, V24, P273, DOI 10.1002/1097-4598(200102)24:2<273::AID-MUS130>3.0.CO;2-Z
   Fries W, 1993, BRAIN, V116, P369, DOI 10.1093/brain/116.2.369
   Holmes G, 1939, BRAIN, V62, P1, DOI 10.1093/brain/62.1.1
   Ioffe M, 2007, CEREBELLUM, V6, P87, DOI 10.1080/14734220701216440
   Ito M, 2002, ANN NY ACAD SCI, V978, P273, DOI 10.1111/j.1749-6632.2002.tb07574.x
   Kleim J, 2007, BEHAV BRAIN RES, V178, P244, DOI 10.1016/j.bbr.2006.12.022
   Levin M, 2002, EXP BRAIN RES, V143, P171, DOI 10.1007/s00221-001-0976-6
   Morris DM, 2006, EURA MEDICOPHYS, V42, P257
   Nakayama H, 1994, ARCH PHYS MED REHAB, V75, P852, DOI 10.1016/0003-9993(94)90108-2
   Ohara S, 2001, ANN NEUROL, V50, P800, DOI 10.1002/ana.10041
   Rab G, 2002, GAIT POSTURE, V15, P113, DOI 10.1016/S0966-6362(01)00155-2
   Rohrer B, 2002, J NEUROSCI, V22, P8297
   Spraker M, 2007, J NEUROPHYSIOL, V98, P821, DOI 10.1152/jn.00239.2007
   Sterr A, 2002, ARCH PHYS MED REHAB, V83, P1374, DOI 10.1053/apmr.2002.35108
   Taub E, 2006, STROKE, V37, P1045, DOI 10.1161/01.STR.0000206463.66461.97
   Torriero S, 2007, NEUROPSYCHOLOGIA, V45, P1208, DOI 10.1016/j.neuropsychologia.2006.10.007
   Tregellas J, 2006, NEUROIMAGE, V32, P307, DOI 10.1016/j.neuroimage.2006.02.036
   Van DLJ, 1999, ARCH PHYS MED REHAB, V80, P1606, DOI 10.1016/S0003-9993(99)90339-8
   Wolf S, 2006, ARCH PHYS MED REHAB, V87, P443, DOI 10.1016/j.apmr.2005.10.006
   Wolf S, 2006, JAMA-J AM MED ASSOC, V296, P2095, DOI 10.1001/jama.296.17.2095
NR 29
TC 11
Z9 12
U1 0
U2 11
PU TAYLOR & FRANCIS LTD
PI ABINGDON
PA 2-4 PARK SQUARE, MILTON PARK, ABINGDON OR14 4RN, OXON, ENGLAND
SN 1074-9357
EI 
J9 TOP STROKE REHABIL
PD MAY-JUN 15
PY 2008
VL 15
IS 3
BP 262
EP 271
DI 10.1310/tsr1503-262
PG 10
WC Rehabilitation
SC Rehabilitation
GA 329WX
UT WOS:000257902400008
PM 18647730
ER

PT J
AU Carter, Valerie
AF Carter, Valerie
TI Hemiparetic Optimal Practice and Evaluation (HOPE) for the Stroke Survivor with Very Low Hand Function
SO TOPICS IN STROKE REHABILITATION
LA English
DT Article
DE hemiparesis; low function; stroke; neuroplasticity; rehabilitation
ID induced movement therapy; primary motor cortex; quality-of-life; rehabilitation; impact; recovery; representation; reorganization; reliability; exercise
AB Purpose: The purpose of this study is to describe an approach that may benefit persons with severe hemiparesis following stroke. Method: The subjects were 3 stroke survivors who had experienced a stroke that left their dominant right extremity severely disabled (mean age 43 years, mean time since stroke 26.6 months, mean Fugl-Meyer UE motor score 14.3/66). A multiple baseline, preintervention-postintervention case series design was used. The intervention consisted of structured whole body, increased intensity, activity-dependent practice strategy, with 3 to 5 sessions lasting for more than 3 hours per day, for 1-5 weeks for an average of 170 hours of therapy over 2.5 years. Subjects completed therapies such as body weight-supported treadmill training, overground multidirectional gait training, balance retraining, upper extremity functional activity, and trunk and extremity mobility. Results: The subjects experienced decreased fall risk (mean Timed Up and Go [TUG] scores decreased from 14.9 s to 6.8 s) and improved community safety (mean speed of gait in 10 m improved from 18.3 s to 8.3 s) and decreased impairment level as measured by the Fugl-Meyer Assessment (FMA: mean UE motor score from 14.3/66 to 53/66). Finally, subjects demonstrated an increase in their hemiparetic UE functional ability (mean amount of tasks completed in the Wolf Motor Function Test [WMFT] from 3.6/1S tasks to 15/1S tasks) following the intervention. Conclusion: The findings indicate that hemiparetic optimal practice and evaluation (H.O.P.E) rehabilitation led to a decrease in the level of impairment along with a corresponding increase in function of the severely hemiparetic arm. The outcomes are significant: few treatment approaches have demonstrated an increase in the function of the severely affected arm in this population.
C1 No Arizona Univ, Program Phys Therapy & Athlet Training, Flagstaff, AZ 86011 USA.
RP Carter, V (通讯作者)，No Arizona Univ, Program Phys Therapy & Athlet Training, Flagstaff, AZ 86011 USA.
CR *am HA, 2002, HEART STROK FACTS, V0, P0
   Bonifer N, 2003, PHYS THER, V83, P384
   Bonifer N, 2005, ARCH PHYS MED REHAB, V36, P237
   Dobkin B, 1995, NEUROLOGY S1, V45, P86
   Duncan PW, 1997, TOP STROKE REHABIL, V3, P1, DOI 10.1080/10749357.1997.11754126
   Duncan P, 2005, STROKE, V36, P0, DOI 10.1161/01.STR.0000180861.54180.FF
   Duncan P, 2003, NEUROLOGY, V60, P291, DOI 10.1212/01.WNL.0000041493.65665.D6
   Duncan P, 1983, PHYS THER, V63, P1606, DOI 10.1093/ptj/63.10.1606
   Duncan P, 1999, STROKE, V30, P2131, DOI 10.1161/01.STR.30.10.2131
   Elbert T, 1995, SCIENCE, V270, P305, DOI 10.1126/science.270.5234.305
   Harris-love M, 2005, ARCH PHYS MED REHAB, V86, P2131, DOI 10.1016/j.apmr.2005.05.006
   Jenkins W, 1990, J NEUROPHYSIOL, V63, P82, DOI 10.1152/jn.1990.63.1.82
   Kleim J, 2008, J SPEECH LANG HEAR R, V51, P0, DOI 10.1044/1092-4388(2008/018)
   Kugler C, 2003, J NEUROL, V250, P676, DOI 10.1007/s00415-003-1054-8
   Kwakkel G, 1997, STROKE, V28, P1550, DOI 10.1161/01.STR.28.8.1550
   Kwakkel G, 2004, STROKE, V35, P2529, DOI 10.1161/01.STR.0000143153.76460.7d
   Kwakkel G, 2006, STROKE, V37, P2348, DOI 10.1161/01.STR.0000238594.91938.1e
   Langhorne P, 1996, PHYSIOTHER RES INT, V1, P75
   Liepert J, 2000, STROKE, V31, P1210, DOI 10.1161/01.STR.31.6.1210
   Miltner W, 1999, STROKE, V30, P586, DOI 10.1161/01.STR.30.3.586
   Morris D, 1997, NEUROREHABILITATION, V9, P29, DOI 10.3233/NRE-1997-9104
   Nichols-larsen D, 2005, STROKE, V36, P1480, DOI 10.1161/01.STR.0000170706.13595.4f
   Nudo R, 1996, J NEUROPHYSIOL, V75, P2144, DOI 10.1152/jn.1996.75.5.2144
   Nudo R, 1996, J NEUROSCI, V16, P785
   Olsen T, 1990, STROKE, V21, P247, DOI 10.1161/01.STR.21.2.247
   Page S, 2002, PHYS THER, V87, P873
   Parker VM, 1986, INT REHABIL MED, V8, P69
   Rosamond W, 2007, CIRCULATION, V115, P0, DOI 10.1161/CIRCULATIONAHA.106.179918
   Schmidt R, 1999, MOTOR CONTROL LEARNI, V3rd ed., P0
   Seitz R, 1999, STROKE, V30, P1844, DOI 10.1161/01.STR.30.9.1844
   Smith D, 1985, AGE AGEING, V14, P46, DOI 10.1093/ageing/14.1.46
   Sterr A, 1998, NATURE, V391, P134, DOI 10.1038/34322
   Studenski S, 2005, STROKE, V36, P1764, DOI 10.1161/01.STR.0000174192.87887.70
   Tarkka I, 2005, AM J PHYS MED REHAB, V84, P501, DOI 10.1097/01.phm.0000166881.71097.9d
   Taub E, 2001, CURR ATHEROSCLER REP, V3, P279, DOI 10.1007/s11883-001-0020-0
   Thorngren M, 1990, ACTA NEUROL SCAND, V82, P374
   Van PR, 2004, CLIN REHABIL, V18, P833, DOI 10.1191/0269215504cr843oa
   Winstein C, 1989, ARCH PHYS MED REHAB, V70, P755
   Wolf S, 2001, STROKE, V32, P1635, DOI 10.1161/01.STR.32.7.1635
   Wolf S, 2007, PHYS THER, V87, P1212, DOI 10.2522/ptj.20060355
   Wolf S, 2006, JAMA-J AM MED ASSOC, V296, P2095, DOI 10.1001/jama.296.17.2095
NR 41
TC 2
Z9 2
U1 0
U2 6
PU TAYLOR & FRANCIS LTD
PI ABINGDON
PA 2-4 PARK SQUARE, MILTON PARK, ABINGDON OR14 4RN, OXON, ENGLAND
SN 1074-9357
EI 
J9 TOP STROKE REHABIL
PD NOV-DEC 15
PY 2008
VL 15
IS 6
BP 586
EP 592
DI 10.1310/tsr1506-586
PG 7
WC Rehabilitation
SC Rehabilitation
GA 396US
UT WOS:000262617300007
PM 19158066
ER

PT J
AU Ng, AKY
   Leung, DPK
   Fong, KNK
AF Ng, Adelina
   Leung, Daniel
   Fong, Kenneth
TI CLINICAL UTILITY OF THE ACTION RESEARCH ARM TEST, THE WOLF MOTOR FUNCTION TEST AND THE MOTOR ACTIVITY LOG FOR HEMIPARETIC UPPER EXTREMITY FUNCTIONS AFTER STROKE: A PILOT STUDY
SO HONG KONG JOURNAL OF OCCUPATIONAL THERAPY
LA English
DT Article
DE Assessment; Hemiparetic upper extremity; Stroke
ID induced movement therapy; constraint-induced therapy; subacute stroke; rehabilitation; reliability; validity; trial
AB Objective: To investigate the use of the Action Research Arm Test (ARAT), the Wolf Motor Function Test (WMFT), and the Motor Activity Log (MAL) in patients with stroke and different degrees of severity of hemiparetic upper extremity impairment in it community centre in Hong Kong Methods: Twelve participants with stroke, who resided in the community, were recruited by convenience sampling. Outcome Measures included the ARAT, the WMFT, and the MAL. and were conducted on a single occasion. Results: The AI AT. the WMFF. and the amount of use (AOU) and quality of movement (QOM) of the MAL were highly correlated with the hemiplegic upper limb functional levels. The ARAT and the WMFT were interrelated (r = 0.96). Both the AOU and the QOM subscales of the MAL were highly correlated with the ARAT (r = 0.91 r = 0.97) and the WMFF (r = 0.86: r = 0.92). Conclusion: Occupational therapists should consider administering the WMFT first. and the ARAT can then be Used to identify problems in certain areas of upper extremity function, such as grasping, gripping and pinching, in order to guide treatment. The MAL is highly recommended as an outcome measure across patients. and the results could guide treatment planning
C1 [Ng, Adelina K. Y.; Leung, Daniel P. K.; Fong, Kenneth N. K.] Hong Kong Polytech Univ, Dept Rehabil Sci, Hong Kong, Hong Kong, Peoples R China.
   [Leung, Daniel P. K.] Hong Kong Housing Soc, Elderly Resources Ctr, Hong Kong, Hong Kong, Peoples R China.
   [Ng, Adelina K. Y.] Tai Po Hosp, Occupat Therapy Dept, Hong Kong, Hong Kong, Peoples R China.
RP Fong, KNK (通讯作者)，Hong Kong Polytech Univ, Dept Rehabil Sci, Hong Kong, Hong Kong, Peoples R China.
EM rsnkfong@inet.polyu.edu.hk
CR Ang J, 2006, INT J REHABIL RES, V29, P357
   Dobkin B, 2005, NEW ENGL J MED, V352, P1677, DOI 10.1056/NEJMcp043511
   Fong K, 2004, HONG KONG J OCCUP TH, V14, P21, DOI 10.1016/S1569-1861(09)70025-7
   Fuglmeyer A, 1975, SCAND J REHABIL MED, V7, P13
   Hakkennes S, 2005, AUST J PHYSIOTHER, V51, P221, DOI 10.1016/S0004-9514(05)70003-9
   Jebsen RH, 1971, ARCHIVES OF PHYSICAL MEDICINE AND REHABILITATION, V52, P170
   Jebsen RH, 1969, ARCHIVES OF PHYSICAL MEDICINE AND REHABILITATION, V50, P311
   Kwong , 1994, J HONG KONG COLL PSY, V4, P25, DOI 10.12809/HKMJ154737
   Mathiowetz V, 1985, AM J OCCUP THER, V39, P386, DOI 10.5014/ajot.39.6.386
   Myint J, 2008, CLIN REHABIL, V22, P112, DOI 10.1177/0269215507080141
   Page S, 2005, NEUROREHAB NEURAL RE, V19, P27, DOI 10.1177/1545968304272701
   Rabadi M, 2006, ARCH PHYS MED REHAB, V87, P962, DOI 10.1016/j.apmr.2006.02.036
   Sterr A, 2002, ARCH PHYS MED REHAB, V83, P1374, DOI 10.1053/apmr.2002.35108
   Taub E, 2006, EURA MEDICOPHYS, V42, P241
   Taub E, 1993, ARCH PHYS MED REHAB, V74, P347
   Uswatte G, 2006, NEUROLOGY, V67, P1189, DOI 10.1212/01.wnl.0000238164.90657.c2
   Uswatte G, 2005, REHABIL PSYCHOL, V50, P34, DOI 10.1037/0090-5550.50.1.34
   Uswatte G, 2005, STROKE, V36, P2493, DOI 10.1161/01.STR.0000185928.90848.2e
   Uswatte G, 2006, ARCH PHYS MED REHAB, V87, P1340, DOI 10.1016/j.apmr.2006.06.006
   Van DLJ, 2001, ARCH PHYS MED REHAB, V82, P14, DOI 10.1053/apmr.2001.18668
   Wagenaar R, 1990, SCAND J REHABIL MED, V22, P1
   Whitall J, 2006, ARCH PHYS MED REHAB, V87, P656, DOI 10.1016/j.apmr.2006.02.004
   Wilson D, 1984, AM J OCCUP THER, V38, P159, DOI 10.5014/ajot.38.3.159
   Wolf S, 2006, JAMA-J AM MED ASSOC, V296, P2095, DOI 10.1001/jama.296.17.2095
   Yozbatiran N, 2008, NEUROREHAB NEURAL RE, V22, P78, DOI 10.1177/1545968307305353
NR 25
TC 11
Z9 12
U1 0
U2 6
PU SAGE PUBLICATIONS LTD
PI LONDON
PA 1 OLIVERS YARD, 55 CITY ROAD, LONDON EC1Y 1SP, ENGLAND
SN 1569-1861
EI 
J9 HONG KONG J OCCUP TH
PD JAN 15
PY 2008
VL 18
IS 1
BP 20
EP 27
DI 10.1016/S1569-1861(08)70009-3
PG 8
WC Rehabilitation
SC Rehabilitation
GA 368CW
UT WOS:000260599900004
ER

PT J
AU Skidmore, FM
   Mackman, CA
   Pav, Breckon
   Shulman, LM
   Garvan, Cyndi
   Macko, RF
   Heilman, KM
AF Skidmore, Frank
   Mackman, Chad
   Pav, Breckon
   Shulman, Lisa
   Garvan, Cyndi
   Macko, Richard
   Heilman, Kenneth
TI Daily ambulatory activity levels in idiopathic Parkinson disease
SO JOURNAL OF REHABILITATION RESEARCH AND DEVELOPMENT
LA English
DT Article
DE activity level; ambulatory activity; disease progression; gait; home ambulatory monitoring; movement disorders; Parkinson disease; parkinsonism; physical activity; walking
ID neurological disorder; stroke; recovery
AB Patients with Parkinson disease (PD) may have decreased physical activity due to motor deficits. We recently validated the reliability of step activity monitors (SAMs) to accurately Count steps in PD. and we wished to use them to evaluate the impact of disease severity on home activity levels in PD. Twenty-six Subjects with PD (Hoehn and Yahr disease stage 2-4) were recruited to participate in a Study of activity levels over 48 hours. Ability to achieve 95% device accuracy was an entry requirement. A Unified Parkinson Disease Rating Scale (UPDRS) evaluation was performed on all Subjects, subjects were monitored for 48 hours, and total number of steps per day and maximum steps taken per hour were calculated. Out of 26 subjects, 25 met entry requirements. We calculated the number or steps taken per day, as well as maximal activity levels, and correlated these with UPDRS total score, the activity of daily living subscale, and the UPDRS motor function subscale off and on medication (all p < 0.01). Transition from Hoehn and Yahr stage 2 to stage 3 was associated with a decline in functional mobility (p < 0.005). A microprocessor-linked SAM accurately Counted steps in subjects with PD. The number of steps taken correlated highly with disease severity. SAMs may be useful outcome measures in PD.
C1 [Skidmore, Frank M.; Mackman, Chad A.; Pav, Breckon; Heilman, Kenneth M.] Univ Florida, Coll Med, Dept Neurol, Jacksonville, FL USA.
   [Skidmore, Frank M.; Heilman, Kenneth M.] VA Med Ctr, N Florida S Georgia Dept Vet Affairs, Gainesville, FL USA.
   [Skidmore, Frank M.] McKnight Brain Inst, Gainesville, FL USA.
   [Shulman, Lisa M.; Macko, Richard F.] Univ Maryland, Dept Neurol, College Pk, MD 20742 USA.
   [Garvan, Cyndi] Univ Florida, Dept Biostat, Gainesville, FL USA.
   [Macko, Richard F.] Univ Maryland, Dept Gerontol, College Pk, MD 20742 USA.
   [Macko, Richard F.] Baltimore VA Med Ctr, Ctr Geriatr Res Educ & Clin, Baltimore, MD USA.
RP Skidmore, FM (通讯作者)，Univ Florida, Coll Med, 100 S Newell Dr,Room L3-100,POB 1000236, Gainesville, FL 32610 USA.
EM frank.skidmore@neurology.ufl.edu
CR Busse M, 2006, J NEUROL NEUROSUR PS, V77, P359, DOI 10.1136/jnnp.2005.074294
   Busse M, 2004, J NEUROL NEUROSUR PS, V75, P884, DOI 10.1136/jnnp.2003.020180
   Carpinella I, 2007, IEEE T NEUR SYS REH, V15, P543, DOI 10.1109/TNSRE.2007.908933
   Coleman K, 1999, J REHABIL RES DEV, V36, P8
   Haeuber E, 2004, ARCH PHYS MED REHAB, V85, P1997, DOI 10.1016/j.apmr.2003.11.035
   Hughes A, 1992, J NEUROL NEUROSUR PS, V55, P181, DOI 10.1136/jnnp.55.3.181
   Macko R, 2002, MED SCI SPORT EXER, V34, P394, DOI 10.1097/00005768-200203000-00002
   Mcdonald C, 2005, ARCH PHYS MED REHAB, V86, P802, DOI 10.1016/j.apmr.2004.10.012
   Pearson O, 2004, QJM-INT J MED, V97, P463, DOI 10.1093/qjmed/hch084
   Shaughnessy M, 2005, STROKE, V36, P1305, DOI 10.1161/01.STR.0000166202.00669.d2
   Shulman L, 2008, MOVEMENT DISORD, V23, P790, DOI 10.1002/mds.21879
   Skidmore F, 2006, MOV DISORD SOC, V0, P0
   Skidmore F, 2008, J REHABIL RES DEV, V45, P117, DOI 10.1682/JRRD.2006.10.0130
NR 13
TC 29
Z9 29
U1 1
U2 5
PU JOURNAL REHAB RES & DEV
PI BALTIMORE
PA DEPT OF VETERANS AFFAIRS REHABIL RES & DEVELOP CTR 103 SOUTH GAY STREET, BALTIMORE, MD 21202-4051 USA
SN 0748-7711
EI 
J9 J REHABIL RES DEV
PD JUN 15
PY 2008
VL 45
IS 9
BP 1343
EP 1348
DI 10.1682/JRRD.2008.01.0002
PG 6
WC Rehabilitation
SC Rehabilitation
GA 426RN
UT WOS:000264725500012
PM 19319758
ER

PT J
AU Park, Si-Woon
   Wolf, SL
   Blanton, Sarah
   Winstein, Carolee
   Nichols-larsen, DS
AF Park, Si-woon
   Wolf, Steven
   Blanton, Sarah
   Winstein, Carolee
   Nichols-larsen, Deborah
TI The EXCITE trial: Predicting a clinically meaningful Motor Activity Log outcome
SO NEUROREHABILITATION AND NEURAL REPAIR
LA English
DT Article
DE stroke; rehabilitation; outcome; prediction
ID induced movement therapy; upper extremity function; arm use; stroke; rehabilitation; reliability
AB Background and Objective. This study determined which baseline clinical measurements best predicted a predefined clinically meaningful outcome on the Motor Activity Log (MAL) and developed a predictive multivariate model to determine outcome after 2 weeks of constraint-induced movement therapy (CIMT) and 12 months later using the database from participants in the Extremity Constraint Induced Therapy Evaluation (EXCITE) Trial. Methods. A clinically meaningful CIMT Outcome was defined as achieving higher than 3 on the MAL Quality of Movement (QOM) scale. Predictive variables included baseline MAL, Wolf Motor Function Test (WMFT), the sensory and motor portion of the Fugl-Meyer Assessment (FMA), spasticity, visual perception, age, gender, type of stroke, concordance, and time after stroke. Significant predictors identified by univariate analysis were used to develop the multivariate model. Predictive equations were generated and odds ratios for predictors were calculated from the multivariate model. Results. Pretreatment motor function measured by MAL QOM, WMFT, and FMA were significantly associated with outcome immediately after CIMT pretreatment MAL QOM, WMFT, proprioception, and age were significantly associated with Outcome after 12 months. Each unit of higher pretreatment MAL QOM score and each unit of faster pretreatment WMFT log mean time improved the probability of achieving a clinically meaningful outcome by 7 and 3 times at posttreatment, and 5 and 2 times after 12 months, respectively. Patients with impaired proprioception had a 20% probability of achieving a Clinically meaningful outcome compared with those with intact proprioception. Conclusions. Baseline clinical measures of motor and sensory function can be used to predict a clinically meaningful outcome after CIMT.
C1 [Park, Si-Woon] Natl Rehabil Ctr, Dept Stroke Rehabil, Seoul 142884, South Korea.
   [Park, Si-Woon] Emory Univ, Dept Global Hlth, Rollins Sch Publ Hlth, Atlanta, GA 30322 USA.
   [Wolf, Steven L.; Blanton, Sarah] Emory Univ, Sch Med, Dept Rehabil Med, Ctr Rehabil Med, Atlanta, GA USA.
   [Winstein, Carolee] Univ So Calif, Div Biokinesiol & Phys Therapy, Los Angeles, CA USA.
   [Nichols-Larsen, Deborah S.] Ohio State Univ, Sch Allied Med Profess, Columbus, OH 43210 USA.
RP Park, SW (通讯作者)，Natl Rehabil Ctr, Dept Stroke Rehabil, 520 Suyu 5 Dong, Seoul 142884, South Korea.
EM seanpark05@yahoo.co.kr
FU National Institutes of Health [HD-37606]; National Institute of Neurological Diseases and Stroke; Emory University; Korean Government; EUNICE KENNEDY SHRIVER NATIONAL INSTITUTE OF CHILD HEALTH &HUMAN DEVELOPMENT [R01HD037606] Funding Source: NIH RePORTER
CR Feys H, 2000, PHYSIOTHER RES INT, V5, P1, DOI 10.1002/pri.180
   Fritz S, 2006, PHYS THER, V86, P825, DOI 10.1093/ptj/86.6.825
   Fritz S, 2005, STROKE, V36, P1172, DOI 10.1161/01.STR.0000165922.96430.d0
   Fritz S, 2007, PHYS THER, V87, P170, DOI 10.2522/ptj.20060101
   Granger C, 1979, ARCH PHYS MED REHAB, V60, P14
   Hamilton B, 1994, SCAND J REHABIL MED, V26, P115
   Pons T, 1991, SCIENCE, V252, P1857, DOI 10.1126/science.1843843
   Rijntjes M, 2005, NEUROREHAB NEURAL RE, V19, P238, DOI 10.1177/1545968305279205
   Sterr A, 2006, COGN BEHAV NEUROL, V19, P48, DOI 10.1097/00146965-200603000-00006
   Sterr A, 2006, NEUROREHABILITATION, V21, P97
   Taub E, 1999, J REHABIL RES DEV, V36, P237
   Uswatte G, 2006, NEUROLOGY, V67, P1189, DOI 10.1212/01.wnl.0000238164.90657.c2
   Uswatte G, 2005, STROKE, V36, P2493, DOI 10.1161/01.STR.0000185928.90848.2e
   Van DLJ, 2004, STROKE, V35, P1410, DOI 10.1161/01.STR.0000126900.24964.7e
   Van DLJ, 1999, STROKE, V30, P2369, DOI 10.1161/01.STR.30.11.2369
   Winstein C, 2003, NEUROREHAB NEURAL RE, V17, P137, DOI 10.1177/0888439003255511
   Wolf S, 2002, NEUROLOGIST, V8, P325, DOI 10.1097/00127893-200211000-00001
   Wolf S, 2001, STROKE, V32, P1635, DOI 10.1161/01.STR.32.7.1635
   Wolf S, 2006, JAMA-J AM MED ASSOC, V296, P2095, DOI 10.1001/jama.296.17.2095
NR 19
TC 61
Z9 63
U1 1
U2 16
PU SAGE PUBLICATIONS INC
PI THOUSAND OAKS
PA 2455 TELLER RD, THOUSAND OAKS, CA 91320 USA
SN 1545-9683
EI 
J9 NEUROREHAB NEURAL RE
PD SEP-OCT 15
PY 2008
VL 22
IS 5
BP 486
EP 493
DI 10.1177/1545968308316906
PG 8
WC Clinical Neurology; Rehabilitation
SC Neurosciences & Neurology; Rehabilitation
GA 343QE
UT WOS:000258867900007
PM 18780883
ER

PT J
AU Park, Ji-Won
   Kim, SH
   Kim, YW
   Kim, JY
   Park, SY
   Son, SM
   Bai, DS
   Jang, SH
AF Park, Ji-won
   Kim, Seong
   Kim, Yong
   Kim, Jong
   Park, So
   Son, Su
   Bai, Dai
   Jang, Sung
TI Motor control via spared peri-infarct corticospinal tract in patients with pontine infarct
SO JOURNAL OF COMPUTER ASSISTED TOMOGRAPHY
LA English
DT Article
DE diffusion tensor imaging; stroke; motor control; corticospinal tract
ID tractography; recovery; localization; plasticity; tracking; stroke; brain
AB We investigated the motor control pathway in 3 patients with pontine infarct using diffusion tensor tractography and functional magnetic resonance imaging. The motor tracts of the affected hemisphere were observed to pass along the same spared peri-infarct corticospinal tract area of the pons on both the first and second diffusion tensor tractography. It seems that the main motor function of these patients is controlled via the spared peri-infarct corticospinal tract.
C1 [Jang, Sung Ho] Yeungnam Univ, Coll Med, Dept Phys Med & Rehabil, Taegu 705717, South Korea.
   [Park, Ji-Won] Catholic Univ Daegu, Dept Phys Therapy, Taegu, South Korea.
   [Kim, Seong Ho] Yeungnam Univ, Dept Neurosurg, Coll Med, Taegu, South Korea.
   [Kim, Yong Woon; Kim, Jong Yeon; Park, So Young] Yeungnam Univ, Dept Physiol, Coll Med, Taegu, South Korea.
   [Son, Su Min] Eulji Univ, Coll Med, Dept Phys Med & Rehabil, Taegu, South Korea.
   [Bai, Dai Seg] Yeungnam Univ, Coll Med, Dept Psychiat, Taegu, South Korea.
RP Jang, SH (通讯作者)，Yeungnam Univ, Coll Med, Dept Phys Med & Rehabil, 317-1 Daemyungdong, Taegu 705717, South Korea.
EM strokerehab@hanmail.net
CR Ahn Y, 2006, NEUROREHABILIATATION, V21, P122
   Basser P, 1996, J MAGN RESON SER B, V111, P209, DOI 10.1016/j.jmr.2011.09.022
   Bastings E, 1997, J NEUROL REHABIL, V11, P97
   Burgel U, 2006, NEUROIMAGE, V29, P1092, DOI 10.1016/j.neuroimage.2005.08.040
   Ciccarelli O, 2003, NEUROIMAGE, V18, P348, DOI 10.1016/S1053-8119(02)00042-3
   Demeurisse G, 1980, EUR NEUROL, V19, P382, DOI 10.1159/000115178
   Furlan M, 1996, ANN NEUROL, V40, P216, DOI 10.1002/ana.410400213
   Gossl C, 2002, NEUROIMAGE, V16, P378, DOI 10.1006/nimg.2002.1055
   Jang S, 2006, ARCH NEUROL-CHICAGO, V63, P140, DOI 10.1001/archneur.63.1.140
   Kim Y, 2004, NEUROREPORT, V15, P1899, DOI 10.1097/00001756-200408260-00013
   Kunimatsu A, 2004, MAGN RESON MED SCI, V3, P11, DOI 10.2463/mrms.3.11
   Lee S, 2005, RADIOGRAPHICS, V25, P53, DOI 10.1148/rg.251045085
   Macdonell R, 1999, NEUROLOGY, V53, P1462, DOI 10.1212/WNL.53.7.1462
   Mori S, 2002, MAGN RESON MED, V47, P215, DOI 10.1002/mrm.10074
   Mori S, 1999, ANN NEUROL, V45, P265, DOI 10.1002/1531-8249(199902)45:2<265::AID-ANA21>3.0.CO;2-3
   Nguyen T, 2005, NEURORADIOLOGY, V47, P334, DOI 10.1007/s00234-005-1338-z
   Ronen I, 2005, MAGN RESON MED, V54, P317, DOI 10.1002/mrm.20542
   Seitz R, 1997, ADV NEUROL, V73, P321
   Wakana S, 2004, RADIOLOGY, V230, P77, DOI 10.1148/radiol.2301021640
   Witte O, 1998, CURR OPIN NEUROL, V11, P655, DOI 10.1097/00019052-199812000-00008
   Yamada K, 2003, STROKE, V34, P0, DOI 10.1161/01.STR.0000085827.54986.89
   Yousry T, 1997, BRAIN, V120, P141, DOI 10.1093/brain/120.1.141
NR 22
TC 5
Z9 5
U1 0
U2 1
PU LIPPINCOTT WILLIAMS & WILKINS
PI PHILADELPHIA
PA TWO COMMERCE SQ, 2001 MARKET ST, PHILADELPHIA, PA 19103 USA
SN 0363-8715
EI 
J9 J COMPUT ASSIST TOMO
PD JAN-FEB 15
PY 2008
VL 32
IS 1
BP 159
EP 162
DI 10.1097/RCT.0b013e31814cf231
PG 4
WC Radiology, Nuclear Medicine & Medical Imaging
SC Radiology, Nuclear Medicine & Medical Imaging
GA 258KE
UT WOS:000252866000028
PM 18303307
ER

PT J
AU Wirth, Brigitte
   Van hedel, HJA
   Curt, Armin
AF Wirth, Brigitte
   Van hedel, Hubertus
   Curt, Armin
TI Ankle dexterity remains intact in patients with incomplete spinal cord injury in contrast to stroke patients
SO EXPERIMENTAL BRAIN RESEARCH
LA English
DT Article
DE Dexterity; Motor evoked potential; Spinal cord injury; Stroke
ID motor evoked-potential; lower-extremity; muscle strength; unit discharge; walking; recovery; deficit; contribute; reliability; task
AB Patients with either incomplete spinal cord injury (iSCI) or stroke suffer from muscle weakness in the lower limb and impaired ambulation. The assessment of motor function in iSCI has so far focused on measures of muscle strength, while in stroke extensive research has been directed towards upper limb motor control. Slowness of movements was reported to be a common motor impairment of patients with lesions of the central nervous system (CNS). It may result from muscle weakness and deficits in dexterity, which is two aspects of motor control that are dependent on cortico-spinal tract (CST) integrity and are crucial to ambulation. Thus, this study investigated the impact of CST damage either at spinal (iSCI) or cortical level (stroke) on ankle dexterity and maximal movement velocity (MMV). Twelve iSCI, stroke and control subjects were tested. The patients were matched for gender, age and maximal voluntary contraction (MVC) in ankle dorsi- and plantar-flexion muscles. Dexterity and MMV were tested in the supine position. CST function was assessed by motor evoked potentials (MEPs). In both groups of patients, MMV and MEP latencies were comparably deteriorated. However, dexterity was preserved in iSCI, but impaired in the hemiparetic stroke leg. Therefore, iSCI patients showed a high dexterity within the preserved muscle strength, but suffered primarily from reduced MMV. In stroke patients, both dexterity and MMV were reduced. These differences might be considered in rehabilitation programs and regeneration therapies.
C1 [Wirth, Brigitte; van Hedel, Hubertus J. A.] Univ Zurich, Spinal Cord Injury Ctr, CH-8008 Zurich, Switzerland.
   [Wirth, Brigitte] Swiss Fed Inst Technol, Inst Human Movement Sci & Sport, CH-8092 Zurich, Switzerland.
   [Curt, Armin] Univ British Columbia, Div Neurol, Vancouver, BC V6T 1Z4, Canada.
   [Curt, Armin] Univ British Columbia, ICORD, Vancouver, BC V6T 1Z4, Canada.
RP Wirth, B (通讯作者)，Univ Zurich, Spinal Cord Injury Ctr, Forchstr 340, CH-8008 Zurich, Switzerland.
EM brigitte.wirth@bluewin.ch
FU International Spinal Research Trust; Clinical Initiative Stage II; Rick Hansen Foundation
CR Ada L, 1996, HUM MOVEMENT SCI, V15, P671, DOI 10.1016/0167-9457(96)00015-2
   Adunsky A, 2002, ARCH GERONTOL GERIAT, V35, P153, DOI 10.1016/S0167-4943(02)00018-3
   *americanspinalinjuryassociationinternationalmedicalsocietyofparaplegia , 2002, INT STAND NEUR FUNCT, V0, P0
   Andrews A, 1995, J PHYS THER SCI, V7, P1, DOI 10.1589/jpts.7.1
   Aschersleben G, 1995, PERCEPT PSYCHOPHYS, V57, P305, DOI 10.3758/BF03213056
   Bareyre F, 2004, NAT NEUROSCI, V7, P269, DOI 10.1038/nn1195
   Canning C, 1999, ARCH PHYS MED REHAB, V80, P66, DOI 10.1016/S0003-9993(99)90309-X
   Canning C, 2004, CLIN REHABIL, V18, P300, DOI 10.1191/0269215504cr715oa
   Canning C, 2000, J NEUROL SCI, V176, P45, DOI 10.1016/S0022-510X(00)00305-1
   Dariansmith I, 1996, CLIN EXP PHARMACOL P, V23, P948, DOI 10.1111/j.1440-1681.1996.tb01147.x
   Diehl P, 2006, J NEUROL, V253, P51, DOI 10.1007/s00415-005-0921-x
   Ditunno J, 2004, SPINAL CORD, V42, P383, DOI 10.1038/sj.sc.3101603
   Dobkin B, 2006, NEUROLOGY, V66, P484, DOI 10.1212/01.wnl.0000202600.72018.39
   Farmer S, 1993, J PHYSIOL-LONDON, V463, P83, DOI 10.1113/jphysiol.1993.sp019585
   Folstein M, 1975, J PSYCHIATR RES, V12, P198
   Gabbard C, 1996, J GEN PSYCHOL, V123, P289, DOI 10.1080/00221309.1996.9921281
   Gemperline J, 1995, MUSCLE NERVE, V18, P1101, DOI 10.1002/mus.880181006
   Gregory C, 2007, SPINAL CORD, V45, P522, DOI 10.1038/sj.sc.3102002
   Haaland K, 1981, NEUROPSYCHOLOGIA, V19, P17
   Hendricks H, 2003, ARCH PHYS MED REHAB, V84, P1373, DOI 10.1016/S0003-9993(03)00237-5
   Hsu A, 2003, ARCH PHYS MED REHAB, V84, P1185, DOI 10.1016/S0003-9993(03)00030-3
   Hsu A, 2002, ARCH PHYS MED REHAB, V83, P1130, DOI 10.1053/apmr.2002.33652
   Jayaraman A, 2006, SPINAL CORD, V44, P680, DOI 10.1038/sj.sc.3101892
   Kautz S, 1998, BRAIN, V121, P515, DOI 10.1093/brain/121.3.515
   Kim C, 2004, SPINAL CORD, V42, P156, DOI 10.1038/sj.sc.3101569
   King N, 2006, J NEUROSCI METH, V150, P96, DOI 10.1016/j.jneumeth.2005.06.007
   Mandel A, 1990, ARCH PHYS MED REHAB, V71, P649
   Miller T, 2005, NEUROLOGY, V65, P1165, DOI 10.1212/01.wnl.0000180608.76190.10
   Raghavan P, 2006, BRAIN, V129, P1415, DOI 10.1093/brain/awl070
   Sachs L, 1991, ANGEWANDTE STAT, V0, P0
   Smith H, 1999, EXP PHYSIOL, V84, P1151, DOI 10.1111/j.1469-445X.1999.01934.x
   Sunderland A, 2000, STROKE, V31, P430, DOI 10.1161/01.STR.31.2.430
   Van HH, 2006, SPINAL CORD, V44, P352, DOI 10.1038/sj.sc.3101853
   Van HH, 2005, ARCH PHYS MED REHAB, V86, P190, DOI 10.1016/j.apmr.2004.02.010
   Van HH, 2007, J NEUROL, V254, P1089, DOI 10.1007/s00415-006-0493-4
   Wetter S, 2005, ARCH PHYS MED REHAB, V86, P776, DOI 10.1016/j.apmr.2004.08.009
   Willaing I, 2004, EUR J PUBLIC HEALTH, V14, P87
   Wirth B, 2008, NEUROL RES, V30, P52, DOI 10.1179/174313208X297030
   Yarosh C, 2004, J NEUROPHYSIOL, V92, P3276, DOI 10.1152/jn.00549.2004
   Zijdewind I, 2003, J NEUROPHYSIOL, V89, P2065, DOI 10.1152/jn.00492.2002
NR 40
TC 13
Z9 14
U1 0
U2 1
PU SPRINGER
PI NEW YORK
PA 233 SPRING ST, NEW YORK, NY 10013 USA
SN 0014-4819
EI 
J9 EXP BRAIN RES
PD NOV 15
PY 2008
VL 191
IS 3
BP 353
EP 361
DI 10.1007/s00221-008-1528-0
PG 9
WC Neurosciences
SC Neurosciences & Neurology
GA 359CX
UT WOS:000259964900010
PM 18704382
ER

PT J
AU Enzinger, Christian
   Ropele, Stefan
   Fazekas, Franz
   Loitfelder, Marisa
   Gorani, Faton
   Seifert, Thomas
   Reiter, Gudrun
   Neuper, Christa
   Pfurtscheller, Gert
   Mueller-putz, Gernot
AF Enzinger, Christian
   Ropele, Stefan
   Fazekas, Franz
   Loitfelder, Marisa
   Gorani, Faton
   Seifert, Thomas
   Reiter, Gudrun
   Neuper, Christa
   Pfurtscheller, Gert
   Mueller-putz, Gernot
TI Brain motor system function in a patient with complete spinal cord injury following extensive brain-computer interface training
SO EXPERIMENTAL BRAIN RESEARCH
LA English
DT Article
DE functional MRI; motor recovery; brain-computer interface; spinal cord injury; motor imagery
ID eeg-based control; paraplegic patient; hand movement; foot movement; imagery; activation; stroke; rehabilitation; communication; stimulation
AB Although several features of brain motor function appear to be preserved even in chronic complete SCI, previous functional MRI (fMRI) studies have also identified significant derangements such as a strongly reduced volume of activation, a poor modulation of function and abnormal activation patterns. It might be speculated that extensive motor imagery training may serve to prevent such abnormalities. We here report on a unique patient with a complete traumatic SCI below C5 who learned to elicit electroencephalographic signals beta-bursts in the midline region upon imagination of foot movements. This enabled him to use a neuroprosthesis and to "walk from thought" in a virtual environment via a brain-computer interface (BCI). We here used fMRI at 3T during imagined hand and foot movements to investigate the effects of motor imagery via persistent BCI training over 8 years on brain motor function and compared these findings to a group of five untrained healthy age-matched volunteers during executed and imagined movements. We observed robust primary sensorimotor cortex (SMC) activity in expected somatotopy in the tetraplegic patient upon movement imagination while such activation was absent in healthy untrained controls. Sensorimotor network activation with motor imagery in the patient (including SMC contralateral to and the cerebellum ipsilateral to the imagined side of movement as well as supplementary motor areas) was very similar to the pattern observed with actual movement in the controls. We interpret our findings as evidence that BCI training as a conduit of motor imagery training may assist in maintaining access to SMC in largely preserved somatopy despite complete deafferentation.
C1 [Enzinger, Christian; Ropele, Stefan; Fazekas, Franz; Loitfelder, Marisa; Seifert, Thomas; Reiter, Gudrun] Med Univ, Dept Neurol, A-8036 Graz, Austria.
   [Enzinger, Christian] Med Univ, Div Neuroradiol, Dept Radiol, A-8036 Graz, Austria.
   [Loitfelder, Marisa; Neuper, Christa] Karl Franzens Univ Graz, Inst Psychol, Graz, Austria.
   [Gorani, Faton] Univ Erlangen Nurnberg, Dept Neurosurg, Erlangen, Germany.
   [Neuper, Christa; Pfurtscheller, Gert; Mueller-Putz, Gernot] Graz Univ Technol, Lab Brain Comp Interfaces, Inst Knowledge Discovery, A-8010 Graz, Austria.
RP Enzinger, C (通讯作者)，Med Univ, Dept Neurol, Auenbruggerpl 22, A-8036 Graz, Austria.
EM chris.enzinger@meduni-graz.at
FU FWF Austrian Science Fund [P15158]
CR Alkadhi H, 2005, CEREB CORTEX, V15, P131, DOI 10.1093/cercor/bhh116
   Beckmann C, 2003, NEUROIMAGE, V20, P1052, DOI 10.1016/S1053-8119(03)00435-X
   Beckmann C, 2004, IEEE T MED IMAGING, V23, P137, DOI 10.1109/TMI.2003.822821
   Binkofski F, 2004, NEUROLOGY, V63, P1223, DOI 10.1212/01.WNL.0000140468.92212.BE
   Birbaumer N, 2007, J PHYSIOL-LONDON, V579, P621, DOI 10.1113/jphysiol.2006.125633
   Cramer S, 2005, BRAIN, V128, P2941, DOI 10.1093/brain/awh648
   Cramer S, 2007, EXP BRAIN RES, V177, P233, DOI 10.1007/s00221-006-0662-9
   De VS, 2007, J REHABIL MED, V39, P5, DOI 10.2340/16501977-0020
   Ehrsson H, 2003, J NEUROPHYSIOL, V90, P3304, DOI 10.1152/jn.01113.2002
   Floyer-lea A, 2005, J NEUROPHYSIOL, V94, P512, DOI 10.1152/jn.00717.2004
   Friehs G, 2004, STROKE, V35, P2702, DOI 10.1161/01.STR.0000143235.93497.03
   Gerardin E, 2000, CEREB CORTEX, V10, P1093, DOI 10.1093/cercor/10.11.1093
   Hanakawa T, 2003, J NEUROPHYSIOL, V89, P989, DOI 10.1152/jn.00132.2002
   Hotz-boenden-naker S, 2008, NEUROIMAGE, V39, P383, DOI 10.1016/j.neuroimage.2007.07.065
   Jackson P, 2003, NEUROIMAGE, V20, P1171, DOI 10.1016/S1053-8119(03)00369-0
   Johnson-frey S, 2004, BRAIN COGNITION, V55, P328, DOI 10.1016/j.bandc.2004.02.032
   Kalb R, 2003, ARCH NEUROL-CHICAGO, V60, P805, DOI 10.1001/archneur.60.6.805
   Kasess C, 2008, NEUROIMAGE, V40, P828, DOI 10.1016/j.neuroimage.2007.11.040
   Kirshblum S, 2007, ARCH PHYS MED REHAB, V88, P0, DOI 10.1016/j.apmr.2006.12.003
   Lacourse M, 2005, NEUROIMAGE, V27, P505, DOI 10.1016/j.neuroimage.2005.04.025
   Lauer R, 1999, NEUROREPORT, V10, P1767, DOI 10.1097/00001756-199906030-00026
   Leeb R, 2007, COMPUT INTELL NEUROSCI, V0, PP79642, DOI 10.1155/2007/79642
   Muller-putz G, 2007, BRAIN RES, V1137, P84, DOI 10.1016/j.brainres.2006.12.052
   Neuper C, 2006, PROG BRAIN RES, V159, P393, DOI 10.1016/S0079-6123(06)59025-9
   Pfurtscheller G, 2000, NEUROSCI LETT, V292, P211, DOI 10.1016/S0304-3940(00)01471-3
   Pfurtscheller G, 2006, BRAIN RES, V1071, P145, DOI 10.1016/j.brainres.2005.11.083
   Pfurtscheller G, 2005, EURASIP J APPL SIG P, V2005, P3152, DOI 10.1155/ASP.2005.3152
   Pfurtscheller G, 2003, NEUROSCI LETT, V351, P33, DOI 10.1016/S0304-3940(03)00947-9
   Sabbah P, 2002, J NEUROTRAUM, V19, P53, DOI 10.1089/089771502753460231
   Schmahmann JD, 2000, MRI ATLAS HUMAN CERE, V0, P0
   Sharma N, 2006, STROKE, V37, P1941, DOI 10.1161/01.STR.0000226902.43357.fc
   Suga R, 1999, J NEUROL SCI, V167, P102, DOI 10.1016/S0022-510X(99)00148-3
   Tobimatsu S, 1998, J NEUROL, V245, P256, DOI 10.1007/s004150050215
   Weiller C, 1996, NEUROIMAGE, V4, P105, DOI 10.1006/nimg.1996.0034
   Wolpaw J, 2002, CLIN NEUROPHYSIOL, V113, P767, DOI 10.1016/S1388-2457(02)00057-3
   Woolrich M, 2004, NEUROIMAGE, V21, P1732, DOI 10.1016/j.neuroimage.2003.12.023
   Worsley K, 1992, J CEREBR BLOOD F MET, V12, P900, DOI 10.1038/jcbfm.1992.127
NR 37
TC 61
Z9 64
U1 1
U2 29
PU SPRINGER
PI NEW YORK
PA 233 SPRING ST, NEW YORK, NY 10013 USA
SN 0014-4819
EI 
J9 EXP BRAIN RES
PD SEP 15
PY 2008
VL 190
IS 2
BP 215
EP 223
DI 10.1007/s00221-008-1465-y
PG 9
WC Neurosciences
SC Neurosciences & Neurology
GA 337RP
UT WOS:000258453500010
PM 18592230
ER

PT J
AU Carvalho, Cristiane
   Willen, Carin
   Sunnerhagen, KS
AF Carvalho, Cristiane
   Willen, Carin
   Sunnerhagen, Katharina
TI RELATIONSHIP BETWEEN WALKING FUNCTION AND ONE-LEGGED BICYCLING TEST IN SUBJECTS IN THE LATER STAGE POST-STROKE
SO JOURNAL OF REHABILITATION MEDICINE
LA English
DT Article
DE cerebrovascular accident; exercise test; gait; physical therapy; rehabilitation
ID fugl-meyer assessment; chronic heart-failure; stroke patient; exercise capacity; 6-minute walk; oxygen-uptake; cardiorespiratory fitness; aerobic exercise; subacute-stroke; perceived exertion
AB Objective: The aim of the present study was to examine the correlation between one-legged bicycling and the 6-minute walk test (6MWT) in subjects post-stroke. A further aim was to analyse the relationship between specific stroke impairment and walking endurance. Participants: Thirty-four subjects (mean age 60 (standard deviation (SD) 4.1) years, mean time post-stroke 62 (SD 33) months) with stroke at least 6 months earlier were tested. Methods: Subjects were evaluated using the 6MWT (distance. heart rate, systolic blood pressure), one-legged bicycling (VO(2)peak, maximal workload (Wmax), heart rate, systolic blood pressure, total exercise time), Fugl-Meyer motor function scale for the lower extremity and Berg Balance Scale. Correlational analyses were used to evaluate the relationships between variables. Results: There was a low correlation between 6MWT and VO(2)peak (rs = 0.39) and a moderate correlation with Wmax (rs = 0.64) and total exercise time (rs = 0.58) (p < 0.001) during one-legged bicycling test for the paretic leg. However, no significant correlation was found in the non-paretic leg. Motor function for the lower extremity and Berg Balance Scale showed a high (rs = 0.72) and moderate (rs = 0.68) correlation. respectively. with the 6MWT. Conclusions: The 6MWT is influenced by motor function and balance as well as cardiorespiratory fitness. Heart rate and systolic blood pressure indicate cardiovascular stress, but the 6MWT cannot be used alone to evaluate fitness in subjects with stroke in the later stages.
C1 [Carvalho, Cristiane; Willen, Carin; Sunnerhagen, Katharina S.] Univ Gothenburg, Sect Clin Neurosci & Rehabil Med, Inst Neurosci & Physiol, Gothenburg, Sweden.
   [Sunnerhagen, Katharina S.] Univ Oslo, Sunnaas Rehabil Hosp, Oslo, Norway.
   [Sunnerhagen, Katharina S.] Univ Oslo, Fac Med, Oslo, Norway.
RP Carvalho, C (通讯作者)，Sahlgrens Univ Hosp, Guldhedsgatan 19,3 Floors, S-41345 Gothenburg, Sweden.
EM cristiane.carvalho@neuro.gu.se
CR American COSM, 2000, ACSMS GUID EX TEST P, V0, P0
   Berg K, 1995, SCAND J REHABIL MED, V27, P27
   Berg K, 1992, ARCH PHYS MED REHAB, V73, P1073
   Borg G, 1982, MED SCI SPORT EXER, V14, P377, DOI 10.1249/00005768-198205000-00012
   Butland R, 1982, BRIT MED J, V284, P1607, DOI 10.1136/bmj.284.6329.1607
   Courbon A, 2006, AM J PHYS MED REHAB, V85, P436, DOI 10.1097/01.phm.0000214359.94735.c8
   Crapo R, 2002, AM J RESP CRIT CARE, V166, P111, DOI 10.1164/rccm.166/1/111
   Davies C, 1975, J APPL PHYSIOL, V38, P375
   Davies C, 1974, J APPL PHYSIOL, V36, P142, DOI 10.1152/jappl.1974.36.2.142
   Dean C, 2001, CLIN REHABIL, V15, P415, DOI 10.1191/026921501678310216
   Duncan P, 1983, PHYS THER, V63, P1606, DOI 10.1093/ptj/63.10.1606
   Duner H, 1959, ACTA PHYSIOL SCAND, V46, P55, DOI 10.1111/j.1748-1716.1959.tb01736.x
   Eng J, 2004, ARCH PHYS MED REHAB, V85, P113, DOI 10.1016/S0003-9993(03)00436-2
   Eng J, 2003, MED SCI SPORT EXER, V35, P1271, DOI 10.1249/01.MSS.0000079079.58477.0B
   Eng J, 2002, STROKE, V33, P756, DOI 10.1161/hs0302.104195
   Fairbarn M, 1994, CHEST, V105, P1365, DOI 10.1378/chest.105.5.1365
   Freyschuss U, 1968, J APPL PHYSIOL, V25, P511, DOI 10.1152/jappl.1968.25.5.511
   Fuglmeyer A, 1975, SCAND J REHABIL MED, V7, P13
   Gladstone D, 2002, NEUROREHAB NEURAL RE, V16, P232, DOI 10.1177/154596802401105171
   Guyatt G, 1985, CAN MED ASSOC J, V132, P919
   Howley E, 1995, MED SCI SPORT EXER, V27, P1292
   Ivey FM, 2005, TOP STROKE REHABIL, V12, P1
   Katz-leurer M, 2005, PHYSIOTHER RES INT, V10, P1, DOI 10.1002/pri.19
   Kelly J, 2003, ARCH PHYS MED REHAB, V84, P1780, DOI 10.1016/S0003-9993(03)00376-9
   Klausen K, 1982, J APPL PHYSIOL, V52, P976, DOI 10.1152/jappl.1982.52.4.976
   Landin S, 1977, CLIN SCI MOL MED, V53, P257, DOI 10.1042/cs0530257
   Lee C, 2002, MED SCI SPORT EXER, V34, P592
   Mackay-lyons M, 2002, ARCH PHYS MED REHAB, V83, P1697, DOI 10.1053/apmr.2002.36395
   Macko RF, 2005, TOP STROKE REHABIL, V12, P45
   Macko R, 1997, STROKE, V28, P326, DOI 10.1161/01.STR.28.2.326
   Mao H, 2002, STROKE, V33, P1022, DOI 10.1161/01.STR.0000012516.63191.C5
   Munro BE, 1993, STAT METHODS HLTH CA, V0, P0
   Neary P, 1986, EUR J APPL PHYSIOL O, V54, P591, DOI 10.1007/BF00943346
   Ogita F, 2000, MED SCI SPORT EXER, V32, P1737, DOI 10.1097/00005768-200010000-00012
   Olney S, 1986, ARCH PHYS MED REHAB, V67, P92, DOI 10.1016/0003-9993(86)90109-7
   Pang M, 2005, J AM GERIATR SOC, V53, P1667, DOI 10.1111/j.1532-5415.2005.53521.x
   Pang M, 2005, CHEST, V127, P495, DOI 10.1378/chest.127.2.495
   Peeters P, 1996, J GERONTOL A-BIOL, V51, P0, DOI 10.1093/gerona/51A.4.M147
   Pohl P, 2002, J REHABIL RES DEV, V39, P439
   Potempa K, 1996, SPORTS MED, V21, P337, DOI 10.2165/00007256-199621050-00003
   Potempa K, 1995, STROKE, V26, P101, DOI 10.1161/01.STR.26.1.101
   Roomi J, 1996, AGE AGEING, V25, P12, DOI 10.1093/ageing/25.1.12
   Stamford B, 1978, RES QUART, V49, P351, DOI 10.1080/10671315.1978.10615545
   Sunnerhagen K, 2005, ACTA NEUROL SCAND, V111, P373, DOI 10.1111/j.1600-0404.2005.00420.x
   Tang A, 2006, J NEUROENG REHABIL, V3, P0, DOI 10.1186/1743-0003-3-23
   Yates J, 2004, J AGING PHYS ACTIV, V12, P64, DOI 10.1123/japa.12.1.64
   Zamparo P, 1995, SCANDINAVIAN JOURNAL OF MEDICINE AND SCIENCE IN SPORTS, V5, P348
NR 47
TC 22
Z9 23
U1 1
U2 8
PU FOUNDATION REHABILITATION INFORMATION
PI UPPSALA
PA TRADGARDSGATAN 14, UPPSALA, SE-753 09, SWEDEN
SN 1650-1977
EI 
J9 J REHABIL MED
PD OCT 15
PY 2008
VL 40
IS 9
BP 721
EP 726
DI 10.2340/16501977-0242
PG 6
WC Rehabilitation; Sport Sciences
SC Rehabilitation; Sport Sciences
GA 363VP
UT WOS:000260295300006
PM 18843423
ER

PT J
AU Hou, ST
   Keklikian, Artine
   Slinn, Jacqueline
   O’hare, Michael
   Jiang, SX
   Aylsworth, Amy
AF Hou, Sheng
   Keklikian, Artine
   Slinn, Jacqueline
   O’hare, Michael
   Jiang, Susan
   Aylsworth, Amy
TI Sustained up-regulation of Semaphorin 3A, Neuropilin1, and Doublecortin expression in ischemic mouse brain during long-term recovery
SO BIOCHEMICAL AND BIOPHYSICAL RESEARCH COMMUNICATIONS
LA English
DT Article
DE stroke; Semaphorin 3A; Neuropilin; Doublecortin; MAP2; double-immunostaining; long-term stroke recovery
ID transcription factor e2f1; cerebral-ischemia; in-vivo; neuronal death; apoptosis; response; receptor; regeneration; retraction; inhibitor
AB Strategies to provide neuroprotection and to promote regenerative axonal outgrowth in the injured brain are thwarted by the plethora of axon growth inhibitors and the ligand promiscuity of some of their receptors. Especially, new neurons derived from ischemia-stimulated neurogenesis must integrate this multitude of inhibitory molecular cues, generated as a result of cortical damage, into a functional response. More often than not the response is one of growth cone collapse, axonal retraction and neuronal death. Therefore, characterization of the expression of inhibitory molecules in long-term surviving ischemic brains following stroke is important for designing selective therapeutics. Here, we describe a long-term recovery mouse model for cerebral ischemia in which a brief transient occlusion of the middle cerebral artery (30 min) was followed by up to 30 days of long-term reperfusion. Significantly decreased grip strength motor function and increased expression of one of the major repulsive guidance cues, Semaphorin 3A (Sema3A) and its receptor Neuropilin] (NRP1) occurred in brains of these mice. Interestingly, increased Doublecortin (DCX) expression occurred only in the lateral ventricular wall zone, but not in the dentate gyrus granule cell layer on the ischemic side of the brain. Importantly, no DCX positive cells were detected in the infarct core region after 30 d ischemic recovery. Collectively, these studies demonstrated the sustained elevation of Sema3A/NRP1 expression in the ischemic territory, which may contribute to the inhibitory microenvironment responsible for preventing new neurons from entering the infarct area. This model will be of use as a platform for testing anti-inhibitory therapies to stroke. Crown copyright (C) 2007 Published by Elsevier Inc. All rights reserved.
C1 [Hou, Sheng T.; Keklikian, Artine; Slinn, Jacqueline; O'Hare, Michael; Jiang, Susan X.; Aylsworth, Amy] Natl Res Council Canada, NRC Inst Biol Sci, Expt Neurotherapeut Lab, Ottawa, ON K1A 0R6, Canada.
   [Hou, Sheng T.; Aylsworth, Amy] Univ Ottawa, Dept Biochem Microbiol & Immunol, Ottawa, ON K1N 6N5, Canada.
RP Hou, ST (通讯作者)，Natl Res Council Canada, NRC Inst Biol Sci, Expt Neurotherapeut Lab, 1200 Montreal Rd,Bldg M54, Ottawa, ON K1A 0R6, Canada.
EM Sheng.hou@nrc-cnrc.gc.ca
CR Bagri A, 2003, CELL, V113, P285, DOI 10.1016/S0092-8674(03)00267-8
   Beck H, 2002, J NEUROPATH EXP NEUR, V61, P339, DOI 10.1093/jnen/61.4.339
   Chen H, 1998, NEURON, V21, P1283, DOI 10.1016/S0896-6273(00)80648-0
   Chen H, 1997, NEURON, V19, P547, DOI 10.1016/S0896-6273(00)80371-2
   De WF, 2002, ADV EXP MED BIOL, V515, P115
   Fujiyoshi R, 2001, RRD PURE APPL ANALYT, V3, P1
   Gagliardini V, 1999, MOL CELL NEUROSCI, V14, P301, DOI 10.1006/mcne.1999.0787
   Gallo G, 2006, J CELL SCI, V119, P3413, DOI 10.1242/jcs.03084
   Giger R, 2000, NEURON, V25, P29, DOI 10.1016/S0896-6273(00)80869-7
   Goodman C, 1999, CELL, V97, P551, DOI 10.1016/S0092-8674(00)80766-7
   Gu C, 2002, J BIOL CHEM, V277, P18069, DOI 10.1074/jbc.M201681200
   He Z, 1997, CELL, V90, P739, DOI 10.1016/S0092-8674(00)80534-6
   He Z, 2004, ANNU REV NEUROSCI, V27, P341, DOI 10.1146/annurev.neuro.27.070203.144340
   Hou S, 2006, J NEUROSCI, V26, P2241, DOI 10.1523/JNEUROSCI.4485-05.2006
   Hou S, 2000, J NEUROCHEM, V75, P91, DOI 10.1046/j.1471-4159.2000.0750091.x
   Huang D, 2004, J MOL NEUROSCI, V24, P323, DOI 10.1385/JMN:24:2:323
   Jiang S, 2007, MOL CELL BIOL, V27, P1696, DOI 10.1128/MCB.01760-06
   Jiang S, 2005, J BIOL CHEM, V0, P0
   Kaneko S, 2006, NAT MED, V12, P1380, DOI 10.1038/nm1505
   Kolodkin A, 1997, CELL, V90, P753, DOI 10.1016/S0092-8674(00)80535-8
   Liu B, 2001, CURR OPIN CELL BIOL, V13, P619, DOI 10.1016/S0955-0674(00)00260-X
   Luo Y, 1993, CELL, V75, P217, DOI 10.1016/0092-8674(93)80064-L
   Nakamura F, 1998, NEURON, V21, P1093, DOI 10.1016/S0896-6273(00)80626-1
   Pasterkamp R, 2003, CURR OPIN NEUROBIOL, V13, P79, DOI 10.1016/S0959-4388(03)00003-5
   Schallert T, 2006, NEURORX, V3, P497, DOI 10.1016/j.nurx.2006.08.001
   Shirvan A, 1999, J NEUROCHEM, V73, P961, DOI 10.1046/j.1471-4159.1999.0730961.x
   Shirvan A, 2002, J BIOL CHEM, V277, P49799, DOI 10.1074/jbc.M204793200
   Stys P, 2002, NEUROSCI LETT, V328, P150, DOI 10.1016/S0304-3940(02)00469-X
   Takahashi T, 1999, CELL, V99, P59, DOI 10.1016/S0092-8674(00)80062-8
   Weaver J, 2005, J CLIN INVEST, V115, P1828, DOI 10.1172/JCI22954
   Zhang Z, 2001, J CEREBR BLOOD F MET, V21, P541, DOI 10.1097/00004647-200105000-00008
NR 31
TC 37
Z9 43
U1 0
U2 2
PU ACADEMIC PRESS INC ELSEVIER SCIENCE
PI SAN DIEGO
PA 525 B ST, STE 1900, SAN DIEGO, CA 92101-4495 USA
SN 0006-291X
EI 
J9 BIOCHEM BIOPH RES CO
PD FEB 29
PY 2008
VL 367
IS 1
BP 109
EP 115
DI 10.1016/j.bbrc.2007.12.103
PG 7
WC Biochemistry & Molecular Biology; Biophysics
SC Biochemistry & Molecular Biology; Biophysics
GA 254WW
UT WOS:000252619700018
PM 18162177
ER

PT J
AU Brennan, DM
   Barker, LM
AF Brennan, David
   Barker, Linsey
TI Human factors in the development and implementation of telerehabilitation systems
SO JOURNAL OF TELEMEDICINE AND TELECARE
LA English
DT Article
ID chronic illness; telemedicine; recommendation; telehealth; movement; stroke; care
AB Telemedicine services must be designed and implemented with the users in mind. When conducting telerehabilitation, factors such as age, education and technology experience must be taken into account. In addition, telerehabilitation must also accommodate a range of potential patient impairments, including deficits in language, cognition, motor function, vision and voice. Telerehabilitation technology and treatment environments should adhere to universal design standards so as to be accessible, efficient, usable and understandable to all. This will result in improved access to a wider range of telerehabilitation services that will facilitate and enhance the rehabilitative treatment and recovery of people living with varying levels of injury, impairment and disability.
C1 [Brennan, David M.] Natl Rehabil Hosp, Ctr Appl Biomech & Rehabil Res, Washington, DC 20010 USA.
   [Barker, Linsey M.] Virginia Polytech Inst & State Univ, Dept Ind & Syst Engn, Blacksburg, VA 24061 USA.
RP Brennan, DM (通讯作者)，Natl Rehabil Hosp, Ctr Appl Biomech & Rehabil Res, 102 Irving St, Washington, DC 20010 USA.
EM david.m.brennon@medstar.net
CR Bendixen R, 2007, TOP GERIATR REHABIL, V23, P47
   Buurke J, 2004, J TELEMED TELECARE, V10, P108, DOI 10.1258/135763304773391567
   *can AOT, 2004, AOTA POS STAT TEL TE, V0, P0
   Engbers L, 2003, J TELEMED TELECARE, V9, P339, DOI 10.1258/135763303771005243
   Faxon D, 2004, CIRCULATION, V109, P2651, DOI 10.1161/01.CIR.0000128373.90851.7B
   Galea M, 2006, TELEMED J E-HEALTH, V12, P160, DOI 10.1089/tmj.2006.12.160
   Hebert M, 2006, INT J MED INFORM, V75, P786, DOI 10.1016/j.ijmedinf.2006.05.041
   Heinzelmann P, 1920, J TELENTED TELECARE, V11, P384
   Hendrick H, 2002, MACROERGONOINICS THE, V0, P0
   Hill A, 2006, AM J SPEECH-LANG PAT, V15, P45, DOI 10.1044/1058-0360(2006/006)
   Krupinski E, 2006, TELEMED J E-HEALTH, V12, P579, DOI 10.1089/tmj.2006.12.579
   Lathan C, 1999, TELEMED J, V5, P169, DOI 10.1089/107830299312131
   Lum P, 2006, J REHABIL RES DEV, V43, P391, DOI 10.1682/JRRD.2005.02.0042
   Lutz B, 2007, TOP STROKE REHABIL, V14, P32, DOI 10.1310/tsr1402-32
   Meyer M, 2002, DIS MANAGEMENT, V5, P87, DOI 10.1089/109350702320229186
   Nichols TA, 2004, INTERNATIONAL JOURNAL OF HEALTHCARE TECHNOLOGY AND MANAGEMENT, V6, P3, DOI 10.1504/IJHTM.2004.004823
   Reinkensmeyer D, 2002, IEEE T NEUR SYS REH, V10, P102, DOI 10.1109/TNSRE.2002.1031978
   Rosen M, 1999, NEUROREHABILITATION, V12, P11
   Russell T, 2003, J TELEMED TELECARE, V9, P0
   Salvemini A, 1999, TELEMED J, V5, P163, DOI 10.1089/107830299312122
   Stronge A, 2007, J TELEMED TELECARE, V13, P1, DOI 10.1258/135763307779701158
   Vesmarovich S, 1999, ADV WOUND CARE, V12, P264
   Winters J, 2004, TELEMED J E-HEALTH, V10, P200, DOI 10.1089/1530562041641255
   Wooton R, 2006, INTRO TELEMEDICINE, V0, P0
   Yellowlees P, 1997, J TELEMED TELECARE, V3, P215, DOI 10.1258/1357633971931192
NR 27
TC 47
Z9 47
U1 0
U2 10
PU SAGE PUBLICATIONS LTD
PI LONDON
PA 1 OLIVERS YARD, 55 CITY ROAD, LONDON EC1Y 1SP, ENGLAND
SN 1357-633X
EI 
J9 J TELEMED TELECARE
PD JUN 15
PY 2008
VL 14
IS 2
BP 55
EP 58
DI 10.1258/jtt.2007.007040
PG 4
WC Health Care Sciences & Services
SC Health Care Sciences & Services
GA 281RT
UT WOS:000254517300001
PM 18348747
ER

PT J
AU Rowland, TJ
   Cooke, DM
   Gustafsson, LA
AF Rowland, Tennille
   Cooke, Deirdre
   Gustafsson, Louise
TI Role of occupational therapy after stroke
SO ANNALS OF INDIAN ACADEMY OF NEUROLOGY
LA English
DT Review
DE Assessment; intervention; occupational therapy; role; stroke
ID upper-limb function; motor function-test; shoulder subluxation; everyday memory; reliability; rehabilitation; sensitivity; exercise; validity; metaanalysis
AB Internationally recognized best practice care in the early management and rehabilitation of individuals following stroke includes multidisciplinary assessment and treatment by a coordinated team of health care professionals that includes occupational therapists. Occupational therapists assess the impact of changes in motor function, sensation, coordination, visual perception, and cognition on a person's capacity to manage daily life tasks. Intervention improves participation in meaningful roles, tasks, and activities; remediates deficits; minimizes secondary complications; and provides education and support to the patient and caregivers. Occupational therapists' focus on independence and function, individual goal-setting, and their specialist skills in task adaptation and environmental modification underpin the profession's contribution to the multidisciplinary stroke rehabilitation team. The aim of this paper is to provide an overview of occupational therapy practice in stroke patients.
C1 [Rowland, Tennille J.] Royal Brisbane & Women s Hosp, Acute Stroke Unit, Dept Occupat Therapy, Brisbane, Qld, Australia.
   [Cooke, Deirdre M.] Mater Private Rehabil Unit, Brisbane, Qld, Australia.
   [Gustafsson, Louise A.] Univ Queensland, Div Occupat Therapy, Brisbane, Qld, Australia.
RP Rowland, TJ (通讯作者)，Royal Brisbane & Womens Hosp, Dept Occupat Therapy, Level 2 James Mayne Bldg,Butterfield St, Herston, Qld 4006, Australia.
EM tennille_rowland@health.qld.gov.au
CR Ausroads , 2003, ASS FITN DRIV COMM P, V0, P0
   Barreca S, 2005, ARCH PHYS MED REHAB, V86, P1616, DOI 10.1016/j.apmr.2005.03.017
   Bernspang B, 1987, STROKE, V18, P1081, DOI 10.1161/01.STR.18.6.1081
   Bohannon R, 1987, PHYS THER, V67, P206, DOI 10.1093/ptj/67.2.206
   Bowen A, 2002, COCHRANE DB SYST REV, V2, P0
   Boyd R, 1999, EUR J NEUROL, V6, P0, DOI 10.1111/j.1468-1331.1999.tb00031.x
   Boys M, 1988, AM J OCCUP THER, V42, P92, DOI 10.5014/ajot.42.2.92
   Britton M, 2000, INT J TECHNOL ASSESS, V16, P842, DOI 10.1017/S0266462300102119
   Brooke M, 1991, ARCH PHYS MED REHAB, V72, P582
   Carey J, 2000, 3 ANNUAL PERCEPTION, V0, P0
   Carr E, 1992, INT J NURS STUD, V29, P355, DOI 10.1016/0020-7489(92)90014-8
   Cermak S, 1997, ASSESSMENT OCCUPATIO, V0, P302
   Cooke DM, 2005, SCAND J OCCUP THER, V12, P59, DOI 10.1080/11038120410020683
   Corr S, 1995, CLIN REHABIL, V9, P291
   Croarkin E, 2004, PHYS THER, V84, P62, DOI 10.1093/ptj/84.1.62
   Dai Y, 2003, RES NURS HEALTH, V26, P53, DOI 10.1002/nur.10067
   Donkervoort M, 2001, NEUROPSYCHOL REHABIL, V11, P549, DOI 10.1080/09602010143000093
   Duncan P, 2003, STROKE, V34, P2173, DOI 10.1161/01.STR.0000083699.95351.F2
   Faghri PD, 1997, J HAND THER, V10, P29
   Fisher A, 1997, ASSESSMENT MOTOR PRO, V0, P0
   Folstein M, 1975, J PSYCHIAT RES, V12, P189, DOI 10.1016/0022-3956(75)90026-6
   Forster A, 2000, COCHRANE DB SYST REV, V2, P0
   Glanz M, 1996, ARCH PHYS MED REHAB, V77, P549, DOI 10.1016/S0003-9993(96)90293-2
   Gracies J, 2000, ARCH PHYS MED REHAB, V81, P1547, DOI 10.1053/apmr.2000.16346
   Granger C, 1993, GUIDE UNIFORM DATA S, V0, P0
   Gresham G, 1995, CLIN PRACT GUID, V0, P0
   Gustafsson S, 2004, SCAND J OCCUP THER, V11, P107
   Hammer A, 2003, J REHABIL MED, V35, P189, DOI 10.1080/16501970306132
   Huck J, 1997, APPL ERGON, V28, P277, DOI 10.1016/S0003-6870(96)00072-5
   Kalra L, 2004, BMJ-BRIT MED J, V328, P1099, DOI 10.1136/bmj.328.7448.1099
   Kendall F, 1975, MUSCLES TESTING FUNC, V3rd, P1968
   Kenkre I, 2003, WFOT B, V48, P9
   Kopp B, 1997, ARCH PHYS MED REHAB, V78, P615, DOI 10.1016/S0003-9993(97)90427-5
   Kwakkel G, 2004, STROKE, V35, P2529, DOI 10.1161/01.STR.0000143153.76460.7d
   Lannin N, 2004, DISABIL REHABIL, V26, P109, DOI 10.1080/0963828032000157970
   Legg L, 2007, BMJ-BRIT MED J, V335, P922, DOI 10.1136/bmj.39343.466863.55
   Lincoln N, 2000, COCHRANE DB SYST REV, V0, P0, DOI 10.1002/14651858.CD002842]
   Lyle R, 1981, INT J REHABIL RES, V4, P483, DOI 10.1097/00004356-198112000-00001
   Mathiowetz V, 1985, ARCH PHYS MED REHAB, V66, P69
   Mishra S, 2003, INDIAN J OCCUPATIONA, V35, P13
   Morris D, 2001, ARCH PHYS MED REHAB, V82, P750, DOI 10.1053/apmr.2001.23183
   Morris S, 2004, CLIN REHABIL, V18, P27, DOI 10.1191/0269215504cr699oa
   Mortenson P, 2003, PHYS THER, V83, P648, DOI 10.1093/ptj/83.7.648
   *nationalstrokefoundation , 2005, CLIN GUID STROK REH, V0, P0
   *nationalstrokefoundation , 2007, CLIN GUID AC STROK M, V0, P0
   Nelson D, 1996, AM J OCCUP THER, V50, P639, DOI 10.5014/ajot.50.8.639
   Nuyens G, 2002, ARCH PHYS MED REHAB, V83, P930, DOI 10.1053/apmr.2002.33233
   Pandyan A, 1997, CLIN REHABIL, V11, P123, DOI 10.1177/026921559701100205
   *royal CP, 2004, NAT CLIN GUID STROK, V0, P0
   Rustad R, 1993, COGNITIVE ASSESSMENT, V0, P0
   Shah S, 1989, J CLIN EPIDEMIOL, V42, P703, DOI 10.1016/0895-4356(89)90065-6
   Trialists O, 2002, THERAPY BASED REHABI, V0, P0
   Trombly C, 2002, OCCUPATIONAL THERAPY, V5th, P0
   Unsworth C, 1999, COGNITIVE PERCEPTUAL, V0, P0
   Unsworth CA, 2005, AUST OCCUP THER J, V52, P57, DOI 10.1111/j.1440-1630.2005.00456.x
   Van KA, 2002, J REHABIL MED, V34, P51, DOI 10.1080/165019702753557836
   Van PR, 2004, CLIN REHABIL, V18, P833, DOI 10.1191/0269215504cr843oa
   Walker M, 2004, STROKE, V35, P2226, DOI 10.1161/01.STR.0000137766.17092.fb
   Whiting S, 1985, RPAB RIVERMEAD PERCE, V0, P0
   Williams J, 1991, GERONTOLOGIST, V31, P84, DOI 10.1093/geront/31.1.84
   Williams R, 1988, PHYS THER, V68, P1209
   Wilson B, 1989, J CLIN EXP NEUROPSYC, V11, P855, DOI 10.1080/01688638908400940
   Wilson B, 2001, J NEUROL NEUROSUR PS, V70, P477, DOI 10.1136/jnnp.70.4.477
   Wilson B, 1987, BEHAV INATTENTION TE, V0, P0
   Winkler D, 2006, AUST HEALTH REV, V30, P100
   Winstein C, 2004, ARCH PHYS MED REHAB, V85, P620, DOI 10.1016/j.apmr.2003.06.027
   Wolf S, 2001, STROKE, V32, P1635, DOI 10.1161/01.STR.32.7.1635
   Wooddauphinee S, 1987, J CHRON DIS, V40, P491, DOI 10.1016/0021-9681(87)90005-1
   Woodson AM, 2008, OCCUPATIONAL THERAPY, V0, P1001
   Zorowitz R, 1995, ARCH PHYS MED REHAB, V76, P763, DOI 10.1016/S0003-9993(95)80532-X
NR 72
TC 14
Z9 17
U1 3
U2 14
PU WOLTERS KLUWER MEDKNOW PUBLICATIONS
PI MUMBAI
PA WOLTERS KLUWER INDIA PVT LTD , A-202, 2ND FLR, QUBE, C T S  NO 1498A-2 VILLAGE MAROL, ANDHERI EAST, MUMBAI, 400059, INDIA
SN 0972-2327
EI 
J9 ANN INDIAN ACAD NEUR
PD JAN 15
PY 2008
VL 11
IS 
BP S99
EP S107
DI 
PG 9
WC Clinical Neurology
SC Neurosciences & Neurology
GA V29JU
UT WOS:000208745500012
PM 35721442
ER

PT J
AU Liauw, Jason
   Hoang, Stanley
   Choi, Michael
   Eroglu, Cagla
   Choi, Matthew
   Sun, Guo-hua
   Percy, Matthew
   Wildman-tobriner, Benjamin
   Bliss, Tonya
   Guzman, RG
   Barres, BA
   Steinberg, GK
AF Liauw, Jason
   Hoang, Stanley
   Choi, Michael
   Eroglu, Cagla
   Choi, Matthew
   Sun, Guo-hua
   Percy, Matthew
   Wildman-tobriner, Benjamin
   Bliss, Tonya
   Guzman, Raphael
   Barres, Ben
   Steinberg, Gary
TI Thrombospondins 1 and 2 are necessary for synaptic plasticity and functional recovery after stroke
SO JOURNAL OF CEREBRAL BLOOD FLOW AND METABOLISM
LA English
DT Article
DE stroke; thrombospondin; synaptogenesis; functional recovery; structural plasticity; axonal sprouting
ID gene-expression; behavioral recovery; cerebral-cortex; focal ischemia; angiogenesis; rat; growth; synaptogenesis; protein; neuron
AB Thrombospondins 1 and 2 (TSP-1/2) belong to a family of extracellular glycoproteins with angiostatic and synaptogenic properties. Although TSP-1/2 have been postulated to drive the resolution of postischemic angiogenesis, their role in synaptic and functional recovery is unknown. We investigated whether TSP-1/2 are necessary for synaptic and motor recovery after stroke. Focal ischemia was induced in 8- to 12-week-old wild-type (WT) and TSP-1/2 knockout (KO) mice by unilateral occlusion of the distal middle cerebral artery and the common carotid artery (CCA). Thrombospondins 1 and 2 increased after stroke, with both TSP-1 and TSP-2 colocalizing mostly to astrocytes. Wild-type and TSP-1/2 KO mice were compared in angiogenesis, synaptic density, axonal sprouting, infarct size, and functional recovery at different time points after stroke. Using the tongue protrusion test of motor function, we observed that TSP-1/2 KO mice exhibited significant deficit in their ability to recover function (P < 0.05) compared with WT mice. No differences were found in infarct size and blood vessel density between the two groups after stroke. However, TSP-1/2 KO mice exhibited significant synaptic density and axonal sprouting deficits. Deficiency of TSP-1/2 leads to impaired recovery after stroke mainly due to the role of these proteins in synapse formation and axonal outgrowth.
C1 [Liauw, Jason; Hoang, Stanley; Choi, Michael; Choi, Matthew; Sun, Guo-hua; Percy, Matthew; Wildman-Tobriner, Benjamin; Bliss, Tonya; Guzman, Raphael G.; Steinberg, Gary K.] Stanford Univ, Sch Med, Dept Neurosurg, Stanford, CA 94305 USA.
   [Eroglu, Cagla; Barres, Ben A.] Stanford Univ, Sch Med, Dept Neurobiol, Stanford, CA 94305 USA.
   [Steinberg, Gary K.] Stanford Univ, Sch Med, Stanford Stroke Ctr, Stanford, CA 94305 USA.
RP Steinberg, GK (通讯作者)，Stanford Univ, Sch Med, Dept Neurosurg, 300 Pasteur Dr,Rm 281A, Stanford, CA 94305 USA.
EM gsteinberg@stanford.edu
FU William Randolph Hearst Foundation; NIH NINDS [R01 NS2792, P01 NS37520]; NIDA [DA15043]; NATIONAL INSTITUTE OF NEUROLOGICAL DISORDERS AND STROKE [P01NS037520] Funding Source: NIH RePORTER; NATIONAL INSTITUTE ON DRUG ABUSE [R01DA015043] Funding Source: NIH RePORTER
CR Adams J, 2004, INT J BIOCHEM CELL B, V36, P960, DOI 10.1016/j.biocel.2004.02.009
   Agah A, 2002, AM J PATHOL, V161, P831, DOI 10.1016/S0002-9440(10)64243-5
   Carmichael S, 2002, J NEUROSCI, V22, P6062
   Carmichael S, 2005, EXP NEUROL, V193, P291, DOI 10.1016/j.expneurol.2005.01.004
   Carmichael S, 2003, NEUROSCIENTIST, V9, P64, DOI 10.1177/1073858402239592
   Chen B, 2005, P NATL ACAD SCI USA, V102, P17184, DOI 10.1073/pnas.0508732102
   Christopherson K, 2005, CELL, V120, P421, DOI 10.1016/j.cell.2004.12.020
   Daniels S, 1999, DYSPHAGIA, V14, P85, DOI 10.1007/PL00009592
   Duncan P, 2000, NEUROPHARMACOLOGY, V39, P835, DOI 10.1016/S0028-3908(00)00003-4
   Gong S, 2003, NATURE, V425, P917, DOI 10.1038/nature02033
   Gonzalez C, 2006, NEUROPHARMACOLOGY, V50, P777, DOI 10.1016/j.neuropharm.2005.11.018
   Gulyaeva N, 2003, J NEUROSCI METH, V125, P183, DOI 10.1016/S0165-0270(03)00056-6
   Halstenberg S, 2005, VISUAL NEUROSCI, V22, P135, DOI 10.1017/S0952523805222022
   Hayashi T, 2003, J CEREBR BLOOD F MET, V23, P166, DOI 10.1097/00004647-200302000-00004
   Hoffman J, 1999, BRAIN RES BULL, V48, P421, DOI 10.1016/S0361-9230(99)00022-2
   Ito U, 2006, STROKE, V37, P2134, DOI 10.1161/01.STR.0000231875.96714.b1
   Joshi C, 2004, BRAIN RES PROTOC, V13, P11, DOI 10.1016/j.brainresprot.2003.12.001
   Krupinski J, 1994, STROKE, V25, P1794, DOI 10.1161/01.STR.25.9.1794
   Lahav J, 1984, EUR J BIOCHEM, V145, P151, DOI 10.1111/j.1432-1033.1984.tb08534.x
   Li X, 2004, EXP NEUROL, V187, P94, DOI 10.1016/j.expneurol.2004.01.004
   Mumby S, 1984, J CELL BIOL, V98, P646, DOI 10.1083/jcb.98.2.646
   Nudo R, 2007, STROKE, V38, P840, DOI 10.1161/01.STR.0000247943.12887.d2
   Osterhout D, 1992, DEV BIOL, V150, P256, DOI 10.1016/0012-1606(92)90240-H
   Pfaffl M, 2001, NUCLEIC ACIDS RES, V29, P0, DOI 10.1093/nar/29.9.e45
   Seymour A, 2005, J CEREBR BLOOD F MET, V25, P1366, DOI 10.1038/sj.jcbfm.9600134
   Streit M, 1999, AM J PATHOL, V155, P441, DOI 10.1016/S0002-9440(10)65140-1
   Streit M, 1999, P NATL ACAD SCI USA, V96, P14888, DOI 10.1073/pnas.96.26.14888
   Stroemer R, 1998, STROKE, V29, P2381, DOI 10.1161/01.STR.29.11.2381
   Thom T, 2006, CIRCULATION, V113, P0, DOI 10.1161/CIRCULATIONAHA.105.171600
   Wang X, 2003, NUCLEIC ACIDS RES, V31, P0, DOI 10.1093/nar/gng154
NR 30
TC 181
Z9 186
U1 0
U2 10
PU SAGE PUBLICATIONS INC
PI THOUSAND OAKS
PA 2455 TELLER RD, THOUSAND OAKS, CA 91320 USA
SN 0271-678X
EI 
J9 J CEREBR BLOOD F MET
PD OCT 15
PY 2008
VL 28
IS 10
BP 1722
EP 1732
DI 10.1038/jcbfm.2008.65
PG 11
WC Endocrinology & Metabolism; Hematology; Neurosciences
SC Endocrinology & Metabolism; Hematology; Neurosciences & Neurology
GA 351SB
UT WOS:000259445100009
PM 18594557
ER

PT J
AU Schiemanck, SK
   Kwakkel, Gert
   Post, MWM
   Kappelle, LJ
   Prevo, AJH
AF Schiemanck, Sven
   Kwakkel, Gert
   Post, Marcel
   Kappelle, L
   Prevo, Arie
TI Impact of internal capsule lesions on outcome of motor hand function at one year post-stroke
SO JOURNAL OF REHABILITATION MEDICINE
LA English
DT Article
DE cerebrovascular accident; magnetic resonance imaging; middle cerebral artery; motor activity; prognosis
ID upper-limb; stroke; recovery; reliability; performance; severity; injury; mri
AB Objective: To investigate the association between damage to different levels of the corticofugal tract and long-term hand motor recovery. Design: Prospective cohort study. Patients: Seventy-five first-ever middle cerebral artery stroke survivors. Methods: Hand motor function was assessed with the Fugl-Meyer Motor Assessment Scale at one year post-stroke. Localization of the corticofugal tract was assessed on axial magnetic resonance imaging slices using a corticofugal mask defining involvement of the motor cortex, corona radiata or internal capsule and combinations of these structures, adjusted for lesion volume. Results: Longitudinal involvement of all 3 levels of the corticofugal tract and partial involvement of the internal capsule were associated with a significant probability of poor motor hand function recovery. The probability of regaining hand function ranged from 54% if the corticofugal tract was only partly affected to 13% if both motor cortex and internal capsule were affected. Conclusion: At one year post-stroke, lesions of the internal capsule were associated with a significantly lower probability of return of isolated hand motor function than lesions of the cortex, subcortex and corona radiata. Since recovery of isolated hand and finger movements is important for regaining a functional upper limb in everyday living, these patients should be identified early post-stroke in order to evaluate specific hand function training.
C1 [Schiemanck, Sven K.] Acad Med Ctr, Dept Rehabil, NL-1100 DD Amsterdam, Netherlands.
   [Schiemanck, Sven K.; Kwakkel, Gert; Post, Marcel W. M.; Prevo, Arie J. H.] Ctr Excellence Rehabil Med, Utrecht, Netherlands.
   [Schiemanck, Sven K.; Kwakkel, Gert; Post, Marcel W. M.; Kappelle, L. Jaap; Prevo, Arie J. H.] Univ Med Ctr, Rudolf Magnus Inst Neurosci, Utrecht, Netherlands.
   [Kwakkel, Gert] Vrije Univ Amsterdam Med Ctr, Dept Rehabil, Amsterdam, Netherlands.
   [Kappelle, L. Jaap] Univ Med Ctr Utrecht, Dept Neurol, Utrecht, Netherlands.
RP Schiemanck, SK (通讯作者)，Acad Med Ctr, Dept Rehabil, Room A01-424,Meibergdreef 9,POB 22660, NL-1100 DD Amsterdam, Netherlands.
EM S.K.Schiemanck@amc.uva.nl
CR [anonymous] , 1989, STROKE, V20, P1407
   Bamford J, 1988, STROKE, V19, P1074, DOI 10.1161/01.STR.19.9.1074
   Brott T, 1989, STROKE, V20, P864, DOI 10.1161/01.STR.20.7.864
   Collen FM, 1990, INT DISABIL STUD, V12, P6
   Crafton K, 2003, BRAIN, V126, P1650, DOI 10.1093/brain/awg159
   Duarte E, 2002, J REHABIL MED, V34, P267, DOI 10.1080/165019702760390356
   Fisher C, 1982, NEUROLOGY, V32, P871, DOI 10.1212/WNL.32.8.871
   Folstein M, 1975, J PSYCHIAT RES, V12, P189, DOI 10.1016/0022-3956(75)90026-6
   Fries W, 1993, BRAIN, V116, P369, DOI 10.1093/brain/116.2.369
   Fritz S, 2005, STROKE, V36, P1172, DOI 10.1161/01.STR.0000165922.96430.d0
   Kasner S, 1999, STROKE, V30, P1534, DOI 10.1161/01.STR.30.8.1534
   Konishi J, 2005, NEUROLOGY, V64, P108, DOI 10.1212/01.WNL.0000148477.65273.0C
   Kwakkel G, 2004, RESTOR NEUROL NEUROS, V22, P281
   Kwakkel G, 2003, STROKE, V34, P2181, DOI 10.1161/01.STR.0000087172.16305.CD
   Lang C, 2004, J NEUROPHYSIOL, V91, P1722, DOI 10.1152/jn.00805.2003
   Lyle R, 1981, INT J REHABIL RES, V4, P483, DOI 10.1097/00004356-198112000-00001
   Mahoney FI, 1965, MD STATE MED J, V14, P61
   Makale M, 2002, BEHAV RES METH INS C, V34, P6, DOI 10.3758/BF03195419
   Matsui T, 1978, ATLAS HIMAN BRAIN CO, V0, P0
   Morecraft R, 2002, BRAIN, V125, P176, DOI 10.1093/brain/awf011
   Newton J, 2006, BRAIN, V129, P1844, DOI 10.1093/brain/awl106
   Peduzzi P, 1996, J CLIN EPIDEMIOL, V49, P1373, DOI 10.1016/S0895-4356(96)00236-3
   Pendlebury S, 1999, STROKE, V30, P956, DOI 10.1161/01.STR.30.5.956
   Pineiro R, 2000, STROKE, V31, P672, DOI 10.1161/01.STR.31.3.672
   Rocca B, 1989, J TRAUMA, V29, P299, DOI 10.1097/00005373-198903000-00004
   Sanford J, 1993, PHYS THER, V73, P447, DOI 10.1093/ptj/73.7.447
   Schiemanck S, 2006, STROKE, V37, P1050, DOI 10.1161/01.STR.0000206462.09410.6f
   Schiemanck S, 2005, RESTOR NEUROL NEUROS, V23, P257
   Shelton F, 2001, STROKE, V32, P107, DOI 10.1161/01.STR.32.1.107
   Tuch D, 2003, NEURON, V40, P885, DOI 10.1016/S0896-6273(03)00758-X
   Vanswieten J, 1988, STROKE, V19, P604, DOI 10.1161/01.STR.19.5.604
   Ward N, 2006, BRAIN, V129, P809, DOI 10.1093/brain/awl002
   Wenzelburger R, 2005, BRAIN, V128, P64, DOI 10.1093/brain/awh317
NR 33
TC 56
Z9 60
U1 0
U2 3
PU FOUNDATION REHABILITATION INFORMATION
PI UPPSALA
PA TRADGARDSGATAN 14, UPPSALA, SE-753 09, SWEDEN
SN 1650-1977
EI 
J9 J REHABIL MED
PD FEB 15
PY 2008
VL 40
IS 2
BP 96
EP 101
DI 10.2340/16501977-0130
PG 6
WC Rehabilitation; Sport Sciences
SC Rehabilitation; Sport Sciences
GA 271DT
UT WOS:000253769800003
PM 18509572
ER

PT J
AU Wang, Yonggang
   Bontempi, Bruno
   Hong, SM
   Mehta, Kala
   Weinstein, PR
   Abrams, GM
   Liu, Jialing
AF Wang, Yonggang
   Bontempi, Bruno
   Hong, Shwehuey
   Mehta, Kala
   Weinstein, Philip
   Abrams, Gary
   Liu, Jialing
TI A comprehensive analysis of gait impairment after experimental stroke and the therapeutic effect of environmental enrichment in rats
SO JOURNAL OF CEREBRAL BLOOD FLOW AND METABOLISM
LA English
DT Article
DE CatWalk; corticospinal tract; distal MCA occlusion; focal ischemia; motor function recovery; neuroplasticity
ID experience-dependent plasticity; focal cerebral-ischemia; cord contusion injury; hippocampal neurogenesis; track analysis; intact rat; adult; locomotion; recovery; cortex
AB Although gait changes are considered as reliable indices of stroke severity and efficacy of rehabilitative therapies in humans, data from animal models of focal ischemia are lacking. To determine the effect of stroke on gait function in adult rats with distal middle cerebral artery occlusion (MCAO), we assessed the longitudinal changes in gait using an automated computer-assisted gait analysis system. Four days after MCAO, intensity, maximal area of contact, and paw angle were significantly decreased in the affected forepaw whereas the double support time using ipsilateral paws increased. Relative print positions between the fore and hindpaws and limb coupling were also altered, suggesting that stroke affected sensorimotor status and reduced limb coordination. Except for paw angle, these impairments persisted for at least 5 weeks. However, unlike human stroke patients, stride length and stance were not affected in rats with MCAO. Environmental enrichment for 4 weeks improved paw contact area and relative print position of the affected limb and reduced double support time in ischemic rats compared with controls. Our results indicate that gait analysis provides great insight into various aspects of motor function changes in ischemic quadrupeds, and that environmental enrichment is beneficial in reducing a variety of poststroke gait impairments possibly through enhanced structural plasticity mechanisms within injured cortical neuronal networks underlying locomotor function.
C1 [Wang, Yonggang; Hong, Shwehuey M.; Weinstein, Philip R.; Liu, Jialing] Univ Calif San Francisco, Dept Neurol Surg, San Francisco, CA 94143 USA.
   [Wang, Yonggang; Hong, Shwehuey M.; Mehta, Kala; Weinstein, Philip R.; Abrams, Gary M.; Liu, Jialing] SFVAMC, San Francisco, CA USA.
   [Wang, Yonggang] Capital Univ Med Sci, Dept Neurol Surg, Beijing Tiantan Hosp, Beijing, Peoples R China.
   [Bontempi, Bruno] Univ Bordeaux 1, Ctr Neurosci Integrat & Cognit, CNRS UMR 5228, F-33405 Talence, France.
   [Abrams, Gary M.] Univ Calif San Francisco, Dept Neurol, San Francisco, CA 94143 USA.
   [Mehta, Kala] Univ Calif San Francisco, Div Geriatr Med, San Francisco, CA 94143 USA.
   [Mehta, Kala] Univ Calif San Francisco, Med Effectiveness Res Ctr Diverse Populat, San Francisco, CA 94143 USA.
RP Liu, JL (通讯作者)，Univ Calif San Francisco, Dept Neurol Surg 112C, San Francisco, CA 94143 USA.
EM jialing.liu@ucsf.edu
FU NINDS NIH HHS [R01 NS040469, R21 NS051576, R01 NS40469] Funding Source: Medline; NATIONAL INSTITUTE OF NEUROLOGICAL DISORDERS AND STROKE [R01NS040469, R21NS051576] Funding Source: NIH RePORTER
CR Biernaskie J, 2001, J NEUROSCI, V21, P5272, DOI 10.1523/JNEUROSCI.21-14-05272.2001
   Chen G, 2005, GAIT POSTURE, V22, P51, DOI 10.1016/j.gaitpost.2004.06.009
   Cheng H, 1997, EXP NEUROL, V148, P544, DOI 10.1006/exnr.1997.6708
   Cooper S, 2005, NEUROSCI BIOBEHAV R, V28, P851, DOI 10.1016/j.neubiorev.2004.09.009
   Corbett D, 1998, PROG NEUROBIOL, V54, P531, DOI 10.1016/S0301-0082(97)00078-6
   Dancause N, 2006, NEUROSCIENTIST, V12, P489, DOI 10.1177/1073858406292782
   Dellon E, 1991, PLAST RECONSTR SURG, V88, P686, DOI 10.1097/00006534-199110000-00020
   Demedinaceli L, 1982, EXP NEUROL, V77, P634, DOI 10.1016/0014-4886(82)90234-5
   Deumens R, 2007, J NEUROSCI METH, V164, P120, DOI 10.1016/j.jneumeth.2007.04.009
   Gabriel A, 2007, J NEUROSCI METH, V163, P9, DOI 10.1016/j.jneumeth.2007.02.003
   Gensel J, 2006, J NEUROTRAUM, V23, P36, DOI 10.1089/neu.2006.23.36
   Gillis G, 2001, J EXP BIOL, V204, P2717
   Gorska T, 1998, ACTA NEUROBIOL EXP, V58, P227
   Grasso G, 2004, MED SCI MONITOR, V10, P0
   Gruner J, 1980, EXP BRAIN RES, V40, P361
   Hamers F, 2006, J NEUROTRAUM, V23, P537, DOI 10.1089/neu.2006.23.537
   Johansson B, 2002, J CEREBR BLOOD F MET, V22, P89, DOI 10.1097/00004647-200201000-00011
   Johnston R, 1991, J NEUROSCI METH, V38, P111, DOI 10.1016/0165-0270(91)90161-R
   Kleim J, 2006, NAT NEUROSCI, V9, P735, DOI 10.1038/nn1699
   Komitova M, 2005, STROKE, V36, P1278, DOI 10.1161/01.STR.0000166197.94147.59
   Koopmans G, 2005, J NEUROTRAUM, V22, P214, DOI 10.1089/neu.2005.22.214
   Koopmans G, 2007, PHYSIOL BEHAV, V92, P993, DOI 10.1016/j.physbeh.2007.07.018
   Liu Z, 2007, STROKE, V38, P146, DOI 10.1161/01.STR.0000251791.64910.cd
   Mah CD, 1999, J STROKE CEREBROVASC DIS, V8, P312, DOI 10.1016/S1052-3057(99)80006-8
   Matsumori Y, 2006, NEUROBIOL DIS, V22, P187, DOI 10.1016/j.nbd.2005.10.015
   Mirek E, 2007, NEUROL NEUROCHIR POL, V41, P128
   Ng S, 2005, ARCH PHYS MED REHAB, V86, P1641, DOI 10.1016/j.apmr.2005.01.011
   Nithianantharajah J, 2006, NAT REV NEUROSCI, V7, P697, DOI 10.1038/nrn1970
   Nudo R, 1996, SCIENCE, V272, P1791, DOI 10.1126/science.272.5269.1791
   Plummer-damato P, 2008, GAIT POSTURE, V27, P683, DOI 10.1016/j.gaitpost.2007.09.001
   Rossi C, 2006, EUR J NEUROSCI, V24, P1850, DOI 10.1111/j.1460-9568.2006.05059.x
   Schaechter J, 2004, PROG NEUROBIOL, V73, P61, DOI 10.1016/j.pneurobio.2004.04.001
   Scherder E, 2007, REV NEUROSCIENCE, V18, P149
   Starkey M, 2005, EXP NEUROL, V195, P524, DOI 10.1016/j.expneurol.2005.06.017
   Van MN, 2003, J NEUROTRAUM, V20, P1029, DOI 10.1089/089771503770195876
   Vavrek R, 2006, BRAIN, V129, P1534, DOI 10.1093/brain/awl087
   Vlamings R, 2007, NEUROSCIENCE, V148, P815, DOI 10.1016/j.neuroscience.2007.06.043
   Vogelaar C, 2004, BRAIN RES, V1027, P67, DOI 10.1016/j.brainres.2004.08.036
   Vrinten D, 2003, PAIN, V102, P203, DOI 10.1016/S0304-3959(02)00382-2
   Woodford H, 2007, COCHRANE DB SYST REV, V0, P0, DOI DOI 10.1002/14651858.CD004585.pub2
   Xerri C, 2003, NEUROSCIENCE, V118, P161, DOI 10.1016/S0306-4522(02)00911-9
NR 41
TC 61
Z9 65
U1 2
U2 12
PU SAGE PUBLICATIONS INC
PI THOUSAND OAKS
PA 2455 TELLER RD, THOUSAND OAKS, CA 91320 USA
SN 0271-678X
EI 
J9 J CEREBR BLOOD F MET
PD DEC 15
PY 2008
VL 28
IS 12
BP 1936
EP 1950
DI 10.1038/jcbfm.2008.82
PG 15
WC Endocrinology & Metabolism; Hematology; Neurosciences
SC Endocrinology & Metabolism; Hematology; Neurosciences & Neurology
GA 375PY
UT WOS:000261127000007
PM 18628778
ER

PT J
AU Hsieh, Yu-Wei
   Wang, Chun-Hou
   Sheu, Ching-Fan
   Hsueh, I-Ping
   Hsieh, Ching-Lin
AF Hsieh, Yu-wei
   Wang, Chun-hou
   Sheu, Ching-fan
   Hsueh, I-ping
   Hsieh, Ching-lin
TI Estimating the Minimal Clinically Important Difference of the Stroke Rehabilitation Assessment of Movement Measure
SO NEUROREHABILITATION AND NEURAL REPAIR
LA English
DT Article
DE Minimal clinically important difference; Motor function; Mobility; Stroke
ID mental-state-examination; quality-of-life; health-status; motor recovery; reliability; stream; responsiveness; questionnaire; instrument; validity
AB Background. The minimal clinically important difference (MCID) of the Stroke Rehabilitation Assessment of Movement (STREAM) measure is unknown, which limits the application and interpretation of change scores. Objective. To estimate the MCID of the 3 subscales (ie, lower extremity, upper extremity, and mobility subscales) of the STREAM using the method of patients' global ratings of change. Methods. Eighty-one stroke patients participated in this study. The patients' global ratings of change were used to rate their changes of limb movements and basic mobility skills on the 15-point Likert scale. The mean change scores on the 3 subscales of STREAM of the MCID group (ie, scored on + 2 to + 3 or -2 to -3) served as the estimates of the MCID. Results. There were 42, 38, and 43 patients in the MCID group, and the estimates of the MCID were 2.2, 1.9, and 4.8 points for the upper-extremity subscale, lower-extremity subscale, and mobility subscale, respectively. Conclusions. These findings suggest that if the mean change scores on the 3 subscales of the STREAM within a stroke group have reached 2.2, 1.9, and 4.8 points, the change scores on the 3 subscales of the STREAM can be perceived by patients as clinically important.
C1 [Hsieh, Yu-Wei; Hsueh, I-Ping; Hsieh, Ching-Lin] Natl Taiwan Univ, Coll Med, Sch Occupat Therapy, Taipei 100, Taiwan.
   [Wang, Chun-Hou] Chung Shan Med Univ, Sch Phys Therapy, Taichung, Taiwan.
   [Wang, Chun-Hou] Chung Shan Med Univ, Rehabil Hosp, Dept Phys Therapy, Taichung, Taiwan.
   [Sheu, Ching-Fan] Natl Cheng Kung Univ, Inst Cognit Sci, Tainan 70101, Taiwan.
RP Hsueh, IP (通讯作者)，Natl Taiwan Univ, Coll Med, Sch Occupat Therapy, 4F,17 Xuzhou Rd, Taipei 100, Taiwan.
EM iping@ntu.edu.tw
FU National Science Council [95-2314-B-002-224]; National Health Research Institute [NHRI-EX96-9512PI]
CR Ahmed S, 2003, PHYS THER, V83, P617, DOI 10.1093/ptj/83.7.617
   Beaton D, 2002, CURR OPIN RHEUMATOL, V14, P109, DOI 10.1097/00002281-200203000-00006
   Beaton D, 1997, J CLIN EPIDEMIOL, V50, P79, DOI 10.1016/S0895-4356(96)00296-X
   Copay A, 2007, SPINE J, V7, P541, DOI 10.1016/j.spinee.2007.01.008
   Crosby R, 2003, J CLIN EPIDEMIOL, V56, P395, DOI 10.1016/S0895-4356(03)00044-1
   Daley K, 1999, PHYS THER, V79, P8, DOI 10.1093/ptj/79.1.8
   Daley K, 1997, PHYSIOTHER CAN, V49, P269
   Folstein M, 1975, J PSYCHIATR RES, V12, P198
   Gladstone D, 2002, NEUROREHAB NEURAL RE, V16, P232, DOI 10.1177/154596802401105171
   Grace J, 1995, ARCH NEUROL-CHICAGO, V52, P477, DOI 10.1001/archneur.1995.00540290067019
   Hagg O, 2003, EUR SPINE J, V12, P12, DOI 10.1007/s00586-002-0464-0
   Hendricks H, 2002, ARCH PHYS MED REHAB, V83, P1629, DOI 10.1053/apmr.2002.35473
   Husted J, 2000, J CLIN EPIDEMIOL, V53, P459, DOI 10.1016/S0895-4356(99)00206-1
   Jaeschke R, 1989, CONTROL CLIN TRIALS, V10, P407, DOI 10.1016/0197-2456(89)90005-6
   Juniper E, 1994, J CLIN EPIDEMIOL, V47, P81, DOI 10.1016/0895-4356(94)90036-1
   Khanna D, 2006, ANN RHEUM DIS, V65, P1325, DOI 10.1136/ard.2005.050187
   Liang M, 1990, MED CARE, V28, P632, DOI 10.1097/00005650-199007000-00008
   Lin J, 2004, KAOHSIUNG JOURNAL OF MEDICAL SCIENCES, V20, P18
   Mayo N, 2000, STROKE, V31, P1016, DOI 10.1161/01.STR.31.5.1016
   Mcleod L, 2003, PHARMACOECONOMICS, V21, P1069, DOI 10.2165/00019053-200321150-00001
   Shaughnessy M, 2005, STROKE, V36, P1305, DOI 10.1161/01.STR.0000166202.00669.d2
   Sullivan J, 2004, PHYS THER, V84, P1045, DOI 10.1093/ptj/84.11.1045
   Wang C, 2002, J REHABIL MED, V34, P20, DOI 10.1080/165019702317242668
   Xu G, 2003, INT J GERIATR PSYCH, V18, P609, DOI 10.1002/gps.890
   Zwecker M, 2002, ARCH PHYS MED REHAB, V83, P342, DOI 10.1053/apmr.2002.29641
NR 25
TC 17
Z9 17
U1 0
U2 4
PU SAGE PUBLICATIONS INC
PI THOUSAND OAKS
PA 2455 TELLER RD, THOUSAND OAKS, CA 91320 USA
SN 1545-9683
EI 
J9 NEUROREHAB NEURAL RE
PD NOV-DEC 15
PY 2008
VL 22
IS 6
BP 723
EP 727
DI 10.1177/1545968308316385
PG 5
WC Clinical Neurology; Rehabilitation
SC Neurosciences & Neurology; Rehabilitation
GA 372AH
UT WOS:000260873300009
PM 18776067
ER

PT J
AU Simmons, Lucy
   Sharma, Nikhil
   Baron, Jean-Claude
   Pomeroy, VM
AF Simmons, Lucy
   Sharma, Nikhil
   Baron, Jean-claude
   Pomeroy, Valerie
TI Motor imagery to enhance recovery after subcortical stroke: Who might benefit, daily dose, and potential effects
SO NEUROREHABILITATION AND NEURAL REPAIR
LA English
DT Article
DE stroke; rehabilitation; physical therapy motor imgery
ID research arm test; mental-imagery; interrater reliability; lower-limb; trial; representation; rehabilitation; excitability; hemiplegics; hemiparesis
AB Background. Motor imagery may enhance motor recovery after stroke. Objectives. To estimate the proportion of patients able to perform motor imagery, the feasibility of delivery of motor imagery training (MIT), and the effects of MIT on motor recovery in an exploratory study. Methods. An immediate pretreatment and posttreatment single-group design was used to study 10 patients after subcortical stroke with neuromuscular weakness in the upper limb. MIT that included upper limb activities reflecting everyday tasks was provided for 10 consecutive working days. Measures included assessment of chaotic motor imagery, patient report of tolerability of MIT, Motricity Index (MI), Nine Hole Peg Test (9HPT), and quality of movement (MAL-QOM). MIT dose was changed in response to patient feedback. Graphed motor function scores were inspected visually for clinically important changes. Results. Four of the 10 patients were unable to perform motor imagery. Patient opinion was positive about the content and shaped daily dose of MIT given in two 20-minute periods separated by a 10-minute rest. Clinically important changes in motor scores were found. Four patients increased MI score (range 8-16), 3 patients increased 9HPT score (range 0.02-0.04 pegs/second), and 4 patients increased MAL-QOM score (range 0.63-1.29). Conclusions. MIT was received positively by patients, but 40% were unable to perform imagery and inter-individual variations were found on motor function.
C1 [Simmons, Lucy; Sharma, Nikhil; Baron, Jean-Claude] Univ Cambridge, Cambridge CB2 1TN, England.
   [Pomeroy, Valerie M.] Univ London, London WC1E 7HU, England.
RP Pomeroy, VM (通讯作者)，Univ E Anglia, Queens Bldg, Norwich NR4 7TJ, Norfolk, England.
EM v.pomeroy@uea.ac.uk
FU Department of Health [G0001219] Funding Source: Medline; Medical Research Council Funding Source: Medline
CR Berthoz A, 1996, COGNITIVE BRAIN RES, V3, P101, DOI 10.1016/0926-6410(95)00035-6
   Bonnet M, 1997, COGNITIVE BRAIN RES, V5, P221, DOI 10.1016/S0926-6410(96)00072-9
   Demeurisse G, 1980, EUR NEUROL, V19, P382, DOI 10.1159/000115178
   Dijkerman H, 2004, CLIN REHABIL, V18, P538, DOI 10.1191/0269215504cr769oa
   Dobkin B, 2007, NEUROREHAB NEURAL RE, V21, P3, DOI 10.1177/1545968306297329
   Dunsky A, 2006, INT J REHABIL RES, V29, P351, DOI 10.1097/MRR.0b013e328010f559
   Harrison , 1985, PHYSIOTHER CAN, V37, P65, DOI 10.3138/PTC.37.2.065
   Hsieh C, 1998, AGE AGEING, V27, P107, DOI 10.1093/ageing/27.2.107
   Jeannerod M, 1995, NEUROPSYCHOLOGIA, V33, P1419, DOI 10.1016/0028-3932(95)00073-C
   Johnson S, 2002, J COGNITIVE NEUROSCI, V14, P841, DOI 10.1162/089892902760191072
   Johnson S, 2000, NEUROREPORT, V11, P729, DOI 10.1097/00001756-200003200-00015
   Kimberley T, 2006, NEUROREHAB NEURAL RE, V20, P268, DOI 10.1177/1545968306286958
   Kwakkel G, 2002, J NEUROL NEUROSUR PS, V72, P473
   Li S, 2004, J NEUROSCI, V24, P9674, DOI 10.1523/JNEUROSCI.2781-04.2004
   Liu K, 2004, ARCH PHYS MED REHAB, V85, P1403, DOI 10.1016/j.apmr.2003.12.035
   Lotze M, 2003, BRAIN, V126, P866, DOI 10.1093/brain/awg079
   Nico D, 2004, BRAIN, V127, P120, DOI 10.1093/brain/awh006
   Oldfield R, 1971, NEUROPSYCHOLOGIA, V9, P97, DOI 10.1016/0028-3932(71)90067-4
   Page S, 2005, ARCH PHYS MED REHAB, V86, P399, DOI 10.1016/j.apmr.2004.10.002
   Page S, 2001, CLIN REHABIL, V15, P233, DOI 10.1191/026921501672063235
   Parsons L, 1995, NATURE, V375, P54, DOI 10.1038/375054a0
   Pomeroy V, 2005, NEUROREHAB NEURAL RE, V19, P350, DOI 10.1177/1545968305280581
   Sharma N, 2006, STROKE, V37, P1941, DOI 10.1161/01.STR.0000226902.43357.fc
   Sirgu A, 1996, SCIENCE, V273, P1564
   Uswatte G, 2005, STROKE, V36, P2493, DOI 10.1161/01.STR.0000185928.90848.2e
   Van DLJ, 2001, ARCH PHYS MED REHAB, V82, P14, DOI 10.1053/apmr.2001.18668
   Wade D, 1992, MEASUREMENT NEUROLOG, V0, P0
   Warner L, 1988, PHYS THER, V68, P516, DOI 10.1093/ptj/68.4.516
NR 29
TC 63
Z9 76
U1 0
U2 18
PU SAGE PUBLICATIONS INC
PI THOUSAND OAKS
PA 2455 TELLER RD, THOUSAND OAKS, CA 91320 USA
SN 1545-9683
EI 
J9 NEUROREHAB NEURAL RE
PD SEP-OCT 15
PY 2008
VL 22
IS 5
BP 458
EP 467
DI 10.1177/1545968308315597
PG 10
WC Clinical Neurology; Rehabilitation
SC Neurosciences & Neurology; Rehabilitation
GA 343QE
UT WOS:000258867900004
PM 18780881
ER

PT J
AU Dahl, AE
   Askim, T.
   Stock, R.
   Langorgen, E.
   Lydersen, S.
   Indredavik, B.
AF Dahl, A
   Askim, T
   Stock, R
   Langorgen, E
   Lydersen, S
   Indredavik, B
TI Short- and long-term outcome of constraint-induced movement therapy after stroke: a randomized controlled feasibility trial
SO CLINICAL REHABILITATION
LA English
DT Article
ID upper extremity function; motor-function-test; clinical-trial; subacute stroke; base-line; arm use; rehabilitation; reliability; scale; efficacy
AB Objective: Constraint-induced movement therapy (CIMT) is a method to improve motor function in the upper extremity following stroke. The aim of this trial was to determine the effect and feasibility of CIMT compared with traditional rehabilitation in short and long term. Design: A randomized controlled trial. Setting: An inpatient rehabilitation clinic. Subjects: Thirty patients with unilateral hand impairment after stroke. Intervention: Six hours arm therapy for 10 consecutive weekdays, while using a restraining mitten on the unaffected hand. Main measures: The patients were assessed at baseline, post-treatment and at six-month follow-up using the Wolf Motor Function Test as primary outcome measure and the Motor Activity Log, Functional Independence Measure and Stroke Impact Scale as secondary measurements. Results: The CIMT group (n = 18) showed a statistically significant shorter performance time (4.76 seconds versus 7.61 seconds, P = 0.030) and greater functional ability (3.85 versus 3.47, P = 0.037) than the control group (n = 12) on the Wolf Motor Function Test at post-treatment assessment. There was a non-significant trend toward greater amount of use (2.47 versus 1.97, P = 0.097) and better quality of movement (2.45 versus 2.12, P = 0.105) in the CIMT group according to the Motor Activity Log. No such differences were seen on Functional Independence Measure at the same time. At six-month follow-up the CIMT group maintained their improvement, but as the control group improved even more, there were no significant differences between the groups on any measurements. Conclusions: CIMT seems to be an effective and feasible method to improve motor function in the short term, but no long-term effect was found.
C1 [Dahl, A. E.; Indredavik, B.] Univ Trondheim Hosp, St Olavs Hosp, Dept Med, Stroke Unit, N-7006 Trondheim, Norway.
   [Dahl, A. E.] Univ Trondheim Hosp, St Olavs Hosp, Dept Med & Clin Serv, Stroke Unit, N-7006 Trondheim, Norway.
   [Askim, T.] Norwegian Univ Sci & Technol, Dept Publ Hlth & Gen Practice, N-7034 Trondheim, Norway.
   [Askim, T.] Univ Trondheim Hosp, St Olavs Hosp, Clin Serv, N-7006 Trondheim, Norway.
   [Stock, R.; Langorgen, E.] Univ Trondheim Hosp, St Olavs Hosp, Dept Phys Med & Rehabil, N-7006 Trondheim, Norway.
   [Lydersen, S.] Norwegian Univ Sci & Technol, Dept Canc Res & Mol Med, Unit Appl Clin Res, N-7034 Trondheim, Norway.
   [Indredavik, B.] Norwegian Univ Sci & Technol, Dept Neurosci, N-7034 Trondheim, Norway.
RP Dahl, AE (通讯作者)，Univ Trondheim Hosp, St Olavs Hosp, Dept Med, Stroke Unit, N-7006 Trondheim, Norway.
EM anne.dahl@stolav.no
CR Boake C, 2007, NEUROREHAB NEURAL RE, V21, P14, DOI 10.1177/1545968306291858
   Boylstein C, 2005, J REHABIL RES DEV, V42, P263, DOI 10.1682/JRRD.2004.02.0021
   Brogardh C, 2006, CLIN REHABIL, V20, P218, DOI 10.1191/0269215506cr937oa
   Cohen M, 2000, ARCH PHYS MED REHAB, V81, P0, DOI 10.1053/apmr.2000.20620
   Dettmers C, 2005, ARCH PHYS MED REHAB, V86, P204, DOI 10.1016/j.apmr.2004.05.007
   Dromerick A, 2000, STROKE, V31, P2984, DOI 10.1161/01.STR.31.12.2984
   Duncan P, 1999, STROKE, V30, P2131, DOI 10.1161/01.STR.30.10.2131
   Folstein M, 1975, J PSYCHIAT RES, V12, P189, DOI 10.1016/0022-3956(75)90026-6
   Grotta J, 2004, STROKE, V35, P2699, DOI 10.1161/01.STR.0000143320.64953.c4
   Hakkennes S, 2005, AUST J PHYSIOTHER, V51, P221, DOI 10.1016/S0004-9514(05)70003-9
   Montgomery S, 1979, BRIT J PSYCHIAT, V134, P382, DOI 10.1192/bjp.134.4.382
   Morris D, 2001, ARCH PHYS MED REHAB, V82, P750, DOI 10.1053/apmr.2001.23183
   Page S, 2002, NEUROREHAB NEURAL RE, V16, P290, DOI 10.1177/154596802401105225
   Page S, 2001, J REHABIL RES DEV, V38, P583
   Page S, 2005, NEUROREHAB NEURAL RE, V19, P27, DOI 10.1177/1545968304272701
   Page S, 2004, ARCH PHYS MED REHAB, V85, P14, DOI 10.1016/S0003-9993(03)00481-7
   Plummer P, 2003, PHYS THER, V83, P732, DOI 10.1093/ptj/83.8.732
   Pocock S, 2002, STAT MED, V21, P2917, DOI 10.1002/sim.1296
   Sterr A, 2002, ARCH PHYS MED REHAB, V83, P1374, DOI 10.1053/apmr.2002.35108
   Sulter G, 1999, STROKE, V30, P1538, DOI 10.1161/01.STR.30.8.1538
   Suputtitada A, 2004, JOURNAL OF THE MEDICAL ASSOCIATION OF THAILAND, V87, P1482
   Taub E, 2006, STROKE, V37, P1045, DOI 10.1161/01.STR.0000206463.66461.97
   Taub E, 2002, NAT REV NEUROSCI, V3, P228, DOI 10.1038/nrn754
   Taub E, 1993, ARCH PHYS MED REHAB, V74, P347
   Taub E, 1999, J REHABIL RES DEV, V36, P237
   Uswatte G, 2006, NEUROLOGY, V67, P1189, DOI 10.1212/01.wnl.0000238164.90657.c2
   Uswatte G, 2005, STROKE, V36, P2493, DOI 10.1161/01.STR.0000185928.90848.2e
   Van DLJ, 2004, STROKE, V35, P1410, DOI 10.1161/01.STR.0000126900.24964.7e
   Van DLJ, 1999, STROKE, V30, P2369, DOI 10.1161/01.STR.30.11.2369
   Van PR, 2004, CLIN REHABIL, V18, P833, DOI 10.1191/0269215504cr843oa
   Vickers A, 2001, BMJ-BRIT MED J, V323, P1123, DOI 10.1136/bmj.323.7321.1123
   Wittenberg G, 2003, NEUROREHAB NEURAL RE, V17, P48, DOI 10.1177/0888439002250456
   Wolf S, 2005, NEUROREHAB NEURAL RE, V19, P194, DOI 10.1177/1545968305276663
   Wolf S, 2006, JAMA-J AM MED ASSOC, V296, P2095, DOI 10.1001/jama.296.17.2095
NR 35
TC 49
Z9 54
U1 0
U2 12
PU SAGE PUBLICATIONS LTD
PI LONDON
PA 1 OLIVERS YARD, 55 CITY ROAD, LONDON EC1Y 1SP, ENGLAND
SN 0269-2155
EI 
J9 CLIN REHABIL
PD MAY 15
PY 2008
VL 22
IS 5
BP 436
EP 447
DI 10.1177/0269215507084581
PG 12
WC Rehabilitation
SC Rehabilitation
GA 304TN
UT WOS:000256132100006
PM 18441040
ER

PT J
AU Allami, Nadia
   Paulignan, Yves
   Brovelli, Andrea
   Boussaoud, Driss
AF Allami, Nadia
   Paulignan, Yves
   Brovelli, Andrea
   Boussaoud, Driss
TI Visuo-motor learning with combination of different rates of motor imagery and physical practice
SO EXPERIMENTAL BRAIN RESEARCH
LA English
DT Article
DE prehension; mental rehearsal; motor imagery; learning
ID mental practice; corticospinal excitability; execution; movement; performance; stroke; task; rehabilitation; imagination; acquisition
AB Sports psychology suggests that mental rehearsal facilitates physical practice in athletes and clinical rehabilitation attempts to use mental rehearsal to restore motor function in hemiplegic patients. Our aim was to examine whether mental rehearsal is equivalent to physical learning, and to determine the optimal proportions of real execution and rehearsal. Subjects were asked to grasp an object and insert it into an adapted slot. One group (G0) practiced the task only by physical execution (240 trials); three groups imagined performing the task in different rates of trials (25%, G25; 50%, G50; 75%, G75), and physically executed movements for the remaining trials; a fourth, control group imagined a visual rotation task in 75% of the trials and then performed the same motor task as the others groups. Movement time (MT) was compared for the first and last physical trials, together with other key trials, across groups. All groups learned, suggesting that mental rehearsal is equivalent to physical motor learning. More importantly, when subjects rehearsed the task for large numbers of trials (G50 and G75), the MT of the first executed trial was significantly shorter than the first executed trial in the physical group (G0), indicating that mental practice is better than no practice at all. Comparison of the first executed trial in G25, G50 and G75 with the corresponding trials in G0 (61, 121 and 181 trials), showed equivalence between mental and physical practice. At the end of training, the performance was much better with high rates of mental practice (G50/G75) compared to physical practice alone (G0), especially when the task was difficult. These findings confirm that mental rehearsal can be beneficial for motor learning and suggest that imagery might be used to supplement or partly replace physical practice in clinical rehabilitation.
C1 Univ Lyon, CNRS, Inst Cognit Sci L2C2, UMR 5230, F-69675 Bron, France.
   CNRS, Inst Neurosci Cognit Mediterranee, Marseille, France.
   Univ Aix Marseille, Marseille, France.
RP Paulignan, Y (通讯作者)，Univ Lyon, CNRS, Inst Cognit Sci L2C2, UMR 5230, 67 Bd Pinel, F-69675 Bron, France.
EM paulignan@isc.cnrs.fr
CR Beisteiner R, 1995, EVOKED POTENTIAL, V96, P183, DOI 10.1016/0168-5597(94)00226-5
   Burhans R, 1988, INT J SPORT PSYCHOL, V19, P26
   Caldara R, 2004, EXP BRAIN RES, V159, P389, DOI 10.1007/s00221-004-2101-0
   Crammond D, 1997, TRENDS NEUROSCI, V20, P54, DOI 10.1016/S0166-2236(96)30019-2
   Danckert J, 2002, NEUROCASE, V8, P194, DOI 10.1093/neucas/8.3.194
   Decety J, 1989, BRAIN COGNITION, V11, P87, DOI 10.1016/0278-2626(89)90007-9
   Decety J, 1996, BEHAV BRAIN RES, V72, P127
   Decety J, 1994, NATURE, V371, P600, DOI 10.1038/371600a0
   Decety J, 1993, J PHYSIOL-LONDON, V461, P549, DOI 10.1113/jphysiol.1993.sp019528
   Dickstein R, 2004, PHYS THER, V84, P1167, DOI 10.1093/ptj/84.12.1167
   Dominey P, 1995, NEUROPSYCHOLOGIA, V33, P727, DOI 10.1016/0028-3932(95)00008-Q
   Fadiga L, 1999, NEUROPSYCHOLOGIA, V37, P147
   Feltz D, 1983, J SPORT PSYCHOL, V5, P25, DOI 10.1123/jsp.5.1.25
   Frak V, 2001, EXP BRAIN RES, V136, P120, DOI 10.1007/s002210000583
   Gaggioli A, 2004, CYBERPSYCHOL BEHAV, V7, P327, DOI 10.1089/1094931041291312
   Gentili R, 2006, NEUROSCIENCE, V137, P761, DOI 10.1016/j.neuroscience.2005.10.013
   Gerardin E, 2000, CEREB CORTEX, V10, P1093, DOI 10.1093/cercor/10.11.1093
   Hanakawa T, 2003, J NEUROPHYSIOL, V89, P989, DOI 10.1152/jn.00132.2002
   Hashimoto R, 1999, EXP BRAIN RES, V125, P75, DOI 10.1007/s002210050660
   Hird J, 1991, J SPORT EXERCISE PSY, V13, P281, DOI 10.1123/jsep.13.3.281
   Jackson P, 2003, NEUROIMAGE, V20, P1171, DOI 10.1016/S1053-8119(03)00369-0
   Jackson P, 2004, NEUROREHAB NEURAL RE, V18, P106, DOI 10.1177/0888439004265249
   Jackson P, 2001, ARCH PHYS MED REHAB, V82, P1133, DOI 10.1053/apmr.2001.24286
   Jeannerod M, 1995, NEUROPSYCHOLOGIA, V33, P1419, DOI 10.1016/0028-3932(95)00073-C
   Jeannerod M, 2001, NEUROIMAGE, V14, P0, DOI 10.1006/nimg.2001.0832
   Jeannerod M, 1999, CURR OPIN NEUROBIOL, V9, P735, DOI 10.1016/S0959-4388(99)00038-0
   Lacourse M, 2004, J REHABIL RES DEV, V41, P505, DOI 10.1682/JRRD.2004.04.0505
   Lafleur M, 2002, NEUROIMAGE, V16, P142, DOI 10.1006/nimg.2001.1048
   Liu K, 2004, ARCH PHYS MED REHAB, V85, P1403, DOI 10.1016/j.apmr.2003.12.035
   Mcfarland D, 2000, BRAIN TOPOGR, V12, P177, DOI 10.1023/A:1023437823106
   Mulder T, 2004, EXP BRAIN RES, V154, P211, DOI 10.1007/s00221-003-1647-6
   Ozel S, 2004, CAN J EXP PSYCHOL, V58, P196, DOI 10.1037/h0087444
   Page S, 2001, PHYS THER, V81, P1455, DOI 10.1093/ptj/81.8.1455
   Papaxanthis C, 2003, NEUROSCI LETT, V339, P41, DOI 10.1016/S0304-3940(02)01472-6
   Papaxanthis C, 2002, BEHAV BRAIN RES, V134, P209, DOI 10.1016/S0166-4328(02)00030-X
   Pascualleone A, 1995, J NEUROPHYSIOL, V74, P1037, DOI 10.1152/jn.1995.74.3.1037
   Porretta D, 1995, PERCEPT MOTOR SKILL, V80, P1171, DOI 10.2466/pms.1995.80.3c.1171
   Ranganathan V, 2004, NEUROPSYCHOLOGIA, V42, P944, DOI 10.1016/j.neuropsychologia.2003.11.018
   Romero D, 2000, BEHAV BRAIN RES, V117, P83, DOI 10.1016/S0166-4328(00)00297-7
   Sirigu A, 1996, SCIENCE, V273, P1564, DOI 10.1126/science.273.5281.1564
   Stevens J, 2003, ARCH PHYS MED REHAB, V84, P1090, DOI 10.1016/S0003-9993(03)00042-X
   Yaguez L, 1998, BEHAV BRAIN RES, V90, P95, DOI 10.1016/S0166-4328(97)00087-9
   Yoo E, 2001, ARCH PHYS MED REHAB, V82, P1213, DOI 10.1053/apmr.2001.25095
   Yue G, 1992, J NEUROPHYSIOL, V67, P1114, DOI 10.1152/jn.1992.67.5.1114
NR 44
TC 77
Z9 79
U1 1
U2 47
PU SPRINGER
PI NEW YORK
PA ONE NEW YORK PLAZA, SUITE 4600, NEW YORK, NY, UNITED STATES
SN 0014-4819
EI 
J9 EXP BRAIN RES
PD JAN 15
PY 2008
VL 184
IS 1
BP 105
EP 113
DI 10.1007/s00221-007-1086-x
PG 9
WC Neurosciences
SC Neurosciences & Neurology
GA 226ZB
UT WOS:000250625900010
PM 17849109
ER

PT J
AU Dechaumont-palacin, S.
   Marque, P.
   De boissezon, X.
   Castel-lacanal, E.
   Carel, C.
   Berry, I.
   Pastor, J.
   Chollet, F.
   Albucher, JF
   Loubinoux, I.
AF Dechaumont-palacin, S
   Marque, P
   De boissezon, X
   Castel-lacanal, E
   Carel, C
   Berry, I
   Pastor, J
   Chollet, F
   Albucher, J
   Loubinoux, I
TI Neural correlates of proprioceptive integration in the contralesional hemisphere of very impaired patients shortly after a subcortical stroke: An fMRI study
SO NEUROREHABILITATION AND NEURAL REPAIR
LA English
DT Article
DE ischemic stroke; recovery of function; motor activity; rehabilitation; magnetic resonance imaging; functional
ID induced movement therapy; positron-emission-tomography; motor area; somatosensory stimulation; frontal-lobe; corticospinal projection; topographic organization; cortical reorganization; hemiplegic stroke; macaque monkey
AB Background. The effects of physiotherapy are difficult to assess in very impaired early stroke patients. Objective. The aim of the study was to characterize the impact of 4 weeks of passive proprioceptive training of the wrist on brain sensorimotor activation after stroke. Methods. Patients with a subcortical ischemic lesion of the pyramidal tract were randomly assigned to a control or a wrist-training group. All patients had a single pure motor hemiplegia with severe motor deficit. The control group (6 patients) underwent standard Bobath rehabilitation. The second, "trained," group (7 patients) received Bobath rehabilitation plus 4 weeks of proprioceptive training with daily passive calibrated wrist extension. Before and after the training period, patients were examined with validated clinical scales and functional MRI (fMRI) while executing a passive movement versus rest. The effect of standard rehabilitation on sensorimotor activation was assessed in the control group on the wrist, and the effect of standard rehabilitation plus proprioceptive training was assessed in the trained group. The effect of 4-week proprioceptive training alone was statistically evaluated by difference between groups. Results. Standard rehabilitation along with natural recovery mainly led to increases in ipsilesional activation and decreases in contralesional activation. On the contrary, standard rehabilitation and paretic wrist proprioceptive training increased contralesional activation. Proprioceptive training produced change in the supplementary motor area (SMA), prefrontal cortex, and a contralesional network including inferior parietal cortex (lower part of BA 40), secondary sensory cortex, and ventral premotor cortex (PMv). Conclusion. We have demonstrated that purely passive proprioceptive training applied for 4 weeks is able to modify brain sensorimotor activity after a stroke. This training revealed fMRI change in the ventral premotor and parietal cortices of the contralesional hemisphere, which are secondary sensorimotor areas. Recent studies have demonstrated the crucial role of these areas in severely impaired patients. We propose that increased contralesional activity in secondary sensorimotor areas likely facilitates control of recovered motor function by simple proprioceptive integration in those patients with poor recovery.
C1 [Dechaumont-Palacin, S.; Marque, P.; De Boissezon, X.; Castel-Lacanal, E.; Pastor, J.; Chollet, F.; Loubinoux, I.] Univ Toulouse 3, INSERM, UMR 825, F-31062 Toulouse, France.
   [Dechaumont-Palacin, S.; Marque, P.; De Boissezon, X.; Castel-Lacanal, E.; Pastor, J.; Chollet, F.; Loubinoux, I.] IFR 96, Toulouse, France.
   [Dechaumont-Palacin, S.; Carel, C.; Chollet, F.; Albucher, J. F.] Purpan Hosp, Toulouse Univ Hosp, Toulouse, France.
   [Marque, P.; De Boissezon, X.; Castel-Lacanal, E.] Hop Rangueil, Dept Phys Med & Rehabil, Toulouse, France.
   [Berry, I.] Purpan Hosp, Dept Neuroradiol, Toulouse, France.
RP Loubinoux, I (通讯作者)，Hop Purpan, INSERM, U825, F-31059 Toulouse 3, France.
EM isabelle.loubinoux@toulouse.inserm.fr
CR Calautti C, 2007, NEUROIMAGE, V34, P322, DOI 10.1016/j.neuroimage.2006.08.026
   Carel C, 2000, J CEREBR BLOOD F MET, V20, P478, DOI 10.1097/00004647-200003000-00006
   Carey J, 2002, BRAIN, V125, P773, DOI 10.1093/brain/awf091
   Chollet F, 1991, ANN NEUROL, V29, P63, DOI 10.1002/ana.410290112
   Conforto A, 2002, ANN NEUROL, V51, P122, DOI 10.1002/ana.10070
   Cramer S, 2002, ANN NEUROL, V52, P607, DOI 10.1002/ana.10351
   Dancause N, 2005, J NEUROSCI, V25, P10167, DOI 10.1523/JNEUROSCI.3256-05.2005
   Dobkin B, 2004, LANCET NEUROL, V3, P528, DOI 10.1016/S1474-4422(04)00851-8
   Dum R, 2005, J NEUROSCI, V25, P1375, DOI 10.1523/JNEUROSCI.3902-04.2005
   Dum R, 1996, J NEUROSCI, V16, P6513
   Fregni F, 2006, STROKE, V37, P2115, DOI 10.1161/01.STR.0000231390.58967.6b
   Freund H, 2001, NEUROIMAGE, V14, P0, DOI 10.1006/nimg.2001.0863
   Frost S, 2003, J NEUROPHYSIOL, V89, P3205, DOI 10.1152/jn.01143.2002
   Gerloff C, 2006, BRAIN, V129, P791, DOI 10.1093/brain/awh713
   Halsband U, 2006, J PHYSIOL-PARIS, V99, P414, DOI 10.1016/j.jphysparis.2006.03.007
   He S, 1995, J NEUROSCI, V15, P3284
   He S, 1993, J NEUROSCI, V13, P952
   Johansen-berg H, 2002, BRAIN, V125, P2731, DOI 10.1093/brain/awf282
   Julkunen L, 2006, RESTOR NEUROL NEUROS, V24, P123
   Jurgens U, 1984, BRAIN RES, V300, P63, DOI 10.1016/0006-8993(84)91341-6
   Kaelin-lang A, 2002, J PHYSIOL-LONDON, V540, P623, DOI 10.1113/jphysiol.2001.012801
   Kimberley T, 2004, EXP BRAIN RES, V154, P450, DOI 10.1007/s00221-003-1695-y
   Lemon R, 1976, PROC R SOC SER B-BIO, V194, P313, DOI 10.1098/rspb.1976.0082
   Lemon R, 1999, EXP BRAIN RES, V128, P6, DOI 10.1007/s002210050811
   Levy C, 2001, AM J PHYS MED REHAB, V80, P4, DOI 10.1097/00002060-200101000-00003
   Liepert J, 1998, NEUROSCI LETT, V250, P5, DOI 10.1016/S0304-3940(98)00386-3
   Liu Y, 1999, EXP BRAIN RES, V128, P149, DOI 10.1007/s002210050830
   Lotze M, 2003, BRAIN, V126, P866, DOI 10.1093/brain/awg079
   Loubinoux I, 2003, NEUROIMAGE, V20, P2166, DOI 10.1016/j.neuroimage.2003.08.017
   Murase N, 2004, ANN NEUROL, V55, P400, DOI 10.1002/ana.10848
   Nelles G, 2001, NEUROIMAGE, V13, P1146, DOI 10.1006/nimg.2001.0757
   Nelles G, 1999, ANN NEUROL, V46, P901, DOI 10.1002/1531-8249(199912)46:6<901::AID-ANA13>3.0.CO;2-7
   Ridding M, 2000, EXP BRAIN RES, V131, P135, DOI 10.1007/s002219900269
   Riecker A, 2002, NEUROCASE, V8, P417, DOI 10.1093/neucas/8.6.417
   Rizzolatti G, 1998, ELECTROEN CLIN NEURO, V106, P283, DOI 10.1016/S0013-4694(98)00022-4
   Rouiller E, 1994, EXP BRAIN RES, V102, P227
   Sawaki L, 2006, STROKE, V37, P246, DOI 10.1161/01.STR.0000195130.16843.ac
   Schaechter J, 2002, NEUROREHAB NEURAL RE, V16, P326, DOI 10.1177/154596830201600403
   Silvestrini M, 1998, STROKE, V29, P1305, DOI 10.1161/01.STR.29.7.1305
   Stepniewska I, 2006, J COMP NEUROL, V495, P691, DOI 10.1002/cne.20906
   Tardy J, 2006, NEUROIMAGE, V33, P913, DOI 10.1016/j.neuroimage.2006.07.014
   Tombari D, 2004, NEUROIMAGE, V23, P827, DOI 10.1016/j.neuroimage.2004.07.058
   Volpe B, 2000, NEUROLOGY, V54, P1938, DOI 10.1212/WNL.54.10.1938
   Wade D, 1992, MEASUREMENT NEUROLOG, V0, P0
   Weiller C, 1996, NEUROIMAGE, V4, P105, DOI 10.1006/nimg.1996.0034
   Wu C, 2006, ARCH PHYS MED REHAB, V87, P351, DOI 10.1016/j.apmr.2005.11.019
   Wu C, 2005, NEUROIMAGE, V27, P872, DOI 10.1016/j.neuroimage.2005.05.055
NR 47
TC 63
Z9 65
U1 0
U2 7
PU SAGE PUBLICATIONS INC
PI THOUSAND OAKS
PA 2455 TELLER RD, THOUSAND OAKS, CA 91320 USA
SN 1545-9683
EI 
J9 NEUROREHAB NEURAL RE
PD MAR-APR 15
PY 2008
VL 22
IS 2
BP 154
EP 165
DI 10.1177/1545968307307118
PG 12
WC Clinical Neurology; Rehabilitation
SC Neurosciences & Neurology; Rehabilitation
GA 265PZ
UT WOS:000253374700006
PM 17916656
ER

PT J
AU Kuppuswamy, Annapoorna
   Catley, Maria
   King, NKK
   Strutton, PH
   Davey, NJ
   Ellaway, PH
AF Kuppuswamy, Annapoorna
   Catley, Maria
   King, Nicolas
   Strutton, Paul
   Davey, Nick
   Ellaway, Peter
TI Cortical control of erector spinae muscles during arm abduction in humans
SO GAIT & POSTURE
LA English
DT Article
DE back muscles; electromyography; transcranial magnetic stimulation; motor evoked potentials; corticospinal tracts
ID transcranial magnetic stimulation; motor-evoked-potential; corticospinal tract neuron; low-back-pain; cord-injury; paravertebral muscle; voluntary contraction; hindlimb motoneuron; brain-stimulation; response
AB Abduction of one arm preferentially activates erector spinae muscles on the other side to stabilise the body. We hypothesise that the corticospinal drive to the ann abductors and the erector spinae may originate from the same hemisphere. In 18 subjects, transcranial magnetic stimulation (TMS) was applied using an angle double-cone coil placed symmetrically over the vertex. Motor evoked potentials (MEP) could not be evoked systematically seated at rest but could be evoked bilaterally in erector spinae muscles during unilateral arm abduction. TMS was applied at 110% and 120% motor threshold (MT) for the contralateral erector spinae muscle when an arm was abducted against resistance. The electromyographic (EMG) activity in the erector spinae at L4 vertebral level during contralateral arm abduction was significantly higher (P < 0.05) than in the ipsilateral erector spinae. The mean ( +/- S.E.M.) latencies of MEPs in the contralateral muscle to TMS at 120%MT (left 16.0 +/- 0.8 ms, right 17.0 +/- 0.8 ms) were significantly (P < 0.05) longer than in the ipsilateral erector spinae (13.9 +/- 1.0 ms; 16.6 +/- 0.4 ms). In two of six subjects from the same group, it was possible to elicit MEN by TMS applied selectively to one hemisphere using a figure-of-eight coil. MEPs ipsilateral to the TMS had longer latencies than contralateral MEPs. The study revealed an unexpectedly longer rather than shorter latency of the MEP recorded from the lumbar erector spinae muscles when co-activated during abduction of the opposite arm. A speculative explanation is that TMS might activate back muscles contralateral to arm abduction via an uncrossed, ipsilateral corticospinal tract that is slower conducting than the conventional crossed corticospinal tract. The study has implications for the design of measures to promote recovery and rehabilitation of motor function in disorders such as stroke and spinal cord injury. (C) 2007 Elsevier B.V. All rights reserved.
C1 [Kuppuswamy, Annapoorna; Catley, Maria; King, Nicolas K. K.; Davey, Nick J.; Ellaway, Peter H.] Univ London Imperial Coll Sci Technol & Med, Div Neurosci & Mental Hlth, Dept Clin Neurosci, London W6 8RP, England.
   [Strutton, Paul H.] Univ London Imperial Coll Sci Technol & Med, Div Surg Oncol Reprod Biol & Anaesthet, London W6 8RP, England.
RP Ellaway, PH (通讯作者)，Univ London Imperial Coll Sci Technol & Med, Div Neurosci & Mental Hlth, Dept Clin Neurosci, Charing Cross Campus,St Dunstans Rd, London W6 8RP, England.
EM p.ellaway@imperial.ac.uk
CR Armand J, 1980, EXP BRAIN RES, V40, P23
   Bawa P, 2004, EXP BRAIN RES, V158, P385, DOI 10.1007/s00221-004-2031-x
   Benecke R, 1991, EXP BRAIN RES, V83, P419
   Berardelli A, 1991, EXP BRAIN RES, V87, P402
   Bergmark A, 1989, ACTA ORTHOP SCAND SUPPL, V230, P1
   Burke R, 1973, J PHYSIOL-LONDON, V234, P723, DOI 10.1113/jphysiol.1973.sp010369
   Bustami F, 1986, J ANAT, V144, P81
   Butler S, 2001, EXP BRAIN RES, V137, P65, DOI 10.1007/s002210000626
   Cariga P, 2002, SPINE, V27, P1438, DOI 10.1097/00007632-200207010-00013
   Colebatch J, 1990, BRAIN, V113, P1843, DOI 10.1093/brain/113.6.1843
   Cracco R, 1989, ELECTROEN CLIN NEURO, V74, P417, DOI 10.1016/0168-5597(89)90030-0
   Davey N, 2002, SPINE, V27, P1355, DOI 10.1097/00007632-200206150-00019
   Defoa J, 1989, J ANAT, V163, P243
   Edgley S, 2004, J NEUROSCI, V24, P7804, DOI 10.1523/JNEUROSCI.1941-04.2004
   Ellaway P, 2004, SPINAL CORD, V42, P325, DOI 10.1038/sj.sc.3101596
   Ertekin C, 1998, SPINE, V23, P1016, DOI 10.1097/00007632-199805010-00010
   Ferbert A, 1992, ELECTROEN CLIN NEURO, V85, P382, DOI 10.1016/0168-5597(92)90051-C
   Fujiwara T, 2001, J REHABIL MED, V33, P249
   Gandevia S, 1988, BRAIN, V111, P801, DOI 10.1093/brain/111.4.801
   Gooden B, 1999, EXP BRAIN RES, V129, P582, DOI 10.1007/s002210050928
   Henneman E, 1965, J NEUROPHYSIOL, V28, P560, DOI 10.1152/jn.1965.28.3.560
   Hess C, 1987, J PHYSIOL-LONDON, V388, P397, DOI 10.1113/jphysiol.1987.sp016621
   Hodges P, 1999, ARCH PHYS MED REHAB, V80, P1005, DOI 10.1016/S0003-9993(99)90052-7
   Hufnagel A, 1990, J NEUROL, V237, P416, DOI 10.1007/BF00314732
   Jankowska E, 2006, J PHYSIOL-LONDON, V575, P527, DOI 10.1113/jphysiol.2006.112425
   Jankowska E, 2006, NEUROSCIENTIST, V12, P67, DOI 10.1177/1073858405283392
   Khedr E, 2001, EUR J APPL PHYSIOL, V85, P560, DOI 10.1007/s004210100504
   Kim B, 2005, ARCH PHYS MED REHAB, V86, P1325, DOI 10.1016/j.apmr.2004.12.027
   Kuypers H, 1981, HDB PHYSL NERVOUS SY, V0, P0, DOI 10.1002/CPHY.CP010213
   Kuypers H, 1970, BRAIN RES, V24, P29, DOI 10.1016/0006-8993(70)90272-6
   Mackinnon C, 2004, EXP BRAIN RES, V157, P225, DOI 10.1007/s00221-004-1836-y
   Nathan P, 1990, BRAIN, V113, P303, DOI 10.1093/brain/113.2.303
   Netz J, 1997, BRAIN, V120, P1579, DOI 10.1093/brain/120.9.1579
   Nowicky A, 2001, MOTOR CONTROL, V5, P270, DOI 10.1123/mcj.5.3.270
   Osullivan P, 2002, SPINE, V27, P1238, DOI 10.1097/00007632-200206010-00019
   Porter R, 1993, MONOGRAPHS PHYSL SOC, V45, P0
   Rogers M, 1987, NEUROSCI LETT, V75, P246, DOI 10.1016/0304-3940(87)90305-3
   Seelen H, 1991, SCAND J REHABIL MED, V23, P89
   Sirca A, 1985, J ANAT, V141, P131
   Smith H, 2000, J NEUROL NEUROSUR PS, V68, P516, DOI 10.1136/jnnp.68.4.516
   Stecina K, 2007, J PHYSIOL-LONDON, V580, P119, DOI 10.1113/jphysiol.2006.122721
   Strutton P, 2005, J SPINAL DISORD TECH, V18, P420, DOI 10.1097/01.bsd.0000169063.84628.fe
   Strutton P, 2004, EXP BRAIN RES, V158, P474, DOI 10.1007/s00221-004-1939-5
   Taniguchi S, 1999, SPINE, V40, P567
   Thompson M, 1997, BRAIN, V120, P245, DOI 10.1093/brain/120.2.245
   Thompson P, 1991, ELECTROEN CLIN NEURO, V81, P397, DOI 10.1016/0168-5597(91)90029-W
   Tunstill S, 2001, EXP PHYSIOL, V86, P131, DOI 10.1113/eph8602071
   Wassermann E, 1991, NEUROLOGY, V41, P1795, DOI 10.1212/WNL.41.11.1795
   Wassermann E, 1994, EXP BRAIN RES, V100, P121
   Ziemann U, 1999, J PHYSIOL-LONDON, V518, P895, DOI 10.1111/j.1469-7793.1999.0895p.x
NR 50
TC 13
Z9 13
U1 0
U2 2
PU ELSEVIER IRELAND LTD
PI CLARE
PA ELSEVIER HOUSE, BROOKVALE PLAZA, EAST PARK SHANNON, CO, CLARE, 00000, IRELAND
SN 0966-6362
EI 
J9 GAIT POSTURE
PD APR 15
PY 2008
VL 27
IS 3
BP 478
EP 484
DI 10.1016/j.gaitpost.2007.06.001
PG 7
WC Neurosciences; Orthopedics; Sport Sciences
SC Neurosciences & Neurology; Orthopedics; Sport Sciences
GA 296KB
UT WOS:000255540800016
PM 17644335
ER

PT J
AU Wolf, SL
   Winstein, CJ
   Miller, JP
   Thompson, PA
   Taub, Edward
   Uswatte, Gitendra
   Morris, David
   Blanton, Sarah
   Nichols-larsen, Deborah
   Clark, PC
AF Wolf, Steven
   Winstein, Carolee
   Miller, J
   Thompson, Paul
   Taub, Edward
   Uswatte, Gitendra
   Morris, David
   Blanton, Sarah
   Nichols-larsen, Deborah
   Clark, Patricia
TI Retention of upper limb function in stroke survivors who have received constraint-induced movement therapy: the EXCITE randomised trial
SO LANCET NEUROLOGY
LA English
DT Article
ID upper extremity function; motor-function-test; quality-of-life; subacute stroke; learned nonuse; arm activity; rehabilitation; strength; recovery; reliability
AB Background The aim of constraint-induced movement therapy (CIMT) is to promote use of a limb that is functionally impaired after a stroke. In one form of CIMT to treat upper limb impairment, use of the less severely affected arm is restricted for many hours each weekday over 2 consecutive weeks. The EXCITE trial has previously shown the efficacy of this intervention for patients 3-9 months poststroke who were followed-up for the next 12 months. We assessed the retention of improvements 24 months after the intervention. Methods In the EXCITE trial, 106 of 222 participants who had mild to moderate poststroke impairments were randomly assigned to receive CIMT rather than usual and customary care. We assessed this group of patients every 4 months for the primary outcome measure of impaired upper limb function, as measured with the Wolf motor function test (WMFT) and the motor activity log (MAL). Health-related quality of life, measured with the stroke impact scale (SIS), was a secondary outcome measure. Analysis was per protocol. This trial is registered with ClinicalTrials.gov, number NCT00057018. Findings The effects at 24 months after treatment did not decline from those at 12 months for time taken to complete the WMFT (-0.32 s, 95% CI -3-70 to 3.06), for weight lifted in the WMFT (-1.39 kg, -2.74 to -0.04), for WMFT grip strength (-4.39 kg, -6.91 to -1.86), for amount of use in the MAL (-0.17, -0.38 to 0.04), or for how well the limb was used in the MAL (-0.14, -0.34 to 0.06). The additional changes were in the direction of increased therapeutic effect. For the strength components of the WMFT, p<0.0001. Interpretation Patients who have mild to moderate impairments 3-9 months poststroke have substantial improvement in functional use of the paretic upper limb and quality of life 2 years after a 2-week CIMT intervention. Thus, this intervention has persistent benefits.
C1 [Wolf, Steven L.; Blanton, Sarah] Emory Univ, Sch Med, Ctr Rehabil Med, Atlanta, GA 30223 USA.
   [Winstein, Carolee J.] Univ So Calif, Keck Sch Med, Dept Neurol, Div Biokinesiol & Phys Therapy, Los Angeles, CA USA.
   [Miller, J. Phillip; Thompson, Paul A.] Washington Univ, Sch Med, Div Biostat, St Louis, MO 63110 USA.
   [Taub, Edward; Uswatte, Gitendra] Univ Alabama, Dept Psychol, Birmingham, AL 35294 USA.
   [Morris, David] Univ Alabama, Dept Phys Therapy, Birmingham, AL USA.
   [Nichols-Larsen, Deborah] Ohio State Univ, Sch Allied Med Profess, Columbus, OH 43210 USA.
   [Clark, Patricia C.] Georgia State Univ, Byrdine F Lewis Sch Nursing, Atlanta, GA 30303 USA.
RP Wolf, SL (通讯作者)，Emory Univ, Sch Med, Ctr Rehabil Med, 1441 Clifton Rd NE, Atlanta, GA 30223 USA.
EM swolf@emory.edu
FU EUNICE KENNEDY SHRIVER NATIONAL INSTITUTE OF CHILD HEALTH &HUMAN DEVELOPMENT [R01HD037606] Funding Source: NIH RePORTER; NICHD NIH HHS [HD37606, R01 HD037606, R01 HD037606-05] Funding Source: Medline
CR Ada L, 2006, AUST J PHYSIOTHER, V52, P241, DOI 10.1016/S0004-9514(06)70003-4
   Bohannon RW, 1998, J HAND THER, V11, P258
   Bohannon R, 2007, J REHABIL MED, V39, P14, DOI 10.2340/16501977-0018
   Canning C, 2004, CLIN REHABIL, V18, P300, DOI 10.1191/0269215504cr715oa
   Carod-artal J, 2000, STROKE, V31, P2995, DOI 10.1161/01.STR.31.12.2995
   De GD, 2006, ARCH PHYS MED REHAB, V87, P40, DOI 10.1016/j.apmr.2005.09.022
   Dettmers C, 2005, ARCH PHYS MED REHAB, V86, P204, DOI 10.1016/j.apmr.2004.05.007
   Dromerick A, 2000, STROKE, V31, P2984, DOI 10.1161/01.STR.31.12.2984
   Duncan P, 1999, STROKE, V30, P2131, DOI 10.1161/01.STR.30.10.2131
   Folstein M, 1975, J PSYCHIAT RES, V12, P189, DOI 10.1016/0022-3956(75)90026-6
   Fritz S, 2005, STROKE, V36, P1172, DOI 10.1161/01.STR.0000165922.96430.d0
   Fritz S, 2007, PHYS THER, V87, P170, DOI 10.2522/ptj.20060101
   Hakkennes S, 2005, AUST J PHYSIOTHER, V51, P221, DOI 10.1016/S0004-9514(05)70003-9
   Harris J, 2007, PHYS THER, V87, P88, DOI 10.2522/ptj.20060065
   Kunkel A, 1999, ARCH PHYS MED REHAB, V80, P624, DOI 10.1016/S0003-9993(99)90163-6
   Liepert J, 2000, STROKE, V31, P1210, DOI 10.1161/01.STR.31.6.1210
   Matsuoka J, 2006, J HAND SURG-AM, V31A, P801, DOI 10.1016/j.jhsa.2006.02.019
   Miltner W, 1999, STROKE, V30, P586, DOI 10.1161/01.STR.30.3.586
   Morris DM, 2001, TOP STROKE REHABIL, V8, P16
   Morris D, 2001, ARCH PHYS MED REHAB, V82, P750, DOI 10.1053/apmr.2001.23183
   Nichols-larsen D, 2005, STROKE, V36, P1480, DOI 10.1161/01.STR.0000170706.13595.4f
   Ostendorf C, 1981, J AM PHYS THER ASSOC, V61, P1022
   Page S, 2002, NEUROREHAB NEURAL RE, V16, P290, DOI 10.1177/154596802401105225
   Paolucci S, 2006, STROKE, V37, P2989, DOI 10.1161/01.STR.0000248456.41647.3d
   Tarkka I, 2005, AM J PHYS MED REHAB, V84, P501, DOI 10.1097/01.phm.0000166881.71097.9d
   Taub E, 1998, REHABIL PSYCHOL, V43, P152, DOI 10.1037/0090-5550.43.2.152
   Taub E, 2002, NAT REV NEUROSCI, V3, P228, DOI 10.1038/nrn754
   Taub E, 1993, ARCH PHYS MED REHAB, V74, P347
   Taub E, 1994, J EXP ANAL BEHAV, V61, P281, DOI 10.1901/jeab.1994.61-281
   Uswatte G, 2006, NEUROLOGY, V67, P1189, DOI 10.1212/01.wnl.0000238164.90657.c2
   Uswatte G, 2006, ARCH PHYS MED REHAB, V87, P1340, DOI 10.1016/j.apmr.2006.06.006
   Winstein C, 2004, ARCH PHYS MED REHAB, V85, P620, DOI 10.1016/j.apmr.2003.06.027
   Winstein C, 2003, NEUROREHAB NEURAL RE, V17, P137, DOI 10.1177/0888439003255511
   Wittenberg G, 2003, NEUROREHAB NEURAL RE, V17, P48, DOI 10.1177/0888439002250456
   Wolf S, 1989, EXP NEUROL, V104, P125, DOI 10.1016/S0014-4886(89)80005-6
   Wolf S, 1983, PHYS THER, V63, P1393, DOI 10.1093/ptj/63.9.1393
   Wolf S, 2001, STROKE, V32, P1635, DOI 10.1161/01.STR.32.7.1635
   Wolf S, 2005, NEUROREHAB NEURAL RE, V19, P194, DOI 10.1177/1545968305276663
   Wolf S, 2006, JAMA-J AM MED ASSOC, V296, P2095, DOI 10.1001/jama.296.17.2095
NR 40
TC 215
Z9 229
U1 0
U2 26
PU ELSEVIER SCIENCE INC
PI NEW YORK
PA 360 PARK AVE SOUTH, NEW YORK, NY 10010-1710 USA
SN 1474-4422
EI 
J9 LANCET NEUROL
PD JAN 15
PY 2008
VL 7
IS 1
BP 33
EP 40
DI 10.1016/S1474-4422(07)70294-6
PG 8
WC Clinical Neurology
SC Neurosciences & Neurology
GA 247FO
UT WOS:000252063300024
PM 18077218
ER

PT J
AU Kondziolka, Douglas
   Wechsler, Lawrence
AF Kondziolka, Douglas
   Wechsler, Lawrence
TI Stroke repair with cell transplantation: neuronal cells, neuroprogenitor cells, and stem cells
SO NEUROSURGICAL FOCUS
LA English
DT Article
DE cell transplantation; neuronal cell; neuroprogenitor cell; stem cell; stroke
ID marrow stromal cell; functional recovery; neural transplantation; ischemic rat; cerebral infarction; passive-avoidance; hnt neuron; spinal-cord; therapy; brain
AB Stroke is a common cause of death and disability. The role of cellular transplantation to promote functional recovery has been explored. Preclinical studies first established the potential for cultured neuronal cells derived from a teratocarcinoma cell line to be tested for safety and efficacy in the treatment of human stroke. In animal models of stroke that caused reproducible learning and motor deficits, injection of neuronal cells resulted in a return of learning behavior retention time and motor function. In this report the authors review several current concepts for cellular repair, discuss important patient selection and surgical technique issues, and discuss plans for future experiments.
C1 [Kondziolka, Douglas] UPMC, Dept Neurol Surg, Pittsburgh, PA 15213 USA.
   [Wechsler, Lawrence] Univ Pittsburgh, Dept Neurol, Pittsburgh, PA 15260 USA.
RP Kondziolka, D (通讯作者)，UPMC, Dept Neurol Surg, Suite B-400,200 Lothrop St, Pittsburgh, PA 15213 USA.
EM kondziolkads@upmc.edu
CR Andrews P, 1984, LAB INVEST, V50, P147
   Bonn D, 1998, LANCET, V352, P119, DOI 10.1016/S0140-6736(98)85026-5
   Borlongan C, 1998, NEUROREPORT, V9, P2837, DOI 10.1097/00001756-199808240-00028
   Borlongan C, 1998, EXP NEUROL, V149, P310, DOI 10.1006/exnr.1997.6730
   Borlongan C, 1995, J NEUROSCI, V15, P5372
   Borlongan C, 1995, PHYSIOL BEHAV, V58, P909, DOI 10.1016/0031-9384(95)00103-P
   Borlongan C, 1997, NEUROSCI BIOBEHAV R, V21, P79, DOI 10.1016/0149-7634(95)00063-1
   Bregman B, 1993, EXP NEUROL, V123, P3, DOI 10.1006/exnr.1993.1136
   Bregman B, 1986, J COMP NEUROL, V244, P86, DOI 10.1002/cne.902440107
   Brott T, 1989, STROKE, V20, P864, DOI 10.1161/01.STR.20.7.864
   Dezawa M, 2004, J CLIN INVEST, V113, P1701, DOI 10.1172/JCI200420935
   Hantson L, 1994, STROKE, V25, P2215, DOI 10.1161/01.STR.25.11.2215
   Himes B, 1994, J COMP NEUROL, V339, P117, DOI 10.1002/cne.903390111
   Jakeman L, 1991, J COMP NEUROL, V307, P311, DOI 10.1002/cne.903070211
   Johansson B, 1994, BRAIN PATHOL, V4, P85
   Kleppner S, 1995, J COMP NEUROL, V357, P618, DOI 10.1002/cne.903570410
   Kondziolka D, 2004, CELL TRANSPLANT, V13, P749, DOI 10.3727/000000004783983350
   Kondziolka D, 2000, NEUROLOGY, V55, P565, DOI 10.1212/WNL.55.4.565
   Kondziolka D, 2005, J NEUROSURG, V103, P38, DOI 10.3171/jns.2005.103.1.0038
   Li Y, 2002, NEUROLOGY, V59, P514, DOI 10.1212/WNL.59.4.514
   Mahmood A, 2007, NEUROSURGERY, V60, P546, DOI 10.1227/01.NEU.0000255346.25959.99
   Meltzer C, 2001, NEUROSURGERY, V49, P586, DOI 10.1097/00006123-200109000-00011
   Mimura T, 2005, J NEUROPATH EXP NEUR, V64, P1108, DOI 10.1097/01.jnen.0000190068.03009.b5
   Nelson P, 2002, AM J PATHOL, V160, P1201, DOI 10.1016/S0002-9440(10)62546-1
   Nishino H, 1993, BRAIN RES BULL, V32, P517, DOI 10.1016/0361-9230(93)90300-Z
   Pleasure S, 1993, J NEUROSCI RES, V35, P585, DOI 10.1002/jnr.490350603
   Saporta S, 1999, NEUROSCIENCE, V91, P519, DOI 10.1016/S0306-4522(98)00610-1
   Shelton F, 2001, NEUROREHAB NEURAL RE, V15, P229, DOI 10.1177/154596830101500311
   Snyder EY, 1997, ADV NEUROL, V72, P121
   Stilley C, 2004, NEUROLOGY, V63, P1320, DOI 10.1212/01.WNL.0000140700.44904.53
   Tessler A, 1997, ADV NEUROL, V72, P291
   Thompson T, 1999, NEUROSURGERY, V45, P741, DOI 10.1097/00006123-199910000-00001
   Trojanowski J, 1993, EXP NEUROL, V122, P283, DOI 10.1006/exnr.1993.1128
   Trojanowski J, 1997, EXP NEUROL, V144, P92, DOI 10.1006/exnr.1996.6393
   Vendrame M, 2004, STROKE, V35, P2390, DOI 10.1161/01.STR.0000141681.06735.9b
   Wu G, 2001, MOL CELL BIOL, V21, P7403, DOI 10.1128/MCB.21.21.7403-7415.2001
   Zivin J, 1991, SCI AM, V265, P56, DOI 10.1038/scientificamerican0791-56
NR 37
TC 17
Z9 18
U1 0
U2 3
PU AMER ASSOC NEUROLOGICAL SURGEONS
PI ROLLING MEADOWS
PA 5550 MEADOWBROOK DRIVE, ROLLING MEADOWS, IL 60008 USA
SN 1092-0684
EI 
J9 NEUROSURG FOCUS
PD MAR 15
PY 2008
VL 24
IS 3-4
BP 
EP 
DI 10.3171/FOC/2008/24/3-4/E12
PG 6
WC Clinical Neurology; Surgery
SC Neurosciences & Neurology; Surgery
GA 308FQ
UT WOS:000256374100013
PM 18341389
ER

PT J
AU Buetefisch, CM
   Wessling, Marion
   Netz, Johannes
   Seitz, RJ
   Hoemberg, Volker
AF Buetefisch, Cathrin
   Wessling, Marion
   Netz, Johannes
   Seitz, Ruediger
   Hoemberg, Volker
TI Relationship between interhemispheric inhibition and motor cortex excitability in subacute stroke patients
SO NEUROREHABILITATION AND NEURAL REPAIR
LA English
DT Article
DE transcranial magnetic stimulation; interhemispheric inhibition; short interval cortical inhibition
ID transcranial magnetic stimulation; i-wave interaction; intracortical inhibition; cortical excitability; unaffected hemisphere; photothrombotic lesion; pyramidal tract; rat-brain; 2 phase; recovery
AB Background. Studies of stroke patients using functional imaging and transcranial magnetic stimulation (TMS) of the primary motor cortex (M1)demonstrated increased recruitment and abnormally decreased short interval cortical inhibition (SICI) of the M1 contralateral to the lesioned hemisphere (contralesional M1) within the first month after infarction of the M1 or its corticospinal projections. Objective. The authors sought to identify mechanisms underlying decreased SICI of the contralesional M1. Methods. In patients within 6 weeks of their first ever infarction of the M1 or its corticospinal projections, SICI in the M1 of the lesioned and nonlesioned hemisphere was studied using paired-pulse TMS. Interhemispheric inhibition (IHI) was measured by applying TMS to the M1 of the lesioned hemisphere and a second pulse to the homotopic M1 of the nonlesioned hemisphere and vice versa with the patient at rest. The results were compared to M1 stimulation of age-matched healthy controls. Results. SICI was decreased in the M1 of lesioned and nonlesioned hemispheres regardless of cortical or subcortical infarct location. IHI was abnormally decreased from the M1 of the lesioned on nonlesioned hemisphere. In contrast, IHI was normal from the M1 of the nonlesioned on the lesioned hemisphere. Abnormal IHI and SICI were correlated in patients with cortical but not with subcortical lesions. Conclusions. In subacute stroke patients, abnormally decreased SICI of a contralesional M1 can only partially be explained by loss of IHI from the lesioned on nonlesioned hemisphere. As decreased SICI of the contralesional M1 did not result in excessive IHI from the nonlesioned on lesioned hemisphere with subsequent suppression of ipsilesional M1 excitability and all patients showed excellent recovery of motor function, decreased SICI of the contralesional M1 may represent an adaptive process supporting recovery.
C1 [Buetefisch, Cathrin M.] W Virginia Univ, Dept Neurol, Robert C Byrd Hlth Sci Ctr, Morgantown, WV 26506 USA.
   [Buetefisch, Cathrin M.; Wessling, Marion; Netz, Johannes; Hoemberg, Volker] Univ Dusseldorf, Neurol Therapeut Ctr, Dusseldorf, Germany.
   [Buetefisch, Cathrin M.; Seitz, Ruediger J.] Univ Dusseldorf, Dept Neurol, D-4000 Dusseldorf, Germany.
   [Seitz, Ruediger J.] Brain Imaging Ctr W, Dusseldorf, Germany.
RP Butefisch, CM (通讯作者)，W Virginia Univ, Dept Neurol, Robert C Byrd Hlth Sci Ctr, 1 Med Ctr Dr,POB 9180, Morgantown, WV 26506 USA.
EM cbuetefisch@hsc.wvu.edu
CR Asanuma H, 1962, J NEUROPHYSIOL, V25, P198, DOI 10.1152/jn.1962.25.2.198
   Awiszus F, 1999, EXP BRAIN RES, V129, P317, DOI 10.1007/s002210050901
   Boroojerdi B, 1996, J NEUROL SCI, V144, P160, DOI 10.1016/S0022-510X(96)00222-5
   Buchkremerratzmann I, 1996, STROKE, V27, P1105, DOI 10.1161/01.STR.27.6.1105
   Buchkremerratzmann I, 1997, NEUROREPORT, V8, P519, DOI 10.1097/00001756-199701200-00028
   Butefisch C, 2003, BRAIN, V126, P470, DOI 10.1093/brain/awg044
   Butefisch C, 2005, NEUROLOGY, V64, P1067, DOI 10.1212/01.WNL.0000154603.48446.36
   Calautti C, 2001, STROKE, V32, P2534, DOI 10.1161/hs1101.097401
   Chen R, 2000, J NEUROPHYSIOL, V83, P1426, DOI 10.1152/jn.2000.83.3.1426
   Chen R, 1998, J NEUROPHYSIOL, V80, P2870, DOI 10.1152/jn.1998.80.6.2870
   Chen R, 1997, CAN J NEUROL SCI, V24, P284, DOI 10.1017/S0317167100032947
   Chen R, 2003, J NEUROPHYSIOL, V89, P1256, DOI 10.1152/jn.00950.2002
   Daskalakis Z, 2002, J PHYSIOL-LONDON, V543, P317, DOI 10.1113/jphysiol.2002.017673
   Demeurisse G, 1980, EUR NEUROL, V19, P382, DOI 10.1159/000115178
   Di LV, 1998, EXP BRAIN RES, V119, P265
   Di LV, 1999, EXP BRAIN RES, V124, P520, DOI 10.1007/s002210050648
   Duncan P, 1997, TOP STROKE REHABIL, V4, P51
   Ferbert A, 1992, J PHYSIOL-LONDON, V453, P525, DOI 10.1113/jphysiol.1992.sp019243
   Feydy A, 2002, STROKE, V33, P1610, DOI 10.1161/01.STR.0000017100.68294.52
   Fisher R, 2002, EXP BRAIN RES, V143, P240, DOI 10.1007/s00221-001-0988-2
   Gerloff C, 1998, J PHYSIOL-LONDON, V510, P249, DOI 10.1111/j.1469-7793.1998.249bz.x
   Hagemann G, 1998, ANN NEUROL, V44, P255, DOI 10.1002/ana.410440217
   Hanajima R, 1998, J PHYSIOL-LONDON, V509, P607, DOI 10.1111/j.1469-7793.1998.607bn.x
   Hanajima R, 2001, J PHYSIOL-LONDON, V531, P849, DOI 10.1111/j.1469-7793.2001.0849h.x
   Hummel F, 2003, CLIN NEUROPHYSIOL, V114, P605, DOI 10.1016/S1388-2457(02)00417-0
   Ilic T, 2002, NEUROSCI LETT, V319, P116, DOI 10.1016/S0304-3940(01)02563-0
   Jones T, 1994, J NEUROSCI, V14, P2140
   Jones T, 1996, BRAIN RES, V733, P142, DOI 10.1016/S0006-8993(96)00792-5
   Kujirai T, 1993, J PHYSIOL-LONDON, V471, P501, DOI 10.1113/jphysiol.1993.sp019912
   Lazar R, 2002, STROKE, V33, P283, DOI 10.1161/hs0102.101222
   Liepert J, 2000, CLIN NEUROPHYSIOL, V111, P671, DOI 10.1016/S1388-2457(99)00312-0
   Liepert J, 2000, MUSCLE NERVE, V23, P1761, DOI 10.1002/1097-4598(200011)23:11<1761::AID-MUS14>3.0.CO;2-M
   Manganotti P, 1998, ELECTROMYOGR MOTOR C, V109, P50, DOI 10.1016/S0924-980X(97)00074-X
   Manganotti P, 2002, CLIN NEUROPHYSIOL, V113, P936, DOI 10.1016/S1388-2457(02)00062-7
   Mavroudakis N, 1994, ELECTROEN CLIN NEURO, V93, P428, DOI 10.1016/0168-5597(94)90149-X
   Murase N, 2004, ANN NEUROL, V55, P400, DOI 10.1002/ana.10848
   Nakamura H, 1997, J PHYSIOL-LONDON, V498, P817, DOI 10.1113/jphysiol.1997.sp021905
   Neumann-haefelin T, 2000, J CEREBR BLOOD F MET, V20, P45, DOI 10.1097/00004647-200001000-00008
   Nudo R, 1999, CURR OPIN NEUROBIOL, V9, P740, DOI 10.1016/S0959-4388(99)00027-6
   Pariente J, 2001, ANN NEUROL, V50, P718, DOI 10.1002/ana.1257
   Qu M, 1998, BRAIN RES, V813, P374, DOI 10.1016/S0006-8993(98)01063-4
   Redecker C, 2002, J CEREBR BLOOD F MET, V22, P1463, DOI 10.1097/01.WCB.0000034149.72481.BD
   Ridding M, 2000, EXP BRAIN RES, V133, P249, DOI 10.1007/s002210000428
   Ridding M, 1997, ELECTROMYOGR MOTOR C, V105, P340, DOI 10.1016/S0924-980X(97)00041-6
   Roshan L, 2003, EXP BRAIN RES, V151, P330, DOI 10.1007/s00221-003-1502-9
   Rossini P, 1994, ELECTROEN CLIN NEURO, V91, P79, DOI 10.1016/0013-4694(94)90029-9
   Sanger T, 2001, J PHYSIOL-LONDON, V530, P307, DOI 10.1111/j.1469-7793.2001.0307l.x
   Schafer M, 1997, ELECTROMYOGR MOTOR C, V105, P462, DOI 10.1016/S0924-980X(97)00054-4
   Schiene K, 1996, J CEREBR BLOOD F MET, V16, P906, DOI 10.1097/00004647-199609000-00014
   Shimizu T, 2002, BRAIN, V125, P1896, DOI 10.1093/brain/awf183
   Small S, 2002, BRAIN, V125, P1544, DOI 10.1093/brain/awf148
   Taub E, 1993, ARCH PHYS MED REHAB, V74, P347
   Ugawa Y, 1993, NEUROSCI LETT, V160, P153, DOI 10.1016/0304-3940(93)90401-6
   Verstynen T, 2005, J NEUROPHYSIOL, V93, P1209, DOI 10.1152/jn.00720.2004
   Ward N, 2003, BAIN 11, V126, P2746
   Witte O, 1998, CURR OPIN NEUROL, V11, P655, DOI 10.1097/00019052-199812000-00008
   Witte O, 2000, J CEREBR BLOOD F MET, V20, P1149, DOI 10.1097/00004647-200008000-00001
   Ziemann U, 1998, J PHYSIOL-LONDON, V511, P181, DOI 10.1111/j.1469-7793.1998.181bi.x
   Ziemann U, 1996, ANN NEUROL, V40, P367, DOI 10.1002/ana.410400306
   Ziemann U, 1998, ELECTROMYOGR MOTOR C, V109, P321, DOI 10.1016/S0924-980X(98)00023-X
   Ziemann U, 1996, EXP BRAIN RES, V109, P127
NR 61
TC 178
Z9 187
U1 1
U2 13
PU SAGE PUBLICATIONS INC
PI THOUSAND OAKS
PA 2455 TELLER RD, THOUSAND OAKS, CA 91320 USA
SN 1545-9683
EI 
J9 NEUROREHAB NEURAL RE
PD JAN-FEB 15
PY 2008
VL 22
IS 1
BP 4
EP 21
DI 10.1177/1545968307301769
PG 18
WC Clinical Neurology; Rehabilitation
SC Neurosciences & Neurology; Rehabilitation
GA 242NN
UT WOS:000251732300001
PM 17507644
ER

PT J
AU Haelewyn, Benoit
   Rouillon, Christophe
   Risso, Jean-Jacques
   Abraini, JH
AF Haelewyn, Benoit
   Rouillon, Christophe
   Risso, Jean-jacques
   Abraini, Jacques
TI Functional (neurologic) recovery following transient focal cerebral ischemia in the rat requires at least 80% of ipsilateral cortical and subcortical integrity
SO EXPERIMENTAL NEUROLOGY
LA English
DT Article
DE ischemic stroke; neurologic outcome; cortical outcome; subcortical outcome
ID nitrous-oxide; artery occlusion; xenon; impairment; isoflurane; channel; motor; gas
AB Though many drugs have been proven to reduce ischemia-induced brain damage in animal models, most of them have failed to reach clinical trials or, if not, have not been proven to be efficient in humans suffering stroke. Here, by performing a global analysis of recently published data in eighty nine rats subjected to middle cerebral artery occlusion (MCAO)-induced transient focal cerebral ischemia, we show that the ability of the animals to recover motor function is dependent on and highly correlated to their percentage of healthy cortex (r=0.973; P<0.001) and healthy subcortical brain structures (r=0.916; P<0.001). In addition, data analysis further reveals that neuroprotection requires preserving at least 80% and 90% of the integrity of the ipsilateral hemispheris subjected to MCAO to provide partial and full functional neurologic recovery, respectively. We Suggest that this should be taken into account in preclinical pharmacological studies to estimate the actual potentially clinical interest of drugs developed for neuroprotection as well as to avoid developing further research on drugs that only Provide mild to moderate histologic outcome. (C) 2008 Elsevier Inc. All rights reserved.
C1 [Haelewyn, Benoit] NNOXe Pharmaceut, Quebec City, PQ G1W 4W5, Canada.
   [Rouillon, Christophe; Abraini, Jacques H.] Univ Caen, Ctr CYCERON, CEA,UMR 6232, CNRS,ERT Pharmacol & Formulat Gaz Medicaments 108, F-14074 Caen, France.
   [Risso, Jean-Jacques] IMNSSA, F-883800 Toulon, France.
RP Abraini, JH (通讯作者)，Univ Caen, Ctr CYCERON, CEA,UMR 6232, CNRS,ERT Pharmacol & Formulat Gaz Medicaments 108, Blvd Becquerel,BP 5229, F-14074 Caen, France.
EM abraini@cyceron.fr
CR Abraini J, 1998, BRAIN RES, V808, P300, DOI 10.1016/S0006-8993(98)00760-4
   Colloch N, 2007, BIOPHYS J, V92, P217, DOI 10.1529/biophysj.106.093807
   David H, 2008, FASEB J, V22, P1275, DOI 10.1096/fj.07-9420com
   David H, 2006, BIOL PSYCHIAT, V60, P49, DOI 10.1016/j.biopsych.2005.10.007
   David H, 2003, J CEREBR BLOOD F MET, V23, P1168, DOI 10.1097/01.WCB.0000087342.31689.18
   Devries A, 2001, NEUROSCI BIOBEHAV R, V25, P325, DOI 10.1016/S0149-7634(01)00017-3
   Fisher C, 1998, NEUROLOGY, V50, P841
   Franks N, 1998, NATURE, V396, P324, DOI 10.1038/24525
   Goto T, 2000, ANESTHESIOLOGY, V93, P1188, DOI 10.1097/00000542-200011000-00009
   Grabowski M, 1988, J HYPERTENS, V6, P405
   Gruss M, 2004, MOL PHARMACOL, V65, P443, DOI 10.1124/mol.65.2.443
   Haelewyn B, 2008, CRITICAL CA IN PRESS, V0, P0
   Hattori K, 2000, STROKE, V31, P1939, DOI 10.1161/01.STR.31.8.1939
   Jevtovic-todorovic V, 1998, NAT MED, V4, P460, DOI 10.1038/nm0498-460
   Nedelmann M, 2007, BRAIN RES, V1130, P188, DOI 10.1016/j.brainres.2006.10.087
   Reglodi D, 2003, BRAIN RES BULL, V59, P459, DOI 10.1016/S0361-9230(02)00962-0
   Rogers D, 1997, STROKE, V28, P2060, DOI 10.1161/01.STR.28.10.2060
   Yamakura T, 2000, ANESTHESIOLOGY, V93, P1095, DOI 10.1097/00000542-200010000-00034
   Zausinger S, 2000, BRAIN RES, V863, P94, DOI 10.1016/S0006-8993(00)02100-4
   Zhang L, 2000, J NEUROL SCI, V174, P141, DOI 10.1016/S0022-510X(00)00268-9
NR 20
TC 7
Z9 7
U1 0
U2 0
PU ACADEMIC PRESS INC ELSEVIER SCIENCE
PI SAN DIEGO
PA 525 B ST, STE 1900, SAN DIEGO, CA 92101-4495 USA
SN 0014-4886
EI 
J9 EXP NEUROL
PD SEP 15
PY 2008
VL 213
IS 1
BP 238
EP 240
DI 10.1016/j.expneurol.2008.05.012
PG 3
WC Neurosciences
SC Neurosciences & Neurology
GA 344QX
UT WOS:000258943500029
PM 18599041
ER

PT J
AU Broeren, Jurgen
   Claesson, Lisbeth
   Goude, Daniel
   Rydmark, Martin
   Sunnerhagen, KS
AF Broeren, Jurgen
   Claesson, Lisbeth
   Goude, Daniel
   Rydmark, Martin
   Sunnerhagen, Katharina
TI Virtual rehabilitation in an activity centre for community-dwelling persons with stroke - The possibilities of 3-dimensional computer games
SO CEREBROVASCULAR DISEASES
LA English
DT Article
DE computer games; haptic; neurological rehabilitation; neuronal plasticity; stroke
ID induced movement therapy; upper-limb; motor rehabilitation; manual ability; block test; reality; recovery; validity; trial; arm
AB Background: The main purpose of this study was to place a virtual reality (VR) system, designed to assess and to promote motor performance in the affected upper extremity in subjects after stroke, in a nonhospital environment. We also wanted to investigate if playing computer games resulted in improved motor function in persons with prior stroke. Methods: The intervention involved 11 patients after stroke who received extra rehabilitation by training on a computer 3 times a week during a 4-week period. The control group involved 11 patients after stroke who continued their previous rehabilitation (no extra computer training) during this period. The mean age of all was 68 years (range = 47-85) and the average time after stroke 66 months (range = 15-140). The VR training consisted of challenging games, which provided a range of difficulty levels that allow practice to be fun and motivating. An additional group of 11 right-handed aged matched individuals without history of neurological or psychiatric illnesses served as reference subjects. Results: All the participants reported that they were novel computer game players. After an initial introduction they learned to use the VR system quickly. The treatment group demonstrated improvements in motor outcome for the trained upper extremity, but this was not detected in real-life activities. Conclusions: The results of this research suggest the usefulness of computer games in training motor performance. VR can be used beneficially not only by younger participants but also by older persons to enhance their motor performance after stroke. Copyright (C) 2008 S. Karger AG, Basel.
C1 [Sunnerhagen, Katharina S.] Univ Oslo, Sunnaas Rehabil Hosp, Oslo, Norway.
   [Sunnerhagen, Katharina S.] Univ Oslo, Fac Med, Oslo, Norway.
   [Claesson, Lisbeth] Univ Gothenburg, Dept Occupat Therapy Audiol & Physiotherapy, Inst Neurosci & Physiol, Sahlgrenska Acad, Gothenburg, Sweden.
   [Broeren, Jurgen; Goude, Daniel; Rydmark, Martin] Univ Gothenburg, Inst Biomed, Gothenburg, Sweden.
RP Broeren, J (通讯作者)，Goteborg Univ Rehabil Med, Sahlgrenska Acad, Inst Neurosci & Physiol, Guldhedsgatan 19, SE-41345 Gothenburg, Sweden.
EM jurgen.broeren@mednet.gu.se
FU Swedish Stroke Victims Association; Hjalmar Svensson Research Foundation; Goteborg Foundation for Neurological Research; Amlov Foundation; Wennerstroms Foundation; Per Olof Ahl Foundation; Federation of Swedish County Councils (VG-region); Trygg-Hansa insurance company; Swedish Research Council [VR K2002-27-VX-14318-01A]; VINNOVA [2004-02260]
CR Bardorfer A, 2001, IEEE-ASME T MECH, V6, P253, DOI 10.1109/3516.951363
   Barker R, 2005, DISABIL REHABIL, V27, P1213, DOI 10.1080/09638280500075717
   Bjorkdahl A, 2007, THESIS GOTEBORG U GO, V0, P0
   Boian R, 2002, STUD HEALTH TECHNOL, V85, P64
   Broeren J, 2004, ARCH PHYS MED REHAB, V85, P1247, DOI 10.1016/j.apmr.2003.09.020
   Broeren J, 2006, STUD HEALTH TECHNOL, V124, P51
   Broeren J, 2007, NEUROREHAB NEURAL RE, V21, P180, DOI 10.1177/1545968306290774
   Bucur A, 1999, CYBERPSYCHOL BEHAV, V2, P535, DOI 10.1089/cpb.1999.2.535
   Cirstea C, 2006, STROKE, V37, P1237, DOI 10.1161/01.STR.0000217417.89347.63
   Desrosiers J, 1994, ARCH PHYS MED REHAB, V75, P751
   Dobkin B, 2004, LANCET NEUROL, V3, P528, DOI 10.1016/S1474-4422(04)00851-8
   Edmans J, 2006, STROKE, V37, P2770, DOI 10.1161/01.STR.0000245133.50935.65
   Feys H, 1998, STROKE, V29, P785, DOI 10.1161/01.STR.29.4.785
   Gustafsson S, 2004, SCAND J OCCUP THER, V11, P107
   Henderson A, 2007, TOP STROKE REHABIL, V14, P52, DOI 10.1310/tsr1402-52
   Holden M, 2005, CYBERPSYCHOL BEHAV, V8, P187, DOI 10.1089/cpb.2005.8.187
   Jack D, 2001, IEEE T NEUR SYS REH, V9, P308, DOI 10.1109/7333.948460
   Kamper D, 2002, ARCH PHYS MED REHAB, V83, P702, DOI 10.1053/apmr.2002.32446
   Kreisel S, 2007, CEREBROVASC DIS, V23, P243, DOI 10.1159/000098323
   Legg L, 2004, LANCET, V363, P352
   Linclare J, 1998, USERS GUIDE WINSTEPS, V0, P0
   Mark V, 2006, NEUROREHABILITATION, V21, P139
   Mathiowetz V, 1985, AM J OCCUP THER, V39, P386, DOI 10.5014/ajot.39.6.386
   Page S, 2004, ARCH PHYS MED REHAB, V85, P14, DOI 10.1016/S0003-9993(03)00481-7
   Penta M, 2001, STROKE, V32, P1627, DOI 10.1161/01.STR.32.7.1627
   Penta M, 1998, ARCH PHYS MED REHAB, V79, P1038, DOI 10.1016/S0003-9993(98)90167-8
   Pierce S, 2003, NEUROREHAB NEURAL RE, V17, P214, DOI 10.1177/0888439003259424
   Radford K, 2004, ARCH PHYS MED REHAB, V85, P324, DOI 10.1016/S0003-9993(03)00765-2
   Riva G, 2005, CYBERPSYCHOL BEHAV, V8, P220, DOI 10.1089/cpb.2005.8.220
   Rizzo A, 2005, PRESENCE-TELEOP VIRT, V14, P119, DOI 10.1162/1054746053967094
   Spreen O, 1998, COMPENDIUM NEUROPSYC, V0, P0
   Stewart J, 2007, J NEUROENG REHABIL, V4, P0, DOI 10.1186/1743-0003-4-21
   Subramanian S, 2007, J NEUROENG REHABIL, V4, P0, DOI 10.1186/1743-0003-4-20
   Sveistrup H, 2004, J NEUROENG REHABIL, V1, P10, DOI 10.1186/1743-0003-1-10
   Taub E, 2002, NAT REV NEUROSCI, V3, P228, DOI 10.1038/nrn754
   Tombaugh T, 2004, ARCH CLIN NEUROPSYCH, V19, P203, DOI 10.1016/S0887-6177(03)00039-8
   Trombly C, 2002, OCCUPATIONAL THERAPY, V5th, P0
   Viau A, 2004, J NEUROENG REHABIL, V1, P11, DOI 10.1186/1743-0003-1-11
   Weiss PL, 2004, J NEUROENG REHABIL, V1, P12, DOI 10.1186/1743-0003-1-12
   Winters J, 2004, TELEMED J E-HEALTH, V10, P200, DOI 10.1089/1530562041641255
   Wolf S, 2006, JAMA-J AM MED ASSOC, V296, P2095, DOI 10.1001/jama.296.17.2095
NR 41
TC 72
Z9 77
U1 2
U2 23
PU KARGER
PI BASEL
PA ALLSCHWILERSTRASSE 10, CH-4009 BASEL, SWITZERLAND
SN 1015-9770
EI 
J9 CEREBROVASC DIS
PD JUN 15
PY 2008
VL 26
IS 3
BP 289
EP 296
DI 10.1159/000149576
PG 8
WC Clinical Neurology; Peripheral Vascular Disease
SC Neurosciences & Neurology; Cardiovascular System & Cardiology
GA 355RH
UT WOS:000259725500011
PM 18667809
ER

PT J
AU Nowak, DA
AF Nowak, Dennis
TI The impact of stroke on the performance of grasping: Usefulness of kinetic and kinematic motion analysis
SO NEUROSCIENCE AND BIOBEHAVIORAL REVIEWS
LA English
DT Review
DE Isometric grip force; Kinematics; Kinetics; Reaching; Grasping
ID transcranial magnetic stimulation; grip force control; induced movement therapy; unilateral brain-damage; motor cortex; precision grip; object manipulation; hand function; somatosensory stimulation; hemiparetic stroke
AB Stroke is the leading cause of disability in the adult worldwide. The most common neurological impairment following stroke is weakness or loss of sensibility of the extremities contralateral to the side of the brain lesion. Loss of sensory and/or motor function of the hand affects up to 60% of stroke survivors and constitutes a major problem for these individuals. Within recent years, progress in technology has provided several useful objective measures to quantify the impairments of both the kinetics and kinematics of grasping following stroke. This review summarizes current knowledge on the cortical correlates of grasping and gives an overview on the application of motion analysis to quantify the degree of disability, monitor recovery and evaluate modern treatment strategies to improve impaired hand function after stroke. (c) 2008 Elsevier Ltd. All rights reserved.
C1 [Nowak, Dennis A.] Univ Cologne, Dept Neurol, D-50924 Cologne, Germany.
   [Nowak, Dennis A.] Res Ctr Julich, Inst Neurosci & Biophys Med, Julich, Germany.
RP Nowak, DA (通讯作者)，Univ Cologne, Univ Hosp Cologne, Dept Neurol, Kerpener Str 62, D-50924 Cologne, Germany.
EM dennis.nowak@uk-koeln.de
CR Alberts J, 2004, NEUROREHAB NEURAL RE, V18, P250, DOI 10.1177/1545968304271370
   Ameli M, 2008, NEUROPSYCHOLOGIA, V46, P2383, DOI 10.1016/j.neuropsychologia.2008.03.011
   Asanuma H, 1984, J NEUROPHYSIOL, V52, P212, DOI 10.1152/jn.1984.52.2.212
   Binkofski F, 1998, NEUROLOGY, V50, P1253, DOI 10.1212/WNL.50.5.1253
   Blennerhassett J, 2006, ARCH PHYS MED REHAB, V87, P418, DOI 10.1016/j.apmr.2005.11.018
   Broderick J, 1998, STROKE, V29, P415, DOI 10.1161/01.STR.29.2.415
   Carandang R, 2006, JAMA-J AM MED ASSOC, V296, P2939, DOI 10.1001/jama.296.24.2939
   Carpinella I, 2006, GAIT POSTURE, V23, P445, DOI 10.1016/j.gaitpost.2005.05.001
   Castiello U, 2005, NAT REV NEUROSCI, V6, P726, DOI 10.1038/nrn1744
   Chouinard P, 2005, J NEUROSCI, V25, P2277, DOI 10.1523/JNEUROSCI.4649-04.2005
   Cirstea M, 2000, BRAIN, V123, P940, DOI 10.1093/brain/123.5.940
   Cole K, 2002, EXP BRAIN RES, V143, P35, DOI 10.1007/s00221-001-0965-9
   Colebatch J, 1989, BRAIN, V112, P749, DOI 10.1093/brain/112.3.749
   Colombo R, 2008, NEUROREHAB NEURAL RE, V22, P50, DOI 10.1177/1545968307303401
   Conforto A, 2002, ANN NEUROL, V51, P122, DOI 10.1002/ana.10070
   Conforto A, 2007, J NEUROL, V254, P333, DOI 10.1007/s00415-006-0364-z
   Dafotakis M, 2008, EXP NEUROL, V211, P407, DOI 10.1016/j.expneurol.2008.02.018
   Davare M, 2006, J NEUROSCI, V26, P2260, DOI 10.1523/JNEUROSCI.3386-05.2006
   Davare M, 2007, J NEUROSCI, V27, P3974, DOI 10.1523/JNEUROSCI.0426-07.2007
   Dimitrijevic M, 1994, SCAND J REHABIL MED, V26, P187
   Dum R, 2002, PHYSIOL BEHAV, V77, P677, DOI 10.1016/S0031-9384(02)00929-0
   Ehrsson H, 2001, J NEUROPHYSIOL, V85, P2613, DOI 10.1152/jn.2001.85.6.2613
   Ferbert A, 1992, J PHYSIOL-LONDON, V453, P525, DOI 10.1113/jphysiol.1992.sp019243
   Fisk J, 1988, EXP BRAIN RES, V72, P425
   Flanagan J, 1994, J EXP PSYCHOL HUMAN, V20, P944, DOI 10.1037/0096-1523.20.5.944
   Flanagan J, 2002, ENCY HUMAN BRAIN, V2, P399
   Fogassi L, 2001, BRAIN, V124, P571, DOI 10.1093/brain/124.3.571
   Foroud A, 2006, J NEUROSCI METH, V158, P137, DOI 10.1016/j.jneumeth.2006.05.007
   Frey S, 2005, COGNITIVE BRAIN RES, V23, P397, DOI 10.1016/j.cogbrainres.2004.11.010
   Gaimmi M, 2008, NEUROREHABILITATION, V22, P31
   Giuliani C, 1997, NEUROREHABILITATION, V9, P71, DOI 10.3233/NRE-1997-9107
   Gordon A, 1991, EXP BRAIN RES, V83, P477
   Grichting B, 2000, CLIN NEUROPHYSIOL, V111, P1661, DOI 10.1016/S1388-2457(00)00355-2
   Hankey G, 2002, STROKE, V33, P1034, DOI 10.1161/01.STR.0000012515.66889.24
   Hermsdorfer J, 2003, CLIN NEUROPHYSIOL, V114, P915, DOI 10.1016/S1388-2457(03)00042-7
   Hermsdorfer J, 1999, J ELECTROMYOGR KINES, V9, P283, DOI 10.1016/S1050-6411(98)00050-9
   Hummel F, 2006, LANCET NEUROL, V5, P708, DOI 10.1016/S1474-4422(06)70525-7
   Jeannerod M, 1995, TRENDS NEUROSCI, V18, P314, DOI 10.1016/0166-2236(95)93921-J
   Jeannerod M, 1984, J MOTOR BEHAV, V16, P235
   Jeannerod M, 1991, TRENDS NEUROSCI, V18, P314
   Jeannerod M, 1981, ATTENTION PERFORM, VIX, P0
   Jeannerod M, 1988, NEURAL BEHAV ORG GOA, V0, P0
   Jenny A, 1979, J COMP NEUROL, V188, P137, DOI 10.1002/cne.901880111
   Johansson R, 1984, EXP BRAIN RES, V56, P550
   Johansson R, 1988, EXP BRAIN RES, V71, P59
   Kaelin-lang A, 2002, J PHYSIOL-LONDON, V540, P623, DOI 10.1113/jphysiol.2001.012801
   Kahn L, 2006, J NEUROENG REHABIL, V3, P0, DOI 10.1186/1743-0003-3-12
   Kamper D, 2002, ARCH PHYS MED REHAB, V83, P702, DOI 10.1053/apmr.2002.32446
   Kelly-hayes M, 1998, CIRCULATION, V97, P2474, DOI 10.1161/01.CIR.97.24.2474
   Kinsbourne M, 1974, HEMISPHERIC DISCONNE, V0, P260
   Kirshner B, 1985, J CHRON DIS, V38, P27, DOI 10.1016/0021-9681(85)90005-0
   Kolominsky-rabas P, 2001, STROKE, V32, P2735, DOI 10.1161/hs1201.100209
   Kwakkel G, 2002, J NEUROL NEUROSUR PS, V72, P473
   Lang C, 2006, NEUROREHAB NEURAL RE, V20, P444, DOI 10.1177/1545968306289299
   Lang C, 2005, EXP BRAIN RES, V166, P126, DOI 10.1007/s00221-005-2350-6
   Lang C, 2004, J NEUROPHYSIOL, V91, P1722, DOI 10.1152/jn.00805.2003
   Lang C, 2006, NEURAL REPAIR REHABI, V2, P24
   Lemon R, 1986, J PHYSIOL-LONDON, V381, P497, DOI 10.1113/jphysiol.1986.sp016341
   Liepert J, 2000, MUSCLE NERVE, V23, P1761, DOI 10.1002/1097-4598(200011)23:11<1761::AID-MUS14>3.0.CO;2-M
   Lin K, 2007, CLIN REHABIL, V12, P1075
   Lum P, 2002, ARCH PHYS MED REHAB, V83, P952, DOI 10.1053/apmr.2001.33101
   Mai N, 1989, NEUROSCI LETT, V101, P347, DOI 10.1016/0304-3940(89)90558-2
   Mansur C, 2005, NEUROLOGY, V64, P1802, DOI 10.1212/01.WNL.0000161839.38079.92
   Marteniuk R, 1990, HUM MOVEMENT SCI, V9, P149, DOI 10.1016/0167-9457(90)90025-9
   Mcdonnell M, 2007, NEUROREHAB NEURAL RE, V21, P435, DOI 10.1177/1545968307300437
   Mcdonnell M, 2006, CLIN NEUROPHYSIOL, V117, P1474, DOI 10.1016/j.clinph.2006.02.027
   Messier J, 2000, J NEUROPHYSIOL, V84, P152, DOI 10.1152/jn.2000.84.1.152
   Michaelsen S, 2004, STROKE, V35, P1914, DOI 10.1161/01.STR.0000132569.33572.75
   Miltner W, 1999, STROKE, V30, P586, DOI 10.1161/01.STR.30.3.586
   Murase N, 2004, ANN NEUROL, V55, P400, DOI 10.1002/ana.10848
   Murata A, 1997, J NEUROPHYSIOL, V78, P2226, DOI 10.1152/jn.1997.78.4.2226
   Napier J, 1956, J BONE JOINT SURG BR, V38, P902, DOI 10.1302/0301-620X.38B4.902
   Nowak D, 2005, EUR J NEUROSCI, V22, P2392, DOI 10.1111/j.1460-9568.2005.04425.x
   Nowak D, 2005, MOVEMENT DISORD, V20, P11, DOI 10.1002/mds.20299
   Nowak D, 2004, CLIN NEUROPHYSIOL, V115, P839, DOI 10.1016/j.clinph.2003.11.031
   Nowak D, 2003, J NEUROL, V250, P850, DOI 10.1007/s00415-003-1095-z
   Nowak D, 2006, EXP BRAIN RES, V173, P650, DOI 10.1007/s00221-006-0409-7
   Nowak D, 2007, EUR J APPL PHYSIOL, V100, P719, DOI 10.1007/s00421-007-0467-y
   Nowak D, 2007, EUR J NEUROSCI, V25, P3173, DOI 10.1111/j.1460-9568.2007.05551.x
   Nyberghansen R, 1963, ACTA NEUROL SCAND, V39, P1, DOI 10.1111/j.1600-0404.1963.tb05384.x
   Pandyan A, 1999, CLIN REHABIL, V13, P373, DOI 10.1191/026921599677595404
   Picard N, 1992, J NEUROPHYSIOL, V68, P1867, DOI 10.1152/jn.1992.68.5.1867
   Quaney B, 2005, NEUROREHAB NEURAL RE, V19, P338, DOI 10.1177/1545968305282269
   Raghavan P, 2006, BRAIN, V129, P1415, DOI 10.1093/brain/awl070
   Rice N, 2006, J NEUROSCI, V26, P8176, DOI 10.1523/JNEUROSCI.1641-06.2006
   Ridding M, 2000, EXP BRAIN RES, V131, P135, DOI 10.1007/s002219900269
   Rizzolatti G, 1998, ELECTROEN CLIN NEURO, V106, P283, DOI 10.1016/S0013-4694(98)00022-4
   Rizzolatti G, 1988, EXP BRAIN RES, V71, P491, DOI 10.1007/BF00248742
   Roby-brami A, 2003, BRAIN RES, V969, P217, DOI 10.1016/S0006-8993(03)02334-5
   Rossini P, 2007, NEUROLOGY, V68, P484, DOI 10.1212/01.wnl.0000250268.13789.b2
   Schieber M, 2004, CURR BIOL, V14, P0, DOI 10.1016/j.cub.2004.04.025
   Schieber M, 2004, J APPL PHYSIOL, V96, P2293, DOI 10.1152/japplphysiol.01063.2003
   Schmitz C, 2005, J NEUROPHYSIOL, V93, P1498, DOI 10.1152/jn.00230.2004
   Siebner H, 2003, EXP BRAIN RES, V148, P1, DOI 10.1007/s00221-002-1234-2
   Smeets J, 1999, MOTOR CONTROL, V3, P237, DOI 10.1123/mcj.3.3.237
   Strick P, 1982, J NEUROPHYSIOL, V48, P150, DOI 10.1152/jn.1982.48.1.150
   Struppler A, 2003, NEUROREHABILITATION, V18, P69
   Summers J, 2007, J NEUROL SCI, V252, P76, DOI 10.1016/j.jns.2006.10.011
   Sunderland A, 1999, STROKE, V30, P949, DOI 10.1161/01.STR.30.5.949
   Takeuchi N, 2005, STROKE, V36, P2681, DOI 10.1161/01.STR.0000189658.51972.34
   Taub E, 1993, ARCH PHYS MED REHAB, V74, P347
   Taub E, 1999, J REHABIL RES DEV, V36, P237
   Thielman G, 2004, ARCH PHYS MED REHAB, V85, P1613, DOI 10.1016/j.apmr.2004.01.028
   Tunik E, 2005, NAT NEUROSCI, V8, P505, DOI 10.1038/nn1430
   Van VP, 2007, ARCH PHYS MED REHAB, V88, P1325, DOI 10.1016/j.apmr.2007.06.769
   Wagner J, 2007, PHYS THER, V87, P751, DOI 10.2522/ptj.20060135
   Wenzelburger R, 2005, BRAIN, V128, P64, DOI 10.1093/brain/awh317
   Wing AM, 1996, P301, V0, P0, DOI DOI 10.1016/B978-012759440-8/50020-7
   Winstein C, 1995, EXP BRAIN RES, V105, P163
   Witney A, 2004, TRENDS NEUROSCI, V27, P637, DOI 10.1016/j.tins.2004.08.006
   Wu C, 2007, ARCH PHYS MED REHAB, V88, P964, DOI 10.1016/j.apmr.2007.05.012
   Wu C, 2006, ARCH PHYS MED REHAB, V87, P351, DOI 10.1016/j.apmr.2005.11.019
   Yarosh C, 2004, J NEUROPHYSIOL, V92, P3276, DOI 10.1152/jn.00549.2004
NR 116
TC 78
Z9 79
U1 1
U2 22
PU PERGAMON-ELSEVIER SCIENCE LTD
PI OXFORD
PA THE BOULEVARD, LANGFORD LANE, KIDLINGTON, OXFORD OX5 1GB, ENGLAND
SN 0149-7634
EI 
J9 NEUROSCI BIOBEHAV R
PD OCT 15
PY 2008
VL 32
IS 8
BP 1439
EP 1450
DI 10.1016/j.neubiorev.2008.05.021
PG 12
WC Behavioral Sciences; Neurosciences
SC Behavioral Sciences; Neurosciences & Neurology
GA 369UG
UT WOS:000260718800010
PM 18582943
ER

PT J
AU Mehrholz, Jan
   Platz, Thomas
   Kugler, Joachim
   Pohl, Marcus
AF Mehrholz, Jan
   Platz, Thomas
   Kugler, Joachim
   Pohl, Marcus
TI Electromechanical and robot-assisted arm training for improving arm function and activities of daily living after stroke
SO COCHRANE DATABASE OF SYSTEMATIC REVIEWS
LA English
DT Review
ID chronic hemiparetic stroke; upper-limb; aided neurorehabilitation; motor recovery; rehabilitation; therapy; reliability; trial; stimulation; multicenter
AB Background Electromechanical and robot-assisted arm training devices are used in rehabilitation and might help to improve arm function after stroke. Objectives To assess the effectiveness of electromechanical and robot-assisted arm training for improving activities of daily living and arm function and motor strength of patients after stroke, and the acceptability and safety of the therapy. Search strategy We searched the Cochrane Stroke Group Trials Register (last searched October 2007), the Cochrane Central Register of Controlled Trials (The Cochrane Library, Issue 3, 2007), MEDLINE (1950 to October 2007), EMBASE (1980 to October 2007), CINAHL (1982 to October 2007), AMED (1985 to October 2007), SPORTDiscus (1949 to October 2007), PEDro ( searched October 2007), COMPENDEX (1972 to October 2007) and INSPEC(1969 to October 2007). We also handsearched relevant conference proceedings, searched trials and research registers, checked reference lists, and contacted trialists, experts and researchers in our field, and manufacturers of commercial devices. Selection criteria Randomised controlled trials comparing electromechanical and robot-assisted arm training for recovery of arm function with other rehabilitation interventions or no treatment for patients after stroke. Data collection and analysis Two review authors independently selected trials for inclusion, assessed trial quality and extracted data. We contacted trialists for additional information. We analysed the results as standardised mean differences (SMDs) for continuous variables and relative risk differences (RD) for dichotomous variables. Main results We included 11 trials ( 328 participants) in this review. Electromechanical and robot-assisted arm training did not improve activities of daily living (SMD = 0.29; 95% confidence interval (CI) - 0.47 to 1.06; P = 0.45; I-2= 85%). Arm motor function and arm motor strength improved ( SMD = 0.68, 95% CI 0.24 to 1.11; P = 0.002; I-2 = 56% and SMD = 01.03, 95% CI 0.29 to 1.78; P = 0.007; I-2= 79% respectively). Electromechanical and robot-assisted arm training did not increase the risk of patients to drop out (RD) (fixed-effect model) = 0.01; 95% CI -0.05 to 0.06; P = 0.77; I-2= 0.0%) and adverse events were rare. Authors' conclusions Patients who receive electromechanical and robot-assisted arm training after stroke are not more likely to improve their activities of daily living, but arm motor function and strength of the paretic arm may improve. However, the results must be interpreted with caution because there were variations between the trials in the duration, amount of training and type of treatment, and in the patient characteristics.
C1 [Mehrholz, Jan] Klin Bavaria Kreischa GmbH, Private Europa Med Akad, Wissensch Inst, D-01731 Kreischa, Germany.
   [Mehrholz, Jan; Kugler, Joachim] TU Dresden Carl Gustav Carus, Fac Med, Dresden, Germany.
   [Platz, Thomas] Greifswald gGmbH Karl Liebknecht Ring 26a, Neurol Rehabil Zentrum, Greifswald, Germany.
   [Platz, Thomas] Ernst Moritz Arndt Univ Greifswald, Greifswald, Germany.
   [Pohl, Marcus] Klin Bavaria Kreischa, Dept Early Rehabil, Kreischa, Germany.
RP Mehrholz, J (通讯作者)，Klin Bavaria Kreischa GmbH, Private Europa Med Akad, Wissensch Inst, Wolfsschlucht 1-2, D-01731 Kreischa, Germany.
EM jan.mehrholz@klinik-bavaria.de
CR Ada L, 2006, DISABIL REHABIL, V28, P891, DOI 10.1080/09638280500535165
   Adams H, 1993, STROKE, V24, P35, DOI 10.1161/01.STR.24.1.35
   Aisen M, 1997, ARCH NEUROL-CHICAGO, V54, P443, DOI 10.1001/archneur.1997.00550160075019
   Amirabdollahian F, 2007, J NEUROENG REHABIL, V4, P0, DOI 10.1186/1743-0003-4-4
   Andrade T, 2007, ATHEROSCLEROSIS SUPP, V8, P9
   Barker R, 2005, DISABIL REHABIL, V27, P1213, DOI 10.1080/09638280500075717
   Bever C, 2006, EVALUATION ROBOTIC A, V0, P0
   Bonita R, 1997, STROKE, V28, P1898, DOI 10.1161/01.STR.28.10.1898
   Bravata D, 2006, ROBOTIC ASSISTED UPP, V0, P0
   Brewer B, 2006, ROBOTS STROKE SURVIV, V0, P0
   Burgar C, 2000, J REHABIL RES DEV, V37, P663
   Coote S, 2003, IRISH J MED SCI, V172, P26
   Coote S, 2003, P WORLD C PHYS THER, V0, P0
   Coote S, 2003, 14 INT C WORLD CONF, V0, P0
   Daly J, 2005, J REHABIL RES DEV, V42, P723, DOI 10.1682/JRRD.2005.02.0048
   Demeurisse G, 1980, EUR NEUROL, V19, P382, DOI 10.1159/000115178
   Fasoli S, 2004, NEUROREHAB NEURAL RE, V18, P88, DOI 10.1177/0888439004267434
   Fasoli S, 2003, ARCH PHYS MED REHAB, V84, P477, DOI 10.1053/apmr.2003.50110
   Fazekas G, 2007, J REHABIL MED, V39, P580, DOI 10.2340/16501977-0087
   Hamilton B, 1994, SCAND J REHABIL MED, V26, P115
   Harris J, 2007, PHYS THER, V87, P88, DOI 10.2522/ptj.20060065
   Hendricks H, 2002, ARCH PHYS MED REHAB, V83, P1629, DOI 10.1053/apmr.2002.35473
   Herbert R, 1998, HEALTH INF MANAG, V28, P186
   Hesse S, 2005, STROKE, V36, P1960, DOI 10.1161/01.STR.0000177865.37334.ce
   Hesse S, 2003, CURR OPIN NEUROL, V16, P705, DOI 10.1097/00019052-200312000-00010
   Hesse S, 2007, TRANSCRANIAL DIRECT, V0, P0
   Jaeger R, 2006, J REHABIL RES DEV, V43, P0, DOI 10.1682/JRRD.2006.05.0041
   Jorgensen HS, 1999, PHYS MED REHABIL CLIN N AM, V10, P887
   Kahn L, 2001, ASSIST TECHN RES SER, V9, P39
   Kahn L, 2006, J NEUROENG REHABIL, V3, P0, DOI 10.1186/1743-0003-3-12
   Koneman J, 2004, CLIN ASSESSMENT MASS, V0, P0
   Krebs HI, 1998, IEEE TRANS REHABIL ENG, V6, P75, DOI 10.1109/86.662623
   Krebs H, 2007, IEEE T NEUR SYS REH, V15, P327, DOI 10.1109/TNSRE.2007.903899
   Krebs H, 2000, J REHABIL RES DEV, V37, P639
   Krebs H, 2004, EFFECT PROXIMAL DIST, V0, P0
   Kwakkel G, 2003, STROKE, V34, P2181, DOI 10.1161/01.STR.0000087172.16305.CD
   Kwakkel G, 2008, NEUROREHAB NEURAL RE, V22, P111, DOI 10.1177/1545968307305457
   Lopez A, 2006, LANCET, V367, P74757
   Luft A, 2004, JAMA-J AM MED ASSOC, V292, P1853, DOI 10.1001/jama.292.15.1853
   Lum P, 2006, J REHABIL RES DEV, V43, P631, DOI 10.1682/JRRD.2005.02.0044
   Lum P, 2004, IEEE T NEUR SYS REH, V12, P186, DOI 10.1109/TNSRE.2004.827225
   Lum P, 2004, J REHABIL RES DEV, V41, P249, DOI 10.1682/JRRD.2003.06.0092
   Lum P, 2002, ARCH PHYS MED REHAB, V83, P952, DOI 10.1053/apmr.2001.33101
   Maher C, 2003, PHYS THER, V83, P713, DOI 10.1093/ptj/83.8.713
   Masiero S, 2007, ARCH PHYS MED REHAB, V88, P142, DOI 10.1016/j.apmr.2006.10.032
   Nakayama H, 1994, ARCH PHYS MED REHAB, V75, P394, DOI 10.1016/0003-9993(94)90161-9
   Platz T, 2005, CLIN REHABIL, V19, P404, DOI 10.1191/0269215505cr832oa
   Prange G, 2006, J REHABIL RES DEV, V43, P171, DOI 10.1682/JRRD.2005.04.0076
   Reinkensmeyer D, 2000, J REHABIL RES DEV, V37, P653
   Riener R, 2005, MED BIOL ENG COMPUT, V43, P2, DOI 10.1007/BF02345116
   Stein J, 2004, AM J PHYS MED REHAB, V83, P720, DOI 10.1097/01.PHM.0000137313.14480.CE
   Stein J, 2000, STUDY NEUROLOGICAL R, V0, P0
   Takahashi C, 2008, BRAIN, V131, P425, DOI 10.1093/brain/awm311
   The NCCTCC, 2008, REV MAN REVMAN VERS, V0, P0
   Volpe B, 2008, NEUROREHAB NEURAL RE, V22, P305, DOI 10.1177/1545968307311102
   Volpe B, 1999, NEUROLOGY, V53, P1874, DOI 10.1212/WNL.53.8.1874
   Volpe B, 2000, NEUROLOGY, V54, P1938, DOI 10.1212/WNL.54.10.1938
   Wade D, 1987, J NEUROL NEUROSUR PS, V50, P177, DOI 10.1136/jnnp.50.2.177
   Whitall J, 2000, STROKE, V31, P2390, DOI 10.1161/01.STR.31.10.2390
   *who , 2006, CER ACC STROK, V0, P0
NR 61
TC 21
Z9 25
U1 0
U2 2
PU WILEY
PI HOBOKEN
PA 111 RIVER ST, HOBOKEN 07030-5774, NJ USA
SN 1469-493X
EI 
J9 COCHRANE DB SYST REV
PD JUN 15
PY 2008
VL 0
IS 4
BP 
EP 
DI 10.1002/14651858.CD006876.pub2
PG 46
WC Medicine, General & Internal
SC General & Internal Medicine
GA 358CU
UT WOS:000259895000076
PM 18843735
ER

PT J
AU Hunter, SM
   Crome, Peter
   Sim, Julius
   Pomeroy, VM
AF Hunter, Susan
   Crome, Peter
   Sim, Julius
   Pomeroy, Valerie
TI Effects of Mobilization and Tactile Stimulation on Recovery of the Hemiplegic Upper Limb: A Series of Replicated Single-System Studies
SO ARCHIVES OF PHYSICAL MEDICINE AND REHABILITATION
LA English
DT Article
DE Cerebrovascular accident; Hemiplegia; Rehabilitation; Upper extremity
ID randomized controlled-trial; centrally paretic hand; stroke patient; arm function; sensory los; rehabilitation; therapy; poststroke; shoulder; improve
AB Objective: To explore the effects on motor function and impairment of mobilization and tactile stimulation for the paretic arm and hand after stroke. Design: Replicated single-system series, ABA design. Setting: The stroke rehabilitation ward of a community hospital in the United Kingdom. Participants: Consecutive sample, men and women (N=6) with stroke (left or right), within 3 months of onset. Intervention: Sixty minutes of daily mobilization and tactile stimulation to the paretic arm and hand for 6 weeks in addition to the usual rehabilitation program. Main Outcome Measures: Focal disability (Action Research Arm Test [ARAT]) and motor impairment (Motricity Index arm section). Results: All participants showed visual change in I or more of trend, level, or slope between baseline and intervention phases for both the ARAT and the Motricity Index. The visual analysis was confirmed through statistical testing (c statistic and/or Mann-Whitney U test) for 5 of 6 participants (statistical analysis was precluded for 1 participant). No further improvements were made on intervention withdrawal. Conclusions: This study shows proof of concept for using mobilization and tactile stimulation to improve motor recovery after severe paresis, justifying conducting dose-finding studies as a precursor to multicenter phase III clinical trials.
C1 [Hunter, Susan M.] Keele Univ, Sch Hlth & Rehabil, Res Inst Life Course Studies, Keele ST5 5BG, Staffs, England.
   [Pomeroy, Valerie M.] Univ E Anglia, Fac Hlth, Norwich NR4 7TJ, Norfolk, England.
RP Hunter, SM (通讯作者)，Keele Univ, Sch Hlth & Rehabil, Res Inst Life Course Studies, Keele ST5 5BG, Staffs, England.
EM s.m.hunter@shar.keele.ac.uk
FU Research into Ageing [211]
CR [anonymous] , 2002, REAL WORLD RES RESOU, V0, P0
   Asanuma H, 1997, NEUROREPORT, V8, P0
   Bamford J, 1991, LANCET, V337, P1521, DOI 10.1016/0140-6736(91)93206-O
   Barlow D, 1984, SINGLE CASE EXPT DES, V0, P0
   Broeks J, 1999, DISABIL REHABIL, V21, P357
   Butefisch C, 1995, J NEUROL SCI, V130, P59, DOI 10.1016/0022-510X(95)00003-K
   Carey L, 1993, ARCH PHYS MED REHAB, V74, P602, DOI 10.1016/0003-9993(93)90158-7
   Carey L, 1995, CRIT REV PHYS REHABI, V7, P51, DOI 10.1615/CRITREVPHYSREHABILMED.V7.I1.40
   Carr J, 1998, NEUROLOGICAL REHABIL, V0, P0
   Church C, 2006, STROKE, V37, P2995, DOI 10.1161/01.STR.0000248969.78880.82
   Dannenbaum R, 1988, ARCH PHYS MED REHAB, V69, P833
   Davies P, 1985, STEPS FOLLOW, V0, P0
   Demeurisse G, 1980, EUR NEUROL, V19, P382, DOI 10.1159/000115178
   Goodwin N, 2003, CLIN REHABIL, V17, P69, DOI 10.1191/0269215503cr571oa
   Hummelsheim H, 1995, ELECTROMYOGR MOTOR C, V97, P18, DOI 10.1016/0924-980X(94)00279-G
   Hunter S, 2004, THESIS KEELE U KEELE, V0, P0
   Hunter S, 2006, PHYSIOTHERAPY, V92, P195, DOI 10.1016/j.physio.2006.01.001
   Johansen-berg H, 2002, BRAIN, V125, P2731, DOI 10.1093/brain/awf282
   Jorgense H, 2000, TOP STROKE REHABIL, V6, P1, DOI 10.1310/bt7j-2n6u-vd53-e1qu
   Lennon , 1994, PHYSIOTHERAPY, V80, P215, DOI 10.1016/S0031-9406(10)61299-0
   Lennon S, 2001, DISABIL REHABIL, V23, P254
   Liepert J, 2000, ACTA NEUROL SCAND, V101, P321, DOI 10.1034/j.1600-0404.2000.90337a.x
   Lyle R, 1981, INT J REHABIL RES, V4, P483, DOI 10.1097/00004356-198112000-00001
   Medical RC, 2000, FRAM DEV EV RAND CON, V0, P0
   Nakayama H, 1994, ARCH PHYS MED REHAB, V75, P394, DOI 10.1016/0003-9993(94)90161-9
   Ottenbacher K, 1986, EVALUATING CLIN CHAN, V0, P0
   Parker VM, 1986, INT REHABIL MED, V8, P69
   Parry R, 1999, CLIN REHABIL, V13, P187, DOI 10.1191/026921599676198929
   Pomeroy V, 2001, CLIN REHABIL, V15, P67, DOI 10.1191/026921501675454995
   Sim J, 2000, RES HLTH CARE CONCEP, V0, P0
   Sunderland A, 1992, J NEUROL NEUROSUR PS, V55, P530, DOI 10.1136/jnnp.55.7.530
   Taub E, 2001, CURR ATHEROSCLER REP, V3, P279, DOI 10.1007/s11883-001-0020-0
   Taub E, 1994, J EXP ANAL BEHAV, V61, P281, DOI 10.1901/jeab.1994.61-281
   Tryon W, 1982, J APPL BEHAV ANAL, V15, P423, DOI 10.1901/jaba.1982.15-423
   Tyson S, 2006, DISABIL REHABIL, V28, P715, DOI 10.1080/09638280500301584
   Wade D, 1983, J NEUROL NEUROSUR PS, V46, P521, DOI 10.1136/jnnp.46.6.521
   Yekutiel M, 1993, J NEUROL NEUROSUR PS, V56, P241, DOI 10.1136/jnnp.56.3.241
NR 37
TC 24
Z9 24
U1 0
U2 1
PU W B SAUNDERS CO-ELSEVIER INC
PI PHILADELPHIA
PA 1600 JOHN F KENNEDY BOULEVARD, STE 1800, PHILADELPHIA, PA 19103-2899 USA
SN 0003-9993
EI 
J9 ARCH PHYS MED REHAB
PD OCT 15
PY 2008
VL 89
IS 10
BP 2003
EP 2010
DI 10.1016/j.apmr.2008.03.016
PG 8
WC Rehabilitation; Sport Sciences
SC Rehabilitation; Sport Sciences
GA 366LY
UT WOS:000260484200022
PM 18929030
ER

PT J
AU Wirth, Brigitte
   Van hedel, HJA
   Curt, Armin
AF Wirth, Brigitte
   Van hedel, Hubertus
   Curt, Armin
TI Changes in corticospinal function and ankle motor control during recovery from incomplete spinal cord injury
SO JOURNAL OF NEUROTRAUMA
LA English
DT Article
DE incomplete spinal cord injury; motor evoked potential; recovery
ID transcranial magnetic stimulation; evoked-potential; locomotor recovery; walking index; strength; muscle; plasticity; stroke; reliability; adaptation
AB Little is known about the mechanisms that underlie motor recovery after incomplete spinal cord injury (iSCI) in humans. This study assessed changes in corticospinal tract (CST) function by measuring motor-evoked potentials (MEPs) and ankle motor control at 1, 3, and 6 months after acute iSCI. In 12 iSCI patients and matched controls, MEPs (evoked at 20% of maximal voluntary contraction [MVC]) were combined with a comprehensive ankle motor assessment protocol that measured ankle dorsiflexor strength (MVC, manual muscle testing, maximal movement velocity [MMV]), dexterity (the ability to accurately time ankle dorsiflexion movements) and gait (speed, walking aids). In the first 6 months after iSCI, all measures of muscle strength, gait and the MEP amplitudes significantly increased. The level of background electromyography (EMG) at 20% MVC remained stable, although absolute MVC increased. The MEP latencies were significantly delayed and remained unchanged during the first 6 months after iSCI. In addition, dexterity was preserved throughout rehabilitation. The percentage increase in MEP amplitude was significantly related only to the percentage improvement in MMV. The finding of unchanged CST conductivity, as assessed by MEP latencies in acute iSCI patients recovering motor function, is in accordance with previous studies in human SCI on this issue. The increased MEP facilitation at stable background EMG might indicate improved synchronization of the descending volley and/or responsiveness of motoneurons to supra-spinal input. The absence of a relationship between MEP amplitudes and recovery of ambulation and muscle strength implies that plastic changes in spinal neural circuits and preserved motor units might have contributed to the functional improvement.
C1 [Wirth, Brigitte; Van Hedel, Hubertus J. A.] Balgrist Univ Hosp, Spinal Cord Injury Ctr, CH-8008 Zurich, Switzerland.
   [Wirth, Brigitte] Swiss Fed Inst Technol, Inst Human Movement Sci & Sport, Zurich, Switzerland.
   [Curt, Armin] Univ British Columbia, ICORD, Vancouver, BC V5Z 1M9, Canada.
   [Curt, Armin] Univ British Columbia, Div Neurol, Vancouver, BC V5Z 1M9, Canada.
RP Wirth, B (通讯作者)，Balgrist Univ Hosp, Spinal Cord Injury Ctr, Forchstr 340, CH-8008 Zurich, Switzerland.
EM brigitte.wirth@bluewin.ch
CR Ada L, 1996, HUM MOVEMENT SCI, V15, P671, DOI 10.1016/0167-9457(96)00015-2
   Aschersleben G, 1995, PERCEPT PSYCHOPHYS, V57, P305, DOI 10.3758/BF03213056
   *asia , 2002, INT STAND NEUR FUNCT, V0, P0
   Ballermann M, 2006, EUR J NEUROSCI, V23, P1988, DOI 10.1111/j.1460-9568.2006.04726.x
   Bareyre F, 2004, NAT NEUROSCI, V7, P269, DOI 10.1038/nn1195
   Burnham R, 1997, SPINAL CORD, V35, P86, DOI 10.1038/sj.sc.3100364
   Calancie B, 1993, ELECTROEN CLIN NEURO, V89, P177, DOI 10.1016/0168-5597(93)90131-8
   Calancie B, 1999, J NEUROTRAUM, V16, P49, DOI 10.1089/neu.1999.16.49
   Canning C, 2004, CLIN REHABIL, V18, P300, DOI 10.1191/0269215504cr715oa
   Catz A, 1997, SPINAL CORD, V35, P850, DOI 10.1038/sj.sc.3100504
   Curt A, 2004, SPINAL CORD, V42, P1, DOI 10.1038/sj.sc.3101558
   Curt A, 2002, BRAIN, V125, P2567, DOI 10.1093/brain/awf250
   Curt A, 1998, ARCH PHYS MED REHAB, V79, P81, DOI 10.1016/S0003-9993(98)90213-1
   Diehl P, 2006, J NEUROL, V253, P51, DOI 10.1007/s00415-005-0921-x
   Dietz V, 1994, LANCET, V344, P1260, DOI 10.1016/S0140-6736(94)90751-X
   Ditunno J, 2000, SPINAL CORD, V38, P234, DOI 10.1038/sj.sc.3100993
   Ditunno P, 2001, SPINAL CORD, V39, P654, DOI 10.1038/sj.sc.3101223
   Dobkin B, 2006, NEUROLOGY, V66, P484, DOI 10.1212/01.wnl.0000202600.72018.39
   Fawcett J, 2007, SPINAL CORD, V45, P190, DOI 10.1038/sj.sc.3102007
   Folland J, 2007, SPORTS MED, V37, P145, DOI 10.2165/00007256-200737020-00004
   Furkiewicz M, 2007, NEUROREHAB NEURAL RE, V21, P527, DOI 10.1177/1545968307301872
   Gabbard C, 1996, J GEN PSYCHOL, V123, P289, DOI 10.1080/00221309.1996.9921281
   Grasso R, 2004, BRAIN, V127, P1019, DOI 10.1093/brain/awh115
   Gregory C, 2007, SPINAL CORD, V45, P522, DOI 10.1038/sj.sc.3102002
   Hayes K, 1991, ELECTROEN CLIN NEURO, V0, P312
   Hiersemenzel L, 2000, NEUROLOGY, V54, P1574, DOI 10.1212/WNL.54.8.1574
   Hsu A, 2002, ARCH PHYS MED REHAB, V83, P1130, DOI 10.1053/apmr.2002.33652
   Jayaraman A, 2006, SPINAL CORD, V44, P680, DOI 10.1038/sj.sc.3101892
   Kent-braun J, 1998, MUSCLE NERVE, V21, P762, DOI 10.1002/(SICI)1097-4598(199806)21:6<762::AID-MUS8>3.0.CO;2-5
   King N, 2006, J NEUROSCI METH, V150, P96, DOI 10.1016/j.jneumeth.2005.06.007
   Kobayashi M, 2003, LANCET NEUROL, V2, P145, DOI 10.1016/S1474-4422(03)00321-1
   Lee J, 2005, EXP NEUROL, V196, P430, DOI 10.1016/j.expneurol.2005.08.018
   Mckinley W, 1999, ARCH PHYS MED REHAB, V80, P619, DOI 10.1016/S0003-9993(99)90162-4
   Miller T, 2005, NEUROLOGY, V65, P1165, DOI 10.1212/01.wnl.0000180608.76190.10
   Nakazawa K, 2006, ARCH PHYS MED REHAB, V87, P71, DOI 10.1016/j.apmr.2005.08.122
   Noreau L, 1998, SPINAL CORD, V36, P716, DOI 10.1038/sj.sc.3100646
   Oatway M, 2005, J NEUROSCI, V25, P637, DOI 10.1523/JNEUROSCI.3960-04.2005
   Raineteau O, 2001, NAT REV NEUROSCI, V2, P263, DOI 10.1038/35067570
   Riedwyl H, 2000, STAT AUSWERTUNGEN RE, V0, P0
   Sachs L, 1991, ANGEW STAT, V0, P0
   Smith H, 2000, SPINAL CORD, V38, P292, DOI 10.1038/sj.sc.3100994
   Thomas C, 1997, MUSCLE NERVE, V20, P212
   Thomas S, 2005, J NEUROPHYSIOL, V94, P2844, DOI 10.1152/jn.00532.2005
   Topka H, 1991, NEUROLOGY, V41, P1276, DOI 10.1212/WNL.41.8.1276
   Van HH, 2007, J NEUROL, V254, P1089, DOI 10.1007/s00415-006-0493-4
   Van HH, 2007, NEUROREHAB NEURAL RE, V21, P295, DOI 10.1177/1545968306297861
   Waters R, 1994, ARCH PHYS MED REHAB, V75, P67
   Waters R, 1994, ARCH PHYS MED REHAB, V75, P306, DOI 10.1016/0003-9993(94)90034-5
   Wirth B, 2008, IN PRESS NEUROL RES, V0, P0
   Wolfe D, 1996, J NEUROTRAUM, V13, P281, DOI 10.1089/neu.1996.13.281
NR 51
TC 30
Z9 31
U1 0
U2 7
PU MARY ANN LIEBERT, INC
PI NEW ROCHELLE
PA 140 HUGUENOT STREET, 3RD FL, NEW ROCHELLE, NY 10801 USA
SN 0897-7151
EI 
J9 J NEUROTRAUM
PD MAY 15
PY 2008
VL 25
IS 5
BP 467
EP 478
DI 10.1089/neu.2007.0472
PG 12
WC Critical Care Medicine; Clinical Neurology; Neurosciences
SC General & Internal Medicine; Neurosciences & Neurology
GA 303PY
UT WOS:000256054100004
PM 18419251
ER

PT J
AU Blank, Rainer
   Von kries, Ruediger
   Hesse, Stefan
   Von voss, Hubertus
AF Blank, Rainer
   Von kries, Ruediger
   Hesse, Stefan
   Von voss, Hubertus
TI Conductive education for children with cerebral palsy: Effects on hand motor functions relevant to activities of daily living
SO ARCHIVES OF PHYSICAL MEDICINE AND REHABILITATION
LA English
DT Article
DE activities of daily living; cerebral palsy; education; hand; locomotor activity; rehabilitation; task performance
ID body-weight support; youth rehabilitation; kinematic analysis; fingertip force; young-children; grip; movement; stroke; adult; school
AB Objective: To Study the effects of conductive education, a combined educational and therapeutic task-oriented approach for children with cerebral palsy (CP), on their hand motor functions and activities of daily living (ADLs). Design: Individual Cohort Study (B-A-B design). Setting: Ambulatory, referral center. Participants: Sixty-four children with CP, severity Gross Motor Function Classification System levels II through IV, ages 3 to 6 years. Interventions: Phases B: a 4.5-month period of special education, including 2 hours of individual physiotherapy or occupational therapy per week (special education). Phase A: during a 9-month period, conductive education was administered in 3 blocks of 4 weeks (7 hours daily from Monday through Friday); between the blocks, special education was applied as in the B phases. Main Outcome Measures: Transformed sum scores (0.00-1.00) for coordinative (eg, force-movement synergy during object manipulation, aiming) and for elementary hand functions (eg, maximum grip force, tapping), based on kinetic and kinematic measures; standardized parent questionnaire to measure ADL competence scores from 0.00 (dependence) to 1.00 (independence). Outcome parameters were changes in these parameters during phase A (intervention) compared with average changes during the B phases (pre- and postintervention). Student t tests were used for dependent samples. Results: Conductive education improved coordinative hand functions by 20% to 25% from baseline, compared with no improvement during special education; the preferred hand improved from .38 to .48 (mean, .10; 95% confidence interval [CI], .086-.114) and the nonpreferred hand improved from .39 to .47 (mean, .08; 95% CI, .034-.116). There were no changes in elementary hand motor functions. ADL competence improved by .11 (95% CI, .070-.149), from.50 to .61 (approximate to 20%), compared with no significant improvement under special education. Conclusions: Conductive education improved coordinative hand functions and ADLs in children with CP. There was no effect oil elementary hand functions.
C1 [von Kries, Ruediger; von Voss, Hubertus] Univ Munich, Child Ctr Munich, Munich, Germany.
   [Hesse, Stefan] Charite Univ Med Berlin, Klin Berlin, Dept Neurol Rehabil, Berlin, Germany.
RP Blank, R (通讯作者)，Child Ctr Maulbronn, Knittlinger Steige 21, D-75433 Maulbronn, Germany.
EM rjblank@gmx.de
CR Bairstow P, 1993, EVALUATION CONDUCTIV, V0, P0
   Blank R, 2007, KLIN PADIATR, V219, P32, DOI 10.1055/s-2005-872494
   Blank R, 1999, DEV MED CHILD NEUROL, V41, P592, DOI 10.1017/S0012162299001243
   Blank R, 2001, EXP BRAIN RES, V138, P193
   Blank R, 2000, NORMALE PATHOLOGISCH, V0, P0
   Bower E, 1996, DEV MED CHILD NEUROL, V38, P226
   Burstedt M, 1997, EXP BRAIN RES, V117, P67, DOI 10.1007/s002210050200
   Catanese A, 1995, J PAEDIATR CHILD H, V31, P418, DOI 10.1111/j.1440-1754.1995.tb00850.x
   Cotton E, 1974, DEV MED CHILD NEUROL, V16, P637
   Darrah J, 2004, DEV MED CHILD NEUROL, V46, P187
   Dematteo C, 1992, QUEST QUALITY UPPER, V0, P0
   Ehrsson H, 2001, J NEUROPHYSIOL, V85, P2613, DOI 10.1152/jn.2001.85.6.2613
   Forssberg H, 1991, EXP BRAIN RES, V85, P451
   Forssberg H, 1999, BRAIN, V122, P1157, DOI 10.1093/brain/122.6.1157
   Gordon A, 1999, DEV MED CHILD NEUROL, V41, P586, DOI 10.1017/S0012162299001231
   Gordon A, 1999, DEV MED CHILD NEUROL, V41, P166, DOI 10.1017/S0012162299000353
   Harbour R, 2001, BRIT MED J, V323, P334, DOI 10.1136/bmj.323.7308.334
   Hermsdorfer J, 1996, BRAIN, V119, P1575, DOI 10.1093/brain/119.5.1575
   Hermsdorfer J, 1995, EXP BRAIN RES, V104, P126
   Hesse S, 1999, CLIN REHABIL, V13, P401, DOI 10.1191/026921599673896297
   Hesse S, 1995, STROKE, V26, P976, DOI 10.1161/01.STR.26.6.976
   Hill A, 1990, ULSTER MED J, V59, P41
   Hurt C, 1998, J MUSIC THER, V35, P228, DOI 10.1093/jmt/35.4.228
   Kozma I, 1995, EUROPEAN J SPECIAL N, V10, P111
   Kuhtz-buschbeck J, 2001, EUR J NEUROSCI, V14, P382, DOI 10.1046/j.0953-816x.2001.01639.x
   Kwakkel G, 2004, STROKE, V35, P2529, DOI 10.1161/01.STR.0000143153.76460.7d
   Liberty K, 2004, INT J REHABIL RES, V27, P17, DOI 10.1097/00004356-200403000-00003
   Mathiowetz V, 1985, ARCH PHYS MED REHAB, V66, P69
   Mchale K, 1992, AM J OCCUP THER, V46, P898, DOI 10.5014/ajot.46.10.898
   Melchers P, 1983, DTSCH SPRACHIGE FASS, V0, P0
   Muller K, 1992, NEUROSCI LETT, V144, P57, DOI 10.1016/0304-3940(92)90715-J
   Muller R, 1998, ARCH NEUROL-CHICAGO, V55, P1113, DOI 10.1001/archneur.55.8.1113
   Muller R, 1998, J CHILD NEUROL, V13, P550, DOI 10.1177/088307389801301105
   Odman P, 2005, J REHABIL MED, V37, P263, DOI 10.1080/16501970510032622
   Odman P, 2006, DISABIL REHABIL, V28, P561, DOI 10.1080/00222930500218821
   Palisano R, 2000, PHYS THER, V80, P974, DOI 10.1093/ptj/80.10.974
   Ploughman M, 2007, BRAIN RES, V1150, P207, DOI 10.1016/j.brainres.2007.02.065
   Randall M, 2001, DEV MED CHILD NEUROL, V43, P761, DOI 10.1017/S0012162201001396
   Reddihough D, 1998, DEV MED CHILD NEUROL, V40, P763
   Scherzer A, 2000, EARLY DIAGNOSIS INTE, V0, P0
   Schindl M, 2000, ARCH PHYS MED REHAB, V81, P301, DOI 10.1053/apmr.2000.0810301
   Stiller C, 2003, PHYSICAL & OCCUPATIONAL THERAPY IN PEDIATRICS, V23, P31, DOI 10.1300/J006v23n03_03
   Thaut M, 1997, J NEUROL SCI, V151, P207, DOI 10.1016/S0022-510X(97)00146-9
   Van PR, 2004, CLIN REHABIL, V18, P833, DOI 10.1191/0269215504cr843oa
   Wood E, 2000, DEV MED CHILD NEUROL, V42, P292, DOI 10.1017/S0012162200000529
   Wright F, 2005, CHILD CARE HLTH DEV, V31, P291, DOI 10.1111/j.1365-2214.2005.00511.x
NR 46
TC 20
Z9 24
U1 2
U2 39
PU W B SAUNDERS CO-ELSEVIER INC
PI PHILADELPHIA
PA 1600 JOHN F KENNEDY BOULEVARD, STE 1800, PHILADELPHIA, PA 19103-2899 USA
SN 0003-9993
EI 
J9 ARCH PHYS MED REHAB
PD FEB 15
PY 2008
VL 89
IS 2
BP 251
EP 259
DI 10.1016/j.apmr.2007.08.138
PG 9
WC Rehabilitation; Sport Sciences
SC Rehabilitation; Sport Sciences
GA 260OD
UT WOS:000253018700008
PM 18226648
ER

PT J
AU Zittel, Simone
   Weiller, Cornelius
   Liepert, Joachim
AF Zittel, Simone
   Weiller, Cornelius
   Liepert, Joachim
TI Citalopram improves dexterity in chronic stroke patients
SO NEUROREHABILITATION AND NEURAL REPAIR
LA English
DT Article
DE stroke; citalopram; dexterity
ID serotonin reuptake inhibitor; double-blind; motor-performance; controlled trial; arm function; recovery; amphetamine; physiotherapy; therapy; rehabilitation
AB Background. A majority of stroke patients have persisting motor deficits despite ongoing physiotherapy. Therefore, additional treatment options are desirable. Objective. We investigated if the serotonin reuptake inhibitor, citalopram, would improve motor functions in chronic stroke patients. Methods. In all, 8 patients >6 months after their stroke participated in a double-blind, placebo-controlled, single-dose crossover experiment. The order (first drug then placebo or vice versa) was randomized. Sessions were separated by at least 2 weeks. Motor function was assessed by nine-hole peg test, and measurements of hand grip-strength before drug intake, 2 hours after drug intake, and after 1 hour of training aimed at improving the function of the paretic hand. Results. Compared with placebo, citalopram intake significantly improved performance of the nine-hole peg test for the paretic hand but not for the unaffected hand. Hand grip-strength remained unchanged. Conclusions. A single dose of citalopram can enhance dexterity in chronic stroke patients. This pilot study justifies a test of efficacy of citalopram in a larger group of stroke patients.
C1 [Zittel, Simone] Univ Med Ctr Eppendorf, Dept Neurol, D-20246 Hamburg, Germany.
   [Weiller, Cornelius; Liepert, Joachim] Univ Freiburg, Dept Neurol, Baden Wurttemberg, Germany.
   [Liepert, Joachim] Klin Schmieder, Freiburg, Germany.
RP Zittel, S (通讯作者)，Univ Med Ctr Eppendorf, Dept Neurol, Martinistr 52, D-20246 Hamburg, Germany.
EM s.zittel@uke.uni-hamburg.de
CR Broeks J, 1999, DISABIL REHABIL, V21, P357
   Catterson M, 1996, PHARMACOL TOXICOL, V78, P203, DOI 10.1111/j.1600-0773.1996.tb00206.x
   Crisostomo E, 1988, ANN NEUROL, V23, P94, DOI 10.1002/ana.410230117
   Dam M, 1996, STROKE, V27, P1211, DOI 10.1161/01.STR.27.7.1211
   Feeney D, 2004, RESTOR NEUROL NEUROS, V22, P175
   Gladstone D, 2006, STROKE, V37, P179, DOI 10.1161/01.STR.0000195169.42447.78
   Heller A, 1987, J NEUROL NEUROSUR PS, V50, P714, DOI 10.1136/jnnp.50.6.714
   Hyttel J, 1994, INT CLIN PSYCHOPHARM, V9, P19, DOI 10.1097/00004850-199403001-00004
   Kraghsorensen P, 1981, ACTA PHARMACOL TOX, V48, P53
   Leonard BE, 1992, DRUGS, V43 Suppl 2, P3
   Liepert J, 2005, CLIN NEUROPHYSIOL, V116, P1621, DOI 10.1016/j.clinph.2005.03.002
   Martinsson L, 2003, CEREBROVASC DIS, V16, P338, DOI 10.1159/000072555
   Pariente J, 2001, ANN NEUROL, V50, P718, DOI 10.1002/ana.1257
   Platz T, 2005, RESTOR NEUROL NEUROS, V23, P271
   Plewnia C, 2004, NEUROLOGY, V62, P2124, DOI 10.1212/01.WNL.0000128041.92710.17
   Scheidtmann K, 2001, LANCET, V358, P787, DOI 10.1016/S0140-6736(01)05966-9
   Sonde L, 2001, CEREBROVASC DIS, V12, P253, DOI 10.1159/000047712
   Treig T, 2003, CLIN REHABIL, V17, P590, DOI 10.1191/0269215503cr653oa
   Wade DT, 1989, INT DISABIL STUD, V11, P89
   Walkerbatson D, 1995, STROKE, V26, P2254, DOI 10.1161/01.STR.26.12.2254
   Zittel S, 2007, J NEUROL, V254, P197, DOI 10.1007/s00415-006-0326-5
NR 21
TC 88
Z9 92
U1 0
U2 7
PU SAGE PUBLICATIONS INC
PI THOUSAND OAKS
PA 2455 TELLER RD, THOUSAND OAKS, CA 91320 USA
SN 1545-9683
EI 
J9 NEUROREHAB NEURAL RE
PD MAY-JUN 15
PY 2008
VL 22
IS 3
BP 311
EP 314
DI 10.1177/1545968307312173
PG 4
WC Clinical Neurology; Rehabilitation
SC Neurosciences & Neurology; Rehabilitation
GA 302IM
UT WOS:000255962000009
PM 18219053
ER

PT J
AU Borggraefe, Ingo
   Meyer-heim, Andreas
   Kumar, Anita
   Schaefer, JS
   Berweck, Steffen
   Heinen, Florian
AF Borggraefe, Ingo
   Meyer-heim, Andreas
   Kumar, Anita
   Schaefer, Jan
   Berweck, Steffen
   Heinen, Florian
TI Improved gait parameters after robotic-assisted locomotor treadmill therapy in a 6-year-old child with cerebral palsy
SO MOVEMENT DISORDERS
LA English
DT Article
DE robotic-assisted treadmill therapy; cerebral palsy; task specific learning; children
ID gross motor function; spinal-cord-injury; reliability; orthosis; neurorehabilitation; rehabilitation; validity; walking; stroke; trial
AB Task-specific body-weight-supported treadmill therapy improves walking performance in children with central gait impairment. Modulation of spinal networks and improvement of muscle energy consumption are thought to contribute to this effect. Robotic-assisted treadmill therapy enabled by a driven gait orthosis (DGO) has been established for adults and shown to provide significant improvements in individuals with spinal cord injury and stroke. Recently a pediatric DGO has been developed. Here, we report the results of a 3-week trial of robotic-assisted treadmill therapy of a 6-year-old boy with bilateral spastic cerebral palsy. The boy tolerated the trial very well and showed improved function, speed, and endurance of walking. Introducing methods of robotic medicine to pediatrics may help children with central gait impairment to regain motor function. (C) 2007 Movement Disorder Society.
C1 [Borggraefe, Ingo; Kumar, Anita; Schaefer, Jan Simon; Berweck, Steffen; Heinen, Florian] Univ Munich, Dr Von Haunerschen Childrens Hosp, Dept Pediat Neurol & Dev Med, D-80337 Munich, Germany.
   [Meyer-Heim, Andreas] Univ Childrens Hosp Zurich, Affoltern A Albis, Rehabil Ctr, Zurich, Switzerland.
RP Borggraefe, I (通讯作者)，Univ Munich, Dr Von Haunerschen Childrens Hosp, Dept Pediat Neurol & Dev Med, Lindwurmstr 4, D-80337 Munich, Germany.
EM ingo.borggraefe@med.uni-muenchen.de
CR Barbeau H, 2003, NEUROREHAB NEURAL RE, V17, P3, DOI 10.1177/0888439002250442
   Berweck S, 2004, MOVEMENT DISORD, V19, P0, DOI 10.1002/mds.20088
   Colombo G, 2000, J REHABIL RES DEV, V37, P693
   Dodd K, 2007, DEV MED CHILD NEUROL, V49, P101, DOI 10.1111/j.1469-8749.2007.00101.x
   Edgerton VR, 1997, ADV NEUROL, V72, P233
   Hesse S, 2001, NEUROREHABILITATION, V16, P133
   Husemann B, 2007, STROKE, V38, P349, DOI 10.1161/01.STR.0000254607.48765.cb
   Li A, 2005, EUR RESPIR J, V25, P1057, DOI 10.1183/09031936.05.00134904
   Lotze M, 2003, BRAIN, V126, P866, DOI 10.1093/brain/awg079
   Mayr A, 2007, NEUROREHAB NEURAL RE, V21, P307, DOI 10.1177/1545968307300697
   Nordmark E, 1997, SCAND J REHABIL MED, V29, P25
   Palisano R, 1997, DEV MED CHILD NEUROL, V39, P214, DOI 10.1111/j.1469-8749.1997.tb07414.x
   Peiper A, 1961, CEREBRAL FUNCTION IN, V0, P0
   Schindl M, 2000, ARCH PHYS MED REHAB, V81, P301, DOI 10.1053/apmr.2000.0810301
   Song W, 2003, ARCH PHYS MED REHAB, V84, P0
   Van HH, 2005, ARCH PHYS MED REHAB, V86, P190, DOI 10.1016/j.apmr.2004.02.010
   Wirz M, 2005, ARCH PHYS MED REHAB, V86, P672, DOI 10.1016/j.apmr.2004.08.004
NR 17
TC 46
Z9 49
U1 1
U2 17
PU WILEY-LISS
PI HOBOKEN
PA DIV JOHN WILEY & SONS INC, 111 RIVER ST, HOBOKEN, NJ 07030 USA
SN 0885-3185
EI 
J9 MOVEMENT DISORD
PD JAN 30
PY 2008
VL 23
IS 2
BP 280
EP 283
DI 10.1002/mds.21802
PG 4
WC Clinical Neurology
SC Neurosciences & Neurology
GA 258ME
UT WOS:000252871200020
PM 17999427
ER

PT J
AU Chae, John
   Sheffler, Lynne
   Knutson, Jayme
AF Chae, John
   Sheffler, Lynne
   Knutson, Jayme
TI Neuromuscular Electrical Stimulation for Motor Restoration in Hemiplegia
SO TOPICS IN STROKE REHABILITATION
LA English
DT Article; Proceedings Paper
DE electrical stimulation; motor function; stroke
ID randomized controlled-trial; peroneal nerve-stimulation; poststroke shoulder pain; upper-extremity; functional recovery; stroke patient; implanted neuroprosthesis; hemiparetic patient; dropped foot; arm function
AB Clinical applications of neuromuscular electrical stimulation (NMES) in stroke rehabilitation provide both therapeutic and functional benefits. Therapeutic applications include upper and lower limb motor relearning and reduction of poststroke shoulder pain. There is growing evidence that NMES, especially those approaches that incorporate task-specific strategies, is effective in facilitating upper and lower limb motor relearning. There is also strong evidence that NMES reduces poststroke shoulder subluxation and pain. Functional applications include upper and lower limb neuroprostheses. Lower limb neuroprostheses in the form of peroneal nerve stimulators is effective in enhancing the gait speed of stroke survivors with foot-drop. The development of hand neuroprostheses is in its infancy and must await additional fundamental and technical advances before reaching clinical viability. The limitations of available systems and future developments are discussed.
C1 [Chae, John; Sheffler, Lynne] Case Western Reserve Univ, Dept Phys Med & Rehabil, Cleveland, OH 44106 USA.
   [Chae, John; Knutson, Jayme] Case Western Reserve Univ, Dept Biomed Engn, Cleveland, OH 44106 USA.
   [Chae, John; Sheffler, Lynne] Metrohlth Med Ctr, Dept Phys Med & Rehabil, Cleveland, OH USA.
   [Chae, John; Sheffler, Lynne; Knutson, Jayme] Cleveland Funct Elect Stimulat Ctr, Cleveland, OH USA.
RP Chae, J (通讯作者)，Case Western Reserve Univ, Dept Phys Med & Rehabil, Cleveland, OH 44106 USA.
FU EUNICE KENNEDY SHRIVER NATIONAL INSTITUTE OF CHILD HEALTH &HUMAN DEVELOPMENT [R01HD044816, R01HD049777, K24HD054600] Funding Source: NIH RePORTER; NICHD NIH HHS [R01HD49777, K24HD054600, R01HD044816] Funding Source: Medline
CR Abbruzzese G, 1999, NEUROSCI LETT, V263, P113, DOI 10.1016/S0304-3940(99)00120-2
   Ada L, 2002, AUST J PHYSIOTHER, V48, P257, DOI 10.1016/S0004-9514(14)60165-3
   Alon G, 2003, NEUROREHABILITATION, V18, P215
   Alon G, 2007, NEUROREHAB NEURAL RE, V21, P207, DOI 10.1177/1545968306297871
   Alon G, 2003, J STROKE CEREBROVASC DIS, V12, P209, DOI 10.1016/S1052-3057(03)00076-4
   Alon G, 2002, J STROKE CEREBROVASC DIS, V11, P99, DOI 10.1053/jscd.2002.127107
   Arcos I, 2002, ARTIF ORGANS, V26, P228, DOI 10.1046/j.1525-1594.2002.06938.x
   Baker L, 1986, PHYS THER, V66, P1930, DOI 10.1093/ptj/66.12.1930
   Bogataj U, 1989, PHYS THER, V69, P319, DOI 10.1093/ptj/69.5.319
   Bogataj U, 1995, PHYS THER, V75, P490, DOI 10.1093/ptj/75.6.490
   Bowman B, 1979, ARCH PHYS MED REHAB, V60, P497
   Bradbury E, 2006, NAT REV NEUROSCI, V7, P644, DOI 10.1038/nrn1964
   Burridge J, 2007, J REHABIL MED, V39, P212, DOI 10.2340/16501977-0039
   Burridge J, 1997, CLIN REHABIL, V11, P201, DOI 10.1177/026921559701100303
   Cauraugh J, 2000, STROKE, V31, P1360, DOI 10.1161/01.STR.31.6.1360
   Cauraugh J, 2002, STROKE, V33, P1589, DOI 10.1161/01.STR.0000016926.77114.A6
   Chae J, 2005, AM J PHYS MED REHAB, V84, P832, DOI 10.1097/01.phm.0000184154.01880.72
   Chae J, 1998, STROKE, V29, P975, DOI 10.1161/01.STR.29.5.975
   Chae J, 2003, NEUROREHAB NEURAL RE, V17, P109, DOI 10.1177/0888439003017002005
   Chae J, 2001, AM J PHYS MED REHAB, V80, P296, DOI 10.1097/00002060-200104000-00014
   Chae J, 2007, NEUROREHAB NEURAL RE, V16, P16
   Chantraine A, 1999, ARCH PHYS MED REHAB, V80, P328, DOI 10.1016/S0003-9993(99)90146-6
   Chen C, 2000, KAOHSIUNG JOURNAL OF MEDICAL SCIENCES, V16, P525
   Cozean C, 1988, ARCH PHYS MED REHAB, V69, P401
   Daly J, 2000, J NEUROL SCI, V179, P103, DOI 10.1016/S0022-510X(00)00391-9
   Daly J, 2006, STROKE, V37, P172, DOI 10.1161/01.STR.0000195129.95220.77
   Davis J, 2001, J REHABIL RES DEV, V38, P609
   De KJ, 2005, J REHABIL MED, V37, P65, DOI 10.1080/16501970410024190
   De KJ, 2002, CLIN REHABIL, V16, P350, DOI 10.1191/0269215502cr504oa
   Faghri P, 1994, ARCH PHYS MED REHAB, V75, P73
   Fasoli SE, 2004, TOP STROKE REHABIL, V11, P11
   Fields R, 1987, ARCH PHYS MED REHAB, V68, P407
   Francisco G, 1998, ARCH PHYS MED REHAB, V79, P570, DOI 10.1016/S0003-9993(98)90074-0
   Goldstein L, 2003, BRAIN INJURY, V17, P685, DOI 10.1080/0269905031000107179
   Graupe D, 1998, SURG NEUROL, V50, P202, DOI 10.1016/S0090-3019(98)00074-3
   Han B, 2003, AM J PHYS MED REHAB, V82, P17, DOI 10.1097/01.PHM.0000043516.69441.15
   Hoffer J, 1996, J REHABIL RES DEV, V33, P145
   Kimberley T, 2004, EXP BRAIN RES, V154, P450, DOI 10.1007/s00221-003-1695-y
   Kljajic M, 1992, SCAND J REHABIL MED, V24, P121
   Knutson J, 2007, ARCH PHYS MED REHAB, V88, P513, DOI 10.1016/j.apmr.2007.01.003
   Kobayashi H, 1999, J ELECTROMYOGR KINES, V9, P327, DOI 10.1016/S1050-6411(99)00008-5
   Kottink A, 2004, ARTIF ORGANS, V28, P577, DOI 10.1111/j.1525-1594.2004.07310.x
   Kottink A, 2007, ARCH PHYS MED REHAB, V88, P971, DOI 10.1016/j.apmr.2007.05.002
   Kowalczewski J, 2007, ARCH PHYS MED REHAB, V88, P833, DOI 10.1016/j.apmr.2007.03.036
   Kraft G, 1992, ARCH PHYS MED REHAB, V73, P220
   Krakauer J, 2006, CURR OPIN NEUROL, V19, P84, DOI 10.1097/01.wco.0000200544.29915.cc
   Krebs H, 2000, J REHABIL RES DEV, V37, P639
   Lauer R, 1999, NEUROREPORT, V10, P1767, DOI 10.1097/00001756-199906030-00026
   Leandri M, 1990, SCAND J REHABIL MED, V22, P69
   Lee R, 1995, CAN J NEUROL SCI, V22, P257, DOI 10.1017/S0317167100039445
   Levin M, 1992, ELECTROEN CLIN NEURO, V85, P131, DOI 10.1016/0168-5597(92)90079-Q
   Lieberson WT, 1961, ARCH PHYS MED REHAB, V42, P101
   Linn S, 1999, STROKE, V30, P963, DOI 10.1161/01.STR.30.5.963
   Luft A, 2004, JAMA-J AM MED ASSOC, V292, P1853, DOI 10.1001/jama.292.15.1853
   Merletti R, 1978, SCAND J REHABIL MED, V10, P147
   Merletti R, 1975, ARCH PHYS MED REHAB, V56, P507
   Moe J, 1962, J LANCET, V82, P285
   Nudo R, 2001, MUSCLE NERVE, V24, P1000, DOI 10.1002/mus.1104
   Peckham P, 2001, ARCH PHYS MED REHAB, V82, P1380, DOI 10.1053/apmr.2001.25910
   Popovic D, 2004, CAN J PHYSIOL PHARM, V82, P749, DOI 10.1139/Y04-057
   Powell J, 1999, STROKE, V30, P1384, DOI 10.1161/01.STR.30.7.1384
   Price C, 2001, CLIN REHABIL, V15, P5, DOI 10.1191/026921501670667822
   Rebersek S, 1973, ARCH PHYS MED REHAB, V54, P378
   Renzenbrink G, 2004, CLIN REHABIL, V18, P359, DOI 10.1191/0269215504cr759oa
   Ridding M, 1999, EXP BRAIN RES, V126, P536, DOI 10.1007/s002210050762
   Robbins S, 2006, ARCH PHYS MED REHAB, V87, P853, DOI 10.1016/j.apmr.2006.02.026
   Rose F, 2005, CYBERPSYCHOL BEHAV, V8, P241, DOI 10.1089/cpb.2005.8.241
   Salter A, 2004, NEUROMODULATION, V7, P38, DOI 10.1111/j.1525-1403.2004.04005.x
   Sheffler L, 2007, NEUROREHAB NEURAL RE, V21, P366, DOI 10.1177/1545968306297869
   Sheffler L, 2007, MUSCLE NERVE, V35, P562, DOI 10.1002/mus.20758
   Sheffler L, 2006, NEUROREHAB NEURAL RE, V20, P355, DOI 10.1177/1545968306287925
   Shimada Y, 2006, NEUROMODULATION, V9, P234, DOI 10.1111/j.1525-1403.2006.00065.x
   Smith G, 2003, EXP BRAIN RES, V150, P33, DOI 10.1007/s00221-003-1405-9
   Snels I, 2002, AM J PHYS MED REHAB, V81, P150, DOI 10.1097/00002060-200202000-00013
   Sonde L, 1998, SCAND J REHABIL MED, V30, P95
   Sonde L, 2000, CLIN REHABIL, V14, P14, DOI 10.1191/026921500673534278
   Spiegel J, 1999, CLIN NEUROPHYSIOL, V110, P47, DOI 10.1016/S0168-5597(98)00043-4
   Stanic U, 1978, SCAND J REHABIL MED, V10, P75
   Stein R, 2006, NEUROREHAB NEURAL RE, V20, P371, DOI 10.1177/1545968306289292
   Taylor P, 1999, ARTIF ORGANS, V23, P440, DOI 10.1046/j.1525-1594.1999.06374.x
   Van TJ, 2006, DISABIL REHABIL, V28, P645, DOI 10.1080/09638280500277057
   Vanouwenaller C, 1986, ARCH PHYS MED REHAB, V67, P23
   Volpe BT, 2005, CURR NEUROL NEUROSCI REP, V5, P465, DOI 10.1007/s11910-005-0035-y
   Wang R, 2000, AM J PHYS MED REHAB, V79, P385, DOI 10.1097/00002060-200007000-00011
   Wang R, 2002, AM J PHYS MED REHAB, V81, P283, DOI 10.1097/00002060-200204000-00007
   Waters R, 1975, J BONE JOINT SURG AM, V57, P1047, DOI 10.2106/00004623-197557080-00002
   Weber D, 2004, CAN J PHYSIOL PHARM, V82, P784, DOI 10.1139/Y04-078
   Weber D, 2005, IEEE T NEUR SYS REH, V13, P242, DOI 10.1109/TNSRE.2005.847385
   Winchester P, 1983, PHYS THER, V63, P1096, DOI 10.1093/ptj/63.7.1096
   Wolf S, 2006, JAMA-J AM MED ASSOC, V296, P2095, DOI 10.1001/jama.296.17.2095
   Wong A, 1999, AM J PHYS MED REHAB, V78, P117, DOI 10.1097/00002060-199903000-00006
   Yan T, 2005, STROKE, V36, P80, DOI 10.1161/01.STR.0000149623.24906.63
   Yu D, 2004, ARCH PHYS MED REHAB, V85, P695, DOI 10.1016/j.apmr.2003.07.015
   Yu D, 2001, ARCH PHYS MED REHAB, V82, P20, DOI 10.1053/apmr.2001.18666
   Yu D, 2001, ARCH PHYS MED REHAB, V82, P756, DOI 10.1053/apmr.2001.23310
NR 97
TC 86
Z9 99
U1 0
U2 28
PU TAYLOR & FRANCIS LTD
PI ABINGDON
PA 2-4 PARK SQUARE, MILTON PARK, ABINGDON OR14 4RN, OXON, ENGLAND
SN 1074-9357
EI 
J9 TOP STROKE REHABIL
PD SEP-OCT 15
PY 2008
VL 15
IS 5
BP 412
EP 426
DI 10.1310/tsr1505-412
PG 15
WC Rehabilitation
SC Rehabilitation
GA 359ZH
UT WOS:000260026300003
PM 19008202
ER

PT J
AU Beekhuizen, KS
   Field-fote, EC
AF Beekhuizen, Kristina
   Field-fote, Edelle
TI Sensory stimulation augments training in persons with the effects of massed practice tetraplegia
SO ARCHIVES OF PHYSICAL MEDICINE AND REHABILITATION
LA English
DT Article; Proceedings Paper
DE hand; motor skills; neuronal plasticity; rehabilitation; spinal cord injuries
ID induced movement therapy; spinal-cord-injury; upper extremity function; motor function-test; somatosensory stimulation; cortical reorganization; stroke patient; plasticity; rehabilitation
AB Objective: To compare functional changes and cortical neuroplasticity associated with hand and upper extremity use after massed (repetitive task-oriented practice) training, somatosensory stimulation, massed practice training combined with somatosensory stimulation, or no intervention, in persons with chronic incomplete tetraplegia. Design: Participants were randomly assigned to 1 of 4 groups: massed practice training combined with somatosensory peripheral nerve stimulation (MP+SS), somatosensory peripheral nerve stimulation only (SS), massed practice training only (MP), and no intervention (control). Setting: University medical school setting. Participants: Twenty-four subjects with chronic incomplete tetraplegia. Interventions: Intervention sessions were 2 hours per session, 5 days a week for 3 weeks. Massed practice training consisted of repetitive practice of functional tasks requiring skilled hand and upper-extremity use. Somatosensory stimulation consisted of median nerve stimulation with intensity set below motor threshold. Main Outcome Measures: Pre- and post-testing assessed changes in functional hand use (Jebsen-Taylor Hand Function Test), functional upper-extremity use (Wolf Motor Function Test), pinch grip strength (key pinch force), sensory function (monofilament testing), and changes in cortical excitation (motor evoked potential threshold). Results: The 3 groups showed significant improvements in hand function after training. The MP+SS and SS groups ha significant improvements in upper-extremity function and pinch strength compared with the control group, but only the MP+SS group had a significant change in sensory scores compared with the control group. The MP+SS and MP groups had greater change in threshold measures of cortical excitability. Conclusions: People with chronic incomplete tetraplegia obtain functional benefits from massed practice of task-oriented skills. Somatosensory stimulation appears to be a valuable adjunct to training programs designed to improve hand and upper-extremity function in these subjects.
C1 [Field-Fote, Edelle C.] Univ Miami, Sch Med, Miami Project Cure Paralysis, Miami, FL 33136 USA.
   [Beekhuizen, Kristina S.] Dept Vet Affairs Med Ctr, Miami, FL USA.
   [Field-Fote, Edelle C.] Univ Miami, Sch Med, Dept Phys Therapy, Miami, FL USA.
   [Beekhuizen, Kristina S.] Nova SE Univ, Dept Phys Therapy, Ft Lauderdale, FL 33314 USA.
RP Field-Fote, EC (通讯作者)，Univ Miami, Sch Med, Miami Project Cure Paralysis, 1095 NW 14 Ter R-48, Miami, FL 33136 USA.
CR *americanspinalinjuryassociation&internationalmedicalsocietyofparaplegia , 2000, INT STAND NEUR FUNCT, V0, P0
   Beekhuizen K, 2005, NEUROREHAB NEURAL RE, V19, P33, DOI 10.1177/1545968305274517
   Blanton S, 1999, PHYS THER, V79, P847, DOI 10.1093/ptj/79.9.847
   Colyer R, 1981, J BONE JOINT SURG AM, V63, P376, DOI 10.2106/00004623-198163030-00008
   Conforto A, 2002, ANN NEUROL, V51, P122, DOI 10.1002/ana.10070
   Conforto A, 2007, J NEUROL, V254, P333, DOI 10.1007/s00415-006-0364-z
   Darian-smith I, 1999, EXP BRAIN RES, V128, P101, DOI 10.1007/s002210050824
   Dromerick A, 2000, STROKE, V31, P2984, DOI 10.1161/01.STR.31.12.2984
   Field-fote E, 2004, EXERC SPORT SCI REV, V32, P155
   Green J, 1998, NEUROLOGY, V50, P1115, DOI 10.1212/WNL.50.4.1115
   Green J, 1999, NEUROLOGY, V53, P736, DOI 10.1212/WNL.53.4.736
   Hoffman L, 2007, PHYS THER, V87, P208, DOI 10.2522/ptj.20050365
   Levy C, 2001, AM J PHYS MED REHAB, V80, P4, DOI 10.1097/00002060-200101000-00003
   Liepert J, 1998, NEUROSCI LETT, V250, P5, DOI 10.1016/S0304-3940(98)00386-3
   Liepert J, 2000, STROKE, V31, P1210, DOI 10.1161/01.STR.31.6.1210
   Miltner W, 1999, STROKE, V30, P586, DOI 10.1161/01.STR.30.3.586
   Morris D, 2001, ARCH PHYS MED REHAB, V82, P750, DOI 10.1053/apmr.2001.23183
   Nelles G, 2001, NEUROIMAGE, V13, P1146, DOI 10.1006/nimg.2001.0757
   Nudo R, 1998, NEUROL REP, V22, P61
   Page S, 2004, ARCH PHYS MED REHAB, V85, P1377, DOI 10.1016/j.apmr.2003.12.031
   Panizza M, 1992, ELECTROEN CLIN NEURO, V85, P22, DOI 10.1016/0168-5597(92)90097-U
   Ridding M, 2000, EXP BRAIN RES, V131, P135, DOI 10.1007/s002219900269
   Rosen B, 2000, J HAND SURG-AM, V25A, P535, DOI 10.1053/jhsu.2000.6458
   Rossini P, 2000, BRAIN RES REV, V33, P131, DOI 10.1016/S0169-328X(00)00090-5
   Snoek G, 2004, SPINAL CORD, V42, P526, DOI 10.1038/sj.sc.3101638
   Van TJ, 2002, SPINAL CORD, V40, P51, DOI 10.1038/sj.sc.3101261
   Whitall J, 2000, STROKE, V31, P2390, DOI 10.1161/01.STR.31.10.2390
   Wolf S, 2002, NEUROLOGIST, V8, P325, DOI 10.1097/00127893-200211000-00001
   Wolf S, 2001, STROKE, V32, P1635, DOI 10.1161/01.STR.32.7.1635
NR 30
TC 70
Z9 73
U1 2
U2 13
PU W B SAUNDERS CO-ELSEVIER INC
PI PHILADELPHIA
PA 1600 JOHN F KENNEDY BOULEVARD, STE 1800, PHILADELPHIA, PA 19103-2899 USA
SN 0003-9993
EI 
J9 ARCH PHYS MED REHAB
PD APR 15
PY 2008
VL 89
IS 4
BP 602
EP 608
DI 10.1016/j.apmr.2007.11.021
PG 7
WC Rehabilitation; Sport Sciences
SC Rehabilitation; Sport Sciences
GA 289IG
UT WOS:000255047600002
PM 18373988
ER

PT J
AU Gilles, CD
   Arnould, Carlyne
   Thonnard, Jean-Louis
   Lejeune, TM
AF Gilles, Caty
   Arnould, Carlyne
   Thonnard, Jean-louis
   Lejeune, Thierry
TI ABILOCO-KIDS: A RASCH-BUILT 10-ITEM QUESTIONNAIRE FOR ASSESSING LOCOMOTION ABILITY IN CHILDREN WITH CEREBRAL PALSY
SO JOURNAL OF REHABILITATION MEDICINE
LA English
DT Article
DE locomotion; questionnaire; children; cerebral palsy; outcome assessment
ID gross motor function; functional assessment; walking; reliability; disability; management; validity; stroke; scale
AB Objective: To develop a questionnaire (ABILOCO-Kids) based on the Rasch measurement model that assesses locomotion ability in children with cerebral palsy. Design: Prospective study and questionnaire development. Subjects: A total of 113 children with cerebral palsy (10 (standard deviation 2.5) years old). Methods: A 41-item questionnaire was developed based on existing scales and on the clinical experience of professionals in the field of rehabilitation. This questionnaire was tested separately on the 113 children with cerebral pals.), and their parents. Their responses were analysed using the Rasch model (RUMM-2020 (R)) to select items that had an ordered rating scale and that fit a unidimensional model. Results: The final ABILOCO-Kids scale consisted of 10 locomotion activities, of which difficulty was rated by the parents. The parents gave a more precise assessment of their children's ability than the children themselves, leading to a,wider range of measurement that was well-targeted on the sample population and that had good reliability (r = 0.97) and reproducibility (intraclass correlation coefficient = 0.96). Item calibration did not vary with age, sex or clinical presentation (hemiplegia. diplegia, quadriplegia). The concurrent validity of the ABILOCO-Kids questionnaire was also shown by its correlation with the Gross Motor Function Classification System. Conclusion: The ABILOCO-Kids questionnaire has good psychometric qualities for measuring a wide range of locomotion abilities in children with cerebral palsy.
C1 [Gilles, Caty D.; Arnould, Carlyne; Thonnard, Jean-Louis; Lejeune, Thierry M.] Catholic Univ Louvain, Clin Univ St Luc, Dept Phys Med & Rehabil, BE-1200 Brussels, Belgium.
RP Gilles, CD (通讯作者)，Catholic Univ Louvain, Clin Univ St Luc, Dept Phys Med & Rehabil, Ave Hippocrate 10, BE-1200 Brussels, Belgium.
EM Gilles.Caty@uclouvain.be
CR Andrich D, 2005, INTERPRETING RUMM 2, V0, P0
   Andrich D, 1996, RASCH MEAS T, V9, P464
   Arnould C, 2004, NEUROLOGY, V63, P1045, DOI 10.1212/01.WNL.0000138423.77640.37
   Bowen A, 2001, AGE AGEING, V30, P319, DOI 10.1093/ageing/30.4.319
   Butler P, 1992, DEV MED CHILD NEUROL, V34, P567
   Caty G, 2008, ARCH PHYS MED REHAB, V89, P284, DOI 10.1016/j.apmr.2007.08.155
   Chambers C, 2002, J PEDIATR PSYCHOL, V27, P27, DOI 10.1093/jpepsy/27.1.27
   Deluca P, 1997, J PEDIATR ORTHOPED, V17, P608, DOI 10.1097/00004694-199709000-00007
   Fisher W, 1992, RASCH MEAS T, V6, P238
   Gormley M, 2001, EUR J NEUROL, V8, P127, DOI 10.1046/j.1468-1331.2001.00045.x
   Graham H, 2004, J PEDIATR ORTHOPED, V24, P514, DOI 10.1097/01241398-200409000-00011
   Haley S, 2012, PEDIAT EVALUATION DI, V2nd, P0
   Holland P, 1993, DIFFERENTIAL ITEM FU, V0, P0
   Kuban K, 1994, NEW ENGL J MED, V330, P188, DOI 10.1056/NEJM199401203300308
   Mcdowell B, 2005, DEV MED CHILD NEUROL, V47, P744, DOI 10.1017/S0012162205001568
   Merbitz C, 1989, ARCH PHYS MED REHAB, V70, P308
   Mutch L, 1992, DEV MED CHILD NEUROL, V34, P547
   Nene A, 1993, J BONE JOINT SURG BR, V75, P488, DOI 10.1302/0301-620X.75B3.8496229
   Novacheck T, 2000, J PEDIATR ORTHOPED, V20, P75, DOI 10.1097/00004694-200001000-00017
   Ottenbacher K, 2000, ARCH PHYS MED REHAB, V81, P1317, DOI 10.1053/apmr.2000.9387
   Palisano R, 1997, DEV MED CHILD NEUROL, V39, P214, DOI 10.1111/j.1469-8749.1997.tb07414.x
   Patrick J, 2001, ARCH DIS CHILD, V85, P275, DOI 10.1136/adc.85.4.275
   Rasch G, 1992, PROBABILISTIC MODELS, V0, P0
   Rosenbaum P, 2003, BRIT MED J, V326, P970, DOI 10.1136/bmj.326.7396.970
   Russell D, 1989, DEV MED CHILD NEUROL, V31, P341
   Shrout P, 1971, PSYCHOL BULL, V86, P420
   Smith RM, 1998, J OUTCOME MEAS, V2, P66
   Verrips G, 2001, J CLIN EPIDEMIOL, V54, P475, DOI 10.1016/S0895-4356(00)00317-6
   Vogels T, 1998, QUAL LIFE RES, V7, P457, DOI 10.1023/A:1008848218806
   Woollacott M, 2004, CLIN DISORDERS BALAN, V0, P39
   *worldhealthorganization , 2007, ICF CY INT CLASS FUN, V0, P0
   Wright B, 1982, RATING SCALE ANAL, V0, P0
   Wright B, 1989, ARCH PHYS MED REHAB, V70, P857
   Young N, 1995, ARCH PHYS MED REHAB, V76, P913, DOI 10.1016/S0003-9993(95)80066-2
   Young N, 2000, J CLIN EPIDEMIOL, V53, P125, DOI 10.1016/S0895-4356(99)00113-4
NR 35
TC 28
Z9 28
U1 0
U2 7
PU FOUNDATION REHABILITATION INFORMATION
PI UPPSALA
PA TRADGARDSGATAN 14, UPPSALA, SE-753 09, SWEDEN
SN 1650-1977
EI 
J9 J REHABIL MED
PD NOV 15
PY 2008
VL 40
IS 10
BP 823
EP 830
DI 10.2340/16501977-0267
PG 8
WC Rehabilitation; Sport Sciences
SC Rehabilitation; Sport Sciences
GA 400EN
UT WOS:000262850900007
PM 19242619
ER

PT J
AU Chen, Jeng-Rung
   Cheng, Guang-Yan
   Sheu, Ching-Chung
   Tseng, Guo-Fang
   Wang, Tsyr-Jiuan
   Huang, Yong-San
AF Chen, Jeng-rung
   Cheng, Guang-yan
   Sheu, Ching-chung
   Tseng, Guo-fang
   Wang, Tsyr-jiuan
   Huang, Yong-san
TI Transplanted bone marrow stromal cells migrate, differentiate and improve motor function in rats with experimentally induced cerebral stroke
SO JOURNAL OF ANATOMY
LA English
DT Article
DE astrocyte; bone marrow stromal cells; cerebral stroke; differentiation; migration; oligodendrocyte
ID traumatic brain-injury; mesenchymal stem-cell; spinal-cord; intracerebral transplantation; ischemic brain; growth-factor; therapeutic benefit; neural phenotype; focal ischemia; adult rat
AB Bone marrow stromal cells are multipotential cells that can be induced to differentiate into osteoblasts, chondrocytes, myocytes and adipocytes in different microenvironments. Recent studies revealed that bone marrow stromal cells could improve neurological deficits of various damages or diseases of the central nervous system such as Parkinson's disease, brain trauma, spinal cord injury and multiple sclerosis, and promote glia-axonal remodeling in animal brain subjected to an experimentally induced stroke. In the present study, bone marrow stromal cells were intracerebrally transplanted into the cerebrum following a transient middle cerebral artery occlusion. Our aim was to find out whether the bone marrow stromal cells could survive and express neural phenotypic proteins and, in addition, whether they could restore the behavioral and functional deficits of the cerebral ischemic rats. Our results demonstrated that transplanted bone marrow stromal cells survived and migrated to areas around the lesion site. Some of them exhibited marker proteins of astrocytes and oligodendrocytes. Bone marrow stromal cell implantation significantly reduced the transient middle cerebral artery occlusion-induced cortical loss and thinning of the white matter and enhanced cortical beta-III-tubulin immunoreactivity. Rats implanted with bone marrow stromal cells showed significant improvement in their performance of elevated body swing test and forelimb footprint analysis and only transient recovery of the adhesive-removal test. Our data support bone marrow stromal cells as a valuable source of autologous or allogenic donor cells for transplantation to improve the outcome following cerebral ischemia.
C1 [Chen, Jeng-Rung; Cheng, Guang-Yan; Sheu, Ching-Chung; Huang, Yong-San] Natl Chung Hsing Univ, Dept Vet Med, Coll Vet Med, Taichung 402, Taiwan.
   [Tseng, Guo-Fang] Tzu Chi Univ, Dept Anat, Coll Med, Hualien, Taiwan.
   [Wang, Tsyr-Jiuan] Natl Taichung Nursing Coll, Dept Nursing, Taichung, Taiwan.
RP Huang, YS (通讯作者)，Natl Chung Hsing Univ, Dept Vet Med, Coll Vet Med, 250 Kuo Kuang Rd, Taichung 402, Taiwan.
EM wtj@ntcnc.edu.tw; yshuang@mail.nchu.edu.tw
FU National Science Council of Taiwan [NSC-95-2313-B-005-046, NSC-95-2320-B-438-001]
CR Azizi S, 1998, P NATL ACAD SCI USA, V95, P3908, DOI 10.1073/pnas.95.7.3908
   Bederson J, 1986, STROKE, V17, P1304, DOI 10.1161/01.STR.17.6.1304
   Bednar M, 1994, NEUROL RES, V16, P129
   Bjorklund A, 2000, NAT NEUROSCI, V3, P537, DOI 10.1038/75705
   Borlongan C, 1998, NEUROREPORT, V9, P3615, DOI 10.1097/00001756-199811160-00012
   Bradbury E, 2002, NATURE, V416, P636, DOI 10.1038/416636a
   Brazelton T, 2000, SCIENCE, V290, P1775, DOI 10.1126/science.290.5497.1775
   Cao Q, 2007, J NEUROSCI RES, V85, P116, DOI 10.1002/jnr.21092
   Chen C, 2007, J NEUROCHEM, V102, P1831, DOI 10.1111/j.1471-4159.2007.04652.x
   Chen J, 2000, NEUROPHARMACOLOGY, V39, P711, DOI 10.1016/S0028-3908(00)00006-X
   Chen J, 2003, J NEUROSCI RES, V73, P778, DOI 10.1002/jnr.10691
   Chen J, 2003, CIRC RES, V92, P692, DOI 10.1161/01.RES.0000063425.51108.8D
   Chen J, 2001, STROKE, V32, P1005, DOI 10.1161/01.STR.32.4.1005
   Chen J, 2001, J NEUROL SCI, V189, P49, DOI 10.1016/S0022-510X(01)00557-3
   Chen Q, 2005, J NEUROSCI RES, V80, P611, DOI 10.1002/jnr.20494
   Chen X, 2002, NEUROPATHOLOGY, V22, P275, DOI 10.1046/j.1440-1789.2002.00450.x
   Chen Y, 2007, J CELL BIOCHEM, V102, P52, DOI 10.1002/jcb.21275
   Cheng S, 1994, ENDOCRINOLOGY, V134, P277, DOI 10.1210/en.134.1.277
   Chopp M, 2000, NEUROREPORT, V11, P3001, DOI 10.1097/00001756-200009110-00035
   Demedinaceli L, 1982, EXP NEUROL, V77, P634, DOI 10.1016/0014-4886(82)90234-5
   Dormady S, 2001, J HEMATOTH STEM CELL, V10, P125, DOI 10.1089/152581601750098372
   Eaves C, 1991, BLOOD, V78, P110
   Gao J, 2001, CELLS TISSUES ORGANS, V169, P12, DOI 10.1159/000047856
   Garcia R, 2004, BIOCHEM BIOPH RES CO, V316, P753, DOI 10.1016/j.bbrc.2004.02.111
   Grassel S, 2007, ORTHOPADE, V36, P227, DOI 10.1007/s00132-007-1058-7
   Hermann A, 2006, J NEUROSCI RES, V83, P1502, DOI 10.1002/jnr.20840
   Hofstetter C, 2002, P NATL ACAD SCI USA, V99, P2199, DOI 10.1073/pnas.042678299
   Iihoshi S, 2004, BRAIN RES, V1007, P1, DOI 10.1016/j.brainres.2003.09.084
   Isayama K, 1991, STROKE, V22, P1394, DOI 10.1161/01.STR.22.11.1394
   Ishibashi S, 2003, ACT NEUR S, V86, P159
   Ishibashi S, 2003, STROKE, V34, P1501, DOI 10.1161/01.STR.0000074034.32371.13
   Jiang Y, 2002, NATURE, V418, P41, DOI 10.1038/nature00870
   Kao T, 2006, NEUROCHEM INT, V48, P166, DOI 10.1016/j.neuint.2005.10.008
   Kronenwett R, 2006, MED KLIN, V101, P182
   Li Y, 2006, EXP NEUROL, V198, P313, DOI 10.1016/j.expneurol.2005.11.029
   Li Y, 2002, NEUROLOGY, V59, P514, DOI 10.1212/WNL.59.4.514
   Li Y, 2001, NEUROLOGY, V56, P1666, DOI 10.1212/WNL.56.12.1666
   Liao S, 2004, NEUROSCI LETT, V372, P40, DOI 10.1016/j.neulet.2004.09.013
   Lu D, 2001, NEUROREPORT, V12, P559, DOI 10.1097/00001756-200103050-00025
   Lu J, 2006, NEUROSCI LETT, V398, P12, DOI 10.1016/j.neulet.2005.12.053
   Mahmood A, 2004, NEUROSURGERY, V55, P1185, DOI 10.1227/01.NEU.0000141042.14476.3C
   Mahmood A, 2003, NEUROSURGERY, V53, P697, DOI 10.1227/01.NEU.0000079333.61863.AA
   Mahmood A, 2002, J NEUROTRAUM, V19, P1609, DOI 10.1089/089771502762300265
   Mezey E, 2000, SCIENCE, V290, P1779, DOI 10.1126/science.290.5497.1779
   Mimura T, 2005, J NEUROPATH EXP NEUR, V64, P1108, DOI 10.1097/01.jnen.0000190068.03009.b5
   Munoz-elias G, 2004, J NEUROSCI, V24, P4585, DOI 10.1523/JNEUROSCI.5060-03.2004
   Ohta M, 2004, EXP NEUROL, V187, P266, DOI 10.1016/j.expneurol.2004.01.021
   Owen M, 1988, J CELL SCI, V0, P63
   Owen M, 1988, CIBA F SYMP, V136, P42
   Pittenger M, 1999, SCIENCE, V284, P143, DOI 10.1126/science.284.5411.143
   Sensebe L, 1997, STEM CELLS, V15, P133, DOI 10.1002/stem.150133
   Seyfried D, 2006, J NEUROSURG, V104, P313, DOI 10.3171/jns.2006.104.2.313
   Shen L, 2006, NEUROSCIENCE, V137, P393, DOI 10.1016/j.neuroscience.2005.08.092
   Sughrue M, 2006, J NEUROSCI METH, V151, P83, DOI 10.1016/j.jneumeth.2005.04.023
   Suzuki H, 2004, BIOCHEM BIOPH RES CO, V322, P918, DOI 10.1016/j.bbrc.2004.07.201
   Tanaka R, 1995, STROKE, V26, P2154, DOI 10.1161/01.STR.26.11.2154
   Vendrame M, 2004, STROKE, V35, P2390, DOI 10.1161/01.STR.0000141681.06735.9b
   Wang Z, 2002, NEUROSCIENCE, V113, P629, DOI 10.1016/S0306-4522(02)00204-X
   Wlodarski KH, 2006, ORTOP TRAUMATOL REHABIL, V8, P573
   Yu S, 2006, BIOCHEM BIOPH RES CO, V344, P1071, DOI 10.1016/j.bbrc.2006.03.231
   Zhao L, 2002, EXP NEUROL, V174, P11, DOI 10.1006/exnr.2001.7853
NR 61
TC 50
Z9 61
U1 0
U2 10
PU WILEY
PI HOBOKEN
PA 111 RIVER ST, HOBOKEN 07030-5774, NJ USA
SN 0021-8782
EI 
J9 J ANAT
PD SEP 15
PY 2008
VL 213
IS 3
BP 249
EP 258
DI 10.1111/j.1469-7580.2008.00948.x
PG 10
WC Anatomy & Morphology
SC Anatomy & Morphology
GA 341QY
UT WOS:000258731000005
PM 18647194
ER

PT J
AU Hiscock, Andy
   Miller, Simon
   Rothwell, John
   Tallis, RC
   Pomeroy, VM
AF Hiscock, Andy
   Miller, Simon
   Rothwell, John
   Tallis, Raymond
   Pomeroy, Valerie
TI Informing dose-finding studies of repetitive transcranial magnetic stimulation to enhance motor function: A qualitative systematic review
SO NEUROREHABILITATION AND NEURAL REPAIR
LA English
DT Review
DE stroke; rehabilitation; motor function; transcranial magnetic stimulation
ID cortical silent period; low-frequency rtm; corticospinal excitability; interindividual variability; corticomotor excitability; shoulder position; parkinsons-disease; hand function; cortex; stroke
AB Repetitive transcranial magnetic stimulation (rTMS) of the lesioned hemisphere might enhance motor recovery after stroke, but the appropriate dose (parameters of rTMS) remains uncertain. The present review collates evidence of the effect of rTMS on corticospinal pathway excitability and motor function in healthy adults and in people after stroke. Methods. The authors searched MEDLINE and EMBASE (1996 to April 2007), their own collection of peer-reviewed articles, and the reference lists of included studies. They included healthy adults or people with stroke who received rTMS to the primary motor cortex to facilitate or inhibit contralateral corticospinal excitability or movement control. Findings. Of the 625 references identified, 37 studies were included with 455 healthy adults (34 studies) and 69 people with stroke (3 studies). For healthy adults, the effects of rTMS on corticospinal pathway excitability varied within each frequency, for example, 1 Hz rTMS was found to facilitate, inhibit, and have no effect on amplitude of motor-evoked potentials (MEPs). After stroke there was a trend for recovery of MEPs (ie, presence of MEPs) after 10 daily sessions of 3 Hz rTMS (one study). Motor function in healthy adults might be adversely affected by 1 Hz rTMS (two studies), whereas combined frequency rTMS was found to have no effect (one study). Interpretation. There is as yet insufficient published evidence to guide the dose of rTMS to the lesioned hemisphere after stroke to improve recovery of a paretic limb. Moreover, it is apparent that there is variability in response to rTMS in healthy adults. Dose-finding studies in groups of well-characterized stroke patients are needed.
C1 [Hiscock, Andy; Miller, Simon; Tallis, Raymond C.; Pomeroy, Valerie M.] St Georges Univ London, Ctr Rehabil & Ageing, London SW17 ORE, England.
   [Miller, Simon] Newcastle Univ, London, England.
   [Rothwell, John] Inst Neurol, Sobell Dept, London WC1N 3BG, England.
RP Pomeroy, VM (通讯作者)，St Georges Univ London, Ctr Rehabil & Ageing, Cranmer Terrace, London SW17 ORE, England.
EM Pomeroy@uea.ac.uk
CR Anand S, 2002, BRAIN COGNITION, V50, P366, DOI 10.1016/S0278-2626(02)00512-2
   Arai N, 2005, CLIN NEUROPHYSIOL, V116, P605, DOI 10.1016/j.clinph.2004.09.020
   Bastings E, 2002, NEUROREHAB NEURAL RE, V16, P275, DOI 10.1177/154596802401105207
   Berardelli A, 1999, EXP BRAIN RES, V125, P82, DOI 10.1007/s002210050661
   Berardelli A, 1998, EXP BRAIN RES, V122, P79, DOI 10.1007/s002210050493
   Bestmann S, 2004, EUR J NEUROSCI, V19, P1950, DOI 10.1111/j.1460-9568.2004.03277.x
   Boggio P, 2006, AM J PHYS MED REHAB, V85, P927, DOI 10.1097/01.phm.0000242635.88129.38
   Butefisch C, 2004, J NEUROPHYSIOL, V91, P2110, DOI 10.1152/jn.01038.2003
   Camilo O, 2004, STROKE, V35, P1769, DOI 10.1161/01.STR.0000130989.17100.96
   Campbell M, 2000, BRIT MED J, V321, P694, DOI 10.1136/bmj.321.7262.694
   Dominici F, 2005, EXP BRAIN RES, V164, P500, DOI 10.1007/s00221-005-2270-5
   Edwards M, 2006, MOVEMENT DISORD, V21, P2181, DOI 10.1002/mds.21160
   Fierro B, 2001, EXP BRAIN RES, V138, P452, DOI 10.1007/s002210100728
   Gangitano M, 2002, CLIN NEUROPHYSIOL, V113, P1249, DOI 10.1016/S1388-2457(02)00109-8
   Gerschlager W, 2001, NEUROLOGY, V57, P449, DOI 10.1212/WNL.57.3.449
   Ghabra M, 1999, NEUROLOGY, V52, P768, DOI 10.1212/WNL.52.4.768
   Ginanneschi F, 2006, BRAIN RES, V1073, P332, DOI 10.1016/j.brainres.2005.12.021
   Heald A, 1993, BRAIN, V116, P1371, DOI 10.1093/brain/116.6.1371
   Huang Y, 2004, CLIN NEUROPHYSIOL, V115, P1069, DOI 10.1016/j.clinph.2003.12.026
   Huang Y, 2005, NEURON, V45, P201, DOI 10.1016/j.neuron.2004.12.033
   Inghilleri A, 2006, CLIN NEUROPHYSIOL, V117, P103, DOI 10.1016/j.clinph.2005.09.016
   Iyer M, 2003, J NEUROSCI, V23, P10867
   Jancke L, 2004, EXP BRAIN RES, V155, P196, DOI 10.1007/s00221-003-1719-7
   Khedr E, 2005, NEUROLOGY, V65, P466, DOI 10.1212/01.wnl.0000173067.84247.36
   Khedr E, 2007, CLIN NEUROPHYSIOL, V118, P140, DOI 10.1016/j.clinph.2006.09.006
   Kim Y, 2006, STROKE, V37, P1471, DOI 10.1161/01.STR.0000221233.55497.51
   Kobayashi M, 2003, LANCET NEUROL, V2, P145, DOI 10.1016/S1474-4422(03)00321-1
   Lang N, 2006, CLIN NEUROPHYSIOL, V117, P2292, DOI 10.1016/j.clinph.2006.05.030
   Lee L, 2003, J NEUROSCI, V23, P5308
   Loscher W, 2007, MOVEMENT DISORD, V22, P174, DOI 10.1002/mds.21242
   Lorenzano C, 2006, CLIN NEUROPHYSIOL, V117, P1677, DOI 10.1016/j.clinph.2006.04.012
   Maeda F, 2000, EXP BRAIN RES, V133, P425, DOI 10.1007/s002210000432
   Maeda F, 2000, CLIN NEUROPHYSIOL, V111, P800, DOI 10.1016/S1388-2457(99)00323-5
   Mansur C, 2005, NEUROLOGY, V64, P1802, DOI 10.1212/01.WNL.0000161839.38079.92
   Modugno N, 2001, EXP BRAIN RES, V140, P453, DOI 10.1007/s002210100843
   Muellbacher W, 2000, CLIN NEUROPHYSIOL, V111, P1002, DOI 10.1016/S1388-2457(00)00284-4
   Pascualleone A, 1994, BRAIN, V117, P847, DOI 10.1093/brain/117.4.847
   Pascualleone A, 1994, NEUROLOGY, V44, P892, DOI 10.1212/WNL.44.5.892
   Peinemann A, 2004, CLIN NEUROPHYSIOL, V115, P1519, DOI 10.1016/j.clinph.2004.02.005
   Plewnia C, 2003, NEUROREPORT, V14, P609, DOI 10.1097/00001756-200303240-00017
   Pomeroy V, 2007, NEUROREHABIL NEU MAY, V0, P0
   Romeo S, 2000, EXP BRAIN RES, V135, P504, DOI 10.1007/s002210000541
   Romero J, 2002, CLIN NEUROPHYSIOL, V113, P101, DOI 10.1016/S1388-2457(01)00693-9
   Sandercock P, 2002, LANCET, V360, P586, DOI 10.1016/S0140-6736(02)09812-4
   Schlaghecken F, 2003, CLIN NEUROPHYSIOL, V114, P1272, DOI 10.1016/S1388-2457(03)00118-4
   Siebner H, 2000, NEUROSCI LETT, V284, P147, DOI 10.1016/S0304-3940(00)00990-3
   Sommer M, 2002, NEUROREPORT, V13, P809, DOI 10.1097/00001756-200205070-00015
   Sommer M, 2002, CLIN NEUROPHYSIOL, V113, P265, DOI 10.1016/S1388-2457(01)00726-X
   Stinear C, 2004, HUM MOVEMENT SCI, V23, P527, DOI 10.1016/j.humov.2004.08.022
   Takeuchi N, 2005, STROKE, V36, P2681, DOI 10.1161/01.STR.0000189658.51972.34
   Taylor J, 2007, J AFFECT DISORDERS, V97, P271, DOI 10.1016/j.jad.2006.06.027
   Tergau F, 1999, EEG CL N SU, V0, P281
   Tings T, 2005, EXP BRAIN RES, V164, P323, DOI 10.1007/s00221-005-2253-6
   Tsuji T, 2002, J PHYSIOL-LONDON, V540, P367, DOI 10.1113/jphysiol.2001.013504
   Valero-cabre A, 2001, NEUROREPORT, V12, P3845, DOI 10.1097/00001756-200112040-00048
   Wagner T, 2006, NEUROIMAGE, V30, P857, DOI 10.1016/j.neuroimage.2005.04.046
   Wassermann E, 1998, EVOKED POTENTIAL, V108, P1, DOI 10.1016/S0168-5597(97)00096-8
NR 57
TC 36
Z9 42
U1 0
U2 5
PU SAGE PUBLICATIONS INC
PI THOUSAND OAKS
PA 2455 TELLER RD, THOUSAND OAKS, CA 91320 USA
SN 1545-9683
EI 
J9 NEUROREHAB NEURAL RE
PD MAY-JUN 15
PY 2008
VL 22
IS 3
BP 228
EP 249
DI 10.1177/1545968307307115
PG 22
WC Clinical Neurology; Rehabilitation
SC Neurosciences & Neurology; Rehabilitation
GA 302IM
UT WOS:000255962000003
PM 18024856
ER

PT J
AU Tian, Yang
   Kang, Lianguo
AF Tian, Yang
   Kang, Lianguo
TI Clinical effects of electroacupuncture stimulation on treatment of stroke-induced limb spasm
SO NEURAL REGENERATION RESEARCH
LA English
DT Article
DE cerebrovascular damage; quadriplegia; electroacupuncture; acupuncture therapy
AB OBJECTIVE: To summarize the development of electroacupuncture stimulation in the treatment of stroke-induced limb spasm, to provide research possibilities or clinical development, and to clarify the mechanism and therapeutic effects of electroacupuncture stimulation. DATA SOURCES: Articles relating to therapeutic effects of electroacupuncture stimulation on treatment of stroke-induced limb spasm, as well as clinical studies (which are not limited to age, sex and race) were retrieved from the China Journal Fulltext Database from January 2000 to December 2007. The key words were stroke, apoplexy, spasm, and electroacupuncture in Chinese. Other articles were obtained front specific journals or books. STUDY SELECTION: Data were first selected by title and abstract. Clinical and rehabilitative studies relating to the effects of electroacupuncture and acupuncture on the treatment of stroke-induced limb spasm were included. Clinical studies related to the rehabilitative treatment of limb spasm were excluded, unless the effects of electroacupuncture Stimulation were recorded. DATA EXTRACTION: A total of 338 references were collected; however, 295 of these were excluded. Therefore, 43 articles were analyzed, comprising 40 in Chinese and 3 ill English. DATA SYNTHESIS: At present, acupuncture is widely used at home to treat stroke-induced limb spasm; however. acupuncture at different acupoints might cause different clinical effects. Electroacupuncture, which is characterized by analgesia and relief of spasm, can preclude inflammatory edema, improve blood circulation and blood viscosity, inhibit platelet aggregation and adherence. relieve Formation of atheromatous plaque in tunica intima of artery, and resist cerebral anoxia, so as to relieve stroke-induced limb spasm. Meanwhile,. electroacupuncture combined with rehabilitation call effectively decrease the degree of spasm and improve motor function. CONCLUSION: Acupuncture and moxibustion therapy are superior in the rehabilitative treatment of stroke-induced limb spasm. Electoacupuncture is a convenient means to stimulate the acupoints. There are various ways to use this method, but it clearly has therapeutic effects, with few side effects. Electroacupuncture can effectively control limb spasms, while improving motor function and living ability.
C1 [Tian, Yang] Jilin Acad Inst Tradit Chinese Med, Dept Rehabil, Changchun 130021, Jilin, Peoples R China.
   [Kang, Lianguo] Creighton Univ, Dept Surg, Omaha, NE 68131 USA.
RP Tian, Y (通讯作者)，Jilin Acad Inst Tradit Chinese Med, Dept Rehabil, Changchun 130021, Jilin, Peoples R China.
EM tianyangys@126.com
CR Chen T, 2003, BEIJING YIKE DAXUE X, V25, P34
   Esquenazi A, 2000, PHYS MED REHABILITAT, V0, P93
   Fan L, 2006, ZHONGHUA XIANDAI ZHO, V2, P631
   Gao J, 2003, ZHONGGUO LINCHUANG K, V7, P1999
   Gao Y, 2003, SHANDONG ZHONGYI ZAZ, V22, P735
   Gu X, 2005, ZHEJIANG ZHONGXIYI J, V15, P454
   Guo X, 2006, HUNAN ZHONGYI ZAZHI, V22, P41
   Guo Z, 2003, ZHONGGUO KANGFU YIXU, V18, P299
   He X, 2004, YINANBING ZAZHI, V3, P374
   Huang D, 2006, ZHENJIU LINCHUANG ZA, V22, P32
   Huang Y, 2003, ZHONGGUO LINCHUANG K, V7, P4215
   Jin F, 2004, ZHONGGUO LINCHUANG K, V8, P729
   Li D, 2005, ZHONGHUA XIANDAI LIN, V3, P1166
   Li H, 2004, ZHENJIU LINCHUANG ZA, V20, P28
   Li P, 2001, ZHONGGUO KANGFU, V16, P42
   Li Z, 2006, ZHONGGUO LINCHUANG K, V10, P132
   Liu M, 2003, HENAN ZHONGYI, V23, P43
   Liu P, 2004, ZHONGGUO LINCHUANG K, V8, P2533
   Long W, 2004, ZHONGGUO ZHONGXIYI J, V11, P252
   Macfarlane A, 2002, CLIN REHABIL, V16, P726, DOI 10.1191/0269215502cr546oa
   Mi J, 2003, SHANGHAI ZHENJIU ZAZ, V22, P7
   Min X, 2006, ZHIYONG ZHONGYIYAO Z, V9, P560
   Ren A, 2000, SHANGHAI ZHENJIU ZAZ, V19, P19
   Richardson D, 2002, EUR J NEUROL, V9, P17, DOI 10.1046/j.1468-1331.2002.0090s1017.x
   Tang Q, 2005, ZHENJIU LINCHUANG ZA, V21, P19
   Tian Y, 2005, ZHONGGUO SHEQU YISHI, V19, P53
   Wang C, 2007, GANSU ZHONGYI, V20, P35
   Wang X, 2000, SHANXI ZHONGYI, V16, P53
   Wang X, 2001, HEBEI ZHONGYI, V23, P24
   Wang Z, 2007, ZHENJIU LINCHUANG ZA, V23, P32
   Yan T, 2007, ZHONGHUA WULI YIXUE, V29, P25
   Ye W, 2003, ZHONGGUO LINCHUANG K, V7, P2880
   Zeng J, 2000, SHANGHAI ZHENJIU ZAZ, V19, P22
   Zhang H, 2003, ZHONGGUO ZHENJIU LIN, V23, P310
   Zhang L, 1990, ZHANGS YITONG, V0, P699
   Zhang S, 2006, ZHENJIU LINCHUANG ZA, V22, P36
   Zhang Y, 2002, FUJIAN ZHONGYI XUEYU, V1, P19
   Zhang Z, 2005, ZHONGGUO KANGFU YIXU, V20, P779
   Zhao T, 1996, MODERN PARALYSIS THE, V0, P158
   Zheng Y, 2004, YIYONG ZHONGYIYAO ZA, V20, P726
   Zhou G, 2003, ZHONGGUO KANGFU LILU, V9, P148
   Zhu F, 2006, LIAONING ZHONGYI ZAZ, V3, P875
   Zou R, 2007, ZHONGGUO ZHEN JIU, V27, P15
NR 43
TC 0
Z9 0
U1 0
U2 6
PU MEDKNOW PUBLICATIONS & MEDIA PVT LTD
PI MUMBAI
PA B-9, KANARA BUSINESS CENTRE, OFF LINK RD, GHAKTOPAR-E, MUMBAI, 400075, INDIA
SN 1673-5374
EI 
J9 NEURAL REGEN RES
PD JAN 15
PY 2008
VL 3
IS 1
BP 89
EP 93
DI 
PG 5
WC Cell Biology; Neurosciences
SC Cell Biology; Neurosciences & Neurology
GA 344JH
UT WOS:000258922300021
ER

PT J
AU Takahashi, CD
   Der-yeghiaian, Lucy
   Le, Vu
   Motiwala, RR
   Cramer, SC
AF Takahashi, Craig
   Der-yeghiaian, Lucy
   Le, Vu
   Motiwala, Rehan
   Cramer, Steven
TI Robot-based hand motor therapy after stroke
SO BRAIN
LA English
DT Review
DE stroke; motor therapy; functional MRI; generalization
ID arm training improve; environmental enrichment; rehabilitation treatment; reaching performance; functional recovery; hemiparetic stroke; muscle response; upper extremity; brain-injury; adult norm
AB Robots can improve motor status after stroke with certain advantages, but there has been less emphasis to date on robotic developments for the hand. The goal of this study was to determine whether a hand-wrist robot would improve motor function, and to evaluate the specificity of therapy effects on brain reorganization. Subjects with chronic stroke producing moderate right arm/ hand weakness received 3 weeks therapy that emphasized intense active movement repetition as well as attention, speed, force, precision and timing, and included virtual reality games. Subjects initiated hand movements. If necessary, the robot completed movements, a feature available at all visits for seven of the subjects and at the latter half of visits for six of the subjects. Significant behavioural gains were found at end of treatment, for example, in Action Research Arm Test ( 34 +/- 20 to 38 +/- 19, P< 0.0005) and arm motor Fugl-Meyer score ( 45 +/- 10 to 52 +/- 10, P<0.0001). Results suggest greater gains for subjects receiving robotic assistance in all sessions as compared to those receiving robotic assistance in half of sessions. The grasp task practiced during robotic therapy, when performed during functional MRI, showed increased sensorimotor cortex activation across the period of therapy, while a non-practiced task, supination/ pronation, did not. A robot-based therapy showed improvements in hand motor function after chronic stroke. Reorganization of motor maps during the current therapy was task-specific, a finding useful when considering generalization of rehabilitation therapy.
C1 [Takahashi, Craig D.; Der-Yeghiaian, Lucy; Le, Vu; Motiwala, Rehan R.; Cramer, Steven C.] Univ Calif Irvine, Irvine Med Ctr, Dept Neurol, Orange, CA 92868 USA.
   [Takahashi, Craig D.; Der-Yeghiaian, Lucy; Le, Vu; Motiwala, Rehan R.; Cramer, Steven C.] Univ Calif Irvine, Irvine Med Ctr, Dept Anat, Orange, CA 92868 USA.
RP Cramer, SC (通讯作者)，Univ Calif Irvine, Irvine Med Ctr, Dept Neurol, 101 City Dr S,Bldg 53 Room 203, Orange, CA 92868 USA.
EM scramer@uci.edu
FU NATIONAL CENTER FOR RESEARCH RESOURCES [M01RR000827] Funding Source: NIH RePORTER; NCRR NIH HHS [5M011 RR-00827-29] Funding Source: Medline
CR Aisen M, 1997, ARCH NEUROL-CHICAGO, V54, P443, DOI 10.1001/archneur.1997.00550160075019
   Alexander M, 1992, BRAIN, V115, P87, DOI 10.1093/brain/115.1.87
   [anonymous] , 1998, PHYSIOTHERAPY, V0, P0
   [anonymous] , 2005, SENSORY HAND NEURAL, V0, P0
   Baron J, 2004, CEREBROVASC DIS, V18, P260, DOI 10.1159/000080293
   Brett M, 2002, 8 INT C FUNCT MAPP H, V0, P0
   Brodal A, 1981, DESCENDING SUPRASPIN, V0, P180
   Brooks V, 1971, ANNU REV PHYSIOL, V33, P337, DOI 10.1146/annurev.ph.33.030171.002005
   Brott T, 1989, STROKE, V20, P864, DOI 10.1161/01.STR.20.7.864
   Burgar C, 2000, J REHABIL RES DEV, V37, P663
   Burke WJ, 1991, J GERIATR PSYCHIATRY NEUROL, V4, P173, DOI 10.1177/089198879100400310
   Butefisch C, 1995, J NEUROL SCI, V130, P59, DOI 10.1016/0022-510X(95)00003-K
   Carey J, 2002, BRAIN, V125, P773, DOI 10.1093/brain/awf091
   Charles S, 2005, INT C REHAB ROBOT, V0, P13
   Cirstea A, 2007, NEUROREHAB NEURAL RE, V21, P398, DOI 10.1177/1545968306298414
   Connolly K, 1999, PSYCHOBIOLOGY HAND, V0, P0
   Cramer S, 1997, STROKE, V28, P2518, DOI 10.1161/01.STR.28.12.2518
   Cramer S, 2007, STROKE, V38, P2108, DOI 10.1161/STROKEAHA.107.485631
   Dobkin B, 2004, LANCET NEUROL, V3, P528, DOI 10.1016/S1474-4422(04)00851-8
   Dromerick AW, 2006, NEURORX, V3, P428, DOI 10.1016/j.nurx.2006.07.004
   Duncan P, 1999, STROKE, V30, P2131, DOI 10.1161/01.STR.30.10.2131
   Fasoli S, 2003, ARCH PHYS MED REHAB, V84, P477, DOI 10.1053/apmr.2003.50110
   Fasoli SE, 2004, TOP STROKE REHABIL, V11, P11
   Ferraro M, 2003, NEUROLOGY, V61, P1604, DOI 10.1212/01.WNL.0000095963.00970.68
   Feys H, 2000, PHYSIOTHER RES INT, V5, P1, DOI 10.1002/pri.180
   Fischer H, 2007, TOP STROKE REHABIL, V14, P1, DOI 10.1310/tsr1401-1
   Floyer-lea A, 2005, J NEUROPHYSIOL, V94, P512, DOI 10.1152/jn.00717.2004
   Fuglmeyer A, 1975, SCAND J REHABIL MED, V7, P13
   Gresham G, 1995, POST STROKE REHABILI, V0, P0
   Grice K, 2003, AM J OCCUP THER, V57, P570
   Hesse S, 2005, STROKE, V36, P1960, DOI 10.1161/01.STR.0000177865.37334.ce
   Hesse S, 2003, ARCH PHYS MED REHAB, V84, P915, DOI 10.1016/S0003-9993(02)04954-7
   Hesse S, 2003, CURR OPIN NEUROL, V16, P705, DOI 10.1097/00019052-200312000-00010
   Hodics T, 2006, ARCH PHYS MED REHAB, V87, P0, DOI 10.1016/j.apmr.2006.09.005
   Holden M, 2001, ST HEAL T, V81, P192
   Hsieh C, 1996, AM J OCCUP THER, V50, P10, DOI 10.5014/ajot.50.1.10
   Humphrey D, 1970, SCIENCE, V170, P758, DOI 10.1126/science.170.3959.758
   Huxlin K, 2004, CEREB CORTEX, V14, P81, DOI 10.1093/cercor/bhg106
   Jack D, 2001, IEEE T NEUR SYS REH, V9, P308, DOI 10.1109/7333.948460
   Jones E, 1986, CEREB CORTEX, V0, PP113, DOI 10.1007/978-1-4613-2149-1_4
   Kaelin-lang A, 2002, J PHYSIOL-LONDON, V540, P623, DOI 10.1113/jphysiol.2001.012801
   Kahn L, 2006, J NEUROENG REHABIL, V3, P0, DOI 10.1186/1743-0003-3-12
   Kahn L, 2006, J REHABIL RES DEV, V43, P619, DOI 10.1682/JRRD.2005.03.0056
   Karni A, 1995, NATURE, V377, P155
   Katz R, 1992, ARCH PHYS MED REHAB, V73, P339, DOI 10.1016/0003-9993(92)90007-J
   Kempermann G, 1997, NATURE, V386, P493, DOI 10.1038/386493a0
   Khanicheh A, 2005, INT C REHAB ROBOT, V0, P7
   Kline T, 2005, INT C REHAB ROBOT, V0, P78
   Kolb B, 1991, CEREB CORTEX, V1, P189, DOI 10.1093/cercor/1.2.189
   Krakauer J, 2006, CURR OPIN NEUROL, V19, P84, DOI 10.1097/01.wco.0000200544.29915.cc
   Krebs HI, 2002, TOP STROKE REHABIL, V8, P54
   Krebs HI, 1999, TECHNOL HEALTH CARE, V7, P419
   Ku J, 2003, CYBERPSYCHOL BEHAV, V6, P497, DOI 10.1089/109493103769710523
   Kurillo G, 2005, INT C REHAB ROBOT, V0, P131
   Lai J, 2004, J TELEMED TELECARE, V10, P199, DOI 10.1258/1357633041424340
   Langhorne P, 1993, LANCET, V342, P395, DOI 10.1016/0140-6736(93)92813-9
   Lewis G, 2004, CLIN NEUROPHYSIOL, V115, P765, DOI 10.1016/j.clinph.2003.11.014
   Lin J, 2003, J FORMOS MED ASSOC, V102, P695
   Lotze M, 2003, BRAIN, V126, P866, DOI 10.1093/brain/awg079
   Luft A, 2004, JAMA-J AM MED ASSOC, V292, P1853, DOI 10.1001/jama.292.15.1853
   Lum P, 2006, J REHABIL RES DEV, V43, P391, DOI 10.1682/JRRD.2005.02.0042
   Lum P, 2002, ARCH PHYS MED REHAB, V83, P952, DOI 10.1053/apmr.2001.33101
   Luo X, 2005, INT C REHAB ROBOT, V0, P329
   Lyle R, 1981, INT J REHABIL RES, V4, P483, DOI 10.1097/00004356-198112000-00001
   Mathiowetz V, 1985, AM J OCCUP THER, V39, P386, DOI 10.5014/ajot.39.6.386
   Merians A, 2006, NEUROREHAB NEURAL RE, V20, P252, DOI 10.1177/1545968306286914
   Miles F, 1979, ANNU REV PSYCHOL, V30, P327, DOI 10.1146/annurev.ps.30.020179.001551
   Muellbacher W, 2001, EXP BRAIN RES, V136, P431, DOI 10.1007/s002210000614
   Mulas M, 2005, INT C REHAB ROBOT, V0, P371
   Nudo R, 2007, STROKE, V38, P840, DOI 10.1161/01.STR.0000247943.12887.d2
   Nudo R, 1996, J NEUROSCI, V16, P785
   Oldfield R, 1971, NEUROPSYCHOLOGIA, V9, P97, DOI 10.1016/0028-3932(71)90067-4
   Ottenbacher K, 1993, ARCH NEUROL-CHICAGO, V50, P37, DOI 10.1001/archneur.1993.00540010033014
   Page S, 2003, AM J PHYS MED REHAB, V82, P730, DOI 10.1097/01.PHM.0000078226.36000.A5
   Pariente J, 2001, ANN NEUROL, V50, P718, DOI 10.1002/ana.1257
   Pascualleone A, 1995, J NEUROPHYSIOL, V74, P1037, DOI 10.1152/jn.1995.74.3.1037
   Patton J, 2004, IEEE T BIO-MED ENG, V51, P636, DOI 10.1109/TBME.2003.821035
   Perez M, 2004, EXP BRAIN RES, V159, P197, DOI 10.1007/s00221-004-1947-5
   Poon C, 2004, P ANN INT IEEE EMBS, V26, P4481
   Porter R, 1993, CORTICOSPINAL FUNCTI, V0, P0
   Prange G, 2006, J REHABIL RES DEV, V43, P171, DOI 10.1682/JRRD.2005.04.0076
   Rathore S, 2002, STROKE, V33, P2718, DOI 10.1161/01.STR.0000035286.87503.31
   Reinkensmeyer D, 2000, J REHABIL RES DEV, V37, P653
   Reinkensmeyer D, 2002, IEEE T NEUR SYS REH, V10, P102, DOI 10.1109/TNSRE.2002.1031978
   Reinkensmeyer D, 2004, ANNU REV BIOMED ENG, V6, P497, DOI 10.1146/annurev.bioeng.6.040803.140223
   Ridding M, 2000, EXP BRAIN RES, V131, P135, DOI 10.1007/s002219900269
   Rossini PM, 2004, PHYS MED REHABIL CLIN N AM, V15, P263, DOI 10.1016/S1047-9651(03)00124-4
   Shelton F, 2001, NEUROREHAB NEURAL RE, V15, P229, DOI 10.1177/154596830101500311
   Stinear C, 2007, BRAIN, V130, P170, DOI 10.1093/brain/awl333
   Stokes T, 1977, J APPL BEHAV ANAL, V10, P349, DOI 10.1901/jaba.1977.10-349
   Takahashi C, 2005, INT C REHAB ROBOT, V0, P17
   Takahashi C, 2003, EXP BRAIN RES, V149, P131, DOI 10.1007/s00221-002-1340-1
   Taub E, 1993, ARCH PHYS MED REHAB, V74, P347
   Van PR, 2006, J REHABIL MED, V38, P3, DOI 10.1080/16501970500344902
   Van PH, 2000, NAT REV NEUROSCI, V1, P191, DOI 10.1038/35044558
   Vogt B, 1978, J COMP NEUROL, V177, P179, DOI 10.1002/cne.901770202
   Volpe BT, 2005, CURR NEUROL NEUROSCI REP, V5, P465, DOI 10.1007/s11910-005-0035-y
   Volpe B, 1999, NEUROLOGY, V53, P1874, DOI 10.1212/WNL.53.8.1874
   Waldvogel D, 1999, J CEREBR BLOOD F MET, V19, P1209, DOI 10.1097/00004647-199911000-00004
   Walker-batson D, 2004, RESTOR NEUROL NEUROS, V22, P387
   Will B, 1977, J COMP PHYSIOL PSYCH, V91, P33, DOI 10.1037/h0077306
   Wilson F, 1998, HAND ITS USE SHAPES, V1st, P0
   Wing A, 1998, HAND BRAIN NEUROPHYS, V0, P0
   Winters J, 2004, TELEMED J E-HEALTH, V10, P200, DOI 10.1089/1530562041641255
   Wolf S, 2006, JAMA-J AM MED ASSOC, V296, P2095, DOI 10.1001/jama.296.17.2095
   Wu C, 2000, ARCH PHYS MED REHAB, V81, P95, DOI 10.1016/S0003-9993(00)90228-4
   Wu C, 1998, AM J OCCUP THER, V52, P447, DOI 10.5014/ajot.52.6.447
   You S, 2005, STROKE, V36, P1166, DOI 10.1161/01.STR.0000162715.43417.91
NR 108
TC 396
Z9 424
U1 20
U2 116
PU OXFORD UNIV PRESS
PI OXFORD
PA GREAT CLARENDON ST, OXFORD OX2 6DP, ENGLAND
SN 0006-8950
EI 
J9 BRAIN
PD FEB 15
PY 2008
VL 131
IS 
BP 425
EP 437
DI 10.1093/brain/awm311
PG 13
WC Clinical Neurology; Neurosciences
SC Neurosciences & Neurology
GA 258XO
UT WOS:000252903900014
PM 18156154
ER

PT J
AU Manganotti, P.
   Acler, M.
   Zanette, GP
   Smania, N.
   Fiaschi, A.
AF Manganotti, P
   Acler, M
   Zanette, G
   Smania, N
   Fiaschi, A
TI Motor cortical disinhibition during early and late recovery after stroke
SO NEUROREHABILITATION AND NEURAL REPAIR
LA English
DT Article
DE transcranial magnetic stimulation; motor recovery; stroke rehabilitation; neuroplasticity
ID subcortical stroke; follow-up; poststroke reorganization; intracortical inhibition; unaffected hemisphere; magnetic stimulation; brain; hand; cortex; output
AB Background. Functional neuroimaging studies show adaptive changes in areas adjacent and distant from the stroke. This longitudinal study assessed whether changes in cortical excitability in affected and unaffected motor areas after acute stroke correlates with functional and motor recovery. Methods. We studied 13 patients with moderate to severe hemiparesis 5 to 7 days (T1), 30 days (T2), and 90 days (T3) after acute unilateral stroke, as well as 10 healthy controls. We used paired-pulse transcranial magnetic stimulation to study intracortical inhibition and facilitation, recording from the bilateral thenar eminences. F waves were also recorded. Results. At T1, all patients showed significantly reduced intracortical inhibition in the unaffected hemisphere. At T2, in patients whose motor function recovered, intracortical inhibition in the unaffected hemisphere returned to normal. In patients with poor clinical motor recovery, abnormal disinhibition persisted in both hemispheres. At T3, in patients whose motor function progressively recovered, the abnormal disinhibition in the unaffected hemisphere decreased further, whereas in patients whose motor function remained poor, abnormal inhibition in the unaffected hemisphere persisted. No modification of F-wave latency and amplitude were found in patients and controls. Conclusions. During early days after stroke, motor cortical disinhibition involves both cerebral hemispheres. Longitudinal changes in motor disinhibition of the unaffected hemisphere may reflect the degree of clinical motor recovery.
C1 [Manganotti, P.] Univ Verona, Policlin Gianbattista Rossi, Dept Sci Neurol & Visione, Sez Neurol Riabilitativa, I-37100 Verona, Italy.
RP Manganotti, P (通讯作者)，Univ Verona, Policlin Gianbattista Rossi, Dept Sci Neurol & Visione, Sez Neurol Riabilitativa, Via Menegone, I-37100 Verona, Italy.
EM paolo.manganotti@univr.it
CR Alagona G, 2001, STROKE, V32, P1304, DOI 10.1161/01.STR.32.6.1304
   Butefisch C, 2003, BRAIN, V126, P470, DOI 10.1093/brain/awg044
   Butefisch C, 2005, NEUROLOGY, V64, P1067, DOI 10.1212/01.WNL.0000154603.48446.36
   Catano A, 1995, ELECTROMYOGR MOTOR C, V97, P349, DOI 10.1016/0924-980X(95)00127-7
   Cicinelli P, 2006, CEREB CORTEX, V16, P247, DOI 10.1093/cercor/bhi103
   Cicinelli P, 2003, STROKE, V34, P2653, DOI 10.1161/01.STR.0000092122.96722.72
   Cicinelli P, 1997, ELECTROMYOGR MOTOR C, V105, P438, DOI 10.1016/S0924-980X(97)00052-0
   Cramer S, 2000, NEUROPHARMACOLOGY, V39, P842, DOI 10.1016/S0028-3908(99)00258-0
   Delvaux V, 2003, CLIN NEUROPHYSIOL, V114, P1217, DOI 10.1016/S1388-2457(03)00070-1
   Dobkin B, 2007, NEUROREHAB NEURAL RE, V21, P3, DOI 10.1177/1545968306297329
   Dong Y, 2006, STROKE, V37, P1552, DOI 10.1161/01.STR.0000221281.69373.4e
   Duque J, 2005, NEUROIMAGE, V28, P940, DOI 10.1016/j.neuroimage.2005.06.033
   Fisher R, 2002, EXP BRAIN RES, V143, P240, DOI 10.1007/s00221-001-0988-2
   Gerloff C, 2006, BRAIN, V129, P791, DOI 10.1093/brain/awh713
   Hendricks H, 2002, ARCH PHYS MED REHAB, V83, P1303, DOI 10.1053/apmr.2002.34284
   Kujirai T, 1993, J PHYSIOL-LONDON, V471, P501, DOI 10.1113/jphysiol.1993.sp019912
   Liepert J, 1998, NEUROSCI LETT, V250, P5, DOI 10.1016/S0304-3940(98)00386-3
   Liepert J, 2000, CLIN NEUROPHYSIOL, V111, P671, DOI 10.1016/S1388-2457(99)00312-0
   Lindmark B, 1988, SCAND J REHABIL MED, V20, P103
   Lyden P, 1994, STROKE, V25, P2220, DOI 10.1161/01.STR.25.11.2220
   Mahoney FI, 1965, MD STATE MED J, V14, P61
   Manganotti P, 2002, CLIN NEUROPHYSIOL, V113, P936, DOI 10.1016/S1388-2457(02)00062-7
   Mittmann T, 1994, NEUROSCIENCE, V60, P891, DOI 10.1016/0306-4522(94)90270-4
   Murase N, 2004, ANN NEUROL, V55, P400, DOI 10.1002/ana.10848
   Netz J, 1997, BRAIN, V120, P1579, DOI 10.1093/brain/120.9.1579
   Rossini P, 1994, ELECTROEN CLIN NEURO, V91, P79, DOI 10.1016/0013-4694(94)90029-9
   Schiene K, 1996, J CEREBR BLOOD F MET, V16, P906, DOI 10.1097/00004647-199609000-00014
   Shimizu T, 2002, BRAIN, V125, P1896, DOI 10.1093/brain/awf183
   Stinear C, 2007, BRAIN, V130, P170, DOI 10.1093/brain/awl333
   Talelli P, 2006, CLIN NEUROPHYSIOL, V117, P1641, DOI 10.1016/j.clinph.2006.01.016
   Thickbroom G, 2004, CLIN NEUROPHYSIOL, V115, P2144, DOI 10.1016/j.clinph.2004.04.001
   Thickbroom G, 2002, CLIN NEUROPHYSIOL, V113, P2025, DOI 10.1016/S1388-2457(02)00318-8
   Traversa R, 2000, CLIN NEUROPHYSIOL, V111, P1695, DOI 10.1016/S1388-2457(00)00373-4
   Traversa R, 1997, STROKE, V28, P110, DOI 10.1161/01.STR.28.1.110
   Turton A, 1996, ELECTROMYOGR MOTOR C, V101, P316, DOI 10.1016/0924-980X(96)95560-5
   Ward N, 2004, ANN NEUROL, V55, P829, DOI 10.1002/ana.20099
   Ward N, 2006, BRAIN, V129, P809, DOI 10.1093/brain/awl002
   Ward N, 2003, BRAIN, V126, P1430, DOI 10.1093/brain/awg145
   Weiller C, 1992, ANN NEUROL, V31, P463, DOI 10.1002/ana.410310502
   Ziemann U, 1996, J PHYSIOL-LONDON, V496, P873, DOI 10.1113/jphysiol.1996.sp021734
NR 40
TC 93
Z9 95
U1 0
U2 7
PU SAGE PUBLICATIONS INC
PI THOUSAND OAKS
PA 2455 TELLER RD, THOUSAND OAKS, CA 91320 USA
SN 1545-9683
EI 
J9 NEUROREHAB NEURAL RE
PD JUL-AUG 15
PY 2008
VL 22
IS 4
BP 396
EP 403
DI 10.1177/1545968307313505
PG 8
WC Clinical Neurology; Rehabilitation
SC Neurosciences & Neurology; Rehabilitation
GA 319DV
UT WOS:000257145200009
PM 18326890
ER

PT J
AU Caimmi, Marco
   Carda, Stefano
   Giovanzana, Chiara
   Maini, ES
   Sabatini, AM
   Smania, Nicola
   Molteni, Franco
AF Caimmi, Marco
   Carda, Stefano
   Giovanzana, Chiara
   Maini, Eliseo
   Sabatini, Angelo
   Smania, Nicola
   Molteni, Franco
TI Using kinematic analysis to evaluate constraint-induced movement therapy in chronic stroke patients
SO NEUROREHABILITATION AND NEURAL REPAIR
LA English
DT Article
DE constraint-induced therapy; upper extremity; biomechanics; movement; cerebrovascular accident; hemiplegia
ID upper extremity function; motor-function-test; randomized controlled-trial; subacute stroke; arm movement; performance; coordination; quantification; hemiparesis; efficacy
AB Objective. This preliminary study aims to verify if the method of kinematic analysis proposed here may be suitable for evaluating the effects of constraint-induced movement therapy (CIMT) in chronic stroke patients and may be of help in the study of the mechanisms underlying functional improvement following CIMT. Methods. Clinical and kinematic data were collected from a group of chronic stroke patients and from an age-matched healthy control group. Affected and less affected upper-limb kinematics related to hand-to-mouth and reaching movements were acquired before and immediately after 2 weeks of CIMT. Healthy subjects were submitted to kinematic analysis of the nondominant side and reevaluated after 2 weeks. Results. The clinical results were consistent with those reported in the literature and showed motor function improvement of the hemiparetic limb after CIMT. Kinematic data of the healthy control group showed high test-retest reliability. Statistically significant differences between the affected limb and both the less affected limb and the healthy subjects' nondominant limb were observed. After CIMT, kinematic data showed improvement in the speed of movement and in measures related to the capacity for coordination. Conclusions. The method of kinematic analysis was sensitive for an assessment of motor recovery induced by CIMT. The kinematic results suggest that the increase in the use of the paretic limb in activities of daily living after the intervention is not only attributable to the patient's increased attention to it and better hand dexterity, but it is also a consequence of the improved speed of movement and better coordination between shoulder and elbow joints.
C1 [Caimmi, Marco; Carda, Stefano; Giovanzana, Chiara; Molteni, Franco] Osped Valduce, Villa Beretta Rehabil Ctr, I-23845 Costamasnaga, LC, Italy.
   [Maini, Eliseo Stefano; Sabatini, Angelo Maria] Scuola Super Sant Anna, ARTS Lab, Pisa, Italy.
   [Smania, Nicola] Policlin GB Rossi, Ctr Rieducaz Funz, Verona, NS, Italy.
RP Caimmi, M (通讯作者)，Osped Valduce, Villa Beretta Rehabil Ctr, Via Nazario Sauro 17, I-23845 Costamasnaga, LC, Italy.
EM marco.caimmi@gmail.com
CR Alberts J, 2004, NEUROREHAB NEURAL RE, V18, P250, DOI 10.1177/1545968304271370
   Blanton S, 1999, PHYS THER, V79, P847, DOI 10.1093/ptj/79.9.847
   Bonifer N, 2005, ARCH PHYS MED REHAB, V86, P1867, DOI 10.1016/j.apmr.2005.04.002
   Carpinella I, 2006, GAIT POSTURE, V23, P445, DOI 10.1016/j.gaitpost.2005.05.001
   Chang J, 2005, CLIN BIOMECH, V20, P381, DOI 10.1016/j.clinbiomech.2004.11.015
   Cohen J, 1988, V2ND, V0, P0
   Collin C, 1988, INT DISABIL STUD, V10, P61
   Cozens J, 2003, J ELECTROMYOGR KINES, V13, P73, DOI 10.1016/S1050-6411(02)00070-6
   Cramer S, 1997, STROKE, V28, P2162, DOI 10.1161/01.STR.28.11.2162
   Demeurisse G, 1980, EUR NEUROL, V19, P382, DOI 10.1159/000115178
   Desrosiers J, 1996, STROKE, V27, P1564, DOI 10.1161/01.STR.27.9.1564
   Dettmers C, 2005, ARCH PHYS MED REHAB, V86, P204, DOI 10.1016/j.apmr.2004.05.007
   Flash T, 1985, J NEUROSCI, V5, P1688, DOI 10.1523/jneurosci.05-07-01688.1985
   Hantson L, 1994, STROKE, V25, P2215, DOI 10.1161/01.STR.25.11.2215
   Hebela N, 2004, EURA MEDICOPHYS, V40, P145
   Hogan N, 1997, EXERCISE SPORT SCI R, V15, P153
   Jebsen RH, 1971, ARCHIVES OF PHYSICAL MEDICINE AND REHABILITATION, V52, P170
   Jobbagy A, 2005, J NEUROSCI METH, V141, P29, DOI 10.1016/j.jneumeth.2004.05.009
   Jones R, 1989, BRAIN, V112, P113, DOI 10.1093/brain/112.1.113
   Levin M, 1996, BRAIN, V119, P281, DOI 10.1093/brain/119.1.281
   Maini E, 2001, P 1 ESMAC SIAMOC JOI, V0, P0
   Middel B, 2002, INT J INTEGR CARE, V2, P0
   Millan M, 2006, CEREBROVASC DIS, V22, P3, DOI 10.1159/000092327
   Miltner W, 1999, STROKE, V30, P586, DOI 10.1161/01.STR.30.3.586
   Molteni F, 2002, MOVEMENT DISORD, V17, P368
   Morris D, 2001, ARCH PHYS MED REHAB, V82, P750, DOI 10.1053/apmr.2001.23183
   Page S, 2004, ARCH PHYS MED REHAB, V85, P14, DOI 10.1016/S0003-9993(03)00481-7
   Pang M, 2006, ARCH PHYS MED REHAB, V87, P1, DOI 10.1016/j.apmr.2005.08.113
   Ramos E, 1997, ARCH PHYS MED REHAB, V78, P491, DOI 10.1016/S0003-9993(97)90162-3
   Rau G, 2000, J BIOMECH, V33, P1207, DOI 10.1016/S0021-9290(00)00062-2
   Sabatini A, 2002, BIOL CYBERN, V86, P253, DOI 10.1007/s00422-001-0297-7
   Seidler R, 2002, MOTOR CONTROL, V6, P19, DOI 10.1123/mcj.6.1.19
   Simon S, 2004, J BIOMECH, V37, P1869, DOI 10.1016/j.jbiomech.2004.02.047
   Sterr A, 2002, ARCH PHYS MED REHAB, V83, P1374, DOI 10.1053/apmr.2002.35108
   Stokes V, 1999, IEEE T BIO-MED ENG, V46, P100, DOI 10.1109/10.736764
   Taub E, 1993, ARCH PHYS MED REHAB, V74, P347
   Taub E, 2005, JOURNAL OF INTEGRATIVE NEUROSCIENCE, V4, P465, DOI 10.1142/S0219635205000902
   Teulings H, 1997, EXP NEUROL, V146, P159, DOI 10.1006/exnr.1997.6507
   Uswatte G, 2006, ARCH PHYS MED REHAB, V87, P1340, DOI 10.1016/j.apmr.2006.06.006
   Van DLJ, 1999, STROKE, V30, P2369, DOI 10.1161/01.STR.30.11.2369
   Winstein C, 2003, NEUROREHAB NEURAL RE, V17, P137, DOI 10.1177/0888439003255511
   Wolf S, 2001, STROKE, V32, P1635, DOI 10.1161/01.STR.32.7.1635
   Wolf S, 2005, NEUROREHAB NEURAL RE, V19, P194, DOI 10.1177/1545968305276663
NR 43
TC 113
Z9 113
U1 1
U2 9
PU SAGE PUBLICATIONS INC
PI THOUSAND OAKS
PA 2455 TELLER RD, THOUSAND OAKS, CA 91320 USA
SN 1545-9683
EI 
J9 NEUROREHAB NEURAL RE
PD JAN-FEB 15
PY 2008
VL 22
IS 1
BP 31
EP 39
DI 10.1177/1545968307302923
PG 9
WC Clinical Neurology; Rehabilitation
SC Neurosciences & Neurology; Rehabilitation
GA 242NN
UT WOS:000251732300003
PM 17595381
ER

PT J
AU Kwakkel, Gert
   Kollen, BJ
   Krebs, HI
AF Kwakkel, Gert
   Kollen, Boudewijn
   Krebs, Hermano
TI Effects of robot-assisted therapy on upper limb recovery after stroke: A systematic review
SO NEUROREHABILITATION AND NEURAL REPAIR
LA English
DT Review
DE robotics; cerebrovascular accident; activities of daily living; upper limb; review; systematic
ID upper extremity function; arm training improve; fugl-meyer assessment; neuro-rehabilitation; functional recovery; motor impairment; brain-injury; movement; neurorehabilitation; impact
[truncated: 123,386 more chars]
