# Supplementary material for: Rehabilitation of motor function after stroke: A bibliometric analysis of global research from 2004 to 2022
Source: Front Aging Neurosci. 2022 Nov 2;14:1024163. doi: 10.3389/fnagi.2022.1024163 (PMC9667945; doi:10.3389/fnagi.2022.1024163)
Supplement: Supplementary file 1 [file Data_Sheet_1.zip › download2009u91.txt]

PT J
AU Cauraugh, JH
   Summers, JJ
AF Cauraugh, James
   Summers, Jeffery
TI Effects of Forced Use on Arm Function in the Subacute Phase After Stroke: A Randomized, Clinical Pilot Study Invited Commentary
SO PHYSICAL THERAPY
LA English
DT Article
ID motor function; neuromuscular stimulation; bimanual coordination; cortical stimulation; bilateral movement; human brain; cortex; rehabilitation; poststroke; reorganization
C1 [Cauraugh, James H.] Univ Florida, Ctr Exercise Sci, Motor Behav Lab, Dept Appl Physiol & Kinesiol, Gainesville, FL 32611 USA.
   [Summers, Jeffery J.] Univ Tasmania, Dept Psychol, Hobart, Tas 7001, Australia.
RP Cauraugh, JH (通讯作者)，Univ Florida, Ctr Exercise Sci, Motor Behav Lab, Dept Appl Physiol & Kinesiol, Gainesville, FL 32611 USA.
EM cauraugh@hhp.ufl.edu
CR Bass-haugen J, 2008, OCCUPATIONAL THERAPY, V0, P598
   Bernstein N, 1967, COORDINATION REGULAT, V0, P0
   Carson R, 2005, BRAIN RES REV, V49, P641, DOI 10.1016/j.brainresrev.2005.03.005
   Cauraugh J, 2008, CEREBROVASC DIS, V25, P115, DOI 10.1159/000112321
   Cauraugh J, 2009, RESTOR NEUROL NEUROS, V27, P17, DOI 10.3233/RNN-2009-0455
   Cauraugh J, 2005, NEUROSCI LETT, V382, P39, DOI 10.1016/j.neulet.2005.02.060
   Cauraugh J, 2005, PROG NEUROBIOL, V75, P309, DOI 10.1016/j.pneurobio.2005.04.001
   Cauraugh J, 2002, STROKE, V33, P1589, DOI 10.1161/01.STR.0000016926.77114.A6
   Celnik P, 2007, ARCH PHYS MED REHAB, V88, P1369, DOI 10.1016/j.apmr.2007.08.001
   Cincotta M, 2008, CLIN NEUROPHYSIOL, V119, P744, DOI 10.1016/j.clinph.2007.11.047
   Cramer S, 2008, ANN NEUROL, V63, P549, DOI 10.1002/ana.21412
   Cramer S, 2008, CURR OPIN NEUROL, V21, P76, DOI 10.1097/WCO.0b013e3282f36cb6
   Debaere F, 2004, NEUROIMAGE, V21, P1416, DOI 10.1016/j.neuroimage.2003.12.011
   Duque J, 2005, NEUROIMAGE, V28, P940, DOI 10.1016/j.neuroimage.2005.06.033
   Duque J, 2007, J COGNITIVE NEUROSCI, V19, P204, DOI 10.1162/jocn.2007.19.2.204
   Ferbert A, 1992, J NEUROL NEUROSUR PS, V55, P294, DOI 10.1136/jnnp.55.4.294
   Floel A, 2004, ANN NEUROL, V56, P206, DOI 10.1002/ana.20170
   Goldberg G, 1985, BEHAV BRAIN SCI, V8, P567, DOI 10.1017/S0140525X00045167
   Hallett M, 2001, REV NEUROL-FRANCE, V157, P822
   Hammer A, 2009, PHYS THER, V89, P526, DOI 10.2522/ptj.20080017
   Harris-love M, 2007, J NEUROPHYSIOL, V97, P2511, DOI 10.1152/jn.01331.2006
   Harris-love M, 2005, ARCH PHYS MED REHAB, V86, P2131, DOI 10.1016/j.apmr.2005.05.006
   Harvey R, 2009, NEUROREHAB NEURAL RE, V23, P32, DOI 10.1177/1545968308317532
   Heuer H, 2006, EXP BRAIN RES, V169, P162, DOI 10.1007/s00221-005-0135-6
   Hummel F, 2005, BRAIN, V128, P490, DOI 10.1093/brain/awh369
   Jancke L, 2000, NEUROPSYCHOLOGIA, V38, P164, DOI 10.1016/S0028-3932(99)00062-7
   Johansen-berg H, 2007, NEUROIMAGE, V36, P0, DOI 10.1016/j.neuroimage.2007.03.041
   Kreisel S, 2007, CEREBROVASC DIS, V23, P243, DOI 10.1159/000098323
   Lacroix S, 2004, J COMP NEUROL, V473, P147, DOI 10.1002/cne.20051
   Latash ML, 2008, SYNERGY, V0, P0
   Lewis G, 2004, CLIN REHABIL, V18, P48, DOI 10.1191/0269215504cr701oa
   Lewis G, 2004, J MOTOR BEHAV, V36, P174, DOI 10.3200/JMBR.36.2.174-188
   Liepert J, 2000, CLIN NEUROPHYSIOL, V111, P671, DOI 10.1016/S1388-2457(99)00312-0
   Luft A, 2004, JAMA-J AM MED ASSOC, V292, P1853, DOI 10.1001/jama.292.15.1853
   Murase N, 2004, ANN NEUROL, V55, P400, DOI 10.1002/ana.10848
   Nachev P, 2008, NAT REV NEUROSCI, V9, P856, DOI 10.1038/nrn2478
   Rossini P, 2003, LANCET NEUROL, V2, P493, DOI 10.1016/S1474-4422(03)00485-X
   Shimizu T, 2002, BRAIN, V125, P1896, DOI 10.1093/brain/awf183
   Stein J, 2009, STROKE RECOVERY REHA, V0, P0
   Stinear C, 2008, BRAIN, V131, P1381, DOI 10.1093/brain/awn051
   Stinear J, 2004, J CLIN NEUROPHYSIOL, V21, P124, DOI 10.1097/00004691-200403000-00008
   Summers J, 2007, J NEUROL SCI, V252, P76, DOI 10.1016/j.jns.2006.10.011
   Swinnen S, 2002, NAT REV NEUROSCI, V3, P350, DOI 10.1038/nrn807
   Swinnen S, 2004, TRENDS COGN SCI, V8, P18, DOI 10.1016/j.tics.2003.10.017
   Van DLJ, 2003, J REHABIL MED, V35, P41, DOI 10.1080/16501960310010133
   Waller S, 2008, NEUROREHABILITATION, V23, P29
   Waller S, 2004, ARCH PHYS MED REHAB, V85, P1076, DOI 10.1016/j.apmr.2003.10.020
   Wenderoth N, 2005, EUR J NEUROSCI, V22, P235, DOI 10.1111/j.1460-9568.2005.04176.x
   Wenderoth N, 2004, CEREB CORTEX, V14, P1153, DOI 10.1093/cercor/bhh075
   Whitall J, 2000, STROKE, V31, P2390, DOI 10.1161/01.STR.31.10.2390
NR 50
TC 2
Z9 2
U1 0
U2 4
PU OXFORD UNIV PRESS INC
PI CARY
PA JOURNALS DEPT, 2001 EVANS RD, CARY, NC 27513 USA
SN 0031-9023
EI 
J9 PHYS THER
PD JUN 15
PY 2009
VL 89
IS 6
BP 539
EP 541
DI 10.2522/ptj.20080017.ic1
PG 3
WC Orthopedics; Rehabilitation
SC Orthopedics; Rehabilitation
GA 451GA
UT WOS:000266457500002
PM 19487229
ER

PT J
AU Harvey, RL
   Winstein, CJ
AF Harvey, Richard
   Winstein, Carolee
TI Design for the Everest Randomized Trial of Cortical Stimulation and Rehabilitation for Arm Function Following Stroke
SO NEUROREHABILITATION AND NEURAL REPAIR
LA English
DT Article
DE Hemiplegia; Cortical stimulation; Motor recovery
ID transcranial magnetic stimulation; motor cortex stimulation; fugl-meyer assessment; upper extremity function; corticospinal excitability; unaffected hemisphere; clinical-trial; sham surgery; block test; forced-use
AB Background. Cortical stimulation (CS) combined with rehabilitation may improve upper limb motor function after stroke. Objective. Describe the study design for the Everest Clinical Trial, a randomized single-blinded pivotal device trial, testing safety and efficacy of epidural CS delivered during rehabilitation for upper limb motor function in patients with ischemic stroke. Method. A total of 174 participants from 21 centers with hemiplegia at least 4 months after acute ischemic stroke are randomized in a 2: 1 ratio to investigational or control groups. Investigational patients undergo implantation of cortical electrode and pulse generator and receive 6 weeks of upper limb rehabilitation with subthreshold CS delivered only during therapy. Control group patients receive the same therapy without device implantation or stimulation. Primary outcome measures include the upper extremity Fugl-Meyer (UEFM) score and the arm motor ability test (AMAT) measured at baseline and 1, 4, 12, and 24 weeks following rehabilitation treatment with primary endpoint at 4 weeks following treatment. A successful outcome is defined as an improvement in UEFM of at least 4.5 points and in AMAT of at least 0.21 points from baseline to primary endpoint. A 20% better success rate between investigational and control groups will be considered clinically meaningful. Adverse events occurring during the study will be identified. Results. Not applicable. Conclusions. The Everest Clinical Trial is the first randomized pivotal trial on the safety and efficacy of direct CS delivered during rehabilitation for recovery of upper limb motor function in patients with ischemic stroke.
C1 [Harvey, Richard L.] Northwestern Univ, Feinberg Sch Med, Dept Phys Med & Rehabil, Chicago, IL 60611 USA.
   [Harvey, Richard L.] Rehabil Inst Chicago, Chicago, IL 60611 USA.
   [Winstein, Carolee J.] Univ So Calif, Keck Sch Med, Dept Neurol, Sch Dent,Div Biokinesiol & Phys Therapy, Los Angeles, CA 90033 USA.
RP Harvey, RL (通讯作者)，345 E Super St, Chicago, IL 60611 USA.
EM rharvey@ric.org
CR Adkins-muir D, 2003, NEUROL RES, V25, P780, DOI 10.1179/016164103771953853
   Anderson C, 1996, STROKE, V27, P1812, DOI 10.1161/01.STR.27.10.1812
   Basshaugen J, 2008, OPTIMIZING MOTOR BEH, V0, P0
   Beck A, 1961, ARCH GEN PSYCHIAT, V4, P561, DOI 10.1001/archpsyc.1961.01710120031004
   Beck A, 1988, CLIN PSYCHOL REV, V8, P77, DOI 10.1016/0272-7358(88)90050-5
   Berardelli A, 1998, EXP BRAIN RES, V122, P79, DOI 10.1007/s002210050493
   Berglund K, 1986, SCAND J REHABIL MED, V18, P155
   Brosseau L, 2006, TOP STROKE REHABIL, V13, P1, DOI 10.1310/3TKX-7XEC-2DTG-XQKH
   Brown J, 2006, NEUROSURGERY, V58, P464, DOI 10.1227/01.NEU.0000197100.63931.04
   Canavero S, 2002, CLIN J PAIN, V18, P48, DOI 10.1097/00002508-200201000-00008
   Castroalamancos M, 1995, NEUROSCIENCE, V68, P793, DOI 10.1016/0306-4522(95)00178-L
   Chae J, 2003, AM J PHYS MED REHAB, V82, P1, DOI 10.1097/00002060-200301000-00001
   Cieza A, 2002, J REHABIL MED, V34, P205, DOI 10.1080/165019702760279189
   Cup E, 2003, CLIN REHABIL, V17, P402, DOI 10.1191/0269215503cr635oa
   Desrosiers J, 1994, ARCH PHYS MED REHAB, V75, P751
   Duncan P, 1994, STROKE, V25, P1181, DOI 10.1161/01.STR.25.6.1181
   Duncan P, 1983, PHYS THER, V63, P1606, DOI 10.1093/ptj/63.10.1606
   Duncan P, 2000, NEUROPHARMACOLOGY, V39, P835, DOI 10.1016/S0028-3908(00)00003-4
   Duncan P, 1999, STROKE, V30, P2131, DOI 10.1161/01.STR.30.10.2131
   Eyssen I, 2005, CLIN REHABIL, V19, P888, DOI 10.1191/0269215505cr883oa
   Fasoli S, 2004, ARCH PHYS MED REHAB, V85, P1106, DOI 10.1016/j.apmr.2003.11.028
   Fischer H, 2007, TOP STROKE REHABIL, V14, P1, DOI 10.1310/tsr1401-1
   Folstein M, 1975, J PSYCHIAT RES, V12, P189, DOI 10.1016/0022-3956(75)90026-6
   Frank S, 2005, NEUROLOGY, V65, P1101, DOI 10.1212/01.wnl.0000171957.90640.b5
   Fregni F, 2005, NEUROREPORT, V16, P1551, DOI 10.1097/01.wnr.0000177010.44602.5e
   Fregni F, 2006, STROKE, V37, P2115, DOI 10.1161/01.STR.0000231390.58967.6b
   Friel K, 2007, NEUROREHAB NEURAL RE, V21, P51, DOI 10.1177/1545968306291851
   Fuglmeyer A, 1975, SCAND J REHABIL MED, V7, P13
   Gandek B, 1993, SF 36 HLTH SURVEY MA, V0, P0
   Gangitano M, 2002, CLIN NEUROPHYSIOL, V113, P1249, DOI 10.1016/S1388-2457(02)00109-8
   Gladstone D, 2002, NEUROREHAB NEURAL RE, V16, P232, DOI 10.1177/154596802401105171
   Heeger D, 2002, NAT REV NEUROSCI, V3, P142, DOI 10.1038/nrn730
   Hrobjartsson A, 2001, NEW ENGL J MED, V344, P1594, DOI 10.1056/NEJM200105243442106
   Hummel F, 2005, BRAIN, V128, P490, DOI 10.1093/brain/awh369
   Khedr E, 2005, NEUROLOGY, V65, P466, DOI 10.1212/01.wnl.0000173067.84247.36
   Kilgard M, 1998, SCIENCE, V279, P1714, DOI 10.1126/science.279.5357.1714
   Kim Y, 2006, STROKE, V37, P1471, DOI 10.1161/01.STR.0000221233.55497.51
   Kleim J, 2003, NEUROL RES, V25, P789, DOI 10.1179/016164103771953862
   Kwakkel G, 2003, STROKE, V34, P2181, DOI 10.1161/01.STR.0000087172.16305.CD
   Law M, 2005, CANADIAN OCCUPATIONA, V0, P0
   Lefaucheur J, 2004, CLIN NEUROPHYSIOL, V115, P2530, DOI 10.1016/j.clinph.2004.05.025
   Liepert J, 2001, J NEUROL, V248, P315, DOI 10.1007/s004150170207
   Logothetis N, 2001, NATURE, V412, P150, DOI 10.1038/35084005
   Macklin R, 1999, NEW ENGL J MED, V341, P992, DOI 10.1056/NEJM199909233411312
   Maeda F, 2000, EXP BRAIN RES, V133, P425, DOI 10.1007/s002210000432
   Maeda F, 2000, CLIN NEUROPHYSIOL, V111, P800, DOI 10.1016/S1388-2457(99)00323-5
   Magistretti P, 2000, BRAIN RES, V886, P108, DOI 10.1016/S0006-8993(00)02945-0
   Mansur C, 2005, NEUROLOGY, V64, P1802, DOI 10.1212/01.WNL.0000161839.38079.92
   Nitsche M, 2001, NEUROLOGY, V57, P1899, DOI 10.1212/WNL.57.10.1899
   Nitsche M, 2000, J PHYSIOL-LONDON, V527, P633, DOI 10.1111/j.1469-7793.2000.t01-1-00633.x
   Nitsche M, 2003, CLIN NEUROPHYSIOL, V114, P600, DOI 10.1016/S1388-2457(02)00412-1
   Nudo R, 1990, SOMATOSENS MOT RES, V7, P463, DOI 10.3109/08990229009144720
   Pang M, 2006, ARCH PHYS MED REHAB, V87, P1, DOI 10.1016/j.apmr.2005.08.113
   Parrent A, 2006, ADV NEUROL, V97, P563
   Pascualleone A, 1994, BRAIN, V117, P847, DOI 10.1093/brain/117.4.847
   Peinemann A, 2004, CLIN NEUROPHYSIOL, V115, P1519, DOI 10.1016/j.clinph.2004.02.005
   Platz T, 2005, CLIN REHABIL, V19, P404, DOI 10.1191/0269215505cr832oa
   Plautz E, 2003, NEUROL RES, V25, P801, DOI 10.1179/016164103771953880
   Pomeroy V, 2007, NEUROREHAB NEURAL RE, V21, P509, DOI 10.1177/1545968307300418
   Rascol O, 2005, NEUROLOGY, V65, P982, DOI 10.1212/01.wnl.0000182818.15330.b9
   Rau A, 2007, CLIN EEG NEUROSCI, V38, P105, DOI 10.1177/155005940703800213
   Reding M, 1988, STROKE, V19, P1354, DOI 10.1161/01.STR.19.11.1354
   Rosamond W, 2007, CIRCULATION, V115, P0, DOI 10.1161/CIRCULATIONAHA.106.179918
   Sanford J, 1993, PHYS THER, V73, P447, DOI 10.1093/ptj/73.7.447
   Siebner H, 1999, NEUROLOGY, V52, P529, DOI 10.1212/WNL.52.3.529
   Stucki G, 2002, DISABIL REHABIL, V24, P932, DOI 10.1080/09638280210148594
   Takeuchi N, 2005, STROKE, V36, P2681, DOI 10.1161/01.STR.0000189658.51972.34
   Teskey G, 2003, NEUROL RES, V25, P794, DOI 10.1179/016164103771953871
   Tsubokawa T, 1991, ACTA NEUROCHIR SUPPL (WIEN), V52, P137
   Twitchell T, 1951, BRAIN, V74, P443, DOI 10.1093/brain/74.4.443
   Van DLJ, 1999, STROKE, V30, P2369, DOI 10.1161/01.STR.30.11.2369
   Ware J, 1994, PHYS MENTAL SUMMARY, V0, P0
   Williams L, 1999, STROKE, V30, P1362, DOI 10.1161/01.STR.30.7.1362
   Wolf S, 2006, JAMA-J AM MED ASSOC, V296, P2095, DOI 10.1001/jama.296.17.2095
   *worldhealthorganization , 2007, ICF CY INT CLASS FUN, V0, P0
   Wu T, 2000, NEUROSCI LETT, V287, P37, DOI 10.1016/S0304-3940(00)01132-0
   Yozbatiran N, 2008, NEUROREHAB NEURAL RE, V22, P78, DOI 10.1177/1545968307305353
NR 79
TC 67
Z9 68
U1 0
U2 12
PU SAGE PUBLICATIONS INC
PI THOUSAND OAKS
PA 2455 TELLER RD, THOUSAND OAKS, CA 91320 USA
SN 1545-9683
EI 
J9 NEUROREHAB NEURAL RE
PD JAN 15
PY 2009
VL 23
IS 1
BP 32
EP 44
DI 10.1177/1545968308317532
PG 13
WC Clinical Neurology; Rehabilitation
SC Neurosciences & Neurology; Rehabilitation
GA 388BU
UT WOS:000261996100005
PM 18812431
ER

PT J
AU Gong, Weijun
   Zhang, Tong
   Cui, Lihua
   Yang, Yuqi
   Sun, Xinting
AF Gong, Weijun
   Zhang, Tong
   Cui, Lihua
   Yang, Yuqi
   Sun, Xinting
TI Electro-acupuncture at Zusanli (ST 36) to improve lower extremity motor function in sensory disturbance patients with cerebral stroke A randomized controlled study of 240 cases
SO NEURAL REGENERATION RESEARCH
LA English
DT Article
DE electro-acupuncture; Zusanli (ST 36); sensory disturbance; motor function; sensory input
ID fugl-meyer assessment; acupuncture; recovery; rat; reliability; fiber
AB BACKGROUND: Studies have shown that sensory transduction is a way to introduce needle sensation. OBJECTIVE: To observe the influence of electro-acupuncture at the "Zusanli' (ST 36) point on lower extremity motor function in various sensory disturbance patients with cerebral stroke. DESIGN, TIME AND SETTING: A randomized, controlled, clinical study was performed at the Department of Neurological Rehabilitation, China Rehabilitation Research Centre from September 2006 to June 2008. PARTICIPANTS: Patients with first-time cerebral infarction or hemorrhage, or with a stroke history, but no neurodysfunction (single damage), were selected for this study. The subjects were right-handed and disease state was stable. A total of 240 inpatients were randomly assigned to the following groups: electro-acupuncture (n = 124) and control (n = 116). The two groups were further assigned into sub-groups: no sensory disturbance, superficial sensory disturbance, deep sensory disturbance, and deep and superficial sensory disturbance. METHODS: On the basis of routine limb function training, the acupoint Zusanli was utilized in all patients from the electro-acupuncture group. Perpendicular acupuncture was 3.0-4.0 cm deep. An electric acupuncture instrument was connected when patients developed the needle sensation, deqi. A stimulation pattern consisting of distant and dense waves of 50 Hz was used to elicit slight dorsal foot extension. Acupuncture was administered 5 times per week, 30 minutes per session, for 6 weeks in total. MAIN OUTCOME MEASURES: Fugl-Meyer assessment (FMA) was used to evaluate lower extremity motor function; Ver.1.0 gait analysis to estimate gait (step frequency, step speed, and step scope); lower extremity Composite Spasticity Scale (CSS) to estimate muscle spastic degree. RESULTS: Following treatment, motor function improved in both groups. Compared with the control group, FMA score, step speed, step frequency, and step scope were increased in the electro-acupuncture group, but there was no difference in lower extremity CSS scores between the electro-acupuncture and the control groups (P > 0.05). Compared with the control group, Zusanli (ST 36) electro-acupuncture improved motor function indices as follows: FMA score, step frequency, step speed, and step scope of patients with no sensory disturbance (P < 0.05-0.01), step frequency of patients with superficial sensory disturbance (P < 0.05), and step frequency and step speed of patients with deep sensory disturbance (P < 0.05). CONCLUSION: Zusanli (ST 36) electro-acupuncture effects on lower extremity motor function in stroke patients were improved with no muscle tone rise. Therefore, this form of treatment can be used in convalescent treatment. Moreover, effects were different according to various sensory disturbance types, which suggested that sensory input influenced acupuncture effects.
C1 [Gong, Weijun; Zhang, Tong; Cui, Lihua; Yang, Yuqi; Sun, Xinting] Capital Med Univ, Dept Neurol Rehabil, Beijing Boai Hosp, China Rehabil Res Ctr,Sch Rehabil Med, Beijing 100068, Peoples R China.
RP Zhang, T (通讯作者)，Capital Med Univ, Dept Neurol Rehabil, Beijing Boai Hosp, China Rehabil Res Ctr,Sch Rehabil Med, Beijing 100068, Peoples R China.
EM zt61611@sohu.com
FU Foundation from China Rehabilitation Research Centre, [2007-15]
CR Almeida R, 2008, BRAIN RES, V1188, P54, DOI 10.1016/j.brainres.2007.10.060
   *chineseneurosurgicalsociety , 1996, ZHONGHUA SHENJINGKE, V29, P379
   Ding W, 2003, SHANGHAI J ACUPUNCT, V22, P7
   Duncan P, 1983, PHYS THER, V63, P1606, DOI 10.1093/ptj/63.10.1606
   Fang J, 2009, HUM BRAIN MAPP, V30, P1196, DOI 10.1002/hbm.20583
   Fillingim R, 1997, PSYCHOSOM MED, V59, P512, DOI 10.1097/00006842-199709000-00008
   Fuglmeyer A, 1975, SCAND J REHABIL MED, V7, P13
   Fusumada K, 2007, OKAJIMAS FOLIA ANATOMICA JAPONICA, V84, P1, DOI 10.2535/ofaj.84.1
   Gladstone D, 2002, NEUROREHAB NEURAL RE, V16, P232, DOI 10.1177/154596802401105171
   Gong W, 2008, ZHONGGUO KANGFU LILU, V14, P1057
   Guo Z, 2002, SPACE MED MED ENG (BEIJING), V15, P122
   Kagitani F, 2005, JPN J PHYSIOL, V55, P149, DOI 10.2170/jjphysiol.R2120
   Kalita J, 1998, J NEUROL, V245, P531, DOI 10.1007/s004150050238
   Kim J, 2008, NEUROSCI LETT, V446, P78, DOI 10.1016/j.neulet.2008.09.049
   Kim W, 2009, BRAIN RES, V1248, P176, DOI 10.1016/j.brainres.2008.11.009
   Kwolek A, 2002, NEUROL NEUROCHIR POL, V36, P337
   Li C, 2008, SHANXI ZHONGYI, V24, P59
   Li J, 2008, ZHENJIU LINCHUANG ZA, V24, P47
   Li L, 2008, J ALTERN COMPLEM MED, V14, P671, DOI 10.1089/acm.2008.0036
   Lu G, 1983, AM J PHYSIOL, V245, P0, DOI 10.1152/ajpregu.1983.245.4.R606
   Miyamoto S, 2009, AM J PHYS MED REHAB, V88, P247, DOI 10.1097/PHM.0b013e3181951133
   Napadow V, 2007, HUM BRAIN MAPP, V28, P159, DOI 10.1002/hbm.20261
   Ouyang Q, 2007, ZHONGGUO ZHEN JIU, V27, P773
   Shi X, 1900, SCI ACUPUNCTURE MOXI ACUPUNCTURE HERBAL M, V1, P3, DOI 10.1097/HM9.0000000000000009
   Wagenaar R, 1992, J BIOMECH, V25, P1007, DOI 10.1016/0021-9290(92)90036-Z
   Xing J, 2007, XIANDAI ZHONGXIYI JI, V16, P5226
   Yan T, 2002, ZHONGGUO KANGFU YIXU, V17, P263
   Yu X, 2008, ZHEN CI YAN JIU, V33, P310
   Zhu B, 2004, BRAIN RES, V1011, P228, DOI 10.1016/j.brainres.2004.03.034
NR 29
TC 4
Z9 4
U1 2
U2 24
PU WOLTERS KLUWER MEDKNOW PUBLICATIONS
PI MUMBAI
PA WOLTERS KLUWER INDIA PVT LTD , A-202, 2ND FLR, QUBE, C T S  NO 1498A-2 VILLAGE MAROL, ANDHERI EAST, MUMBAI, 400059, INDIA
SN 1673-5374
EI 
J9 NEURAL REGEN RES
PD NOV 15
PY 2009
VL 4
IS 11
BP 935
EP 940
DI 10.3969/j.issn.1673-5374.2009.11.024
PG 6
WC Cell Biology; Neurosciences
SC Cell Biology; Neurosciences & Neurology
GA 531KR
UT WOS:000272665500024
ER

PT J
AU Cacchio, Angelo
   De blasis, Elisabetta
   De blasis, Vincenzo
   Santilli, Valter
   Spacca, Giorgio
AF Cacchio, Angelo
   De blasis, Elisabetta
   De blasis, Vincenzo
   Santilli, Valter
   Spacca, Giorgio
TI Mirror Therapy in Complex Regional Pain Syndrome Type 1 of the Upper Limb in Stroke Patients
SO NEUROREHABILITATION AND NEURAL REPAIR
LA English
DT Article
DE Stroke; Complex regional pain syndrome; Mirror therapy; Poststroke shoulder pain; Pain; Rehabilitation
ID reflex sympathetic dystrophy; motor imagery; cortical reorganization; rehabilitation; reliability; intention; movement; system; treat
AB Background. Complex regional pain syndrome type 1 (CRPSt1) of the upper limb is a painful and debilitating condition, frequent after stroke, and interferes with the rehabilitative process and outcome. However, treatments used for CRPSt1 of the upper limb are limited. Objective. This randomized controlled study was conducted to compare the effectiveness on pain and upper limb function of mirror therapy on CRPSt1 of upper limb in patients with acute stroke. Methods. Of 208 patients with first episode of unilateral stroke admitted to the authors' rehabilitation center, 48 patients with CRPSt1 of the affected upper limb were enrolled in a randomized controlled study, with a 6-month follow-up, and assigned to either a mirror therapy group or placebo control group. The primary end points were a reduction in the visual analogue scale score of pain at rest, on movement, and brush-induced tactile allodynia. The secondary end points were improvement in motor function as assessed by the Wolf Motor Function Test and Motor Activity Log. Results. The mean scores of both the primary and secondary end points significantly improved in the mirror group (P<.001). No statistically significant improvement was observed in any of the control group values (P>.001). Moreover, statistically significant differences after treatment (P<.001) and at the 6-month follow-up were found between the 2 groups. Conclusions. The results indicate that mirror therapy effectively reduces pain and enhances upper limb motor function in stroke patients with upper limb CRPSt1.
C1 [Cacchio, Angelo; Spacca, Giorgio] Osped San Salvatore Laquila, Dipartimento Med Fis & Riabilitaz, I-67100 Laquila, Italy.
   [De Blasis, Elisabetta] SS Filippo & Nicola Hosp Avezzano, Intens Cardiol Div, Dept Emergency, Laquila, Italy.
   [De Blasis, Vincenzo] Abruzzo Reg Off, Int Act Serv, Laquila, Italy.
   [Cacchio, Angelo; Santilli, Valter] Univ Roma La Sapienza, Dept Phys Med & Rehabil, Rome, Italy.
RP Cacchio, A (通讯作者)，Osped San Salvatore Laquila, Dipartimento Med Fis & Riabilitaz, Via L Natali 1, I-67100 Laquila, Italy.
EM angelo.cacchio@tin.it
CR Altschuler E, 1999, LANCET, V353, P2035, DOI 10.1016/S0140-6736(99)00920-4
   Baron R, 2002, ANESTHESIA & ANALGESIA, V95, P1812, DOI 10.1097/00000539-200212000-00064
   Bruehl S, 1999, PAIN, V81, P147, DOI 10.1016/S0304-3959(99)00011-1
   Daviet J, 2002, AM J PHYS MED REHAB, V81, P34, DOI 10.1097/00002060-200201000-00006
   Forouzanfar T, 2002, EUR J PAIN-LONDON, V6, P105, DOI 10.1053/eujp.2001.0304
   Fukui S, 1994, PAIN CLINIC, V7, P117
   Galer B, 1999, J PAIN SYMPTOM MANAG, V18, P213, DOI 10.1016/S0885-3924(99)00076-7
   Garry M, 2005, EXP BRAIN RES, V163, P118, DOI 10.1007/s00221-005-2226-9
   Hamdy S, 1998, NAT NEUROSCI, V1, P64, DOI 10.1038/264
   Harris A, 1999, LANCET, V354, P1464, DOI 10.1016/S0140-6736(99)05003-5
   Hollis S, 1999, BRIT MED J, V319, P670, DOI 10.1136/bmj.319.7211.670
   Janig W, 2003, LANCET NEUROL, V2, P687, DOI 10.1016/S1474-4422(03)00557-X
   Juottonen K, 2002, PAIN, V98, P315, DOI 10.1016/S0304-3959(02)00119-7
   Kingery W, 1997, PAIN, V48, P171
   Liepert J, 2000, STROKE, V31, P1210, DOI 10.1161/01.STR.31.6.1210
   Luft A, 2005, NEUROIMAGE, V26, P184, DOI 10.1016/j.neuroimage.2005.01.027
   Maihofner C, 2003, NEUROLOGY, V61, P1707, DOI 10.1212/01.WNL.0000098939.02752.8E
   Mccabe C, 2003, RHEUMATOLOGY, V42, P97, DOI 10.1093/rheumatology/keg041
   Miltner W, 1999, STROKE, V30, P586, DOI 10.1161/01.STR.30.3.586
   Morris D, 2001, ARCH PHYS MED REHAB, V82, P750, DOI 10.1053/apmr.2001.23183
   Moseley G, 2004, NEUROLOGY, V62, P1644, DOI 10.1212/01.WNL.0000123019.13575.5E
   Moseley G, 2004, PAIN, V108, P192, DOI 10.1016/j.pain.2004.01.006
   Petchkrua W, 2000, NEUROREHAB NEURAL RE, V14, P59, DOI 10.1177/154596830001400107
   Ramachandran V, 1992, SCIENCE, V258, P1159, DOI 10.1126/science.1439826
   Ramachandran V, 1996, P ROY SOC B-BIOL SCI, V263, P377, DOI 10.1098/rspb.1996.0058
   Roy C, 1994, CLIN REHABIL, V8, P334, DOI 10.1177/026921559400800410
   Sathian K, 2000, NEUROREHAB NEURAL RE, V14, P73, DOI 10.1177/154596830001400109
   Scott J, 1976, PAIN, V2, P175, DOI 10.1016/0304-3959(76)90113-5
   Sharma N, 2006, STROKE, V37, P1941, DOI 10.1161/01.STR.0000226902.43357.fc
   Stantonhicks M, 1995, PAIN, V63, P127, DOI 10.1016/0304-3959(95)00110-E
   Stevens J, 2003, ARCH PHYS MED REHAB, V84, P1090, DOI 10.1016/S0003-9993(03)00042-X
   Sutbeyaz S, 2007, ARCH PHYS MED REHAB, V88, P555, DOI 10.1016/j.apmr.2007.02.034
   Taub E, 1993, ARCH PHYS MED REHAB, V74, P347
   Turton A, 2007, PAIN, V127, P270, DOI 10.1016/j.pain.2006.08.021
   Unnebrink K, 2001, STAT MED, V20, P3931, DOI 10.1002/sim.1149
   Uswatte G, 2005, STROKE, V36, P2493, DOI 10.1161/01.STR.0000185928.90848.2e
   Wasner G, 2003, SPINAL CORD, V41, P61, DOI 10.1038/sj.sc.3101404
   Wolf S, 1989, EXP NEUROL, V104, P125, DOI 10.1016/S0014-4886(89)80005-6
   Wong G, 1997, HAND CLIN, V13, P319
NR 39
TC 91
Z9 110
U1 1
U2 43
PU SAGE PUBLICATIONS INC
PI THOUSAND OAKS
PA 2455 TELLER RD, THOUSAND OAKS, CA 91320 USA
SN 1545-9683
EI 
J9 NEUROREHAB NEURAL RE
PD OCT 15
PY 2009
VL 23
IS 8
BP 792
EP 799
DI 10.1177/1545968309335977
PG 8
WC Clinical Neurology; Rehabilitation
SC Neurosciences & Neurology; Rehabilitation
GA 494YV
UT WOS:000269856900003
PM 19465507
ER

PT J
AU Flinn, NA
   Smith, JL
   Tripp, CJ
   White, MW
AF Flinn, Nancy
   Smith, Jennifer
   Tripp, Christopher
   White, Matthew
TI Effects of robotic-aided rehabilitation on recovery of upper extremity function in chronic stroke: a single case study
SO OCCUPATIONAL THERAPY INTERNATIONAL
LA English
DT Article
DE case study research; robotic arm; stroke rehabilitation
AB The objective of the study was to examine the results of robotic therapy in a single client. A 48-year-old female client 15 months post-stroke, with right hemiparesis, received robotic therapy as an outpatient in a large Midwestern rehabilitation hospital. Robotic therapy was provided three times a week for 6 weeks. Robotic therapy consisted of goal-directed, robotic-aided reaching tasks to exercise the hemiparetic shoulder and elbow. No other therapeutic intervention for the affected upper extremity was provided during the study or 3 months follow-up period. The outcome measures included the Fugl-Meyer, graded Wolf motor function test (GWMFT), motor activity log, active range of motion and Canadian occupational performance measure. The participant made gains in active movement; performance; and satisfaction of functional tasks, GWMFT and functional use. Limitations involved in this study relate to the generalizability of the sample size, effect of medications, expense of robotic technologies and the impact of aphasia. Future research should incorporate functional use training along with robotic therapy. Copyright (C) 2009 John Wiley & Sons, Ltd.
C1 [Smith, Jennifer L.; Tripp, Christopher J.; White, Matthew W.] Sister Kenny Res Ctr, Minneapolis, MN 55407 USA.
   [Flinn, Nancy A.; Smith, Jennifer L.; Tripp, Christopher J.; White, Matthew W.] Coll St Catherine, Sister Kenny Inst, Minneapolis, MN USA.
RP Smith, JL (通讯作者)，Sister Kenny Res Ctr, 800 E 28th St, Minneapolis, MN 55407 USA.
EM Jennifer.L.Smith@allina.com
FU Sister Kenny Rehabilitation Institute Foundation; Sister Kenny Foundation [05-S13]
CR Bonifer N, 2003, PHYS THER, V83, P384
   Bonifer N, 2005, ARCH PHYS MED REHAB, V86, P1867, DOI 10.1016/j.apmr.2005.04.002
   Cup E, 2003, CLIN REHABIL, V17, P402, DOI 10.1191/0269215503cr635oa
   Fasoli S, 2004, ARCH PHYS MED REHAB, V85, P1106, DOI 10.1016/j.apmr.2003.11.028
   Fasoli S, 2003, ARCH PHYS MED REHAB, V84, P477, DOI 10.1053/apmr.2003.50110
   Ferraro M, 2003, NEUROLOGY, V61, P1604, DOI 10.1212/01.WNL.0000095963.00970.68
   Fuglmeyer A, 1975, SCAND J REHABIL MED, V7, P13
   Kilmer G, 2008, MORBIDITY AND MORTALITY WEEKLY REPORT, V57, P1
   Krebs HI, 1998, IEEE TRANS REHABIL ENG, V6, P75, DOI 10.1109/86.662623
   Krebs H, 2008, NEUROREHABILITATION, V23, P81
   Law M, 1998, CANADIAN OCCUPATIONA, V0, P0
   Lum P, 2002, ARCH PHYS MED REHAB, V83, P952, DOI 10.1053/apmr.2001.33101
   *nat SA, 2008, WHAT IS STROK, V0, P0
   Radomski M, 2008, OCCUPATIONAL THERAPY, V0, P91
   Radomski M, 2008, OCCUPATIONAL THERAPY, V0, P667
   Taub E, 2006, EURA MEDICOPHYS, V42, P241
   Taub E, 1997, TOP STROKE REHABIL, V3, P38, DOI 10.1080/10749357.1997.11754128
   Taub E, 1993, ARCH PHYS MED REHAB, V74, P347
   Taub E, 1999, J REHABILITATION RES, V36, P1
   Uswatte G, 1999, COGNITITVE NERUOREHA, V0, P215
   Volpe BT, 2003, ADV NEUROL, V92, P429
   Volpe B, 1999, NEUROLOGY, V53, P1874, DOI 10.1212/WNL.53.8.1874
   Wolf S, 2001, STROKE, V32, P1635, DOI 10.1161/01.STR.32.7.1635
NR 23
TC 5
Z9 5
U1 0
U2 7
PU WILEY PERIODICALS, INC
PI MALDEN
PA COMMERCE PLACE, 350 MAIN STREET, MALDEN, MA 02148-529 USA
SN 0966-7903
EI 
J9 OCCUP THER INT
PD SEP-DEC 15
PY 2009
VL 16
IS 3-4
BP 232
EP 243
DI 10.1002/oti.280
PG 12
WC Rehabilitation
SC Rehabilitation
GA V16VG
UT WOS:000207896500006
PM 19593735
ER

PT J
AU Stein, Joel
AF Stein, Joel
TI e100 NeuroRobotic system
SO EXPERT REVIEW OF MEDICAL DEVICES
LA English
DT Article
DE electromyography; robotics; stroke
ID robot-assisted therapy; motor function; stroke; stimulation; recovery; rehabilitation; brain
AB Therapy incorporating the repeated practice of motor tasks has been found to enhance motor function after stroke. This type of therapy may be facilitated by robotic devices and several such devices are being developed for use in rehabilitation. The Myomo e100 NeuroRobotic system is a novel device developed to provide assistance during elbow movements in stroke survivors. The device uses surface electromyographic signals to control a powered elbow orthosis. Data from a pilot study reveals that the device can be used successfully by stroke survivors and suggests that it may be effective in helping to restore motor control after stroke. Further studies are needed to confirm these preliminary results.
C1 [Stein, Joel] Columbia Univ, Med Ctr, Dept Rehabil Med, Coll Phys & Surg, New York, NY 10032 USA.
   [Stein, Joel] Cornell Univ, Weill Cornell Med Coll, Div Rehabil Med, New York, NY 10032 USA.
RP Stein, J (通讯作者)，Columbia Univ, Med Ctr, Dept Rehabil Med, Coll Phys & Surg, Harkness Pavill Room 1-165,180 Ft Washington Ave, New York, NY 10032 USA.
EM js1165@columbia.edu
CR Aisen M, 1997, ARCH NEUROL-CHICAGO, V54, P443, DOI 10.1001/archneur.1997.00550160075019
   Alon G, 2007, NEUROREHAB NEURAL RE, V21, P207, DOI 10.1177/1545968306297871
   Boggio P, 2007, RESTOR NEUROL NEUROS, V25, P123
   Brewer B, 2007, TOP STROKE REHABIL, V14, P22, DOI 10.1310/tsr1406-22
   Fasoli S, 2003, ARCH PHYS MED REHAB, V84, P477, DOI 10.1053/apmr.2003.50110
   Francisco G, 1998, ARCH PHYS MED REHAB, V79, P570, DOI 10.1016/S0003-9993(98)90074-0
   Fregni F, 2006, STROKE, V37, P2115, DOI 10.1161/01.STR.0000231390.58967.6b
   Gauthier L, 2008, STROKE, V39, P1520, DOI 10.1161/STROKEAHA.107.502229
   Kwakkel G, 2008, NEUROREHAB NEURAL RE, V22, P111, DOI 10.1177/1545968307305457
   Liepert J, 2000, STROKE, V31, P1210, DOI 10.1161/01.STR.31.6.1210
   Lum P, 2002, ARCH PHYS MED REHAB, V83, P952, DOI 10.1053/apmr.2001.33101
   Rohrer B, 2004, MOTOR CONTROL, V8, P472, DOI 10.1123/mcj.8.4.472
   Rosamond W, 2007, CIRCULATION, V115, P0, DOI 10.1161/CIRCULATIONAHA.106.179918
   Stein J, 2007, AM J PHYS MED REHAB, V86, P255, DOI 10.1097/PHM.0b013e3180383cc5
   Sugar T, 2007, IEEE T NEUR SYS REH, V15, P336, DOI 10.1109/TNSRE.2007.903903
   Wolbrecht E, 2008, IEEE T NEUR SYS REH, V16, P286, DOI 10.1109/TNSRE.2008.918389
   Wolf S, 2006, JAMA-J AM MED ASSOC, V296, P2095, DOI 10.1001/jama.296.17.2095
NR 17
TC 10
Z9 10
U1 1
U2 6
PU TAYLOR & FRANCIS LTD
PI ABINGDON
PA 2-4 PARK SQUARE, MILTON PARK, ABINGDON OR14 4RN, OXON, ENGLAND
SN 1743-4440
EI 
J9 EXPERT REV MED DEVIC
PD JAN 15
PY 2009
VL 6
IS 1
BP 15
EP 19
DI 10.1586/17434440.6.1.15
PG 5
WC Engineering, Biomedical
SC Engineering
GA 399BD
UT WOS:000262774500010
PM 19105775
ER

PT J
AU Park, JY
   Chun, MH
   Kang, SH
   Lee, JA
   Kim, BR
   Shin, MJ
AF Park, Ji
   Chun, Min
   Kang, Si
   Lee, Jin
   Kim, Bo
   Shin, Mi
TI Functional Outcome in Poststroke Patients With or Without Fatigue
SO AMERICAN JOURNAL OF PHYSICAL MEDICINE & REHABILITATION
LA English
DT Article
DE Fatigue; Stroke; Function; Outcome
ID stroke rehabilitation; follow-up; disease; life; long
AB Objectives: Although fatigue after stroke is common, little is known about the effect of fatigue on functional outcomes in stroke patients. We, therefore, evaluated the influence of fatigue on functional outcomes after stroke. Design: Forty consecutive outpatients were evaluated 32.7 +/- 27.4 mos after the onset of stroke. Poststroke fatigue was scored using the Fatigue Severity Scale, activity of daily living function was assessed using the Modified Barthel Index, motor function was assessed using the Motricity Index, and cognitive function was evaluated using the Korean-Mini Mental State Examination. The Beck Depression Inventory was used to assess depression, and patients were interviewed about sleeping problems. Results: The average Fatigue Severity Scale score was 3.6 +/- 1.5 in stroke patients, with 12 patients (30.0%) having Fatigue Severity Scale scores >= 4 points. Twenty-two patients (55.0%) had depression, and 12 (30%) had sleeping problems. Fatigue Severity Scale score was significantly correlated with Beck Depression Inventory and sleep disturbance (P < 0.05) but was not significantly correlated with Modified Barthel Index, Motricity Index or Korean-Mini Mental State Examination. Conclusions: We found that 30% of stroke victims had poststroke fatigue. Poststroke fatigue was not closely associated with motor function, activity of daily living, or cognitive function, but showed significant correlation with depression and sleeping problems. These findings emphasize the need for careful clinical screening of both fatigue and depression in individuals after stroke.
C1 [Park, Ji Young; Chun, Min Ho; Lee, Jin A.; Kim, Bo Ryun; Shin, Mi Jung] Univ Ulsan, Dept Rehabil Med, Asan Med Ctr, Coll Med, Seoul 138736, South Korea.
   [Kang, Si Hyun] Chung Ang Univ Hosp, Dept Rehabil Med, Seoul, South Korea.
RP Chun, MH (通讯作者)，Univ Ulsan, Dept Rehabil Med, Asan Med Ctr, Coll Med, 388-1,Pungnap2 Dong, Seoul 138736, South Korea.
CR Appelros P, 2006, INT J REHABIL RES, V29, P329, DOI 10.1097/MRR.0b013e328010c7b8
   Choi-kwon S, 2005, CEREBROVASC DIS, V19, P84, DOI 10.1159/000082784
   De GM, 2003, ARCH PHYS MED REHAB, V84, P1714, DOI 10.1053/S0003-9993(03)00346-0
   Glader E, 2002, STROKE, V33, P1327, DOI 10.1161/01.STR.0000014248.28711.D6
   Ingles J, 1999, ARCH PHYS MED REHAB, V80, P173, DOI 10.1016/S0003-9993(99)90116-8
   Kang Y, 1997, J KOREAN NEUROLOGICA, V15, P300
   Krupp L, 1989, ARCH NEUROL-CHICAGO, V46, P1121, DOI 10.1001/archneur.1989.00520460115022
   Mohsenin V, 1995, ARCH PHYS MED REHAB, V76, P71, DOI 10.1016/S0003-9993(95)80046-8
   Naess H, 2005, CEREBROVASC DIS, V20, P245, DOI 10.1159/000087706
   Schepers V, 2006, ARCH PHYS MED REHAB, V87, P184, DOI 10.1016/j.apmr.2005.10.005
   Shah S, 1989, J CLIN EPIDEMIOL, V42, P703, DOI 10.1016/0895-4356(89)90065-6
   Staub F, 2001, CEREBROVASC DIS, V12, P75, DOI 10.1159/000047685
   Van DPI, 2007, CEREBROVASC DIS, V23, P40, DOI 10.1159/000095757
   Van DWS, 2001, EUR NEUROL, V45, P28, DOI 10.1159/000052085
   Van ZM, 1998, J NEUROL NEUROSUR PS, V65, P697, DOI 10.1136/jnnp.65.5.697
   Viinamaki H, 2004, NORD J PSYCHIAT, V58, P49, DOI 10.1080/08039480310000798
NR 16
TC 56
Z9 58
U1 0
U2 9
PU LIPPINCOTT WILLIAMS & WILKINS
PI PHILADELPHIA
PA TWO COMMERCE SQ, 2001 MARKET ST, PHILADELPHIA, PA 19103 USA
SN 0894-9115
EI 
J9 AM J PHYS MED REHAB
PD JUL 15
PY 2009
VL 88
IS 7
BP 554
EP 558
DI 10.1097/PHM.0b013e3181a0dae0
PG 5
WC Rehabilitation; Sport Sciences
SC Rehabilitation; Sport Sciences
GA 463CO
UT WOS:000267406400005
PM 19325456
ER

PT J
AU Housman, SJ
   Scott, KM
   Reinkensmeyer, DJ
AF Housman, Sarah
   Scott, Kelly
   Reinkensmeyer, David
TI A Randomized Controlled Trial of Gravity-Supported, Computer-Enhanced Arm Exercise for Individuals With Severe Hemiparesis
SO NEUROREHABILITATION AND NEURAL REPAIR
LA English
DT Article
DE Stroke rehabilitation; Hemiparesis; Arm; Motor control; Robotic upper extremity device; Telerehabilitation
ID patients stable poststroke; induced movement therapy; upper extremity function; upper-limb; motor function; chronic stroke; robot; rehabilitation; recovery; excite
AB Background/Objective. The authors previously developed a passive instrumented arm orthosis (Therapy Wilmington Robotic Exoskeleton [T-WREX]) that enables individuals with hemiparesis to exercise the arm by playing computer games in a gravity-supported environment. The purpose of this study was to compare semiautonomous training with T-WREX and conventional semiautonomous exercises that used a tabletop for gravity support. Methods. Twenty-eight chronic stroke survivors with moderate/severe hemiparesis were randomly assigned to experimental (T-WREX) or control (tabletop exercise) treatment. A blinded rater assessed arm movement before and after twenty-four 1-hour treatment sessions and at 6-month follow-up. Subjects also rated subjective treatment preferences after a single-session crossover treatment. Results. All subjects significantly improved (P <= .05) upper extremity motor control (Fugl-Meyer), active reaching range of motion (ROM), and self-reported quality and amount of arm use (Motor Activity Log). Improvements were sustained at 6 months. The T-WREX group maintained gains on the Fugl-Meyer significantly better than controls at 6 months (improvement of 3.6 +/- 3.9 vs 1.5 +/- 2.7 points, mean +/- SD; P = .04). Subjects also reported a preference for T-WREX training. Conclusion. Gravity-supported arm exercise, using the T-WREX or tabletop support, can improve arm movement ability after chronic severe hemiparesis with brief one-on-one assistance from a therapist (approximately 4 minutes per session). The 3-dimensional weight support, instant visual movement feedback, and simple virtual reality software provided by T-WREX were associated with modest sustained gains at 6-month follow-up when compared with the conventional approach.
C1 [Housman, Sarah J.] Rehabil Inst Chicago, Sensory Motor Performance Program, Chicago, IL 60660 USA.
   [Scott, Kelly M.] Rehabil Inst Chicago, Dept Phys Med & Rehabil, Chicago, IL 60660 USA.
   [Reinkensmeyer, David J.] Univ Calif Irvine, Dept Mech & Aerosp Engn, Irvine, CA 92717 USA.
   [Reinkensmeyer, David J.] Univ Calif Irvine, Dept Biomed Engn, Irvine, CA USA.
RP Housman, SJ (通讯作者)，Rehabil Inst Chicago, Sensory Motor Performance Program, 345 E Super St,Room 1406, Chicago, IL 60660 USA.
EM shousman@ric.org
CR Amirabdollahian F, 2007, J NEUROENG REHABIL, V4, P0, DOI 10.1186/1743-0003-4-4
   Barreca S, 2003, NEUROREHAB NEURAL RE, V17, P220, DOI 10.1177/0888439003259415
   Boyd L, 2007, NEUROREHAB NEURAL RE, V21, P444, DOI 10.1177/1545968307300438
   Burgar C, 2000, J REHABIL RES DEV, V37, P663
   Byl N, 2003, NEUROREHAB NEURAL RE, V17, P176, DOI 10.1177/0888439003257137
   Byl N, 2008, NEUROREHAB NEURAL RE, V22, P494, DOI 10.1177/1545968308317431
   Chyatte SB, 1965, ARCH PHYS MED REHABIL, V46, P633
   Colombo R, 2008, NEUROREHAB NEURAL RE, V22, P50, DOI 10.1177/1545968307303401
   Cox K, 2003, PREV MED, V36, P17, DOI 10.1006/pmed.2002.1134
   Davis J, 1996, OCCUPATIONAL THERAPY, V0, P435
   Desrosiers J, 2008, NEUROREHAB NEURAL RE, V22, P288, DOI 10.1177/1545968307307116
   Dobkin B, 2007, NEUROREHAB NEURAL RE, V21, P3, DOI 10.1177/1545968306297329
   Duncan P, 2000, NEUROPHARMACOLOGY, V39, P835, DOI 10.1016/S0028-3908(00)00003-4
   Fasoli S, 2003, ARCH PHYS MED REHAB, V84, P477, DOI 10.1053/apmr.2003.50110
   Feys H, 1998, STROKE, V29, P785, DOI 10.1161/01.STR.29.4.785
   Filiatrault J, 1991, AM J OCCUP THER, V45, P806, DOI 10.5014/ajot.45.9.806
   Fischer H, 2007, TOP STROKE REHABIL, V14, P1, DOI 10.1310/tsr1401-1
   Gladstone D, 2002, NEUROREHAB NEURAL RE, V16, P232, DOI 10.1177/154596802401105171
   Hesse S, 2003, ARCH PHYS MED REHAB, V84, P915, DOI 10.1016/S0003-9993(02)04954-7
   Housman S, 2007, 10 INT C REH ROB ICO, V0, P0
   Hsueh I, 2008, NEUROREHAB NEURAL RE, V22, P737, DOI 10.1177/1545968308315999
   Israel J, 2006, PHYS THER, V86, P1466, DOI 10.2522/ptj.20050266
   Kahn L, 2006, J REHABIL RES DEV, V43, P619, DOI 10.1682/JRRD.2005.03.0056
   Kwakkel G, 2004, STROKE, V35, P2529, DOI 10.1161/01.STR.0000143153.76460.7d
   Kwakkel G, 1999, LANCET, V354, P191, DOI 10.1016/S0140-6736(98)09477-X
   Kwakkel G, 2008, NEUROREHAB NEURAL RE, V22, P111, DOI 10.1177/1545968307305457
   Leung P, 2005, ACPOC ANN M MARCH 16, V0, P0
   Lum P, 2002, ARCH PHYS MED REHAB, V83, P952, DOI 10.1053/apmr.2001.33101
   Mathiowetz V, 1985, ARCH PHYS MED REHAB, V66, P69
   Nakayama H, 1994, ARCH PHYS MED REHAB, V75, P394, DOI 10.1016/0003-9993(94)90161-9
   Ottenbacher K, 2004, JAMA-J AM MED ASSOC, V292, P1687, DOI 10.1001/jama.292.14.1687
   Pang M, 2006, ARCH PHYS MED REHAB, V87, P1, DOI 10.1016/j.apmr.2005.08.113
   Park S, 2008, NEUROREHAB NEURAL RE, V22, P486, DOI 10.1177/1545968308316906
   Prange G, 2006, J REHABIL RES DEV, V43, P171, DOI 10.1682/JRRD.2005.04.0076
   Rahman T, 2006, J REHABIL RES DEV, V43, P583, DOI 10.1682/JRRD.2005.04.0070
   Reinkensmeyer D, 2000, J REHABIL RES DEV, V37, P653
   Reinkensmeyer D, 2007, VIRT REH 2007 C SEPT, V0, P0
   Rejeski W, 1997, MED SCI SPORT EXER, V29, P977, DOI 10.1097/00005768-199708000-00001
   Sanchez R, 2004, 26 ANN INT C IEEE EN, V0, P0
   Sanchez R, 2006, IEEE T NEUR SYS REH, V14, P378, DOI 10.1109/TNSRE.2006.881553
   Sawaki L, 2008, NEUROREHAB NEURAL RE, V22, P505, DOI 10.1177/1545968308317531
   Siuijs E, 1993, PHYS THER, V73, P771, DOI 10.1093/ptj/73.11.771
   Stein J, 2004, AM J PHYS MED REHAB, V83, P720, DOI 10.1097/01.PHM.0000137313.14480.CE
   Trombly C, 1997, OCCUPATIONAL THERAPY, V0, P433
   Turton A, 1990, BR J OCCUP THER, V53, P457, DOI 10.1177/030802269005301104
   Volpe B, 2008, NEUROREHAB NEURAL RE, V22, P305, DOI 10.1177/1545968307311102
   Wilson D, 1984, AM J OCCUP THER, V38, P159, DOI 10.5014/ajot.38.3.159
   Wolbrecht E, 2008, IEEE T NEUR SYS REH, V16, P286, DOI 10.1109/TNSRE.2008.918389
   Wolf S, 2006, JAMA-J AM MED ASSOC, V296, P2095, DOI 10.1001/jama.296.17.2095
   Yasuda Y, 1986, ARCH PHYS MED REHAB, V67, P253
NR 50
TC 206
Z9 213
U1 1
U2 53
PU SAGE PUBLICATIONS INC
PI THOUSAND OAKS
PA 2455 TELLER RD, THOUSAND OAKS, CA 91320 USA
SN 1545-9683
EI 
J9 NEUROREHAB NEURAL RE
PD JUN 15
PY 2009
VL 23
IS 5
BP 505
EP 514
DI 10.1177/1545968308331148
PG 10
WC Clinical Neurology; Rehabilitation
SC Neurosciences & Neurology; Rehabilitation
GA 450JP
UT WOS:000266397100012
PM 19237734
ER

PT J
AU Kovindha, Apichana
   Wattanapan, Pattra
   Dejpratham, Piyapat
   Permsirivanich, Wutichai
   Kuptniratsaikul, Vilai
AF Kovindha, Apichana
   Wattanapan, Pattra
   Dejpratham, Piyapat
   Permsirivanich, Wutichai
   Kuptniratsaikul, Vilai
TI PREVALENCE OF INCONTINENCE IN PATIENTS AFTER STROKE DURING REHABILITATION: A MULTI-CENTRE STUDY
SO JOURNAL OF REHABILITATION MEDICINE
LA English
DT Article
DE stroke; urinary incontinence; faecal incontinence; epidemiology; rehabilitation
ID onset fecal incontinence; natural-history; risk-factor
AB Objective: To report the prevalence and degree of isolated urinary and faecal incontinence and double incontinence (i.e. both urinary and faecal incontinence) in patients after stroke during post-acute rehabilitation and the factors related to incontinence. Design: A multi-centre prospective study. Methods: Data were extracted from the Thai Stroke Rehabilitation Registry. A total of 185 patients admitted within 4 weeks post-stroke were recruited. Based on the Barthel Index of Activities of Daily Living, the prevalence and degree of isolated urinary incontinence or faecal incontinence, and double incontinence were reported. Multivariate analysis was performed to identify any factors related to incontinence. Results: The admission prevalence for isolated urinary incontinence was 12.4%, for isolated faecal incontinence 7.6% and for double incontinence 33%. At discharge, the prevalence had decreased, to 8.1% for isolated urinary incontinence, 4.9% for isolated faccal incontinence and 15.1% for double incontinence. Cognitive (adjusted odds ratio (OR) 3.63; 95% confidence interval (CI) 1.71-7.70) and leg muscle functions impairments (adjusted OR 2.79; 95% CI 1.29-6.07) were significantly related to urinary incontinence; whereas, age (adjusted OR 1.98; 95% CI 1.07-3.67) was related to faecal incontinence at admission. Conclusion: Double incontinence was more prevalent than isolated incontinence in patients after stroke during post-acute rehabilitation. The decrease in prevalence at discharge reflected a recovery of bladder and bowel control. Age, cognitive and leg motor function impairments were related to incontinence.
C1 [Kovindha, Apichana] Chiang Mai Univ, Fac Med, Dept Rehabil Med, Chiang Mai 50200, Thailand.
   [Wattanapan, Pattra] Khon Kaen Univ, Dept Phys Med & Rehabil, Fac Med, Khon Kaen, Thailand.
   [Dejpratham, Piyapat; Kuptniratsaikul, Vilai] Mahidol Univ, Siriraj Hosp, Dept Rehabil Med, Bangkok 10700, Thailand.
   [Permsirivanich, Wutichai] Prince Songkla Univ, Dept Orthopaed Surg & Rehabil Med, Songkhla, Thailand.
RP Kovindha, A (通讯作者)，Chiang Mai Univ, Fac Med, Dept Rehabil Med, Chiang Mai 50200, Thailand.
EM apichana@mail.med.cmu.ac.th
CR Baztan J, 2003, STROKE, V34, P0, DOI 10.1161/01.STR.0000081222.82020.D3
   Borrie M, 1986, AGE AGEING, V15, P177, DOI 10.1093/ageing/15.3.177
   Brittain K, 1998, STROKE, V29, P524, DOI 10.1161/01.STR.29.2.524
   Brocklehurst J, 1985, J AM GERIATR SOC, V33, P540, DOI 10.1111/j.1532-5415.1985.tb04618.x
   Harari D, 2003, STROKE, V34, P144, DOI 10.1161/01.STR.0000044169.54676.F5
   Kuptniratsaikul V, 2008, JOURNAL OF THE MEDICAL ASSOCIATION OF THAILAND, V91, P225
   Nakayama H, 1997, STROKE, V28, P58, DOI 10.1161/01.STR.28.1.58
   Wade DT, 1988, INT DISABIL STUD, V10, P64
   Wade D, 1987, J NEUROL NEUROSUR PS, V50, P177, DOI 10.1136/jnnp.50.2.177
NR 9
TC 17
Z9 18
U1 0
U2 6
PU FOUNDATION REHABILITATION INFORMATION
PI UPPSALA
PA TRADGARDSGATAN 14, UPPSALA, SE-753 09, SWEDEN
SN 1650-1977
EI 
J9 J REHABIL MED
PD MAY 15
PY 2009
VL 41
IS 6
BP 489
EP 491
DI 10.2340/16501977-0354
PG 3
WC Rehabilitation; Sport Sciences
SC Rehabilitation; Sport Sciences
GA 451SK
UT WOS:000266490300014
PM 19479163
ER

PT J
AU Waldner, Andreas
   Tomelleri, Christopher
   Hesse, Stefan
AF Waldner, Andreas
   Tomelleri, Christopher
   Hesse, Stefan
TI Transfer of scientific concepts to clinical practice: recent robot-assisted training studies
SO FUNCTIONAL NEUROLOGY
LA English
DT Article
DE neurorehabilitation; robotics; stair climbing
ID upper-limb; stroke; physiotherapy; gait; arm; severity; recovery; walking; device; trial
AB Restoration of motor function is a priority of post-stroke rehabilitation, the aim being to facilitate the patient's reintegration into society. Innovative technologies for neurological rehabilitation must be easy to use and offer patients real benefits, and the treatments they provide must be efficacious and efficient. All these aspects must be carefully evaluated in their development. To achieve restoration of motor function after stroke, task-specific repetitive robot-assisted training of the upper and the lower extremity is currently the most promising approach. The results of clinical trials of robotic devices for upper limb (MIT-Manus, MIME, NeReBot, BiManu-Track, ARMin, ARMOR) and lower limb (LokoHelp, Gang Trainer GT1, Haptic Walker, G-EO-Systems, Lokomat) training are here presented with the aim of highlighting the possible gains in motor function due to robotic therapy. Patients who receive robot-assisted training in combination with physiotherapy after stroke are more likely to achieve better motor function than patients trained without these devices, or only with these devices.
C1 [Waldner, Andreas; Tomelleri, Christopher] Villa Melitta Private Rehabil Clin, Neurol Rehabil Dept, Bolzano, Italy.
   [Waldner, Andreas] S Tyrol Neurorehabil Res Dept, Bolzano, Italy.
   [Hesse, Stefan] Charite, Dept Neurol Rehabil, D-13353 Berlin, Germany.
RP Waldner, A (通讯作者)，CDC Villa Melitta, Via Col Lana 6, I-39100 Bolzano, Italy.
EM waldner.andreas@villamelitta.it
CR Bosecker C, 2010, NEUROREHAB NEURAL RE, V24, P62, DOI 10.1177/1545968309343214
   Colombo G, 2000, J REHABIL RES DEV, V37, P693
   Freivogel S, 2008, BRAIN INJURY, V22, P625, DOI 10.1080/02699050801941771
   Hesse S, 2000, J REHABIL RES DEV, V37, P701
   Hesse S, 2007, RESTOR NEUROL NEUROS, V25, P9
   Hesse S, 2005, STROKE, V36, P1960, DOI 10.1161/01.STR.0000177865.37334.ce
   Hesse S, 1995, STROKE, V26, P976, DOI 10.1161/01.STR.26.6.976
   Hidler J, 2009, NEUROREHAB NEURAL RE, V23, P5, DOI 10.1177/1545968308326632
   Hussein S, 2008, IEEE ENG MED BIO, V0, PP1961, DOI 10.1109/IEMBS.2008.4649572
   Jorgensen H, 1995, ARCH PHYS MED REHAB, V76, P27, DOI 10.1016/S0003-9993(95)80038-7
   Kolominsky-rabas P, 2002, FORTSCHR NEUROL PSYC, V70, P657, DOI 10.1055/s-2002-35857
   Kwakkel G, 2003, STROKE, V34, P2181, DOI 10.1161/01.STR.0000087172.16305.CD
   Lo A, 2009, NEUROREHAB NEURAL RE, V23, P775, DOI 10.1177/1545968309338195
   Lum P, 2006, J REHABIL RES DEV, V43, P631, DOI 10.1682/JRRD.2005.02.0044
   Machado S, 2008, FUNCT NEUROL, V23, P113
   Masiero S, 2006, AGING CLIN EXP RES, V18, P531
   Mayr A, 2008, HANDCHIR MIKROCHIR P, V40, P66, DOI 10.1055/s-2007-989425
   Mehrholz J, 2007, COCHRANE DB SYST REV, V0, P0, DOI DOI 10.1002/14651858.CD006185.pub2
   Nakayama H, 1994, ARCH PHYS MED REHAB, V75, P852, DOI 10.1016/0003-9993(94)90108-2
   Nef T, 2009, NEURODEGENER DIS, V6, P240, DOI 10.1159/000262444
   Parry R, 1999, CLIN REHABIL, V13, P187, DOI 10.1191/026921599676198929
   Pohl M, 2007, CLIN REHABIL, V21, P17, DOI 10.1177/0269215506071281
   Schmidt H, 2003, BIOMED TECH, V48, P281, DOI 10.1515/bmte.2003.48.10.281
   Taub E, 1993, ARCH PHYS MED REHAB, V74, P347
   Westlake K, 2009, J NEUROENG REHABIL, V6, P0, DOI 10.1186/1743-0003-6-18
NR 25
TC 24
Z9 27
U1 0
U2 20
PU C I C-EDIZIONI INT SRL
PI ROME
PA CORSO TRIESTE, 42, 00198 ROME, ITALY
SN 0393-5264
EI 
J9 FUNCT NEUROL
PD OCT-DEC 15
PY 2009
VL 24
IS 4
BP 173
EP 177
DI 
PG 5
WC Clinical Neurology
SC Neurosciences & Neurology
GA 649ET
UT WOS:000281751200002
PM 20412721
ER

PT J
AU Liu, Sen-Yung
   Hsieh, Ching-Liang
   Wei, Ta-Sen
   Liu, Peng-Ta
   Chang, Yu-Jun
   Li, Tsai-Chung
AF Liu, Sen-yung
   Hsieh, Ching-liang
   Wei, Ta-sen
   Liu, Peng-ta
   Chang, Yu-jun
   Li, Tsai-chung
TI Acupuncture Stimulation Improves Balance Function in Stroke Patients: A Single-Blinded Controlled, Randomized Study
SO AMERICAN JOURNAL OF CHINESE MEDICINE
LA English
DT Article
DE Acupuncture Stimulation; Balance Function; Stroke
ID controlled-trial; rehabilitation; rat; performance; ischemia; brain
AB The disturbance of balance function is one of main etiology resulting in falling down in stroke patients. A number of studies report that acupuncture may improve the motor function of stroke patients. Therefore, the aim of the present study was to investigate the effect of acupuncture on balance function. We designed a single-blinded, controlled, randomized study. A total of 30 stroke patients were randomized into experimental and control groups. Experimental groups received acupuncture treatment accompanied by the manual twisting of needles and obtaining of qi (the subjects experienced sensations of soreness, numbness, swelling and heaviness, while the acupuncturist experienced a sensation of needle resistance), whereas the control group did not receive manual twisting of needles and without obtaining of qi. All of the subjects were first-time stroke patients; infarction location was limited to either the left or right hemisphere, and all subjects were able to walk for at least 6 meters. Acupuncture stimulation (AS) was applied to Baihui (GV 20) acupoint as well as to 4 spirit acupoints (1.5 cun anterior, posterior, left and right laterals from Baihui acupoint, respectively) for 20 min. Balance function outcome measures were: (1) the displacement area of the patient's center of gravity; (2) the time taken for a patient to stand vertically from a seated position; (3) the time taken for a patient to walk a distance of 6 meters; (4) muscle strength of both lower extremities. Results indicated that the displacement area from the center of gravity decreased in the experimental group, but not in the control group. There was greater reduction in the displacement area in the experimental group than in the control group. Following AS, the time taken to reach a standing position from a seated position, as well as the time taken to walk 6 meters was decreased equally in both the experimental and control groups. The muscle strength of the hip flexor and knee extensor were increased in the paralyzed and non-paralyzed sides of patients in the experimental group, but not in the control group. The results of the present study suggest that acupuncture stimulation may induce an immediate effect that improves balance function in stroke patients.
C1 [Hsieh, Ching-Liang] China Med Univ Hosp, Dept Chinese Med, Taichung, Taiwan.
   [Liu, Sen-Yung; Wei, Ta-Sen; Liu, Peng-Ta] Changhua Christian Hosp, Dept Phys Med & Rehabil, Changhua, Taiwan.
   [Chang, Yu-Jun] Changhua Christian Hosp, Epidemiol & Biostat Lab, Changhua, Taiwan.
   [Liu, Sen-Yung] China Med Univ, Grad Inst Integrated Med, Acupuncture Res Ctr, Taichung, Taiwan.
   [Hsieh, Ching-Liang] China Med Univ, Grad Inst Acupuncture Sci, Acupuncture Res Ctr, Taichung, Taiwan.
   [Li, Tsai-Chung] China Med Univ, Grad Inst Biostat, Taichung, Taiwan.
   [Li, Tsai-Chung] China Med Univ, Grad Inst Chinese Med Sci, Taichung, Taiwan.
RP Hsieh, CL (通讯作者)，China Med Univ Hosp, Dept Chinese Med, 2 Yuh Der Rd, Taichung, Taiwan.
EM clhsieh@mail.cmuh.org.tw
CR Berg K, 1989, PHYSIOTHERAPY CANADA, V41, P304
   Brunt D, 2002, ARCH PHYS MED REHAB, V83, P924, DOI 10.1053/apmr.2002.3324
   Cho Z, 1998, P NATL ACAD SCI USA, V95, P2670, DOI 10.1073/pnas.95.5.2670
   Chuang C, 2007, AM J CHINESE MED, V35, P779, DOI 10.1142/S0192415X07005260
   Cunha I, 2002, AM J PHYS MED REHAB, V81, P848, DOI 10.1097/00002060-200211000-00008
   Dettmann M, 1987, AM J PHYS MED REHAB, V66, P77
   Dong G, 1994, CHIN ACUPUNCT MOX, V14, P26
   Feigenson J, 1977, STROKE, V8, P651, DOI 10.1161/01.STR.8.6.651
   Gosman-hedstrom G, 1998, STROKE, V29, P2100, DOI 10.1161/01.STR.29.10.2100
   Hsieh R, 2002, J REHABIL MED ASS RO, V30, P9
   Hu H, 1993, NEUROEPIDEMIOLOGY, V12, P106, DOI 10.1159/000110308
   Inoue I, 2002, NEUROSCI LETT, V333, P191, DOI 10.1016/S0304-3940(02)01032-7
   Johansson B, 2001, STROKE, V32, P707, DOI 10.1161/01.STR.32.3.707
   Juneja G, 1998, AM J PHYS MED REHAB, V77, P388, DOI 10.1097/00002060-199809000-00005
   Kim E, 2001, NEUROSCI LETT, V297, P21, DOI 10.1016/S0304-3940(00)01656-6
   Lee J, 2003, NEURORADIOLOGY, V45, P780, DOI 10.1007/s00234-003-1080-3
   Leonard E, 1990, PHYSIOTHERAPY CANADA, V42, P68
   Mahoney FI, 1965, MD STATE MED J, V14, P61
   Nichols D, 1997, PHYS THER, V77, P553, DOI 10.1093/ptj/77.5.553
   Nyberg L, 1995, STROKE, V26, P838, DOI 10.1161/01.STR.26.5.838
   Sackley C, 1997, DISABIL REHABIL, V19, P536, DOI 10.3109/09638289709166047
   Sackley C, 1992, PHYSIOTHERAPY, V78, P907, DOI 10.1016/S0031-9406(10)60498-1
   Sandin K, 1990, STROKE, V21, P82, DOI 10.1161/01.STR.21.1.82
   Streitberger K, 1998, LANCET, V352, P364, DOI 10.1016/S0140-6736(97)10471-8
   Wang S, 2003, NEUROL RES, V25, P516, DOI 10.1179/016164103101201751
   Wei T, 2001, OSTEOPOROSIS INT, V12, P1050, DOI 10.1007/PL00004184
   Winstein C, 1989, ARCH PHYS MED REHAB, V70, P755
   Wu M, 1999, RADIOLOGY, V212, P133, DOI 10.1148/radiology.212.1.r99jl04133
   Zheng G, 2002, J CHIN MED, V13, P59
NR 29
TC 47
Z9 51
U1 0
U2 15
PU WORLD SCIENTIFIC PUBL CO PTE LTD
PI SINGAPORE
PA 5 TOH TUCK LINK, SINGAPORE 596224, SINGAPORE
SN 0192-415X
EI 
J9 AM J CHINESE MED
PD JUN 15
PY 2009
VL 37
IS 3
BP 483
EP 494
DI 10.1142/S0192415X09006990
PG 12
WC Integrative & Complementary Medicine; Medicine, General & Internal
SC Integrative & Complementary Medicine; General & Internal Medicine
GA 472IU
UT WOS:000268124600006
PM 19606509
ER

PT J
AU Akhtar, AZ
   Pippin, JJ
   Sandusky, CB
AF Akhtar, Aysha
   Pippin, John
   Sandusky, Chad
TI Animal Studies in Spinal Cord Injury: A Systematic Review of Methylprednisolone
SO ATLA-ALTERNATIVES TO LABORATORY ANIMALS
LA English
DT Review
DE animal; methylprednisolone; steroid; spinal cord injury
ID in-vitro model; recombinant-human-erythropoietin; improves functional recovery; neurological recovery; motor function; environmental enrichment; dose methylprednisolone; laboratory environment; cerebral-ischemia; controlled-trial
AB The objective of this study was to examine whether animal studies can reliably be used to determine the usefulness of methylprednisolone (MP) and other treatments for acute spinal cord injury (SCI) in humans. This was achieved by performing a systematic review of animal studies on the effects of MP administration on the functional outcome of acute SCI. Data were extracted from the published articles relating to: outcome; MP dosing regimen; species/strain; number of animals; methodological quality; type of injury induction; use of anaesthesia; functional scale used; and duration of follow-up. Subgroup analyses were performed, based on species or strain, injury method, MP dosing regimen, functional outcome measured, and methodological quality. Sixty-two studies were included, which involved a wide variety of animal species and strains. Overall, beneficial effects of MP administration were obtained in 34% of the studies, no effects in 58%, and mixed results in 8%. The results were inconsistent both among and within species, even when attempts were made to detect any patterns in the results through subgroup analyses. The results of this study demonstrate the barriers to the accurate prediction from animal studies of the effectiveness of MP in the treatment of acute SCI in humans. This underscores the need for the development and implementation of validated testing methods.
C1 [Akhtar, Aysha Z.; Pippin, John J.; Sandusky, Chad B.] Phys Comm Responsible Med, Washington, DC USA.
RP Akhtar, AZ (通讯作者)，Oxford Ctr Anim Eth, 91 Iffley Rd, Oxford OX4 1EG, England.
EM aysha.akhtar@oxfordanimalethics.com
CR Akhtar A, 2008, REV NEUROSCIENCE, V19, P47
   Anderson DK, 1985, CENT NERV SYST TRAUMA, V2, P257
   Anghelescu N, 1995, ROMANIAN JOURNAL OF NEUROLOGY AND PSYCHIATRY, V33, P241
   Ates O, 2006, ACTA PHARMACOL SIN, V27, P1317, DOI 10.1111/j.1745-7254.2006.00416.x
   Augustsson H, 2002, LAB ANIM-UK, V36, P271, DOI 10.1258/002367702320162388
   Balcombe J, 2004, CONTEMP TOP LAB ANIM, V43, P42
   Bayne K, 2005, ILAR J, V46, P129, DOI 10.1093/ilar.46.2.129
   Behrmann D, 1994, EXP NEUROL, V126, P61, DOI 10.1006/exnr.1994.1042
   Benatar M, 2007, NEUROBIOL DIS, V26, P1, DOI 10.1016/j.nbd.2006.12.015
   Benefiel A, 2005, ILAR J, V46, P95, DOI 10.1093/ilar.46.2.95
   Benzel E, 1990, J SPINAL DISORD, V3, P339
   Bledsoe BE, 2004, PREHOSP EMERG CARE, V8, P313, DOI 10.1016/j.prehos.2004.03.008
   Boran B, 2005, RESTOR NEUROL NEUROS, V23, P341
   Bracken M, 2001, SPINE, V26, P0, DOI 10.1097/00007632-200112151-00010
   Bracken M, 1990, NEW ENGL J MED, V322, P1405, DOI 10.1056/NEJM199005173222001
   Bracken M, 1997, JAMA-J AM MED ASSOC, V277, P1597, DOI 10.1001/jama.277.20.1597
   Braughler J, 1987, J NEUROSURG, V67, P102, DOI 10.3171/jns.1987.67.1.0102
   Cass D, 2003, CANADIAN J EMERGENCY, V5, P7
   Cayli S, 2004, EUR SPINE J, V13, P724, DOI 10.1007/s00586-003-0550-y
   Cayli S, 2006, INT J DEV NEUROSCI, V24, P233, DOI 10.1016/j.ijdevneu.2006.04.003
   Cetin A, 2006, EUR SPINE J, V15, P1539, DOI 10.1007/s00586-006-0091-2
   Chesler E, 2002, NEUROSCI BIOBEHAV R, V26, P907, DOI 10.1016/S0149-7634(02)00103-3
   Chikawa T, 2001, J NEUROTRAUM, V18, P93, DOI 10.1089/089771501750055802
   Coates J, 1995, VET SURG, V24, P128, DOI 10.1111/j.1532-950X.1995.tb01307.x
   Coleman W, 2000, J SPINAL DISORD, V13, P185, DOI 10.1097/00002517-200006000-00001
   Crabbe J, 1999, SCIENCE, V284, P1670, DOI 10.1126/science.284.5420.1670
   Delatorre J, 1984, PROG NEUROBIOL, V22, P289, DOI 10.1016/0301-0082(84)90004-2
   Demopoulos H, 1982, CAN J PHYSIOL PHARM, V60, P1415, DOI 10.1139/y82-210
   Dobrossy M, 2004, EUR J NEUROSCI, V19, P159, DOI 10.1111/j.1460-9568.2004.03105.x
   Ducker T, 1969, J NEUROSURG, V30, P270, DOI 10.3171/jns.1969.30.3part1.0270
   Ellis E, 1995, J NEUROTRAUM, V12, P325, DOI 10.1089/neu.1995.12.325
   Engesser-cesar C, 2005, J NEUROTRAUM, V22, P157, DOI 10.1089/neu.2005.22.157
   Faden A, 1984, J NEUROSURG, V60, P712, DOI 10.3171/jns.1984.60.4.0712
   Faden A, 2007, ARCH NEUROL-CHICAGO, V64, P794, DOI 10.1001/archneur.64.6.794
   Farooque M, 1994, ACTA NEUROL SCAND, V89, P36
   Fayaz I, 2000, J NEUROSCI METH, V102, P69, DOI 10.1016/S0165-0270(00)00282-X
   Gawrylewski A, 2007, SCIENTIST, V21, P44
   Gok B, 2007, CHINESE J PHYSIOL, V50, P93
   Gorio A, 2005, P NATL ACAD SCI USA, V102, P16379, DOI 10.1073/pnas.0508479102
   Green B, 1980, SURG NEUROL, V13, P91
   Guizar-sahagun G, 2005, NEUROSCIENCE, V130, P639, DOI 10.1016/j.neuroscience.2004.09.056
   Guizar-sahagun G, 2004, BRAIN RES, V1013, P143, DOI 10.1016/j.brainres.2004.03.062
   Gul S, 2005, SURG NEUROL, V64, P355, DOI 10.1016/j.surneu.2005.03.036
   Guth L, 1999, ANN NY ACAD SCI, V890, P366, DOI 10.1111/j.1749-6632.1999.tb08017.x
   Haghighi S, 1998, SPINAL CORD, V36, P6, DOI 10.1038/sj.sc.3100502
   Haghighi S, 2000, SPINAL CORD, V38, P733, DOI 10.1038/sj.sc.3101074
   Hara M, 2000, J NEUROSURG, V93, P94, DOI 10.3171/spi.2000.93.1.0094
   Holtz A, 1990, ACTA NEUROL SCAND, V82, P68
   Holtz A, 1991, J NEUROTRAUM, V8, P239, DOI 10.1089/neu.1991.8.239
   Horn J, 2001, STROKE, V32, P2433, DOI 10.1161/hs1001.096009
   Hugenholtz H, 2003, CAN MED ASSOC J, V168, P1145
   Iizuka H, 1986, J NEUROSURG, V65, P92, DOI 10.3171/jns.1986.65.1.0092
   Inman D, 2003, J NEUROTRAUM, V20, P33, DOI 10.1089/08977150360517164
   Iwai A, 1993, PARAPLEGIA, V31, P417, DOI 10.1038/sc.1993.71
   Ji B, 2005, EUR J NEUROSCI, V22, P587, DOI 10.1111/j.1460-9568.2005.04241.x
   Jiang S, 2004, INT J IMMUNOPATH PH, V17, P353, DOI 10.1177/039463200401700315
   Kakulas B, 1999, SPINAL CORD, V37, P79, DOI 10.1038/sj.sc.3100807
   Kalayci M, 2005, NEUROCHEM RES, V30, P403, DOI 10.1007/s11064-005-2615-2
   Kanter M, 2006, HUM EXP TOXICOL, V25, P127, DOI 10.1191/0960327106ht608oa
   Kaptanoglu E, 2005, J NEUROSURG-SPINE, V3, P53, DOI 10.3171/spi.2005.3.1.0053
   Kim D, 2004, J KOREAN MED SCI, V19, P113, DOI 10.3346/jkms.2004.19.1.113
   Krassioukov A, 2002, BRAIN RES PROTOC, V10, P60, DOI 10.1016/S1385-299X(02)00180-0
   Krohn T, 2003, LAB ANIM-UK, V37, P85, DOI 10.1258/00236770360563714
   Kwon B, 2002, SPINE, V27, P1504, DOI 10.1097/00007632-200207150-00005
   Lankhorst A, 2000, BRAIN RES, V859, P334, DOI 10.1016/S0006-8993(00)02025-4
   Lankhorst A, 2001, J NEUROTRAUM, V18, P203, DOI 10.1089/08977150150502622
   Lee B, 2005, J KOREAN MED SCI, V20, P132, DOI 10.3346/jkms.2005.20.1.132
   Lee D, 2003, J CARD FAIL, V9, P368, DOI 10.1054/S1071-9164(03)00125-8
   Legos J, 2001, NEUROSURGERY, V49, P1427, DOI 10.1097/00006123-200112000-00022
   Li R, 2000, J NEUROSCI RES, V59, P342, DOI 10.1002/(SICI)1097-4547(20000201)59:3<342::AID-JNR7>3.0.CO;2-Z
   Liverman C, 2005, SPINAL CORD INJURY P, V0, P64
   Lixin L, 2003, CHINESE MED J, V116, P414
   Lopez S, 2004, CAN J ANAESTH, V51, P364, DOI 10.1007/BF03018241
   Lopez-vales R, 2005, J NEUROSCI RES, V81, P827, DOI 10.1002/jnr.20605
   Lucas JH, 1985, CENT NERV SYST TRAUMA, V2, P231
   Means E, 1981, J NEUROSURG, V55, P200, DOI 10.3171/jns.1981.55.2.0200
   Mu X, 2000, J NEUROTRAUM, V17, P773, DOI 10.1089/neu.2000.17.773
   Nash H, 2002, J NEUROSCI, V22, P7111
   Ocallaghan WJ, 1963, SURG FORUM, V14, P410
   Okonkwo D, 2006, J NEUROSURG-SPINE, V4, P64, DOI 10.3171/spi.2006.4.1.64
   Okutan O, 2007, J CLIN NEUROSCI, V14, P364, DOI 10.1016/j.jocn.2006.01.022
   Perel P, 2007, BMJ-BRIT MED J, V334, P197, DOI 10.1136/bmj.39048.407928.BE
   Perezespejo M, 1996, SURG NEUROL, V46, P350, DOI 10.1016/S0090-3019(96)00200-5
   Popovich P, 1997, J COMP NEUROL, V377, P443, DOI 10.1002/(SICI)1096-9861(19970120)377:3<443::AID-CNE10>3.0.CO;2-S
   Pound P, 2004, BMJ-BRIT MED J, V328, P514, DOI 10.1136/bmj.328.7438.514
   Rabchevsky A, 2002, J NEUROSCI RES, V68, P7, DOI 10.1002/jnr.10187
   Rabchevsky A, 2001, ARCH NEUROL-CHICAGO, V58, P721, DOI 10.1001/archneur.58.5.721
   Raghupathi R, 1998, J NEUROTRAUM, V15, P555, DOI 10.1089/neu.1998.15.555
   Raymon H, 1999, J NEUROSCI, V19, P5420
   Regan R, 1995, BRAIN RES, V682, P144, DOI 10.1016/0006-8993(95)00330-S
   Rosenzweig E, 2004, CURR OPIN NEUROL, V17, P121, DOI 10.1097/00019052-200404000-00007
   Ross I, 1993, SURG NEUROL, V40, P461, DOI 10.1016/0090-3019(93)90048-6
   Sharma A, 2004, INDIAN JOURNAL OF EXPERIMENTAL BIOLOGY, V42, P476
   Sheng H, 2004, NEUROSCI LETT, V366, P220, DOI 10.1016/j.neulet.2004.05.050
   Sroga J, 2003, J COMP NEUROL, V462, P223, DOI 10.1002/cne.10736
   Stokes B, 2002, SPINAL CORD, V40, P101, DOI 10.1038/sj.sc.3101254
   Takami T, 2002, J NEUROTRAUM, V19, P653, DOI 10.1089/089771502753754118
   Taoka Y, 2001, J NEUROTRAUM, V18, P533, DOI 10.1089/089771501300227332
   Tom V, 2004, J NEUROSCI, V24, P6531, DOI 10.1523/JNEUROSCI.0994-04.2004
   Vallee M, 1996, BRAIN RES, V712, P287, DOI 10.1016/0006-8993(95)01459-4
   Van LP, 2004, LAB ANIM-UK, V38, P169, DOI 10.1258/002367704322968858
   Vandemeent H, 1997, NEUROSURGERY, V40, P122, DOI 10.1097/00006123-199701000-00028
   Wallman P, 2000, J ACCID EMERG MED, V17, P215
   Weaver L, 2005, J NEUROTRAUM, V22, P1375, DOI 10.1089/neu.2005.22.1375
   Wells J, 2003, BRAIN, V126, P1628, DOI 10.1093/brain/awg178
   Werner C, 1995, BRIT J ANAESTH, V75, P756, DOI 10.1093/bja/75.6.756
   Woolfe F, 2007, J NEUROTRAUM, V24, P421, DOI 10.1089/neu.2006.0131
   Yang J, 2003, J VET SCI, V4, P97
   Yeo J, 1975, PARAPLEGIA, V12, P275
   Young W, 1988, CLIN NEUROSURG, V34, P675
   Young W, 2002, PROG BRAIN RES, V137, P231
   Yu Y, 2004, NEUROREPORT, V15, P2103, DOI 10.1097/00001756-200409150-00021
   Yucel N, 2006, NEUROCHEM RES, V31, P767, DOI 10.1007/s11064-006-9075-1
   Zileli M, 1988, NEUROLOGICAL RESEARCH, V10, P232
NR 115
TC 30
Z9 33
U1 0
U2 6
PU FRAME
PI NOTTINGHAM
PA RUSSELL & BURCH HOUSE 96-98 NORTH SHERWOOD ST, NOTTINGHAM NG1 4EE, NOTTS, ENGLAND
SN 0261-1929
EI 
J9 ATLA-ALTERN LAB ANIM
PD FEB 15
PY 2009
VL 37
IS 1
BP 43
EP 62
DI 10.1177/026119290903700108
PG 20
WC Medicine, Research & Experimental
SC Research & Experimental Medicine
GA 422FL
UT WOS:000264412700015
PM 19292575
ER

PT J
AU Tan, WS
   Heng, BH
   Chua, KS
   Chan, KF
AF Tan, Woan
   Heng, Bee
   Chua, Karen
   Chan, Kay
TI Factors Predicting Inpatient Rehabilitation Length of Stay of Acute Stroke Patients in Singapore
SO ARCHIVES OF PHYSICAL MEDICINE AND REHABILITATION
LA English
DT Article; Proceedings Paper
DE Length of stay; Prognosis; Rehabilitation; Stroke
ID functional independence measure; hospital stay; discharge destination; elderly population; copenhagen-stroke; direct cost; care; impairment; outcm; risk
AB Objective: To determine the predictors of hospital length of stay (LOS) of stroke patients at the point of admission. Design: A retrospective cohort Study. Setting: An acute hospital rehabilitation center in Singapore. Participants: Stroke patients (N=491) admitted between March 2005 and December 2006. Interventions: None. Main Outcome Measures: Rehabilitation LOS was calculated as the total number of rehabilitation days before discharge. We measured the functional status of patients by using the Functional Independence Measure (FIM). Results: The median LOS was 29 days (mean = 30.8d). Independent clinical and sociodemographic characteristics found to significantly predict rehabilitation LOS were FIM motor score at admission, the presence of more than 3 comorbid conditions at admission, living with nonimmediate relatives before admission, and the hospital subsidy status of the patient. In particular, the admission FIM motor score explained 43% of the variation in LOS and decreased the LOS by approximately 1.1 days for each I-point increase in score. Conclusion: Patients' socioeconomic status and family structure was found to influence LOS and should be considered in allocating resources and determining treatment need. The extent of motor function of patients at admission is an important factor influencing rehabilitation LOS and is a useful tool for facilitating rehabilitation resource planning for stroke patients.
C1 [Tan, Woan Shin; Heng, Bee Hoon] Natl Healthcare Grp, Hlth Serv & Outcomes Res Dept, Singapore 149547, Singapore.
   [Chua, Karen Sui-Geok; Chan, Kay Fei] Tan Tock Seng Hosp, Dept Rehabil Med, Singapore, Singapore.
RP Tan, WS (通讯作者)，Natl Healthcare Grp, Hlth Serv & Outcomes Res Dept, 6 Commonwealth Lane,04-01-02 GMTI Bldg, Singapore 149547, Singapore.
EM woan_shin_tan@nhg.com.sg
CR Anderson C, 1995, STROKE, V26, P843, DOI 10.1161/01.STR.26.5.843
   Appelros P, 2007, ACTA NEUROL SCAND, V116, P15, DOI 10.1111/j.1600-0404.2006.00756.x
   Brosseau L, 1996, AM J PHYS MED REHAB, V75, P422, DOI 10.1097/00002060-199611000-00005
   Chang K, 2002, STROKE, V33, P2670, DOI 10.1161/01.STR.0000034396.68980.39
   Chung L, 2006, INT J REHABIL RES, V29, P137, DOI 10.1097/01.mrr.0000194391.11031.50
   Dowie J, 2004, QUAL SAF HEALTH CARE, V13, P411, DOI 10.1136/qshc.2004.010967
   Duan N, 1983, J AM STAT ASSOC, V78, P605, DOI 10.2307/2288126
   Fong NP, 1987, ANN ACAD MED SINGAP, V16, P122
   Hakim E, 1998, CLIN REHABIL, V12, P151, DOI 10.1191/026921598676265330
   Harvey R, 1998, ARCH PHYS MED REHAB, V79, P1349, DOI 10.1016/S0003-9993(98)90226-X
   Hayes S, 1986, ARCH PHYS MED REHAB, V67, P319
   Heinemann A, 1993, ARCH PHYS MED REHAB, V74, P566, DOI 10.1016/0003-9993(93)90153-2
   Heng DMK, 2000, ANNALS ACADEMY OF MEDICINE SINGAPORE, V29, P231
   Hollander M, 2003, J NEUROL NEUROSUR PS, V74, P317, DOI 10.1136/jnnp.74.3.317
   Holloway R, 1996, NEUROLOGY, V46, P854
   Jacobs B, 2002, STROKE, V33, P2789, DOI 10.1161/01.STR.0000038988.64376.3A
   Jorgensen H, 1997, STROKE, V28, P1138, DOI 10.1161/01.STR.28.6.1138
   Lim S, 2006, ANN ACAD MED SINGAP, V35, P27
   Manning W, 2001, J HEALTH ECON, V20, P461, DOI 10.1016/S0167-6296(01)00086-8
   Maulden S, 2005, ARCH PHYS MED REHAB, V86, P0, DOI 10.1016/j.apmr.2005.08.119
   Monane M, 1996, ARCH NEUROL-CHICAGO, V53, P875, DOI 10.1001/archneur.1996.00550090073013
   Moon L, 2003, ARD STROKE EXPERTS G, V0, P0
   Nakayama H, 1994, STROKE, V25, P808, DOI 10.1161/01.STR.25.4.808
   Ng Y, 2007, ANN ACAD MED SINGAP, V36, P3
   Ohwaki K, 2005, TOHOKU J EXP MED, V207, P325, DOI 10.1620/tjem.207.325
   Paolucci S, 1996, EUR NEUROL, V36, P385, DOI 10.1159/000117298
   Patel M, 2002, J AM GERIATR SOC, V50, P700, DOI 10.1046/j.1532-5415.2002.50165.x
   Patrick L, 2001, J AM GERIATR SOC, V49, P1471, DOI 10.1046/j.1532-5415.2001.4911239.x
   Pons J, 1999, ANN THORAC SURG, V67, P635, DOI 10.1016/S0003-4975(98)01326-5
   Rahadi M, 2005, NEUROREHAB NEURAL RE, V19, P20, DOI 10.1177/1545968304272762
   Saxena S, 2006, ACTA NEUROL SCAND, V114, P307, DOI 10.1111/j.1600-0404.2006.00701.x
   Smith M, 1982, ARCH PHYS MED REHAB, V63, P21
   Stineman M, 1996, ARCH PHYS MED REHAB, V77, P1101, DOI 10.1016/S0003-9993(96)90130-6
   Stineman M, 2001, MED CARE, V39, P123, DOI 10.1097/00005650-200102000-00003
   Strong K, 2007, LANCET NEUROL, V6, P182, DOI 10.1016/S1474-4422(07)70031-5
   Temkin-greener H, 2004, MED CARE, V42, P779, DOI 10.1097/01.mlr.0000132397.49094.b3
   Tooth L, 2005, STROKE, V36, P1519, DOI 10.1161/01.STR.0000169923.57038.a8
   United NDOEASA, 2001, WORLD POP AG 1950 20, V0, P0
   Venketasubramanian N, 1999, SINGAPORE MED J, V40, P48
NR 44
TC 35
Z9 37
U1 0
U2 4
PU W B SAUNDERS CO-ELSEVIER INC
PI PHILADELPHIA
PA 1600 JOHN F KENNEDY BOULEVARD, STE 1800, PHILADELPHIA, PA 19103-2899 USA
SN 0003-9993
EI 
J9 ARCH PHYS MED REHAB
PD JUL 15
PY 2009
VL 90
IS 7
BP 1202
EP 1207
DI 10.1016/j.apmr.2009.01.027
PG 6
WC Rehabilitation; Sport Sciences
SC Rehabilitation; Sport Sciences
GA 470SA
UT WOS:000267999000018
PM 19577034
ER

PT J
AU Yoo, Eun-young
   Jung, Min-ye
   Park, Heung-seok
   Kim, Jung-ran
   Jean, Hye-seon
AF Yoo, Eun-young
   Jung, Min-ye
   Park, Heung-seok
   Kim, Jung-ran
   Jean, Hye-seon
TI Group constraint-induced movement therapy: Motor and functional outcomes in individuals with stroke
SO CANADIAN JOURNAL OF OCCUPATIONAL THERAPY-REVUE CANADIENNE D ERGOTHERAPIE
LA English
DT Article
DE Constraint-induced movement therapy; Group therapy; Rehabilitation; Stroke
AB Background. Strokes frequently cause limitations of the upper extremity and in performance of activities of daily living (ADL). Constraint-induced movement therapy (CIMT) is designed to enhance the use of the hemiplegic arm. Purpose. To assess the effects of group CIMT on upper-extremity motor function and performance level of motor and process skills for instrumental activities in daily living (IADL) in community-dwelling individuals whose stroke occurred at least six months earlier. Methods. Eight adults with stroke participated in this study. Group-based CIMT was administered for two weeks, five times per week, with two-hour intensive daily training. Findings. The Fugl-Meyer Assessment (FMA) score and the Assessment of Motor and Process Skills (AMPS) scores improved after intervention. Implications. The results of this study suggest that relatively brief group-based CIMT may be an effective intervention for improving motor function of the affected upper-limb and the level of IADL in individuals who have had stroke.
C1 [Yoo, Eun-young; Jung, Min-ye] Yonsei Univ, Dept Occupat Therapy, Coll Hlth Sci, Wonju 220710, South Korea.
   [Park, Heung-seok] Samsung Med Ctr, Dept Phys & Rehabil Med, Seoul 135710, South Korea.
   [Kim, Jung-ran] Yonsei Univ, Dept Rehabil Therapy, Wonju 220710, South Korea.
   [Jean, Hye-seon] Yonsei Univ, Dept Phys Therapy, Coll Hlth Sci, Wonju 220710, South Korea.
RP Yoo, EY (通讯作者)，Yonsei Univ, Dept Occupat Therapy, Coll Hlth Sci, Wonju 220710, South Korea.
EM hyeseonj@yonsei.ac.kr
CR Berglund K, 1986, SCAND J REHABIL MED, V18, P155
   Blanton S, 1999, PHYS THER, V79, P847, DOI 10.1093/ptj/79.9.847
   Bonifer N, 2003, PHYS THER, V83, P384
   Bonifer N, 2005, ARCH PHYS MED REHAB, V86, P1867, DOI 10.1016/j.apmr.2005.04.002
   Bonifer N, 2005, BRAIN INJURY, V19, P323, DOI 10.1080/02699050400004302
   Burns A, 2007, CLIN REHABIL, V21, P895, DOI 10.1177/0269215507079144
   Dettmers C, 2005, ARCH PHYS MED REHAB, V86, P204, DOI 10.1016/j.apmr.2004.05.007
   Dickerson A, 1993, AM J OCCUP THER, V47, P686, DOI 10.5014/ajot.47.8.686
   Dromerick A, 2000, STROKE, V31, P2984, DOI 10.1161/01.STR.31.12.2984
   Duncan P, 1983, PHYS THER, V63, P1606, DOI 10.1093/ptj/63.10.1606
   Duran L, 1996, ARCH PHYS MED REHAB, V77, P1019, DOI 10.1016/S0003-9993(96)90062-3
   Fisher A, 1992, AM J OCCUP THER, V46, P278, DOI 10.5014/ajot.46.3.278
   Fisher A, 2003, ASSESSMENT MOTOR PRO, V0, P0
   Fuglmeyer A, 1975, SCAND J REHABIL MED, V7, P13
   Goldman S, 1997, BRIT J OCCUPATIONAL, V60, P77, DOI 10.1177/030802269706000210
   Gresham GE, 1995, POSTSTROKE REHABILIT, V16, P0
   Ko MS, 2006, KOREA SPORT RES, V17, P479
   Liepert J, 2000, STROKE, V31, P1210, DOI 10.1161/01.STR.31.6.1210
   Lum P, 2006, J REHABIL RES DEV, V43, P391, DOI 10.1682/JRRD.2005.02.0042
   Lum P, 2004, J REHABIL RES DEV, V41, P249, DOI 10.1682/JRRD.2003.06.0092
   Merritt B, 2003, ARCH PHYS MED REHAB, V84, P1872, DOI 10.1016/S0003-9993(03)00483-0
   Miltner W, 1999, STROKE, V30, P586, DOI 10.1161/01.STR.30.3.586
   Nakayama H, 1994, ARCH PHYS MED REHAB, V75, P394, DOI 10.1016/0003-9993(94)90161-9
   Olsen T, 1990, STROKE, V21, P247, DOI 10.1161/01.STR.21.2.247
   Page S, 2002, AM J PHYS MED REHAB, V81, P870, DOI 10.1097/00002060-200211000-00013
   Page S, 2002, CLIN REHABIL, V16, P55, DOI 10.1191/0269215502cr473oa
   Page S, 2005, NEUROREHAB NEURAL RE, V19, P27, DOI 10.1177/1545968304272701
   Page S, 2004, ARCH PHYS MED REHAB, V85, P14, DOI 10.1016/S0003-9993(03)00481-7
   Pang M, 2006, ARCH PHYS MED REHAB, V87, P1, DOI 10.1016/j.apmr.2005.08.113
   Parker VM, 1986, INT REHABIL MED, V8, P69
   Ploughman M, 2004, ARCH PHYS MED REHAB, V85, P1417, DOI 10.1016/j.apmr.2004.01.018
   Richards L, 2006, CLIN REHABIL, V20, P1066, DOI 10.1177/0269215506071263
   Ro T, 2006, NEUROCASE, V12, P50, DOI 10.1080/13554790500493415
   Schaechter J, 2002, NEUROREHAB NEURAL RE, V16, P326, DOI 10.1177/154596830201600403
   *spss I, 2003, SPSS 12 0 SYNT REF G, V0, P0
   Stauffer L, 2000, AM J OCCUP THER, V54, P607, DOI 10.5014/ajot.54.6.607
   Sterr A, 2002, ARCH PHYS MED REHAB, V83, P1374, DOI 10.1053/apmr.2002.35108
   Stevenson T, 2007, CAN J OCCUP THER, V74, P115
   Szaflarski J, 2006, ARCH PHYS MED REHAB, V87, P1052, DOI 10.1016/j.apmr.2006.04.018
   Taub E, 2005, STROKE, V36, P1301, DOI 10.1161/01.STR.0000166043.27545.e8
   Wittenberg G, 2003, NEUROREHAB NEURAL RE, V17, P48, DOI 10.1177/0888439002250456
   Wolf S, 2008, LANCET NEUROL, V7, P33, DOI 10.1016/S1474-4422(07)70294-6
   Yen J, 2005, ACTA NEUROL TAIWAN, V14, P16
NR 43
TC 3
Z9 3
U1 2
U2 9
PU CANADIAN ASSOC OCCUPATIONAL THERAPISTS
PI OTTAWA
PA CTTC BLDG, 3400-1125 COLONEL BY DRIVE, OTTAWA, ONTARIO K1S 5R1, CANADA
SN 0008-4174
EI 
J9 CAN J OCCUP THER
PD DEC 15
PY 2009
VL 76
IS 5
BP 335
EP 341
DI 10.1177/000841740907600504
PG 7
WC Rehabilitation
SC Rehabilitation
GA V20TM
UT WOS:000208162300005
ER

PT J
AU Van kuijk, AA
   Pasman, JW
   Hendricks, HT
   Zwarts, MJ
   Geurts, ACH
AF Van kuijk, Annette
   Pasman, Jaco
   Hendricks, Henk
   Zwarts, Machiel
   Geurts, Alexander
TI Predicting Hand Motor Recovery in Severe Stroke: The Role of Motor Evoked Potentials in Relation to Early Clinical Assessment
SO NEUROREHABILITATION AND NEURAL REPAIR
LA English
DT Article
DE Cerebrovascular disorders; Prognosis; Upper extremity; Motor evoked potentials; Stroke rehabilitation; Transcranial magnetic stimulation
ID induced movement therapy; magnetic brain-stimulation; upper extremity function; muscle; inhibition; activation; time; limb; arm
AB Objective. The primary aim of this study was to compare the predictive value of motor evoked potentials (MEPs) and early clinical assessment with regard to long-term hand motor recovery in patients with profound hemiplegia after stroke. Methods. The sample was an inception cohort of 39 stroke patients with an acute, ischemic, supratentorial stroke and an initial upper-extremity paralysis admitted to an academic hospital. Hand motor function recovery was defined at 26 weeks poststroke as a Fugl-Meyer Motor Assessment (FMA) hand score > 3 points. The following prognostic factors were compared at week 1 and week 3 poststroke: motor functions as assessed by the FMA upper-extremity and lower-extremity subscores, and the presence of an MEP in the abductor digiti minimi and biceps brachii muscle. Results. Both the presence of an abductor digiti minimi - MEP and any motor recovery in the FMA upper-extremity subscore showed a positive predictive value of 1.00 at weeks 1 and 3. The FMA lower-extremity subscore showed the best negative predictive value (0.90; 95% CI 0.78-1.00 at week 1 and 0.95; 95% CI 0.87-1.00 at week 3). Conclusions. In stroke patients with an initial paralysis of the upper extremity the presence or absence of an MEP has similar predictive value compared with early clinical assessment with regard to long-term hand motor recovery.
C1 [van Kuijk, Annette A.] Rehabil Ctr Tolbrug, NL-5200 ME sHertogenbosch, Netherlands.
   [van Kuijk, Annette A.; Hendricks, Henk T.; Geurts, Alexander C. H.] Radboud Univ Nijmegen, Med Ctr, Dept Rehabil Med, sHertogenbosch, Netherlands.
   [Pasman, Jaco W.; Zwarts, Machiel J.] Radboud Univ Nijmegen, Med Ctr, Dept Clin Neurophysiol, sHertogenbosch, Netherlands.
RP van Kuijk, AA (通讯作者)，Rehabil Ctr Tolbrug, POB 90153, NL-5200 ME sHertogenbosch, Netherlands.
EM a.v.kuijk@tolbrug.nl
CR Abbruzzese G, 1999, J PHYSIOL-LONDON, V514, P895, DOI 10.1111/j.1469-7793.1999.895ad.x
   [anonymous] , 1989, STROKE, V20, P1407
   Boake C, 2007, NEUROREHAB NEURAL RE, V21, P14, DOI 10.1177/1545968306291858
   Brouwer B, 1990, ELECTROEN CLIN NEURO, V76, P509, DOI 10.1016/0013-4694(90)90002-2
   Brouwer B, 2006, ARCH PHYS MED REHAB, V87, P627, DOI 10.1016/j.apmr.2006.02.006
   Cantello R, 1992, NEUROLOGY, V42, P1951
   Crafton K, 2003, BRAIN, V126, P1650, DOI 10.1093/brain/awg159
   Folstein M, 1975, J PSYCHIAT RES, V12, P189, DOI 10.1016/0022-3956(75)90026-6
   Fritz S, 2005, STROKE, V36, P1172, DOI 10.1161/01.STR.0000165922.96430.d0
   Fuglmeyer A, 1975, SCAND J REHABIL MED, V7, P13
   Hendricks H, 2003, CEREBROVASC DIS, V16, P265, DOI 10.1159/000071126
   Hendricks H, 2002, ARCH PHYS MED REHAB, V83, P1629, DOI 10.1053/apmr.2002.35473
   Hendricks H, 2002, ARCH PHYS MED REHAB, V83, P1303, DOI 10.1053/apmr.2002.34284
   Hess C, 1987, J PHYSIOL-LONDON, V388, P397, DOI 10.1113/jphysiol.1987.sp016621
   Katrak P, 1998, ARCH PHYS MED REHAB, V79, P758, DOI 10.1016/S0003-9993(98)90352-5
   Kwakkel G, 2003, STROKE, V34, P2181, DOI 10.1161/01.STR.0000087172.16305.CD
   Nakayama H, 1994, ARCH PHYS MED REHAB, V75, P394, DOI 10.1016/0003-9993(94)90161-9
   Prabhakaran S, 2008, NEUROREHAB NEURAL RE, V22, P64, DOI 10.1177/1545968307305302
   Schiemanck S, 2007, LONG TERM FUNCTIONAL, V0, P83
   Siebner H, 2003, EXP BRAIN RES, V148, P1, DOI 10.1007/s00221-002-1234-2
   Van KA, 2007, J REHABIL MED, V39, P33, DOI 10.2340/16501977-0009
   Verheyden G, 2008, NEUROREHAB NEURAL RE, V22, P173, DOI 10.1177/1545968307305456
   Ward N, 2006, BRAIN, V129, P809, DOI 10.1093/brain/awl002
   Woldag H, 2004, STROKE, V35, P2556, DOI 10.1161/01.STR.0000144651.07122.da
   Wolf S, 2006, JAMA-J AM MED ASSOC, V296, P2095, DOI 10.1001/jama.296.17.2095
   Wu L, 2002, CLIN NEUROPHYSIOL, V113, P1286, DOI 10.1016/S1388-2457(02)00160-8
NR 27
TC 72
Z9 73
U1 0
U2 7
PU SAGE PUBLICATIONS INC
PI THOUSAND OAKS
PA 2455 TELLER RD, THOUSAND OAKS, CA 91320 USA
SN 1545-9683
EI 
J9 NEUROREHAB NEURAL RE
PD JAN 15
PY 2009
VL 23
IS 1
BP 45
EP 51
DI 10.1177/1545968308317578
PG 7
WC Clinical Neurology; Rehabilitation
SC Neurosciences & Neurology; Rehabilitation
GA 388BU
UT WOS:000261996100006
PM 18794218
ER

PT J
AU Lin, Keh-chung
   Hsieh, Yu-wei
   Wu, Ching-yi
   Chen, Chia-ling
   Jang, Yuh
   Liu, Jung-sen
AF Lin, Keh-chung
   Hsieh, Yu-wei
   Wu, Ching-yi
   Chen, Chia-ling
   Jang, Yuh
   Liu, Jung-sen
TI Minimal Detectable Change and Clinically Important Difference of the Wolf Motor Function Test in Stroke Patients
SO NEUROREHABILITATION AND NEURAL REPAIR
LA English
DT Article
DE Minimal detectable change; Clinically important difference; Outcome measures; Upper extremity; Stroke rehabilitation; Wolf Motor Function Test
ID quality-of-life; induced movement therapy; upper extremity function; low-back-pain; meaningful difference; kinematic analysis; excite trial; questionnaire; responsiveness; hemiparesis
AB Objectives. This study aimed to establish the minimal detectable change (MDC) and clinically important differences (CID) of the Wolf Motor Function Test (WMFT) in patients with stroke, and to assess the proportions of patients' change scores exceeding the MDC and CID after stroke rehabilitation. Methods. A total of 57 patients received 1 of the 3 treatments for 3 weeks and underwent clinical assessments before and after treatment. The MDC, at 90% confidence (MDC90), was calculated from the standard error of measurement to indicate a real change for individual patients. Anchor-based and distribution-based approaches were used to triangulate the values of minimal CID. The percentages of patients exceeding the MDC and minimal CID were also examined. Results. The MDC90 of the WMFT was 4.36 for the performance time (WMFT time) and 0.37 for the functional ability scale (WMFT FAS). The minimal CID ranged from 1.5 to 2 seconds on the WMFT time and from 0.2 to 0.4 points on the WMFT FAS. The MDC and CID proportions ranged from 14% to 30% on the WMFT time and from 39% to 65% on the WMFT FAS, respectively. Conclusions. The change score of an individual patient has to reach 4.36 and 0.37 on the WMFT time and WMFT FAS to indicate a real change. The mean change scores of a stroke group on the WMFT time and WMFT FAS should achieve 1.5 to 2 seconds and 0.2 to 0.4 points to be regarded as clinically important changes. Furthermore, the WMFT FAS may be more responsive than the WMFT time based on the results of proportions exceeding the threshold criteria.
C1 [Lin, Keh-chung; Hsieh, Yu-wei; Jang, Yuh] Natl Taiwan Univ, Coll Med, Sch Occupat Therapy, Taipei, Taiwan.
   [Lin, Keh-chung; Jang, Yuh] Natl Taiwan Univ Hosp, Dept Phys Med & Rehabil, Div Occupat Therapy, Taipei, Taiwan.
   [Wu, Ching-yi] Chang Gung Univ, Dept Occupat Therapy, Tao Yuan, Taiwan.
   [Chen, Chia-ling] Chang Gung Mem Hosp, Dept Phys Med & Rehabil, Tao Yuan, Taiwan.
   [Liu, Jung-sen] Cathay Gen Hosp, Dept Med Educ, Taipei, Taiwan.
   [Liu, Jung-sen] Cathay Gen Hosp, Dept Surg, Taipei, Taiwan.
   [Wu, Ching-yi] Chang Gung Univ, Grad Inst Clin Behav Sci, Tao Yuan, Taiwan.
RP Wu, CY (通讯作者)，Chang Gung Univ, Grad Inst Clin Behav Sci, 259 Wen Hwa 1st Rd, Tao Yuan, Taiwan.
EM cywu@mail.cgu.edu.tw
FU National Science Council (NSC) [NSC 96-2628-B-002-033-MY2, NSC 96-2320-B182- 029, NSC 97-2314-B-002-008-MY3]; National Health Research Institutes, Taiwan [NHRI-EX97-9742PI]
CR Beaton D, 2002, CURR OPIN RHEUMATOL, V14, P109, DOI 10.1097/00002281-200203000-00006
   Beckerman H, 2001, QUAL LIFE RES, V10, P571, DOI 10.1023/A:1013138911638
   Bohannon R, 1987, PHYS THER, V67, P206, DOI 10.1093/ptj/67.2.206
   Brunstrom S, 1970, MOVEMENT THERAPY HEM, V0, P0
   Caimmi M, 2008, NEUROREHAB NEURAL RE, V22, P31, DOI 10.1177/1545968307302923
   Cella D, 2002, MAYO CLIN PROC, V77, P384, DOI 10.4065/77.4.384
   Cohen J, 1988, STAT POWER ANAL BEHA, V0, P0
   Copay A, 2007, SPINE J, V7, P541, DOI 10.1016/j.spinee.2007.01.008
   Crosby R, 2004, J CLIN EPIDEMIOL, V57, P1153, DOI 10.1016/j.jclinepi.2004.04.004
   Crosby R, 2003, J CLIN EPIDEMIOL, V56, P395, DOI 10.1016/S0895-4356(03)00044-1
   Dawson J, 2007, OSTEOARTHR CARTILAGE, V15, P918, DOI 10.1016/j.joca.2007.02.003
   De VH, 2003, J CLIN EPIDEMIOL, V56, P1146, DOI 10.1016/j.jclinepi.2003.08.010
   De VH, 2003, J CLIN EPIDEMIOL, V56, P1137, DOI 10.1016/j.jclinepi.2003.08.012
   Eton D, 2004, J CLIN EPIDEMIOL, V57, P898, DOI 10.1016/j.jclinepi.2004.01.012
   Feinstein A, 1987, CLINIMETRICS, V0, P0
   Flansbjer U, 2005, CLIN REHABIL, V19, P514, DOI 10.1191/0269215505cr854oa
   Folstein M, 1975, J PSYCHIATR RES, V12, P198
   Fritz J, 2001, PHYS THER, V81, P776, DOI 10.1093/ptj/81.2.776
   Fuglmeyer A, 1975, SCAND J REHABIL MED, V7, P13
   Gladstone D, 2002, NEUROREHAB NEURAL RE, V16, P232, DOI 10.1177/154596802401105171
   Haley S, 2006, PHYS THER, V86, P735, DOI 10.1093/ptj/86.5.735
   Hawkes W, 2004, J CLIN EPIDEMIOL, V57, P1019, DOI 10.1016/j.jclinepi.2004.02.010
   Hays R, 2000, PHARMACOECONOMICS, V18, P419, DOI 10.2165/00019053-200018050-00001
   Hsieh Y, 2007, NEUROREHAB NEURAL RE, V21, P233, DOI 10.1177/1545968306294729
   Kelleher C, 2004, BJOG-INT J OBSTET GY, V111, P605, DOI 10.1111/j.1471-0528.2004.00129.x
   Kunkel A, 1999, ARCH PHYS MED REHAB, V80, P624, DOI 10.1016/S0003-9993(99)90163-6
   Morris D, 2001, ARCH PHYS MED REHAB, V82, P750, DOI 10.1053/apmr.2001.23183
   Page S, 2001, J REHABIL RES DEV, V38, P583
   Park S, 2008, NEUROREHAB NEURAL RE, V22, P486, DOI 10.1177/1545968308316906
   Platz T, 2005, CLIN REHABIL, V19, P404, DOI 10.1191/0269215505cr832oa
   Portney L, 2009, FDN CLIN RES APPL PR, V0, P0
   Resnik L, 2005, ORTHOP NURS, V24, P14
   Revicki D, 2006, HEALTH QUAL LIFE OUT, V4, P0, DOI 10.1186/1477-7525-4-70
   Samsa G, 1999, PHARMACOECONOMICS, V15, P141, DOI 10.2165/00019053-199915020-00003
   Schmitt J, 2004, J CLIN EPIDEMIOL, V57, P1008, DOI 10.1016/j.jclinepi.2004.02.007
   Stratford P, 1996, PHYS THER, V76, P359, DOI 10.1093/ptj/76.4.359
   Testa M, 2000, MED CARE, V38, P166
   Wagner J, 2008, PHYS THER, V88, P652, DOI 10.2522/ptj.20070255
   Whitall J, 2006, ARCH PHYS MED REHAB, V87, P656, DOI 10.1016/j.apmr.2006.02.004
   Wolf S, 1989, EXP NEUROL, V104, P125, DOI 10.1016/S0014-4886(89)80005-6
   Wolf S, 2001, STROKE, V32, P1635, DOI 10.1161/01.STR.32.7.1635
   Wolf S, 2005, NEUROREHAB NEURAL RE, V19, P194, DOI 10.1177/1545968305276663
   Wolf S, 2006, JAMA-J AM MED ASSOC, V296, P2095, DOI 10.1001/jama.296.17.2095
   Yost K, 2005, VALUE HEALTH, V8, P117, DOI 10.1111/j.1524-4733.2005.08202.x
NR 45
TC 118
Z9 122
U1 1
U2 9
PU SAGE PUBLICATIONS INC
PI THOUSAND OAKS
PA 2455 TELLER RD, THOUSAND OAKS, CA 91320 USA
SN 1545-9683
EI 
J9 NEUROREHAB NEURAL RE
PD JUN 15
PY 2009
VL 23
IS 5
BP 429
EP 434
DI 10.1177/1545968308331144
PG 6
WC Clinical Neurology; Rehabilitation
SC Neurosciences & Neurology; Rehabilitation
GA 450JP
UT WOS:000266397100003
PM 19289487
ER

PT J
AU Schweighofer, Nicolas
   Han, CE
   Wolf, SL
   Arbib, MA
   Winstein, CJ
AF Schweighofer, Nicolas
   Han, Cheol
   Wolf, Steven
   Arbib, Michael
   Winstein, Carolee
TI A Functional Threshold for Long-Term Use of Hand and Arm Function Can Be Determined: Predictions From a Computational Model and Supporting Data From the Extremity Constraint-Induced Therapy Evaluation (EXCITE) Trial
SO PHYSICAL THERAPY
LA English
DT Article; Proceedings Paper
ID induced movement therapy; motor-function-test; randomized-trial; stroke; rehabilitation; reorganization; reliability; recovery; validity
AB Background. Although spontaneous use of the more-affected arm and hand after stroke is an important determinant of participation and quality of life, a number of patients exhibit decreases in use following rehabilitative therapy. A previous neuro-computational model predicted that if the dose of therapy is sufficient to bring performance above,I certain threshold, training can be stopped. Objective. The aim Of this Study was to test the hypothesis that there exists a threshold for function of the paretic arm and hand after therapy. If function is above this threshold, spontaneous use Will increase in the months following therapy. In contrast, if function is below this threshold, spontaneous use will decrease. Methods. New computer simulations are presented showing that changes in arm use following therapy depend on a performance threshold. This prediction was tested by reanalyzing the data from the Extremity Constraint-Induced Therapy Evaluation (EXCITE) trial, a phase III randomized controlled trial in which participants received constraint-induced movement therapy for 2 weeks and were tested both 1 week and 1 year after therapy. Results. The results demonstrate that arm and hand function measured immediately after therapy predicts, on average, the long-term change of arm use. Above a functional threshold, use improves. Below this threshold, use decreases. Limitations. The reanalysis of the EXCITE trial data provides a "group" threshold above which a majority of patients, but not all, improve spontaneously. A goal of future research is to provide the means to assess when patients reach their individual threshold. Conclusion. Understanding of the causal and nonlinear relationship between limb function and daily use is important for the future development of cost-effective interventions and prevention of "rehabilitation in vain."
C1 [Schweighofer, Nicolas; Winstein, Carolee J.] Univ So Calif, Div Biokinesiol & Phys Therapy, Sch Dent, Los Angeles, CA 90089 USA.
   [Schweighofer, Nicolas; Han, Cheol E.; Arbib, Michael A.] Univ So Calif, Dept Comp Sci, Los Angeles, CA 90089 USA.
   [Wolf, Steven L.] Emory Univ, Dept Rehabil Med, Sch Med, Ctr Rehabil Med, Atlanta, GA 30322 USA.
   [Wolf, Steven L.] Emory Univ, Dept Cell Biol, Sch Med, Ctr Rehabil Med, Atlanta, GA 30322 USA.
   Emory Univ, Dept Med, Sch Med, Ctr Rehabil Med, Atlanta, GA 30322 USA.
   [Wolf, Steven L.] Emory Univ, Nell Hodgson Woodruff Sch Nursing, Atlanta, GA 30322 USA.
   [Wolf, Steven L.] VA Rehabil R&D Ctr, Atlanta, GA USA.
   [Winstein, Carolee J.] Univ So Calif, Dept Neurol, Keck Sch Med, Los Angeles, CA 90089 USA.
RP Schweighofer, N (通讯作者)，Univ So Calif, Div Biokinesiol & Phys Therapy, Sch Dent, 1540 E Alcazar,CHP 155, Los Angeles, CA 90089 USA.
EM schweigh@usc.edu
FU NCRR NIH HHS [P20 RR020700-01, P20 RR020700] Funding Source: Medline; NICHD NIH HHS [R01 HD 37606, R01 HD037606] Funding Source: Medline; EUNICE KENNEDY SHRIVER NATIONAL INSTITUTE OF CHILD HEALTH &HUMAN DEVELOPMENT [R01HD037606] Funding Source: NIH RePORTER; NATIONAL CENTER FOR RESEARCH RESOURCES [P20RR020700] Funding Source: NIH RePORTER
CR Butefisch C, 1995, J NEUROL SCI, V130, P59, DOI 10.1016/0022-510X(95)00003-K
   Chen S, 2008, 38 ANN M SOC NEUR NO, V0, P0
   Conner J, 2003, NEURON, V38, P819, DOI 10.1016/S0896-6273(03)00288-5
   Duncan P, 1999, STROKE, V30, P2131, DOI 10.1161/01.STR.30.10.2131
   Fujiwara T, 2008, CLIN NEUROPHYSIOL, V119, P0
   Han C, 2008, PLOS COMPUT BIOL, V4, P0, DOI 10.1371/journal.pcbi.1000133
   Kleim J, 1998, J NEUROPHYSIOL, V80, P3321, DOI 10.1152/jn.1998.80.6.3321
   Kwakkel G, 1999, LANCET, V354, P191, DOI 10.1016/S0140-6736(98)09477-X
   Liepert J, 2000, STROKE, V31, P1210, DOI 10.1161/01.STR.31.6.1210
   Mayo N, 2002, ARCH PHYS MED REHAB, V83, P1035, DOI 10.1053/apmr.2002.33984
   Nakayama H, 1994, ARCH PHYS MED REHAB, V75, P852, DOI 10.1016/0003-9993(94)90108-2
   Nudo R, 1996, SCIENCE, V272, P1791, DOI 10.1126/science.272.5269.1791
   Taub E, 2003, PHYS MED REHABIL CLIN N AM, V14, P0, DOI 10.1016/S1047-9651(02)00052-9
   Uswatte G, 2006, NEUROLOGY, V67, P1189, DOI 10.1212/01.wnl.0000238164.90657.c2
   Uswatte G, 2005, STROKE, V36, P2493, DOI 10.1161/01.STR.0000185928.90848.2e
   Winstein C, 2004, ARCH PHYS MED REHAB, V85, P620, DOI 10.1016/j.apmr.2003.06.027
   Winstein C, 2003, NEUROREHAB NEURAL RE, V17, P137, DOI 10.1177/0888439003255511
   Winstein C, 2008, STROKE RECOVERY REHA, V0, P267
   Wolf S, 1989, EXP NEUROL, V104, P125, DOI 10.1016/S0014-4886(89)80005-6
   Wolf S, 2002, NEUROLOGIST, V8, P325, DOI 10.1097/00127893-200211000-00001
   Wolf S, 2001, STROKE, V32, P1635, DOI 10.1161/01.STR.32.7.1635
   Wolf S, 2005, NEUROREHAB NEURAL RE, V19, P194, DOI 10.1177/1545968305276663
   Wolf S, 2008, LANCET NEUROL, V7, P33, DOI 10.1016/S1474-4422(07)70294-6
   Wolf S, 2007, PHYS THER, V87, P1212, DOI 10.2522/ptj.20060355
   Wolf S, 2006, JAMA-J AM MED ASSOC, V296, P2095, DOI 10.1001/jama.296.17.2095
NR 25
TC 55
Z9 58
U1 0
U2 11
PU OXFORD UNIV PRESS INC
PI CARY
PA JOURNALS DEPT, 2001 EVANS RD, CARY, NC 27513 USA
SN 0031-9023
EI 
J9 PHYS THER
PD DEC 15
PY 2009
VL 89
IS 12
BP 1327
EP 1336
DI 10.2522/ptj.20080402
PG 10
WC Orthopedics; Rehabilitation
SC Orthopedics; Rehabilitation
GA 529JR
UT WOS:000272512600008
PM 19797304
ER

PT J
AU Chen, Hui-Mei
   Chen, CC
   Hsueh, I-Ping
   Huang, Sheau-Ling
   Hsieh, Ching-Lin
AF Chen, Hui-mei
   Chen, Christine
   Hsueh, I-ping
   Huang, Sheau-ling
   Hsieh, Ching-lin
TI Test-Retest Reproducibility and Smallest Real Difference of 5 Hand Function Tests in Patients With Stroke
SO NEUROREHABILITATION AND NEURAL REPAIR
LA English
DT Article
DE Hand strength; Measurement; Stroke rehabilitation; Reliability
ID upper extremity function; botulinum-toxin-a; hemiplegic patient; force measurement; measurement error; motor function; grip force; reliability; rehabilitation; hemiparesis
AB Objective. To investigate the test-retest reproducibility and smallest real difference (SRD) of 3 hand strength tests (grip, palmar pinch, and lateral pinch) and 2 dexterity tests (the Box and Block test [BBT] and the Nine Hole Peg test [NHPT]) in patients with stroke. Methods. The 5 tests were administered on 62 stroke patients in 2 sessions, 3 to 7 days apart. The intraclass correlation coefficient (ICC) was used to determine the level of reproducibility between measurements on 2 sessions. The SRD was used to determine the extent of measurement error because of chance variation in individual patients. SRD percentage (SRD relative to mean score) was used to compare test-retest reliability across tests. We analyzed the group as a whole, then in 2 subgroups (hand spasticity vs none). Results. The test-retest reproducibility of all 5 tests was high for all the patients, with ICCs ranging from 0.85 to 0.98. The SRDs for the more/less affected hand were: 2.9/4.7 kg for the grip test; 1.2/1.3 kg for the palmar pinch test; 1.4/1.0 kg for the lateral pinch test; 5.5/7.8 blocks/minute for the BBT; and 32.8/6.2 seconds for the NHPT. Unacceptably high SRD percentages (>30%) were found for the affected hand using the NHPT (54%), palmar pinch (35%), and lateral pinch (34%). When comparing these indices for participants with spasticity versus none for all 5 tests, the ICCs were lower and the SRD and SRD percentage were higher for the spasticity group. Conclusions. All 5 tests demonstrated satisfactory test-retest reproducibility for a diverse group of patients with stroke. However, all tests showed higher levels of measurement error when performed with the more affected hand and in patients with hypertonicity of that hand. Thus, baseline and postrehabilitation change scores using these common tests of strength and dexterity must be interpreted with some caution, especially in poorly controlled clinical trials. Repeated measures ought to be incorporated to examine reliability within a trial that includes participants with a hypertonic hand.
C1 [Chen, Hui-Mei] Kaohsiung Med Univ, Coll Hlth Sci, Sch Occupat Therapy, Kaohsiung, Taiwan.
   [Chen, Hui-Mei] Kaohsiung Med Univ Hosp, Dept Rehabil, Kaohsiung, Taiwan.
   [Chen, Christine C.] Columbia Univ, Programs Occupat Therapy, New York, NY USA.
   [Hsueh, I-Ping; Huang, Sheau-Ling; Hsieh, Ching-Lin] Natl Taiwan Univ, Coll Med, Sch Occupat Therapy, Taipei, Taiwan.
   [Hsueh, I-Ping; Huang, Sheau-Ling; Hsieh, Ching-Lin] Natl Taiwan Univ Hosp, Dept Phys Med & Rehabil, Div Occupat Therapy, Taipei, Taiwan.
RP Huang, SL (通讯作者)，Natl Taiwan Univ, Coll Med, Sch Occupat Therapy, 4F,17 XuZhou Rd, Taipei, Taiwan.
EM cathy@ntu.edu.tw
FU National Science Council in Taiwan (NSC) [95-2314-B-002-224]; NIH [K23HD042702]; EUNICE KENNEDY SHRIVER NATIONAL INSTITUTE OF CHILD HEALTH &HUMAN DEVELOPMENT [K23HD042702] Funding Source: NIH RePORTER
CR Atkinson G, 1998, SPORTS MED, V26, P217, DOI 10.2165/00007256-199826040-00002
   Beckerman H, 2001, QUAL LIFE RES, V10, P571, DOI 10.1023/A:1013138911638
   Bertrand A, 2007, CLIN REHABIL, V21, P248, DOI 10.1177/0269215506070792
   Boissy P, 1999, CLIN REHABIL, V13, P354, DOI 10.1191/026921599676433080
   Chen H, 2007, NEUROREHAB NEURAL RE, V21, P347, DOI 10.1177/1545968306297864
   Croarkin E, 2004, PHYS THER, V84, P62, DOI 10.1093/ptj/84.1.62
   Dobkin B, 2005, NEW ENGL J MED, V352, P1677, DOI 10.1056/NEJMcp043511
   Goodkin D, 1988, ARCH PHYS MED REHAB, V69, P850
   Hammer A, 2003, J REHABIL MED, V35, P189, DOI 10.1080/16501970306132
   Jette A, 2007, J REHABIL MED, V39, P585, DOI 10.2340/16501977-0119
   Ketcham C, 2007, NEUROREHAB NEURAL RE, V21, P388, DOI 10.1177/1545968306297872
   Lang C, 2007, NEUROREHAB NEURAL RE, V21, P279, DOI 10.1177/1545968306296964
   Mathiowetz V, 1985, AM J OCCUP THER, V39, P386, DOI 10.5014/ajot.39.6.386
   Mathiowetz V, 1985, OCCUPATIONAL THERAPY, V5, P25
   Patten C, 2003, J REHABIL RES DEV, V40, P487, DOI 10.1682/JRRD.2003.11.0487
   Prince B, 1980, PHYSIOTHER CAN, V32, P201
   Roebroeck M, 1993, PHYS THER, V73, P386, DOI 10.1093/ptj/73.6.386
   Rousseaux M, 2002, J NEUROL, V249, P76, DOI 10.1007/PL00007851
   Schreuders T, 2003, PHYS THER, V83, P806, DOI 10.1093/ptj/83.9.806
   Schuck P, 2003, INT J REHABIL RES, V26, P85, DOI 10.1097/00004356-200306000-00002
   Smidt N, 2002, ARCH PHYS MED REHAB, V83, P1145, DOI 10.1053/apmr.2002.33728
   Steffen T, 2008, PHYS THER, V88, P733, DOI 10.2522/ptj.20070214
   Sunderland A, 2000, STROKE, V31, P430, DOI 10.1161/01.STR.31.2.430
   Thrasher T, 2008, NEUROREHAB NEURAL RE, V22, P706, DOI 10.1177/1545968308317436
   Trombly C, 1989, OCCUPATIONAL THERAPY, V0, P55
   Turk R, 2008, NEUROREHAB NEURAL RE, V22, P684, DOI 10.1177/1545968308315599
   Van DEM, 2006, RHEUMATOLOGY, V45, P595, DOI 10.1093/rheumatology/kei243
   Weller P, 2006, NEUROREHAB NEURAL RE, V20, P390, DOI 10.1177/1545968305285037
   Woldag H, 2003, EUR NEUROL, V50, P165, DOI 10.1159/000073058
NR 29
TC 241
Z9 249
U1 2
U2 23
PU SAGE PUBLICATIONS INC
PI THOUSAND OAKS
PA 2455 TELLER RD, THOUSAND OAKS, CA 91320 USA
SN 1545-9683
EI 
J9 NEUROREHAB NEURAL RE
PD JUN 15
PY 2009
VL 23
IS 5
BP 435
EP 440
DI 10.1177/1545968308331146
PG 6
WC Clinical Neurology; Rehabilitation
SC Neurosciences & Neurology; Rehabilitation
GA 450JP
UT WOS:000266397100004
PM 19261767
ER

PT J
AU Staubli, Patricia
   Nef, Tobias
   Klamroth-marganska, Verena
   Riener, Robert
AF Staubli, Patricia
   Nef, Tobias
   Klamroth-marganska, Verena
   Riener, Robert
TI Effects of intensive arm training with the rehabilitation robot ARMin II in chronic stroke patients: four single-cases
SO JOURNAL OF NEUROENGINEERING AND REHABILITATION
LA English
DT Article
ID upper extremity function; fugl-meyer assessment; motor function-test; upper-limb; aided neurorehabilitation; cortical reorganization; therapy; recovery; hemiparesis; reliability
AB Background: Robot-assisted therapy offers a promising approach to neurorehabilitation, particularly for severely to moderately impaired stroke patients. The objective of this study was to investigate the effects of intensive arm training on motor performance in four chronic stroke patients using the robot ARMin II. Methods: ARMin II is an exoskeleton robot with six degrees of freedom (DOF) moving shoulder, elbow and wrist joints. Four volunteers with chronic (>= 12 months post-stroke) left side hemiparesis and different levels of motor severity were enrolled in the study. They received robot-assisted therapy over a period of eight weeks, three to four therapy sessions per week, each session of one hour. Patients 1 and 4 had four one-hour training sessions per week and patients 2 and 3 had three one-hour training sessions per week. Primary outcome variable was the Fugl-Meyer Score of the upper extremity Assessment (FMA), secondary outcomes were the Wolf Motor Function Test (WMFT), the Catherine Bergego Scale (CBS), the Maximal Voluntary Torques (MVTs) and a questionnaire about ADL-tasks, progress, changes, motivation etc. Results: Three out of four patients showed significant improvements (p < 0.05) in the main outcome. The improvements in the FMA scores were aligned with the objective results of MVTs. Most improvements were maintained or even increased from discharge to the six-month follow-up. Conclusion: Data clearly indicate that intensive arm therapy with the robot ARMin II can significantly improve motor function of the paretic arm in some stroke patients, even those in a chronic state. The findings of the study provide a basis for a subsequent controlled randomized clinical trial.
C1 [Staubli, Patricia; Klamroth-Marganska, Verena; Riener, Robert] ETH, Inst Robot & Intelligent Syst, Sensory Motor Syst Lab, Zurich, Switzerland.
   [Staubli, Patricia; Klamroth-Marganska, Verena; Riener, Robert] Univ Zurich, Balgrist Univ Hosp, Spinal Cord Injury Ctr, CH-8006 Zurich, Switzerland.
   [Staubli, Patricia] ETH, Inst Human Movement Sci & Sport, Dept Biol, Zurich, Switzerland.
   [Nef, Tobias] Catholic Univ Amer, Dept Biomed Engn, Washington, DC 20064 USA.
   [Nef, Tobias] Natl Rehabil Hosp, Ctr Appl Biomech & Rehabil Res, Washington, DC USA.
RP Klamroth-Marganska, V (通讯作者)，ETH, Inst Robot & Intelligent Syst, Sensory Motor Syst Lab, Zurich, Switzerland.
EM patricia.staubli@alumni.ethz.ch; nef@cua.edu; verena.klamroth@mavt.ethz.ch; riener@mavt.ethz.ch
FU National Centre of Competence in Research, Neural Plasticity and Repair
CR Amirabdollahian F, 2007, J NEUROENG REHABIL, V4, P0, DOI 10.1186/1743-0003-4-4
   Azouvi P, 2003, ARCH PHYS MED REHAB, V84, P51, DOI 10.1053/apmr.2003.50062
   Bayona NA, 2005, TOP STROKE REHABIL, V12, P58
   Beer R, 2000, EXP BRAIN RES, V131, P305, DOI 10.1007/s002219900275
   Brainin M, 2000, EUR J NEUROL, V7, P5, DOI 10.1046/j.1468-1331.2000.007001005.x
   Butefisch C, 1995, J NEUROL SCI, V130, P59, DOI 10.1016/0022-510X(95)00003-K
   Carey J, 2005, EXERC SPORT SCI REV, V33, P24
   Carey J, 2002, BRAIN, V125, P773, DOI 10.1093/brain/awf091
   Carr J, 1987, MOVEMENT SCI FDN PHY, V0, P31
   Cirstea M, 2003, EXP BRAIN RES, V152, P476, DOI 10.1007/s00221-003-1568-4
   Coote S, 2008, CLIN REHABIL, V22, P395, DOI 10.1177/0269215507085060
   Dewald J, 2001, MUSCLE NERVE, V24, P273, DOI 10.1002/1097-4598(200102)24:2<273::AID-MUS130>3.0.CO;2-Z
   Ditunno J, 1994, PARAPLEGIA, V32, P70, DOI 10.1038/sc.1994.13
   Duncan P, 1983, PHYS THER, V63, P1606, DOI 10.1093/ptj/63.10.1606
   Ellis M, 2005, MUSCLE NERVE, V32, P170, DOI 10.1002/mus.20343
   Fasoli S, 2004, ARCH PHYS MED REHAB, V85, P1106, DOI 10.1016/j.apmr.2003.11.028
   Fuglmeyer A, 1975, SCAND J REHABIL MED, V7, P13
   Gladstone D, 2002, NEUROREHAB NEURAL RE, V16, P232, DOI 10.1177/154596802401105171
   Halligan P, 1989, LANCET, V2, P908
   Hesse S, 2003, ARCH PHYS MED REHAB, V84, P915, DOI 10.1016/S0003-9993(02)04954-7
   Krebs H, 2008, NEUROREHABILITATION, V23, P81
   Krebs H, 2007, IEEE T NEUR SYS REH, V15, P327, DOI 10.1109/TNSRE.2007.903899
   Krebs H, 2000, J REHABIL RES DEV, V37, P639
   Kwakkel G, 1997, STROKE, V28, P1550, DOI 10.1161/01.STR.28.8.1550
   Kwakkel G, 2004, STROKE, V35, P2529, DOI 10.1161/01.STR.0000143153.76460.7d
   Kwakkel G, 2008, NEUROREHAB NEURAL RE, V22, P111, DOI 10.1177/1545968307305457
   Liepert J, 2000, STROKE, V31, P1210, DOI 10.1161/01.STR.31.6.1210
   Lum P, 2002, ARCH PHYS MED REHAB, V83, P952, DOI 10.1053/apmr.2001.33101
   Maclean N, 2000, BMJ-BRIT MED J, V321, P1051, DOI 10.1136/bmj.321.7268.1051
   Maeurer H, 1996, SCHLAGANFALL, V0, P0
   Mehrholz J, 2009, STROKE, V40, P0, DOI 10.1161/STROKEAHA.108.536219
   Mihelj M, 2007, ADV ROBOTICS, V21, P843, DOI 10.1163/156855307780851975
   Morris D, 2001, ARCH PHYS MED REHAB, V82, P750, DOI 10.1053/apmr.2001.23183
   Nakayama H, 1994, ARCH PHYS MED REHAB, V75, P394, DOI 10.1016/0003-9993(94)90161-9
   Nef T, 2009, APPLIED BIONICS AND BIOMECHANICS, V6, P127, DOI 10.1080/11762320902840179
   Nef T, 2009, NEURODEGENE IN PRESS, V0, P0
   Nef T, 2007, MED BIOL ENG COMPUT, V45, P887, DOI 10.1007/s11517-007-0226-6
   Nelles G, 2004, RESTOR NEUROL NEUROS, V22, P239
   Parker R, 2006, BEHAV THER, V37, P326, DOI 10.1016/j.beth.2006.01.007
   Prange G, 2006, J REHABIL RES DEV, V43, P171, DOI 10.1682/JRRD.2005.04.0076
   Reinkensmeyer D, 2000, J REHABIL RES DEV, V37, P653
   Reinkensmeyer D, 2004, ANNU REV BIOMED ENG, V6, P497, DOI 10.1146/annurev.bioeng.6.040803.140223
   Riener R, 2005, MED BIOL ENG COMPUT, V43, P2, DOI 10.1007/BF02345116
   Rosamond W, 2007, CIRCULATION, V115, P0, DOI 10.1161/CIRCULATIONAHA.106.179918
   Rossini P, 2003, LANCET NEUROL, V2, P493, DOI 10.1016/S1474-4422(03)00485-X
   Sukal TM, 2006, CONF PROC IEEE ENG MED BIOL SOC, V2006, P177
   Sullivan J, 2008, TOP STROKE REHABIL, V15, P200, DOI 10.1310/tsr1503-200
   Sunderland A, 1992, J NEUROL NEUROSUR PS, V55, P530, DOI 10.1136/jnnp.55.7.530
   Thorvaldsen P, 1995, STROKE, V26, P361, DOI 10.1161/01.STR.26.3.361
   Van DLJ, 1999, STROKE, V30, P2369, DOI 10.1161/01.STR.30.11.2369
   Volpe B, 2008, NEUROREHAB NEURAL RE, V22, P305, DOI 10.1177/1545968307311102
   Wade D, 1992, SCAND J REHABIL MED, V0, P97
   Waller S, 2005, CLIN REHABIL, V19, P544, DOI 10.1191/0269215505cr829oa
   Wolf S, 2001, STROKE, V32, P1635, DOI 10.1161/01.STR.32.7.1635
NR 54
TC 101
Z9 105
U1 2
U2 35
PU BMC
PI LONDON
PA CAMPUS, 4 CRINAN ST, LONDON N1 9XW, ENGLAND
SN 1743-0003
EI 
J9 J NEUROENG REHABIL
PD DEC 17
PY 2009
VL 6
IS 
BP 
EP 
DI 10.1186/1743-0003-6-46
PG 10
WC Engineering, Biomedical; Neurosciences; Rehabilitation
SC Engineering; Neurosciences & Neurology; Rehabilitation
GA 547SB
UT WOS:000273908400001
PM 20017939
ER

PT J
AU Lo, AC
   Guarino, Peter
   Krebs, HI
   Volpe, BT
   Bever, CT
   Duncan, PW
   Ringer, RJ
   Wagner, TH
   Richards, LG
   Bravata, DM
   Haselkorn, JK
   Wittenberg, GF
   Federman, DG
   Corn, BH
   Maffucci, AD
   Peduzzi, Peter
AF Lo, Albert
   Guarino, Peter
   Krebs, Hermano
   Volpe, Bruce
   Bever, Christopher
   Duncan, Pamela
   Ringer, Robert
   Wagner, Todd
   Richards, Lorie
   Bravata, Dawn
   Haselkorn, Jodie
   Wittenberg, George
   Federman, Daniel
   Corn, Barbara
   Maffucci, Alysia
   Peduzzi, Peter
TI Multicenter Randomized Trial of Robot-Assisted Rehabilitation for Chronic Stroke: Methods and Entry Characteristics for VA ROBOTICS
SO NEUROREHABILITATION AND NEURAL REPAIR
LA English
DT Article
DE Stroke; Rehabilitation; Robotics; Randomized clinical trial; Health economics
ID recovery; arm; therapy; impact; neurorehabilitation; information; care
AB Background. Chronic upper extremity impairment due to stroke has significant medical, psychosocial, and financial consequences, but few studies have examined the effectiveness of rehabilitation therapy during the chronic stroke period. Objective. To test the safety and efficacy of the MIT-Manus robotic device for chronic upper extremity impairment following stroke. Methods. The VA Cooperative Studies Program initiated a multicenter, randomized, controlled trial in November 2006 (VA ROBOTICS). Participants with upper extremity impairment >= 6 months poststroke were randomized to robot-assisted therapy (RT), intensive comparison therapy (ICT), or usual care (UC). RT and ICT consisted of three 1-hour treatment sessions per week for 12 weeks. The primary outcome was change in the Fugl-Meyer Assessment upper extremity motor function score at 12 weeks relative to baseline. Secondary outcomes included the Wolf Motor Function Test and the Stroke Impact Scale. Results. A total of 127 participants were randomized: 49 to RT, 50 to ICT, and 28 to UC. The majority of participants were male (96%), with a mean age of 65 years. The primary stroke type was ischemic (85%), and 58% of strokes occurred in the anterior circulation. Twenty percent of the participants reported a stroke in addition to their index stroke. The average time from the index stroke to enrollment was 56 months (range, 6 months to 24 years). The mean Fugl-Meyer score at entry was 18.9. Conclusions. VA ROBOTICS demonstrates the feasibility of conducting multicenter clinical trials to rigorously test new rehabilitative devices before their introduction to clinical practice. The results are expected in early 2010.
C1 [Lo, Albert C.] Brown Univ, Providence VA Med Ctr, VA RR&D Ctr Excellence, Ctr Restorat & Regenerat Med, Providence, RI 02909 USA.
   [Guarino, Peter; Corn, Barbara H.; Maffucci, Alysia D.; Peduzzi, Peter] VA Connecticut Healthcare Syst, Coordinating Ctr, VA Cooperat Studies Program, West Haven, CT USA.
   [Krebs, Hermano I.] MIT, Cambridge, MA 02139 USA.
   [Volpe, Bruce T.] Cornell Univ, Weill Med Coll, Burke Med Res Inst, White Plains, NY USA.
   [Bever, Christopher T.] Univ Maryland, Sch Med, VA Maryland Healthcare Syst, Baltimore, MD 21201 USA.
   [Bever, Christopher T.; Wittenberg, George F.] Univ Maryland, Sch Med, Dept Neurol, Baltimore, MD 21201 USA.
   [Duncan, Pamela W.] Duke Univ, Duke Ctr Clin Hlth Policy Res, Durham, NC USA.
   [Ringer, Robert J.] Clin Res Pharm Coordinating Ctr, VA Cooperat Studies Program, Albuquerque, NM USA.
   [Wagner, Todd H.] VA Palo Alto Healthcare Syst, Hlth Econ Resource Ctr, Menlo Pk, CA USA.
   [Richards, Lorie G.] N Florida S Georgia Vet Hlth Syst, Gainesville, FL USA.
   [Richards, Lorie G.] Univ Florida, Gainesville, FL USA.
   [Bravata, Dawn M.] Richard L Roudebush VAMC, Indianapolis, IN USA.
   [Haselkorn, Jodie K.] VA Puget Sound Healthcare Syst, Seattle, WA USA.
   [Haselkorn, Jodie K.] Univ Washington, Seattle, WA 98195 USA.
   [Wittenberg, George F.] Univ Maryland, Sch Med, Vet Affairs Med Ctr Baltimore Geriatr Res, Educ & Clin Ctr, Baltimore, MD 21201 USA.
   [Federman, Daniel G.] Yale Univ, New Haven, CT USA.
RP Lo, AC (通讯作者)，Brown Univ, Providence VA Med Ctr, VA RR&D Ctr Excellence, Ctr Restorat & Regenerat Med, 830 Chalkstone Ave,111N, Providence, RI 02909 USA.
EM Albert.Lo@va.gov
FU Department of Veterans Affairs Cooperative Studies Program; Department of Veterans Affairs Rehabilitation Research and Development Service; EUNICE KENNEDY SHRIVER NATIONAL INSTITUTE OF CHILD HEALTH &HUMAN DEVELOPMENT [R01HD045343] Funding Source: NIH RePORTER
CR Aisen M, 1997, ARCH NEUROL-CHICAGO, V54, P443, DOI 10.1001/archneur.1997.00550160075019
   Allison P, 2002, MISSING DATA, V0, P0
   Bard G, 1965, ARCH PHYS MED REHABIL, V46, P567
   Bohannon R, 1987, PHYS THER, V67, P206, DOI 10.1093/ptj/67.2.206
   Bosch J, 2000, QUAL LIFE RES, V9, P591, DOI 10.1023/A:1008929129537
   Broeks J, 1999, DISABIL REHABIL, V21, P357
   Daly J, 2005, J REHABIL RES DEV, V42, P723, DOI 10.1682/JRRD.2005.02.0048
   Diggle P, 2002, ANAL LONGITUDINAL DA, V2, P0
   Duncan P, 2005, STROKE, V36, P0, DOI 10.1161/01.STR.0000180861.54180.FF
   Duncan P, 2003, NEUROLOGY, V60, P291, DOI 10.1212/01.WNL.0000041493.65665.D6
   Duncan P, 2002, STROKE, V33, P2593, DOI 10.1161/01.STR.0000034395.06874.3E
   Fasoli S, 2004, NEUROREHAB NEURAL RE, V18, P88, DOI 10.1177/0888439004267434
   Fasoli S, 2003, ARCH PHYS MED REHAB, V84, P477, DOI 10.1053/apmr.2003.50110
   Feeny D, 1995, PHARMACOECONOMICS, V7, P490, DOI 10.2165/00019053-199507060-00004
   Ferraro M, 2003, NEUROLOGY, V61, P1604, DOI 10.1212/01.WNL.0000095963.00970.68
   Ferrucci L, 1993, STROKE, V24, P200, DOI 10.1161/01.STR.24.2.200
   Fuglmeyer A, 1975, SCAND J REHABIL MED, V7, P13
   Jennison C, 1997, J AM STAT ASSOC, V92, P1330
   Jennison C, 2000, GROUP SEQUENTIAL MET, V0, P0
   Jia H, 2007, STROKE, V38, P355, DOI 10.1161/01.STR.0000254457.38901.fb
   Jorgensen H, 1995, ARCH PHYS MED REHAB, V76, P406, DOI 10.1016/S0003-9993(95)80568-0
   Krebs HI, 1998, IEEE TRANS REHABIL ENG, V6, P75, DOI 10.1109/86.662623
   Krebs H, 2007, IEEE T NEUR SYS REH, V15, P327, DOI 10.1109/TNSRE.2007.903899
   Krebs H, 2000, J REHABIL RES DEV, V37, P639
   Krebs H, 2003, AUTON ROBOT, V15, P7, DOI 10.1023/A:1024494031121
   Kwakkel G, 2008, NEUROREHAB NEURAL RE, V22, P111, DOI 10.1177/1545968307305457
   Lan K, 1983, BIOMETRIKA, V70, P659, DOI 10.2307/2336502
   Lan K, 1993, STAT MED, V12, P753, DOI 10.1002/sim.4780120804
   Macclellan L, 2005, J REHABIL RES DEV, V42, P717, DOI 10.1682/JRRD.2004.06.0068
   Mehta C, 2001, DRUG INF J, V35, P1095, DOI 10.1177/009286150103500407
   Oddone E, 2000, MED CARE, V38, P0, DOI 10.1097/00005650-200006001-00010
   Olsen T, 1990, STROKE, V21, P247, DOI 10.1161/01.STR.21.2.247
   Parker VM, 1986, INT REHABIL MED, V8, P69
   Prange G, 2006, J REHABIL RES DEV, V43, P171, DOI 10.1682/JRRD.2005.04.0076
   Rigler S, 2002, CLIN REHABIL, V16, P420, DOI 10.1191/0269215502cr515oa
   Rosamond W, 2008, CIRCULATION, V117, P0, DOI 10.1161/CIRCULATIONAHA.107.187998
   Rubin D, 1987, MULTIPLE IMPUTATION, V0, PP75, DOI 10.1002/9780470316696
   Scharfstein D, 1997, J AM STAT ASSOC, V92, P1342, DOI 10.2307/2965404
   Stein J, 2004, AM J PHYS MED REHAB, V83, P720, DOI 10.1097/01.PHM.0000137313.14480.CE
   Studenski S, 2004, AGE AGEING, V33, P195, DOI 10.1093/ageing/afh056
   Taub E, 1993, ARCH PHYS MED REHAB, V74, P347
   Torrance G, 1995, PHARMACOECONOMICS, V7, P503, DOI 10.2165/00019053-199507060-00005
   Volpe B, 2008, NEUROREHAB NEURAL RE, V22, P305, DOI 10.1177/1545968307311102
   Volpe B, 1999, NEUROLOGY, V53, P1874, DOI 10.1212/WNL.53.8.1874
   Volpe B, 2000, NEUROLOGY, V54, P1938, DOI 10.1212/WNL.54.10.1938
   Volpe B, 2001, CURR OPIN NEUROL, V14, P745, DOI 10.1097/00019052-200112000-00011
   Wade D, 1983, J NEUROL NEUROSUR PS, V46, P521, DOI 10.1136/jnnp.46.6.521
   Williams LS, 2003, J STROKE CEREBROVASC DIS, V12, P259, DOI 10.1016/j.jstrokecerebrovasdis.2003.09.008
   Wolf S, 1989, EXP NEUROL, V104, P125, DOI 10.1016/S0014-4886(89)80005-6
   Wolf S, 2006, JAMA-J AM MED ASSOC, V296, P2095, DOI 10.1001/jama.296.17.2095
   Xie J, 2007, MORBIDITY AND MORTALITY WEEKLY REPORT, V56, P504
NR 51
TC 53
Z9 55
U1 1
U2 19
PU SAGE PUBLICATIONS INC
PI THOUSAND OAKS
PA 2455 TELLER RD, THOUSAND OAKS, CA 91320 USA
SN 1545-9683
EI 
J9 NEUROREHAB NEURAL RE
PD OCT 15
PY 2009
VL 23
IS 8
BP 775
EP 783
DI 10.1177/1545968309338195
PG 9
WC Clinical Neurology; Rehabilitation
SC Neurosciences & Neurology; Rehabilitation
GA 494YV
UT WOS:000269856900001
PM 19541917
ER

PT J
AU Dobkin, BH
AF Dobkin, Bruce
TI Motor rehabilitation after stroke, traumatic brain, and spinal cord injury: common denominators within recent clinical trials
SO CURRENT OPINION IN NEUROLOGY
LA English
DT Article
DE functional electrical stimulation; gait training; robotics; spinal cord injury; stroke rehabilitation
ID constraint-induced movement; transcranial magnetic stimulation; upper extremity function; multiple-sclerosis; randomized-trial; cortical stimulation; exercise program; aerobic capacity; recovery; therapy
AB Purpose of review Experimental studies and clinical trials that aim to improve motor function for use of the upper extremity and walking are traditionally separated by the category of neurological disease. This boundary may deter investigators from finding common denominators in the conceptual basis and deployment of rehabilitation interventions, especially across nonprogressive diseases in adults, such as stroke, brain trauma, and spinal cord injury. Recent findings The results of recent randomized clinical trials for walking by treadmill training and robotic devices and for the upper extremity by constraint-induced therapy, robotics, and brain stimulation suggest that more efficient strategies are needed to devise and prove the value of new therapies. Summary Investigators should consider working across disease platforms to develop and test the most optimal methods for training patients, the most practical trial designs, the best dose-response characteristics of interventions, the most meaningful outcome measures, and the likelihood of transfer of trained performance to real-world settings. Clinicians in the community may be more likely to adopt evidence-based practices drawn from positive trial results if these treatment strategies focus on key motor impairments and related disabilities, rather than on diseases.
C1 Univ Calif Los Angeles, Geffen UCLA Sch Med, Dept Neurol, Los Angeles, CA 90095 USA.
RP Dobkin, BH (通讯作者)，Univ Calif Los Angeles, Geffen UCLA Sch Med, Dept Neurol, 710 Westwood Plaza, Los Angeles, CA 90095 USA.
EM bdobkin@mednet.ucla.edu
FU NCRR NIH HHS [P41 RR013642] Funding Source: Medline; NICHD NIH HHS [U01 HD037439] Funding Source: Medline; EUNICE KENNEDY SHRIVER NATIONAL INSTITUTE OF CHILD HEALTH &HUMAN DEVELOPMENT [U01HD037439] Funding Source: NIH RePORTER; NATIONAL CENTER FOR RESEARCH RESOURCES [P41RR013642] Funding Source: NIH RePORTER
CR Alaverdashvili M, 2008, BEHAV BRAIN RES, V188, P281, DOI 10.1016/j.bbr.2007.11.007
   Alon G, 2007, NEUROREHAB NEURAL RE, V21, P207, DOI 10.1177/1545968306297871
   Angevaren M, 2008, COCHRANE DATABASE SY, V0, P0
   Askim T, 2009, NEUROREHAB NEURAL RE, V23, P295, DOI 10.1177/1545968308322840
   Beer S, 2008, MULT SCLER J, V14, P231, DOI 10.1177/1352458507082358
   Bestmann S, 2008, CEREB CORTEX, V18, P1281, DOI 10.1093/cercor/bhm159
   Blesch A, 2009, TRENDS NEUROSCI, V32, P41, DOI 10.1016/j.tins.2008.09.008
   Boake C, 2007, NEUROREHAB NEURAL RE, V21, P14, DOI 10.1177/1545968306291858
   Byl N, 2008, NEUROREHAB NEURAL RE, V22, P494, DOI 10.1177/1545968308317431
   Carmichael S, 2008, STROKE, V39, P1380, DOI 10.1161/STROKEAHA.107.499962
   Cheeran B, 2009, NEUROREHAB NEURAL RE, V23, P97, DOI 10.1177/1545968308326636
   Cramer S, 2008, ANN NEUROL, V63, P272, DOI 10.1002/ana.21393
   Criscimagna-hemminger S, 2008, J NEUROSCI, V28, P9610, DOI 10.1523/JNEUROSCI.3071-08.2008
   Dobkin B, 2006, NEUROLOGY, V66, P484, DOI 10.1212/01.wnl.0000202600.72018.39
   Dobkin B, 2003, NEUROREHAB NEURAL RE, V17, P153, DOI 10.1177/0888439003255508
   Dobkin B, 2008, NEUROREHAB NEURAL RE, V22, P105, DOI 10.1177/1545968308315046
   Dobkin B, 2008, NAT CLIN PRACT NEURO, V4, P76, DOI 10.1038/ncpneuro0709
   Dobkin B, 2007, DEV NEUROBIOL, V67, P1133, DOI 10.1002/dneu.20514
   Dobkin B, 2009, NEUROREHAB NEURAL RE, V23, P197, DOI 10.1177/1545968309331863
   Dobkin B, 2009, NEUROREHAB NEURAL RE, V23, P633, DOI 10.1177/1545968309338290
   Dobkin B, 2007, NEUROREHAB NEURAL RE, V21, P3, DOI 10.1177/1545968306297329
   Donaldson C, 2009, NEUROREHAB NEURAL RE, V23, P389, DOI 10.1177/1545968308326635
   Dromerick A, 2009, NEUROLOGY, V73, P195, DOI 10.1212/WNL.0b013e3181ab2b27
   Duncan P, 2007, BMC NEUROL, V7, P0, DOI 10.1186/1471-2377-7-39
   Enzinger C, 2009, STROKE, V40, P2460, DOI 10.1161/STROKEAHA.109.550053
   Fawcett J, 2009, BRAIN, V132, P1417, DOI 10.1093/brain/awp121
   Franceschini M, 2009, STROKE, V40, P3079, DOI 10.1161/STROKEAHA.109.555540
   French B, 2007, COCHRANE DB SYST REV, V0, P0, DOI DOI 10.1002/14651858.CD006073.pub2
   Fujiwara T, 2009, NEUROREHAB NEURAL RE, V23, P125, DOI 10.1177/1545968308321777
   Furkiewicz M, 2007, NEUROREHAB NEURAL RE, V21, P527, DOI 10.1177/1545968307301872
   Goodman A, 2009, LANCET, V373, P732, DOI 10.1016/S0140-6736(09)60442-6
   Gueugneau N, 2009, NEUROREHAB NEURAL RE, V23, P237, DOI 10.1177/1545968308321775
   Harvey R, 2009, NEUROREHAB NEURAL RE, V23, P32, DOI 10.1177/1545968308317532
   Hassett L, 2009, J REHABIL MED, V41, P247, DOI 10.2340/16501977-0316
   Hesse S, 2008, AM J PHYS MED REHAB, V87, P779, DOI 10.1097/PHM.0b013e318186b4bc
   Hidler J, 2009, NEUROREHAB NEURAL RE, V23, P5, DOI 10.1177/1545968308326632
   Hiscock A, 2008, NEUROREHAB NEURAL RE, V22, P228, DOI 10.1177/1545968307307115
   Hoffman A, 2008, NEUROSCI LETT, V431, P226, DOI 10.1016/j.neulet.2007.11.042
   Hornby T, 2008, STROKE, V39, P1786, DOI 10.1161/STROKEAHA.107.504779
   Housman S, 2009, NEUROREHAB NEURAL RE, V23, P505, DOI 10.1177/1545968308331148
   Kerkovich D, 2009, NEUROREHABIL NEURAL, V0, P0
   Kloosterman M, 2009, SPINAL CORD, V47, P196, DOI 10.1038/sc.2008.113
   Kwakkel G, 2008, NEUROREHAB NEURAL RE, V22, P111, DOI 10.1177/1545968307305457
   Levin M, 2009, NEUROREHAB NEURAL RE, V23, P313, DOI 10.1177/1545968308328727
   Lin K, 2009, NEUROREHAB NEURAL RE, V23, P160, DOI 10.1177/1545968308320642
   Lo A, 2008, NEUROREHAB NEURAL RE, V22, P661, DOI 10.1177/1545968308318473
   Lo A, 2009, NEUROREHAB NEURAL RE, V23, P775, DOI 10.1177/1545968309338195
   Luft A, 2008, STROKE, V39, P3341, DOI 10.1161/STROKEAHA.108.527531
   Mehrholz J, 2007, COCHRANE DB SYST REV, V0, P0, DOI DOI 10.1002/14651858.CD006185.pub2
   Mehrholz J, 2008, COCHRANE DB SYST REV, V0, P0, DOI DOI 10.1002/14651858.CD006676.pub2
   Morris M, 2006, NEUROREHAB NEURAL RE, V20, P424, DOI 10.1177/1545968305285092
   Pang M, 2006, CLIN REHABIL, V20, P97, DOI 10.1191/0269215506cr926oa
   Plow E, 2009, STROKE, V40, P1926, DOI 10.1161/STROKEAHA.108.540823
   Pollock A, 2008, STROKE, V39, P519, DOI 10.1161/STROKEAHA.107.492710
   Pomeroy V, 2007, NEUROREHAB NEURAL RE, V21, P509, DOI 10.1177/1545968307300418
   Quaney B, 2009, NEUROREHAB NEURAL RE, V23, P879, DOI 10.1177/1545968309338193
   Ridgel A, 2009, NEUROREHAB NEURAL RE, V23, P600, DOI 10.1177/1545968308328726
   Saatman K, 2008, J NEUROTRAUM, V25, P719, DOI 10.1089/neu.2008.0586
   Sawaki L, 2008, NEUROREHAB NEURAL RE, V22, P505, DOI 10.1177/1545968308317531
   Scheibel R, 2007, NEUROREHAB NEURAL RE, V21, P36, DOI 10.1177/1545968306294730
   Simmons L, 2008, NEUROREHAB NEURAL RE, V22, P458, DOI 10.1177/1545968308315597
   Snaphaan L, 2009, BRAIN, V132, P1882, DOI 10.1093/brain/awp133
   Snook E, 2009, NEUROREHAB NEURAL RE, V23, P108, DOI 10.1177/1545968308320641
   Sullivan K, 2007, PHYS THER, V87, P1580, DOI 10.2522/ptj.20060310
   Tang A, 2009, NEUROREHAB NEURAL RE, V23, P398, DOI 10.1177/1545968308326426
   Thrasher T, 2008, NEUROREHAB NEURAL RE, V22, P706, DOI 10.1177/1545968308317436
   Van PH, 2009, TRENDS NEUROSCI, V32, P283, DOI 10.1016/j.tins.2008.12.007
   Verma P, 2008, NEUROREHAB NEURAL RE, V22, P429, DOI 10.1177/1545968307313500
   Volpe B, 2008, NEUROREHAB NEURAL RE, V22, P305, DOI 10.1177/1545968307311102
   Ward N, 2008, CURR OPIN NEUROL, V21, P625, DOI 10.1097/WCO.0b013e32831997af
   Westlake K, 2009, J NEUROENG REHABIL, V6, P0, DOI 10.1186/1743-0003-6-18
   Winchester P, 2005, NEUROREHAB NEURAL RE, V19, P313, DOI 10.1177/1545968305281515
   Winstein C, 2003, NEUROREHAB NEURAL RE, V17, P137, DOI 10.1177/0888439003255511
   Wolf S, 2006, JAMA-J AM MED ASSOC, V296, P2095, DOI 10.1001/jama.296.17.2095
NR 74
TC 45
Z9 45
U1 0
U2 19
PU LIPPINCOTT WILLIAMS & WILKINS
PI PHILADELPHIA
PA TWO COMMERCE SQ, 2001 MARKET ST, PHILADELPHIA, PA 19103 USA
SN 1350-7540
EI 
J9 CURR OPIN NEUROL
PD DEC 15
PY 2009
VL 22
IS 6
BP 563
EP 569
DI 10.1097/WCO.0b013e3283314b11
PG 7
WC Clinical Neurology; Neurosciences
SC Neurosciences & Neurology
GA 529UK
UT WOS:000272544100001
PM 19724226
ER

PT J
AU Ljzerman, MJ
   Renzenbrink, GJ
   Geurts, ACH
AF Ljzerman, Maarten
   Renzenbrink, Gerbert
   Geurts, Alexander
TI Neuromuscular stimulation after stroke: from technology to clinical deployment
SO EXPERT REVIEW OF NEUROTHERAPEUTICS
LA English
DT Review
DE drop-foot implant; medical technology assessment; motor relearning; neural prostheses; neuromodulation; neuromuscular electrical stimulation; outcomes research; pain; stroke
ID functional electrical-stimulation; randomized controlled-trial; poststroke shoulder pain; limb motor function; peroneal nerve stimulator; dropped foot stimulator; quality-of-life; upper extremity; dependent plasticity; rehabilitation care
AB Since the early 1960s, electrical or neuromuscular electrical stimulation (NMES) has been used to support the rehabilitation of stroke patients. One of the earliest applications of NMES included the use of external muscle stimulation to correct drop-foot after stroke. During the last few decades various clinical applications have been used for the upper and lower limb. Despite a growing body of literature on the use of NMES, its application in stroke is still limited to a few clinical groups that provide dedicated clinical services. Some explanations for the limited use are the sometimes conflicting clinical evidence, the size of the effects or the complicated use of the technology itself. This review points out three directions for future research. First, we need to expand our knowledge on brain plasticity and the use of different electrical stimulation strategies to modulate the neural system. Second, we foresee an increase in therapies combining different training principles, for example, the combination of NMES and robotics or neuromodulating drugs. Finally, with the ever-increasing pressure on healthcare budgets, it is expected that clinical and economic evidence will become more relevant in transferring these interventions to a wider community.
C1 [Ljzerman, Maarten J.] Univ Twente, Sch Management & Governance, Dept Hlth Technol & Serv Res, NL-7500 AE Enschede, Netherlands.
   [Renzenbrink, Gerbert J.] Roessingh Rehabil Ctr, Stroke Unit, NL-7500 AH Enschede, Netherlands.
   [Geurts, Alexander C. H.] Radboud Univ Nijmegen Med Ctr, Dept Phys Med & Rehabil, NL-6500 GM Nijmegen, Netherlands.
RP Ljzerman, MJ (通讯作者)，Univ Twente, Sch Management & Governance, Dept Hlth Technol & Serv Res, POB 217, NL-7500 AE Enschede, Netherlands.
EM m.j.ijzerman@utwente.nl; b.renzenbrink@roessingh.nl; a.geurts@reval.umcn.nl
FU Otto Bock; Neurocontrol Inc.; NESS Ltd
CR Ada L, 2005, ARCH PHYS MED REHAB, V86, P230, DOI 10.1016/j.apmr.2004.02.031
   Ada L, 2002, AUST J PHYSIOTHER, V48, P257, DOI 10.1016/S0004-9514(14)60165-3
   Alon G, 2003, NEUROREHABILITATION, V18, P215
   Aoyagi Y, 2004, TOP STROKE REHABIL, V11, P9
   Baker L, 1986, PHYS THER, V66, P1930, DOI 10.1093/ptj/66.12.1930
   Barreca S, 2003, NEUROREHAB NEURAL RE, V17, P220, DOI 10.1177/0888439003259415
   Barsi G, 2008, EXP BRAIN RES, V191, P57, DOI 10.1007/s00221-008-1495-5
   Bates B, 2005, STROKE, V36, P2049, DOI 10.1161/01.STR.0000180432.73724.AD
   Berends H, 2009, CLIN NEUROPHARMACOL, V32, P1, DOI 10.1097/wnf.0b013e3181633482
   Blickenstorfer A, 2009, HUM BRAIN MAPP, V30, P963, DOI 10.1002/hbm.20559
   Bolton D, 2004, J NEUROL SCI, V223, P121, DOI 10.1016/j.jns.2004.05.005
   Boroojerdi B, 2001, MUSCLE NERVE, V24, P602, DOI 10.1002/mus.1045
   Brosseau L, 2006, TOP STROKE REHABIL, V13, P1, DOI 10.1310/3TKX-7XEC-2DTG-XQKH
   Brown J, 2008, NEUROSURGERY, V62, P853, DOI 10.1227/01.neu.0000316287.37618.78
   Burridge J, 2007, J REHABIL MED, V39, P212, DOI 10.2340/16501977-0039
   Burridge J, 1997, CLIN REHABIL, V11, P201, DOI 10.1177/026921559701100303
   Burridge J, 2001, NEUROMODULATION, V4, P147, DOI 10.1046/j.1525-1403.2001.00147.x
   Burridge J, 2001, MED ENG PHYS, V23, P427, DOI 10.1016/S1350-4533(01)00061-3
   Butefisch C, 2006, NEUROL SCI, V27, P0, DOI 10.1007/s10072-006-0540-z
   Butefisch C, 2000, P NATL ACAD SCI USA, V97, P3661, DOI 10.1073/pnas.050350297
   Buurke J, 2008, NEUROREHAB NEURAL RE, V22, P676, DOI 10.1177/1545968308317972
   Cauraugh J, 2005, NEUROSCI LETT, V382, P39, DOI 10.1016/j.neulet.2005.02.060
   Cauraugh J, 2002, STROKE, V33, P1589, DOI 10.1161/01.STR.0000016926.77114.A6
   Chae J, 2005, AM J PHYS MED REHAB, V84, P832, DOI 10.1097/01.phm.0000184154.01880.72
   Chae J, 2003, NEUROREHAB NEURAL RE, V17, P109, DOI 10.1177/0888439003017002005
   Chae J, 2000, ASSIST TECHNOL, V12, P33, DOI 10.1080/10400435.2000.10132008
   Chae J, 2008, TOP STROKE REHABIL, V15, P412, DOI 10.1310/tsr1505-412
   Chae J, 2003, PHYS MED REHABIL CLIN N AM, V14, P0, DOI 10.1016/S1047-9651(02)00051-7
   Church C, 2006, STROKE, V37, P2995, DOI 10.1161/01.STR.0000248969.78880.82
   Condie D, 2004, CONS C ORTH MAN STRO, V0, P0
   Daly J, 2007, THESCIENTIFICWORLDJO, V7, P2031, DOI 10.1100/tsw.2007.299
   Davis R, 2002, ARTIF ORGANS, V26, P280, DOI 10.1046/j.1525-1594.2002.06937.x
   Davis R, 2008, ARCH PHYS MED REHAB, V89, P1907, DOI 10.1016/j.apmr.2008.05.010
   De KJ, 2008, CLIN REHABIL, V22, P690, DOI 10.1177/0269215508088984
   De KJ, 2005, J REHABIL MED, V37, P65, DOI 10.1080/16501970410024190
   De KJ, 2004, AM J PHYS MED REHAB, V83, P592, DOI 10.1097/01.PHM.0000133435.61610.55
   De KJ, 2002, CLIN REHABIL, V16, P350, DOI 10.1191/0269215502cr504oa
   De WD, 2004, CLIN REHABIL, V18, P550, DOI 10.1191/0269215504cr770oa
   Dimitrijevic M, 2008, ARTIF ORGANS, V32, P577, DOI 10.1111/j.1525-1594.2008.00604.x
   Dimitrijevic M, 1996, ARCH PHYS MED REHAB, V77, P252
   Dobkin B, 2004, LANCET NEUROL, V3, P528, DOI 10.1016/S1474-4422(04)00851-8
   Dobkin B, 2004, ANN NY ACAD SCI, V1038, P148, DOI 10.1196/annals.1315.024
   Dobkin B, 2003, CURR OPIN NEUROL, V16, P685, DOI 10.1097/00019052-200312000-00007
   Duncan P, 2005, STROKE, V36, P0, DOI 10.1161/01.STR.0000180861.54180.FF
   Fernandes M, 2006, ARQ NEURO-PSIQUIAT, V64, P20, DOI 10.1590/S0004-282X2006000100005
   Freeman C, 2009, MED ENG PHYS, V31, P364, DOI 10.1016/j.medengphy.2008.05.008
   Fregni F, 2007, NAT CLIN PRACT NEURO, V3, P383, DOI 10.1038/ncpneuro0530
   Gamble G, 2000, EUR J PAIN-LONDON, V4, P313, DOI 10.1053/eujp.2000.0192
   Gamble G, 2002, EUR J PAIN, V6, P467, DOI 10.1016/S1090-3801(02)00055-1
   Glanz M, 1996, ARCH PHYS MED REHAB, V77, P549, DOI 10.1016/S0003-9993(96)90293-2
   Han B, 2003, AM J PHYS MED REHAB, V82, P17, DOI 10.1097/01.PHM.0000043516.69441.15
   Harvey R, 2007, TOP STROKE REHABIL, V14, P54, DOI 10.1310/tsr1406-54
   Haugland M, 1999, TECHNOL HEALTH CARE, V7, P393
   Hausdorff J, 2008, AM J PHYS MED REHAB, V87, P4, DOI 10.1097/PHM.0b013e31815e6680
   Hemmen B, 2007, CLIN REHABIL, V21, P587, DOI 10.1177/0269215507075502
   Hendricks H, 2002, ARCH PHYS MED REHAB, V83, P1629, DOI 10.1053/apmr.2002.35473
   Hendricks H, 2001, CLIN REHABIL, V15, P217, DOI 10.1191/026921501672937235
   Hesse S, 2007, RESTOR NEUROL NEUROS, V25, P9
   Hijmans J, 2006, PROSTHET ORTHOT INT, V30, P35, DOI 10.1080/03093640500533232
   Ijzerman M, 1996, J REHAB SCI, V0009, P00086
   Johansson B, 2001, STROKE, V32, P707, DOI 10.1161/01.STR.32.3.707
   Khedr E, 2005, NEUROLOGY, V65, P466, DOI 10.1212/01.wnl.0000173067.84247.36
   Kimberley TJ, 2002, MINN MED, V85, P34
   Kimberley T, 2004, EXP BRAIN RES, V154, P450, DOI 10.1007/s00221-003-1695-y
   Knutson J, 2007, ARCH PHYS MED REHAB, V88, P513, DOI 10.1016/j.apmr.2007.01.003
   Kottink A, 2004, ARTIF ORGANS, V28, P577, DOI 10.1111/j.1525-1594.2004.07310.x
   Kottink A, 2007, ARCH PHYS MED REHAB, V88, P971, DOI 10.1016/j.apmr.2007.05.002
   Kottink A, 2008, PHYS THER, V88, P437, DOI 10.2522/ptj.20070035
   Kraft G, 1992, ARCH PHYS MED REHAB, V73, P220
   Kwakkel G, 2004, RESTOR NEUROL NEUROS, V22, P281
   Kwakkel G, 2004, STROKE, V35, P2529, DOI 10.1161/01.STR.0000143153.76460.7d
   Liberson WT, 1961, ARCH PHYS MED REHABIL, V42, P101
   Lindgren I, 2007, STROKE, V38, P343, DOI 10.1161/01.STR.0000254598.16739.4e
   Lindsay P, 2008, CAN MED ASSOC J, V178, P1418, DOI 10.1503/cmaj.071253
   Lyons G, 2002, IEEE T NEUR SYS REH, V10, P260, DOI 10.1109/TNSRE.2002.806832
   Martinsson L, 2003, STROKE, V34, P2766, DOI 10.1161/01.STR.0000098003.50143.17
   Medink A, 2008, CLIN REHABIL, V22, P291, DOI 10.1177/0269215507083368
   Meijer J, 2009, J REHABIL MED, V41, P157, DOI 10.2340/16501977-0299
   Morita I, 2007, ACTA NEUROCHIR SUPPL, V97, P403
   Mostert J, 2008, CNS NEUROSCI THER, V14, P153, DOI 10.1111/j.1527-3458.2008.00040.x
   Nudo R, 2006, CURR OPIN NEUROBIOL, V16, P638, DOI 10.1016/j.conb.2006.10.004
   Nudo R, 1996, SCIENCE, V272, P1791, DOI 10.1126/science.272.5269.1791
   Page S, 2007, STROKE, V38, P0, DOI 10.1161/STROKEAHA.107.481697
   Pariente J, 2001, ANN NEUROL, V50, P718, DOI 10.1002/ana.1257
   Paul L, 2008, MULT SCLER J, V14, P954, DOI 10.1177/1352458508090667
   Peckham P, 2005, ANNU REV BIOMED ENG, V7, P327, DOI 10.1146/annurev.bioeng.6.040803.140103
   Piccolino M, 1997, TRENDS NEUROSCI, V20, P443, DOI 10.1016/S0166-2236(97)01101-6
   Pomeroy VM, 2006, COCHRANE DATABASE SY, V2, P0, DOI 10.1002/14651858.CD003241.PUB2
   Popovic M, 2002, ARTIF ORGANS, V26, P271, DOI 10.1046/j.1525-1594.2002.06950.x
   Popovic M, 2002, NEUROL RES, V24, P443, DOI 10.1179/016164102101200311
   Price CI, 2000, COCHRANE DATABASE SYST REV, V0, PCD001698
   Price C, 2001, CLIN REHABIL, V15, P5, DOI 10.1191/026921501670667822
   Ragnarsson K, 2008, SPINAL CORD, V46, P255, DOI 10.1038/sj.sc.3102091
   Renzenbrink G, 2004, CLIN REHABIL, V18, P359, DOI 10.1191/0269215504cr759oa
   Richards L, 2008, NEUROPSYCHOLOGIA, V46, P3, DOI 10.1016/j.neuropsychologia.2007.08.013
   Robbins S, 2006, ARCH PHYS MED REHAB, V87, P853, DOI 10.1016/j.apmr.2006.02.026
   Roosink M, 2008, DIAGNOSTIC UNCERTAIN, V0, P0
   Sheffler L, 2007, MUSCLE NERVE, V35, P562, DOI 10.1002/mus.20758
   Sheffler L, 2006, NEUROREHAB NEURAL RE, V20, P355, DOI 10.1177/1545968306287925
   Shin H, 2008, NEUROSCI LETT, V442, P174, DOI 10.1016/j.neulet.2008.07.026
   Snels I, 2000, STROKE, V31, P2396, DOI 10.1161/01.STR.31.10.2396
   Sonde L, 2000, CLIN REHABIL, V14, P14, DOI 10.1191/026921500673534278
   Sujith O, 2008, EUR J NEUROL, V15, P437, DOI 10.1111/j.1468-1331.2008.02127.x
   Taylor P, 1999, ARCH PHYS MED REHAB, V80, P1577, DOI 10.1016/S0003-9993(99)90333-7
   Taylor P, 1999, CLIN REHABIL, V13, P439, DOI 10.1191/026921599677086409
   Tekeoolu Y, 1998, CLIN REHABIL, V12, P277, DOI 10.1191/026921598672873816
   Treig T, 2003, CLIN REHABIL, V17, P590, DOI 10.1191/0269215503cr653oa
   Turk R, 2008, ARCH PHYS MED REHAB, V89, P1913, DOI 10.1016/j.apmr.2008.01.030
   Turner-stokes L, 2002, CLIN REHABIL, V16, P276, DOI 10.1191/0269215502cr491oa
   Urton ML, 2007, OCCUP THER INT, V14, P11
   Van PR, 2004, CLIN REHABIL, V18, P833, DOI 10.1191/0269215504cr843oa
   Van TJ, 2006, DISABIL REHABIL, V28, P645, DOI 10.1080/09638280500277057
   Van TJ, 2008, ARCH PHYS MED REHAB, V89, P457, DOI 10.1016/j.apmr.2007.09.030
   Veltink P, 2003, MED ENG PHYS, V25, P21, DOI 10.1016/S1350-4533(02)00041-3
   Walsh K, 2001, POSTGRAD MED J, V77, P645, DOI 10.1136/pmj.77.912.645
   Wan B, 2006, ZHONGGUO YI LIAO QI XIE ZA ZHI, V30, P235
   Wang R, 2007, ACTA NEUROCHIR SUPPL, V97, P381
   Wang R, 2002, AM J PHYS MED REHAB, V81, P283, DOI 10.1097/00002060-200204000-00007
   Weber D, 2005, IEEE T NEUR SYS REH, V13, P242, DOI 10.1109/TNSRE.2005.847385
   Webster BR, 2006, NEURORX, V3, P474, DOI 10.1016/j.nurx.2006.07.008
   Williams L, 1999, STROKE, V30, P1362, DOI 10.1161/01.STR.30.7.1362
   Yu D, 2004, ARCH PHYS MED REHAB, V85, P695, DOI 10.1016/j.apmr.2003.07.015
   Yu D, 2001, ARCH PHYS MED REHAB, V82, P20, DOI 10.1053/apmr.2001.18666
   Ziemann U, 2001, BRAIN, V124, P1171, DOI 10.1093/brain/124.6.1171
NR 126
TC 11
Z9 12
U1 0
U2 5
PU TAYLOR & FRANCIS LTD
PI ABINGDON
PA 2-4 PARK SQUARE, MILTON PARK, ABINGDON OR14 4RN, OXON, ENGLAND
SN 1473-7175
EI 
J9 EXPERT REV NEUROTHER
PD APR 15
PY 2009
VL 9
IS 4
BP 541
EP 552
DI 10.1586/ERN.09.6
PG 12
WC Clinical Neurology; Pharmacology & Pharmacy
SC Neurosciences & Neurology; Pharmacology & Pharmacy
GA V39ZP
UT WOS:000209449200017
PM 19344305
ER

PT J
AU Kurtais, Yesim
   Kucukdeveci, Ayse
   Elhan, Atilla
   Yilmaz, Ahmet
   Kalli, Tugba
   Tur, BS
   Tennant, Alan
AF Kurtais, Yesim
   Kucukdeveci, Ayse
   Elhan, Atilla
   Yilmaz, Ahmet
   Kalli, Tugba
   Tur, Birkan
   Tennant, Alan
TI PSYCHOMETRIC PROPERTIES OF THE RIVERMEAD MOTOR ASSESSMENT: ITS UTILITY IN STROKE
SO JOURNAL OF REHABILITATION MEDICINE
LA English
DT Article
DE stroke; motor assessment; reproducibility of results; rehabilitation; outcome assessment
ID rasch measurement model; arm function; rehabilitation; stimulation; scalability; adaptation; scale; gait
AB Objective: To investigate the psychometric properties of the Rivermead Motor Assessment by Rasch analysis and conventional statistics to improve its clinical utility. Methods: A total of 107 patients after stroke were evaluated using the Rivermead Motor Assessment and Functional Independence Measure (FIM (TM)). Scaling properties were assessed using Mokken scaling, internal construct validity using Rasch analysis, reliability using Cronbach's alpha and intra-class correlation coefficients, external construct validity, through convergent validity with FIM (TM), and responsiveness using the effect size and standardized response mean. Results: Cronbach's alpha and intra-class correlation coefficients for 3 sections of the Rivermead Motor Assessment were between 0.88 and 0.95. Mokken scaling showed appropriate Guttman patterns, but the hierarchical ordering of the items differed from that of the original. After removing 4 items of gross function, 1 of leg-trunk, and 4 of arm, all sections met Rasch model expectations. External construct validity was confirmed. Mean values of effect size and standardized response were 0.38-0.51 and 0.60-0.89, respectively. Conclusion: The Rivermead Motor Assessment has been shown to be reliable and responsive. Guttman scaling is apparent, but not as originally defined. After removing some items, the scale satisfies the most stringent Rasch measurement criteria and can produce interval scaling for the assessment of motor function in stroke.
C1 [Kurtais, Yesim; Kucukdeveci, Ayse; Yilmaz, Ahmet; Kalli, Tugba; Tur, Birkan Sonel] Ankara Univ, Fac Med, Dept Phys Med & Rehabil, TR-06100 Ankara, Turkey.
   [Elhan, Atilla] Ankara Univ, Fac Med, Dept Biostat, TR-06100 Ankara, Turkey.
   [Tennant, Alan] Univ Leeds, Gen Infirm Leeds, Fac Med & Hlth, Leeds, W Yorkshire, England.
RP Kurtais, Y (通讯作者)，Ibni Sina Hastanesi, Fiziksel Tip & Rehabil AD, TR-06100 Ankara, Turkey.
EM kurtais@medicine.ankara.edu.tr
CR Adams S, 1997, CLIN REHABIL, V11, P52, DOI 10.1177/026921559701100108
   Adams S, 1997, CLIN REHABIL, V11, P42, DOI 10.1177/026921559701100107
   Andrich D, 2003, RUMM 2020, V0, P0
   Andrich D, 1988, RASCH MODELS MEASURE, V0, P0
   Angoff WH, 1993, DIFFERENTIAL ITEM FU, V0, P3
   [anonymous] , 1995, HLTH MEASUREMENT SCA, V0, P0
   Beaton D, 2000, SPINE, V25, P3186, DOI 10.1097/00007632-200012150-00014
   Bland J, 1995, BRIT MED J, V310, P170, DOI 10.1136/bmj.310.6973.170
   Christensen K, 2009, BR J MATH STAT 0401, V0, P0
   Collen FM, 1990, INT DISABIL STUD, V12, P6
   Collin C, 1990, J NEUROL NEUROSUR PS, V53, P576, DOI 10.1136/jnnp.53.7.576
   Cronbach L, 1951, PSYCHOMETRIKA, V16, P297
   De WL, 2007, STROKE, V38, P2101, DOI 10.1161/STROKEAHA.107.482869
   Hamilton B, 1987, REHABILITATION OUTCO, V0, P137
   Harvey RL, 2009, CURR TREAT OPTIONS CARDIOVASC MED, V11, P251
   Johnson C, 2004, ARCH PHYS MED REHAB, V85, P902, DOI 10.1016/j.apmr.2003.08.081
   Kucukdeveci A, 2001, CLIN REHABIL, V15, P311, DOI 10.1191/026921501676877265
   Linacre J, 1994, RASCH MEASURE T, V7, P28
   Lincoln N, 1979, PHYSIOTHERAPY, V65, P48
   Lincoln N, 1999, STROKE, V30, P573, DOI 10.1161/01.STR.30.3.573
   Machado S, 2008, FUNCT NEUROL, V23, P113
   Mayr A, 2007, NEUROREHAB NEURAL RE, V21, P307, DOI 10.1177/1545968307300697
   Mokken R, 1971, THEORY PROCEDURE SCA, V0, P0
   Mokken R, 1982, APPL PSYCH MEAS, V6, P417, DOI 10.1177/014662168200600404
   Molenaar I, 1995, RECENT DEV APPL, V0, P0
   Molenaar IW, 1988, KWANTITATIEVE METHOD, V9, P115
   Pallant J, 2007, BRIT J CLIN PSYCHOL, V46, P1, DOI 10.1348/014466506X96931
   Rasch G, 1960, PROBABILISTIC MODELS, V0, P0
   Shrout P, 1979, PSYCHOL BULL, V86, P420, DOI 10.1037/0033-2909.86.2.420
   Smith EVJ, 2002, J APPL MEAS, V3, P205
   Statacorp , 2007, STAT STAT SOFTW REL, V0, P0
   Tennant A, 2007, ARTHRIT RHEUM-ARTHR, V57, P1358, DOI 10.1002/art.23108
   Tesio L, 2007, EURA MEDICOPHYS, V43, P417
   Van DWA, 2007, CLIN REHABIL, V21, P471, DOI 10.1177/0269215507071783
   Van SW, 2003, POLIT ANAL, V11, P139, DOI 10.1093/pan/mpg002
   Van VP, 2005, J NEUROL NEUROSUR PS, V76, P503, DOI 10.1136/jnnp.2004.040436
   Werner C, 2002, STROKE, V33, P2895, DOI 10.1161/01.STR.0000035734.61539.f6
   *who MPP, 1988, J CLIN EPIDEMIOL, V41, P105, DOI 10.1016/0895-4356(88)90084-4
   Woldag H, 2006, BRAIN INJURY, V20, P1047, DOI 10.1080/02699050600915422
   Wright J, 1997, J CLIN EPIDEMIOL, V50, P239, DOI 10.1016/S0895-4356(96)00373-3
NR 40
TC 16
Z9 16
U1 0
U2 3
PU FOUNDATION REHABILITATION INFORMATION
PI UPPSALA
PA TRADGARDSGATAN 14, UPPSALA, SE-753 09, SWEDEN
SN 1650-1977
EI 
J9 J REHABIL MED
PD NOV 15
PY 2009
VL 41
IS 13
BP 1055
EP 1061
DI 10.2340/16501977-0463
PG 7
WC Rehabilitation; Sport Sciences
SC Rehabilitation; Sport Sciences
GA 527VZ
UT WOS:000272399000007
PM 19894001
ER

PT J
AU Berends, HI
   Nijlant, JMM
   Van putten, MJAM
   Movig, KLL
   Ijzerman, MJ
AF Berends, Hanneke
   Nijlant, Juliette
   Van putten, Michel
   Movig, Kris
   Ijzerman, Maarten
TI Single Dose of Fluoxetine Increases Muscle Activation in Chronic Stroke Patients
SO CLINICAL NEUROPHARMACOLOGY
LA English
DT Review
DE fluoxetine; serotonin; stroke recovery; EMG; motor function
ID upper-limb hemiparesis; motor impairment; healthy-subject; physical-disability; reaction-time; double-blind; arm function; serotonin; recovery; cortex
AB Objectives: This pilot study explores the influence of a single dose of fluoxetine (20 mg) on the muscle activation patterns and functional ability of the muscles in the lower part of the arm in chronic stroke patients. Methods: A crossover, placebo-controlled clinical trial was conducted in 10 patients. After administration of either a single dose of fluoxetine (20 mg) or a placebo, muscle activation of the lower arm was measured during maximum (isometric) force of the musculus flexor carpi radialis and musculus extensor carpi radialis. Delay times, grip strength, and Motricity Index were measured to assess functional ability. Results: After fluoxetine intake, a significant increase in activation was found in both agonist and antagonist muscles of the paretic arm (P < 0.05). This increase did not influence the motor function. Conclusions: In this pilot study, it was found that fluoxetine influences motor output in chronic stroke patients. Therefore, fluoxetine may influence motor recovery after stroke. Additional studies have to be conducted to explore the effects of fluoxetine on motor recovery after stroke.
C1 [Berends, Hanneke Irene; Nijlant, Juliette M. M.; IJzerman, Maarten J.] Roessingh Res & Dev, NL-7500 AH Enschede, Netherlands.
   [Nijlant, Juliette M. M.] Ziekenhuisgrp Twente, Dept Rehabil, Almelo, Netherlands.
   [van Putten, Michel J. A. M.] Med Spectrum Twente, Dept Neurol & Clin Neurophysiol, Enschede, Netherlands.
   [Movig, Kris L. L.] Med Spectrum Twente, Dept Clin Pharm, Enschede, Netherlands.
   [IJzerman, Maarten J.] Univ Twente, Biomed Technol Inst, NL-7500 AE Enschede, Netherlands.
   [IJzerman, Maarten J.] Univ Twente, Inst Tech Med, NL-7500 AE Enschede, Netherlands.
RP Berends, HI (通讯作者)，Roessingh Res & Dev, POB 310, NL-7500 AH Enschede, Netherlands.
EM h.berends@rrd.nl
CR Boyeson M, 1994, AM J PHYS MED REHAB, V73, P76, DOI 10.1097/00002060-199404000-00002
   Chae J, 2002, NEUROREHAB NEURAL RE, V16, P241, DOI 10.1177/154596802401105180
   Chae J, 2002, MUSCLE NERVE, V25, P568, DOI 10.1002/mus.10061
   Chen R, 2002, NEUROSCIENCE, V111, P761, DOI 10.1016/S0306-4522(02)00025-8
   Collin C, 1990, J NEUROL NEUROSUR PS, V53, P576, DOI 10.1136/jnnp.53.7.576
   Crisostomo E, 1988, ANN NEUROL, V23, P94, DOI 10.1002/ana.410230117
   Dam M, 1996, STROKE, V27, P1211, DOI 10.1161/01.STR.27.7.1211
   Gerdelat-mas A, 2005, NEUROIMAGE, V27, P314, DOI 10.1016/j.neuroimage.2005.05.009
   Goldstein L, 1998, ARCH NEUROL-CHICAGO, V55, P454, DOI 10.1001/archneur.55.4.454
   Guan X, 1988, BRAIN RES BULL, V21, P43, DOI 10.1016/0361-9230(88)90118-9
   Hammond M, 1988, ARCH PHYS MED REHAB, V69, P348
   Hasbroucq T, 1997, NEUROSCI LETT, V229, P204, DOI 10.1016/S0304-3940(97)00451-5
   Jacobs B, 1999, NEUROPSYCHOPHARMACOL, V21, P0, DOI 10.1016/S0893-133X(99)00012-3
   Keller T, 2005, ARZNEIMITTEL-FORSCH, V55, P491
   Liepert J, 2000, STROKE, V31, P1210, DOI 10.1161/01.STR.31.6.1210
   Loubinoux I, 2005, NEUROIMAGE, V27, P299, DOI 10.1016/j.neuroimage.2004.12.023
   Loubinoux I, 1999, J CEREBR BLOOD F MET, V19, P1365, DOI 10.1097/00004647-199912000-00010
   Loubinoux I, 2002, NEUROIMAGE, V15, P26, DOI 10.1006/nimg.2001.0957
   Mathiowetz V, 1984, J HAND SURG-AM, V9A, P222, DOI 10.1016/S0363-5023(84)80146-X
   Muckseler D, 1996, J NEUROCHEM, V67, P2434
   Pariente J, 2001, ANN NEUROL, V50, P718, DOI 10.1002/ana.1257
   Perry K, 1992, LIFE SCI, V50, P1683, DOI 10.1016/0024-3205(92)90423-M
   Pleger B, 2004, CLIN NEUROPHYSIOL, V115, P2157, DOI 10.1016/j.clinph.2004.04.015
   Rihet P, 1999, NEUROSCI LETT, V265, P143, DOI 10.1016/S0304-3940(99)00231-1
   Robinson R, 2000, AM J PSYCHIAT, V157, P351, DOI 10.1176/appi.ajp.157.3.351
   Rossini PM, 2004, PHYS MED REHABIL CLIN N AM, V15, P263, DOI 10.1016/S1047-9651(03)00124-4
   Rutter J, 1994, NEUROSCI LETT, V171, P183, DOI 10.1016/0304-3940(94)90635-1
   Sivenius J, 2001, NEUROREHAB NEURAL RE, V15, P183, DOI 10.1177/154596830101500305
   Sunderland A, 1989, J NEUROL NEUROSUR PS, V52, P1267, DOI 10.1136/jnnp.52.11.1267
   Talelli P, 2006, CLIN NEUROPHYSIOL, V117, P1641, DOI 10.1016/j.clinph.2006.01.016
NR 30
TC 18
Z9 19
U1 0
U2 8
PU LIPPINCOTT WILLIAMS & WILKINS
PI PHILADELPHIA
PA 530 WALNUT ST, PHILADELPHIA, PA 19106-3621 USA
SN 0362-5664
EI 
J9 CLIN NEUROPHARMACOL
PD JAN-FEB 15
PY 2009
VL 32
IS 1
BP 1
EP 5
DI 10.1097/wnf.0b013e3181633482
PG 5
WC Clinical Neurology; Pharmacology & Pharmacy
SC Neurosciences & Neurology; Pharmacology & Pharmacy
GA 406HK
UT WOS:000263285400001
PM 19536922
ER

PT J
AU Ameli, Mitra
   Grefkes, Christian
   Kemper, Friederike
   Riegg, FP
   Rehme, AK
   Karbe, Hans
   Fink, GR
   Nowak, DA
AF Ameli, Mitra
   Grefkes, Christian
   Kemper, Friederike
   Riegg, Florian
   Rehme, Anne
   Karbe, Hans
   Fink, Gereon
   Nowak, Dennis
TI Differential Effects of High-Frequency Repetitive Transcranial Magnetic Stimulation Over Ipsilesional Primary Motor Cortex in Cortical and Subcortical Middle Cerebral Artery Stroke
SO ANNALS OF NEUROLOGY
LA English
DT Article
ID unaffected hemisphere; interhemispheric inhibition; rat-brain; longitudinal fmri; controlled trial; ischemic-stroke; visual-cortex; hand function; recovery; excitability
AB Objective: Facilitation of cortical excitability of the ipsilesional primary motor cortex (M1) may improve dexterity of the affected hand after stroke. The effects of 10Hz repetitive transcranial magnetic stimulation (rTMS) over ipsilesional M1 on movement kinematics and neural activity were examined in patients with subcortical or cortical stroke. Methods: Twenty-nine patients with impaired dexterity after stroke (16 subcortical middle cerebral artery [MCA] strokes, 13 MCA strokes involving subcortical tissue and primary or secondary cortical sensorimotor areas) received I session of 10Hz rTMS (5-second stimulation, 25-second break, 1,000 pulses, 80% of the resting motor threshold) applied over: 1) ipsilesional M1 and 2) vertex (control stimulation). For behavioral testing, 29 patients performed index finger and hand tapping movements with the affected and unaffected hand prior to and following each rTMS application. For functional magnetic resonance imaging, 18 patients performed index finger tapping movements with the affected and unaffected hand before and after each rTMS application. Results: Ten-Hz rTMS over ipsilesional M1, but not over vertex, improved movement kinematics in 14 of 16 patients with subcortical stroke, but not in patients with additional cortical stroke. Ten-Hz rTMS slightly deteriorated dexterity of the affected hand in 7 of 13 cortical stroke patients. At a neural level, rTMS over ipsilesional M1 reduced neural activity of the contralesional M1 in 11 patients with subcortical stroke, but caused a widespread bilateral recruitment of primary and secondary motor areas in 7 patients with cortical stroke. Activity in ipsilesional M1 at baseline correlated with improvement of index finger tapping frequency induced by rTMS. Interpretation: The beneficial effects of 10Hz rTMS over ipsilesional M1 on motor function of the affected hand depend on the extension of MCA stroke. Neural activity in ipsilesional M1 may serve as a surrogate marker for the effectiveness of facilitatory rTMS.
C1 [Ameli, Mitra; Grefkes, Christian; Kemper, Friederike; Riegg, Florian P.; Fink, Gereon R.; Nowak, Dennis A.] Univ Hosp Cologne, Dept Neurol, Cologne, Germany.
   [Grefkes, Christian; Rehme, Anne K.] Max Planck Inst Neurol Res, Cologne, Germany.
   [Karbe, Hans; Nowak, Dennis A.] Neurol Rehabil Hosp Godeshohe, Bonn, Germany.
   [Fink, Gereon R.; Nowak, Dennis A.] Res Ctr Julich, Cognit Neurol Sect, INM 3, Julich, Germany.
RP Nowak, DA (通讯作者)，Neurochirurg & Neurolog Fachklin, Klin Kipfenberg, Kindinger Str 13, D-85110 Kipfenberg, Germany.
EM dennis.nowak@neurologie-kipfenberg.de
FU Koln Fortune Stiftung; Deutsche Forschungsgerneinschah [DFG NO 737/5-1]; Bundesministerium fur Bildung und Forschung [BMBF; 01GO0509]
CR Ashburner J, 2005, NEUROIMAGE, V26, P839, DOI 10.1016/j.neuroimage.2005.02.018
   Beck A, 1961, ARCH GEN PSYCHIAT, V4, P561, DOI 10.1001/archpsyc.1961.01710120031004
   Bestmann S, 2003, NEUROIMAGE, V20, P1685, DOI 10.1016/j.neuroimage.2003.07.028
   Boggio P, 2006, AM J PHYS MED REHAB, V85, P927, DOI 10.1097/01.phm.0000242635.88129.38
   Bonita R, 1988, STROKE, V19, P1497, DOI 10.1161/01.STR.19.12.1497
   Boroojerdi B, 1996, J NEUROL SCI, V144, P160, DOI 10.1016/S0022-510X(96)00222-5
   Brott T, 1989, STROKE, V20, P864, DOI 10.1161/01.STR.20.7.864
   Buchkremer-ratzmann I, 1996, STROKE, V27, P1109
   Buchkremerratzmann I, 1996, STROKE, V27, P1105, DOI 10.1161/01.STR.27.6.1105
   Butefisch C, 2008, NEUROREHAB NEURAL RE, V22, P4, DOI 10.1177/1545968307301769
   Calautti C, 2003, STROKE, V34, P1553, DOI 10.1161/01.STR.0000071761.36075.A6
   Cicinelli P, 2003, STROKE, V34, P2653, DOI 10.1161/01.STR.0000092122.96722.72
   Council M, 1976, AIDS EXAMINATION PER, V0, P0
   Crovitz H, 1962, AM J PSYCHOL, V75, P271, DOI 10.2307/1419611
   Daskalakis Z, 2002, J PHYSIOL-LONDON, V543, P317, DOI 10.1113/jphysiol.2002.017673
   Ferbert A, 1992, J PHYSIOL-LONDON, V453, P525, DOI 10.1113/jphysiol.1992.sp019243
   Feydy A, 2002, STROKE, V33, P1610, DOI 10.1161/01.STR.0000017100.68294.52
   Foistein M, 1975, J PSYCHIATR RES, V12, P189
   Fregni F, 2006, STROKE, V37, P2115, DOI 10.1161/01.STR.0000231390.58967.6b
   Grefkes C, 2008, ANN NEUROL, V63, P236, DOI 10.1002/ana.21228
   Huang Y, 1992, SCIENCE, V255, P730, DOI 10.1126/science.1346729
   Hummel F, 2006, LANCET NEUROL, V5, P708, DOI 10.1016/S1474-4422(06)70525-7
   Khedr E, 2005, NEUROLOGY, V65, P466, DOI 10.1212/01.wnl.0000173067.84247.36
   Kim Y, 2006, NEUROLOGY, V67, P330, DOI 10.1212/01.wnl.0000225178.85833.0d
   Kim Y, 2006, STROKE, V37, P1471, DOI 10.1161/01.STR.0000221233.55497.51
   Kirkwood A, 1996, NATURE, V381, P526, DOI 10.1038/381526a0
   Kolominsky-rabas P, 2001, STROKE, V32, P2735, DOI 10.1161/hs1201.100209
   Lang N, 2004, BIOL PSYCHIAT, V56, P634, DOI 10.1016/j.biopsych.2004.07.017
   Liepert J, 2000, MUSCLE NERVE, V23, P1761, DOI 10.1002/1097-4598(200011)23:11<1761::AID-MUS14>3.0.CO;2-M
   Lyle R, 1981, INT J REHABIL RES, V4, P483, DOI 10.1097/00004356-198112000-00001
   Mansur C, 2005, NEUROLOGY, V64, P1802, DOI 10.1212/01.WNL.0000161839.38079.92
   Murase N, 2004, ANN NEUROL, V55, P400, DOI 10.1002/ana.10848
   Nowak D, 2008, ARCH NEUROL-CHICAGO, V65, P741, DOI 10.1001/archneur.65.6.741
   Nowak D, 2007, EUR J NEUROSCI, V25, P3173, DOI 10.1111/j.1460-9568.2007.05551.x
   Qu M, 1998, BRAIN RES, V813, P374, DOI 10.1016/S0006-8993(98)01063-4
   Que M, 1999, NEUROSCI LETT, V273, P77, DOI 10.1016/S0304-3940(99)00598-4
   Rapisarda G, 1996, STROKE, V27, P2191, DOI 10.1161/01.STR.27.12.2191
   Rossini P, 2007, NEUROLOGY, V68, P484, DOI 10.1212/01.wnl.0000250268.13789.b2
   Ruff C, 2008, CEREB CORTEX, V18, P817, DOI 10.1093/cercor/bhm128
   Schiene K, 1996, J CEREBR BLOOD F MET, V16, P906, DOI 10.1097/00004647-199609000-00014
   Shimizu T, 2002, BRAIN, V125, P1896, DOI 10.1093/brain/awf183
   Siebner H, 2004, J NEUROSCI, V24, P3379, DOI 10.1523/JNEUROSCI.5316-03.2004
   Silverman I, 2002, ARCH NEUROL-CHICAGO, V59, P195, DOI 10.1001/archneur.59.2.195
   Stinear C, 2007, BRAIN, V130, P170, DOI 10.1093/brain/awl333
   Takeuchi N, 2005, STROKE, V36, P2681, DOI 10.1161/01.STR.0000189658.51972.34
   Talelli P, 2007, CLIN NEUROPHYSIOL, V118, P333, DOI 10.1016/j.clinph.2006.10.014
   Ward N, 2006, BRAIN, V129, P809, DOI 10.1093/brain/awl002
   Ward N, 2003, BRAIN, V126, P2476, DOI 10.1093/brain/awg245
NR 48
TC 181
Z9 202
U1 1
U2 17
PU WILEY
PI HOBOKEN
PA 111 RIVER ST, HOBOKEN 07030-5774, NJ USA
SN 0364-5134
EI 
J9 ANN NEUROL
PD SEP 15
PY 2009
VL 66
IS 3
BP 298
EP 309
DI 10.1002/ana.21725
PG 12
WC Clinical Neurology; Neurosciences
SC Neurosciences & Neurology
GA 503WX
UT WOS:000270573700012
PM 19798637
ER

PT J
AU Zucchi, FCR
   Kirkland, SW
   Jadavji, NM
   Van waes, LT
   Klein, Alexander
   Supina, RD
   Metz, GA
AF Zucchi, Fabiola
   Kirkland, Scott
   Jadavji, Nafisa
   Van waes, Linda
   Klein, Alexander
   Supina, Rebecca
   Metz, Gerlinde
TI Predictable stress versus unpredictable stress: A comparison in a rodent model of stroke
SO BEHAVIOURAL BRAIN RESEARCH
LA English
DT Article
DE Restraint stress; Variable stress; Skilled reaching; Skilled walking; Corticosterone levels; Ischemia
ID focal cerebral-ischemia; restraint stress; serum-cortisol; motor function; predator odor; anxiety-like; adult-rat; corticosterone; behavior; long
AB Previous studies have associated stress with poor outcome in individuals affected by stroke. It was suggested that the effects of stress depend on the stressor's type and strength. Here we compare the effects of chronic predictable restraint stress and chronic unpredictable variable stress on motor recovery after focal lesion in the rat motor cortex. Adult male rats were pre-trained and tested in skilled reaching and skilled walking tasks. Animals were assigned to daily treatments of either restraint stress or variable stress starting I week prior to lesion up to 2 weeks post-lesion. One group served as lesion only control. The results revealed a distinct pattern of recovery and compensation of skilled movement. Animals exposed to predictable restraint stress had significantly lower reaching success at both pre- and post-lesion time points, and higher error rates in skilled walking when compared to lesion controls. Overall, restraint stress induced more pronounced motor impairments prior to and after injury than variable stress. Variable stress increased the number of attempts required to grasp food pellets and changed movement pattern performance. By contrast, variable stress improved limb placement accuracy when compared to lesion controls. The behavioural changes were not accompanied by differences in infarct size. These findings are in agreement with other studies reporting that both chronic predicable restraint stress and unpredictable variable stress influence the course of recovery following stroke, however, restraint stress might affect stroke recovery through a different route than variable stress. (C) 2009 Elsevier B.V. All rights reserved.
C1 [Zucchi, Fabiola C. R.; Kirkland, Scott W.; Jadavji, Nafisa M.; van Waes, Linda T.; Klein, Alexander; Supina, Rebecca D.; Metz, Gerlinde A.] Univ Lethbridge, Canadian Ctr Behav Neurosci, Lethbridge, AB T1K 3M4, Canada.
RP Metz, GA (通讯作者)，Univ Lethbridge, Canadian Ctr Behav Neurosci, 4401 Univ Dr, Lethbridge, AB T1K 3M4, Canada.
EM gerlinde.metz@uleth.ca
FU Canadian Institutes of Health Research; Canadian Stroke Network; Alberta Heritage Foundation for Medical Research
CR Alfarez D, 2003, EUR J NEUROSCI, V17, P1928, DOI 10.1046/j.1460-9568.2003.02622.x
   Araujo A, 2003, BEHAV BRAIN RES, V139, P75, DOI 10.1016/S0166-4328(02)00088-8
   Biernaskie J, 2001, J NEUROSCI, V21, P5272, DOI 10.1523/JNEUROSCI.21-14-05272.2001
   Cattanach B, 1995, INT J RADIAT BIOL, V67, P607, DOI 10.1080/09553009514550721
   Christensen H, 2004, J NEUROL SCI, V217, P175, DOI 10.1016/j.jns.2003.09.013
   Day H, 2004, BRAIN RES, V1025, P139, DOI 10.1016/j.brainres.2004.07.079
   Desrosiers J, 2003, INT J REHABIL RES, V26, P109, DOI 10.1097/00004356-200306000-00005
   Devries A, 2001, P NATL ACAD SCI USA, V98, P11824, DOI 10.1073/pnas.201215298
   Dijkhuizen R, 2003, J NEUROSCI, V23, P510, DOI 10.1523/JNEUROSCI.23-02-00510.2003
   Djordjevic J, 2003, PHYSIOL RES, V52, P67
   Grissom N, 2008, BEHAV BRAIN RES, V191, P219, DOI 10.1016/j.bbr.2008.03.030
   Harbuz M, 2002, EXP PHYSIOL, V87, P519, DOI 10.1113/eph8702411
   Hazard D, 2008, HORM BEHAV, V54, P645, DOI 10.1016/j.yhbeh.2008.07.002
   Ishida H, 2003, BIOL PHARM BULL, V26, P170, DOI 10.1248/bpb.26.170
   Jadavji N, 2008, BEHAV BRAIN RES, V195, P251, DOI 10.1016/j.bbr.2008.09.011
   Jones T, 1999, J NEUROSCI, V19, P10153
   Jones T, 1992, BRAIN RES, V581, P156, DOI 10.1016/0006-8993(92)90356-E
   Kademian S, 2005, NEUROPSYCHOPHARMACOL, V30, P58, DOI 10.1038/sj.npp.1300577
   Kim K, 2006, J NEUROSCI RES, V83, P497, DOI 10.1002/jnr.20754
   Kirkland S, 2008, BRAIN RES, V1201, P151, DOI 10.1016/j.brainres.2008.01.032
   Kiyatkin E, 2001, BRAIN RES, V918, P141, DOI 10.1016/S0006-8993(01)02985-7
   Lupien S, 1997, BRAIN RES REV, V24, P1, DOI 10.1016/S0165-0173(97)00004-0
   Madrigal J, 2003, BRAIN RES, V979, P137, DOI 10.1016/S0006-8993(03)02892-0
   Magarinos A, 1995, NEUROSCIENCE, V69, P83, DOI 10.1016/0306-4522(95)00256-I
   Marin M, 2007, PHYSIOL BEHAV, V90, P29, DOI 10.1016/j.physbeh.2006.08.021
   Masini C, 2008, BEHAV NEUROSCI, V122, P210, DOI 10.1037/0735-7044.122.1.210
   Mayhew T, 1991, J ANAT, V178, P133
   Mcewen B, 1995, CURR OPIN NEUROBIOL, V5, P205, DOI 10.1016/0959-4388(95)80028-X
   Metz G, 2005, EUR J NEUROSCI, V22, P1190, DOI 10.1111/j.1460-9568.2005.04285.x
   Metz G, 2003, BEHAV BRAIN RES, V142, P167, DOI 10.1016/S0166-4328(02)00420-5
   Metz G, 2002, J NEUROSCI METH, V115, P169, DOI 10.1016/S0165-0270(02)00012-2
   Metz G, 2000, BEHAV BRAIN RES, V116, P111, DOI 10.1016/S0166-4328(00)00245-X
   Metz G, 2001, PHYSIOL BEHAV, V72, P29, DOI 10.1016/S0031-9384(00)00371-1
   Metz G, 2007, REV NEUROSCIENCE, V18, P209
   Morrow B, 2000, BRAIN RES, V864, P146, DOI 10.1016/S0006-8993(00)02174-0
   Mosenthal A, 2004, J TRAUMA, V56, P1042, DOI 10.1097/01.TA.0000127767.83267.33
   Murros K, 1993, J NEUROL SCI, V116, P12, DOI 10.1016/0022-510X(93)90083-B
   Muscat R, 1992, PSYCHOPHARMACOLOGY, V109, P433, DOI 10.1007/BF02247719
   Olsson T, 1990, J INTERN MED, V228, P177
   Parker C, 2008, ALCOHOL, V42, P477, DOI 10.1016/j.alcohol.2008.05.004
   Pijiman F, 2003, BEHAV BRAIN RES, V139, P131, DOI 10.1016/S0166-4328(02)00124-9
   Richardson H, 2006, ENDOCRINOLOGY, V147, P2506, DOI 10.1210/en.2005-1054
   Ritchie L, 2004, BRAIN RES, V1014, P228, DOI 10.1016/j.brainres.2004.04.036
   Shepherd RB, 2001, NEURAL PLASTICITY, V8, P121, DOI 10.1155/NP.2001.121
   Smith L, 2008, EUR J NEUROSCI, V27, P2133, DOI 10.1111/j.1460-9568.2008.06177.x
   Strekalova T, 2005, BEHAV PHARMACOL, V16, P171, DOI 10.1097/00008877-200505000-00006
   Sugo N, 2002, STROKE, V33, P1660, DOI 10.1161/01.STR.0000016967.76805.BF
   Teitelbaum P, 1983, HDB BEHAVIORAL NEURO, V6, P23
   Thanos P, 2009, PHYSIOL RES, V58, P219, DOI 10.33549/physiolres.931434
   Thomas R, 2006, EXP NEUROL, V201, P308, DOI 10.1016/j.expneurol.2006.04.010
   Trentani A, 2003, NEUROBIOL DIS, V14, P602, DOI 10.1016/j.nbd.2003.08.006
   Uchida S, 2008, EUR J NEUROSCI, V27, P2250, DOI 10.1111/j.1460-9568.2008.06218.x
   Vyas A, 2004, BEHAV NEUROSCI, V118, P1450, DOI 10.1037/0735-7044.118.6.1450
   Vyas A, 2002, J NEUROSCI, V22, P6810
   Wade DT, 1989, INT DISABIL STUD, V11, P89
   Westenbroek C, 2005, HORM BEHAV, V47, P620, DOI 10.1016/j.yhbeh.2005.01.004
   Whishaw I, 2000, NEUROPHARMACOLOGY, V39, P788, DOI 10.1016/S0028-3908(99)00259-2
   Whishaw I, 1993, BEHAV BRAIN RES, V56, P59, DOI 10.1016/0166-4328(93)90022-I
NR 58
TC 24
Z9 24
U1 0
U2 4
PU ELSEVIER SCIENCE BV
PI AMSTERDAM
PA PO BOX 211, 1000 AE AMSTERDAM, NETHERLANDS
SN 0166-4328
EI 
J9 BEHAV BRAIN RES
PD DEC 14
PY 2009
VL 205
IS 1
BP 67
EP 75
DI 10.1016/j.bbr.2009.06.030
PG 9
WC Behavioral Sciences; Neurosciences
SC Behavioral Sciences; Neurosciences & Neurology
GA 511MY
UT WOS:000271170700010
PM 19573561
ER

PT J
AU Lin, Keh-chung
   Wu, Ching-yi
   Liu, Jung-sen
   Chen, Yueh-tsen
   Hsu, Chen-jung
AF Lin, Keh-chung
   Wu, Ching-yi
   Liu, Jung-sen
   Chen, Yueh-tsen
   Hsu, Chen-jung
TI Constraint-Induced Therapy Versus Dose-Matched Control Intervention to Improve Motor Ability, Basic/Extended Daily Functions, and Quality of Life in Stroke
SO NEUROREHABILITATION AND NEURAL REPAIR
LA English
DT Article
DE Rehabilitation; Stroke; Constraint-induced movement therapy; Instrumental activities of daily living; Quality of life
ID induced movement therapy; randomized controlled-trial; upper-extremity; independence measure; interrater reliability; hemiparetic patient; clinical-trial; impact scale; forced-use; arm use
AB Background. Trials of constraint-induced movement therapy (CIT) to improve upper extremity function after stroke have usually not included an actively treated control group. Objective. This study compared a modified CIT intervention with a dose-matched control intervention that included restraint of the less affected hand and assessed for differences in motor and functional performance and health-related quality of life. Methods. This 2-group randomized controlled trial, using pretreatment and posttreatment measures, enrolled 32 patients within 6 to 40 months after onset of a first stroke (mean age, 55.7 years). They received either CIT (restraint of the less affected limb combined with intensive training of the affected limb for 2 hours daily 5 days per week for 3 weeks and restraint of the less affected hand for 5 hours outside of the rehabilitation training) or a conventional intervention with hand restraint for the same duration. Outcome measures were the Fugl-Meyer Assessment, Functional Independence Measure, Motor Activity Log, Nottingham Extended Activities of Daily Living Scale, and Stroke Impact Scale. Results. Compared with the control group, the CIT group exhibited significantly better performance in motor function, level of functional independence, mobility of extended activities during daily life, and health-related quality of life after treatment. Conclusions. The robust effects of this form of CIT were demonstrated in various aspects of outcome, including motor function, basic and extended functional ability, and quality of life.
C1 [Wu, Ching-yi] Chang Gung Univ, Grad Inst Clin Behav Sci, Tao Yuan 333, Taiwan.
   [Wu, Ching-yi] Chang Gung Univ, Dept Occupat Therapy, Tao Yuan 333, Taiwan.
   [Lin, Keh-chung] Natl Taiwan Univ Hosp, Dept Phys Med & Rehabil, Div Occupat Therapy, Taipei, Taiwan.
   Natl Taiwan Univ, Coll Med, Sch Occupat Therapy, Taipei, Taiwan.
   [Liu, Jung-sen] Cathay Gen Hosp, Dept Med Educ, Taipei, Taiwan.
   [Liu, Jung-sen] Cathay Gen Hosp, Dept Surg, Taipei, Taiwan.
   [Chen, Yueh-tsen] Sin Lau Hosp Presbyterian Church Taiwan, Dept Rehabil, Tainan, Taiwan.
   [Hsu, Chen-jung] Execut Yuan, Dept Hlth, Miao Li Gen Hosp, Miaoli, Taiwan.
RP Wu, CY (通讯作者)，Chang Gung Univ, Grad Inst Clin Behav Sci, 259 Wen Hwa 1st Rd, Tao Yuan 333, Taiwan.
EM cywu@mail.cgu.edu.tw
FU National Health Research Institutes [NHRI-EX97-9742PI]; National Science Council in Taiwan [NSC-95-2314-B-002-225-MY2, NSC-96-2628-B-002-033-MY2]
CR Bohannon R, 1987, PHYS THER, V67, P206, DOI 10.1093/ptj/67.2.206
   Bonifer N, 2003, PHYS THER, V83, P384
   Bonifer N, 2005, ARCH PHYS MED REHAB, V86, P1867, DOI 10.1016/j.apmr.2005.04.002
   Brunnstrom S, 1970, MOVEMENT THERAPY HEM, V0, P0
   Chau N, 1994, DISABIL REHABIL, V16, P63
   Cho Y, 2005, NEUROREHABILITATION, V20, P71
   Cohen J, 1988, STAT POWER ANAL BEHA, V0, P0
   Dettmers C, 2005, ARCH PHYS MED REHAB, V86, P204, DOI 10.1016/j.apmr.2004.05.007
   Difabio R, 1990, PHYS THER, V70, P542, DOI 10.1093/ptj/70.9.542
   Dodds T, 1993, ARCH PHYS MED REHAB, V74, P531, DOI 10.1016/0003-9993(93)90119-U
   Dromerick A, 2000, STROKE, V31, P2984, DOI 10.1161/01.STR.31.12.2984
   Duncan P, 2003, ARCH PHYS MED REHAB, V84, P950, DOI 10.1016/S0003-9993(03)00035-2
   Duncan P, 1983, PHYS THER, V63, P1606, DOI 10.1093/ptj/63.10.1606
   Folstein M, 1975, J PSYCHIAT RES, V12, P189, DOI 10.1016/0022-3956(75)90026-6
   Fuglmeyer A, 1975, SCAND J REHABIL MED, V7, P13
   Gosman-hedstrom G, 2000, DISABIL REHABIL, V22, P702, DOI 10.1080/09638280050191972
   Hamilton B, 1994, SCAND J REHABIL MED, V26, P115
   Hamilton B, 1987, REHABILITATION OUTCO, V0, P137
   Harwood R, 2000, DISABIL REHABIL, V22, P786, DOI 10.1080/09638280050200287
   Kidd D, 1995, DISABIL REHABIL, V17, P10, DOI 10.3109/09638289509166622
   Lin K, 2007, CLIN REHABIL, V21, P1075, DOI 10.1177/0269215507079843
   Luft A, 2006, JAMA-J AM MED ASSOC, V296, P2141, DOI 10.1001/jama.296.17.2141
   Miltner W, 1999, STROKE, V30, P586, DOI 10.1161/01.STR.30.3.586
   Nouri F, 1987, CLIN REHABIL, V1, P301, DOI 10.1177/026921558700100409
   Page S, 2004, ARCH PHYS MED REHAB, V85, P1377, DOI 10.1016/j.apmr.2003.12.031
   Page S, 2002, NEUROREHAB NEURAL RE, V16, P290, DOI 10.1177/154596802401105225
   Page S, 2001, J REHABIL RES DEV, V38, P583
   Page S, 2007, PHYS THER, V87, P872, DOI 10.2522/ptj.20060202
   Ploughman M, 2004, ARCH PHYS MED REHAB, V85, P1417, DOI 10.1016/j.apmr.2004.01.018
   Rosnow R, 1991, ESSENTIALS BEHAV RES, V0, P0
   Sterr A, 2003, NEUROLOGY, V61, P842, DOI 10.1212/WNL.61.6.842
   Taub E, 2006, STROKE, V37, P1045, DOI 10.1161/01.STR.0000206463.66461.97
   Taub E, 2001, CURR ATHEROSCLER REP, V3, P279, DOI 10.1007/s11883-001-0020-0
   Taub E, 1993, ARCH PHYS MED REHAB, V74, P347
   Uswatte G, 2006, NEUROLOGY, V67, P1189, DOI 10.1212/01.wnl.0000238164.90657.c2
   Uswatte G, 2005, STROKE, V36, P2493, DOI 10.1161/01.STR.0000185928.90848.2e
   Van DLJ, 2004, STROKE, V35, P1410, DOI 10.1161/01.STR.0000126900.24964.7e
   Van DLJ, 1999, STROKE, V30, P2369, DOI 10.1161/01.STR.30.11.2369
   Wallace D, 2000, STROKE, V31, P302
   Winstein C, 2004, ARCH PHYS MED REHAB, V85, P620, DOI 10.1016/j.apmr.2003.06.027
   Wolf S, 2006, JAMA-J AM MED ASSOC, V296, P2095, DOI 10.1001/jama.296.17.2095
   Wu C, 2007, NEUROREHAB NEURAL RE, V21, P460, DOI 10.1177/1545968307303411
   Wu C, 2007, ARCH PHYS MED REHAB, V88, P964, DOI 10.1016/j.apmr.2007.05.012
   Wu C, 2007, ARCH PHYS MED REHAB, V88, P273, DOI 10.1016/j.apmr.2006.11.021
   Young J, 2007, BMJ-BRIT MED J, V334, P86, DOI 10.1136/bmj.39059.456794.68
NR 45
TC 70
Z9 74
U1 0
U2 15
PU SAGE PUBLICATIONS INC
PI THOUSAND OAKS
PA 2455 TELLER RD, THOUSAND OAKS, CA 91320 USA
SN 1545-9683
EI 
J9 NEUROREHAB NEURAL RE
PD FEB 15
PY 2009
VL 23
IS 2
BP 160
EP 165
DI 10.1177/1545968308320642
PG 6
WC Clinical Neurology; Rehabilitation
SC Neurosciences & Neurology; Rehabilitation
GA 401OG
UT WOS:000262949900008
PM 18981188
ER

PT J
AU Penn, PR
   Rose, FD
   Johnson, DA
AF Penn, P
   Rose, F
   Johnson, D
TI Virtual enriched environments in paediatric neuropsychological rehabilitation following traumatic brain injury: Feasibility, benefits and challenges
SO DEVELOPMENTAL NEUROREHABILITATION
LA English
DT Article
DE Environmental enrichment; virtual reality; paediatric neuropsychological rehabilitation
ID serotonin receptor expression; functional recovery; cognitive performance; neurotrophin level; neural plasticity; stroke patient; cortical depth; motor function; mouse model; reality
AB A frequent consequence of traumatic brain injury (TBI) is a significant reduction in patients' cerebral activation/arousal, which clinicians agree is not conducive to optimal rehabilitation outcomes. In the context of paediatric rehabilitation, sustained periods of inactivity are particularly undesirable, as contemporary research has increasingly called into question the Kennard principle that youth inherently promotes greater neural plasticity and functional recovery following TBI. Therefore, the onus to create rehabilitation conditions most conducive to harnessing plasticity falls squarely on the shoulders of clinicians. Having noted the efficacy of environmental enrichment in promoting neural plasticity and positive functional outcomes in the animal literature, some researchers have suggested that the emerging technology of Virtual Reality (VR) could provide the means to increase patients' cerebral activation levels via the use of enriched Virtual Environments (VEs). However, 10 years on, this intuitively appealing concept has received almost no attention from researchers and clinicians alike. This paper overviews recent research on the benefits of enriched environments in the injured brain and identifies the potential and challenges associated with implementing VR-based enrichment in paediatric neuropsychological rehabilitation.
C1 [Penn, P. R.; Rose, F. D.] Univ E London, Sch Psychol, London E15 4LZ, England.
   [Johnson, D. A.] Univ Edinburgh, Edinburgh EH8 9YL, Midlothian, Scotland.
RP Penn, PR (通讯作者)，Univ E London, Sch Psychol, Romford Rd, London E15 4LZ, England.
EM p.r.penn@uel.ac.uk
CR Aguirre G, 1996, CEREB CORTEX, V6, P823, DOI 10.1093/cercor/6.6.823
   Allred R, 2005, RESTOR NEUROL NEUROS, V23, P297
   Amaral O, 2008, PHYSIOL BEHAV, V93, P388, DOI 10.1016/j.physbeh.2007.09.009
   Anderson V, 2005, PEDIATRICS, V116, P1374, DOI 10.1542/peds.2004-1728
   Andin J, 2007, BRAIN RES, V1174, P18, DOI 10.1016/j.brainres.2007.06.101
   Aram D, 1986, DEV NEUROPSYCHOL, V2, P155, DOI 10.1080/87565648609540339
   Behr K, 2005, PRESENCE-TELEOP VIRT, V14, P668, DOI 10.1162/105474605775196535
   Bennett J, 2006, NEUROBIOL LEARN MEM, V85, P139, DOI 10.1016/j.nlm.2005.09.003
   Biernaskie J, 2004, J NEUROSCI, V24, P1245, DOI 10.1523/JNEUROSCI.3834-03.2004
   Broeren J, 2007, ACTA NEUROL SCAND, V116, P157, DOI 10.1111/j.1600-0404.2007.00821.x
   Brooks B, 2004, BRAIN INJURY, V18, P391, DOI 10.1080/02699050310001619855
   Brooks B, 2002, DISABILITY REHABILIT, V24, P11
   Bruel-jungerman E, 2005, EUR J NEUROSCI, V21, P513, DOI 10.1111/j.1460-9568.2005.03875.x
   Bryanton C, 2006, CYBERPSYCHOL BEHAV, V9, P123, DOI 10.1089/cpb.2006.9.123
   Burke S, 2006, NAT REV NEUROSCI, V7, P30, DOI 10.1038/nrn1809
   Celnik P, 2004, RESTOR NEUROL NEUROS, V22, P261
   Chugani H, 1993, EPILEPSIA, V34, P764, DOI 10.1111/j.1528-1157.1993.tb00459.x
   Cracchiolo J, 2007, NEUROBIOL LEARN MEM, V88, P277, DOI 10.1016/j.nlm.2007.07.007
   Cullen N, 2007, BRAIN INJURY, V21, P113, DOI 10.1080/02699050701201540
   Dahlqvist P, 2003, NEUROSCIENCE, V119, P643, DOI 10.1016/S0306-4522(03)00195-7
   De AC, 2007, APPL ANIM BEHAV SCI, V102, P329, DOI 10.1016/j.applanim.2006.05.034
   De WW, 2000, DISABIL REHABIL, V22, P181, DOI 10.1080/096382800296872
   Debow S, 2004, CAN J PHYSIOL PHARM, V82, P231, DOI 10.1139/Y04-013
   Deutsch J, 2006, 2006 INTERNATIONAL WORKSHOP ON VIRTUAL REHABILITATION, V0, PP140, DOI 10.1109/IWVR.2006.1707542
   Dewit L, 2005, J AM HEART ASS, V0, P0
   Diamond M, 1967, J COMP NEUROL, V131, P357, DOI 10.1002/cne.901310305
   Diamond M, 1966, J COMP NEUROL, V128, P117, DOI 10.1002/cne.901280110
   Duffy S, 2001, LEARN MEMORY, V8, P26, DOI 10.1101/lm.36301
   Elliott B, 2005, BEHAV BRAIN RES, V165, P187, DOI 10.1016/j.bbr.2005.06.025
   Faherty C, 2005, MOL BRAIN RES, V134, P170, DOI 10.1016/j.molbrainres.2004.08.008
   Faherty C, 2003, DEV BRAIN RES, V141, P55, DOI 10.1016/S0165-3806(02)00642-9
   Garner J, 2005, ILAR J, V46, P106, DOI 10.1093/ilar.46.2.106
   Gil A, 2003, J SCHOOL PSYCHOL, V41, P337, DOI 10.1016/S0022-4405(03)00085-2
   Glass M, 2004, NEUROSCIENCE, V123, P207, DOI 10.1016/S0306-4522(03)00595-5
   Glover S, 2006, J COGNITIVE NEUROSCI, V18, P833, DOI 10.1162/jocn.2006.18.5.833
   Gobbo O, 2004, BEHAV BRAIN RES, V152, P231, DOI 10.1016/j.bbr.2003.10.017
   Gold J, 2006, CYBERPSYCHOL BEHAV, V9, P207, DOI 10.1089/cpb.2006.9.207
   Gramann K, 2005, J EXP PSYCHOL HUMAN, V31, P1199, DOI 10.1037/0096-1523.31.6.1199
   Grealy M, 2001, DEV NEUROREHABIL, V4, P41
   Hannigan J, 2007, NEUROSCI BIOBEHAV R, V31, P202, DOI 10.1016/j.neubiorev.2006.06.019
   Hart K, 1988, J CLIN PSYCHOL, V44, P780, DOI 10.1002/1097-4679(198809)44:5<780::AID-JCLP2270440519>3.0.CO;2-1
   Hawley C, 2003, INJURY, V34, P256, DOI 10.1016/S0020-1383(02)00193-6
   Hebb D, 1947, AM PSYCHOL, V2, P306, DOI 10.1037/H0028720
   Henderson A, 2007, TOP STROKE REHABIL, V14, P52, DOI 10.1310/tsr1402-52
   Herrera G, 2008, AUTISM, V12, P143, DOI 10.1177/1362361307086657
   Hoffman H, 2006, CNS SPECTRUMS, V11, P45, DOI 10.1017/S1092852900024202
   Holden M, 2005, CYBERPSYCHOL BEHAV, V8, P187, DOI 10.1089/cpb.2005.8.187
   Hovorka R, 2006, INT J DISABIL HUM DE, V5, P351, DOI 10.1515/IJDHD.2006.5.4.351
   Humm J, 1999, EXP NEUROL, V157, P349, DOI 10.1006/exnr.1999.7061
   Hummel F, 2006, LANCET NEUROL, V5, P708, DOI 10.1016/S1474-4422(06)70525-7
   Ickes B, 2000, EXP NEUROL, V164, P45, DOI 10.1006/exnr.2000.7415
   Jadavji N, 2006, NEUROSCIENCE, V140, P1127, DOI 10.1016/j.neuroscience.2006.03.027
   Johansson B, 2004, RESTOR NEUROL NEUROS, V22, P163
   Johnson D, 2003, J HEAD TRAUMA REHAB, V18, P342
   Jung K, 2006, ANN REV CYBERTHERAPY, V4, P45
   Jung S, 2005, ARCH PHYS MED REHAB, V86, P2218, DOI 10.1016/j.apmr.2005.04.015
   Kempermann G, 2002, ANN NEUROL, V52, P135, DOI 10.1002/ana.10262
   Kennard M, 1940, ARCH NEURO PSYCHIATR, V44, P377, DOI 10.1001/archneurpsyc.1940.02280080137008
   Kleim J, 2003, NEUROL RES, V25, P789, DOI 10.1179/016164103771953862
   Kleim J, 2008, J SPEECH LANG HEAR R, V51, P0, DOI 10.1044/1092-4388(2008/018)
   Kline A, 2007, BEHAV BRAIN RES, V177, P186, DOI 10.1016/j.bbr.2006.11.036
   Kline S, 2006, ARCH PHYS MED REHAB, V87, P2
   Koh S, 2007, EPILEPSY BEHAV, V10, P26, DOI 10.1016/j.yebeh.2006.11.008
   Kwakkel G, 2004, RESTOR NEUROL NEUROS, V22, P281
   Laatsch L, 2006, BRAIN INJURY, V20, P1367, DOI 10.1080/02699050600983743
   Lankhorst A, 2001, J NEUROTRAUM, V18, P203, DOI 10.1089/08977150150502622
   Lazic S, 2006, EUR J NEUROSCI, V23, P1829, DOI 10.1111/j.1460-9568.2006.04715.x
   Lee J, 2005, APPL PSYCHOPHYS BIOF, V30, P195, DOI 10.1007/s10484-005-6377-z
   Lee J, 2003, CYBERPSYCHOL BEHAV, V6, P383, DOI 10.1089/109493103322278763
   Leggio M, 2005, BEHAV BRAIN RES, V163, P78, DOI 10.1016/j.bbr.2005.04.009
   Lincoln N, 1997, STROKE, V28, P543
   Lippert-gruner M, 2007, PHYSIOL RES, V56, P359, DOI 10.33549/physiolres.930971
   Livingstone S, 2007, BEHAV BRAIN RES, V185, P21, DOI 10.1016/j.bbr.2007.07.015
   Lo PC, 2003, CYBERPSYCHOL BEHAV, V6, P281, DOI 10.1089/109493103322011579
   Maguire E, 1998, J COGNITIVE NEUROSCI, V10, P61, DOI 10.1162/089892998563789
   Marashi V, 2003, HORM BEHAV, V43, P281, DOI 10.1016/S0018-506X(03)00002-3
   Matheis R, 2007, CLIN NEUROPSYCHOL, V21, P146, DOI 10.1080/13854040601100668
   Mckinlay A, 2008, BRAIN INJURY, V22, P175, DOI 10.1080/02699050801888824
   Meinzer M, 2007, NEUROPSYCHOLOGIA, V45, P1247, DOI 10.1016/j.neuropsychologia.2006.10.003
   Monfils M, 2004, NEUROSCIENCE, V125, P329, DOI 10.1016/j.neuroscience.2004.01.048
   Morganti F, 2004, ST HEAL T, V99, P55
   Mossberg K, 2007, ARCH PHYS MED REHAB, V88, P315, DOI 10.1016/j.apmr.2006.12.006
   Naka F, 2005, BRAIN DEV-JPN, V27, P275, DOI 10.1016/j.braindev.2004.07.006
   Newall J, 1997, CLIN REHABIL, V11, P146, DOI 10.1177/026921559701100208
   Nithianantharajah J, 2006, NAT REV NEUROSCI, V7, P697, DOI 10.1038/nrn1970
   Padgett L, 2006, J PEDIATR PSYCHOL, V31, P65, DOI 10.1093/jpepsy/jsj030
   Parslow D, 2004, NEUROPSYCHOLOGY, V18, P450, DOI 10.1037/0894-4105.18.3.450
   Parsons T, 2007, CHILD NEUROPSYCHOL, V13, P363, DOI 10.1080/13825580600943473
   Penn P, 2005, ANN REV CYBERTHERAPY, V3, P31
   Penn P, 2008, BRAIN INJURY EXECUTI, V0, P255
   Pugnetti L, 1995, COMPUT BIOL MED, V25, P213, DOI 10.1016/0010-4825(94)00040-W
   Rampon C, 2000, NAT NEUROSCI, V3, P238, DOI 10.1038/72945
   Restivo L, 2005, P NATL ACAD SCI USA, V102, P11557, DOI 10.1073/pnas.0504984102
   Rizzo A, 2004, COMPUTER, V37, P87, DOI 10.1109/MC.2004.23
   Rizzo A, 2004, NEUROPSYCHOL REHABIL, V14, P207, DOI 10.1080/09602010343000183
   Robbins J, 2007, J SPEECH LANG HEAR R, V50, P276
   Rose F, 2005, CYBERPSYCHOL BEHAV, V8, P241, DOI 10.1089/cpb.2005.8.241
   Rose F, 2000, ERGONOMICS, V43, P494, DOI 10.1080/001401300184378
   Rose F, 1998, VIRTUAL ENV CLIN PSY, V0, P233
   Rosenzweig M, 1961, B BRIT PSYCHOL SOC, V0, PA6
   Saucier D, 2007, BRAIN RES, V1170, P31, DOI 10.1016/j.brainres.2007.07.020
   Schmitteredgecombe M, 1996, J HEAD TRAUMA REHAB, V11, P17, DOI 10.1097/00001199-199604000-00003
   Schultheis M, 2001, REHABIL PSYCHOL, V46, P296, DOI 10.1037/0090-5550.46.3.296
   Shieh EY, 2000, JOURNAL OF NEUROTRAUMA, V17, P986
   Shipman S, 2008, BEHAV BRAIN RES, V187, P433, DOI 10.1016/j.bbr.2007.10.014
   Shopland N, 2004, P 5 INT C DIS VIRT R, V0, P69
   Slobounov S, 2006, BIOL PSYCHOL, V72, P188, DOI 10.1016/j.biopsycho.2005.10.005
   Tang Y, 2001, NEUROPHARMACOLOGY, V41, P779, DOI 10.1016/S0028-3908(01)00122-8
   Tarou L, 2007, APPL ANIM BEHAV SCI, V102, P189, DOI 10.1016/j.applanim.2006.05.026
   Thornton M, 2005, BRAIN INJURY, V19, P989, DOI 10.1080/02699050500109944
   Titov N, 2005, BRAIN INJURY, V19, P315, DOI 10.1080/02699050400013725
   Turkstra L, 2003, ARCH PHYS MED REHAB, V84, P604, DOI 10.1053/apmr.2003.50146
   Vonsteinbuchel N, 1993, BEHAV BRAIN RES, V56, P1, DOI 10.1016/0166-4328(93)90017-K
   Weinberger N, 2004, NAT REV NEUROSCI, V5, P279, DOI 10.1038/nrn1366
   Will B, 2004, PROG NEUROBIOL, V72, P167, DOI 10.1016/j.pneurobio.2004.03.001
   Wolfer D, 2004, NATURE, V432, P821, DOI 10.1038/432821a
   Wurbel H, 2001, TRENDS NEUROSCI, V24, P207, DOI 10.1016/S0166-2236(00)01718-5
   Wurbel H, 2007, REFINEMENT RODENT RE, V0, P0
   Yager J, 2006, BEHAV BRAIN RES, V173, P171, DOI 10.1016/j.bbr.2006.06.019
   Yen H, 2007, ANN ACAD MED SINGAP, V36, P62
   You S, 2005, DEV MED CHILD NEUROL, V47, P628, DOI 10.1017/S0012162205001234
   Zhu S, 2006, BEHAV BRAIN RES, V169, P10, DOI 10.1016/j.bbr.2005.11.024
   Zimmermann A, 2001, BEHAV BRAIN RES, V121, P11, DOI 10.1016/S0166-4328(00)00377-6
NR 123
TC 23
Z9 23
U1 0
U2 21
PU TAYLOR & FRANCIS INC
PI PHILADELPHIA
PA 530 WALNUT STREET, STE 850, PHILADELPHIA, PA 19106 USA
SN 1751-8423
EI 
J9 DEV NEUROREHABIL
PD JUN 15
PY 2009
VL 12
IS 1
BP 32
EP 43
DI 10.1080/17518420902739365
PG 12
WC Clinical Neurology; Pediatrics; Rehabilitation
SC Neurosciences & Neurology; Pediatrics; Rehabilitation
GA V15FJ
UT WOS:000207787600005
PM 19283532
ER

PT J
AU Rijntjes, Michel
   Haevernick, Kerstin
   Barzel, Anne
   Van den bussche, Hendrik
   Ketels, Gesche
   Weiller, Cornelius
AF Rijntjes, Michel
   Haevernick, Kerstin
   Barzel, Anne
   Van den bussche, Hendrik
   Ketels, Gesche
   Weiller, Cornelius
TI Repeat Therapy for Chronic Motor Stroke: A Pilot Study for Feasibility and Efficacy
SO NEUROREHABILITATION AND NEURAL REPAIR
LA English
DT Article
DE Stroke; Recovery; Constraint-induced movement therapy; Treatment outcome
ID induced movement therapy; randomized controlled-trial; enhanced physical therapy; upper extremity function; arm function; clinical-trial; learned nonuse; single-blind; forced use; rehabilitation
AB Background. Therapeutic interventions improve outcomes in the acute and chronic phase after motor stroke, but a significant amount of this improvement is usually lost after more than 1 year. Patients might profit from a second course of intensive physiotherapy, but this has not been investigated. Objective. The feasibility and effect of a second phase of physiotherapy was examined 2 years after the first one. Methods. A total of 12 patients with chronic stroke were instructed to wear a constraining splint on the affected elbow and hand while awake for 4 weeks and practice individually tailored tasks 2 hours per day. Motor tests for assessment included the Motor Activity Log, Wolf Motor Function Test, and 9-Hole Peg Test. Results. In the 11 patients who were available for postintervention assessment, the deterioration in the amount and quality of movement that had occurred since the first therapy was largely recouped. Patients who wore the constraint more than 80% of waking hours during the second therapy showed a clear secondary improvement in all tests, in some surpassing the level reached after the first therapy. Conclusions. A repeated bout of home-based CIMT 2 years after initial training is feasible with relatively little time and effort provided by a therapist and can lead to further improvement.
C1 [Rijntjes, Michel; Weiller, Cornelius] Univ Clin Freiburg, Dept Neurol, Freiburg, Germany.
   [Haevernick, Kerstin; Ketels, Gesche] Univ Clin Hamburg Eppendorf, Dept Physiotherapy, Hamburg, Germany.
   [Barzel, Anne; van den Bussche, Hendrik] Univ Clin Hamburg Eppendorf, Dept Gen Med, Hamburg, Germany.
RP Rijntjes, M (通讯作者)，Univ Freiburg, Dept Neurol, Breisacher Str 64, D-79106 Freiburg, Germany.
EM michel.rijntjes@uniklinik-freiburg.de
FU Stiftung Deutsche Schlaganfallhilfe
CR Broeks J, 1999, DISABIL REHABIL, V21, P357
   Dobkin B, 2005, NEUROREHAB NEURAL RE, V19, P276, DOI 10.1177/1545968305281892
   Dobkin B, 2007, NEUROREHAB NEURAL RE, V21, P3, DOI 10.1177/1545968306297329
   Feys H, 2004, STROKE, V35, P924, DOI 10.1161/01.STR.0000121645.44752.f7
   Feys H, 1998, STROKE, V29, P785, DOI 10.1161/01.STR.29.4.785
   Green J, 2002, LANCET, V359, P199, DOI 10.1016/S0140-6736(02)07443-3
   Johansen-berg H, 2002, BRAIN, V125, P2731, DOI 10.1093/brain/awf282
   Kwakkel G, 2002, J NEUROL NEUROSUR PS, V72, P473
   Kwakkel G, 1997, STROKE, V28, P1550, DOI 10.1161/01.STR.28.8.1550
   Kwakkel G, 1999, LANCET, V354, P191, DOI 10.1016/S0140-6736(98)09477-X
   Langhammer B, 2003, CLIN REHABIL, V17, P731, DOI 10.1191/0269215503cr670oa
   Liepert J, 2000, STROKE, V31, P1210, DOI 10.1161/01.STR.31.6.1210
   Miltner W, 1999, STROKE, V30, P586, DOI 10.1161/01.STR.30.3.586
   Morris D, 2001, ARCH PHYS MED REHAB, V82, P750, DOI 10.1053/apmr.2001.23183
   Page S, 2004, ARCH PHYS MED REHAB, V85, P1377, DOI 10.1016/j.apmr.2003.12.031
   Page S, 2004, ARCH PHYS MED REHAB, V85, P14, DOI 10.1016/S0003-9993(03)00481-7
   Powell J, 1999, STROKE, V30, P1384, DOI 10.1161/01.STR.30.7.1384
   Rijntjes M, 2005, NEUROREHAB NEURAL RE, V19, P238, DOI 10.1177/1545968305279205
   Sterr A, 2002, ARCH PHYS MED REHAB, V83, P1726, DOI 10.1053/apmr.2002.35660
   Sunderland A, 1992, J NEUROL NEUROSUR PS, V55, P530, DOI 10.1136/jnnp.55.7.530
   Sunderland A, 1994, J NEUROL NEUROSUR PS, V57, P856, DOI 10.1136/jnnp.57.7.856
   Taub E, 2006, STROKE, V37, P1045, DOI 10.1161/01.STR.0000206463.66461.97
   Taub E, 2002, NAT REV NEUROSCI, V3, P228, DOI 10.1038/nrn754
   Uswatte G, 2006, NEUROLOGY, V67, P1189, DOI 10.1212/01.wnl.0000238164.90657.c2
   Uswatte G, 2005, STROKE, V36, P2493, DOI 10.1161/01.STR.0000185928.90848.2e
   Van DLJ, 1999, STROKE, V30, P2369, DOI 10.1161/01.STR.30.11.2369
   Wolf S, 1989, EXP NEUROL, V104, P125, DOI 10.1016/S0014-4886(89)80005-6
   Wolf S, 2005, NEUROREHAB NEURAL RE, V19, P194, DOI 10.1177/1545968305276663
   Wolf S, 2006, JAMA-J AM MED ASSOC, V296, P2095, DOI 10.1001/jama.296.17.2095
   Wu C, 2007, NEUROREHAB NEURAL RE, V21, P460, DOI 10.1177/1545968307303411
NR 30
TC 17
Z9 17
U1 0
U2 5
PU SAGE PUBLICATIONS INC
PI THOUSAND OAKS
PA 2455 TELLER RD, THOUSAND OAKS, CA 91320 USA
SN 1545-9683
EI 
J9 NEUROREHAB NEURAL RE
PD MAR 15
PY 2009
VL 23
IS 3
BP 275
EP 280
DI 10.1177/1545968308324226
PG 6
WC Clinical Neurology; Rehabilitation
SC Neurosciences & Neurology; Rehabilitation
GA 410NF
UT WOS:000263583700010
PM 19017785
ER

PT J
AU Miyamoto, Sayaka
   Kondo, Takeo
   Suzukamo, Yoshimi
   Michimata, Akira
   Izumi, Shin-Ichi
AF Miyamoto, Sayaka
   Kondo, Takeo
   Suzukamo, Yoshimi
   Michimata, Akira
   Izumi, Shin-ichi
TI Reliability and Validity of the Manual Function Test in Patients with Stroke
SO AMERICAN JOURNAL OF PHYSICAL MEDICINE & REHABILITATION
LA English
DT Article
DE Upper Limb; Stroke; ADL; Validation Studies
ID upper extremity function; upper-limb function; motor function-test; research arm test; interrater reliability; ability test; rehabilitation; sensitivity; performance; hemiparesis
AB Objective: The Manual Function test (MFT) is an upper-limb function assessment measure for hemiparetic patients after stroke. This study represents the reliability and validity of the MFT. Design: Ninety patients within half a year after stroke onset were hospitalized from August 2005 through November 2006. Test-retest reliability, interrater reliability, and internal consistency reliability of MFT were investigated. Validity of the MFT was evaluated with the Brunnstrom Stage, the Stroke Impairment Assessment Set, and the Barthel Index. Results: The test-retest reliability coefficient and interrater reliability of the were consistently above 0.95. Cronbach's a coefficient as internal MFT. consistency of eight items was also 0.95. With respect to the validity of the it had a correlation of >0.8 with both the Brunnstrom Stage and the MFT, Stroke Impairment Assessment Set. The correlation among task items within each category was also high. There was a higher correlation (p = 0.647) between the MFT and Barthel Index. Among the Barthel Index items, "dressing" had the highest correlation with the MFT, which indicates that upper-limb functions and degree of independence in dressing are highly correlated. Conclusions: It was concluded that the MFT offers reliable and valid methods for assessing for upper-limb functional disorders.
C1 [Miyamoto, Sayaka; Kondo, Takeo; Suzukamo, Yoshimi; Michimata, Akira; Izumi, Shin-Ichi] Tohoku Univ, Grad Sch Med, Dept Phys Med & Rehabil, Aoba Ku, Sendai, Miyagi 9808575, Japan.
   [Miyamoto, Sayaka] Takeda Gen Hosp, Fukushima, Japan.
RP Suzukamo, Y (通讯作者)，Tohoku Univ, Grad Sch Med, Dept Phys Med & Rehabil, Aoba Ku, 2-1 Seiryo Cho, Sendai, Miyagi 9808575, Japan.
CR Barreca S, 2005, ARCH PHYS MED REHAB, V86, P1616, DOI 10.1016/j.apmr.2005.03.017
   Bland J, 1986, LANCET, V1, P307, DOI 10.1016/s0140-6736(86)90837-8
   Brunnstrom S, 1970, MOVEMENT THERAPY HEM, V0, P0
   Chae J, 2003, AM J PHYS MED REHAB, V82, P1, DOI 10.1097/00002060-200301000-00001
   Chino N, 1997, SIAS FIM FUNCTIONAL, V0, P3
   Domen K, 1995, JPN J REHABIL MED, V32, P113, DOI 10.2490/jjrm1963.32.113
   Fayers P, 2000, QUALITY LIFE ASSESSM, V0, P43
   Folstein M, 1975, J PSYCHIAT RES, V12, P189, DOI 10.1016/0022-3956(75)90026-6
   Granger C, 1989, ARCH PHYS MED REHAB, V70, P100
   Granger C, 1979, ARCH PHYS MED REHAB, V60, P14
   Hsieh C, 1998, AGE AGEING, V27, P107, DOI 10.1093/ageing/27.2.107
   Ikuta M, 1993, JJOT, V27, P633
   Jonson M, 1951, J BONE JOINT SURG AM, V33, P698
   Kaneko T, 1974, JPN J PHYS THER OCCU, V8, P197
   Kopp B, 1997, ARCH PHYS MED REHAB, V78, P615, DOI 10.1016/S0003-9993(97)90427-5
   Lyle R, 1981, INT J REHABIL RES, V4, P483, DOI 10.1097/00004356-198112000-00001
   Lynden P, 1991, STROKE, V22, P1345
   Mahoney FI, 1965, MD STATE MED J, V14, P61
   Michimata A, 2008, TOHOKU J EXP MED, V214, P257, DOI 10.1620/tjem.214.257
   Moriyama S, 2003, UPPER EXTREMITY FUNC, V0, P115
   Moriyama S, 1987, P JOINT JAP CHIN STR, V0, P114
   Moriyama S, 1991, JJOT, V10, P108
   Morris D, 2001, ARCH PHYS MED REHAB, V82, P750, DOI 10.1053/apmr.2001.23183
   Nakamura R, 1992, TOHOKU J EXP MED, V168, P11, DOI 10.1620/tjem.168.11
   Sonoda S, 1995, JPN J REHABIL MED, V32, P123
   Van DLJ, 2001, ARCH PHYS MED REHAB, V82, P14, DOI 10.1053/apmr.2001.18668
   Walker C, 2004, J NEUROL NEUROSUR PS, V75, P43
   Walker M, 1991, J NEUROL NEUROSUR PS, V54, P699, DOI 10.1136/jnnp.54.8.699
   Whitall J, 2006, ARCH PHYS MED REHAB, V87, P656, DOI 10.1016/j.apmr.2006.02.004
   Wolf S, 1989, EXP NEUROL, V104, P125, DOI 10.1016/S0014-4886(89)80005-6
NR 30
TC 71
Z9 72
U1 2
U2 3
PU LIPPINCOTT WILLIAMS & WILKINS
PI PHILADELPHIA
PA TWO COMMERCE SQ, 2001 MARKET ST, PHILADELPHIA, PA 19103 USA
SN 0894-9115
EI 
J9 AM J PHYS MED REHAB
PD MAR 15
PY 2009
VL 88
IS 3
BP 247
EP 255
DI 10.1097/PHM.0b013e3181951133
PG 9
WC Rehabilitation; Sport Sciences
SC Rehabilitation; Sport Sciences
GA 430XX
UT WOS:000265027000009
PM 19106794
ER

PT J
AU Clarkson, AN
   Carmichael, ST
AF Clarkson, Andrew
   Carmichael, S
TI Cortical excitability and post-stroke recovery
SO BIOCHEMICAL SOCIETY TRANSACTIONS
LA English
DT Article
DE brain-derived neurotrophic factor (BDNF); cerebral ischaemia; gamma-aminobutyric acid (GABA); long-term potentiation (LTP); peri-infarct cortex; post-stroke recovery
ID neurotrophic factor; gaba(a) receptor; neocortical infarction; behavioral recovery; enhances cognition; neuronal-activity; alpha-5 subunit; motor recovery; stroke; rat
AB Stroke is the leading cause of adult disability. Recent studies show that the brain can engage in a limited process of neural repair after stroke: re-mapping of sensory and motor function and sprouting of new connections in peri-infarct cortex surrounding the stroke. changes in cortical sensory and motor maps and alterations in axonal structure are dependent on patterned neuronal activity. The central cellular process in these events is alteration in neuronal response to incoming inputs - manipulations that increase neuronal firing to a given input are likely to induce changes in neuronal structure and alterations in cortical maps. Because post-stroke neural repair and recovery also involves neuronal sprouting and re-mapping of cortical sensory and motor representations, it has been assumed that changes in neuronal excitability underlie neural repair.
C1 [Clarkson, Andrew N.; Carmichael, S. Tomas] Univ Calif Los Angeles, David Geffen Sch Med, Dept Neurol, Los Angeles, CA 90095 USA.
RP Clarkson, AN (通讯作者)，Univ Calif Los Angeles, David Geffen Sch Med, Dept Neurol, Los Angeles, CA 90095 USA.
EM anclarkson@ucla.edu; scarmichael@mednet.ucla.edu
FU Dr Miriam and Sheldon G. Adelson Medical Research Foundation; Larry L. Hillblom Foundation
CR Alonso-alonso M, 2007, CEREBROVASC DIS, V24 Suppl 1, P157, DOI 10.1159/000107392
   Atack J, 2006, NEUROPHARMACOLOGY, V51, P1023, DOI 10.1016/j.neuropharm.2006.04.018
   Calautti C, 2003, STROKE, V34, P1553, DOI 10.1161/01.STR.0000071761.36075.A6
   Carmichael S, 2001, NEUROBIOL DIS, V8, P910, DOI 10.1006/nbdi.2001.0425
   Carmichael S, 2002, J NEUROSCI, V22, P6062
   Carmichael S, 2005, EXP NEUROL, V193, P291, DOI 10.1016/j.expneurol.2005.01.004
   Carmichael S, 2006, ANN NEUROL, V59, P735, DOI 10.1002/ana.20845
   Cheeran B, 2008, J PHYSIOL-LONDON, V586, P5717, DOI 10.1113/jphysiol.2008.159905
   Collinson N, 2002, J NEUROSCI, V22, P5572
   Conner J, 2005, NEURON, V46, P173, DOI 10.1016/j.neuron.2005.03.003
   Crestani F, 2002, P NATL ACAD SCI USA, V99, P8980, DOI 10.1073/pnas.142288699
   Dawson G, 2006, J PHARMACOL EXP THER, V316, P1335, DOI 10.1124/jpet.105.092320
   Dijkhuizen R, 2003, J NEUROSCI, V23, P510, DOI 10.1523/JNEUROSCI.23-02-00510.2003
   Dobkin B, 2003, CLIN SCI NEUROREHABI, V0, P0
   Dobkin B, 2008, NAT CLIN PRACT NEURO, V4, P76, DOI 10.1038/ncpneuro0709
   Goff D, 2008, NEUROPSYCHOPHARMACOL, V33, P465, DOI 10.1038/sj.npp.1301444
   Hampson R, 1998, J NEUROSCI, V18, P2748
   Hummel F, 2006, LANCET NEUROL, V5, P708, DOI 10.1016/S1474-4422(06)70525-7
   Krakauer J, 2006, CURR OPIN NEUROL, V19, P84, DOI 10.1097/01.wco.0000200544.29915.cc
   Lai S, 2002, STROKE, V33, P1840, DOI 10.1161/01.STR.0000019289.15440.F2
   Lauterborn J, 2003, J PHARMACOL EXP THER, V307, P297, DOI 10.1124/jpet.103.053694
   Macdonald E, 2007, NEUROREHAB NEURAL RE, V21, P486, DOI 10.1177/1545968307305521
   Ng Y, 2007, STROKE, V38, P2309, DOI 10.1161/STROKEAHA.106.475483
   Nudo R, 2006, CURR OPIN NEUROBIOL, V16, P638, DOI 10.1016/j.conb.2006.10.004
   Ploughman M, 2009, STROKE, V40, P1490, DOI 10.1161/STROKEAHA.108.531806
   Rex C, 2006, J NEUROPHYSIOL, V96, P677, DOI 10.1152/jn.00336.2006
   Stroemer R, 1995, STROKE, V26, P2135, DOI 10.1161/01.STR.26.11.2135
   Stroemer R, 1998, STROKE, V29, P2381, DOI 10.1161/01.STR.29.11.2381
NR 28
TC 20
Z9 21
U1 0
U2 10
PU PORTLAND PRESS LTD
PI LONDON
PA THIRD FLOOR, EAGLE HOUSE, 16 PROCTER STREET, LONDON WC1V 6 NX, ENGLAND
SN 0300-5127
EI 
J9 BIOCHEM SOC T
PD DEC 15
PY 2009
VL 37
IS 
BP 1412
EP 1414
DI 10.1042/BST0371412
PG 3
WC Biochemistry & Molecular Biology
SC Biochemistry & Molecular Biology
GA 531EK
UT WOS:000272646000050
PM 19909287
ER

PT J
AU Wittenberg, GF
   Schaechter, JD
AF Wittenberg, George
   Schaechter, Judith
TI The neural basis of constraint-induced movement therapy
SO CURRENT OPINION IN NEUROLOGY
LA English
DT Article
DE MRI; neurophysiology; plasticity stroke; rehabilitation; transcranial magnetic stimulation
ID chronic stroke patient; transcranial magnetic stimulation; randomized clinical-trial; motor cortex plasticity; forced-use; cortical reorganization; rehabilitative therapy; upper extremity; dependent plasticity; learned nonuse
AB Purpose of review This review describes our current understanding of the changes in brain function and structure that occur in response to an intensive form of motor rehabilitation, constraint-induced movement therapy (CIMT), that has been shown to be efficacious in promoting in motor function of the paretic upper limb of stroke patients. Recent findings Studies using transcranial magnetic stimulation have demonstrated consistently an increase in the size of the representation of paretic hand muscles in the ipsilesional motor cortex after CIMT. This motor map expansion occurs in response to CIMT delivered at all time periods after stroke, from within days to after several years. Functional neuroimaging studies have shown varying patterns of change in activation within the sensorimotor network after CIMT. This variability may depend on the extent of stroke-induced damage to the corticospinal tract, the major descending motor pathway in the brain. This variability may also stem from interacting plastic changes in brain structure occurring in response to CIMT. Summary CIMT is the first well defined poststroke motor rehabilitation to have identified changes in brain function and structure that accompany gains in motor function of the paretic upper limb. However, a causal link between observed changes in brain function/structure and motor gains due to CIMT has not yet been established. There is still much work to be done to understand the relationship between changes in brain function/structure and gains in motor function. Such studies should employ rigorous experimental controls to enable strong conclusions to be drawn regarding the neural effects of CIMT and how those effects confer behavioral efficacy of the therapy.
C1 [Wittenberg, George F.] Univ Maryland, Sch Med, Ctr Geriatr Res Educ & Clin,Dept Phys Therapy & R, VA Maryland Helathcare Syst,Dept Neurol, Baltimore, MD 21201 USA.
   [Wittenberg, George F.] Univ Maryland, Sch Med, Program Neurosci, Baltimore, MD 21201 USA.
   [Schaechter, Judith D.] Athinoula A Martinos Ctr Biomed Imaging, MGH, HST, Charlestown, MA USA.
   [Schaechter, Judith D.] Harvard Univ, Sch Med, Dept Radiol, Boston, MA 02115 USA.
RP Wittenberg, GF (通讯作者)，GRECC, Vet Affairs Med Ctr, 10N Greene St BT-18-GR, Baltimore, MD 21201 USA.
EM GWittenb@GRECC.UMaryland.edu
FU NATIONAL INSTITUTE ON AGING [P30AG028747] Funding Source: NIH RePORTER; NIA NIH HHS [P30 AG028747] Funding Source: Medline
CR Boake C, 2007, NEUROREHAB NEURAL RE, V21, P14, DOI 10.1177/1545968306291858
   Butefisch C, 2000, P NATL ACAD SCI USA, V97, P3661, DOI 10.1073/pnas.050350297
   Chouinard P, 2006, EXP NEUROL, V201, P375, DOI 10.1016/j.expneurol.2006.04.037
   Cramer S, 2008, ANN NEUROL, V63, P549, DOI 10.1002/ana.21412
   Dancause N, 2005, J NEUROSCI, V25, P10167, DOI 10.1523/JNEUROSCI.3256-05.2005
   Dong Y, 2006, STROKE, V37, P1552, DOI 10.1161/01.STR.0000221281.69373.4e
   Dromerick A, 2000, STROKE, V31, P2984, DOI 10.1161/01.STR.31.12.2984
   Duncan P, 1994, STROKE, V25, P1181, DOI 10.1161/01.STR.25.6.1181
   Gauthier L, 2008, STROKE, V39, P1520, DOI 10.1161/STROKEAHA.107.502229
   Gauthier L, 2009, STROKE, V40, P2468, DOI 10.1161/STROKEAHA.109.548347
   Hallett M, 2007, NEURON, V55, P187, DOI 10.1016/j.neuron.2007.06.026
   Hamzei F, 2008, EXP BRAIN RES, V190, P329, DOI 10.1007/s00221-008-1474-x
   Hamzei F, 2006, NEUROIMAGE, V31, P710, DOI 10.1016/j.neuroimage.2005.12.035
   Johansen-berg H, 2002, BRAIN, V125, P2731, DOI 10.1093/brain/awf282
   Kuhnke N, 2008, DEV MED CHILD NEUROL, V50, P898, DOI 10.1111/j.1469-8749.2008.03119.x
   Kunkel A, 1999, ARCH PHYS MED REHAB, V80, P624, DOI 10.1016/S0003-9993(99)90163-6
   Levy C, 2001, AM J PHYS MED REHAB, V80, P4, DOI 10.1097/00002060-200101000-00003
   Liepert J, 1998, NEUROSCI LETT, V250, P5, DOI 10.1016/S0304-3940(98)00386-3
   Liepert J, 2000, STROKE, V31, P1210, DOI 10.1161/01.STR.31.6.1210
   Liepert J, 2001, J NEUROL, V248, P315, DOI 10.1007/s004150170207
   Maier I, 2008, J NEUROSCI, V28, P9386, DOI 10.1523/JNEUROSCI.1697-08.2008
   May A, 2006, CURR OPIN NEUROL, V19, P407, DOI 10.1097/01.wco.0000236622.91495.21
   Miltner W, 1999, STROKE, V30, P586, DOI 10.1161/01.STR.30.3.586
   Nudo R, 2007, STROKE, V38, P840, DOI 10.1161/01.STR.0000247943.12887.d2
   Nudo R, 1996, J NEUROSCI, V16, P785
   Ostendorf C, 1981, PHYS THER, V61, P1022, DOI 10.1093/ptj/61.7.1022
   Park S, 2004, NEUROREHAB NEURAL RE, V18, P95, DOI 10.1177/0888439004265113
   Pascualleone A, 1995, J NEUROPHYSIOL, V74, P1037, DOI 10.1152/jn.1995.74.3.1037
   Ro T, 2006, NEUROCASE, V12, P50, DOI 10.1080/13554790500493415
   Sawaki L, 2008, NEUROREHAB NEURAL RE, V22, P505, DOI 10.1177/1545968308317531
   Schaechter J, 2002, NEUROREHAB NEURAL RE, V16, P326, DOI 10.1177/154596830201600403
   Schaechter J, 2009, HUM BRAIN MAPP, V0, P0
   Schaechter J, 2006, BRAIN, V129, P2722, DOI 10.1093/brain/awl214
   Tarkka I, 2008, NEUROL RES, V30, P504, DOI 10.1179/016164107X252519
   Taub E, 1993, ARCH PHYS MED REHAB, V74, P347
   Taub E, 1994, J EXP ANAL BEHAV, V61, P281, DOI 10.1901/jeab.1994.61-281
   Van DLJ, 1999, STROKE, V30, P2369, DOI 10.1161/01.STR.30.11.2369
   Wittenberg G, 2003, NEUROREHAB NEURAL RE, V17, P48, DOI 10.1177/0888439002250456
   Wolf S, 1989, EXP NEUROL, V104, P125, DOI 10.1016/S0014-4886(89)80005-6
   Wolf S, 2006, JAMA-J AM MED ASSOC, V296, P2095, DOI 10.1001/jama.296.17.2095
   Ziemann U, 2001, BRAIN, V124, P1171, DOI 10.1093/brain/124.6.1171
NR 41
TC 40
Z9 40
U1 0
U2 10
PU LIPPINCOTT WILLIAMS & WILKINS
PI PHILADELPHIA
PA TWO COMMERCE SQ, 2001 MARKET ST, PHILADELPHIA, PA 19103 USA
SN 1350-7540
EI 
J9 CURR OPIN NEUROL
PD DEC 15
PY 2009
VL 22
IS 6
BP 582
EP 588
DI 10.1097/WCO.0b013e3283320229
PG 7
WC Clinical Neurology; Neurosciences
SC Neurosciences & Neurology
GA 529UK
UT WOS:000272544100004
PM 19741529
ER

PT J
AU Smith, PS
   Dinse, HR
   Kalisch, Tobias
   Johnson, Mark
   Walker-batson, Delaina
AF Smith, Patricia
   Dinse, Hubert
   Kalisch, Tobias
   Johnson, Mark
   Walker-batson, Delaina
TI Effects of Repetitive Electrical Stimulation to Treat Sensory Loss in Persons Poststroke
SO ARCHIVES OF PHYSICAL MEDICINE AND REHABILITATION
LA English
DT Article
DE Rehabilitation; Stroke; Upper extremity
ID stroke; discrimination
AB Smith PS, Dinse HR, Kalisch T, Johnson M, Walker-Batson D. Effects of repetitive electrical stimulation to treat sensory loss in persons poststroke. Arch Phys Med Rehabit 2009;90:2108-11. Objective: To explore the effectiveness of repetitive electrical stimulation referred to here as tactile coactivation and to improve sensory discrimination and function in the most involved hand of a person recovering from stroke. Design: Pre-experimental 1-group (n=4) design with multiple measures. Setting: Outpatient stroke treatment center. Participants: Subjects with 6 months or longer poststroke with self-reported sensory loss and a mild motor impairment in the most involved hand. Intervention: Electrical stimulation (coactivation) of the fingers of the involved hand for 90 minutes 4 days a week for 6 weeks. Main Outcome Measures: Primary-dependent measures included touch threshold, tactile acuity, haptic object recognition, motor tapping task, pegboard activities, and functional tasks from the Wolf Motor Function Test. Results: Posttreatment assessments revealed improvements in sensory discrimination and motor task performance in all subjects in varying degrees; these results held 4 weeks posttreatment. Conclusions: The type of repetitive electrical stimulation or tactile coactivation used in this study has not been explored previously in subjects with sensory loss caused by stroke. The results of this pilot study suggest that coactivation may have the potential to be a useful therapeutic modality for this population.
C1 [Smith, Patricia S.] Univ Texas SW Med Ctr Dallas, Dept Phys Therapy, Dallas, TX 75239 USA.
   [Johnson, Mark] Univ Texas SW Med Ctr Dallas, Dept Neurol, Dallas, TX 75239 USA.
   [Dinse, Hubert R.; Kalisch, Tobias] Ruhr Univ Bochum, Inst Neuroinformat, Dept Theoret Biol, Neural Plast Lab, Bochum, Germany.
   [Walker-Batson, Delaina] Univ Texas SW Med Ctr Dallas, Texas Womans Univ, Stroke Ctr Dallas, Dallas, TX 75239 USA.
RP Smith, PS (通讯作者)，Univ Texas SW Med Ctr Dallas, Dept Phys Therapy, 5323 Harry Hines Blvd, Dallas, TX 75239 USA.
EM patricia.smith@utsouthwestern.edu
FU University of Texas Southwestern Medical Center MobilityFoundation
CR Brott T, 1989, STROKE, V20, P864, DOI 10.1161/01.STR.20.7.864
   Dinse H, 2005, ACM T APPL PERCEPT, V2, P71, DOI 10.1145/1060581.1060583
   Dinse H, 2003, SCIENCE, V301, P91, DOI 10.1126/science.1085423
   Dinse H, 2006, ANN NEUROL, V60, P88, DOI 10.1002/ana.20862
   Duncan P, 1983, PHYS THER, V63, P1606, DOI 10.1093/ptj/63.10.1606
   Feys H, 1998, STROKE, V29, P785, DOI 10.1161/01.STR.29.4.785
   Fuglmeyer A, 1975, SCAND J REHABIL MED, V7, P13
   Oldfield R, 1971, NEUROPSYCHOLOGIA, V9, P97, DOI 10.1016/0028-3932(71)90067-4
   Pleger B, 2003, NEURON, V40, P643, DOI 10.1016/S0896-6273(03)00677-9
   Ragert P, 2008, BMC NEUROSCI, V9, P0, DOI 10.1186/1471-2202-9-9
   Rosamond W, 2007, CIRCULATION, V115, P0, DOI 10.1161/CIRCULATIONAHA.106.179918
   Taub E, 1999, J REHABIL RES DEV, V36, P237
   Tyson S, 2008, NEUROREHAB NEURAL RE, V22, P166, DOI 10.1177/1545968307305523
   Vanboven R, 1994, NEUROLOGY, V44, P2361, DOI 10.1212/WNL.44.12.2361
   Wolf S, 2001, STROKE, V32, P1635, DOI 10.1161/01.STR.32.7.1635
NR 15
TC 42
Z9 43
U1 0
U2 6
PU W B SAUNDERS CO-ELSEVIER INC
PI PHILADELPHIA
PA 1600 JOHN F KENNEDY BOULEVARD, STE 1800, PHILADELPHIA, PA 19103-2899 USA
SN 0003-9993
EI 
J9 ARCH PHYS MED REHAB
PD DEC 15
PY 2009
VL 90
IS 12
BP 2108
EP 2111
DI 10.1016/j.apmr.2009.07.017
PG 4
WC Rehabilitation; Sport Sciences
SC Rehabilitation; Sport Sciences
GA 592YF
UT WOS:000277417200020
PM 19969176
ER

PT J
AU Kim, Chong-Tae
   Han, James
   Kim, Heakyung
AF Kim, Chong-tae
   Han, James
   Kim, Heakyung
TI Pediatric Stroke Recovery: A Descriptive Analysis
SO ARCHIVES OF PHYSICAL MEDICINE AND REHABILITATION
LA English
DT Article
DE Rehabilitation; Stroke
ID arterial ischemic-stroke; gross motor function; copenhagen stroke; cerebrovascular-disease; childhood stroke; cerebral-palsy; children; rehabilitation; prognosis; brain
AB Kim C-T, Han J, Kim H. Pediatric stroke recovery: a descriptive analysis. Arch Phys Med Rehabil 2009; 90:657-62. Objective: To investigate recovery patterns and potential prognostic factors of pediatric stroke. Design: Retrospective study. Setting: Acute rehabilitation at a university-based children's hospital. Participants: Children (N=44; 25 boys, 19 girls; age range, 8mo-17y) with diagnosis of first-ever stroke. Interventions: Not applicable. Main Outcome Measures: Functional outcomes at discharge and 1-year follow-up. Modified Brunnstrom stages, Gross Motor Function Classification System, activities of daily living (ADLs), swallowing, speech, and sphincter function were measured. Results: Recovery of swallowing function occurred earlier than other functions in the first 2 to 3 months poststroke. Less than half of the patients were able to use the affected arms and legs without assistive devices. Eleven of 32 patients who initially had poor body control became ambulatory without assistive devices. A total of 18 of 44 patients were able to walk without assistive devices. Bilateral hemisphere lesions and flaccid muscle tone of the affected extremity at stroke onset had a less favorable prognosis in terms of ambulation and ADLs. Hemorrhagic strokes without surgical complications had a better prognosis than nonhemorrhagic strokes. Conclusions: Similar to the adult stroke population, most of the functional recovery in pediatric stroke occurs within the first 2 to 3 months after stroke, but the quality of functional recovery was better in the pediatric population. The lesion size of the stroke was found to be related to prognosis. Additional large cohort studies are suggested to understand the complex similarities and differences in recovery between pediatric and adult stroke.
C1 [Kim, Chong-Tae; Kim, Heakyung] Childrens Hosp Philadelphia, Div Child Dev Rehabil Med & Metab Dis, Philadelphia, PA 19104 USA.
   [Kim, Chong-Tae; Han, James; Kim, Heakyung] Univ Penn, Dept Phys Med & Rehabil, Philadelphia, PA 19104 USA.
RP Kim, CT (通讯作者)，Childrens Hosp Philadelphia, Div Child Dev Rehabil Med & Metab Dis, 3405 Civ Ctr Blvd, Philadelphia, PA 19104 USA.
EM kim@email.chop.edu
CR Broderick J, 1993, J CHILD NEUROL, V8, P250, DOI 10.1177/088307389300800308
   Chappell J, 2003, ELECTRON BUS, V29, P41
   De SE, 2000, DEV MED CHILD NEUROL, V42, P313, DOI 10.1017/S0012162200000554
   Delsing B, 2001, PEDIATR NEUROL, V24, P283, DOI 10.1016/S0887-8994(01)00245-4
   Deveber G, 2000, J CHILD NEUROL, V15, P316, DOI 10.1177/088307380001500508
   Eegolofsson O, 1983, ACTA PAEDIATR SCAND, V72, P391, DOI 10.1111/j.1651-2227.1983.tb09734.x
   Formisano R, 2005, ARCH PHYS MED REHAB, V86, P308, DOI 10.1016/j.apmr.2004.08.001
   Ganesan V, 2000, DEV MED CHILD NEUROL, V42, P455, DOI 10.1017/S0012162200000852
   Gassaway J, 2005, ARCH PHYS MED REHAB, V86, P0, DOI 10.1016/j.apmr.2005.08.114
   Golomb M, 2001, ANN NEUROL, V50, P163, DOI 10.1002/ana.1078
   Gordon A, 2002, J CHILD NEUROL, V17, P429, DOI 10.1177/088307380201700606
   Gowland C, 1987, STROKE REHABILITATIO, V0, P217
   Hendricks H, 2002, ARCH PHYS MED REHAB, V83, P1629, DOI 10.1053/apmr.2002.35473
   Hurvitz E, 2004, TOP STROKE REHABIL, V11, P51
   Jorgensen H, 1995, ARCH PHYS MED REHAB, V76, P406, DOI 10.1016/S0003-9993(95)80568-0
   Jorgensen H, 1995, ARCH PHYS MED REHAB, V76, P27, DOI 10.1016/S0003-9993(95)80038-7
   Katrak P, 1998, ARCH PHYS MED REHAB, V79, P758, DOI 10.1016/S0003-9993(98)90352-5
   Kelly P, 2003, ARCH PHYS MED REHAB, V84, P968, DOI 10.1016/S0003-9993(03)00040-6
   Kelly-hayes M, 1989, J NEUROL REHABIL, V3, P65
   Kolk A, 2000, J CHILD NEUROL, V15, P581, DOI 10.1177/088307380001500903
   Kraft G, 1992, ARCH PHYS MED REHAB, V73, P220
   Lipson D, 2005, INT J REHABIL RES, V28, P303, DOI 10.1097/00004356-200512000-00002
   Liu K, 1998, MED POSTACUTE CARE Q, V0, P0
   Lynch J, 2002, PEDIATRICS, V109, P116, DOI 10.1542/peds.109.1.116
   Mancuso P, 1994, CHILD NERV SYST, V10, P131, DOI 10.1007/BF00302778
   Maulden S, 2005, ARCH PHYS MED REHAB, V86, P0, DOI 10.1016/j.apmr.2005.08.119
   Mercuri E, 2004, PEDIATRICS, V113, P95, DOI 10.1542/peds.113.1.95
   Nakayama H, 1994, ARCH PHYS MED REHAB, V75, P394, DOI 10.1016/0003-9993(94)90161-9
   Olsen T, 1990, STROKE, V21, P247, DOI 10.1161/01.STR.21.2.247
   Palisano R, 1997, DEV MED CHILD NEUROL, V39, P214, DOI 10.1111/j.1469-8749.1997.tb07414.x
   Paolucci S, 2003, STROKE, V34, P2861, DOI 10.1161/01.STR.0000102902.39759.D3
   Rosenbaum P, 2002, JAMA-J AM MED ASSOC, V288, P1357, DOI 10.1001/jama.288.11.1357
   Russell D, 1998, DEV MED CHILD NEUROL, V40, P693
   Sarno M, 1979, STROKE, V10, P663, DOI 10.1161/01.STR.10.6.663
   Satoh S, 1991, STROKE, V22, P586, DOI 10.1161/01.STR.22.5.586
   Schoenberg B, 1978, NEUROLOGY, V28, P763, DOI 10.1212/WNL.28.8.763
   Skilbeck C, 1983, J NEUROL NEUROSUR PS, V46, P5, DOI 10.1136/jnnp.46.1.5
   Taub E, 1997, TOP STROKE REHABIL, V3, P38, DOI 10.1080/10749357.1997.11754128
   Twitchell T, 1951, BRAIN, V74, P443, DOI 10.1093/brain/74.4.443
   Vannucci S, 2004, J EXP BIOL, V207, P3149, DOI 10.1242/jeb.01064
   Wade D, 1986, J NEUROL NEUROSUR PS, V49, P11, DOI 10.1136/jnnp.49.1.11
   Wade D, 1993, J NEUROL NEUROSUR PS, V46, P512
   Yager J, 1997, NEUROSCI BIOBEHAV R, V21, P167, DOI 10.1016/S0149-7634(96)00006-1
NR 43
TC 33
Z9 34
U1 0
U2 15
PU W B SAUNDERS CO-ELSEVIER INC
PI PHILADELPHIA
PA 1600 JOHN F KENNEDY BOULEVARD, STE 1800, PHILADELPHIA, PA 19103-2899 USA
SN 0003-9993
EI 
J9 ARCH PHYS MED REHAB
PD APR 15
PY 2009
VL 90
IS 4
BP 657
EP 662
DI 10.1016/j.apmr.2008.10.016
PG 6
WC Rehabilitation; Sport Sciences
SC Rehabilitation; Sport Sciences
GA 432TD
UT WOS:000265156200018
PM 19345783
ER

PT J
AU Sharma, Nikhil
   Simmons, LH
   Jones, PS
   Day, DJ
   Carpenter, TA
   Pomeroy, VM
   Warburton, EA
   Baron, Jean-Claude
AF Sharma, Nikhil
   Simmons, Lucy
   Jones, P
   Day, Diana
   Carpenter, T
   Pomeroy, Valerie
   Warburton, Elizabeth
   Baron, Jean-claude
TI Motor Imagery After Subcortical Stroke A Functional Magnetic Resonance Imaging Study
SO STROKE
LA English
DT Article
DE functional imaging; motor imagery; motor recovery; stroke
ID premotor cortex; activation balance; hand movement; foot movement; area; fmri; recovery; system; representation; reorganization
AB Background and Purpose-In recovered subcortical stroke, the pattern of motor network activation during motor execution can appear normal or not, depending on the task. Whether this applies to other aspects of motor function is unknown. We used functional MRI to assess motor imagery (MI), a promising new approach to improve motor function after stroke, and contrasted it to motor execution. Methods-Twenty well-recovered patients with hemiparetic subcortical stroke (14 males; mean age, 66.5 years) and 17 aged-matched control subjects were studied. Extensive behavioral screening excluded 8 patients and 4 control subjects due to impaired MI abilities. Subjects performed MI and motor execution of a paced finger-thumb opposition sequence using a functional MRI paradigm that monitored compliance. Activation within the primary motor cortex (BA4a and 4p), dorsal premotor, and supplementary motor areas was examined. Results-The pattern of activation during affected-hand motor execution was not different from control subjects. Affected-hand MI activation was also largely similar to control subjects, including involvement of BA4, but with important differences: (1) unlike control subjects and the nonaffected hand, activation in BA4a and dorsal premotor was not lower during MI as compared with motor execution; (2) the hemispheric balance of BA4p activation was significantly less lateralized than control subjects; and (3) ipsilesional BA4p activation positively correlated with motor performance. Conclusions-In well-recovered subcortical stroke, the motor system, including ipsilesional BA4, is activated during MI despite the lesion. It, however, remains disorganized in proportion to residual motor impairment. Thus, components of movement upstream from execution appear differentially affected after stroke and could be targeted by rehabilitation in more severely affected patients. (Stroke. 2009;40:1315-1324.)
C1 [Sharma, Nikhil; Simmons, Lucy H.; Jones, P. Simon; Day, Diana J.; Carpenter, T. Adrian; Warburton, Elizabeth A.; Baron, Jean-Claude] Univ Cambridge, Dept Clin Neurosci, Cambridge CB2 2QQ, England.
   [Pomeroy, Valerie M.] Univ E Anglia, Norwich NR4 7TJ, Norfolk, England.
RP Baron, JC (通讯作者)，Univ Cambridge, Addenbrookes Hosp, Dept Clin Neurosci, Box 83, Cambridge CB2 2QQ, England.
EM jcb54@cam.ac.uk
FU The Stroke Association [TSA 2003/10]; Medical Research Council [MRC G0001219]; Wellcome Trust; MRC [G0600986, G9439390, G0001237] Funding Source: UKRI; Medical Research Council [G0001237, G0600986, G9439390] Funding Source: researchfish
CR Alkadhi H, 2005, CEREB CORTEX, V15, P131, DOI 10.1093/cercor/bhh116
   Binkofski F, 2002, J NEUROPHYSIOL, V88, P514, DOI 10.1152/jn.2002.88.1.514
   Calautti C, 2006, BRAIN RES BULL, V70, P1, DOI 10.1016/j.brainresbull.2005.11.001
   Calautti C, 2001, STROKE, V32, P2534, DOI 10.1161/hs1101.097401
   Calautti C, 2003, STROKE, V34, P1553, DOI 10.1161/01.STR.0000071761.36075.A6
   Calautti C, 2007, NEUROIMAGE, V34, P322, DOI 10.1016/j.neuroimage.2006.08.026
   Cramer S, 1997, STROKE, V28, P2518, DOI 10.1161/01.STR.28.12.2518
   Eickhoff S, 2005, NEUROIMAGE, V25, P1325, DOI 10.1016/j.neuroimage.2004.12.034
   Fridman E, 2004, BRAIN, V127, P747, DOI 10.1093/brain/awh082
   Georgopoulos A, 1989, SCIENCE, V243, P234, DOI 10.1126/science.2911737
   Gerloff C, 2006, BRAIN, V129, P791, DOI 10.1093/brain/awh713
   Geyer S, 1996, NATURE, V382, P805, DOI 10.1038/382805a0
   Hotz-boenden-naker S, 2008, NEUROIMAGE, V39, P383, DOI 10.1016/j.neuroimage.2007.07.065
   Jeannerod M, 1995, NEUROPSYCHOLOGIA, V33, P1419, DOI 10.1016/0028-3932(95)00073-C
   Johansen-berg H, 2002, BRAIN, V125, P2731, DOI 10.1093/brain/awf282
   Johansen-berg H, 2002, P NATL ACAD SCI USA, V99, P14518, DOI 10.1073/pnas.222536799
   Johnson S, 2002, J COGNITIVE NEUROSCI, V14, P841, DOI 10.1162/089892902760191072
   Johnson S, 2000, NEUROREPORT, V11, P729, DOI 10.1097/00001756-200003200-00015
   Kimberley T, 2006, NEUROREHAB NEURAL RE, V20, P268, DOI 10.1177/1545968306286958
   Lafleur M, 2002, NEUROIMAGE, V16, P142, DOI 10.1006/nimg.2001.1048
   Lotze M, 2006, COGN BEHAV NEUROL, V19, P135, DOI 10.1097/01.wnn.0000209875.56060.06
   Lotze M, 2006, J NEUROSCI, V26, P6096, DOI 10.1523/JNEUROSCI.4564-05.2006
   Markus H, 1992, STROKE, V23, P668, DOI 10.1161/01.STR.23.5.668
   Muellbacher W, 2002, NATURE, V415, P640, DOI 10.1038/nature712
   Naccarato M, 2006, NEUROIMAGE, V32, P1250, DOI 10.1016/j.neuroimage.2006.05.003
   Nico D, 2004, BRAIN, V127, P120, DOI 10.1093/brain/awh006
   Oldfield R, 1971, NEUROPSYCHOLOGIA, V9, P97, DOI 10.1016/0028-3932(71)90067-4
   Page S, 2007, STROKE, V38, P1293, DOI 10.1161/01.STR.0000260205.67348.2b
   Parsons L, 1995, NATURE, V375, P54, DOI 10.1038/375054a0
   Raghavan P, 2006, BRAIN, V129, P1415, DOI 10.1093/brain/awl070
   Rizzolatti G, 1998, ELECTROEN CLIN NEURO, V106, P283, DOI 10.1016/S0013-4694(98)00022-4
   Schubotz R, 2004, J NEUROSCI, V24, P5467, DOI 10.1523/JNEUROSCI.1169-04.2004
   Sharma N, 2008, NEUROIMAGE, V41, P92, DOI 10.1016/j.neuroimage.2008.02.009
   Sharma N, 2006, STROKE, V37, P1941, DOI 10.1161/01.STR.0000226902.43357.fc
   Sirigu A, 1996, SCIENCE, V273, P1564, DOI 10.1126/science.273.5281.1564
   Solodkin A, 2004, CEREB CORTEX, V14, P1246, DOI 10.1093/cercor/bhh086
   Ward N, 2004, ARCH NEUROL-CHICAGO, V61, P1844, DOI 10.1001/archneur.61.12.1844
   Ward N, 2006, BRAIN, V129, P809, DOI 10.1093/brain/awl002
   Ward N, 2003, BRAIN, V126, P2476, DOI 10.1093/brain/awg245
NR 39
TC 102
Z9 114
U1 1
U2 18
PU LIPPINCOTT WILLIAMS & WILKINS
PI PHILADELPHIA
PA TWO COMMERCE SQ, 2001 MARKET ST, PHILADELPHIA, PA 19103 USA
SN 0039-2499
EI 
J9 STROKE
PD APR 15
PY 2009
VL 40
IS 4
BP 1315
EP 1324
DI 10.1161/STROKEAHA.108.525766
PG 10
WC Clinical Neurology; Peripheral Vascular Disease
SC Neurosciences & Neurology; Cardiovascular System & Cardiology
GA 426LJ
UT WOS:000264709500045
PM 19182071
ER

PT J
AU Helliwell, Suzanne
AF Helliwell, Suzanne
TI Does the use of a sensory re-education programme improve the somatosensory and motor function of the upper limb in subacute stroke? A single case experimental design
SO BRITISH JOURNAL OF OCCUPATIONAL THERAPY
LA English
DT Article
DE Sensation; upper limb; subacute stroke
AB Purpose: The purpose was to evaluate the effects of a sensory re-education programme on the somatosensory and motor function of the upper limb in subacute stroke. Participant: The participant was a subacute stroke patient with radiological evidence of first unilateral stroke, with motor and sensory impairments. Procedures: Following a baseline period to establish a pattern of sensory function, a sensory re-education programme was delivered over 10 sessions. The treatment occurred three times a week on set days and was administered by a trained assistant. Main outcome measures: The Rivermead Assessment of Somatosensory Performance (RASP) and the Upper Limb - Motor Assessment Scale (UL-MAS) were completed throughout the baseline phase and then at weekly intervals until the final day of the study. The Functional Independence Measure was completed at the start and end of the intervention phase. Results: Surface pressure touch and surface localisation were the most impaired during the baseline phase. Proprioceptive movement and proprioceptive direction showed gradual improvement throughout the intervention phase. Conclusion: The results suggest that there may have been an effect on proprioception in the upper limb following intervention. The inconsistency during the baseline phase makes definitive conclusions difficult to draw. The change in proprioception did not have any effect on motor recovery. Further discussion is needed on the implementation of sensory re-education in the subacute stroke population.
C1 Watford Dist Gen Hosp, Physiotherapy Dept, Watford WD18 9HB, England.
RP Helliwell, S (通讯作者)，Watford Dist Gen Hosp, Physiotherapy Dept, Vicarage Rd, Watford WD18 9HB, England.
EM suzanne.helliwell@whht.nhs.uk
CR Bohannon R, 2003, TOP GERIATR REHABIL, V19, P87
   Bohls C, 2005, PHYSIOTHERAPY, V91, P237, DOI 10.1016/j.physio.2005.02.001
   Byl N, 2003, NEUROREHAB NEURAL RE, V17, P176, DOI 10.1177/0888439003257137
   Carey L, 2005, AM J PHYS MED REHAB, V84, P428, DOI 10.1097/01.PHM.0000159971.12096.7F
   Carey L, 1993, ARCH PHYS MED REHAB, V74, P602, DOI 10.1016/0003-9993(93)90158-7
   Carey L, 2002, NEUROLOGY, V59, P749, DOI 10.1212/WNL.59.5.749
   Carey L, 1995, CRIT REV PHYS REHABI, V7, P51, DOI 10.1615/CRITREVPHYSREHABILMED.V7.I1.40
   Carr J, 1985, PHYS THER, V65, P175, DOI 10.1093/ptj/65.2.175
   Dannebaum R, 1998, ARCH PHYS MED REHAB, V69, P833
   De JMC, 1979, AUST J PHYSIOTHER, V25, P165, DOI 10.1016/S0004-9514(14)61039-4
   Domholdt E, 2005, RES REHABILITATION P, V0, P0
   Forster F, 1959, ARCH PHYS MED RE FEB, V0, P56
   Fox JV, 1964, AM J OCCUP THER, V18, P53
   Halligan P, 1990, INT DISABIL STUD, V12, P95
   Jenkins W, 1990, J NEUROPHYSIOL, V63, P82, DOI 10.1152/jn.1990.63.1.82
   Julkunen L, 2005, ACTA NEUROL SCAND, V111, P366, DOI 10.1111/j.1600-0404.2005.00393.x
   Kandel E, 2000, PRINCIPLES NEURAL SC, Vvol. 4, P0
   Kim J, 1996, STROKE, V27, P677, DOI 10.1161/01.STR.27.4.677
   Kusoffsky A, 1982, SCAND J REHABIL MED, V14, P27
   Lannin N, 2004, DISABIL REHABIL, V26, P109, DOI 10.1080/0963828032000157970
   Lennon S, 2001, DISABIL REHABIL, V23, P254
   Loewen S, 1990, STROKE, V21, P78, DOI 10.1161/01.STR.21.1.78
   Loewen S, 1988, PHYS THER, V68, P1077, DOI 10.1093/ptj/68.7.1077
   Nelles G, 2001, NEUROIMAGE, V13, P1146, DOI 10.1006/nimg.2001.0757
   Nelles G, 1999, STROKE, V30, P1510, DOI 10.1161/01.STR.30.8.1510
   Ng Y, 2007, STROKE, V38, P2309, DOI 10.1161/STROKEAHA.106.475483
   Nudo R, 1997, MOL PSYCHIATR, V2, P188, DOI 10.1038/sj.mp.4000188
   Ottenbacher K, 1996, ARCH PHYS MED REHAB, V77, P1226, DOI 10.1016/S0003-9993(96)90184-7
   Rand D, 1999, NEUROREHAB NEURAL RE, V13, P15, DOI 10.1177/154596839901300104
   Smania N, 2003, ARCH PHYS MED REHAB, V84, P1692, DOI 10.1053/S0003-9993(03)00277-6
   Sunderland A, 1990, CLIN REHABIL, V4, P181, DOI 10.1177/026921559000400301
   Taub E, 1999, J REHABIL RES DEV, V36, P237
   Timbeck R, 2009, PHYS OCCUP THER GERI, V22, P0, DOI 10.1300/J148V22N01_04
   Tyson S, 2008, NEUROREHAB NEURAL RE, V22, P166, DOI 10.1177/1545968307305523
   Vinograd A, 1962, AM J OCCUP THER, V16, P246
   Winward C, 2002, CLIN REHABIL, V16, P523, DOI 10.1191/0269215502cr522oa
   Winward C, 2007, DISABIL REHABIL, V29, P293, DOI 10.1080/09638280600756489
   Yekutiel M, 1993, J NEUROL NEUROSUR PS, V56, P241, DOI 10.1136/jnnp.56.3.241
NR 38
TC 2
Z9 2
U1 0
U2 8
PU COLL OCCUPATIONAL THERAPISTS LTD
PI SOUTHWARK
PA 106-114 BOROUGH HIGH ST, SOUTHWARK, LONDON SE1 1LB, ENGLAND
SN 0308-0226
EI 
J9 BRIT J OCCUP THER
PD DEC 15
PY 2009
VL 72
IS 12
BP 551
EP 558
DI 10.4276/030802209X12601857794853
PG 8
WC Rehabilitation
SC Rehabilitation
GA V26EN
UT WOS:000208529000006
ER

PT J
AU Freeman, CT
   Hughes, A-
   Burridge, JH
   Chappell, PH
   Lewin, PL
   Rogers, E.
AF Freeman, C
   Hughes, A
   Burridge, J
   Chappell, P
   Lewin, P
   Rogers, E
TI A robotic workstation for stroke rehabilitation of the upper extremity using FES
SO MEDICAL ENGINEERING & PHYSICS
LA English
DT Article
DE Rehabilitation devices; Robotics; Electrical stimulation
ID iterative learning control; electrical-stimulation
AB An experimental test facility is developed for use by stroke patients in order to improve sensory-motor function of their upper limb. Subjects are seated at the workstation and their task is to repeatedly follow reaching trajectories that are projected onto a target above their arm. To do this they use voluntary control with the addition of electrical stimulation mediated by advanced control schemes applied to muscles in their impaired shoulder and arm. Full details of the design of the workstation and its periphery systems are given, together with a description of its use during the treatment of stroke patients. (c) 2008 IPEM. Published by Elsevier Ltd. All rights reserved.
C1 [Freeman, C. T.; Chappell, P. H.; Lewin, P. L.; Rogers, E.] Univ Southampton, Sch Elect & Comp Sci, Southampton SO17 1BJ, Hants, England.
   [Hughes, A. -M.; Burridge, J. H.] Univ Southampton, Sch Hlth Profess & Rehabil Sci, Southampton SO17 1BJ, Hants, England.
RP Freeman, CT (通讯作者)，Univ Southampton, Sch Elect & Comp Sci, Southampton SO17 1BJ, Hants, England.
EM cf@ecs.soton.ac.uk
FU Engineering and Physical Sciences Research Council (EPSRC) [EP/C51873X/1]; Engineering and Physical Sciences Research Council [EP/C51873X/1] Funding Source: researchfish
CR Ahn H, 2007, IEEE T SYST MAN CY C, V37, P1099, DOI 10.1109/TSMCC.2007.905759
   Bristow D, 2006, IEEE CONTROL SYSTEMS, V26, P2039
   Burridge J, 2001, NEUROMODULATION, V4, P147, DOI 10.1046/j.1525-1403.2001.00147.x
   Castroalamancos M, 1992, EUR J NEUROSCI, V4, P853, DOI 10.1111/j.1460-9568.1992.tb00195.x
   Colgate J, 1988, INT J CONTROL, V48, P65, DOI 10.1080/00207178808906161
   De KJ, 2005, J REHABIL MED, V37, P65, DOI 10.1080/16501970410024190
   Freeman C, 2007, MEAS CONTROL-UK, V40, P20, DOI 10.1177/002029400704000107
   Freeman C, 2007, INT C REHAB ROBOT, V0, PP393, DOI 10.1109/ICORR.2007.4428455
   Krebs HI, 1998, IEEE TRANS REHABIL ENG, V6, P75, DOI 10.1109/86.662623
   Loureiro R, 2004, J AUTONOMOUS ROBOTS, V15, P35
   Mcneal D, 1986, P 9 ANN C REH ENG SO, V0, P273
   *royal CP, 1989, STROK BETT MAN, V0, P0
   Rushton D, 2003, MED ENG PHYS, V25, P75, DOI 10.1016/S1350-4533(02)00040-1
   Sinkjaer T, 2002, 3 WORLD C NEUR REH, V0, P0
   Thorsen R, 2001, IEEE T NEUR SYS REH, V9, P161, DOI 10.1109/7333.928576
   Wade D, 1983, J NEUROL NEUROSUR PS, V46, P521, DOI 10.1136/jnnp.46.6.521
NR 17
TC 41
Z9 43
U1 2
U2 16
PU ELSEVIER SCI LTD
PI OXFORD
PA THE BOULEVARD, LANGFORD LANE, KIDLINGTON, OXFORD OX5 1GB, OXON, ENGLAND
SN 1350-4533
EI 
J9 MED ENG PHYS
PD APR 15
PY 2009
VL 31
IS 3
BP 364
EP 373
DI 10.1016/j.medengphy.2008.05.008
PG 10
WC Engineering, Biomedical
SC Engineering
GA 425QV
UT WOS:000264653100010
PM 18640865
ER

PT J
AU Bogard, Kimberly
   Wolf, Steven
   Zhang, Qin
   Thompson, Paul
   Morris, David
   Nichols-larsen, Deborah
AF Bogard, Kimberly
   Wolf, Steven
   Zhang, Qin
   Thompson, Paul
   Morris, David
   Nichols-larsen, Deborah
TI Can the Wolf Motor Function Test Be Streamlined?
SO NEUROREHABILITATION AND NEURAL REPAIR
LA English
DT Article
DE Wolf Motor Function Test; Streamlined; CIMT therapy; Stroke; Rehabilitation
ID induced movement therapy; constraint-induced therapy; upper extremity function; grip force control; object manipulation; excite trial; stroke; hemiparesis; improvement; impairment
AB Background. To assess upper extremity (UE) capabilities following stroke, the Wolf Motor Function Test (WMFT) measures time to complete 15 UE tasks and 2 strength tasks, but takes 30 to 45 minutes for the clinician to complete. Objective. In an effort to streamline the WMFT, this study evaluated the association between the magnitude of improvement on any timed task of the WMFT and the change score on all other tasks among participants in the Extremity Constraint Induced Therapy Evaluation (EXCITE) trial. Methods. This association was evaluated using regression methods according to chronicity and controlling for key covariates (functional level, gender, concordance) for log mean WMFT scores. Results. After controlling for covariates, 6 tasks (hand to table [front], hand to box [front], reach and retrieve, lift can, lift pencil, and fold towel) influenced the overall WMFT score for survivors meeting EXCITE criteria and treated within 3 to 9 months poststroke. Six different tasks (extend elbow weight, hand to box [front], lift can, lift pencil, turn key in lock, and fold towel) influenced the overall WMFT score for those receiving constraint-induced movement therapy (CIMT) 1 year later. The importance of certain tasks relative to others may best represent overall UE function, but this streamlining enables the clinician to prioritize these tasks in the evaluation. Conclusions. The delineation of those tasks depends on the time poststroke from enrollment to CIMT. This study demonstrates that the WMFT can be streamlined from 17 to 6 tasks.
C1 [Bogard, Kimberly; Wolf, Steven] Emory Univ, Sch Med, Dept Rehabil Med, Atlanta, GA 30322 USA.
   [Zhang, Qin; Thompson, Paul] Washington Univ, Sch Med, Div Biostat, St Louis, MO 63110 USA.
   [Morris, David] Univ Alabama, Dept Phys Therapy, Birmingham, AL USA.
   [Nichols-Larsen, Deborah] Ohio State Univ, Sch Allied Med Profess, Columbus, OH 43210 USA.
RP Bogard, K (通讯作者)，Emory Univ, Sch Med, Dept Rehabil Med, 1648 Pierce Dr, Atlanta, GA 30322 USA.
EM KBogard@learnlink.edu
FU NIH [R01-HD37606]; Emory University School of Medicine; EUNICE KENNEDY SHRIVER NATIONAL INSTITUTE OF CHILD HEALTH &HUMAN DEVELOPMENT [R01HD037606] Funding Source: NIH RePORTER
CR Alberts J, 2004, NEUROREHAB NEURAL RE, V18, P250, DOI 10.1177/1545968304271370
   Barker W, 1997, STROKE, V28, P740
   Bonifer N, 2005, BRAIN INJURY, V19, P323, DOI 10.1080/02699050400004302
   Broeks J, 1999, DISABIL REHABIL, V21, P357
   Chen S, 2007, SOC NEUR SAN DIEG CA, V0, P0
   Dobkin B, 2007, NEUROREHAB NEURAL RE, V21, P3, DOI 10.1177/1545968306297329
   Finley M, 2005, J REHABIL RES DEV, V42, P683, DOI 10.1682/JRRD.2004.12.0153
   Fritz S, 2005, STROKE, V36, P1172, DOI 10.1161/01.STR.0000165922.96430.d0
   Fritz S, 2007, PHYS THER, V87, P170, DOI 10.2522/ptj.20060101
   Hermsdorfer J, 2003, CLIN NEUROPHYSIOL, V114, P915, DOI 10.1016/S1388-2457(03)00042-7
   Kowalczewski J, 2007, ARCH PHYS MED REHAB, V88, P833, DOI 10.1016/j.apmr.2007.03.036
   Kwakkel G, 2007, RESTOR NEUROL NEUROS, V25, P453
   Mcdonnell M, 2005, EXP BRAIN RES, V161, P368, DOI 10.1007/s00221-004-2081-0
   Morris D, 2001, ARCH PHYS MED REHAB, V82, P750, DOI 10.1053/apmr.2001.23183
   Nowak D, 2003, J NEUROL, V250, P850, DOI 10.1007/s00415-003-1095-z
   Page S, 2007, ARCH PHYS MED REHAB, V88, P922, DOI 10.1016/j.apmr.2007.03.038
   Reilmann R, 2001, EXP BRAIN RES, V140, P443, DOI 10.1007/s002210100838
   Whitall J, 2006, ARCH PHYS MED REHAB, V87, P656, DOI 10.1016/j.apmr.2006.02.004
   Whitall J, 2000, STROKE, V31, P2390, DOI 10.1161/01.STR.31.10.2390
   Winstein C, 2003, NEUROREHAB NEURAL RE, V17, P137, DOI 10.1177/0888439003255511
   Wolf S, 2006, ARCH PHYS MED REHAB, V87, P443, DOI 10.1016/j.apmr.2005.10.006
   Wolf S, 1989, BIOFEEDBACK SELF-REG, V14, P63, DOI 10.1007/BF00999341
   Wolf S, 1983, PHYS THER, V63, P1393, DOI 10.1093/ptj/63.9.1393
   Wolf S, 2001, STROKE, V32, P1635, DOI 10.1161/01.STR.32.7.1635
   Wolf S, 2005, NEUROREHAB NEURAL RE, V19, P194, DOI 10.1177/1545968305276663
   Wolf S, 2007, NEUROREHAB NEURAL RE, V21, P379, DOI 10.1177/1545968307306238
   Wolf S, 2006, JAMA-J AM MED ASSOC, V296, P2095, DOI 10.1001/jama.296.17.2095
NR 28
TC 38
Z9 39
U1 0
U2 8
PU SAGE PUBLICATIONS INC
PI THOUSAND OAKS
PA 2455 TELLER RD, THOUSAND OAKS, CA 91320 USA
SN 1545-9683
EI 
J9 NEUROREHAB NEURAL RE
PD JUN 15
PY 2009
VL 23
IS 5
BP 422
EP 428
DI 10.1177/1545968308331141
PG 7
WC Clinical Neurology; Rehabilitation
SC Neurosciences & Neurology; Rehabilitation
GA 450JP
UT WOS:000266397100002
PM 19276293
ER

PT J
AU Hokari, Masaaki
   Kuroda, Satoshi
   Chiba, Yasuhiro
   Maruichi, Katsuhiko
   Iwasaki, Yoshinobu
AF Hokari, Masaaki
   Kuroda, Satoshi
   Chiba, Yasuhiro
   Maruichi, Katsuhiko
   Iwasaki, Yoshinobu
TI Synergistic effects of granulocyte-colony stimulating factor on bone marrow stromal cell transplantation for mice cerebral infarct
SO CYTOKINE
LA English
DT Article
DE Bone marrow stromal cell; Transplantation; G-CSF; Cerebral infarct; Proliferation
ID central-nervous-system; spinal-cord-injury; stem-cell; gene-expression; acid receptor; stroke; rat; therapy; ischemia; growth
AB This study was aimed to assess whether ex vivo treatment with granulocyte-colony stimulating factor (G-CSF) modifies biological properties of bone marrow stromal cells (BMSC) and enhances functional recovery by BMSC transplantation into infarct brain. Immunohistochemistry was conducted to characterize the cultured BMSC. The pharmacological effects of G-CSF on their proliferation, cell cycle, and growth factor production were precisely analyzed, using FACS and ELISA techniques. Non-treated or G-CSF treated BMSC were stereotactically transplanted into the mice brain subjected to cerebral infarct, and its effects on functional and histological aspects were evaluated. The BMSC expressed the receptor for G-CSF. Treatment with 0.1 mu M of G-CSF significantly enhanced the proliferation of BMSC by increasing their population in S phase, and increased their production of SDF-1 alpha, HGF, and NGF. When transplanted into infarct brain, G-CSF treated BMSC significantly improved motor function as early as 2 weeks after transplantation, whereas non-treated BMSC did 4 weeks after transplantation. These findings strongly suggest that G-CSF may enhance the proliferation and growth factor production of the cultured BMSC and accelerate functional restoration by BMSC transplantation. Such pharmacological "activation" of the BMSC may contribute to successful clinical application of BMSC transplantation therapy for ischemic stroke. (C) 2009 Elsevier Ltd. All rights reserved.
C1 [Hokari, Masaaki; Kuroda, Satoshi; Chiba, Yasuhiro; Maruichi, Katsuhiko; Iwasaki, Yoshinobu] Hokkaido Univ, Grad Sch Med, Dept Neurosurg, Kita Ku, Sapporo, Hokkaido 0608638, Japan.
RP Kuroda, S (通讯作者)，Hokkaido Univ, Grad Sch Med, Dept Neurosurg, Kita Ku, North 15,West 7, Sapporo, Hokkaido 0608638, Japan.
EM skuroda@med.hokudai.ac.jp
FU Ministry of Education, Science and Culture of Japan [17390389, 18390387, 19390371]
CR Bakay R, 2005, J NEUROSURG, V103, P6, DOI 10.3171/jns.2005.103.1.0006
   Bang O, 2005, ANN NEUROL, V57, P874, DOI 10.1002/ana.20501
   Borlongan C, 2004, BRAIN RES, V1010, P108, DOI 10.1016/j.brainres.2004.02.072
   Chen J, 2003, J NEUROSCI RES, V73, P778, DOI 10.1002/jnr.10691
   Demetri G, 1991, BLOOD, V78, P2791
   Duarte R, 2000, BLOOD, V96, P3422
   Feinklestein S, 1999, STROKE, V30, P2752, DOI 10.1161/01.STR.30.12.2752
   Hokari M, 2008, J NEUROSCI RES, V86, P1024, DOI 10.1002/jnr.21572
   Ikeda N, 2005, STROKE, V36, P2725, DOI 10.1161/01.STR.0000190006.88896.d3
   Kinnaird T, 2004, CIRC RES, V94, P678, DOI 10.1161/01.RES.0000118601.37875.AC
   Kortesidis A, 2005, BLOOD, V105, P3793, DOI 10.1182/blood-2004-11-4349
   Lapidot T, 2002, EXP HEMATOL, V30, P973, DOI 10.1016/S0301-472X(02)00883-4
   Lee J, 2004, BRAIN RES PROTOC, V14, P37, DOI 10.1016/j.brainresprot.2004.09.004
   Lee J, 2003, NEUROPATHOLOGY, V23, P169, DOI 10.1046/j.1440-1789.2003.00496.x
   Li Y, 2002, NEUROLOGY, V59, P514, DOI 10.1212/WNL.59.4.514
   Lu P, 2005, EXP NEUROL, V191, P344, DOI 10.1016/j.expneurol.2004.09.018
   Oshea J, 2002, CELL, V109, P0, DOI 10.1016/S0092-8674(02)00701-8
   Poloni A, 1997, HEMATOL CELL THER, V39, P49, DOI 10.1007/s00282-997-0049-9
   Prockop D, 2003, P NATL ACAD SCI USA, V100, P11917, DOI 10.1073/pnas.1834138100
   Pujol F, 2005, J CELL SCI, V118, P1071, DOI 10.1242/jcs.01694
   Quinn N, 2008, CLIN PHARMACOL THER, V83, P663, DOI 10.1038/sj.clpt.6100454
   Savitz S, 2007, ANN NEUROL, V61, P396, DOI 10.1002/ana.21127
   Schneider A, 2005, CELL CYCLE, V4, P1753, DOI 10.4161/cc.4.12.2213
   Shen L, 2006, NEUROSCIENCE, V137, P393, DOI 10.1016/j.neuroscience.2005.08.092
   Shichinohe H, 2004, BRAIN RES PROTOC, V13, P166, DOI 10.1016/j.brainresprot.2004.04.004
   Shichinohe H, 2004, BRAIN RES, V1001, P51, DOI 10.1016/j.brainres.2003.11.054
   Shichinohe H, 2008, NEUROREHAB NEURAL RE, V22, P447, DOI 10.1177/1545968308315596
   Shichinohe H, 2007, BRAIN RES, V1183, P138, DOI 10.1016/j.brainres.2007.08.091
   Shichinohe H, 2006, J NUCL MED, V47, P486
   Swanson R, 1990, J CEREBR BLOOD F MET, V10, P290, DOI 10.1038/jcbfm.1990.47
   Von AS, 2004, CURR OPIN INVESTIG DRUGS, V5, P1148
   Welte K, 1985, HAEMATOL BLOOD TRANSFUS, V29, P398
   Yamaguchi S, 2006, BRAIN RES, V1087, P15, DOI 10.1016/j.brainres.2006.02.127
   Yano S, 2005, BRAIN RES, V1065, P60, DOI 10.1016/j.brainres.2005.10.031
   Yano S, 2005, J NEUROTRAUM, V22, P907, DOI 10.1089/neu.2005.22.907
   Yano S, 2006, J NEUROTRAUM, V23, P1682, DOI 10.1089/neu.2006.23.1682
   Zhao M, 2006, J CEREBR BLOOD F MET, V26, P1176, DOI 10.1038/sj.jcbfm.9600273
   Zhong C, 2003, NEUROSCI LETT, V342, P93, DOI 10.1016/S0304-3940(03)00255-6
NR 38
TC 33
Z9 37
U1 0
U2 8
PU ACADEMIC PRESS LTD- ELSEVIER SCIENCE LTD
PI LONDON
PA 24-28 OVAL RD, LONDON NW1 7DX, ENGLAND
SN 1043-4666
EI 
J9 CYTOKINE
PD MAY 15
PY 2009
VL 46
IS 2
BP 260
EP 266
DI 10.1016/j.cyto.2009.02.008
PG 7
WC Biochemistry & Molecular Biology; Cell Biology; Immunology
SC Biochemistry & Molecular Biology; Cell Biology; Immunology
GA 449RD
UT WOS:000266346800017
PM 19286390
ER

PT J
AU Lin, Jau-Hong
   Hsu, Miao-Ju
   Sheu, Ching-Fan
   Wu, Tzung-Shian
   Lin, Ruey-Tay
   Chen, Chia-Hsin
   Hsieh, Ching-Lin
AF Lin, Jau-hong
   Hsu, Miao-ju
   Sheu, Ching-fan
   Wu, Tzung-shian
   Lin, Ruey-tay
   Chen, Chia-hsin
   Hsieh, Ching-lin
TI Psychometric Comparisons of 4 Measures for Assessing Upper-Extremity Function in People With Stroke
SO PHYSICAL THERAPY
LA English
DT Article
ID research arm test; fugl-meyer assessment; motor-function-test; hand activity inventory; upper-limb function; rehabilitation assessment; interrater reliability; movement stream; copenhagen stroke; assessment scale
AB Background. Functional limitation of the upper extremities is common in patients with stroke. An upper-extremity measure with sound psychometric properties is indispensable for clinical and research use. Objective. The purpose of this stud), was to compare the psychometric properties of 4 clinical measures for assessing upper-extremity motor function in people with stroke: the upper-extremity subscale of the Fugl-Meyer Motor Test (UE-FM), the upper-extremity subscale of the Stroke Rehabilitation Assessment of Movement, the Action Research Arm Test (ARAT), and the Wolf Motor Function Test. Design. This was a prospective, longitudinal study. Methods. Fifty-three people with stroke were evaluated with the 4 measures at 4 time points (14, 30, 90, and 180 days after stroke). Thirty-five participants completed all of the assessments. The ceiling and floor effects, validity (concurrent validity and predictive validity), and responsiveness of each measure were examined. Interrater reliability and test-retest reliability also were examined. Results. All measures, except for the UE-FM, had significant floor effects or ceiling effects at one or more time points. The Spearman rho correlation coefficient for each pair of the 4 measures was >=.81, indicating high concurrent validity. The predictive validity of the 4 measures was satisfactory (Spearman rho, >=.51). The responsiveness of the 4 measures at 14 to 180 days after stroke was moderate (.52 <= effect size <=.79). The 4 measures had good interrater reliability (intraclass correlation coefficient [ICC], >=.92) and test-retest reliability (ICC, >=.97). Only the minimal detectable changes of the UE-FM (8% of the highest possible score) and the ARAT (6%) were satisfactory. Limitations. The sample size was too small to conduct data analysis according to type or severity of stroke. In addition, the timed component of the Wolf Motor Function Test was not used in this study. Conclusions. All 4 measures showed sufficient validity, responsiveness, and reliability in participants with stroke. The UE-FM for assessing impairment and the ARAT for assessing disability had satisfactory minimal detectable changes, supporting their utility in clinical settings.
C1 [Hsieh, Ching-Lin] Natl Taiwan Univ, Coll Med, Sch Occupat Therapy, Taipei 100, Taiwan.
   [Lin, Jau-Hong; Hsu, Miao-Ju] Kaohsiung Med Univ, Coll Hlth Sci, Dept Phys Therapy, Kaohsiung, Taiwan.
   [Lin, Jau-Hong; Hsu, Miao-Ju] Kaohsiung Med Univ Hosp, Dept Rehabil, Kaohsiung, Taiwan.
   [Sheu, Ching-Fan] Natl Cheng Kung Univ, Inst Educ, Tainan 70101, Taiwan.
   [Wu, Tzung-Shian] Kaohsiung Med Univ, Coll Med, Dept & Grad Inst Neurol, Kaohsiung, Taiwan.
   [Lin, Ruey-Tay] Kaohsiung Med Univ Hosp, Dept Neurol, Kaohsiung, Taiwan.
   [Chen, Chia-Hsin] Kaohsiung Med Univ Hosp, Dept Phys Med & Rehabil, Kaohsiung, Taiwan.
   [Hsieh, Ching-Lin] Natl Taiwan Univ Hosp, Dept Phys Med & Rehabil, Taipei, Taiwan.
RP Hsieh, CL (通讯作者)，Natl Taiwan Univ, Coll Med, Sch Occupat Therapy, 4F,17 Xuzhou Rd, Taipei 100, Taiwan.
EM clhsieh@ntu.edu.tw
CR Ahmed S, 2003, PHYS THER, V83, P617, DOI 10.1093/ptj/83.7.617
   Barreca S, 2006, PHYS THER, V86, P245, DOI 10.1093/ptj/86.2.245
   Barreca S, 2005, ARCH PHYS MED REHAB, V86, P1616, DOI 10.1016/j.apmr.2005.03.017
   Berglund K, 1986, SCAND J REHABIL MED, V18, P155
   Broeks J, 1999, DISABIL REHABIL, V21, P357
   Bushnell C, 2001, STROKE, V32, P656, DOI 10.1161/01.STR.32.3.656
   Carroll D, 1965, J CHRON DIS, V18, P479, DOI 10.1016/0021-9681(65)90030-5
   Chae J, 1995, AM J PHYS MED REHAB, V74, P218, DOI 10.1097/00002060-199505000-00007
   Cohen J, 1988, V2ND, V0, P0
   Colton T, 1974, STAT MED, V0, P0
   Daley K, 1999, PHYS THER, V79, P8, DOI 10.1093/ptj/79.1.8
   Daley K, 1997, PHYSIOTHER CAN, V49, P269
   Dobkin B, 2005, NEW ENGL J MED, V352, P1677, DOI 10.1056/NEJMcp043511
   Duncan P, 1983, PHYS THER, V63, P1606, DOI 10.1093/ptj/63.10.1606
   Filiatrault J, 1991, AM J OCCUP THER, V45, P806, DOI 10.5014/ajot.45.9.806
   Fuglmeyer A, 1975, SCAND J REHABIL MED, V7, P13
   Gliner J, 2001, J AM ACAD CHILD PSY, V40, P486, DOI 10.1097/00004583-200104000-00019
   Goldsmith C, 1993, J RHEUMATOL, V20, P561
   Gowland C, 1993, STROKE, V24, P58, DOI 10.1161/01.STR.24.1.58
   Guyatt G, 1987, J CHRON DIS, V40, P171, DOI 10.1016/0021-9681(87)90069-5
   Harrison , 1985, PHYSIOTHER CAN, V37, P65, DOI 10.3138/PTC.37.2.065
   Hobart J, 2003, J NEUROL NEUROSUR PS, V74, P22
   Holmes W, 1997, QUAL LIFE RES, V6, P561, DOI 10.1023/A:1018464200708
   Hsieh C, 1998, AGE AGEING, V27, P107, DOI 10.1093/ageing/27.2.107
   Hsueh I, 2008, NEUROREHAB NEURAL RE, V22, P737, DOI 10.1177/1545968308315999
   Hsueh I, 2002, CLIN REHABIL, V16, P382, DOI 10.1191/0269215502cr509oa
   Hsueh I, 2002, CLIN REHABIL, V16, P617, DOI 10.1191/0269215502cr530oa
   Hsueh I, 2001, J FORMOS MED ASSOC, V100, P526
   Hsueh I, 2002, J NEUROL NEUROSUR PS, V73, P188, DOI 10.1136/jnnp.73.2.188
   Jorgensen H, 1999, CLIN GERIATR MED, V15, P785
   Lang C, 2006, ARCH PHYS MED REHAB, V87, P1605, DOI 10.1016/j.apmr.2006.09.003
   Lin J, 2004, CLIN REHABIL, V18, P391, DOI 10.1191/0269215504cr737oa
   Lyle R, 1981, INT J REHABIL RES, V4, P483, DOI 10.1097/00004356-198112000-00001
   Morris D, 2001, ARCH PHYS MED REHAB, V82, P750, DOI 10.1053/apmr.2001.23183
   Nakayama H, 1994, ARCH PHYS MED REHAB, V75, P852, DOI 10.1016/0003-9993(94)90108-2
   Page S, 2002, AM J PHYS MED REHAB, V81, P870, DOI 10.1097/00002060-200211000-00013
   Platz T, 2005, CLIN REHABIL, V19, P404, DOI 10.1191/0269215505cr832oa
   Rabadi M, 2006, ARCH PHYS MED REHAB, V87, P962, DOI 10.1016/j.apmr.2006.02.036
   Sabari J, 2005, ARCH PHYS MED REHAB, V86, P1609, DOI 10.1016/j.apmr.2004.12.028
   Schuck P, 2003, INT J REHABIL RES, V26, P85, DOI 10.1097/00004356-200306000-00002
   Shelton F, 2001, NEUROREHAB NEURAL RE, V15, P229, DOI 10.1177/154596830101500311
   Shrout P, 1979, PSYCHOL BULL, V86, P420, DOI 10.1037/0033-2909.86.2.420
   Smidt N, 2002, ARCH PHYS MED REHAB, V83, P1145, DOI 10.1053/apmr.2002.33728
   Van DLJ, 2002, CLIN REHABIL, V16, P646, DOI 10.1191/0269215502cr534oa
   Van DLJ, 2001, J REHABIL MED, V33, P110
   Van DLJ, 2001, ARCH PHYS MED REHAB, V82, P14, DOI 10.1053/apmr.2001.18668
   Wade DT, 1988, INT DISABIL STUD, V10, P64
   Wang C, 2002, J REHABIL MED, V34, P20, DOI 10.1080/165019702317242668
   Wolf S, 1989, EXP NEUROL, V104, P125, DOI 10.1016/S0014-4886(89)80005-6
   Wolf S, 2001, STROKE, V32, P1635, DOI 10.1161/01.STR.32.7.1635
   Wolf S, 2005, NEUROREHAB NEURAL RE, V19, P194, DOI 10.1177/1545968305276663
   Wooddauphinee S, 1990, STROKE, V21, P731, DOI 10.1161/01.STR.21.5.731
NR 52
TC 156
Z9 163
U1 0
U2 10
PU OXFORD UNIV PRESS INC
PI CARY
PA JOURNALS DEPT, 2001 EVANS RD, CARY, NC 27513 USA
SN 0031-9023
EI 
J9 PHYS THER
PD AUG 15
PY 2009
VL 89
IS 8
BP 840
EP 850
DI 10.2522/ptj.20080285
PG 11
WC Orthopedics; Rehabilitation
SC Orthopedics; Rehabilitation
GA 479IY
UT WOS:000268654100013
PM 19556333
ER

PT J
AU Khedr, EM
   Abdel-fadeil, MR
   Farghali, A.
   Qaid, M.
AF Khedr, E
   Abdel-fadeil, M
   Farghali, A
   Qaid, M
TI Role of 1 and 3 Hz repetitive transcranial magnetic stimulation on motor function recovery after acute ischaemic stroke
SO EUROPEAN JOURNAL OF NEUROLOGY
LA English
DT Article
DE cortical excitability; neuroplasticity; Repetitive transcranial magnetic stimulation; Stroke
ID subcortical stroke; controlled trial; cortex; hand; rtm; poststroke
AB Background and purpose: The purpose of this study was to compare the long-term effect of five daily sessions of 1 vs. 3 Hz repetitive transcranial magnetic stimulation (rTMS) on motor recovery in acute stroke. Methods: A total of 36 patients with acute ischaemic stroke participated in the study. The patients were randomly assigned into one of three groups; the first and second groups received real rTMS; 1 and 3 Hz and third group received sham stimulation, daily for 5 days. Motor disability was assessed before and after the last session, and then after first, second and third month. Cortical excitability was assessed before and after the second and fifth session. The outcome measure was clinical disability at 3 months post-rTMS. Results: No significant differences were found in basal rating scales between the three groups. At the 3-month time point, both of the real rTMS groups had improved significantly more in different rating scales than the sham group; in addition, the 1 Hz group performed better than the 3 Hz group. Measures of cortical excitability immediately after the last session showed that the 1 Hz group had reduced excitability of the non-stroke hemisphere and increased excitability of the stroke hemisphere, whereas the 3 Hz group only showed increased excitability of the stroke hemisphere. Conclusion: These results confirm that five daily sessions of rTMS over motor cortex using either 1 Hz over the unaffected hemisphere or 3 Hz over the affected hemisphere can enhance recovery. At 3 months, the improvement was more pronounced in 1 Hz group.
C1 [Khedr, E. M.] Assiut Univ Hosp, Dept Neurol, Assiut 71511, Egypt.
RP Khedr, EM (通讯作者)，Assiut Univ Hosp, Dept Neurol, Assiut 71511, Egypt.
EM emankhedr99@yahoo.com
CR Brott T, 1989, STROKE, V20, P694, DOI 10.1161/01.STR.20.5.694
   Dafotakis M, 2008, EXP NEUROL, V211, P407, DOI 10.1016/j.expneurol.2008.02.018
   Feigin V, 2007, INT J STROKE, V2, P208, DOI 10.1111/j.1747-4949.2007.00140.x
   Fregni F, 2006, STROKE, V37, P2115, DOI 10.1161/01.STR.0000231390.58967.6b
   Khedr E, 2010, ACTA NEUROL SCAND, V121, P30, DOI 10.1111/j.1600-0404.2009.01195.x
   Khedr E, 2009, ACTA NEUROL SCAND, V119, P155, DOI 10.1111/j.1600-0404.2008.01093.x
   Khedr E, 2005, NEUROLOGY, V65, P466, DOI 10.1212/01.wnl.0000173067.84247.36
   Kim Y, 2006, STROKE, V37, P1471, DOI 10.1161/01.STR.0000221233.55497.51
   Kirton A, 2008, LANCET NEUROL, V7, P507, DOI 10.1016/S1474-4422(08)70096-6
   Lefaucheur J, 2007, TRANSCRANIAL TREATME, V23, P134
   Liepert J, 2007, RESTOR NEUROL NEUROS, V25, P461
   Mahoney FI, 1965, MD STATE MED J, V14, P61
   Mally J, 2008, BRAIN RES BULL, V76, P388, DOI 10.1016/j.brainresbull.2007.11.019
   Mansur C, 2005, NEUROLOGY, V64, P1802, DOI 10.1212/01.WNL.0000161839.38079.92
   *mrc GB, 1986, AIDS EX PER NERV SYS, V0, P0
   Naidech A, 2003, SOUTH MED J, V96, P359, DOI 10.1097/01.SMJ.0000063571.62916.AE
   Nowak D, 2008, ARCH NEUROL-CHICAGO, V65, P741, DOI 10.1001/archneur.65.6.741
   Pomeroy V, 2007, NEUROREHAB NEURAL RE, V21, P509, DOI 10.1177/1545968307300418
   Ruff R, 1993, PERCEPT MOTOR SKILL, V76, P1219, DOI 10.2466/pms.1993.76.3c.1219
   Takeuchi N, 2005, STROKE, V36, P2681, DOI 10.1161/01.STR.0000189658.51972.34
   Takeuchi N, 2008, J REHABIL MED, V40, P298, DOI 10.2340/16501977-0181
   Talelli P, 2006, CLIN NEUROPHYSIOL, V117, P1641, DOI 10.1016/j.clinph.2006.01.016
   Talelli P, 2006, CURR OPIN NEUROL, V19, P543, DOI 10.1097/WCO.0b013e32801080d1
   Tergau F, 1999, EEG CL N SU, V0, P281
   Tiffin J, 1968, PURDUE PEGBOARD EXAM, V0, P0
   Ward N, 2004, ARCH NEUROL-CHICAGO, V61, P1844, DOI 10.1001/archneur.61.12.1844
   Yozbatiran N, 2009, STROKE, V40, P309, DOI 10.1161/STROKEAHA.108.522144
   Zweifler R, 2003, SOUTH MED J, V96, P380, DOI 10.1097/01.SMJ.0000063467.75456.7A
NR 28
TC 127
Z9 152
U1 2
U2 22
PU WILEY
PI HOBOKEN
PA 111 RIVER ST, HOBOKEN 07030-5774, NJ USA
SN 1351-5101
EI 
J9 EUR J NEUROL
PD DEC 15
PY 2009
VL 16
IS 12
BP 1323
EP 1330
DI 10.1111/j.1468-1331.2009.02746.x
PG 8
WC Clinical Neurology; Neurosciences
SC Neurosciences & Neurology
GA 522BT
UT WOS:000271973400012
PM 19780802
ER

PT J
AU Wille, David
   Eng, Kynan
   Holper, Lisa
   Chevrier, Edith
   Hauser, Yves
   Kiper, Daniel
   Pyk, Pawel
   Schlegel, Sonja
   Meyer-heim, Andreas
AF Wille, David
   Eng, Kynan
   Holper, Lisa
   Chevrier, Edith
   Hauser, Yves
   Kiper, Daniel
   Pyk, Pawel
   Schlegel, Sonja
   Meyer-heim, Andreas
TI Virtual reality-based paediatric interactive therapy system (PITS) for improvement of arm and hand function in children with motor impairment-a pilot study
SO DEVELOPMENTAL NEUROREHABILITATION
LA English
DT Article
DE Virtual reality; rehabilitation; motor impairment; children; feedback; motivation
ID 9-hole peg test; upper-limb; cortical reorganization; melbourne assessment; adult norm; rehabilitation; stroke; feasibility; validity
AB Objective: Rehabilitation of upper-limb sensorimotor function in children with motor dysfunctions is primarily based on movement training. This study developed a virtual-reality based, paediatric interactive therapy system (PITS) that allows children to practice specific movements of the upper limbs with immediate feedback about their motor performance. Methods: The system was tested on five children with motor dysfunctions over 3 weeks of training. Pre- and post-assessment was conducted before and after the training period. Results: Results of the pilot study show improvements of hand function in the test scores (except one patient). Patient motivation was high and maintained over the course of the therapy sessions. Conclusion: PITS is an applicable VR-system which can be feasibly applied during the rehabilitation of children with upper limb motor dysfunctions. Further investigation is necessary to determine if the system provides significantly improved results compared to conventional therapies, both in terms of motor function outcomes and patient motivation.
C1 [Wille, David; Schlegel, Sonja; Meyer-Heim, Andreas] Univ Childrens Hosp Zurich, Rehabil Ctr, CH-8910 Affoltern Am Albis, Switzerland.
   [Eng, Kynan; Holper, Lisa; Chevrier, Edith; Hauser, Yves; Kiper, Daniel; Pyk, Pawel] Univ Zurich, Zurich, Switzerland.
   [Eng, Kynan; Holper, Lisa; Chevrier, Edith; Hauser, Yves; Kiper, Daniel; Pyk, Pawel] Swiss Fed Inst Technol, Inst Neuroinformat, Zurich, Switzerland.
RP Wille, D (通讯作者)，Univ Childrens Hosp Zurich, Rehabil Ctr, Muhlebergstr 104, CH-8910 Affoltern Am Albis, Switzerland.
EM david.wille@kispi.uzh.ch
FU Stiftung Cerebral; UBS; LEGO Switzerland; Cramer Stiftung Zurich
CR Bourke-taylor H, 2003, DEV MED CHILD NEUROL, V45, P92, DOI 10.1017/S0012162203000185
   Bryanton C, 2006, CYBERPSYCHOL BEHAV, V9, P123, DOI 10.1089/cpb.2006.9.123
   Croarkin E, 2004, PHYS THER, V84, P62, DOI 10.1093/ptj/84.1.62
   Crosbie J, 2006, CYBERPSYCHOL BEHAV, V9, P137, DOI 10.1089/cpb.2006.9.137
   Damiano D, 2006, PHYS THER, V86, P1534, DOI 10.2522/ptj.20050397
   Edmans J, 2006, STROKE, V37, P2770, DOI 10.1161/01.STR.0000245133.50935.65
   Eng K, 2007, MED BIOL ENG COMPUT, V45, P901, DOI 10.1007/s11517-007-0239-1
   Ertelt D, 2007, NEUROIMAGE, V36, P0, DOI 10.1016/j.neuroimage.2007.03.043
   Grice K, 2003, AM J OCCUP THER, V57, P570
   Harris K, 2005, CAN J OCCUP THER, V72, P21
   Holden M, 2005, CYBERPSYCHOL BEHAV, V8, P187, DOI 10.1089/cpb.2005.8.187
   Johansson B, 2004, RESTOR NEUROL NEUROS, V22, P163
   Ketelaar M, 2001, PHYS THER, V81, P1534, DOI 10.1093/ptj/81.9.1534
   Lepage J, 2007, DEVELOPMENTAL SCI, V10, P513, DOI 10.1111/j.1467-7687.2007.00631.x
   Liepert J, 2000, STROKE, V31, P1210, DOI 10.1161/01.STR.31.6.1210
   Magill R, 1998, MOTOR LEARNING CONCE, V0, P0
   Mathiowetz V, 1985, AM J OCCUP THER, V39, P386, DOI 10.5014/ajot.39.6.386
   Mccomas J, 1998, ST HEAL T, V58, P161
   Merhi O, 2007, HUM FACTORS, V49, P920, DOI 10.1518/001872007X230262
   Merians A, 2002, PHYS THER, V82, P898, DOI 10.1093/ptj/82.9.898
   Meyer-heim A, 2007, DEV MED CHILD NEUROL, V49, P900, DOI 10.1111/j.1469-8749.2007.00900.x
   Pfeifer J, 2008, NEUROIMAGE, V39, P2076, DOI 10.1016/j.neuroimage.2007.10.032
   Pyk P, 2008, PAEDIAT INTERACTIVET, V0, P0
   Randall M, 2001, DEV MED CHILD NEUROL, V43, P761, DOI 10.1017/S0012162201001396
   Reid DT, 2002, PEDIATR REHABIL, V5, P141, DOI 10.1080/1363849021000039344
   Rizzo A, 2005, PRESENCE-TELEOP VIRT, V14, P119, DOI 10.1162/1054746053967094
   Rizzolatti G, 2004, ANNU REV NEUROSCI, V27, P169, DOI 10.1146/annurev.neuro.27.070203.144230
   Rose FD, 1997, PEDIATR REHABIL, V1, P3
   Smith Y, 2000, PERCEPT MOTOR SKILL, V90, P823, DOI 10.2466/pms.2000.90.3.823
   Sveistrup H, 2004, P ANN INT IEEE EMBS, V26, P4856
   You S, 2005, DEV MED CHILD NEUROL, V47, P628, DOI 10.1017/S0012162205001234
NR 31
TC 44
Z9 46
U1 0
U2 6
PU TAYLOR & FRANCIS INC
PI PHILADELPHIA
PA 530 WALNUT STREET, STE 850, PHILADELPHIA, PA 19106 USA
SN 1751-8423
EI 
J9 DEV NEUROREHABIL
PD JUN 15
PY 2009
VL 12
IS 1
BP 44
EP 52
DI 10.1080/17518420902773117
PG 9
WC Clinical Neurology; Pediatrics; Rehabilitation
SC Neurosciences & Neurology; Pediatrics; Rehabilitation
GA V15FJ
UT WOS:000207787600006
PM 19283533
ER

PT J
AU Pizzi, Assunta
   Carrai, Riccardo
   Falsini, Catuscia
   Martini, Monica
   Verdesca, Sonia
   Grippo, Antonello
AF Pizzi, Assunta
   Carrai, Riccardo
   Falsini, Catuscia
   Martini, Monica
   Verdesca, Sonia
   Grippo, Antonello
TI PROGNOSTIC VALUE OF MOTOR EVOKED POTENTIALS IN MOTOR FUNCTION RECOVERY OF UPPER LIMB AFTER STROKE
SO JOURNAL OF REHABILITATION MEDICINE
LA English
DT Article
DE motor evoked potentials; rehabilitation; stroke; upper limb; outcome
ID transcranial magnetic stimulation; reorganization; arm
AB Objective: To determine the prognostic value of clinical assessment and motor evoked potentials for tipper limb strength and functional recovery after acute stroke, and to establish the possible use of motor evoked potentials in rehabilitation. Design: A prospective study Subjects: Fifty-two patients with hemiparesis were enrolled one month post-stroke; 38 patients concluded the study at 12 months. Methods: Motor evoked potentials were recorded at baseline and after one month. Upper limb muscular strength (Medical Research Council Scale, MRC) and functional tests (Frenchay Arm Test, Barthel Index) were used as dependent outcome variables 12 months later. Motor evoked potentials were classified as present or absent. Predictive values of motor evoked potentials and MRC were evaluated. Results: At 12 months, patients with baseline recordable motor evoked potentials showed a good functional recovery (positive predictive value 94%). The absence of motor evoked potentials did not exclude muscular strength recovery (negative predictive value 95%). Motor evoked potentials had a higher positive predictive value than MRC only in patients with MRC <2. Conclusion: Motor evoked potentials could be a supportive tool to increase the prognostic accuracy of upper limb motor and functional outcome in hemiparetic patients, especially those with severe initial paresis (MRC <2) and/or with motor evoked potentials absent in the post-stroke acute phase.
C1 [Pizzi, Assunta; Carrai, Riccardo; Falsini, Catuscia; Martini, Monica; Verdesca, Sonia] Fdn Don Carlo Gnocchi Onlus, Ctr S Maria Agli Ulivi, IRCCS, Pozzolatico, Italy.
   [Grippo, Antonello] Azienda Osped Careggi, Dept Neurophysiopathol, Florence, Italy.
RP Pizzi, A (通讯作者)，Fdn Don C Gnocchi ONLUS, Ctr S Maria Agli Ulivi, Dept Neurorehabil, Via Imprunetana 124, I-50020 Florence, Italy.
EM apizzi@dongnocchi.it
CR Alagona G, 2001, STROKE, V32, P1304, DOI 10.1161/01.STR.32.6.1304
   [anonymous] , 1989, STROKE, V20, P1407
   Arac N, 1994, STROKE, V25, P2183, DOI 10.1161/01.STR.25.11.2183
   Bamford J, 1991, LANCET, V337, P1521, DOI 10.1016/0140-6736(91)93206-O
   Binkofski F, 1996, ANN NEUROL, V39, P460, DOI 10.1002/ana.410390408
   Bobath B, 1990, ADULT HEMIPLEGIA EVA, V0, P1
   Catano A, 1996, ELECTROMYOGR MOTOR C, V101, P233, DOI 10.1016/0924-980X(96)95656-8
   Collin C, 1988, INT DISABIL STUD, V10, P61
   Cruz M, 1999, ELECTROMYOGR CLIN NE, V39, P405
   De SLH, 1980, INT REHABIL MED, V2, P3
   De WW, 1987, INT J REHABIL RES, V10, P110, DOI 10.1097/00004356-198712005-00022
   Edwards D, 1995, STROKE, V26, P1852, DOI 10.1161/01.STR.26.10.1852
   Escudero J, 1998, STROKE, V29, P1854, DOI 10.1161/01.STR.29.9.1854
   Feys H, 2000, J NEUROL NEUROSUR PS, V68, P323, DOI 10.1136/jnnp.68.3.323
   Folstein M, 1975, J PSYCHIAT RES, V12, P189, DOI 10.1016/0022-3956(75)90026-6
   Heald A, 1993, BRAIN, V116, P1371, DOI 10.1093/brain/116.6.1371
   Hendricks H, 2003, CEREBROVASC DIS, V16, P265, DOI 10.1159/000071126
   Hendricks H, 2002, ARCH PHYS MED REHAB, V83, P1629, DOI 10.1053/apmr.2002.35473
   Henon H, 1995, STROKE, V26, P392, DOI 10.1161/01.STR.26.3.392
   Hier D, 1991, STROKE, V22, P1431, DOI 10.1161/01.STR.22.11.1431
   Mahoney FI, 1965, MD STATE MED J, V14, P61
   *mrc , 1943, AIDS INV PER NERV IN, V0, P11
   Olsen T, 1990, STROKE, V21, P247, DOI 10.1161/01.STR.21.2.247
   Palliyath S, 2000, ELECTROMYOGR CLIN NEUROPHYSIOL, V40, P315
   Prescott R, 1982, STROKE, V13, P641, DOI 10.1161/01.STR.13.5.641
   Rapisarda G, 1996, STROKE, V27, P2191, DOI 10.1161/01.STR.27.12.2191
   Rossini P, 2003, LANCET NEUROL, V2, P493, DOI 10.1016/S1474-4422(03)00485-X
   Rossini P, 2005, NEUROLOGY, V65, P353, DOI 10.1212/01.wnl.0000173428.48059.c7
   Rossini P, 1998, BRAIN RES, V782, P153, DOI 10.1016/S0006-8993(97)01274-2
   Rothwell C, 1999, ELECTROEN CLIN NEURO, V52, P97
   Saunders D, 1995, STROKE, V26, P2272, DOI 10.1161/01.STR.26.12.2272
   Timmerhuis T, 1996, CLIN NEUROL NEUROSUR, V98, P231, DOI 10.1016/0303-8467(96)00034-0
   Trompetto C, 2000, CLIN NEUROPHYSIOL, V111, P1860, DOI 10.1016/S1388-2457(00)00419-3
   Vanrijckevorselk , 1993, CLIN NEUROPHYSIOL, V87, P0
   Wade D, 1983, J NEUROL NEUROSUR PS, V46, P521, DOI 10.1136/jnnp.46.6.521
NR 35
TC 36
Z9 40
U1 0
U2 3
PU FOUNDATION REHABILITATION INFORMATION
PI UPPSALA
PA TRADGARDSGATAN 14, UPPSALA, SE-753 09, SWEDEN
SN 1650-1977
EI 
J9 J REHABIL MED
PD JUL 15
PY 2009
VL 41
IS 8
BP 654
EP 660
DI 10.2340/16501977-0389
PG 7
WC Rehabilitation; Sport Sciences
SC Rehabilitation; Sport Sciences
GA 474WY
UT WOS:000268316700009
PM 19565160
ER

PT J
AU Meyer-heim, A.
   Ammann-reiffer, C.
   Schmartz, A.
   Schaefer, J.
   Sennhauser, FH
   Heinen, F.
   Knecht, B.
   Dabrowski, E.
   Borggraefe, I.
AF Meyer-heim, A
   Ammann-reiffer, C
   Schmartz, A
   Schaefer, J
   Sennhauser, F
   Heinen, F
   Knecht, B
   Dabrowski, E
   Borggraefe, I
TI Improvement of walking abilities after robotic-assisted locomotion training in children with cerebral palsy
SO ARCHIVES OF DISEASE IN CHILDHOOD
LA English
DT Article
ID gross motor function; body-weight support; spinal-cord-injury; gait; stroke; rehabilitation; therapy; reliability; outcm; program
AB Objective: To measure functional gait improvements of robotic-assisted locomotion training in children with cerebral palsy (CP). Design: Single-case experimental A-B design. Settings: Rehabilitation Centre Affoltern am Albis, Children's University Hospital Zurich, Switzerland (inpatient group) and Neurology Department of the Dr von Haunersches Children's Hospital Munich, Germany (outpatient group). Participants: 22 children (mean age 8.6 years, range 4.6-11.7) with CP and a Gross Motor Function Classification System level II to IV. Interventions: 3 to 5 sessions of 45-60 minutes/week during a 3-5-week period of driven gait orthosis training. Main outcome measures: 10-metre walk test (10MWT), 6-minute walk test (6MinWT), Gross Motor Function Measure (GMFM-66) dimension D (standing) and dimension E (walking), and Functional Ambulation Categories (FAC). Results: The mean (SD) maximum gait speed (0.78 (0.57) to 0.91 (0.61) m/s; p<0.01) as well as the mean (SD) dimension D of the GMFM-66 (40.3% (31.3%) to 46.6% (28.7%); p<0.05) improved significantly after the intervention period. The mean (SD) 6MinWT (176.3 (141.8) to 199.5 (157.7) m), the mean FAC (2.6 (1.7) to 3.0 (1.6)) and the mean (SD) dimension E of the GMFM-66 (29.5% (30.3%) to 31.6% (29.2%)) also showed an increase, but did not reach a statistically significant level. Conclusion: These results suggest that children with CP benefit from robotic-assisted gait training in improving functional gait parameters.
C1 [Meyer-Heim, A.; Ammann-Reiffer, C.; Schmartz, A.; Sennhauser, F. H.; Knecht, B.] Univ Childrens Hosp Zurich, Rehabil Ctr, S-8910 Affoltern Am Albis, Sweden.
   [Schaefer, J.; Heinen, F.; Borggraefe, I.] Univ Munich, Dr von Haunersches Childrens Hosp, Dept Child Neurol & Dev Med, D-80539 Munich, Germany.
   [Dabrowski, E.] Wayne State Univ, Childrens Hosp Michigan, Dept Pediat, Div Phys Med & Rehabil, Detroit, MI USA.
RP Meyer-Heim, A (通讯作者)，Univ Childrens Hosp Zurich, Rehabil Ctr, Muhlebergstr 104, S-8910 Affoltern Am Albis, Sweden.
EM Andreas.Meyer-Heim@kispi.uzh.ch
CR Andersson C, 2006, CLIN REHABIL, V20, P488, DOI 10.1191/0269215506cr964oa
   Barbeau H, 2003, ARCH PHYS MED REHAB, V84, P1458, DOI 10.1016/S0003-9993(03)00361-7
   Bax M, 2005, DEV MED CHILD NEUROL, V47, P571, DOI 10.1017/S001216220500112X
   Bax M, 2007, DEV MED CHILD NEUROL, V49, P39, DOI 10.1111/j.1469-8749.2007.tb12627.x
   Borggrafe I, 2007, MONATSSCHR KINDERH, V155, P529, DOI 10.1007/s00112-007-1539-0
   Cans C, 2000, DEV MED CHILD NEUROL, V42, P816, DOI 10.1111/j.1469-8749.2000.tb00695.x
   Cherng R, 2007, AM J PHYS MED REHAB, V86, P548, DOI 10.1097/PHM.0b013e31806dc302
   Colombo G, 2000, J REHABIL RES DEV, V37, P693
   Damiano D, 2006, PHYS THER, V86, P1534, DOI 10.2522/ptj.20050397
   Dodd K, 2007, DEV MED CHILD NEUROL, V49, P101, DOI 10.1111/j.1469-8749.2007.00101.x
   Fleminger S, 2006, J NEUROL NEUROSUR PS, V77, P570, DOI 10.1136/jnnp.2005.085241
   Hesse S, 2003, CURR OPIN NEUROL, V16, P705, DOI 10.1097/00019052-200312000-00010
   Husemann B, 2007, STROKE, V38, P349, DOI 10.1161/01.STR.0000254607.48765.cb
   Hutton J, 2002, ARCH DIS CHILD, V86, P84, DOI 10.1136/adc.86.2.84
   Johansson B, 2000, STROKE, V31, P223, DOI 10.1161/01.STR.31.1.223
   Ketelaar M, 2001, PHYS THER, V81, P1534, DOI 10.1093/ptj/81.9.1534
   Koenig A, 2008, STUD HEALTH TECHNOL, V132, P204
   Koman L, 2004, LANCET, V363, P1619, DOI 10.1016/S0140-6736(04)16207-7
   Kuban K, 1994, NEW ENGL J MED, V330, P188, DOI 10.1056/NEJM199401203300308
   Mayr A, 2007, NEUROREHAB NEURAL RE, V21, P307, DOI 10.1177/1545968307300697
   Mcgarry L, 2002, J TRAUMA, V53, P1152, DOI 10.1097/00005373-200212000-00020
   Meyer-heim A, 2007, DEV MED CHILD NEUROL, V49, P900, DOI 10.1111/j.1469-8749.2007.00900.x
   Moseley A, 2005, COCHRANE DB SYST REV, V0, P0, DOI DOI 10.1002/14651858.cd002840.pub2
   Russell D, 1989, DEV MED CHILD NEUROL, V31, P341
   Russell D, 2000, PHYS THER, V80, P873, DOI 10.1093/ptj/80.9.873
   Schindl M, 2000, ARCH PHYS MED REHAB, V81, P301, DOI 10.1053/apmr.2000.0810301
   Van HH, 2005, ARCH PHYS MED REHAB, V86, P190, DOI 10.1016/j.apmr.2004.02.010
   Verschuren O, 2007, ARCH PEDIAT ADOL MED, V161, P1075, DOI 10.1001/archpedi.161.11.1075
   Wade D, 1992, CURR OPIN NEUROL NEU, V5, P682
   Wang H, 2006, ARCH PHYS MED REHAB, V87, P51, DOI 10.1016/j.apmr.2005.08.117
   Winchester P, 2006, PHYS MED REHABIL CLIN N AM, V17, P159, DOI 10.1016/j.pmr.2005.10.008
   Wirz M, 2005, ARCH PHYS MED REHAB, V86, P672, DOI 10.1016/j.apmr.2004.08.004
NR 32
TC 81
Z9 82
U1 0
U2 27
PU BMJ PUBLISHING GROUP
PI LONDON
PA BRITISH MED ASSOC HOUSE, TAVISTOCK SQUARE, LONDON WC1H 9JR, ENGLAND
SN 0003-9888
EI 
J9 ARCH DIS CHILD
PD AUG 15
PY 2009
VL 94
IS 8
BP 615
EP 620
DI 10.1136/adc.2008.145458
PG 6
WC Pediatrics
SC Pediatrics
GA 474CP
UT WOS:000268260300013
PM 19208675
ER

PT J
AU Dursun, N.
   Dursun, E.
   Sade, I.
   Cekmece, C.
AF Dursun, N
   Dursun, E
   Sade, I
   Cekmece, C
TI Constraint induced movement therapy: efficacy in a Turkish stroke patient population and evaluation by a new outcome measurement tool
SO EUROPEAN JOURNAL OF PHYSICAL AND REHABILITATION MEDICINE
LA English
DT Article; Proceedings Paper
DE Motion therapy, continuous passive; Stroke; Rehabilitation
ID upper extremity function; forced-use; learned nonuse; motor recovery; rehabilitation
AB Aim The purpose of this study was to show if constraint induced movement therapy (CIMT) is effective in a Turkish stroke patient population and whether the effectiveness could be measured by a different evaluation tool, Le. Kocaeli Functional Evaluation Test (KFET). Methods. Twenty-five patients with subacute or chronic stroke were included in the study. At the beginning, all the patients received a conventional rehabilitation programme for 3 weeks. Seventeen patients who had no improvement in upper extremity functioning with this conventional programme received CIMT for 3 weeks. Active range of motion (ROM) and modified Ashworth scale of the plegic upper extremity were noted; Wolf Motor Function Test (WMFT) and KFET were performed to each patient before and after CIMT. Results. Active ROM of shoulder flexion (P<0.001), abduction (P<0.001), and external rotation (P=0.005), wrist flexion (P=0.025), and extension (P<0.01) of the plegic upper extremity improved significantly after CIMT. There were significant improvements in functional ability scale (P<0.05 for all parameters) and performance time results of 13 (P<0.05 for all parameters) out of 15 parameters of WMFT. Significant improvements were observed in quality-ability scores of every subunit of each activity (P<0.05 for all parameters) and performance time scores (P<0.05 for all parameters) of KFET. Conclusion CIMT is found to be a noteworthy treatment for improving the function of the hemiplegic upper extremity in this Turkish patient population.
C1 [Dursun, N.; Dursun, E.; Sade, I.] Kocaeli Univ, Fac Med, Dept Phys Med & Rehabil, Kocaeli, Turkey.
   [Cekmece, C.] Kocaeli Univ, Yahya Kaptan Occupat Therapy Sch, Kocaeli, Turkey.
RP Dursun, N (通讯作者)，Kocaeli Univ, Fac Med, Dept Phys Med & Rehabil, Kocaeli, Turkey.
EM nigard@hotmail.com
CR Bonifer N, 2003, PHYS THER, V83, P384
   Bonifer N, 2005, ARCH PHYS MED REHAB, V86, P1867, DOI 10.1016/j.apmr.2005.04.002
   Bowman M, 2006, NEUROREHABILITATION, V21, P167
   Dahl A, 2008, CLIN REHABIL, V22, P436, DOI 10.1177/0269215507084581
   Dromerick A, 2000, STROKE, V31, P2984, DOI 10.1161/01.STR.31.12.2984
   Kim Y, 2004, YONSEI MED J, V45, P241, DOI 10.3349/ymj.2004.45.2.241
   Kunkel A, 1999, ARCH PHYS MED REHAB, V80, P624, DOI 10.1016/S0003-9993(99)90163-6
   Liepert J, 2004, RESTOR NEUROL NEUROS, V22, P269
   Miltner W, 1999, STROKE, V30, P586, DOI 10.1161/01.STR.30.3.586
   Morris D, 2001, ARCH PHYS MED REHAB, V82, P750, DOI 10.1053/apmr.2001.23183
   Ostendorf C, 1981, PHYS THER, V61, P1022, DOI 10.1093/ptj/61.7.1022
   Page S, 2004, ARCH PHYS MED REHAB, V85, P14, DOI 10.1016/S0003-9993(03)00481-7
   Page S, 2008, PHYS THER, V88, P684, DOI 10.2522/ptj.2008.88.5.684
   Park S, 2004, NEUROREHAB NEURAL RE, V18, P95, DOI 10.1177/0888439004265113
   Ploughman M, 2004, ARCH PHYS MED REHAB, V85, P1417, DOI 10.1016/j.apmr.2004.01.018
   Sabari J, 2001, ARCH PHYS MED REHAB, V82, P524, DOI 10.1053/apmr.2001.21857
   Schaechter J, 2002, NEUROREHAB NEURAL RE, V16, P326, DOI 10.1177/154596830201600403
   Sterr A, 2002, ARCH PHYS MED REHAB, V83, P1374, DOI 10.1053/apmr.2002.35108
   Suputtitada A, 2004, JOURNAL OF THE MEDICAL ASSOCIATION OF THAILAND, V87, P1482
   Tarkka I, 2005, AM J PHYS MED REHAB, V84, P501, DOI 10.1097/01.phm.0000166881.71097.9d
   Taub E, 1993, ARCH PHYS MED REHAB, V74, P347
   Taub E, 1999, J REHABIL RES DEV, V36, P237
   Taub E, 1994, J EXP ANAL BEHAV, V61, P281, DOI 10.1901/jeab.1994.61-281
   Van DLJ, 1999, STROKE, V30, P2369, DOI 10.1161/01.STR.30.11.2369
   Wolf S, 1989, EXP NEUROL, V104, P125, DOI 10.1016/S0014-4886(89)80005-6
   Wolf S, 2005, NEUROREHAB NEURAL RE, V19, P194, DOI 10.1177/1545968305276663
   Wolf S, 2006, JAMA-J AM MED ASSOC, V296, P2095, DOI 10.1001/jama.296.17.2095
NR 27
TC 5
Z9 7
U1 0
U2 5
PU EDIZIONI MINERVA MEDICA
PI TURIN
PA CORSO BRAMANTE 83-85 INT JOURNALS DEPT., 10126 TURIN, ITALY
SN 1973-9087
EI 
J9 EUR J PHYS REHAB MED
PD JUN 15
PY 2009
VL 45
IS 2
BP 165
EP 170
DI 
PG 6
WC Rehabilitation
SC Rehabilitation
GA 461OQ
UT WOS:000267277800001
PM 18946435
ER

PT J
AU Kim, YZ
   Kim, KH
AF Kim, Young
   Kim, Kyu
TI Even in Patients with a Small Hemorrhagic Volume, Stereotactic-Guided Evacuation of Spontaneous Intracerebral Hemorrhage Improves Functional Outcome
SO JOURNAL OF KOREAN NEUROSURGICAL SOCIETY
LA English
DT Article
DE Cerebral hemorrhage; Treatment efficacy; Neurosurgery; Stereotaxy; Recovery of function
ID stroke patient; scale; rehabilitation; domiciliary; hematoma; surgery; trial; coma
AB Objective : The decision to adopt a conservative or surgical modality for a relatively small volume of spontaneous intracerebral hemorrhage (SICH) is difficult and often controversial, especially when consciousness is tolerable. The authors examined the results of stereotactic-guided evacuation of SICH for relatively small volumes with respect to functional outcome. Methods : This prospective study was performed on 387 patients with SICH who underwent stereotactic-guided evacuation In = 204, group A) or conservative treatment (n = 183, group B) during the past 8 years. The primary end-point was recovery of functional status, which was estimated using the Modified Barthel Index (MBI) and the modified Rankin Scale (mRS). Results : All patients had a Glasgow coma scale (GCS) score of >= 13 and unilateral hemiparesis of less than motor power grade 3. Group demographic characteristics and initial neurological statuses were similar. In all cases, the volume of SICH involved was < 30 cm(3) and location was limited to basal ganglia and thalamus. At 6-month follow-ups, MBI was 90.9 in group A and 62.4 in group B (p < 0.05), and MRS was 1.2 in group A and 3.0 in group B (p < 0.05). Better motor function and stereotactic-guided evacuation had a significant effect on a functional recovery in regression analyses. Conclusion : Even in patients with a small volume of SICH, stereotactic-guided evacuation improved functional recovery in activities in daily life than conservative treatment did.
C1 [Kim, Young Zoon; Kim, Kyu Hong] Sungkyunkwan Univ, Sch Med, Masan Samsung Hosp, Dept Neurosurg, Masan 630723, South Korea.
RP Kim, YZ (通讯作者)，Sungkyunkwan Univ, Sch Med, Masan Samsung Hosp, Dept Neurosurg, 50 Hapseong 2 Dong, Masan 630723, South Korea.
EM youngzoon.kim@samsung.com
CR Ahn C, 2004, J KOREAN NEUROSURG S, V35, P290
   Anderson C, 1994, J NEUROL NEUROSUR PS, V57, P936, DOI 10.1136/jnnp.57.8.936
   Auer L, 1989, J NEUROSURG, V70, P530, DOI 10.3171/jns.1989.70.4.0530
   Batjer H, 1990, ARCH NEUROL-CHICAGO, V47, P1103, DOI 10.1001/archneur.1990.00530100071015
   Bonita R, 1988, STROKE, V19, P1497, DOI 10.1161/01.STR.19.12.1497
   Broderick J, 1999, STROKE, V30, P905, DOI 10.1161/01.STR.30.4.905
   Broderick J, 1993, J NEUROSURG, V78, P188, DOI 10.3171/jns.1993.78.2.0188
   Broderick J, 1993, STROKE, V24, P987, DOI 10.1161/01.STR.24.7.987
   Carr J, 1985, PHYS THER, V65, P175, DOI 10.1093/ptj/65.2.175
   Cho D, 2008, SURG NEUROL, V70, P628, DOI 10.1016/j.surneu.2007.08.006
   Cho T, 1999, J KOREAN NEUROSURG S, V28, P237
   Counsell C, 1995, CEREBROVASC DIS, V5, P26, DOI 10.1159/000107814
   Doi E, 1982, NEUROLOGIA MEDICO-CHIRURGICA, V22, P461, DOI 10.2176/nmc.22.461
   Evers S, 2000, STROKE, V31, P1046, DOI 10.1161/01.STR.31.5.1046
   Geddes J, 1991, CLIN REHABIL, V5, P53
   Gladman J, 1994, AGE AGEING, V23, P241, DOI 10.1093/ageing/23.3.241
   Gladman J, 1993, J NEUROL NEUROSUR PS, V56, P960, DOI 10.1136/jnnp.56.9.960
   Hattori N, 2004, J NEUROSURG, V101, P417, DOI 10.3171/jns.2004.101.3.0417
   Lee J, 1997, J KOREAN NEUROSURG S, V26, P347
   Mahoney FI, 1965, MD STATE MED J, V14, P61
   Matsumoto K, 1994, NO TO SHINKEI, V46, P105
   *med RC, 1976, AIDS EX PER NERV SYS, V0, P0
   Teasdale G, 1974, LANCET, V2, P81
NR 23
TC 27
Z9 30
U1 0
U2 4
PU KOREAN NEUROSURGICAL SOC
PI SEOUL
PA #402 POSCO # OFFICE BUILDING 151 SUNHWA-DONG, JUNG-GU, SEOUL, 100-130, SOUTH KOREA
SN 2005-3711
EI 
J9 J KOREAN NEUROSURG S
PD AUG 15
PY 2009
VL 46
IS 2
BP 109
EP 115
DI 10.3340/jkns.2009.46.2.109
PG 7
WC Clinical Neurology; Surgery
SC Neurosciences & Neurology; Surgery
GA 493IO
UT WOS:000269730200005
PM 19763212
ER

PT J
AU Hinojosa, MS
   Rittman, Maude
   Hinojosa, Ramon
   Rodriguez, William
AF Hinojosa, Melanie
   Rittman, Maude
   Hinojosa, Ramon
   Rodriguez, William
TI Racial/ethnic variation in recovery of motor function in stroke survivors: Role of informal caregivers
SO JOURNAL OF REHABILITATION RESEARCH AND DEVELOPMENT
LA English
DT Article
DE African American; caregivers; Caucasian; longitudinal; Puerto Rican; race/ethnicity; recovery; rehabilitation; stroke; veterans
ID impact; care; burden; time; race
AB Research documents that African American and Latinos who have experienced an acute stroke recover more slowly than Caucasians in the United States. This descriptive study examines (1) the variation in Caucasian, Puerto Rican, and African American motor function after stroke; (2) the association between caregiver attributes and motor recovery after stroke; and (3) the degree to which caregiver attributes explain the variation in motor recovery between different racial/ethnic groups. One hundred and thirty-five veterans who had been hospitalized after an acute stroke, released home, and identified an informal caregiver were enrolled in the study. Veterans and caregivers were surveyed at five time points over the course of 24 months. Results indicate that Puerto Ricans show greater impairment and African Americans show less impairment at discharge from the hospital compared with Caucasians. Caregiver characteristics mediate the racial/ethnic differences in impairment at discharge and motor recovery across time.
C1 [Hinojosa, Melanie Sberna] Med Coll Wisconsin, Milwaukee, WI 53226 USA.
   [Hinojosa, Melanie Sberna; Hinojosa, Ramon] Rehabil Outcomes Res Ctr, Gainesville, FL USA.
   [Rittman, Maude] Univ Florida, Coll Nursing, Gainesville, FL 32611 USA.
   [Hinojosa, Ramon] Marquette Univ, Dept Social & Cultural Sci, Milwaukee, WI 53233 USA.
   [Rodriguez, William] Dept Vet Affairs Caribbean Hlth Syst, San Juan, PR USA.
RP Hinojosa, MS (通讯作者)，Med Coll Wisconsin, 8701 Watertown Plank Rd,POB 26509, Milwaukee, WI 53226 USA.
EM mhinojosa@mcw.edu
FU VA Rehabilitation Outcomes Research Center of Excellence; Health Services Research and Development [98-183]
CR *am HAN, 2005, HEART DIS STROK STAT, V0, P0
   Anderson C, 1995, STROKE, V26, P843, DOI 10.1161/01.STR.26.5.843
   Chiou-tan F, 2006, AM J PHYS MED REHAB, V85, P415, DOI 10.1097/01.phm.0000214320.99729.f3
   Clark M, 1998, CLIN NURS RES, V7, P64, DOI 10.1177/105477389800700106
   Dilworth-anderson P, 2005, J GERONTOL B-PSYCHOL, V60, P0, DOI 10.1093/geronb/60.5.S257
   Dilworth-anderson P, 2004, J GERONTOL B-PSYCHOL, V59, P0, DOI 10.1093/geronb/59.3.S138
   Dorsey MK, 1998, J VASC NURS, V16, P62, DOI 10.1016/S1062-0303(98)90003-6
   Doty P, 1986, MILBANK Q, V64, P34, DOI 10.2307/3350005
   Eschbach K, 2004, AM J PUBLIC HEALTH, V94, P1807, DOI 10.2105/AJPH.94.10.1807
   Gillum R, 1995, STROKE, V26, P1707, DOI 10.1161/01.STR.26.9.1707
   Glozman JM, 2004, NEUROPSYCHOLOGY REVIEW, V14, P183, DOI 10.1007/s11065-004-8158-5
   Granger C, 1992, STROKE, V23, P978, DOI 10.1161/01.STR.23.7.978
   Horner R, 2003, STROKE, V34, P1027, DOI 10.1161/01.STR.0000060028.60365.5D
   Janevic M, 2001, GERONTOLOGIST, V41, P334, DOI 10.1093/geront/41.3.334
   Lisabeth L, 2006, ANN EPIDEMIOL, V16, P33, DOI 10.1016/j.annepidem.2005.04.009
   Low J, 1999, SOC SCI MED, V49, P711, DOI 10.1016/S0277-9536(99)00194-X
   Mausbach B, 2004, J AM GERIATR SOC, V52, P1077, DOI 10.1111/j.1532-5415.2004.52306.x
   Mcgruder H, 2004, STROKE, V35, P1557, DOI 10.1161/01.STR.0000130427.84114.50
   Oconnell B, 2004, INT J NURS PRACT, V10, P121, DOI 10.1111/j.1440-172X.2004.00469.x
   Onukwugha E, 2007, MED DECIS MAKING, V27, P233, DOI 10.1177/0272989X07302130
   Ottenbacher K, 2008, STROKE, V39, P1514, DOI 10.1161/STROKEAHA.107.501254
   Ottenbacher K, 2001, ARCH PHYS MED REHAB, V82, P1367, DOI 10.1053/apmr.2001.26088
   Phillips L, 2000, HISPANIC J BEHAV SCI, V22, P296, DOI 10.1177/0739986300223002
   *post SRG, 1995, AHCPR PUBL, V0, P0
   Raudenbush SW, 2004, HLM6 HIERARCHICAL LI, V0, P0
   Rittman M, 2000, CULTURALLY SENSITIVE, V0, P98
   Roff L, 2004, J GERONTOL B-PSYCHOL, V59, P0, DOI 10.1093/geronb/59.4.P185
   Schwamm L, 2005, STROKE, V36, P690, DOI 10.1161/01.STR.0000158165.42884.4F
   Sheinart K, 1998, NEUROEPIDEMIOLOGY, V17, P188, DOI 10.1159/000026172
   Weiss C, 2005, J AM GERIATR SOC, V53, P146, DOI 10.1111/j.1532-5415.2005.53027.x
   Zsembik B, 2006, HDB FAMILIES HLTH IN, V0, P4061
NR 31
TC 9
Z9 9
U1 0
U2 4
PU JOURNAL REHAB RES & DEV
PI BALTIMORE
PA DEPT OF VETERANS AFFAIRS REHABIL RES & DEVELOP CTR 103 SOUTH GAY STREET, BALTIMORE, MD 21202-4051 USA
SN 0748-7711
EI 
J9 J REHABIL RES DEV
PD JUN 15
PY 2009
VL 46
IS 2
BP 223
EP 232
DI 10.1682/JRRD.2008.10.0175
PG 10
WC Rehabilitation
SC Rehabilitation
GA 455EA
UT WOS:000266739100009
PM 19533536
ER

PT J
AU Fujiwara, Toshiyuki
   Kasashima, Yuko
   Honaga, Kaoru
   Muraoka, Yoshihiro
   Tsuji, Tetsuya
   Osu, Rieko
   Hase, Kimitaka
   Masakado, Yoshihisa
   Liu, Meigen
AF Fujiwara, Toshiyuki
   Kasashima, Yuko
   Honaga, Kaoru
   Muraoka, Yoshihiro
   Tsuji, Tetsuya
   Osu, Rieko
   Hase, Kimitaka
   Masakado, Yoshihisa
   Liu, Meigen
TI Motor Improvement and Corticospinal Modulation Induced by Hybrid Assistive Neuromuscular Dynamic Stimulation (HANDS) Therapy in Patients With Chronic Stroke
SO NEUROREHABILITATION AND NEURAL REPAIR
LA English
DT Article
DE Stroke; Hemiparesis; Upper extremity function; Transcranial magnetic stimulation; Intracortical inhibition; Reciprocal inhibition; Electrical stimulation
ID electrical-stimulation; upper-extremity; corticocortical inhibition; cortex; recovery; spasticity; forearm
AB Background and objective. We devised a therapeutic approach to facilitate the use of the hemiparetic upper extremity (UE) in daily life by combining integrated volitional control electrical stimulation with a wrist splint, called hybrid assistive neuromuscular dynamic stimulation (HANDS). Methods. Twenty patients with chronic hemiparetic stroke ( median 17.5 months) had moderate to severe UE weakness. Before and immediately after completing 3 weeks of training in 40-minute sessions, 5 days per week over 3 weeks and wearing the system for 8 hours each day, clinical measures of motor impairment, spasticity, and UE functional scores, as well as neurophysiological measures including electromyography activity, reciprocal inhibition, and intracortical inhibition were assessed. A follow-up clinical assessment was performed 3 months later. Results. UE motor function, spasticity, and functional scores improved after the intervention. Neurophysiologically, the intervention induced restoration of presynaptic and long loop inhibitory connections as well as disynaptic reciprocal inhibition. Paired pulse transcranial magnetic stimulation study indicated disinhibition of the short intracortical inhibition in the affected hemisphere. The follow-up assessment showed that improved UE functions were maintained at 3 months. Conclusion. The combination of hand splint and volitional and electrically induced muscle contraction can induce corticospinal plasticity and may offer a promising option for the management of the paretic UE in patients with stroke. A larger sample size with randomized controls is needed to demonstrate effectiveness.
C1 [Fujiwara, Toshiyuki; Kasashima, Yuko; Honaga, Kaoru; Tsuji, Tetsuya; Hase, Kimitaka; Liu, Meigen] Keio Univ, Sch Med, Dept Rehabil Med, Shinjuku Ku, Tokyo 1608582, Japan.
   [Muraoka, Yoshihiro] Fujita Hlth Univ, Sch Hlth Sci, Fac Rehabil, Aichi, Japan.
   [Osu, Rieko] Natl Inst Informat & Commun Technol, Kyoto, Japan.
   [Osu, Rieko] ATR Computat Neurosci Labs, Kyoto, Japan.
   [Masakado, Yoshihisa] Keio Univ, Tsukigase Rehabil Ctr, Shizuoka, Japan.
RP Fujiwara, T (通讯作者)，Keio Univ, Sch Med, Dept Rehabil Med, Shinjuku Ku, 35 Shinanomachi, Tokyo 1608582, Japan.
EM tofuji@xc5.so-net.ne.jp
FU SCOPE; SOUMU, Japan
CR Alon G, 2007, NEUROREHAB NEURAL RE, V21, P207, DOI 10.1177/1545968306297871
   Bohannon R, 1987, PHYS THER, V67, P206, DOI 10.1093/ptj/67.2.206
   Bolton D, 2004, J NEUROL SCI, V223, P121, DOI 10.1016/j.jns.2004.05.005
   Chino N, 1995, FUNCTIONAL EVALUATIO, V0, P19
   Day B, 1984, J PHYSIOL-LONDON, V349, P519, DOI 10.1113/jphysiol.1984.sp015171
   De KJ, 2005, J REHABIL MED, V37, P65, DOI 10.1080/16501970410024190
   Domen K, 1995, JPN J REHABIL MED, V32, P113, DOI 10.2490/jjrm1963.32.113
   Fujiwara T, 2004, ELECTROMYOGR CLIN NEUROPHYSIOL, V44, P423
   Hendricks H, 2002, ARCH PHYS MED REHAB, V83, P1629, DOI 10.1053/apmr.2002.35473
   Huang Y, 2006, NEUROLOGY, V66, P1088, DOI 10.1212/01.wnl.0000214304.03105.f4
   Jacobs K, 1991, SCIENCE, V251, P944, DOI 10.1126/science.2000496
   Kasashima Y, 2006, JPN J REHABIL MED, V43, P353
   Khaslavskaia S, 2005, EXP BRAIN RES, V162, P497, DOI 10.1007/s00221-004-2153-1
   Kujirai T, 1993, J PHYSIOL-LONDON, V471, P501, DOI 10.1113/jphysiol.1993.sp019912
   Liepert J, 2000, CLIN NEUROPHYSIOL, V111, P671, DOI 10.1016/S1388-2457(99)00312-0
   Muraoka Y, 2001, FRONTIERS OF MEDICAL AND BIOLOGICAL ENGINEERING, V11, P323, DOI 10.1163/156855701321138969
   Murase N, 2005, BRAIN, V128, P104, DOI 10.1093/brain/awh315
   Ozer K, 2006, DEV MED CHILD NEUROL, V48, P559, DOI 10.1017/S0012162206001186
   Ridding M, 1995, J PHYSIOL-LONDON, V487, P541, DOI 10.1113/jphysiol.1995.sp020898
   Taub E, 2002, NAT REV NEUROSCI, V3, P228, DOI 10.1038/nrn754
   Tegenthoff M, 1998, ELECTROEN CLIN NEURO, V107, P0
   Tsuji T, 2000, ARCH PHYS MED REHAB, V81, P863, DOI 10.1053/apmr.2000.6275
   Wittenberg G, 2007, NEUROREHAB NEURAL RE, V21, P568, DOI 10.1177/1545968307302438
   Wolf S, 2007, NEUROREHAB NEURAL RE, V21, P379, DOI 10.1177/1545968307306238
   Ziemann U, 1998, J NEUROSCI, V18, P1115
NR 25
TC 61
Z9 65
U1 0
U2 6
PU SAGE PUBLICATIONS INC
PI THOUSAND OAKS
PA 2455 TELLER RD, THOUSAND OAKS, CA 91320 USA
SN 1545-9683
EI 
J9 NEUROREHAB NEURAL RE
PD FEB 15
PY 2009
VL 23
IS 2
BP 125
EP 132
DI 10.1177/1545968308321777
PG 8
WC Clinical Neurology; Rehabilitation
SC Neurosciences & Neurology; Rehabilitation
GA 401OG
UT WOS:000262949900004
PM 19060131
ER

PT J
AU Jang, SH
AF Jang, Sung
TI Medial reorganization of motor function in corona radiata following middle cerebral artery infarction A case report
SO NEURAL REGENERATION RESEARCH
LA English
DT Article
DE functional magnetic resonance imaging; stroke; cortical reorganization; motor recovery; diffusion tensor tractography; transcranial magnetic stimulation
ID diffusion tensor tractography; aberrant pyramidal tract; periinfarct reorganization; pontine infarct; brain-stem; recovery; stroke; activation; lemniscus; patient
AB Peri-lesional reorganization is one of the motor recovery mechanisms following stroke. A 23-year-old female who presented with complete paralysis of the right extremities at the onset of infarct in the left middle cerebral artery territory was included. She slowly recovered some function, and could extend the affected knee with resistance after 9 months. Diffusion tensor tractography, functional MRI, and transcranial magnetic stimulation testing were performed at 7 years after onset. Results showed that diffusion tensor tractography of the affected (left) hemisphere passed through the medial Corona radiata at, or around, the wall of the lateral ventricle. The contralateral primary sensorimotor cortex was activated during affected knee movements. The motor-evoked potential, which was obtained from the affected leg, exhibited corticospinal tract characteristics. Results indicated that motor function of the affected leg recovered via the corticospinal tract, which descended through the Corona radiata medial to the infarct. The motor function of the affected leg was reorganized to the medial Corona radiata. following infarct to the middle cerebral artery territory.
C1 Yeungnam Univ, Coll Med, Dept Phys Med & Rehabil, Taegu 705717, South Korea.
RP Jang, SH (通讯作者)，Yeungnam Univ, Coll Med, Dept Phys Med & Rehabil, Taegu 705717, South Korea.
EM strokerehab@hanmail.net
CR Ahn Y, 2006, NEUROREHABILITATION, V21, P233
   Calautti C, 2003, STROKE, V34, P1553, DOI 10.1161/01.STR.0000071761.36075.A6
   Cramer S, 2000, STROKE, V31, P668, DOI 10.1161/01.STR.31.3.668
   Dvorak J, 1992, METHODS CLIN NEUROPH, V3, P45
   Furlan M, 1996, ANN NEUROL, V40, P216, DOI 10.1002/ana.410400213
   Han B, 2008, NEUROREHABILITATION, V23, P171
   Jaillard A, 2005, BRAIN, V128, P1122, DOI 10.1093/brain/awh456
   Jang S, 2009, J NEUROL NEUROSUR PS, V80, P243, DOI 10.1136/jnnp.2008.146571
   Jang S, 2004, NEUROREPORT, V15, P395, DOI 10.1097/00001756-200403010-00002
   Jang S, 2006, RESTOR NEUROL NEUROS, V24, P65
   Jung S, 2005, ARCH PHYS MED REHAB, V86, P1706, DOI 10.1016/j.apmr.2004.11.043
   Kim J, 2005, NEUROLOGY, V64, P1438, DOI 10.1212/01.WNL.0000158656.09335.E7
   Kunimatsu A, 2004, MAGN RESON MED SCI, V3, P11, DOI 10.2463/mrms.3.11
   Kwon Y, 2007, NEUROREHABILITATION, V22, P105
   Rossini P, 1998, NEUROREPORT, V9, P2141, DOI 10.1097/00001756-199806220-00043
   Song Y, 2007, STROKE, V38, P2353, DOI 10.1161/STROKEAHA.106.480632
   Tohgi H, 1996, EUR NEUROL, V36, P338, DOI 10.1159/000117290
   Witte O, 1998, CURR OPIN NEUROL, V11, P655, DOI 10.1097/00019052-199812000-00008
   Yamamoto T, 1995, NEUROL MED TOKYO, V43, P306
   Yamashita M, 2001, EUR NEUROL, V45, P75, DOI 10.1159/000052099
NR 20
TC 14
Z9 15
U1 0
U2 7
PU WOLTERS KLUWER MEDKNOW PUBLICATIONS
PI MUMBAI
PA WOLTERS KLUWER INDIA PVT LTD , A-202, 2ND FLR, QUBE, C T S  NO 1498A-2 VILLAGE MAROL, ANDHERI EAST, MUMBAI, 400059, INDIA
SN 1673-5374
EI 
J9 NEURAL REGEN RES
PD SEP 15
PY 2009
VL 4
IS 9
BP 668
EP 671
DI 10.3969/j.issn.1673-5374.2009.09.005
PG 4
WC Cell Biology; Neurosciences
SC Cell Biology; Neurosciences & Neurology
GA 505JU
UT WOS:000270690300005
ER

PT J
AU Hsieh, Yu-wei
   Wu, Ching-yi
   Lin, Keh-chung
   Chang, Ya-fen
   Chen, Chia-ling
   Liu, Jung-sen
AF Hsieh, Yu-wei
   Wu, Ching-yi
   Lin, Keh-chung
   Chang, Ya-fen
   Chen, Chia-ling
   Liu, Jung-sen
TI Responsiveness and Validity of Three Outcome Measures of Motor Function After Stroke Rehabilitation
SO STROKE
LA English
DT Article
DE cerebrovascular accident; rehabilitation; outcome; upper extremity; clinimetrics
ID upper-extremity function; research arm test; induced movement therapy; fugl-meyer assessment; upper-limb function; independence measure; interrater reliability; physical rehabilitation; bilateral movement; barthel index
AB Background and Purpose-This study investigated and compared the responsiveness and validity of the Fugl-Meyer Assessment (FMA), the Action Research Ann Test (ARAT), and the Wolf Motor Function Test (WMFT) for patients after stroke rehabilitation. Methods-A total of 57 patients with stroke received I of 3 rehabilitation treatments for 3 weeks. At pretreatment and posttreatment, the 3 outcome measures, as well as the Functional Independence Measure (FTM) as the external criterion, were administered. The standardized response mean (SRM) and the Wilcoxon signed rank test were used to examine the responsiveness. Construct validity and predictive validity were examined by the Spearman correlation coefficient (p). Results-The responsiveness of the FMA, ARAT, and WMFT functional ability scores was large (SRM=0.95-1.42), whereas the WMFT performance time score was small (SRM=0.38). The responsiveness of the FMA was significantly larger than those of the ARAT and the WMFT-TIME, but not the WMFT functional ability scores. With respect to construct validity, correlations between the FMA and other measures were relatively high (p=0.42-0.76). The FMA and the WMFT performance time scores at pretreatment had moderate predictive validity with the FTM scores at posttreatment (p=0.420.47). In addition, the ARAT and the WMFT functional ability scores revealed a low predictive validity with the FTM (p=0.17-0.26). Conclusions-The results support the FMA and the WMFT-FAS are suitable to detect changes over time for patients after stroke rehabilitation. While simultaneously considering the responsiveness and validity attributes, the FMA may be a relatively sound measure of motor function for stroke patients based on our results. Further research based on a larger sample is needed to replicate the findings. (Stroke. 2009;40:1386-1391.)
C1 [Hsieh, Yu-wei; Lin, Keh-chung] Natl Taiwan Univ, Coll Med, Sch Occupat Therapy, Taipei 100, Taiwan.
   [Lin, Keh-chung] Natl Taiwan Univ Hosp, Div Occupat Therapy, Dept Phys Med & Rehabil, Taipei, Taiwan.
   [Wu, Ching-yi] Chang Gung Univ, Dept Occupat Therapy, Tao Yuan, Taiwan.
   [Wu, Ching-yi] Chang Gung Univ, Grad Inst Clin Behav Sci, Tao Yuan, Taiwan.
   [Chang, Ya-fen] Shin Kong Wu Ho Su Mem Hosp, Dept Rehabil, Div Occupat Therapy, Taipei, Taiwan.
   [Chen, Chia-ling] Chang Gung Mem Hosp, Dept Phys Med & Rehabil, Tao Yuan, Taiwan.
   [Liu, Jung-sen] Cathay Gen Hosp, Dept Surg, Taipei, Taiwan.
   [Liu, Jung-sen] Cathay Gen Hosp, Dept Med Educ, Taipei, Taiwan.
RP Lin, KC (通讯作者)，Natl Taiwan Univ, Coll Med, Sch Occupat Therapy, 17 F4 Xu Zhou Rd, Taipei 100, Taiwan.
EM kehchunglin@ntu.edu.tw
FU National Science Council [NSC-95-2314-B-002-225-MY2, NSC-96-2628-B-002-033MY2]; National Health Rescarch Institutes [NHRI-EX979742PI]
CR Bonaiuti D, 2007, EURA MEDICOPHYS, V43, P139
   Caimmi M, 2008, NEUROREHAB NEURAL RE, V22, P31, DOI 10.1177/1545968307302923
   Cauraugh J, 2005, NEUROSCI LETT, V382, P39, DOI 10.1016/j.neulet.2005.02.060
   Cauraugh J, 2005, PROG NEUROBIOL, V75, P309, DOI 10.1016/j.pneurobio.2005.04.001
   Chae J, 1995, AM J PHYS MED REHAB, V74, P218, DOI 10.1097/00002060-199505000-00007
   Chan N, 1994, DISABIL REHABIL, V16, P63
   Cohen J, 1988, V2ND, V0, P0
   Cohen M, 2000, ARCH PHYS MED REHAB, V81, P0, DOI 10.1053/apmr.2000.20620
   Deyo R, 1986, J CHRON DIS, V39, P897, DOI 10.1016/0021-9681(86)90038-X
   Dodds T, 1993, ARCH PHYS MED REHAB, V74, P531, DOI 10.1016/0003-9993(93)90119-U
   Duncan P, 2003, STROKE, V34, P2173, DOI 10.1161/01.STR.0000083699.95351.F2
   Efron B, 1994, INTRO BOOTSTRAP, V0, P0
   Fuglmeyer A, 1975, SCAND J REHABIL MED, V7, P13
   Gladstone D, 2002, NEUROREHAB NEURAL RE, V16, P232, DOI 10.1177/154596802401105171
   Goble D, 2006, DISABIL REHABIL, V28, P1103, DOI 10.1080/09638280500526537
   Gosman-hedstrom G, 2000, DISABIL REHABIL, V22, P702, DOI 10.1080/09638280050191972
   Gowland C, 1992, PHYS THER, V72, P624, DOI 10.1093/ptj/72.9.624
   Granger C, 1998, ARCH PHYS MED REHAB, V79, P235, DOI 10.1016/S0003-9993(98)90000-4
   Grotta J, 2004, STROKE, V35, P2699, DOI 10.1161/01.STR.0000143320.64953.c4
   Guyatt G, 1989, J CLIN EPIDEMIOL, V42, P403, DOI 10.1016/0895-4356(89)90128-5
   Hamilton B, 1994, SCAND J REHABIL MED, V26, P115
   Hamilton B, 1987, REHABILITATION OUTCO, V0, P137
   Hsieh C, 1998, AGE AGEING, V27, P107, DOI 10.1093/ageing/27.2.107
   Hsueh I, 2002, CLIN REHABIL, V16, P617, DOI 10.1191/0269215502cr530oa
   Hsueh I, 2002, J NEUROL NEUROSUR PS, V73, P188, DOI 10.1136/jnnp.73.2.188
   Husted J, 2000, J CLIN EPIDEMIOL, V53, P459, DOI 10.1016/S0895-4356(99)00206-1
   Kazis L, 1989, MED CARE, V27, P0, DOI 10.1097/00005650-198903001-00015
   Kirshner B, 1985, J CHRON DIS, V38, P27, DOI 10.1016/0021-9681(85)90005-0
   Lang C, 2006, ARCH PHYS MED REHAB, V87, P1605, DOI 10.1016/j.apmr.2006.09.003
   Liang M, 1990, MED CARE, V28, P632, DOI 10.1097/00005650-199007000-00008
   Lyle R, 1981, INT J REHABIL RES, V4, P483, DOI 10.1097/00004356-198112000-00001
   Morris D, 2001, ARCH PHYS MED REHAB, V82, P750, DOI 10.1053/apmr.2001.23183
   Page S, 2005, NEUROREHAB NEURAL RE, V19, P27, DOI 10.1177/1545968304272701
   Platz T, 2005, CLIN REHABIL, V19, P404, DOI 10.1191/0269215505cr832oa
   Portney L, 2009, FDN CLIN RES APPL PR, V0, P0
   Rabadi M, 2006, ARCH PHYS MED REHAB, V87, P962, DOI 10.1016/j.apmr.2006.02.036
   Rose DK, 2004, TOP STROKE REHABIL, V11, P20, DOI 10.1310/XAUM-LPBM-0RXD-RLDK
   Stratford P, 2004, BMC MUSCULOSKEL DIS, V5, P0, DOI 10.1186/1471-2474-5-17
   Stratford P, 1996, PHYS THER, V76, P1109, DOI 10.1093/ptj/76.10.1109
   Stucki G, 2002, DISABIL REHABIL, V24, P932, DOI 10.1080/09638280210148594
   Summers J, 2007, J NEUROL SCI, V252, P76, DOI 10.1016/j.jns.2006.10.011
   Taub E, 1993, ARCH PHYS MED REHAB, V74, P347
   Taub E, 1999, J REHABIL RES DEV, V36, P237
   Taub E, 2003, PHYS MED REHABIL CLIN N AM, V14, P0, DOI 10.1016/S1047-9651(02)00052-9
   Van DLJ, 2001, J REHABIL MED, V33, P110
   Van DLJ, 2001, ARCH PHYS MED REHAB, V82, P14, DOI 10.1053/apmr.2001.18668
   Van DLJ, 1999, STROKE, V30, P2369, DOI 10.1161/01.STR.30.11.2369
   Wallace D, 2002, J CLIN EPIDEMIOL, V55, P922, DOI 10.1016/S0895-4356(02)00410-9
   Waller S, 2004, ARCH PHYS MED REHAB, V85, P1076, DOI 10.1016/j.apmr.2003.10.020
   Whitall J, 2006, ARCH PHYS MED REHAB, V87, P656, DOI 10.1016/j.apmr.2006.02.004
   Whitall J, 2000, STROKE, V31, P2390, DOI 10.1161/01.STR.31.10.2390
   Wolf S, 1989, EXP NEUROL, V104, P125, DOI 10.1016/S0014-4886(89)80005-6
   Wolf S, 2001, STROKE, V32, P1635, DOI 10.1161/01.STR.32.7.1635
   Wolf S, 2005, NEUROREHAB NEURAL RE, V19, P194, DOI 10.1177/1545968305276663
   Wolf S, 2006, JAMA-J AM MED ASSOC, V296, P2095, DOI 10.1001/jama.296.17.2095
   Wright J, 1997, J CLIN EPIDEMIOL, V50, P239, DOI 10.1016/S0895-4356(96)00373-3
   Wu C, 2007, ARCH PHYS MED REHAB, V88, P964, DOI 10.1016/j.apmr.2007.05.012
NR 58
TC 137
Z9 142
U1 3
U2 15
PU LIPPINCOTT WILLIAMS & WILKINS
PI PHILADELPHIA
PA TWO COMMERCE SQ, 2001 MARKET ST, PHILADELPHIA, PA 19103 USA
SN 0039-2499
EI 
J9 STROKE
PD APR 15
PY 2009
VL 40
IS 4
BP 1386
EP 1391
DI 10.1161/STROKEAHA.108.530584
PG 6
WC Clinical Neurology; Peripheral Vascular Disease
SC Neurosciences & Neurology; Cardiovascular System & Cardiology
GA 426LJ
UT WOS:000264709500056
PM 19228851
ER

PT J
AU Pathipati, Praneeti
   Surus, Andrzej
   Williams, CE
   Scheepens, Arjan
AF Pathipati, Praneeti
   Surus, Andrzej
   Williams, Christopher
   Scheepens, Arjan
TI Delayed and chronic treatment with growth hormone after endothelin-induced stroke in the adult rat
SO BEHAVIOURAL BRAIN RESEARCH
LA English
DT Article
DE Growth hormone; Stroke; Neurorestoration; Treatment; Behaviour; Neuroendocrinology
ID hypoxic-ischemic injury; transgenic mice; brain; recovery; differentiation; deficient; movement; behavior; receptor; therapy
AB We investigated the effects of a neurorestorative treatment paradigm using long-term, central delivery of growth hormone (GH) starting 4 days after stroke. It has been shown previously that a neural GH axis is activated after stroke, that GH is neuroprotective, and can have direct trophic actions on neurons and stem cells. First, we developed and validated a buffer that kept rat GH bioactive for 2 weeks at body temperature. Implanted minipumps were used to chronically infuse GH into the lateral ventricle of unilateral stroke injured adult rats. Initially, a dose ranging pilot study was used to characterize the neuroendocrine effects and distribution of the infused GH. Next, a 6-week treatment trial starting 4 days after induction of the stroke was performed and the animals allowed to recover for a further 6 weeks. Behavioural and endocrinological measures were taken. We found that the infused GH localized to cells within the ipsilateral; subventricular zone, white matter tract, lesion and penumbral regions. GH treatment accelerated recovery of one out of three tests of motor function (P < 0.001) and improved spatial memory on the Morris water maze test at the end of the study (P < 0.05), with no effect on learning. We also found that GH treatment was associated with a reversible increase in body weight (P < 0.01) whilst circulating IGF-1 (insulin-like growth factor 1) levels were halved (P < 0.001). Delayed and chronic treatment of stroke with central GH may accelerate some aspects of functional recovery and improve spatial memory in the long-term. (C) 2009 Published by Elsevier B.V.
C1 [Scheepens, Arjan] New Zealand Inst Plant & Food Res Ltd, Auckland, New Zealand.
   [Pathipati, Praneeti; Surus, Andrzej] Univ Auckland, Liggins Inst, Auckland 1, New Zealand.
   [Williams, Christopher Edward] Royal Melbourne & Western Hosp, Parkville, Vic, Australia.
   [Williams, Christopher Edward] Royal Melbourne & Western Hosp, Footscray, Vic, Australia.
RP Scheepens, A (通讯作者)，New Zealand Inst Plant & Food Res Ltd, 120 Mt Albert Rd, Auckland, New Zealand.
EM p.pathipati@auckland.ac.nz; a.surus@auckland.ac.nz; chrisew@unimelb.edu.au; ascheepens@hortresearch.co.nz
FU New Zealand government
CR Ajo R, 2003, ENDOCRINOLOGY, V144, P1086, DOI 10.1210/en.2002-220667
   Bang P, 1994, J ENDOCRINOL, V143, P0
   Bederson J, 1986, STROKE, V17, P472, DOI 10.1161/01.STR.17.3.472
   Blum WF, 1994, GROWTH REGUL, V4 Suppl 1, P11
   Bohlooly-y M, 2001, ENDOCRINOLOGY, V142, P4560, DOI 10.1210/en.142.10.4560
   Breier B, 1994, ENDOCRINOLOGY, V135, P919, DOI 10.1210/en.135.3.919
   Deijen J, 1998, PSYCHONEUROENDOCRINO, V23, P45, DOI 10.1016/S0306-4530(97)00092-9
   Gonzalez C, 2003, EUR J NEUROSCI, V18, P1950, DOI 10.1046/j.1460-9568.2003.02928.x
   Guan J, 1996, NEUROREPORT, V7, P632, DOI 10.1097/00001756-199601310-00061
   Kappelgaard A, 2004, HORM RES, V62, P98, DOI 10.1159/000080507
   Labiche LA, 2004, NEURORX, V1, P46, DOI 10.1602/neurorx.1.1.46
   Lichtenwalner R, 2006, J CEREBR BLOOD F MET, V26, P1, DOI 10.1038/sj.jcbfm.9600170
   Markus T, 2005, ANN NEUROL, V58, P950, DOI 10.1002/ana.20676
   Mclenachan S, 2008, GROWTH HORM IGF RES, V0, P0
   Metz G, 2005, EUR J NEUROSCI, V22, P1190, DOI 10.1111/j.1460-9568.2005.04285.x
   Miller D, 1995, EXP GERONTOL, V30, P383, DOI 10.1016/0531-5565(94)00064-A
   Moderscheim T, 2007, BRAIN RES, V1137, P29, DOI 10.1016/j.brainres.2006.12.040
   Morris R, 1984, J NEUROSCI METH, V11, P47, DOI 10.1016/0165-0270(84)90007-4
   Ocollins V, 2006, ANN NEUROL, V59, P467, DOI 10.1002/ana.20741
   Ransome M, 2004, EUR J NEUROSCI, V19, P2069, DOI 10.1111/j.0953-816X.2004.03308.x
   Rietze R, 2006, GROWTH HORMONE REGUL, V0, P0
   Scheepens A, 2005, HORM RES, V64, P66, DOI 10.1159/000089320
   Scheepens A, 2001, NEUROSCIENCE, V104, P677, DOI 10.1016/S0306-4522(01)00109-9
   Scheepens A, 2003, 4 FORUM EUROPEAN NEU, V0, P0
   Schurmann A, 1996, EXPERIENTIA, V52, P55, DOI 10.1007/BF01922416
   Secchi C, 1978, J CHROMATOGR, V145, P257, DOI 10.1016/S0378-4347(00)81346-8
   Seymour A, 2005, J CEREBR BLOOD F MET, V25, P1366, DOI 10.1038/sj.jcbfm.9600134
   Sharma Y, 2005, EXP HEMATOL, V33, P776, DOI 10.1016/j.exphem.2005.04.003
   Shin D, 2004, NEUROSCI LETT, V354, P64, DOI 10.1016/j.neulet.2003.09.070
   Sizonenko S, 2001, BRAIN RES, V922, P42, DOI 10.1016/S0006-8993(01)03148-1
   Stouthart P, 2003, PSYCHONEUROENDOCRINO, V28, P612, DOI 10.1016/S0306-4530(02)00045-8
   Tannenbaum G, 1991, ACTA PAEDIATR SCAND, V0, P5
   Taub E, 2006, STROKE, V37, P1045, DOI 10.1161/01.STR.0000206463.66461.97
   Thorell J, 1971, BIOCHIM BIOPHYS ACTA, V251, P363, DOI 10.1016/0005-2795(71)90123-1
   Turnley A, 2002, NAT NEUROSCI, V5, P1155, DOI 10.1038/nn954
   Wong T, 2007, P NATL ACAD SCI USA, V104, P11471, DOI 10.1073/pnas.0702308104
NR 36
TC 31
Z9 32
U1 0
U2 5
PU ELSEVIER SCIENCE BV
PI AMSTERDAM
PA PO BOX 211, 1000 AE AMSTERDAM, NETHERLANDS
SN 0166-4328
EI 
J9 BEHAV BRAIN RES
PD DEC 1
PY 2009
VL 204
IS 1
BP 93
EP 101
DI 10.1016/j.bbr.2009.05.023
PG 9
WC Behavioral Sciences; Neurosciences
SC Behavioral Sciences; Neurosciences & Neurology
GA 489XN
UT WOS:000269459700007
PM 19481118
ER

PT J
AU Barzel, Anne
   Liepert, Joachim
   Haevernick, Kerstin
   Eisele, Marion
   Ketels, Gesche
   Rijntjes, Michel
   Van den bussche, Hendrik
AF Barzel, Anne
   Liepert, Joachim
   Haevernick, Kerstin
   Eisele, Marion
   Ketels, Gesche
   Rijntjes, Michel
   Van den bussche, Hendrik
TI Comparison of two types of Constraint-Induced Movement Therapy in chronic stroke patients: A pilot study
SO RESTORATIVE NEUROLOGY AND NEUROSCIENCE
LA English
DT Article
DE Stroke; rehabilitation; constraint-Induced movement therapy
ID randomized clinical-trial; upper extremity; learned nonuse; forced use; rehabilitation; time
AB Several studies showed that Constraint-Induced Movement Therapy (CIMT) leads to a lasting improvement of upper extremity function in chronic stroke patients. The original technique includes an intensive 2-week program with 6 hours of daily physiotherapy. Due to high expenses it is difficult to implement this concept in outpatient care. Purpose: The objective of this study was to evaluate the effects of a 4-week homebased CIMT program among chronic stroke patients and to compare them with a 2-week CIMT program, based on the original technique. Methods: Seven adults with chronic stroke completed a newly developed variant of CIMT, performed at patients' homes (group1, CIMThome), supervised by an instructed family member, constraint of unaffected hand for a target of 60% of waking hours. The intervention was analysed with pre-, post-treatment and 6-month follow-up measurements. Effects on improvement in upper extremity function were compared with patients treated according to the original protocol (group2, CIMTclassic), supervised by a physiotherapist, constraint of unaffected hand for a target of 90% of waking hours. Results: Patients from both groups showed almost identical improvement of their motor function according to scores on the Wolf Motor Function Test (WMFT) and the Motor Activity Log (MAL) immediately after the treatment period as well as at follow-up after 6 months. Conclusions: Our study suggests that CIMThome is not only feasible but also as effective as CIMTclassic. This finding should be replicated in a larger prospective randomized trial to perform a non-inferiority analysis.
C1 [Barzel, Anne; Eisele, Marion; van den Bussche, Hendrik] Univ Med Ctr Hamburg Eppendorf, Dept Primary Med Care, D-20246 Hamburg, Germany.
   [Haevernick, Kerstin; Ketels, Gesche] Univ Med Ctr Hamburg Eppendorf, Dept Physiotherapy, D-20246 Hamburg, Germany.
   [Liepert, Joachim] Kliniken Schmieder, Dept Neurol, Allensbach, Germany.
   [Rijntjes, Michel] Univ Clin Freiburg, Dept Neurol, Freiburg, Germany.
RP Barzel, A (通讯作者)，Univ Med Ctr Hamburg Eppendorf, Dept Primary Med Care, Martinistr 52, D-20246 Hamburg, Germany.
EM a.barzel@uke.de
FU German Stroke Foundation (Stiftung Deutsche Schlaganfall-Hilfe)
CR Brogardh C, 2006, CLIN REHABIL, V20, P218, DOI 10.1191/0269215506cr937oa
   Dettmers C, 2005, ARCH PHYS MED REHAB, V86, P204, DOI 10.1016/j.apmr.2004.05.007
   Gauthier L, 2008, STROKE, V39, P1520, DOI 10.1161/STROKEAHA.107.502229
   Kunkel A, 1999, ARCH PHYS MED REHAB, V80, P624, DOI 10.1016/S0003-9993(99)90163-6
   Kwakkel G, 2004, STROKE, V35, P2529, DOI 10.1161/01.STR.0000143153.76460.7d
   Kwakkel G, 2006, STROKE, V37, P2348, DOI 10.1161/01.STR.0000238594.91938.1e
   Liepert J, 2000, STROKE, V31, P1210, DOI 10.1161/01.STR.31.6.1210
   Lin K, 2007, CLIN REHABIL, V21, P1075, DOI 10.1177/0269215507079843
   Miltner W, 1999, STROKE, V30, P586, DOI 10.1161/01.STR.30.3.586
   Morris DM, 2006, EURA MEDICOPHYS, V42, P257
   Page S, 2005, NEUROREHAB NEURAL RE, V19, P27, DOI 10.1177/1545968304272701
   Page S, 2004, ARCH PHYS MED REHAB, V85, P14, DOI 10.1016/S0003-9993(03)00481-7
   Page S, 2007, ARCH PHYS MED REHAB, V88, P922, DOI 10.1016/j.apmr.2007.03.038
   Richards L, 2006, CLIN REHABIL, V20, P1066, DOI 10.1177/0269215506071263
   Sterr A, 2002, ARCH PHYS MED REHAB, V83, P1374, DOI 10.1053/apmr.2002.35108
   Tarkka I, 2005, AM J PHYS MED REHAB, V84, P501, DOI 10.1097/01.phm.0000166881.71097.9d
   Taub E, 2006, EURA MEDICOPHYS, V42, P241
   Taub E, 2006, STROKE, V37, P1045, DOI 10.1161/01.STR.0000206463.66461.97
   Taub E, 2005, STROKE, V36, P1301, DOI 10.1161/01.STR.0000166043.27545.e8
   Taub E, 1993, ARCH PHYS MED REHAB, V74, P347
   Uswatte G, 2005, REHABIL PSYCHOL, V50, P34, DOI 10.1037/0090-5550.50.1.34
   Van DLJ, 1999, STROKE, V30, P2369, DOI 10.1161/01.STR.30.11.2369
   Wittenberg G, 2003, NEUROREHAB NEURAL RE, V17, P48, DOI 10.1177/0888439002250456
   Wolf S, 1989, EXP NEUROL, V104, P125, DOI 10.1016/S0014-4886(89)80005-6
   Wolf S, 2008, LANCET NEUROL, V7, P33, DOI 10.1016/S1474-4422(07)70294-6
   Wolf S, 2006, JAMA-J AM MED ASSOC, V296, P2095, DOI 10.1001/jama.296.17.2095
NR 26
TC 18
Z9 20
U1 0
U2 6
PU IOS PRESS
PI AMSTERDAM
PA NIEUWE HEMWEG 6B, 1013 BG AMSTERDAM, NETHERLANDS
SN 0922-6028
EI 
J9 RESTOR NEUROL NEUROS
PD JUN 15
PY 2009
VL 27
IS 6
BP 673
EP 680
DI 10.3233/RNN-2009-0524
PG 8
WC Neurosciences
SC Neurosciences & Neurology
GA 540KI
UT WOS:000273329700009
PM 20042791
ER

PT J
AU Sprigg, Nikola
   Bath, PMW
AF Sprigg, Nikola
   Bath, Philip
TI Speeding stroke recovery? A systematic review of amphetamine after stroke
SO JOURNAL OF THE NEUROLOGICAL SCIENCES
LA English
DT Review
DE Stroke; Amphetamine; Recovery; Blood pressure
ID acute ischemic-stroke; blood-flow response; double-blind; promotes recovery; motor recovery; dependent plasticity; physiotherapy; experience; therapy; cortex
AB introduction: The use of drugs to enhance recovery ("rehabilitation pharmacology") has been assessed. Amphetamine can improve outcome in experimental models of stroke, and several small clinical trials have assessed its use in stroke. Methods: Electronic searches were performed to identify randomised controlled trials of amphetamine in stroke (ischaemic or haemorrhagic). Outcomes included functional outcome (assessed as combined death or disability/dependency), safety (death) and haemodynamic measures. Data were analysed as dichotomous or continuous outcomes, using odds ratios (OR), weighted or standardised mean difference, (WMD or SMD) using random-effects models with 95% confidence intervals (95% CI); statistical heterogeneity was assessed. Results: Eleven completed trials (n = 329) were identified. Treatment with amphetamine was associated with non-significant trends to increased death (OR 2.78 (95% CI, 0.75-10.23), n = 329, 11 trials) and improved motor scores (WMD 3.28 (95% Cl - 0.484.04) n = 257, 9 trials) but had no effect on the combined outcome of death and dependency (OR 1.15 (95% CI 0.65-2.06, n = 206, 5 trials). Amphetamine increased systolic blood pressure (WMD 9.3 mmHg, 95% CI 3.3-15.3. n = 106, 3 trials) and heart rate (WMD 7.6 beats per minute (bpm), 95% CI 1.8-13.4, n = 106, 3 trials). Despite variations in treatment regimes, outcomes and follow-up duration there was no evidence of significant heterogeneity or publication bias. Conclusion: No evidence exists at present to support the use of amphetamine after stroke. Despite a trend to improved motor function, doubts remain over safety and there are significant haemodynamic effects, the consequences of which are unknown. (C) 2009 Elsevier B.V. All rights reserved.
C1 [Sprigg, Nikola; Bath, Philip M. W.] Univ Nottingham, Div Stroke Med, Nottingham Univ Hosp NHS Trust, Nottingham NG5 1PB, England.
RP Sprigg, N (通讯作者)，Univ Nottingham, Div Stroke Med, Nottingham Univ Hosp NHS Trust, Clin Sci Bldg,City Hosp Campus, Nottingham NG5 1PB, England.
CR Brown A, 2004, EXP NEUROL, V190, P102, DOI 10.1016/j.expneurol.2004.07.005
   Butefisch C, 2002, ANN NEUROL, V51, P59, DOI 10.1002/ana.10056
   Carey L, 2005, STROKE, V36, P625, DOI 10.1161/01.STR.0000155720.47711.83
   Crisostomo E, 1988, ANN NEUROL, V23, P94, DOI 10.1002/ana.410230117
   Devous M, 2001, J NUCL MED, V42, P535
   Elkins J, 2006, STROKE, V37, P123, DOI 10.1161/01.STR.0000195149.44390.aa
   Feeney D, 1982, SCIENCE, V217, P855, DOI 10.1126/science.7100929
   Feinklestein S, 1999, STROKE, V30, P2752, DOI 10.1161/01.STR.30.12.2752
   Gladstone D, 2006, STROKE, V37, P179, DOI 10.1161/01.STR.0000195169.42447.78
   Hovda D, 1984, BRAIN RES, V298, P358, DOI 10.1016/0006-8993(84)91437-9
   Hurwitz B, 1991, STROKE, V22, P648, DOI 10.1161/01.STR.22.5.648
   Leonardi-bee J, 2002, STROKE, V33, P1315, DOI 10.1161/01.STR.0000014509.11540.66
   Martinsson L, 2003, STROKE, V34, P475, DOI 10.1161/01.STR.0000050161.38263.AE
   Martinsson L, 2008, COCHRANE DATABASE SY, V0, P0
   Meairs S, 2006, CEREBROVASC DIS, V22, P75, DOI 10.1159/000093098
   Meintzschel F, 2006, CEREB CORTEX, V16, P1106, DOI 10.1093/cercor/bhj052
   Mistri A, 2006, STROKE, V37, P1565, DOI 10.1161/01.STR.0000222002.57530.05
   Moher D, 1998, LANCET, V352, P609, DOI 10.1016/S0140-6736(98)01085-X
   Nitsche M, 2004, CEREB CORTEX, V14, P1240, DOI 10.1093/cercor/bhh085
   Papadopoulos C, 2008, STROKE, V0, P0
   Platz T, 2005, RESTOR NEUROL NEUROS, V23, P271
   Reding M, 1995, NEUROLOGY, V45, P0
   Robinson T, 1997, J NEUROSCI, V17, P8491
   Robinson T, 2003, STROKE, V34, P705, DOI 10.1161/01.STR.0000058493.94875.9F
   Rose S, 2006, MAGN RESON MED, V55, P9, DOI 10.1002/mrm.20749
   Sonde L, 2007, ACTA NEUROL SCAND, V115, P55, DOI 10.1111/j.1600-0404.2006.00728.x
   Sonde L, 2001, CEREBROVASC DIS, V12, P253, DOI 10.1159/000047712
   Sprigg N, 2007, J HUM HYPERTENS, V21, P616, DOI 10.1038/sj.jhh.1002205
   Sprigg N, 2005, STROKE REV, V8, P33
   Sprigg N, 2006, J HYPERTENS, V24, P1413, DOI 10.1097/01.hjh.0000234123.55895.12
   Stroemer R, 1998, STROKE, V29, P2381, DOI 10.1161/01.STR.29.11.2381
   Treig T, 2003, CLIN REHABIL, V17, P590, DOI 10.1191/0269215503cr653oa
   Uftring S, 2001, NEUROPSYCHOPHARMACOL, V25, P925, DOI 10.1016/S0893-133X(01)00311-6
   Vachalathiti R, 2001, J NEUROL SCI S1, V187, P0
   Walker-batson D, 2001, STROKE, V32, P2093, DOI 10.1161/hs0901.095720
   Walkerbatson D, 1995, STROKE, V26, P2254, DOI 10.1161/01.STR.26.12.2254
   Wang Y, 2001, STROKE, V32, P775, DOI 10.1161/01.STR.32.3.775
NR 40
TC 23
Z9 24
U1 0
U2 3
PU ELSEVIER
PI AMSTERDAM
PA RADARWEG 29, 1043 NX AMSTERDAM, NETHERLANDS
SN 0022-510X
EI 
J9 J NEUROL SCI
PD OCT 15
PY 2009
VL 285
IS 1-2
BP 3
EP 9
DI 10.1016/j.jns.2009.04.040
PG 7
WC Clinical Neurology; Neurosciences
SC Neurosciences & Neurology
GA 502QZ
UT WOS:000270476400002
PM 19457497
ER

PT J
AU Vincent, Claude
   Desrosiers, Johanne
   Landreville, Philippe
   Demers, Louise
AF Vincent, Claude
   Desrosiers, Johanne
   Landreville, Philippe
   Demers, Louise
TI Burden of Caregivers of People with Stroke: Evolution and Predictors
SO CEREBROVASCULAR DISEASES
LA English
DT Article
DE Cerebrovascular accident; Stroke; Caregivers; Disability evaluation; Rehabilitation
ID quality-of-life; psychosocial burden; spouse; determinant; survivor; carer; impact
AB Background: Caregiver burden differs according to the amount of care, but no study has really focused on that point. This study compares the evolution of burden of two groups of caregivers of people with a recent stroke who returned home after discharge from two different types of health care facilities. Methods: Burden was assessed at 3 weeks and 3 and 6 months after discharge. The two groups of people with stroke and their caregivers were recruited from acute care (n = 69) and rehabilitation facilities (n = 89). Caregivers completed a questionnaire with three dimensions. In addition to sociodemographic characteristics, we assessed variables pertaining to the clinical, physical and cognitive functioning of the people with stroke. Results: Differences in burden were noted. The best predictors of burden were the caregivers' characteristics, i.e. gender (female), occupation (retired), schooling (low), age (older) and hours of care given, and the stroke survivors' characteristics, i.e. depressive symptoms, poor motor function (leg), verbal comprehension deficits, difficulty walking and neurological deficits. Conclusion: These results reinforce the view that services (information, training and support) should be tailored to the needs of caregivers, depending on whether or not the recipient of care has received rehabilitation services. Copyright (C) 2009 S. Karger AG, Basel
C1 [Vincent, Claude] Univ Quebec, Inst Readaptat Deficience Phys Quebec, Ctr Interdisciplinary Res Rehabil & Social Integr, Hop St Sacrement, Quebec City, PQ G1M 2S8, Canada.
   [Vincent, Claude] Univ Laval, Rehabil Dept, Quebec City, PQ, Canada.
   [Landreville, Philippe] Univ Laval, Sch Psychol, Quebec City, PQ, Canada.
   [Landreville, Philippe] Univ Quebec, Res Ctr, Ctr Hosp Affilie, Hop St Sacrement, Quebec City, PQ G1M 2S8, Canada.
   [Desrosiers, Johanne] Univ Sherbrooke, Res Ctr Aging, Univ Inst Geriatr Sherbrooke, Sherbrooke, PQ J1K 2R1, Canada.
   [Desrosiers, Johanne] Univ Sherbrooke, Sch Rehabil, Fac Med & Hlth Sci, Sherbrooke, PQ J1K 2R1, Canada.
   [Demers, Louise] Univ Montreal, Fac Med, Sch Rehabil, Montreal, PQ H3C 3J7, Canada.
   [Demers, Louise] Montreal Geriatr Univ Inst, Res Ctr, Montreal, PQ, Canada.
RP Vincent, C (通讯作者)，Univ Quebec, Inst Readaptat Deficience Phys Quebec, Ctr Interdisciplinary Res Rehabil & Social Integr, Hop St Sacrement, 525 Boul Wilfrid Hamel, Quebec City, PQ G1M 2S8, Canada.
EM claude.vincent@rea.ulaval.ca
FU Canadian Institutes of Health Research [62953]
CR Anderson C, 1995, STROKE, V26, P843, DOI 10.1161/01.STR.26.5.843
   Blake H, 2003, CLIN REHABIL, V17, P312, DOI 10.1191/0269215503cr613oa
   Chappell N, 2002, GERONTOLOGIST, V42, P772, DOI 10.1093/geront/42.6.772
   Charlson M, 1987, J CHRON DIS, V40, P373, DOI 10.1016/0021-9681(87)90171-8
   Choi-kwon S, 2005, ARCH PHYS MED REHAB, V86, P1043, DOI 10.1016/j.apmr.2004.09.013
   Chow S, 2007, J CLIN NURS, V16, P133, DOI 10.1111/j.1365-2702.2006.01711.x
   Chumbler N, 2004, INT J GERIATR PSYCH, V19, P944, DOI 10.1002/gps.1187
   Cicirelli V, 1988, GERONTOLOGIST, V28, P478, DOI 10.1093/geront/28.4.478
   Cote R, 1989, NEUROLOGY, V39, P638, DOI 10.1212/WNL.39.5.638
   Derenzi E, 1978, CORTEX, V14, P41, DOI 10.1016/S0010-9452(78)80006-9
   Dibartolo MC, 2000, J GERONTOL NURS, V26, P46
   Dumont C, 1998, CANADIAN J OCCUPATIO, V65, P258, DOI 10.1177/000841749806500503
   Elmstahl S, 1996, ARCH PHYS MED REHAB, V77, P177, DOI 10.1016/S0003-9993(96)90164-1
   Gowland C, 1993, STROKE, V24, P58, DOI 10.1161/01.STR.24.1.58
   Guberman N, 2001, NA145 HLTH CAN, V0, P0
   Han B, 1999, STROKE, V30, P1478, DOI 10.1161/01.STR.30.7.1478
   Jonsson A, 2005, STROKE, V36, P803, DOI 10.1161/01.STR.0000160873.32791.20
   Kleinbaum D, 1988, APPL REGRESSION ANAL, V0, P314
   Low J, 1999, SOC SCI MED, V49, P711, DOI 10.1016/S0277-9536(99)00194-X
   Mccullagh E, 2005, STROKE, V36, P2181, DOI 10.1161/01.STR.0000181755.23914.53
   Mercier L, 1997, MOTOR FREE VISUAL PE, V0, P0
   Montgomery R, 1985, FAM RELAT, V34, P19, DOI 10.2307/583753
   Morris R, 2007, INT J QUAL HEALTH C, V19, P105, DOI 10.1093/intqhc/mzl073
   Podsiadlo D, 1991, J AM GERIATR SOC, V39, P142, DOI 10.1111/j.1532-5415.1991.tb01616.x
   Reimer W, 1998, STROKE, V29, P1605, DOI 10.1161/01.STR.29.8.1605
   Stroop J, 1935, J EXP PSYCHOL, V18, P643, DOI 10.1037/h0054651
   Stuckey J, 1996, GERONTOLOGIST, V36, P686, DOI 10.1093/geront/36.5.686
   Thommessen B, 2001, CEREBROVASC DIS, V11, P201, DOI 10.1159/000047639
   Thommessen B, 2002, INT J GERIATR PSYCH, V17, P78, DOI 10.1002/gps.524
   Van EN, 2005, CEREBROVASC DIS, V19, P11, DOI 10.1159/000081906
   Vincent C, 2007, BMC GERIATR, V7, P20
   Visser-meily A, 2005, CEREBROVASC DIS, V20, P443, DOI 10.1159/000088983
   Visser-meily J, 2004, CLIN REHABIL, V18, P601, DOI 10.1191/0269215504cr776oa
   Vitaliano PP, 1989, ALZHEIMERS DIS TREAT, V0, P267
   Wechsler D, 1987, WMS R WECHSLER MEMOR, V0, P0
   *worldhealthorganization , 2007, ICF CY INT CLASS FUN, V0, P0
   Yesavage J, 1988, PSYCHOPHARMACOL BULL, V24, P709
NR 37
TC 49
Z9 51
U1 1
U2 13
PU KARGER
PI BASEL
PA ALLSCHWILERSTRASSE 10, CH-4009 BASEL, SWITZERLAND
SN 1015-9770
EI 
J9 CEREBROVASC DIS
PD JUN 15
PY 2009
VL 27
IS 5
BP 456
EP 464
DI 10.1159/000210092
PG 9
WC Clinical Neurology; Peripheral Vascular Disease
SC Neurosciences & Neurology; Cardiovascular System & Cardiology
GA 436MG
UT WOS:000265417600006
PM 19329849
ER

PT J
AU Quaney, BM
   Boyd, LA
   Mcdowd, JM
   Zahner, LH
   He, Jianghua
   Mayo, MS
   Macko, RF
AF Quaney, Barbara
   Boyd, Lara
   Mcdowd, Joan
   Zahner, Laura
   He, Jianghua
   Mayo, Matthew
   Macko, Richard
TI Aerobic Exercise Improves Cognition and Motor Function Poststroke
SO NEUROREHABILITATION AND NEURAL REPAIR
LA English
DT Article
DE Aerobic exercise; Rehabilitation; Cognition; Executive function; Motor learning; Stroke
ID chronic stroke patient; cardiovascular fitness; sensorimotor memory; function deficit; internal-model; older-adult; impairment; performance; recovery; task
AB Background. Cognitive deficits impede stroke recovery. Aerobic exercise (AEX) improves cognitive executive function (EF) processes in healthy individuals, although the learning benefits after stroke are unknown. Objective. To understand AEX-induced improvements in EF, motor learning, and mobility poststroke. Methods. Following cardiorespiratory testing, 38 chronic stroke survivors were randomized to 2 different groups that exercised 3 times a week (45-minute sessions) for 8 weeks. The AEX group (n = 19; 9 women; 10 men; 64.10 +/- 12.30 years) performed progressive resistive stationary bicycle training at 70% maximal heart rate, whereas the Stretching Exercise (SE) group (n = 19; 12 women; 7 men; 58.96 +/- 14.68 years) performed stretches at home. Between-group comparisons were performed on the change in performance at "Post" and "Retention" (8 weeks later) for neuropsychological and motor function measures. Results. Vo(2)max significantly improved at Post with AEX (P = .04). AEX also improved motor learning in the less-affected hand, with large effect sizes (Cohen's d calculation). Specifically, AEX significantly improved information processing speed on the serial reaction time task (SRTT; ie, "procedural motor learning") compared with the SE group at Post (P = .024), but not at Retention. Also, at Post (P = .038), AEX significantly improved predictive force accuracy for a precision grip task requiring attention and conditional motor learning of visual Cues. Ambulation and sit-to-stand transfers were significantly faster in the AEX group at Post (P = .038), with balance control significantly improved at Retention (P = .041). EF measurements were not significantly different for the AEX group. Conclusion. AEX improved mobility and selected cognitive domains related to motor learning, which enhances sensorimotor control after stroke.
C1 [Quaney, Barbara M.; McDowd, Joan M.; Zahner, Laura H.] Univ Kansas, Med Ctr, Landon Ctr Aging, Kansas City, KS 66160 USA.
   [Quaney, Barbara M.] Univ Kansas, Med Ctr, Dept Phys Therapy & Rehabil Sci, Kansas City, KS 66160 USA.
   [Quaney, Barbara M.] Univ Kansas, Med Ctr, Dept Neurol, Kansas City, KS 66160 USA.
   [He, Jianghua; Mayo, Matthew S.] Univ Kansas, Med Ctr, Dept Biostat, Kansas City, KS 66160 USA.
   [Boyd, Lara A.] Univ British Columbia, Dept Phys Therapy, Vancouver, BC V5Z 1M9, Canada.
   [Macko, Richard F.] Univ Maryland, Sch Med, Baltimore, MD 21201 USA.
   [Macko, Richard F.] Geriatr Res Educ & Clin VA RR&D Maryland Exercise, Baltimore Vet Affairs Med Ctr, Baltimore, MD USA.
RP Quaney, BM (通讯作者)，Univ Kansas, Med Ctr, Landon Ctr Aging, 260J,3955 Rainbow Blvd, Kansas City, KS 66160 USA.
EM bquaney@kumc.edu
FU American Heart Association (National Scientist Development); NIH NICHD NCMRR [K01 HD047148-05]; NCRR [MO 1 RR0223940]; Center for Biostatistics; EUNICE KENNEDY SHRIVER NATIONAL INSTITUTE OF CHILD HEALTH &HUMAN DEVELOPMENT [K01HD047148] Funding Source: NIH RePORTER
CR *am HA, 2005, HEART DIS STROK STAT, V0, P0
   Ameli M, 2008, NEUROPSYCHOLOGIA, V46, P2383, DOI 10.1016/j.neuropsychologia.2008.03.011
   Barker-collo S, 2006, NEUROPSYCHOL REV, V16, P53, DOI 10.1007/s11065-006-9007-5
   Berg K, 1992, CAN J PUBLIC HEALTH, V83, P0
   Borg G, 1982, MED SCI SPORT EXER, V14, P377, DOI 10.1249/00005768-198205000-00012
   Boyd L, 2001, NEUROSCI LETT, V298, P65, DOI 10.1016/S0304-3940(00)01734-1
   Boyd L, 2007, NEUROREHAB NEURAL RE, V21, P444, DOI 10.1177/1545968307300438
   Buxbaum L, 2005, COGNITIVE BRAIN RES, V25, P226, DOI 10.1016/j.cogbrainres.2005.05.014
   Buxbaum L, 2005, NEUROPSYCHOLOGIA, V43, P917, DOI 10.1016/j.neuropsychologia.2004.09.006
   Colcombe S, 2003, PSYCHOL SCI, V14, P125, DOI 10.1111/1467-9280.t01-1-01430
   Colcombe S, 2004, P NATL ACAD SCI USA, V101, P3316, DOI 10.1073/pnas.0400266101
   Dancause N, 2002, NEUROPSYCHOLOGIA, V40, P1313, DOI 10.1016/S0028-3932(01)00218-4
   Dobkin B, 2004, ANN NY ACAD SCI, V1038, P148, DOI 10.1196/annals.1315.024
   Drewe EA, 1974, CORTEX, V10, P159
   Flanagan JR, 1996, P415, V0, P0, DOI DOI 10.1016/B978-012759440-8/50026-8
   Forkstam C, 2005, CURR OPIN NEUROL, V18, P435, DOI 10.1097/01.wco.0000171951.82995.c4
   Gerety M, 1993, J GERONTOL, V48, P0, DOI 10.1093/geronj/48.2.M33
   Gladstone D, 2002, NEUROREHAB NEURAL RE, V16, P232, DOI 10.1177/154596802401105171
   Gordon N, 2004, CIRCULATION, V109, P2031, DOI 10.1161/01.CIR.0000126280.65777.A4
   Grafton S, 1995, J COGNITIVE NEUROSCI, V7, P497, DOI 10.1162/jocn.1995.7.4.497
   Haring H, 2002, CURR OPIN NEUROL, V15, P79, DOI 10.1097/00019052-200202000-00012
   Hausdorff J, 2005, EXP BRAIN RES, V164, P541, DOI 10.1007/s00221-005-2280-3
   Hicks L, 1975, BRIT J SOC CLIN PSYC, V14, P155, DOI 10.1111/j.2044-8260.1975.tb00164.x
   Hoffman L, 2005, PSYCHOL AGING, V20, P610, DOI 10.1037/0882-7974.20.4.610
   Hoffmann M, 1997, J STROKE CEREBROVASC DIS, V6, P114, DOI 10.1016/S1052-3057(97)80226-1
   Hoffmann M, 2001, NEUROREHAB NEURAL RE, V15, P113, DOI 10.1177/154596830101500205
   Hofgren C, 2007, ACTA NEUROL SCAND, V115, P73, DOI 10.1111/j.1600-0404.2006.00768.x
   Ivey F, 2003, MED SCI SPORT EXER, V35, P193, DOI 10.1249/01.MSS.0000048634.89370.06
   Johansson R, 1984, EXP BRAIN RES, V56, P550
   Kramer A, 1999, NATURE, V400, P418, DOI 10.1038/22682
   Luft A, 2008, STROKE, V39, P3341, DOI 10.1161/STROKEAHA.108.527531
   Macko R, 2001, ARCH PHYS MED REHAB, V82, P879, DOI 10.1053/apmr.2001.23853
   Macko R, 1997, STROKE, V28, P326, DOI 10.1161/01.STR.28.2.326
   Malhotra P, 2005, BRAIN, V128, P424, DOI 10.1093/brain/awh372
   Mathias S, 1986, ARCH PHYS MED REHAB, V67, P387
   Mcdowd J, 2003, J GERONTOL B-PSYCHOL, V58, P0, DOI 10.1093/geronb/58.1.P45
   Messinger A, 2005, NEURON, V48, P359, DOI 10.1016/j.neuron.2005.08.035
   Michael K, 2005, ARCH PHYS MED REHAB, V86, P1552, DOI 10.1016/j.apmr.2004.12.026
   Mussa-ivaldi F, 2000, PHILOS T R SOC B, V355, P1755, DOI 10.1098/rstb.2000.0733
   Nissen M, 1987, COGNITIVE PSYCHOL, V19, P1, DOI 10.1016/0010-0285(87)90002-8
   Nowak D, 2007, EUR J APPL PHYSIOL, V100, P719, DOI 10.1007/s00421-007-0467-y
   Odonnell W, 1983, J CLIN PSYCHOL, V39, P746, DOI 10.1002/1097-4679(198309)39:5<746::AID-JCLP2270390517>3.0.CO;2-7
   Petrides M, 1997, NEUROPSYCHOLOGIA, V35, P989, DOI 10.1016/S0028-3932(97)00026-2
   Ploughman M, 2008, ARCH PHYS MED REHAB, V89, P2041, DOI 10.1016/j.apmr.2008.05.017
   Pohjasvaara T, 2002, EUR J NEUROL, V9, P269, DOI 10.1046/j.1468-1331.2002.00396.x
   Quaney B, 2005, J NEUROPHYSIOL, V93, P2021, DOI 10.1152/jn.00599.2004
   Quaney B, 2005, NEUROREHAB NEURAL RE, V19, P338, DOI 10.1177/1545968305282269
   Quaney B, 2003, J NEUROSCI, V23, P1981
   Ryan A, 2002, ARCH PHYS MED REHAB, V83, P1703, DOI 10.1053/apmr.2002.36399
   Saxena S, 2007, ACTA NEUROL SCAND, V115, P339, DOI 10.1111/j.1600-0404.2006.00751.x
   Spirduso W, 1988, ANN NY ACAD SCI, V515, P363, DOI 10.1111/j.1749-6632.1988.tb33010.x
   Stelmach GE, 1990, AGING (MILANO), V2, P155
   Stephens S, 2004, INT J GERIATR PSYCH, V19, P1053, DOI 10.1002/gps.1209
   Van PH, 1999, P NATL ACAD SCI USA, V96, P13427, DOI 10.1073/pnas.96.23.13427
   Van PH, 2005, J NEUROSCI, V25, P8680, DOI 10.1523/JNEUROSCI.1731-05.2005
   Walker C, 2004, J NEUROL NEUROSUR PS, V75, P43
   Wise S, 2000, TRENDS NEUROSCI, V23, P271, DOI 10.1016/S0166-2236(00)01570-8
   Zinn S, 2007, ARCH PHYS MED REHAB, V88, P173, DOI 10.1016/j.apmr.2006.11.015
NR 58
TC 198
Z9 207
U1 1
U2 65
PU SAGE PUBLICATIONS INC
PI THOUSAND OAKS
PA 2455 TELLER RD, THOUSAND OAKS, CA 91320 USA
SN 1545-9683
EI 
J9 NEUROREHAB NEURAL RE
PD NOV-DEC 15
PY 2009
VL 23
IS 9
BP 879
EP 885
DI 10.1177/1545968309338193
PG 7
WC Clinical Neurology; Rehabilitation
SC Neurosciences & Neurology; Rehabilitation
GA 508NQ
UT WOS:000270939300001
PM 19541916
ER

PT J
AU Massie, Crystal
   Malcolm, MP
   Greene, David
   Thaut, Michael
AF Massie, Crystal
   Malcolm, Matthew
   Greene, David
   Thaut, Michael
TI The Effects of Constraint-Induced Therapy on Kinematic Outcomes and Compensatory Movement Patterns: An Exploratory Study
SO ARCHIVES OF PHYSICAL MEDICINE AND REHABILITATION
LA English
DT Article
DE Rehabilitation; Stroke
ID upper extremity function; chronic stroke; interjoint coordination; controlled-trial; arm; recovery; impairment; adult; trunk; reach
AB Massie C, Malcolm MP, Greene D, Thaut M. The effects of constraint-induced therapy on kinematic outcomes and compensatory movement patterns: an exploratory study. Arch Phys Med Rehabil 2009;90:571-9. Objective: To determine changes in kinematic variables and compensatory movement patterns Of Survivors of stroke completing constraint-induced therapy (CIT). Design: Pre-post, case series. Setting: Clinical rehabilitation research laboratory. Participants: Men (n=7) and women (n=3) with unilateral stroke occurring at least 9 months prior to study entry with moderate, stable motor deficits. Intervention: Participants completed 10 consecutive weekdays of CIT for 6 hours a day comprised of trainer-supervised, functionally based activities using massed practice. Main Outcome Measures: Kinematic measures included movement time, average velocity, trajectory stability, shoulder abduction, and segmental contribution. Functional measures included Wolf Motor Function Test (WMFT) performance time and functional ability scores and Motor Activity Log (MAL) "how-well" scores. All measures were administered before and after the 2-week CIT intervention. Results: Movement time, average velocity, and trajectory stability significantly improved after CIT. Participants used more shoulder flexion to reach after CIT, but also demonstrated increased compensatory shoulder abduction. Functional scores also significantly improved, including WMFT performance time and functional ability and MAL scores. There was no change in trunk movement or amount of elbow extension. Conclusions: CIT improved motor capacities in the hemiparetic arm as reflected in the functional outcomes and in some kinematic measures. Participants' reliance on common compensatory movements was not beneficially affected by CIT. The results of this study demonstrate that while functional capacity and some movement strategies in the hemiparetic arm improve after CIT, participants may not overcome their reliance on common compensatory movement patterns. Based on these findings, this study suggests that CIT may encourage subjects to generate movement through compensatory and/or synergy-dominated movement rather than promote the normalization of motor control. This outcome highlights the need to develop CIT further as an intervention that improves functional capacity and more normative movement strategies.
C1 [Massie, Crystal; Malcolm, Matthew P.] Colorado State Univ, Dept Occupat Therapy, NeuroRehabil Res Lab, Ft Collins, CO 80523 USA.
   [Thaut, Michael] Colorado State Univ, Ctr Biomed Res Mus, Ft Collins, CO 80523 USA.
RP Malcolm, MP (通讯作者)，Colorado State Univ, Dept Occupat Therapy, NeuroRehabil Res Lab, Ft Collins, CO 80523 USA.
EM malcolm2@cahs.colostate.edu
FU National Institutes of Health [1RO1 HD045751-01A0]; Scholarship Advancement Award, Department of Occupational Therapy, Colorado State University; EUNICE KENNEDY SHRIVER NATIONAL INSTITUTE OF CHILD HEALTH &HUMAN DEVELOPMENT [R01HD045751] Funding Source: NIH RePORTER
CR Blanton S, 1999, PHYS THER, V79, P847, DOI 10.1093/ptj/79.9.847
   Bonifer N, 2005, BRAIN INJURY, V19, P323, DOI 10.1080/02699050400004302
   Caimmi M, 2008, NEUROREHAB NEURAL RE, V22, P31, DOI 10.1177/1545968307302923
   Carr J, 2000, MOVEMENT SCI FDN PHY, V0, P0
   Cirstea A, 2007, NEUROREHAB NEURAL RE, V21, P398, DOI 10.1177/1545968306298414
   Cirstea M, 2003, EXP BRAIN RES, V151, P289, DOI 10.1007/s00221-003-1438-0
   Folstein M, 1975, J PSYCHIAT RES, V12, P189, DOI 10.1016/0022-3956(75)90026-6
   Krakauer J, 2006, CURR OPIN NEUROL, V19, P84, DOI 10.1097/01.wco.0000200544.29915.cc
   Krakauer J, 2005, SEMIN NEUROL, V25, P384, DOI 10.1055/s-2005-923533
   Kunkel A, 1999, ARCH PHYS MED REHAB, V80, P624, DOI 10.1016/S0003-9993(99)90163-6
   Kwakkel G, 2004, RESTOR NEUROL NEUROS, V22, P281
   Latash M, 1996, BEHAV BRAIN SCI, V19, P55, DOI 10.1017/S0140525X00041467
   Levin M, 1996, BRAIN, V119, P281, DOI 10.1093/brain/119.1.281
   Levin M, 2002, EXP BRAIN RES, V143, P171, DOI 10.1007/s00221-001-0976-6
   Lin K, 2007, CLIN REHABIL, V21, P1075, DOI 10.1177/0269215507079843
   Mccrea P, 2005, J NEUROPHYSIOL, V94, P2999, DOI 10.1152/jn.00732.2004
   Michaelsen S, 2006, STROKE, V37, P186, DOI 10.1161/01.STR.0000196940.20446.c9
   Michaelsen S, 2004, EXP BRAIN RES, V157, P162, DOI 10.1007/s00221-004-1829-x
   Morris DM, 2001, TOP STROKE REHABIL, V8, P16
   Morris D, 2001, ARCH PHYS MED REHAB, V82, P750, DOI 10.1053/apmr.2001.23183
   Page S, 2008, PHYS THER, V88, P333, DOI 10.2522/ptj.20060029
   Rosamond W, 2007, CIRCULATION, V115, P0, DOI 10.1161/CIRCULATIONAHA.106.179918
   Sterr A, 2002, ARCH PHYS MED REHAB, V83, P1374, DOI 10.1053/apmr.2002.35108
   Taub E, 2006, STROKE, V37, P1045, DOI 10.1161/01.STR.0000206463.66461.97
   Taub E, 1999, J REHABIL RES DEV, V36, P237
   Thaut M, 2002, NEUROPSYCHOLOGIA, V40, P1073, DOI 10.1016/S0028-3932(01)00141-5
   Trombly C, 2002, OCCUPATIONAL THERAPY, V5th, P0
   Uswatte G, 2006, NEUROLOGY, V67, P1189, DOI 10.1212/01.wnl.0000238164.90657.c2
   Winstein C, 2003, NEUROREHAB NEURAL RE, V17, P137, DOI 10.1177/0888439003255511
   Wolf S, 2008, PHYS THER, V88, P680, DOI 10.2522/ptj.2008.88.5.680
   Wolf S, 2006, JAMA-J AM MED ASSOC, V296, P2095, DOI 10.1001/jama.296.17.2095
   Wu C, 2007, NEUROREHAB NEURAL RE, V21, P460, DOI 10.1177/1545968307303411
   Wu C, 2007, ARCH PHYS MED REHAB, V88, P273, DOI 10.1016/j.apmr.2006.11.021
NR 33
TC 61
Z9 61
U1 1
U2 12
PU W B SAUNDERS CO-ELSEVIER INC
PI PHILADELPHIA
PA 1600 JOHN F KENNEDY BOULEVARD, STE 1800, PHILADELPHIA, PA 19103-2899 USA
SN 0003-9993
EI 
J9 ARCH PHYS MED REHAB
PD APR 15
PY 2009
VL 90
IS 4
BP 571
EP 579
DI 10.1016/j.apmr.2008.09.574
PG 9
WC Rehabilitation; Sport Sciences
SC Rehabilitation; Sport Sciences
GA 432TD
UT WOS:000265156200006
PM 19345771
ER

PT J
AU Adamovich, SV
   Fluet, GG
   Mathai, Abraham
   Qiu, Qinyin
   Lewis, Jeffrey
   Merians, AS
AF Adamovich, Sergei
   Fluet, Gerard
   Mathai, Abraham
   Qiu, Qinyin
   Lewis, Jeffrey
   Merians, Alma
TI Design of a complex virtual reality simulation to train finger motion for persons with hemiparesis: a proof of concept study
SO JOURNAL OF NEUROENGINEERING AND REHABILITATION
LA English
DT Article
ID stroke; rehabilitation; environment; plasticity; poststroke; movement; system
AB Background: Current neuroscience has identified rehabilitation approaches with the potential to stimulate adaptive changes in the brains of persons with hemiparesis. These approaches include, intensive task-oriented training, bimanual activities and balancing proximal and distal upper extremity interventions to reduce competition between these segments for neural territory. Methods: This paper describes the design and feasibility testing of a robotic/virtual environment system designed to train the hand and arm of persons with hemiparesis. The system employs a simulated piano that presents visual, auditory and tactile feedback comparable to an actual piano. Arm tracking allows patients to train both the arm and hand as a coordinated unit, emphasizing the integration of both transport and manipulation phases. The piano trainer includes songs and scales that can be performed with one or both hands. Adaptable haptic assistance is available for more involved subjects. An algorithm adjusts task difficulty in proportion to subject performance. A proof of concept study was performed on four subjects with upper extremity hemiparesis secondary to chronic stroke to establish: a) the safety and feasibility of this system and b) the concurrent validity of robotically measured kinematic and performance measures to behavioral measures of upper extremity function. Results: None of the subjects experienced adverse events or responses during or after training. As a group, the subjects improved in both performance time and key press accuracy. Three of the four subjects demonstrated improvements in fractionation, the ability to move each finger individually. Two subjects improved their aggregate time on the Jebsen Test of Hand Function and three of the four subjects improved in Wolf Motor Function Test aggregate time. Conclusion: The system designed in this paper has proven to be safe and feasible for the training of hand function for persons with hemiparesis. It features a flexible design that allows for the use and further study of adjustments in point of view, bilateral and unimanual treatment modes, adaptive training algorithms and haptically rendered collisions in the context of rehabilitation of the hemiparetic hand.
C1 [Adamovich, Sergei V.; Fluet, Gerard G.; Lewis, Jeffrey; Merians, Alma S.] Univ Med & Dent New Jersey, Dept Rehabil & Movement Sci, Newark, NJ 07103 USA.
   [Adamovich, Sergei V.; Mathai, Abraham; Qiu, Qinyin; Lewis, Jeffrey] New Jersey Inst Technol, Dept Biomed Engn, Newark, NJ 07102 USA.
RP Fluet, GG (通讯作者)，Univ Med & Dent New Jersey, Dept Rehabil & Movement Sci, Newark, NJ 07103 USA.
EM sergei.adamovich@njit.edu; fluet179@comcast.net; ams6@njit.edu; qq4@njit.edu; jelewis09@gsb.columbia.edu; merians@umdnj.edu
FU NIH [HD 42161]; National Institute on Disability and Rehabilitation Research RERC [H133E050011]; EUNICE KENNEDY SHRIVER NATIONAL INSTITUTE OF CHILD HEALTH & HUMAN DEVELOPMENT [R01HD058301] Funding Source: NIH RePORTER; EUNICE KENNEDY SHRIVER NATIONAL INSTITUTE OF CHILD HEALTH &HUMAN DEVELOPMENT [R03HD042161] Funding Source: NIH RePORTER
CR Adamovich S, 2004, P ANN INT IEEE EMBS, V26, P4936
   Adamovich S, 2005, PRESENCE-TELEOP VIRT, V14, P161, DOI 10.1162/1054746053966996
   Bohannon R, 1987, PHYS THER, V67, P206, DOI 10.1093/ptj/67.2.206
   Bouzit M, 2002, IEEE-ASME T MECH, V7, P256, DOI 10.1109/TMECH.2002.1011262
   Dovat L, 2008, INT CONV REH ENG ASS, V0, P0
   Fischer H, 2007, TOP STROKE REHABIL, V14, P1, DOI 10.1310/tsr1401-1
   Gowland C, 1992, PHYS THER, V72, P624, DOI 10.1093/ptj/72.9.624
   Gowland C, 1993, STROKE, V24, P58, DOI 10.1161/01.STR.24.1.58
   Hlustik P, 2004, J CLIN NEUROPHYSIOL, V21, P180
   Huang H, 2006, C P IEEE ENG MED BIO, V1, P4925
   Jebsen RH, 1969, ARCHIVES OF PHYSICAL MEDICINE AND REHABILITATION, V50, P311
   Kawasaki H, 2007, IEEE INT C ROB REH I, V0, P0
   Kleim J, 1998, J NEUROPHYSIOL, V80, P3321, DOI 10.1152/jn.1998.80.6.3321
   Mahncke H, 2006, PROG BRAIN RES, V157, P81, DOI 10.1016/S0079-6123(06)57006-2
   Merians A, 2006, NEUROREHAB NEURAL RE, V20, P252, DOI 10.1177/1545968306286914
   Merians A, 2002, PHYS THER, V82, P898, DOI 10.1093/ptj/82.9.898
   Nudo R, 2003, J REHABIL MED, V35, P7, DOI 10.1080/16501960310010070
   Plautz E, 2000, NEUROBIOL LEARN MEM, V74, P27, DOI 10.1006/nlme.1999.3934
   Schneider S, 2007, J NEUROL, V254, P1339, DOI 10.1007/s00415-006-0523-2
   Shing C, 2003, ROBOTICA, V21, P211, DOI 10.1017/S0263574702004708
   Wolf S, 2005, NEUROREHAB NEURAL RE, V19, P194, DOI 10.1177/1545968305276663
   Zhou Z, 2005, 9 INT C COMP AID DES, V0, P16
NR 22
TC 82
Z9 89
U1 4
U2 35
PU BMC
PI LONDON
PA CAMPUS, 4 CRINAN ST, LONDON N1 9XW, ENGLAND
SN 1743-0003
EI 
J9 J NEUROENG REHABIL
PD JUL 17
PY 2009
VL 6
IS 
BP 
EP 
DI 10.1186/1743-0003-6-28
PG 10
WC Engineering, Biomedical; Neurosciences; Rehabilitation
SC Engineering; Neurosciences & Neurology; Rehabilitation
GA 490ZJ
UT WOS:000269546300001
PM 19615045
ER

PT J
AU Cordo, Paul
   Lutsep, Helmi
   Cordo, Linda
   Wright, WG
   Cacciatore, Timothy
   Skoss, Rachel
AF Cordo, Paul
   Lutsep, Helmi
   Cordo, Linda
   Wright, W
   Cacciatore, Timothy
   Skoss, Rachel
TI Assisted Movement With Enhanced Sensation (AMES): Coupling Motor and Sensory to Remediate Motor Deficits in Chronic Stroke Patients
SO NEUROREHABILITATION AND NEURAL REPAIR
LA English
DT Article
DE Stroke; Vibration; Rehabilitation; Chronic; Movement
ID tendon vibration; muscle-spindle; rehabilitation; sensitivity; afferent; position; improve; ending; human; force
AB Background. Conventional methods of rehabilitation in patients with chronic, severe motor impairments after stroke usually do not lessen paresis. Objective. A novel therapeutic approach (assisted movement with enhanced sensation [AMES]) was employed in a medical device phase I clinical trial to reduce paresis and spasticity and, thereby, to improve motor function. Methods. Twenty subjects more than 1 year poststroke with severe motor disability of the upper or lower extremity were studied. A robotic device cycled the ankle or the wrist and fingers at 5 degrees/s through +/- 17.5 degrees in flexion and extension while the subject assisted this motion. Feedback of the subject's active torque was displayed on a monitor. Simultaneously, 2 vibrators applied a 60 pps stimulus to the tendons of the lengthening muscles, alternating from flexors to extensors as the joint rotation reversed from extension to flexion, respectively. Subjects treated themselves at home for 30 min/day for 6 months. Every other day prior to treatment, the therapy device performed automated tests of strength and joint positioning. Functional testing was performed prior to enrollment, immediately after completing the protocol, and 6 months later. Functional tests included gait and weight distribution (lower extremity subjects only) and the Stroke Impact Scale. Results. Most subjects improved on most tests, and gains were sustained for 6 months in most subjects. No safety problems arose. Conclusion. The AMES strategy appears safe and possibly effective in patients with severe chronic impairments. The mechanism underlying these gains is likely to be multifactorial.
C1 [Cordo, Paul; Cacciatore, Timothy] Oregon Hlth & Sci Univ, Inst Neurol Sci, Portland, OR 97201 USA.
   [Lutsep, Helmi] Oregon Hlth & Sci Univ, Dept Neurol, Portland, OR 97201 USA.
   [Cordo, Paul; Cordo, Linda] AMES Technol Inc, Res & Dev, Portland, OR USA.
   [Wright, W. Geoffrey] Temple Univ, Dept Phys Therapy, Philadelphia, PA 19122 USA.
   [Skoss, Rachel] Curtin Univ Technol, Sch Physiotherapy, Perth, WA, Australia.
RP Cordo, P (通讯作者)，Oregon Hlth & Sci Univ, Inst Neurol Sci, W Campus,505 NW 185th Ave, Beaverton, OR 97006 USA.
EM cordop@ohsu.edu
CR Alfalahe N, 1990, BRAIN, V113, P325, DOI 10.1093/brain/113.2.325
   Brown M, 1967, J PHYSIOL-LONDON, V192, P773, DOI 10.1113/jphysiol.1967.sp008330
   Burke D, 1976, J PHYSIOL-LONDON, V261, P673, DOI 10.1113/jphysiol.1976.sp011580
   Butefisch C, 1995, J NEUROL SCI, V130, P59, DOI 10.1016/0022-510X(95)00003-K
   Cole J, 1992, J PHYSIOL-LONDON, V449, P503, DOI 10.1113/jphysiol.1992.sp019099
   Cordo P, 1995, J NEUROPHYSIOL, V74, P1675, DOI 10.1152/jn.1995.74.4.1675
   Cordo P, 1993, ELECTROEN CLIN NEURO, V89, P45, DOI 10.1016/0168-5597(93)90084-3
   Cordo P, 2002, J NEUROPHYSIOL, V87, P1186, DOI 10.1152/jn.00393.2001
   Duncan P, 1999, STROKE, V30, P2131, DOI 10.1161/01.STR.30.10.2131
   Ferraro M, 2003, NEUROLOGY, V61, P1604, DOI 10.1212/01.WNL.0000095963.00970.68
   Hagbarth K, 1973, NEW DEV ELECTROMYOGR, V0, P428
   Holzbaur K, 2007, J BIOMECH, V40, P2442, DOI 10.1016/j.jbiomech.2006.11.013
   Hunt C, 1976, J NEUROPHYSIOL, V39, P324, DOI 10.1152/jn.1976.39.2.324
   Inglis J, 1993, ARCH PHYS MED REHAB, V74, P347
   Joyce G, 1969, J PHYSIOL-LONDON, V204, P461, DOI 10.1113/jphysiol.1969.sp008924
   Kusoffsky A, 1982, SCAND J REHABIL MED, V14, P27
   Lum P, 2002, ARCH PHYS MED REHAB, V83, P952, DOI 10.1053/apmr.2001.33101
   Masiero S, 2006, AGING CLIN EXP RES, V18, P531
   Merzenich MM, 1993, J HAND THER, V6, P89
   Nudo R, 2000, NEUROPHARMACOLOGY, V39, P733, DOI 10.1016/S0028-3908(99)00254-3
   Prochazka A, 1996, HDB PHYSIOL 12, V0, P89
   Roll J, 1989, EXP BRAIN RES, V76, P213
   Rothwell J, 1982, BRAIN, V105, P515, DOI 10.1093/brain/105.3.515
   Sanes J, 1985, HUM NEUROBIOL, V4, P101
   Simoneau E, 2005, J GERONTOL A-BIOL, V60, P439, DOI 10.1093/gerona/60.4.439
   Sittig A, 1985, EXP BRAIN RES, V60, P445, DOI 10.1007/BF00236930
   Volpe B, 1999, NEUROLOGY, V53, P1874, DOI 10.1212/WNL.53.8.1874
   Wolf S, 1989, PHYS THER, V69, P719, DOI 10.1093/ptj/69.9.719
NR 29
TC 70
Z9 73
U1 1
U2 32
PU SAGE PUBLICATIONS INC
PI THOUSAND OAKS
PA 2455 TELLER RD, THOUSAND OAKS, CA 91320 USA
SN 1545-9683
EI 
J9 NEUROREHAB NEURAL RE
PD JAN 15
PY 2009
VL 23
IS 1
BP 67
EP 77
DI 10.1177/1545968308317437
PG 11
WC Clinical Neurology; Rehabilitation
SC Neurosciences & Neurology; Rehabilitation
GA 388BU
UT WOS:000261996100009
PM 18645190
ER

PT J
AU Altenmueller, E.
   Marco-pallares, J.
   Muente, TF
   Schneider, S.
AF Altenmueller, E
   Marco-pallares, J
   Muente, T
   Schneider, S
TI Neural Reorganization Underlies Improvement in Stroke-induced Motor Dysfunction by Music-supported Therapy
SO NEUROSCIENCES AND MUSIC III: DISORDERS AND PLASTICITY
LA English
DT Article; Proceedings Paper
DE neurorehabilitation; plasticity; event-related desynchronization and coherence; stroke; music-supported therapy
ID arm function; visuo-motor; rehabilitation; coherence; pianist; tracking; eeg; desynchronization; synchronization; physiotherapy
AB Motor impairments are common after stroke, but efficacious therapies for these dysfunctions are scarce. By extending an earlier study on the effects of music-supported therapy; behavioral indices of motor function as well as electrophysiological measures were obtained before and after a series of therapy sessions to assess whether this new treatment leads to neural reorganization and motor recovery in patients after stroke. The study group comprised 32 stroke patients in a large rehabilitation hospital; they had moderately impaired motor function and no previous musical experience. Over a period of 3 weeks, these patients received 15 sessions of music-supported therapy using a manualized step-by-step approach. For comparison 30 additional patients received standard rehabilitation procedures. Fine as well as gross motor skills were trained by using either a MIDI-piano or electronic drum pads programmed to emit piano tones. Motor functions were assessed by an extensive test battery. In addition, we studied event-related desynchronization/synchronization and coherences from all 62 patients performing self-paced movements of the index finger (MIDI-piano) and of the whole arm (drum pads). Results showed that music-supported therapy yielded significant improvement in fine as well as gross motor skills with respect to speed, precision, and smoothness of movements. Neurophysiological data showed a more pronounced event-related desynchronization before movement onset and a more pronounced coherence in the music-supported therapy group in the post-training assessment, whereas almost no differences were observed in the control group. Thus we see that music-supported therapy leads to marked improvements of motor function after stroke and that these are accompanied by electrophysiological changes indicative of a better cortical connectivity and improved activation of the motor cortex.
C1 [Altenmueller, E.; Schneider, S.] Univ Mus & Drama Hannover, Inst Mus Physiol & Musicians Med, D-30161 Hannover, Germany.
   [Marco-Pallares, J.; Muente, T. F.] Otto Von Guericke Univ, Dept Neuropsychol, Magdeburg, Germany.
RP Schneider, S (通讯作者)，Univ Mus & Drama Hannover, Inst Mus Physiol & Musicians Med, Hohenzollernstr 47, D-30161 Hannover, Germany.
EM sabine.schneider@hmt-hannover.de
FU DFG [AL 269/7-2]; BMBF; foundation La Marato de TV3 Barcelona (Spain); Alexander von Humboldt Award
CR Bangert M, 2006, NEUROIMAGE, V30, P917, DOI 10.1016/j.neuroimage.2005.10.044
   Bangert M, 2003, BMC NEUROSCI, V4, P0, DOI 10.1186/1471-2202-4-26
   Baumann S, 2007, BRAIN RES, V1161, P65, DOI 10.1016/j.brainres.2007.05.045
   Blum J, 2007, EXP BRAIN RES, V182, P59, DOI 10.1007/s00221-007-0963-7
   Butefisch C, 1995, J NEUROL SCI, V130, P59, DOI 10.1016/0022-510X(95)00003-K
   Chen R, 1998, ANN NEUROL, V44, P317, DOI 10.1002/ana.410440306
   Classen J, 1998, J NEUROPHYSIOL, V79, P1117, DOI 10.1152/jn.1998.79.2.1117
   Cohen J, 1988, V2ND, V0, P0
   Dancause N, 2002, NEUROPSYCHOLOGIA, V40, P1313, DOI 10.1016/S0028-3932(01)00218-4
   Gerloff C, 1998, BRAIN, V121, P1513, DOI 10.1093/brain/121.8.1513
   Haueisen J, 2001, J COGNITIVE NEUROSCI, V13, P786, DOI 10.1162/08989290152541449
   Heller A, 1987, J NEUROL NEUROSUR PS, V50, P714, DOI 10.1136/jnnp.50.6.714
   Hou W, 2006, C P IEEE ENG MED BIO, V1, P1273
   Langhammer B, 2000, CLIN REHABIL, V14, P361, DOI 10.1191/0269215500cr338oa
   Leocani L, 1997, EVOKED POTENTIAL, V104, P199, DOI 10.1016/S0168-5597(96)96051-7
   Liepert J, 2000, STROKE, V31, P1210, DOI 10.1161/01.STR.31.6.1210
   Lincoln N, 1999, STROKE, V30, P573, DOI 10.1161/01.STR.30.3.573
   Lum P, 2002, ARCH PHYS MED REHAB, V83, P952, DOI 10.1053/apmr.2001.33101
   Mercier C, 2004, EXP BRAIN RES, V157, P32, DOI 10.1007/s00221-003-1813-x
   Meyer M, 2007, RESTOR NEUROL NEUROS, V25, P411
   Munte T, 2001, NATURE, V409, P580, DOI 10.1038/35054668
   Pascualleone A, 1995, J NEUROPHYSIOL, V74, P1037, DOI 10.1152/jn.1995.74.3.1037
   Pfurtscheller G, 1999, J CLIN NEUROPHYSIOL, V16, P512, DOI 10.1097/00004691-199911000-00003
   Pfurtscheller G, 1977, ELECTROEN CLIN NEURO, V42, P817, DOI 10.1016/0013-4694(77)90235-8
   Pfurtscheller G, 1981, ELECTROEN CLIN NEURO, V52, P473, DOI 10.1016/0013-4694(81)90032-8
   Pfurtscheller G, 1999, CLIN NEUROPHYSIOL, V110, P1842, DOI 10.1016/S1388-2457(99)00141-8
   Rau C, 2003, CLIN NEUROPHYSIOL, V114, P1819, DOI 10.1016/S1388-2457(03)00174-3
   Roerdink M, 2005, HUM MOVEMENT SCI, V24, P379, DOI 10.1016/j.humov.2005.06.007
   Rossini P, 2000, BRAIN RES REV, V33, P131, DOI 10.1016/S0169-328X(00)00090-5
   Scheler G, 2001, SOC NEUR ABSTR, V27, P76
   Schneider S, 2007, J NEUROL, V254, P1339, DOI 10.1007/s00415-006-0523-2
   Serrien D, 2008, NEUROPSYCHOLOGIA, V46, P419, DOI 10.1016/j.neuropsychologia.2007.08.011
   Serrien D, 2003, HUM BRAIN MAPP, V18, P296, DOI 10.1002/hbm.10086
   Sosnoff J, 2005, J MOTOR BEHAV, V37, P325, DOI 10.3200/JMBR.37.4.325-336
   Sterr A, 2003, NEUROLOGY, V61, P842, DOI 10.1212/WNL.61.6.842
   Sterr A, 2002, ARCH PHYS MED REHAB, V83, P1374, DOI 10.1053/apmr.2002.35108
   Szurhaj W, 2001, EPILEPTIC DISORD, V0, P59
   Taub E, 1993, ARCH PHYS MED REHAB, V74, P347
   Van DLJ, 2001, CURR OPIN NEUROL, V14, P741, DOI 10.1097/00019052-200112000-00010
   Van PR, 2004, CLIN REHABIL, V18, P833, DOI 10.1191/0269215504cr843oa
   Wohlschlager A, 2002, EXP BRAIN RES, V143, P335, DOI 10.1007/s00221-001-0993-5
   Woldag H, 2002, J NEUROL, V249, P518, DOI 10.1007/s004150200058
NR 42
TC 142
Z9 149
U1 0
U2 53
PU WILEY-BLACKWELL
PI HOBOKEN
PA 111 RIVER STREET, HOBOKEN, NJ, UNITED STATES
SN 0077-8923
EI 
J9 ANN NY ACAD SCI
PD JUN 15
PY 2009
VL 1169
IS 
BP 395
EP 405
DI 10.1111/j.1749-6632.2009.04580.x
PG 11
WC Psychology, Developmental; Multidisciplinary Sciences; Neurosciences; Psychology; Psychology, Experimental
SC Psychology; Science & Technology - Other Topics; Neurosciences & Neurology
GA BKY88
UT WOS:000269652300060
PM 19673814
ER

PT J
AU Pagnussat, AdS
   Michaelsen, SM
   Achaval, Matilde
   Netto, CA
AF Pagnussat, Aline
   Michaelsen, Stella
   Achaval, Matilde
   Netto, Carlos
TI Skilled forelimb reaching in Wistar rats: Evaluation by means of Montoya staircase test
SO JOURNAL OF NEUROSCIENCE METHODS
LA English
DT Article
DE Skilled forelimb use; Wistar rat; Reaching tests; Motor skills; Staircase test; Brachial plexus
ID peripheral-nerve regeneration; focal cortical ischemia; functional recovery; cerebral-ischemia; brain-injury; environmental enrichment; quantitative assessment; brachial-plexus; motor function; grasping test
AB Experimental animals have been used as models for several neurological disorders; their performance in behavioral tests is useful in determining the success of lesion repair procedures and assessing functional recovery. The staircase test is a behavioral test that consists in reaching for food inside a special box and allows fora sensitive measure of skilled reaching by each limb in an independent manner. In most laboratories in the south of Brazil, Wistar rats are used for the study of experimental stroke, hypoxia and peripheral neuropathy, but most studies with the staircase test have used other strains such as Sprague-Dawley and Long-Evans. Because skilled reaching, grasping and performance can differ among strains, the purpose of the present study was to characterize the performance of Wistar rats in the staircase test and determine the effect of median and ulnar nerve crush. Our results with Wistar rats on the staircase test showed that: similar to other strains, Wistar animals can display high performance after 2 weeks of training; the number of animals that attained the inclusion criterion increased by 10% with longer times of training; the stricter criterion of 15 pellets taken can be adopted as study inclusion criterion; the test has an unquestionable value in assessing lateralized deficits, as evidenced by the lack of performance deficit of the non-manipulated forelimb at any time point. These results extend the understanding about the performance of Wistar rats in the staircase test, which will be used for the best training and research using this strain. (C) 2008 Elsevier B.V. All rights reserved.
C1 [Netto, Carlos Alexandre] Univ Fed Rio Grande do Sul, Dept Bioquim, ICBS, BR-90035003 Porto Alegre, RS, Brazil.
   [Pagnussat, Aline de Souza] Univ Fed Rio Grande do Sul, Programa Posgrad Neurosci, ICBS, BR-90035003 Porto Alegre, RS, Brazil.
   [Pagnussat, Aline de Souza; Achaval, Matilde] Univ Fed Rio Grande do Sul, Dept Ciencias Morfol, ICBS, BR-90035003 Porto Alegre, RS, Brazil.
RP Netto, CA (通讯作者)，Univ Fed Rio Grande do Sul, Dept Bioquim, ICBS, Rua Ramiro Barcellos 2600, BR-90035003 Porto Alegre, RS, Brazil.
EM alex@prograd.ufrgs.br
FU Brazilian Funding Agency CNPq
CR Adkins-muir D, 2003, NEUROL RES, V25, P780, DOI 10.1179/016164103771953853
   Ago Y, 2007, J PHARMACOL SCI, V104, P153, DOI 10.1254/jphs.FP0070325
   Baird A, 2001, BRAIN RES BULL, V54, P243, DOI 10.1016/S0361-9230(00)00457-3
   Bayona N, 2004, ANESTHESIOLOGY, V100, P1151, DOI 10.1097/00000542-200405000-00017
   Bertelli J, 1995, MICROSURG, V16, P77, DOI 10.1002/micr.1920160207
   Bertelli J, 1995, J NEUROSCI METH, V58, P151, DOI 10.1016/0165-0270(94)00169-H
   Biernaskie J, 2004, J NEUROSCI, V24, P1245, DOI 10.1523/JNEUROSCI.3834-03.2004
   Biernaskie J, 2001, J NEUROSCI, V21, P5272, DOI 10.1523/JNEUROSCI.21-14-05272.2001
   Bontioti E, 2003, J PERIPHER NERV SYST, V8, P159, DOI 10.1046/j.1529-8027.2003.03023.x
   Bridge P, 1994, EXP NEUROL, V127, P284, DOI 10.1006/exnr.1994.1104
   Clarke J, 2007, BRAIN RES, V1145, P204, DOI 10.1016/j.brainres.2007.01.135
   Dobrossy M, 2004, EUR J NEUROSCI, V19, P159, DOI 10.1111/j.1460-9568.2004.03105.x
   Galtrey C, 2007, J PERIPHER NERV SYST, V12, P11, DOI 10.1111/j.1529-8027.2007.00113.x
   Hewlett K, 2006, NEUROSCIENCE, V141, P27, DOI 10.1016/j.neuroscience.2006.03.071
   Hoane M, 2004, BEHAV BRAIN RES, V153, P189, DOI 10.1016/j.bbr.2003.11.012
   Ilha J, 2008, NEUROREHAB NEURAL RE, V22, P355, DOI 10.1177/1545968307313502
   Klein A, 2007, NEUROBIOL DIS, V27, P24, DOI 10.1016/j.nbd.2007.03.010
   Kloth V, 2006, BRAIN RES BULL, V70, P68, DOI 10.1016/j.brainresbull.2006.04.006
   Metz G, 2005, BEHAV BRAIN RES, V162, P71, DOI 10.1016/j.bbr.2005.03.002
   Milman A, 2006, BEHAV BRAIN RES, V170, P141, DOI 10.1016/j.bbr.2006.02.017
   Montoya C, 1991, J NEUROSCI METH, V36, P219, DOI 10.1016/0165-0270(91)90048-5
   Montoya C, 1990, PROG BRAIN RES, V82, P459
   Nikkhah G, 1998, BEHAV BRAIN RES, V92, P85, DOI 10.1016/S0166-4328(97)00128-9
   Nikkhah G, 2001, J NEUROSCI, V21, P6252, DOI 10.1523/JNEUROSCI.21-16-06252.2001
   Pereira L, 2007, NEUROBIOL LEARN MEM, V87, P101, DOI 10.1016/j.nlm.2006.07.003
   Pagnussat A, 2007, J ANAT, V211, P589, DOI 10.1111/j.1469-7580.2007.00802.x
   Papalia I, 2003, J NEUROSCI METH, V127, P43, DOI 10.1016/S0165-0270(03)00098-0
   Rodrigues-filho R, 2003, BRAIN RES, V982, P186, DOI 10.1016/S0006-8993(03)03007-5
   Samsam T, 2004, NEUROTOXICOL TERATOL, V26, P113, DOI 10.1016/S0892-0362(03)00093-X
   Valentim L, 1999, NEUROSCIENCE, V91, P1291, DOI 10.1016/S0306-4522(98)00707-6
   Van KJ, 2006, J NEUROSCI, V26, P7272, DOI 10.1523/JNEUROSCI.0837-06.2006
   Vandenberg P, 2002, BRAIN RES BULL, V59, P197, DOI 10.1016/S0361-9230(02)00865-1
   Wakayama K, 2007, BRAIN RES, V1130, P181, DOI 10.1016/j.brainres.2006.10.088
   Whishaw I, 1997, BEHAV BRAIN RES, V89, P167, DOI 10.1016/S0166-4328(97)00057-0
   Whishaw I, 2003, BEHAV BRAIN RES, V145, P221, DOI 10.1016/S0166-4328(03)00143-8
   Whitehead S, 2005, STROKE, V36, P107, DOI 10.1161/01.STR.0000149627.30763.f9
   Windle V, 2006, EXP NEUROL, V201, P324, DOI 10.1016/j.expneurol.2006.04.012
NR 37
TC 14
Z9 14
U1 0
U2 7
PU ELSEVIER SCIENCE BV
PI AMSTERDAM
PA PO BOX 211, 1000 AE AMSTERDAM, NETHERLANDS
SN 0165-0270
EI 
J9 J NEUROSCI METH
PD FEB 15
PY 2009
VL 177
IS 1
BP 115
EP 121
DI 10.1016/j.jneumeth.2008.10.001
PG 7
WC Biochemical Research Methods; Neurosciences
SC Biochemistry & Molecular Biology; Neurosciences & Neurology
GA 398BM
UT WOS:000262706300014
PM 19000715
ER

PT J
AU Kawashima, Shoji
   Matsukawa, Noriyuki
   Ueki, Yoshino
   Yamada, Kentaro
   Sakurai, Keita
   Yamawaki, Takemori
   Ojika, Kosei
AF Kawashima, Shoji
   Matsukawa, Noriyuki
   Ueki, Yoshino
   Yamada, Kentaro
   Sakurai, Keita
   Yamawaki, Takemori
   Ojika, Kosei
TI Predicting the motor outcome of acute disseminated encephalomyelitis by apparent diffusion coefficient imaging: Two case reports
SO JOURNAL OF THE NEUROLOGICAL SCIENCES
LA English
DT Article
DE ADEM; Apparent diffusion coefficient (ADC) imaging; Motor disturbance; Prognosis; Internal capsule
ID cerebral-ischemia; brain-stem; mechanism
AB We present two cases of young adults with acute disseminated encephalomyelitis (ADEM) who developed severe conscious and motor disturbances. Despite their similar initial clinical course and MRI findings, their motor function outcomes were quite different. In both cases, fluid attenuated inversion recovery (FLAIR) sequenced MRI showed multiple symmetric hyperintense lesions in the internal capsule and the brainstem at the subacute stage. However, in case 1 the apparent diffusion coefficient (ADC) was pathologically decreased in the internal capsule, whereas the ADC for case 2 was normal. At the end of the examination period, severe motor disability (bedridden state) with brain atrophy apparent on MRI remained in case 1, whereas case 2 made an almost full recovery without brain atrophy. These two cases suggest that altered ADC in the internal capsules at the subacute stage may reflect a different pathogenesis between cytotoxic and vasogenic edema, and may be a valuable indicator for the prognosis of motor disturbance. (C) 2009 Elsevier B.V, All rights reserved.
C1 [Kawashima, Shoji; Matsukawa, Noriyuki; Ueki, Yoshino; Yamada, Kentaro; Yamawaki, Takemori; Ojika, Kosei] Nagoya City Univ, Grad Sch Med, Dept Neurol, Mizuho Ku, Nagoya, Aichi, Japan.
   [Sakurai, Keita] Nagoya City Univ, Grad Sch Med, Dept Radiol, Mizuho Ku, Nagoya, Aichi, Japan.
RP Matsukawa, N (通讯作者)，Nagoya City Univ, Grad Sch Med, Dept Neurol, Mizuho Ku, 1-40 Kawasumi, Nagoya, Aichi, Japan.
EM norim@med.nagoya-cu.ac.jp
CR Axer H, 2005, J NEUROL NEUROSUR PS, V76, P996, DOI 10.1136/jnnp.2004.045500
   Balasubramanya K, 2007, NEURORADIOLOGY, V49, P177, DOI 10.1007/s00234-006-0164-2
   Bender A, 2005, J NEUROL NEUROSUR PS, V76, P135, DOI 10.1136/jnnp.2004.040469
   Benveniste H, 1992, STROKE, V23, P746, DOI 10.1161/01.STR.23.5.746
   Firat A, 2004, MAGN RESON IMAGING, V22, P1329, DOI 10.1016/j.mri.2004.08.010
   Fujinami R, 1985, SCIENCE, V230, P1043, DOI 10.1126/science.2414848
   Gass A, 2001, J NEUROL SCI, V186, P0, DOI 10.1016/S0022-510X(01)00487-7
   Grant P, 2001, RADIOLOGY, V221, P43, DOI 10.1148/radiol.2211001523
   Honkaniemi J, 2001, AM J NEURORADIOL, V22, P1117
   Lin C, 2007, J NEUROL NEUROSUR PS, V78, P162, DOI 10.1136/jnnp.2005.084194
   Marchioni E, 2005, NEUROLOGY, V65, P1057, DOI 10.1212/01.wnl.0000179302.93960.ad
   Pierpaoli C, 1993, RADIOLOGY, V189, P439, DOI 10.1148/radiology.189.2.8210373
   Schwarz S, 2001, NEUROLOGY, V56, P1313, DOI 10.1212/WNL.56.10.1313
   Tateishi K, 2002, J NEUROIMAGING, V12, P67, DOI 10.1111/j.1552-6569.2002.tb00093.x
NR 14
TC 5
Z9 6
U1 0
U2 2
PU ELSEVIER
PI AMSTERDAM
PA RADARWEG 29, 1043 NX AMSTERDAM, NETHERLANDS
SN 0022-510X
EI 
J9 J NEUROL SCI
PD MAY 15
PY 2009
VL 280
IS 1-2
BP 123
EP 126
DI 10.1016/j.jns.2009.02.358
PG 4
WC Clinical Neurology; Neurosciences
SC Neurosciences & Neurology
GA 441IJ
UT WOS:000265762200025
PM 19269652
ER

PT J
AU Squeri, Valentina
   Casadio, Maura
   Vergaro, Elena
   Giannoni, Psiche
   Morasso, Pietro
   Sanguineti, Vittorio
AF Squeri, Valentina
   Casadio, Maura
   Vergaro, Elena
   Giannoni, Psiche
   Morasso, Pietro
   Sanguineti, Vittorio
TI BILATERAL ROBOT THERAPY BASED ON HAPTICS AND REINFORCEMENT LEARNING: FEASIBILITY STUDY OF A NEW CONCEPT FOR TREATMENT OF PATIENTS AFTER STROKE
SO JOURNAL OF REHABILITATION MEDICINE
LA English
DT Article
DE rehabilitation; robotics; stroke; touch perception; reinforcement; learning
ID motor function; plasticity; improvement; recovery; cortex
AB Objective: To carry out a preliminary feasibility study of a new concept of robot therapy for severely impaired patients after stroke. Design: A haptic manipulandum connected to a bar that can rotate freely while providing a measure of the rotation angle. The controller combines a bilateral reaching task with the task of balancing the action of the 2 arms. Reinforcement is given to the subject in 2 forms: audio-visual and haptic by means of adaptable force fields. Patients: Four highly paretic patients with chronic stroke (Fugl-Meyer score less than 15). Methods: The training cycle consisted of 5 sessions over a period of 2 weeks. Each session (45 min) was divided in blocks of 10 pairs of forward/backward movements. Performance was determined by evaluating the number of successful movements per session, the session-by-session decrease in the assistive field, the mean reaching time, and the mean stopping field. Results: All subjects could understand the task, appreciated it and improved their performance during training. The reaching movements became smoother and quicker; balance errors and the magnitude of the resisting field were consistently reduced. Conclusion: Bilateral robot therapy is a promising technique, provided that it self-adapts to the patient's performance. Formal clinical trials should address this point.
C1 [Squeri, Valentina; Casadio, Maura; Morasso, Pietro; Sanguineti, Vittorio] Univ Genoa, Ist Italiano Tecnol, IT-16163 Genoa, Italy.
   [Vergaro, Elena; Morasso, Pietro; Sanguineti, Vittorio] Univ Genoa, DIST, Neurolab, IT-16163 Genoa, Italy.
   [Giannoni, Psiche] ART Educ & Rehabil Ctr, Genoa, Italy.
RP Squeri, V (通讯作者)，Univ Genoa, Ist Italiano Tecnol, Via Morego 30, IT-16163 Genoa, Italy.
EM valentina.squeri@iii.it
FU European Union (EU)
CR Biernaskie J, 2001, J NEUROSCI, V21, P5272, DOI 10.1523/JNEUROSCI.21-14-05272.2001
   Burgar C, 2000, J REHABIL RES DEV, V37, P663
   Calautti C, 2003, STROKE, V34, P1553, DOI 10.1161/01.STR.0000071761.36075.A6
   Carmichael S, 2003, NEUROSCIENTIST, V9, P64, DOI 10.1177/1073858402239592
   Casadio M, 2006, TECHNOL HEALTH CARE, V14, P123
   Casadio M, 2009, CLIN REHABIL, V23, P217, DOI 10.1177/0269215508096759
   Cramer S, 2000, NEUROPHARMACOLOGY, V39, P842, DOI 10.1016/S0028-3908(99)00258-0
   Dancause N, 2005, J NEUROSCI, V25, P10167, DOI 10.1523/JNEUROSCI.3256-05.2005
   Hesse S, 2007, EURA MEDICOPHYS, V43, P463
   Jones T, 1999, J NEUROSCI, V19, P10153
   Kopp B, 1999, NEUROREPORT, V10, P807, DOI 10.1097/00001756-199903170-00026
   Krebs HI, 1998, IEEE TRANS REHABIL ENG, V6, P75, DOI 10.1109/86.662623
   Kwakkel G, 2006, STROKE, V37, P2348, DOI 10.1161/01.STR.0000238594.91938.1e
   Luft A, 2004, JAMA-J AM MED ASSOC, V292, P1853, DOI 10.1001/jama.292.15.1853
   Mark VW, 2006, EURA MEDICOPHYS, V42, P269
   Morasso P, 2007, P VIRT REH, V0, P70
   Nudo R, 2006, CURR OPIN NEUROBIOL, V16, P638, DOI 10.1016/j.conb.2006.10.004
   Parlow S, 1991, BEHAV BRAIN RES, V46, P1, DOI 10.1016/S0166-4328(05)80091-9
   Schmidt RA, 2005, MOTOR CONTROL LEARNI, V4th, P0
NR 19
TC 22
Z9 22
U1 0
U2 7
PU FOUNDATION REHABILITATION INFORMATION
PI UPPSALA
PA TRADGARDSGATAN 14, UPPSALA, SE-753 09, SWEDEN
SN 1650-1977
EI 
J9 J REHABIL MED
PD OCT 15
PY 2009
VL 41
IS 12
BP 961
EP 965
DI 10.2340/16501977-0400
PG 5
WC Rehabilitation; Sport Sciences
SC Rehabilitation; Sport Sciences
GA 527VY
UT WOS:000272398800003
PM 19841824
ER

PT J
AU Alon, Gad
AF Alon, Gad
TI Defining and Measuring Residual Deficits of the Upper Extremity Following Stroke: A New Perspective
SO TOPICS IN STROKE REHABILITATION
LA English
DT Article
DE deficit; exercise; functional electrical stimulation; rehabilitation; stroke; upper extremity
ID induced movement therapy; functional electrical-stimulation; fugl-meyer assessment; motor-function; upper-limb; hand function; rehabilitation; recovery; performance; efficacy
AB Purpose: To propose and test a new measure to quantify residual deficits (Rd) following stroke and provide preliminary evidence supporting its usefulness. Methods: Patients (N=46) were stratified based on projected rate of upper extremity recovery and were randomly assigned to task-oriented (control) or task-oriented plus functional electrical stimulation (FES) training groups. All performed the Box & Blocks and the Jebsen-Taylor light object lift tests with the nonparetic and paretic upper extremities. A modified Fugl-Meyer test was performed on the paretic upper extremity. The calculation Rd=100-(paretic/nonpareticx100) was made for each subgroup: task-specific training alone (control subgroup) or task-specific training plus functional electrical stimulation (FES subgroup). Data from each of these two groups were analyzed separately. Results: Intrasession and between-sessions tests of the nonparetic or paretic extremity yielded interclass correlation (ICC) values between 0.77 and 0.99. After training for 12 weeks, the Rd of the paretic upper extremity of patients who used the FES was significantly less compared to the control group (p<.05). The deficits of patients with slow recovery profile were as expected much greater. Conclusions: Rd is a valid, highly reproducible, and dimensionless outcome measure. It should permit objective comparison of effectiveness between and within various rehabilitative intervention options regardless of the outcome measure(s) used.
C1 Univ Maryland, Sch Med, Dept Phys Therapy & Rehabil Sci, Baltimore, MD 21201 USA.
RP Alon, G (通讯作者)，Univ Maryland, Sch Med, Dept Phys Therapy & Rehabil Sci, Baltimore, MD 21201 USA.
CR Alon G, 2003, NEUROREHABILITATION, V18, P215
   Alon G, 2007, NEUROREHAB NEURAL RE, V21, P207, DOI 10.1177/1545968306297871
   Alon G, 2003, J STROKE CEREBROVASC DIS, V12, P209, DOI 10.1016/S1052-3057(03)00076-4
   Alon G, 2008, AM J PHYS MED REHOBI, V87, P0
   Blennerhassett J, 2004, AUST J PHYSIOTHER, V50, P219, DOI 10.1016/S0004-9514(14)60111-2
   Boggio P, 2007, RESTOR NEUROL NEUROS, V25, P123
   Bonaiuti D, 2007, EURA MEDICOPHYS, V43, P139
   Butefisch C, 2003, BRAIN, V126, P470, DOI 10.1093/brain/awg044
   Carey J, 2007, NEUROREHAB NEURAL RE, V21, P216, DOI 10.1177/1545968306292381
   Cauraugh J, 2003, J NEUROL NEUROSUR PS, V74, P1562, DOI 10.1136/jnnp.74.11.1562
   Charles J, 2006, DEV MED CHILD NEUROL, V48, P635, DOI 10.1017/S0012162206001356
   Conforto A, 2007, J NEUROL, V254, P333, DOI 10.1007/s00415-006-0364-z
   Desrosiers J, 1996, STROKE, V27, P1564, DOI 10.1161/01.STR.27.9.1564
   Duncan P, 2000, NEUROPHARMACOLOGY, V39, P835, DOI 10.1016/S0028-3908(00)00003-4
   Hemmen B, 2007, CLIN REHABIL, V21, P587, DOI 10.1177/0269215507075502
   Hillis A, 2000, NEUROLOGY, V55, P782, DOI 10.1212/WNL.55.6.782
   Hsieh Y, 2007, J REHABIL MED, V39, P454, DOI 10.2340/16501977-0076
   Kahn L, 2006, J NEUROENG REHABIL, V3, P0, DOI 10.1186/1743-0003-3-12
   Kim S, 2003, ARCH PHYS MED REHAB, V84, P719, DOI 10.1016/S0003-9993(03)04973-0
   Kimberley T, 2004, EXP BRAIN RES, V154, P450, DOI 10.1007/s00221-003-1695-y
   Kowalczewski J, 2007, ARCH PHYS MED REHAB, V88, P833, DOI 10.1016/j.apmr.2007.03.036
   Kwakkel G, 2003, STROKE, V34, P2181, DOI 10.1161/01.STR.0000087172.16305.CD
   Kwakkel G, 2007, AUST J PHYSIOTHER, V53, P132, DOI 10.1016/S0004-9514(07)70049-1
   Kwakkel G, 2006, DISABIL REHABIL, V28, P823, DOI 10.1080/09638280500534861
   Laufer Y, 2001, NEUROREHAB NEURAL RE, V15, P167, DOI 10.1177/154596830101500303
   Levy C, 2007, AM J PHYS MED REHAB, V86, P696, DOI 10.1097/PHM.0b013e31813e2b4d
   Masiero S, 2007, ARCH PHYS MED REHAB, V88, P142, DOI 10.1016/j.apmr.2006.10.032
   Page S, 2004, ARCH PHYS MED REHAB, V85, P14, DOI 10.1016/S0003-9993(03)00481-7
   Page S, 2007, ARCH PHYS MED REHAB, V88, P922, DOI 10.1016/j.apmr.2007.03.038
   Page S, 2007, STROKE, V38, P1293, DOI 10.1161/01.STR.0000260205.67348.2b
   Phan J, 2006, PROG BRAIN RES, V158, P83, DOI 10.1016/S0079-6123(06)58004-5
   Pohl P, 2006, CLIN REHABIL, V20, P246, DOI 10.1191/0269215506cr916oa
   Rabadi M, 2006, ARCH PHYS MED REHAB, V87, P962, DOI 10.1016/j.apmr.2006.02.036
   Richards L, 2008, NEUROREHAB NEURAL RE, V22, P180, DOI 10.1177/1545968307305355
   Ring H, 2005, J REHABIL MED, V37, P32, DOI 10.1080/16501970410035387
   Sadeghi H, 2000, GAIT POSTURE, V12, P257, DOI 10.1016/S0966-6362(00)00085-0
   Salluzzi M, 2006, PHYS MED BIOL, V51, P407, DOI 10.1088/0031-9155/51/2/015
   Santonocito D, 2006, EUR PHYS J A, V30, P183, DOI 10.1140/epja/i2006-10116-7
   Stein J, 2007, AM J PHYS MED REHAB, V86, P255, DOI 10.1097/PHM.0b013e3180383cc5
   Stevenson T, 2007, CAN J OCCUP THER, V74, P115
   Sullivan J, 2007, CLIN REHABIL, V21, P142, DOI 10.1177/0269215506071252
   Wetter S, 2005, ARCH PHYS MED REHAB, V86, P776, DOI 10.1016/j.apmr.2004.08.009
   Whitall J, 2000, STROKE, V31, P2390, DOI 10.1161/01.STR.31.10.2390
   Winstein C, 2004, ARCH PHYS MED REHAB, V85, P620, DOI 10.1016/j.apmr.2003.06.027
   Wolf S, 2001, STROKE, V32, P1635, DOI 10.1161/01.STR.32.7.1635
   Wolf S, 2005, NEUROREHAB NEURAL RE, V19, P194, DOI 10.1177/1545968305276663
   Wolf S, 2006, JAMA-J AM MED ASSOC, V296, P2095, DOI 10.1001/jama.296.17.2095
   Woodbury M, 2007, ARCH PHYS MED REHAB, V88, P715, DOI 10.1016/j.apmr.2007.02.036
   Wu C, 2007, NEUROREHAB NEURAL RE, V21, P460, DOI 10.1177/1545968307303411
NR 49
TC 17
Z9 17
U1 2
U2 9
PU TAYLOR & FRANCIS LTD
PI ABINGDON
PA 2-4 PARK SQUARE, MILTON PARK, ABINGDON OR14 4RN, OXON, ENGLAND
SN 1074-9357
EI 
J9 TOP STROKE REHABIL
PD MAY-JUN 15
PY 2009
VL 16
IS 3
BP 167
EP 176
DI 10.1310/tsr1603-167
PG 10
WC Rehabilitation
SC Rehabilitation
GA 479VY
UT WOS:000268691000002
PM 19632961
ER

PT J
AU Feng, Xin
   Winters, JM
AF Feng, Xin
   Winters, Jack
TI A pilot study evaluating use of a computer-assisted neurorehabilitation platform for upper-extremity stroke assessment
SO JOURNAL OF NEUROENGINEERING AND REHABILITATION
LA English
DT Article
ID chronic hemiparetic stroke; motor function; rehabilitation; impairment; reliability; stiffness; tracking; recovery; therapy
AB Background: There is a need to develop cost-effective, sensitive stroke assessment instruments. One approach is examining kinematic measures derived from goal-directed tasks, which can potentially be sensitive to the subtle changes in the stroke rehabilitation process. This paper presents the findings from a pilot study that uses a computer-assisted neurorehabilitation platform, interfaced with a conventional force-reflecting joystick, to examine the assessment capability of the system by various types of goal-directed tasks. Methods: Both stroke subjects with hemiparesis and able-bodied subjects used the force-reflecting joystick to complete a suite of goal-directed tasks under various task settings. Kinematic metrics, developed for specific types of goal-directed tasks, were used to assess various aspects of upper-extremity motor performance across subjects. Results: A number of metrics based on kinematic performance were able to differentiate subjects with different impairment levels, with metrics associated with accuracy, steadiness and speed consistency showing the best capability. Significant differences were also shown on these metrics between various force field settings. Conclusion: The results support the potential of using UniTherapy software with a conventional joystick system as an upper-extremity assessment instrument. We demonstrated the ability of using various types of goal-directed tasks to distinguish between subjects with different impairment levels. In addition, we were able to show that different force fields have a significant effect on the performance across subjects with different impairment levels in the trajectory tracking task. These results provide motivation for studies with a larger sample size that can more completely span the impairment space, and can use insights presented here to refine considerations of various task settings so as to generalize and extend our conclusions.
C1 [Feng, Xin; Winters, Jack M.] Marquette Univ, Dept Biomed Engn, Olin Engn Ctr, Milwaukee, WI 53233 USA.
   [Feng, Xin] Lexmark Int, Lexington, KY 40550 USA.
RP Feng, X (通讯作者)，Marquette Univ, Dept Biomed Engn, Olin Engn Ctr, Milwaukee, WI 53233 USA.
EM xinfeng@lexmark.com; jack.winters@mu.edu
FU The Ralph and Marian Falk Medical Trust Foundation and the Rehabilitation Engineering Research Center on Accessible Medical Instrumentation [H133E020729]
CR Ashworth B, 1964, PRACTITIONER, V192, P540
   Bohannon R, 1987, PHYS THER, V67, P206, DOI 10.1093/ptj/67.2.206
   Casadio M, 2005, GAIT POSTURE, V21, P410, DOI 10.1016/j.gaitpost.2004.05.005
   Cirstea M, 2000, BRAIN, V123, P940, DOI 10.1093/brain/123.5.940
   Cramer S, 1997, STROKE, V28, P2162, DOI 10.1161/01.STR.28.11.2162
   Dobkin BH, 1996, NEUROLOGIC REHABILIT, V0, P0
   Ellsworth C, 2003, P IEEE EMBS CAC, V0, P2367
   Fasoli S, 2003, ARCH PHYS MED REHAB, V84, P477, DOI 10.1053/apmr.2003.50110
   Feng X, 2007, THESIS MARQUETTE U, V0, P0
   Feng X, 2007, IEEE T INF TECHNOL B, V11, P518, DOI 10.1109/TITB.2006.889700
   Flash T, 1987, BIOL CYBERN, V57, P257, DOI 10.1007/BF00338819
   Flash T, 1990, EXP BRAIN RES, V82, P315
   Fuglmeyer A, 1975, SCAND J REHABIL MED, V7, P13
   Gowland C, 1993, STROKE, V24, P58, DOI 10.1161/01.STR.24.1.58
   Halaney M, 1989, PHYS THER, V69, P342, DOI 10.1093/ptj/69.5.342
   Hamilton B, 1987, REHABILITATION OUTCO, V0, P137
   Johnson L, 1900, ..., V0, P86
   Johnson L, 2006, THESIS MARQUETTE U, V0, P0
   Johnson M, 2007, J NEUROENG REHABIL, V4, P0, DOI 10.1186/1743-0003-4-6
   Johnson M, 2005, IEEE T NEUR SYS REH, V13, P335, DOI 10.1109/TNSRE.2005.850428
   Jones RD, 1981, INT REHABIL MED, V3, P71
   Kahn L, 2006, J NEUROENG REHABIL, V3, P0, DOI 10.1186/1743-0003-3-12
   Kamper D, 2002, ARCH PHYS MED REHAB, V83, P702, DOI 10.1053/apmr.2002.32446
   Levin M, 1996, BRAIN, V119, P281, DOI 10.1093/brain/119.1.281
   Lum P, 2006, J REHABIL RES DEV, V43, P631, DOI 10.1682/JRRD.2005.02.0044
   Lum P, 2002, ARCH PHYS MED REHAB, V83, P952, DOI 10.1053/apmr.2001.33101
   Mccrea P, 2002, DISABIL REHABIL, V24, P534, DOI 10.1080/09638280110115393
   Mussa-ivaldi F, 1999, CURR OPIN NEUROBIOL, V9, P713, DOI 10.1016/S0959-4388(99)00029-X
   Mussaivaldi F, 1985, J NEUROSCI, V5, P2732
   Nichols-larsen D, 2005, STROKE, V36, P1480, DOI 10.1161/01.STR.0000170706.13595.4f
   Ottenbacher K, 2004, JAMA-J AM MED ASSOC, V292, P1687, DOI 10.1001/jama.292.14.1687
   Patten C, 2003, J REHABIL RES DEV, V40, P487, DOI 10.1682/JRRD.2003.11.0487
   Patton J, 2006, EXP BRAIN RES, V168, P368, DOI 10.1007/s00221-005-0097-8
   Rohrer B, 2002, J NEUROSCI, V22, P8297
   Rosamond W, 2007, CIRCULATION, V115, P0, DOI 10.1161/CIRCULATIONAHA.106.179918
   Ryan R, 1982, J PERS SOC PSYCHOL, V43, P450, DOI 10.1037/0022-3514.43.3.450
   Salter K, 2005, DISABIL REHABIL, V27, P191, DOI 10.1080/09638280400008537
   Scheidt R, 2001, J NEUROPHYSIOL, V86, P971, DOI 10.1152/jn.2001.86.2.971
   Scheidt R, 2007, J NEUROPHYSIOL, V97, P2824, DOI 10.1152/jn.00870.2006
   Schendel K, 2002, J CLIN EXP NEUROPSYC, V24, P941, DOI 10.1076/jcen.24.7.941.8390
   Shadmehr R, 2000, J NEUROSCI, V20, P7807
   Wei Y, 2005, INT C REHAB ROBOT, V0, P505
   Winstein C, 1999, NEUROPSYCHOLOGIA, V37, P975, DOI 10.1016/S0028-3932(98)00145-6
   Winters J, 2004, TELEMED J E-HEALTH, V10, P200, DOI 10.1089/1530562041641255
   Wolf S, 2001, STROKE, V32, P1635, DOI 10.1161/01.STR.32.7.1635
   Won J, 1995, EXP BRAIN RES, V107, P125
   Wu C, 2001, STROKE, V32, P70, DOI 10.1161/01.STR.32.1.70
NR 47
TC 8
Z9 8
U1 0
U2 3
PU BMC
PI LONDON
PA CAMPUS, 4 CRINAN ST, LONDON N1 9XW, ENGLAND
SN 
EI 
J9 J NEUROENG REHABIL
PD MAY 28
PY 2009
VL 6
IS 
BP 
EP 
DI 10.1186/1743-0003-6-15
PG 15
WC Engineering, Biomedical; Neurosciences; Rehabilitation
SC Engineering; Neurosciences & Neurology; Rehabilitation
GA 468HF
UT WOS:000267807200001
PM 19476637
ER

PT J
AU Buga, Ana-Maria
   Balseanu, A.
   Popa-wagner, A.
   Mogoanta, L.
AF Buga, Ana-maria
   Balseanu, A
   Popa-wagner, A
   Mogoanta, L
TI Strategies to improve post-stroke behavioral recovery in aged subjects
SO ROMANIAN JOURNAL OF MORPHOLOGY AND EMBRYOLOGY
LA English
DT Article
DE environment; hypothermia; G-CSF
ID focal cerebral-ischemia; colony-stimulating factor; chondroitin sulfate proteoglycan; inhaled hydrogen-sulfide; experimental stroke; functional recovery; g-csf; reperfusion injury; artery occlusion; myocardial-ischemia
AB Old age is associated with an enhanced susceptibility to stroke and poor recovery from brain injury. Therefore, find therapeutic strategies aimed at improving functional recovery after brain ischemia in aged subjects is of considerable clinical interest. While environmental enrichment has been shown to improve the behavioral outcome of stroke in young animals, the effect of an enriched environment, hypothermia and Granulocyte-Colony Stimulating Factor (G-CSF) on behavioral and neuropathological recovery in aged animals is not known. Focal cerebral ischemia was produced by occlusion of the right middle cerebral artery in 3-month- and 20-month-old male Sprague-Dawley rats. The functional outcome was assessed in neurobehavioral tests conducted over a period of 14-28 days following surgery. Brain tissue then was immunostained for proliferating astrocytes and the infarct and scar tissue volumes were measured. Aged rats showed more severe behavioral impairments and diminished functional recovery compared to young rats. Most infarcted animals had disturbances of sensorimotor function, with recovery beginning later, progressing more slowly, and reaching a lower functional endpoint in aged animals. However, the enriched environment significantly improved the rate and extent of recovery in aged animals. Correlation analysis revealed that the beneficial effect of the enriched environment on recovery, both in young and aged rats, correlated highly with a reduction in infarct size, in the number of proliferating astrocytes, and in the volume of the glial scar. These results suggest that temporally modulating astrocytic proliferation and the ensuing scar formation might be a fruitful approach to improving functional recovery after stroke in aged rats. In aged humans, stroke is a major cause of disability for which no neuroprotective measures are available. A viable alternative to conventional drug-based neuroprotective therapies is brain/body cooling, or hypothermia. In animal studies of focal ischemia, short-term hypothermia consistently reduces infarct size. Nevertheless, efficient neuroprotection requires long-term, regulated lowering of whole body temperature. In this study, we show that two days post-stroke exposure of aged rats to a mixture of air and a mild inhibitor of oxidative phosphorylation, H2S, causes deep hypothermia (27.8 +/- 0.3 degrees C) and a 50% reduction in infarct size without obvious neurological deficits or physiological side effects. G-CSF treatment after stroke exerted a robust and sustained beneficial effect on survival rate and running function. Transient improvement after G-CSF treatment could be observed for coordinative motor function on the inclined plane test and for working memory in the radial maze test. At cellular level, G-CSF treatment increased the number of proliferating cells in the SVZ and the dentate gyrus and increased the number of newborn neurons in the SVZ, ipsilateral to the lesion. These results suggests that the G-CSF treatment in aged rats has a survival enhancing capacity and a beneficial effect on functional outcome most likely via supportive cellular processes such as neurogenesis. Conclusions: These findings are important for the further clinical development of the drug in elderly stroke patients. Future studies should focus on an optimization of treatment schedule to achieve a maximum of post-stroke recovery enhancement in aged subjects.
C1 [Buga, Ana-Maria; Balseanu, A.; Popa-Wagner, A.] Ernst Moritz Arndt Univ Greifswald, Dept Neurol, D-17487 Greifswald, Germany.
   [Buga, Ana-Maria; Balseanu, A.; Popa-Wagner, A.] Univ Med & Pharm Craiova, Dept Mol Med, Craiova, Romania.
   [Mogoanta, L.] Univ Med & Pharm Craiova, Dept Histol, Craiova, Romania.
RP Popa-Wagner, A (通讯作者)，Ernst Moritz Arndt Univ Greifswald, Dept Neurol, Ellernholzstr 1-2, D-17487 Greifswald, Germany.
EM wagnerap@uni-greifswald.de
CR Adams M, 2001, EXP NEUROL, V172, P244, DOI 10.1006/exnr.2001.7794
   Badan I, 2004, EUR J NEUROSCI, V19, P2270, DOI 10.1111/j.0953-816X.2004.03323.x
   Badan I, 2003, J CEREBR BLOOD F MET, V23, P845, DOI 10.1097/01.WCB.0000071883.63724.A7
   Barnett H, 2002, CLIN EXP HYPERTENS, V24, P563, DOI 10.1081/CEH-120015333
   Biernaskie J, 2004, J NEUROSCI, V24, P1245, DOI 10.1523/JNEUROSCI.3834-03.2004
   Blackstone E, 2005, SCIENCE, V308, P518, DOI 10.1126/science.1108581
   Brown A, 2003, NEUROBIOL AGING, V24, P607, DOI 10.1016/S0197-4580(02)00129-X
   Buchhold B, 2007, RESTOR NEUROL NEUROS, V25, P467
   Clayton D, 2002, J NEUROSCI, V22, P3628
   De GM, 2004, NEUROLOGY, V63, P312, DOI 10.1212/01.WNL.0000129840.66938.75
   Den HH, 2007, EXPERT REV NEUROTHER, V7, P155, DOI 10.1586/14737175.7.2.155
   Di GS, 2005, P NATL ACAD SCI USA, V102, P8333, DOI 10.1073/pnas.0500989102
   Dirnagl U, 2006, J CEREBR BLOOD F MET, V26, P1465, DOI 10.1038/sj.jcbfm.9600298
   Dorman D, 2004, TOXICOL APPL PHARM, V198, P29, DOI 10.1016/j.taap.2004.03.010
   Elrod J, 2007, P NATL ACAD SCI USA, V104, P15560, DOI 10.1073/pnas.0705891104
   Gallagher M, 1993, BEHAV BRAIN RES, V57, P155, DOI 10.1016/0166-4328(93)90131-9
   Garcia J, 1995, STROKE, V26, P627, DOI 10.1161/01.STR.26.4.627
   Gibson C, 2005, J CEREBR BLOOD F MET, V25, P431, DOI 10.1038/sj.jcbfm.9600033
   Grady C, 2000, CURR OPIN NEUROBIOL, V10, P224, DOI 10.1016/S0959-4388(00)00073-8
   Han J, 2008, NEUROSCI LETT, V432, P167, DOI 10.1016/j.neulet.2007.07.056
   Hoff S, 1982, J COMP NEUROL, V205, P246, DOI 10.1002/cne.902050304
   Hotchkiss R, 2006, NAT REV IMMUNOL, V6, P813, DOI 10.1038/nri1943
   Howard C, 1998, UNBIASED STEREOLOGY, V0, P107
   Kawada H, 2006, CIRCULATION, V113, P701, DOI 10.1161/CIRCULATIONAHA.105.563668
   Kollmar R, 2007, STROKE, V38, P1585, DOI 10.1161/STROKEAHA.106.475897
   Komine-kobayashi M, 2006, J CEREBR BLOOD F MET, V26, P402, DOI 10.1038/sj.jcbfm.9600195
   Komitova M, 2005, EUR J NEUROSCI, V21, P2397, DOI 10.1111/j.1460-9568.2005.04072.x
   Kwakkel G, 1997, STROKE, V28, P1550, DOI 10.1161/01.STR.28.8.1550
   Lee S, 2005, BRAIN RES, V1058, P120, DOI 10.1016/j.brainres.2005.07.076
   Li J, 2008, PEDIATR CRIT CARE ME, V9, P110, DOI 10.1097/01.PCC.0000298639.08519.0C
   Li S, 2005, NEUROBIOL DIS, V18, P432, DOI 10.1016/j.nbd.2004.12.014
   Lindner M, 2003, J NEUROSCI, V23, P10913
   Lou L, 2008, CLIN EXP PHARMACOL P, V35, P223, DOI 10.1111/j.1440-1681.2007.04812.x
   Luan X, 2004, ACTA NEUROPATHOL, V107, P227, DOI 10.1007/s00401-003-0802-2
   Mabuchi T, 2000, STROKE, V31, P1735, DOI 10.1161/01.STR.31.7.1735
   Mandai K, 1997, NEUROSCIENCE, V77, P849, DOI 10.1016/S0306-4522(97)00517-4
   Markus T, 2005, ANN NEUROL, V58, P950, DOI 10.1002/ana.20676
   Martinon F, 2004, CELL, V117, P561, DOI 10.1016/j.cell.2004.05.004
   Mesches M, 2004, NEUROBIOL AGING, V25, P315, DOI 10.1016/S0197-4580(03)00116-7
   Minnerup J, 2008, STROKE, V39, P1855, DOI 10.1161/STROKEAHA.107.506816
   Miyazawa T, 2003, NEUROL RES, V25, P457, DOI 10.1179/016164103101201850
   Morgenstern D, 2002, PROG BRAIN RES, V137, P313
   Navarro A, 2005, AM J PHYSIOL-REG I, V289, P0, DOI 10.1152/ajpregu.00834.2004
   Niederost B, 1999, J NEUROSCI, V19, P8979, DOI 10.1523/JNEUROSCI.19-20-08979.1999
   Ohlsson A, 1995, STROKE, V26, P644, DOI 10.1161/01.STR.26.4.644
   Olton D, 1979, NEUROPSYCHOLOGIA, V17, P669, DOI 10.1016/0028-3932(79)90042-3
   Ottenbacher K, 1993, ARCH NEUROL-CHICAGO, V50, P37, DOI 10.1001/archneur.1993.00540010033014
   Pan T, 2008, AM J PHYSIOL-CELL PH, V294, P0, DOI 10.1152/ajpcell.00282.2007
   Petullo D, 1999, LIFE SCI, V64, P1099, DOI 10.1016/S0024-3205(99)00038-7
   Philip M, 2009, STROKE, V40, P577, DOI 10.1161/STROKEAHA.108.524330
   Piao C, 2009, J CEREBR BLOOD F MET, V29, P759, DOI 10.1038/jcbfm.2008.168
   Popa-wagner A, 1998, STROKE, V29, P2196, DOI 10.1161/01.STR.29.10.2196
   Popa-wagner A, 1999, J CEREBR BLOOD F MET, V19, P425, DOI 10.1097/00004647-199904000-00008
   Popa-wagner A, 2007, ACTA NEUROPATHOL, V113, P277, DOI 10.1007/s00401-006-0164-7
   Puurunen K, 1997, STROKE, V28, P623, DOI 10.1161/01.STR.28.3.623
   Qu K, 2006, STROKE, V37, P889, DOI 10.1161/01.STR.0000204184.34946.41
   Rivlin A, 1977, J NEUROSURG, V47, P577, DOI 10.3171/jns.1977.47.4.0577
   Rosen C, 2005, J NEUROSURG, V103, P687, DOI 10.3171/jns.2005.103.4.0687
   Rossoni G, 2008, BRIT J PHARMACOL, V153, P100, DOI 10.1038/sj.bjp.0707540
   Sacco R, 2007, LANCET, V369, P331, DOI 10.1016/S0140-6736(07)60155-X
   Schauwecker P, 1995, J NEUROSCI, V15, P2462, DOI 10.1523/JNEUROSCI.15-03-02462.1995
   Schneider A, 2005, J CLIN INVEST, V115, P2083, DOI 10.1172/JCI23559
   Schneider A, 2006, BMC BIOL, V4, P0, DOI 10.1186/1741-7007-4-36
   Schwab S, 1998, STROKE, V29, P2461, DOI 10.1161/01.STR.29.12.2461
   Sehara Y, 2007, BRAIN RES, V1151, P142, DOI 10.1016/j.brainres.2007.01.149
   Shyu W, 2004, CIRCULATION, V110, P1847, DOI 10.1161/01.CIR.0000142616.07367.66
   Sivarajah A, 2006, SHOCK, V26, P154, DOI 10.1097/01.shk.0000225722.56681.64
   Sivenius J, 1985, STROKE, V16, P928, DOI 10.1161/01.STR.16.6.928
   Six I, 2003, EUR J PHARMACOL, V458, P327, DOI 10.1016/S0014-2999(02)02785-1
   Solaroglu I, 2006, NEUROSCIENCE, V143, P965, DOI 10.1016/j.neuroscience.2006.09.014
   Solaroglu I, 2009, NEUROL RES, V31, P167, DOI 10.1179/174313209X393582
   Stoll G, 1998, PROG NEUROBIOL, V56, P149, DOI 10.1016/S0301-0082(98)00034-3
   Tan Z, 2009, BRAIN RES, V1281, P84, DOI 10.1016/j.brainres.2009.05.042
   Thored P, 2007, STROKE, V38, P3032, DOI 10.1161/STROKEAHA.107.488445
   Wahlgren NG, 2004, LAKARTIDNINGEN, V101, P674
   Wang L, 1995, STROKE, V26, P2087, DOI 10.1161/01.STR.26.11.2087
   Weber R, 2008, J NEUROSCI, V28, P1022, DOI 10.1523/JNEUROSCI.4147-07.2008
   Will B, 2004, PROG NEUROBIOL, V72, P167, DOI 10.1016/j.pneurobio.2004.03.001
   Woods A, 1998, NEUROSCIENCE, V83, P663
   Xiao B, 2007, J CELL MOL MED, V11, P1272, DOI 10.1111/j.1582-4934.2007.00101.x
   Zhang L, 2005, STROKE, V36, P847, DOI 10.1161/01.STR.0000158923.19956.73
   Zhang Z, 2007, CAN J PHYSIOL PHARM, V85, P1248, DOI 10.1139/Y07-120
   Zhao L, 2007, STROKE, V38, P2804, DOI 10.1161/STROKEAHA.107.486217
   Zhu Y, 2007, J APPL PHYSIOL, V102, P261, DOI 10.1152/japplphysiol.00096.2006
NR 84
TC 12
Z9 19
U1 0
U2 9
PU EDITURA ACAD ROMANE
PI BUCURESTI
PA CALEA 13 SEPTEMBRIE NR 13, SECTOR 5, BUCURESTI 050711, ROMANIA
SN 1220-0522
EI 
J9 ROM J MORPHOL EMBRYO
PD JUN 15
PY 2009
VL 50
IS 4
BP 559
EP 582
DI 
PG 24
WC Developmental Biology
SC Developmental Biology
GA 539VZ
UT WOS:000273288200003
PM 19942950
ER

PT J
AU Casadio, Maura
   Giannoni, Psiche
   Morasso, Pietro
   Sanguineti, Vittorio
AF Casadio, Maura
   Giannoni, Psiche
   Morasso, Pietro
   Sanguineti, Vittorio
TI A proof of concept study for the integration of robot therapy with physiotherapy in the treatment of stroke patients
SO CLINICAL REHABILITATION
LA English
DT Article
ID functional recovery; motor function; rehabilitation; plasticity; movement; arm; reliability; improvement; mechanism; bobath
AB Objective: To carry out a proof of concept study for integrating robot therapy with physiotherapy in the treatment of stroke patients. Design: A simple and 'gentle' paradigm of robot-patient interaction was designed in order to foster the re-emergence of smooth, active control patterns in coordinated shoulder/elbow reaching movements. A haptic robot was programmed according to a strategy of minimal, progressively reduced assistance, with a double representation of targets: (i) visual (circles on a screen) and (ii) haptic (robot-generated force fields). The protocol included trials with and without vision, in order to emphasize the role of proprioceptive feedback. The training paradigm included 10 sessions and more than 5000 movements. Subjects: Ten chronic, hemiparetic subjects; four controls provided reference values for the performance measurements. Outcome measures: Four performance indicators (derived from the analysis of the reaching trajectories); clinical/functional measures (Fugl-Meyer and Ashworth scales). Results: After robot therapy reaching movements became faster and smoother. The performance in the no-vision trials was at least as good as in the vision trials. The Fugl-Meyer arm scores also increased significantly and remained approximately constant at follow-up; the Ashworth scores did not change. Conclusion: In spite of its simplicity, a limited number of 'gentle' robot therapy sessions appear to be beneficial, even for severely impaired patients, although no firm conclusion can be drawn at this point. However, the study provides support material for the careful design of controlled clinical trials and for a better integration with physiotherapy.
C1 [Casadio, Maura; Morasso, Pietro; Sanguineti, Vittorio] Univ Genoa, DIST, Neurolab, I-16145 Genoa, Italy.
   [Giannoni, Psiche] ART Educ & Rehabil Ctr, Genoa, Italy.
RP Morasso, P (通讯作者)，Univ Genoa, DIST, Neurolab, Via Opera Pia 13, I-16145 Genoa, Italy.
EM pietro.morasso@unige.it
CR Biernaskie J, 2001, J NEUROSCI, V21, P5272, DOI 10.1523/JNEUROSCI.21-14-05272.2001
   Bobath B, 1990, ADULT HEMIPLEGIA EVA, V0, P0
   Boff K, 1986, HDB HUMAN PERCEPTION, V1, P0
   Bohannon R, 1987, PHYS THER, V67, P206, DOI 10.1093/ptj/67.2.206
   Carmichael S, 2003, NEUROSCIENTIST, V9, P64, DOI 10.1177/1073858402239592
   Carr J, 1987, MOTOR RELEARNING PRO, V0, P0
   Casadio M, 2006, TECHNOL HEALTH CARE, V13, P1
   Casadio M, 2006, BIOROB 2006 1 IEEE R, V0, P0
   Dancause N, 2005, J NEUROSCI, V25, P10167, DOI 10.1523/JNEUROSCI.3256-05.2005
   Dickstein R, 1986, PHYS THER, V66, P1233, DOI 10.1093/ptj/66.8.1233
   Ernst E, 1990, STROKE, V21, P1081, DOI 10.1161/01.STR.21.7.1081
   Harwin WS, 1999, TECHNOL HEALTH CARE, V7, P411
   Jones T, 1999, J NEUROSCI, V19, P10153
   Kopp B, 1999, NEUROREPORT, V10, P807, DOI 10.1097/00001756-199903170-00026
   Krebs HI, 1999, TECHNOL HEALTH CARE, V7, P419
   Kwakkel G, 2008, NEUROREHAB NEURAL RE, V22, P111, DOI 10.1177/1545968307305457
   Kwakkel G, 2006, STROKE, V37, P2348, DOI 10.1161/01.STR.0000238594.91938.1e
   Langhammer B, 2000, CLIN REHABIL, V14, P361, DOI 10.1191/0269215500cr338oa
   Lee R, 1995, CAN J NEUROL SCI, V22, P257, DOI 10.1017/S0317167100039445
   Levin M, 1996, BRAIN, V119, P281, DOI 10.1093/brain/119.1.281
   Lord J, 1986, ARCH PHYS MED REHAB, V67, P88, DOI 10.1016/0003-9993(86)90108-5
   Morasso P, 1981, EXP BRAIN RES, V42, P223
   Nudo R, 2006, CURR OPIN NEUROBIOL, V16, P638, DOI 10.1016/j.conb.2006.10.004
   Platz T, 2005, CLIN REHABIL, V19, P404, DOI 10.1191/0269215505cr832oa
   Prange G, 2006, J REHABIL RES DEV, V43, P171, DOI 10.1682/JRRD.2005.04.0076
   Rohrer B, 2002, J NEUROSCI, V22, P8297
   Van VP, 2005, J NEUROL NEUROSUR PS, V76, P503, DOI 10.1136/jnnp.2004.040436
   Wagenaar R, 1990, SCAND J REHABIL MED, V22, P1
NR 28
TC 36
Z9 36
U1 2
U2 13
PU SAGE PUBLICATIONS LTD
PI LONDON
PA 1 OLIVERS YARD, 55 CITY ROAD, LONDON EC1Y 1SP, ENGLAND
SN 0269-2155
EI 
J9 CLIN REHABIL
PD MAR 15
PY 2009
VL 23
IS 3
BP 217
EP 228
DI 10.1177/0269215508096759
PG 12
WC Rehabilitation
SC Rehabilitation
GA 416HJ
UT WOS:000263996200003
PM 19218297
ER

PT J
AU Koesler, IBM
   Dafotakis, M.
   Ameli, M.
   Fink, GR
   Nowak, DA
AF Koesler, I
   Dafotakis, M
   Ameli, M
   Fink, G
   Nowak, D
TI Electrical somatosensory stimulation improves movement kinematics of the affected hand following stroke
SO JOURNAL OF NEUROLOGY NEUROSURGERY AND PSYCHIATRY
LA English
DT Article
ID human motor cortex; subcortical stroke; brain-stimulation; cortical reorganization; magnetic stimulation; recovery; excitability; plasticity; dexterity; strength
AB Aim: The effect of electrical somatosensory stimulation on motor performance of the affected hand was investigated in 12 chronic subcortical stroke subjects. Methods: Subjects performed index finger and hand tapping movements as well as reach-to-grasp movements with both the affected and unaffected hand prior to (baseline conditions) and following (1) 2 h of electrical somatosensory stimulation (trains of five pulses at 10 Hz with 1 ms duration delivered at 1 Hz with an intensity on average 60% above the individual somatosensory threshold) of the median nerve of the affected hand or (2) 2 h of idle time on separate occasions at least 1 week apart. The order of sessions was counterbalanced across subjects. Results: Somatosensory stimulation of the median nerve of the affected hand, but not a period of idle time, enhanced the frequency of index finger and hand tapping movements and improved the kinematics of reach-to-grasp movements performed with the affected hand, compared with baseline. Somatosensory stimulation did not impact on motor performance of the unaffected hand. Discussion: The data suggest that electrical somatosensory stimulation may improve motor function of the affected hand after stroke; however, further studies are needed to test if the implementation of somatosensory stimulation in rehabilitation of hand function also impacts on manual activities of daily life after stroke.
C1 [Koesler, I. B. M.; Ameli, M.; Fink, G. R.; Nowak, D. A.] Univ Cologne, Dept Neurol, Cologne, Germany.
   [Dafotakis, M.; Fink, G. R.; Nowak, D. A.] Res Ctr Julich, Inst Neusci & Med IN3M, Julich, Germany.
RP Nowak, DA (通讯作者)，Klin Kipfenberg, Neurochirurg & Neurol Fachklin, Kindinger Str 13, D-85110 Kipfenberg, Germany.
EM ca@neurologie-kipfenberg.de
FU DAN; Koln Fortune Stiftung
CR Asanuma H, 1981, PROG NEUROBIOL, V16, P241, DOI 10.1016/0301-0082(81)90015-0
   Beck A, 1961, ARCH GEN PSYCHIAT, V4, P561, DOI 10.1001/archpsyc.1961.01710120031004
   Binkofski F, 1999, EXP BRAIN RES, V128, P210, DOI 10.1007/s002210050838
   Bonita R, 1988, STROKE, V19, P1497, DOI 10.1161/01.STR.19.12.1497
   Brott T, 1989, STROKE, V20, P864, DOI 10.1161/01.STR.20.7.864
   Byrnes M, 1999, CLIN NEUROPHYSIOL, V110, P487, DOI 10.1016/S1388-2457(98)00044-3
   Calautti C, 2003, STROKE, V34, P1553, DOI 10.1161/01.STR.0000071761.36075.A6
   Conforto A, 2002, ANN NEUROL, V51, P122, DOI 10.1002/ana.10070
   Conforto A, 2007, J NEUROL, V254, P333, DOI 10.1007/s00415-006-0364-z
   Crovitz H, 1962, AM J PSYCHOL, V75, P271, DOI 10.2307/1419611
   Ferbert A, 1992, J PHYSIOL-LONDON, V453, P525, DOI 10.1113/jphysiol.1992.sp019243
   Fink G, 1997, J NEUROPHYSIOL, V77, P2164, DOI 10.1152/jn.1997.77.4.2164
   Folstein M, 1975, J PSYCHIAT RES, V12, P189, DOI 10.1016/0022-3956(75)90026-6
   Gilio F, 2003, J PHYSIOL-LONDON, V551, P563, DOI 10.1113/jphysiol.2003.044313
   Hummel F, 2006, LANCET NEUROL, V5, P708, DOI 10.1016/S1474-4422(06)70525-7
   Jang S, 2003, NEUROREPORT, V14, P137, DOI 10.1097/00001756-200301200-00025
   Kaelin-lang A, 2002, J PHYSIOL-LONDON, V540, P623, DOI 10.1113/jphysiol.2001.012801
   Kinsbourne M, 1974, HEMISPHERIC DISCONNE, V0, P260
   Kolominsky-rabas P, 2001, STROKE, V32, P2735, DOI 10.1161/hs1201.100209
   Kwakkel G, 2002, J NEUROL NEUROSUR PS, V72, P473
   Liepert J, 2000, ACTA NEUROL SCAND, V101, P321, DOI 10.1034/j.1600-0404.2000.90337a.x
   Liepert J, 2000, MUSCLE NERVE, V23, P1761, DOI 10.1002/1097-4598(200011)23:11<1761::AID-MUS14>3.0.CO;2-M
   Lyle R, 1981, INT J REHABIL RES, V4, P483, DOI 10.1097/00004356-198112000-00001
   Muellbacher W, 2002, ARCH NEUROL-CHICAGO, V59, P1278, DOI 10.1001/archneur.59.8.1278
   Nakayama H, 1994, ARCH PHYS MED REHAB, V75, P394, DOI 10.1016/0003-9993(94)90161-9
   Nitsche M, 2000, J PHYSIOL-LONDON, V527, P633, DOI 10.1111/j.1469-7793.2000.t01-1-00633.x
   Nowak D, 2008, ARCH NEUROL-CHICAGO, V65, P741, DOI 10.1001/archneur.65.6.741
   Nowak D, 2007, EUR J NEUROSCI, V25, P3173, DOI 10.1111/j.1460-9568.2007.05551.x
   Ohare A, 1999, DEV MED CHILD NEUROL, V41, P597, DOI 10.1017/S0012162299001255
   Peurala S, 2002, CLIN REHABIL, V16, P709, DOI 10.1191/0269215502cr543oa
   Ridding M, 2000, EXP BRAIN RES, V131, P135, DOI 10.1007/s002219900269
   Sawaki L, 2006, STROKE, V37, P246, DOI 10.1161/01.STR.0000195130.16843.ac
   Schenkenberg T, 1980, NEUROLOGY, V30, P509, DOI 10.1212/WNL.30.5.509
   Stefan K, 2000, BRAIN, V123, P572, DOI 10.1093/brain/123.3.572
   Struppler A, 2003, NEUROREHABILITATION, V18, P69
   Talelli P, 2006, CURR OPIN NEUROL, V19, P543, DOI 10.1097/WCO.0b013e32801080d1
   Thickbroom G, 2002, CLIN NEUROPHYSIOL, V113, P2025, DOI 10.1016/S1388-2457(02)00318-8
   Traversa R, 1997, STROKE, V28, P110, DOI 10.1161/01.STR.28.1.110
   Winstein C, 2004, ARCH PHYS MED REHAB, V85, P620, DOI 10.1016/j.apmr.2003.06.027
   Wu C, 2006, ARCH PHYS MED REHAB, V87, P351, DOI 10.1016/j.apmr.2005.11.019
NR 41
TC 33
Z9 36
U1 0
U2 2
PU BMJ PUBLISHING GROUP
PI LONDON
PA BRITISH MED ASSOC HOUSE, TAVISTOCK SQUARE, LONDON WC1H 9JR, ENGLAND
SN 0022-3050
EI 
J9 J NEUROL NEUROSUR PS
PD JUN 15
PY 2009
VL 80
IS 6
BP 614
EP 619
DI 10.1136/jnnp.2008.161117
PG 6
WC Clinical Neurology; Psychiatry; Surgery
SC Neurosciences & Neurology; Psychiatry; Surgery
GA 446HU
UT WOS:000266113500010
PM 19010941
ER

PT J
AU Fritz, SL
   Blanton, Sarah
   Uswatte, Gitendra
   Taub, Edward
   Wolf, SL
AF Fritz, Stacy
   Blanton, Sarah
   Uswatte, Gitendra
   Taub, Edward
   Wolf, Steven
TI Minimal Detectable Change Scores for the Wolf Motor Function Test
SO NEUROREHABILITATION AND NEURAL REPAIR
LA English
DT Article
DE Reliability; Minimal detectable change; Wolf Motor Function Test; Standard error of measure; Stroke
ID induced movement therapy; upper extremity function; chronic stroke; reliability; trial; hemiparesis; recovery; validity; deficit; people
AB Background. The Wolf Motor Function Test (WMFT) is an impairment-based test whose psychometrics have been examined by previous reliability and validity studies. Standards for evaluating whether a given change is meaningful, however, have not yet been addressed. Objectives. To determine the standard error of measurement (SEM) and minimal detectable change (MDC) for the WMFT. Methods. Data were collected from 6 university laboratories that participated in the EXCITE national clinical trial and included 96 individuals with sub-acute stroke (3-9 months). Measurements were made by blinded evaluators who were trained and standardized to administer the WMFT, which was completed on 2 occasions 2 weeks apart. No intervention was given between testing sessions. Results. The WMFT Performance Time score has a SEM of 0.2 seconds and a MDC 95 of 0.7 seconds. The individual task timed items MDC 95 ranged from 1.0 second (turn key in lock) to 3.4 seconds (reach and retrieve) with individual task items demonstrating notablly higher variability than the average WMFT Performance Time. The average WMFT Functional Ability Scale SEM and MDC(95) is 0.1 points. Conclusions. When assessing the effect of a therapeutic intervention, if an individual experiences an amount of change equal to or greater than the MDC, then one may be 95% confident that this margin of change is truly larger than measurement error and not a chance result. Thus, the determination of SEM and MDC in outcome assessments allows researchers and clinicians to distinguish which results are actual differences versus which results are simply changes resulting from error or chance.
C1 [Fritz, Stacy L.] Univ S Carolina, Dept Exercise Sci, Arnold Sch Publ Hlth, Phys Therapy Program, Columbia, SC 29208 USA.
   [Blanton, Sarah] Emory Univ, Sch Med, Dept Rehabil Med, Div Phys Therapy, Atlanta, GA USA.
   [Uswatte, Gitendra; Taub, Edward] Univ Alabama, Dept Psychol, Birmingham, AL 35294 USA.
   [Uswatte, Gitendra] Univ Alabama, Dept Phys Therapy, Birmingham, AL USA.
   [Wolf, Steven L.] Emory Univ, Sch Med, Dept Rehab Med,Atlanta VA Rehab R&D Ctr, Nell Hodgson Woodruff Sch Nursing Hlth & Elder Ca, Atlanta, GA USA.
   [Wolf, Steven L.] Emory Univ, Sch Med, Dept Med,Atlanta VA Rehab R&D Ctr, Nell Hodgson Woodruff Sch Nursing Hlth & Elder Ca, Atlanta, GA USA.
   [Wolf, Steven L.] Emory Univ, Sch Med, Dept Cell Biol,Atlanta VA Rehab R&D Ctr, Nell Hodgson Woodruff Sch Nursing Hlth & Elder Ca, Atlanta, GA USA.
RP Fritz, SL (通讯作者)，Univ S Carolina, Dept Exercise Sci, Arnold Sch Publ Hlth, Phys Therapy Program, 3rd Floor PHRC,921 Assembly St, Columbia, SC 29208 USA.
EM sfritz@mailbox.sc.edu
CR Ang J, 2006, INT J REHABIL RES, V29, P357
   Beaton D, 2000, SPINE, V25, P3192, DOI 10.1097/00007632-200012150-00015
[truncated: 160,084 more chars]
