# Supplementary material for: Rehabilitation of motor function after stroke: A bibliometric analysis of global research from 2004 to 2022
Source: Front Aging Neurosci. 2022 Nov 2;14:1024163. doi: 10.3389/fnagi.2022.1024163 (PMC9667945; doi:10.3389/fnagi.2022.1024163)
Supplement: Supplementary file 1 [file Data_Sheet_1.zip › download2010u116.txt]

PT J
AU Yang, Zeqiang
   Hao, Dongmei
   Li, Ying
   Bai, Yanping
AF Yang, Zeqiang
   Hao, Dongmei
   Li, Ying
   Bai, Yanping
TI Functional connectivity and information flow in cerebral motor regions of healthy people following finger movement training
SO NEURAL REGENERATION RESEARCH
LA English
DT Article
DE motor cortex; functional connectivity; information flow direction; electroencephalogram
ID granger causality; stroke; brain; recovery; reorganization; plasticity; infarction; cortex; task; time
AB BACKGROUND: Neuro-rehabilitative training has been shown to promote motor function recovery in stroke patients, although the underlying mechanisms have not been fully clarified OBJECTIVE: To investigate the effects of finger movement training on functional connectivity and information flow direction in cerebral motor areas of healthy people using electroencephalogram (EEG) DESIGN, TIME AND SETTING: A self-controlled, observational study was performed at the College of Life Science and Bioengineering. Beijing University of Technology between December 2008 and April 2009 PARTICIPANTS: Nineteen healthy adults, who seldom played musical instruments or keyboards, were included in the present study METHODS: Specific finger movement training was performed, and all subjects were asked to separately press keys with their left or right hand fingers, according to instructions The task comprised five sessions of test-train-test-train-test Thirty-six channel EEG signals were recorded in different test sessions prior to and after training Data were statistically analyzed using one-way analysis of variance MAIN OUTCOME MEASURES: The number of effective performances, correct ratio, average response time. average movement time, correlation coefficient between pairs of EEG channels, and information flow direction in motor regions were analyzed and compared between different training sessions RESULTS: Motor function of all subjects was significantly improved in the third test compared with the first test (P < 0 01) More than 80% of connections were strengthened in the motor-related areas following two training sessions, in particular the primary motor regions under the C4 electrode Compared to the first test, a greater amount of information flowed from the Cz and Fcz electrodes (corresponding to supplementary motor area) to the C4 electrode in the third test CONCLUSION: Finger task training increased motor ability in subjects by strengthening connections and changing information flow in the motor areas These results provided a greater understanding of the mechanisms involved in motor rehabilitation
C1 [Yang, Zeqiang; Hao, Dongmei; Li, Ying; Bai, Yanping] Beijing Univ Technol, Coll Life Sci & Bioengn, Beijing 100124, Peoples R China.
RP Hao, DM (通讯作者)，Beijing Univ Technol, Coll Life Sci & Bioengn, Beijing 100124, Peoples R China.
FU National Natural Science Foundation of China [30670543]
CR Astolfi L, 2005, CLIN NEUROPHYSIOL, V116, P920, DOI 10.1016/j.clinph.2004.10.012
   Bertini M, 2009, BRAIN RES BULL, V78, P270, DOI 10.1016/j.brainresbull.2008.12.006
   Calautti C, 2003, STROKE, V34, P1553, DOI 10.1161/01.STR.0000071761.36075.A6
   Calautti C, 2007, NEUROIMAGE, V34, P322, DOI 10.1016/j.neuroimage.2006.08.026
   Chen G, 1998, CONCISE NEURAL ELECT, V0, P25
   Chklovskii D, 2004, NATURE, V431, P782, DOI 10.1038/nature03012
   Chol L, 1991, ANN NEUROL, V0, P63
   Cramer S, 2001, NEUROREHAB NEURAL RE, V15, P1, DOI 10.1177/154596830101500101
   Cross E, 2009, CEREB CORTEX, V19, P315, DOI 10.1093/cercor/bhn083
   Cui J, 2008, NEURAL NETWORKS, V21, P1094, DOI 10.1016/j.neunet.2008.05.007
   Daly J, 2006, IEEE T NEUR SYS REH, V14, P168, DOI 10.1109/TNSRE.2006.875554
   Destexhe A, 2004, NATURE, V431, P789, DOI 10.1038/nature03011
   Dhamala M, 2008, NEUROIMAGE, V41, P354, DOI 10.1016/j.neuroimage.2008.02.020
   Fingelkurts A, 2005, NEUROSCI BIOBEHAV R, V28, P827, DOI 10.1016/j.neubiorev.2004.10.009
   Fingelkurts A, 2007, NEUROPSYCHOLOGIA, V45, P1452, DOI 10.1016/j.neuropsychologia.2006.11.018
   Gerloff C, 2002, INT C SER, V1226, P109
   Guo S, 2008, J NEUROSCI METH, V172, P79, DOI 10.1016/j.jneumeth.2008.04.011
   Kathleen Y, 2004, J COGNITIVE NEUROSCI, V16, P621
   Leslie G, 2002, NEUROBIOL LEARN MEM, V78, P553
   Mima T, 2001, STROKE, V32, P2597, DOI 10.1161/hs1101.098764
   Nair D, 2007, NEUROIMAGE, V34, P253, DOI 10.1016/j.neuroimage.2006.09.010
   Oreilly J, 2008, J NEUROPHYSIOL, V99, P2731, DOI 10.1152/jn.01141.2007
   Puh U, 2007, INT J PSYCHOPHYSIOL, V63, P173, DOI 10.1016/j.ijpsycho.2006.03.011
   Sawaki L, 2005, IEEE ENG MED BIOL, V24, P36, DOI 10.1109/MEMB.2005.1384098
   Schelter B, 2009, J NEUROSCI METH, V179, P121, DOI 10.1016/j.jneumeth.2009.01.006
   Serrien D, 2007, PROG NEUROBIOL, V82, P95, DOI 10.1016/j.pneurobio.2007.02.003
   Slobounov S, 2007, NEUROSCI LETT, V421, P126, DOI 10.1016/j.neulet.2007.04.077
   Stevens M, 2009, BRAIN COGNITION, V70, P1, DOI 10.1016/j.bandc.2008.12.009
   Ward N, 2006, J PHYSIOL-PARIS, V99, P425, DOI 10.1016/j.jphysparis.2006.03.002
   Weiller C, 1992, ANN NEUROL, V31, P463, DOI 10.1002/ana.410310502
   Zijden J, 2007, NEUROIMAGE, V34, P1650
NR 31
TC 0
Z9 0
U1 1
U2 15
PU WOLTERS KLUWER MEDKNOW PUBLICATIONS
PI MUMBAI
PA WOLTERS KLUWER INDIA PVT LTD , A-202, 2ND FLR, QUBE, C T S  NO 1498A-2 VILLAGE MAROL, ANDHERI EAST, MUMBAI, 400059, INDIA
SN 1673-5374
EI 
J9 NEURAL REGEN RES
PD MAY 15
PY 2010
VL 5
IS 9
BP 710
EP 714
DI 10.3969/j.issn.1673-5374.2010.09.013
PG 5
WC Cell Biology; Neurosciences
SC Cell Biology; Neurosciences & Neurology
GA 609ZT
UT WOS:000278698800013
ER

PT J
AU Madhok, Jai
   Maybhate, Anil
   Xiong, Wei
   Koenig, MA
   Geocadin, RG
   Jia, Xiaofeng
   Thakor, NV
AF Madhok, Jai
   Maybhate, Anil
   Xiong, Wei
   Koenig, Matthew
   Geocadin, Romergryko
   Jia, Xiaofeng
   Thakor, Nitish
TI Quantitative assessment of somatosensory-evoked potentials after cardiac arrest in rats: Prognostication of functional outcomes
SO CRITICAL CARE MEDICINE
LA English
DT Article
DE cardiac arrest; prognosis; functional outcomes; somatosensory evoked potentials; eectrophysiology; quantitative neural monitoring
ID time-frequency analysis; resuscitative hypothermia; cerebral-ischemia; recovery; brain; eeg; injury; model; prediction; thalamus
AB Objective: High incidence of poor neurologic sequelae after resuscitation from cardiac arrest underscores the need for objective electrophysiological markers for assessment and prognosis. This study aims to develop a novel marker based on somatosensory evoked potentials (SSEPs). Normal SSEPs involve thalamocortical circuits suggested to play a role in arousal. Due to the vulnerability of these circuits to hypoxic-ischemic insults, we hypothesize that quantitative SSEP markers may indicate future neurologic status. Design: Laboratory investigation. Setting: University Medical School and Animal Research Facility. Subjects: Sixteen adult male Wistar rats. Interventions: None. Measurements and Main Results: SSEPs were recorded during baseline, during the first 4 hrs, and at 24, 48, and 72 hrs postasphyxia from animals subjected to asphyxia-induced cardiac arrest for 7 or 9 mins (n = 8/group). Functional evaluation was performed using the Neurologic Deficit Score (NDS). For quantitative analysis, the phase space representation of the SSEPs-a plot of the signal vs. its slope-was used to compute the phase space area bounded by the waveforms recorded after injury and recovery. Phase space areas during the first 85-190 mins postasphyxia were significantly different between rats with good (72 hr NDS >= 50) and poor (72 hr NDS <50) outcomes (p = .02). Phase space area not only had a high outcome prediction accuracy (80-93%, p < .05) during 85-190 mins postasphyxia but also offered 78% sensitivity to good outcomes without compromising specificity (83-100%). A very early peak of SSEPs that precedes the primary somatosensory response was found to have a modest correlation with the 72 hr NDS subscores for thalamic and brainstem function (p = .066) and not with sensory-motor function (p = .30). Conclusions: Phase space area, a quantitative measure of the entire SSEP morphology, was shown to robustly track neurologic recovery after cardiac arrest. SSEPs are among the most reliable predictors of poor outcome after cardiac arrest; however, phase space area values early after resuscitation can enhance the ability to prognosticate not only poor but also good long-term neurologic outcomes. (Crit Care Med 2010; 38: 1709-1717)
C1 [Madhok, Jai; Maybhate, Anil; Jia, Xiaofeng; Thakor, Nitish V.] Johns Hopkins Univ, Sch Med, Dept Biomed Engn, Baltimore, MD 21205 USA.
   [Xiong, Wei; Koenig, Matthew A.; Geocadin, Romergryko G.] Johns Hopkins Univ, Sch Med, Dept Neurol, Baltimore, MD 21205 USA.
   [Xiong, Wei; Koenig, Matthew A.; Geocadin, Romergryko G.; Jia, Xiaofeng] Johns Hopkins Univ, Sch Med, Dept Anesthesiol & Crit Care Med, Baltimore, MD 21205 USA.
   [Jia, Xiaofeng] Johns Hopkins Univ, Sch Med, Dept Phys Med & Rehabil, Baltimore, MD 21205 USA.
RP Madhok, J (通讯作者)，Johns Hopkins Univ, Sch Med, Dept Biomed Engn, Baltimore, MD 21205 USA.
EM xjia1@jhmi.edu; nitish@jhu.edu
FU National Institutes of Health [RO1 HL071568]; American Heart Association [09SDG1110140]; NATIONAL HEART, LUNG, AND BLOOD INSTITUTE [R01HL071568] Funding Source: NIH RePORTER
CR Ahmed I, 1988, CLIN ELECTROENCEPHAL, V19, P78, DOI 10.1177/155005948801900209
   Barber C, 1996, ACM T MATH SOFTWARE, V22, P469, DOI 10.1145/235815.235821
   Bedell S, 1983, NEW ENGL J MED, V309, P569, DOI 10.1056/NEJM198309083091001
   Brunko E, 1987, ELECTROEN CLIN NEURO, V66, P15, DOI 10.1016/0013-4694(87)90133-7
   Corbett D, 1998, PROG NEUROBIOL, V54, P531, DOI 10.1016/S0301-0082(97)00078-6
   Dihne M, 2002, STROKE, V33, P3006, DOI 10.1161/01.STR.0000039406.64644.CB
   Edgren E, 1989, ACTA ANAESTH SCAND, V33, P265, DOI 10.1111/j.1399-6576.1989.tb02905.x
   Fakhoury T, 2001, SPEHLMANNS EVOKED PO, V0, P0
   Fisher M, 1985, ACTA NEUROL SCAND, V71, P25
   Fujioka M, 1994, STROKE, V25, P2091, DOI 10.1161/01.STR.25.10.2091
   Gendo A, 2001, INTENS CARE MED, V27, P1305, DOI 10.1007/s001340101008
   Geocadin R, 2005, BRAIN RES, V1064, P146, DOI 10.1016/j.brainres.2005.04.046
   Geocadin R, 2000, CLIN NEUROPHYSIOL, V111, P1779, DOI 10.1016/S1388-2457(00)00379-5
   Geocadin R, 2000, MOVEMENT DISORD, V15, P14, DOI 10.1002/mds.870150704
   Gladstone D, 2002, STROKE, V33, P2123, DOI 10.1161/01.STR.0000025518.34157.51
   Hu Y, 2003, J NEUROL NEUROSUR PS, V74, P82, DOI 10.1136/jnnp.74.1.82
   Hu Y, 2002, COMPUT BIOL MED, V32, P13, DOI 10.1016/S0010-4825(01)00026-9
   Hunter A, 1998, TRENDS PHARMACOL SCI, V19, P59, DOI 10.1016/S0165-6147(97)01157-7
   Jennett B, 1975, LANCET, V1, P480
   Jia X, 2008, RESUSCITATION, V76, P431, DOI 10.1016/j.resuscitation.2007.08.014
   Jia X, 2006, BRAIN RES, V1111, P166, DOI 10.1016/j.brainres.2006.04.121
   Katz L, 1995, J CEREBR BLOOD F MET, V15, P1032, DOI 10.1038/jcbfm.1995.129
   Kinney H, 1994, NEW ENGL J MED, V330, P1469, DOI 10.1056/NEJM199405263302101
   Levy D, 1985, JAMA-J AM MED ASSOC, V253, P1420, DOI 10.1001/jama.253.10.1420
   Lloyd-jones D, 2009, CIRCULATION, V119, P0, DOI 10.1161/CIRCULATIONAHA.108.191261
   Luft A, 2002, J CLIN NEUROPHYSIOL, V19, P540, DOI 10.1097/00004691-200212000-00007
   Muthuswamy J, 2002, NEUROSCIENCE, V115, P917, DOI 10.1016/S0306-4522(02)00369-X
   Niedermeyer E, 1999, CLIN ELECTROENCEPHAL, V30, P99, DOI 10.1177/155005949903000305
   Nozari A, 2006, CIRCULATION, V113, P2690, DOI 10.1161/CIRCULATIONAHA.106.613349
   Ross D, 1993, J CEREBR BLOOD F MET, V13, P558, DOI 10.1038/jcbfm.1993.73
   Schiff N, 2000, J CLIN NEUROPHYSIOL, V17, P438, DOI 10.1097/00004691-200009000-00002
   Sherman D, 1999, CLIN ELECTROENCEPHAL, V30, P175, DOI 10.1177/155005949903000410
   Smith M, 1984, ACTA NEUROPATHOL, V64, P319, DOI 10.1007/BF00690397
   Steriade M, 1982, J NEUROPHYSIOL, V48, P352, DOI 10.1152/jn.1982.48.2.352
   Steriade M, 1994, ELECTROEN CLIN NEURO, V90, P1, DOI 10.1016/0013-4694(94)90108-2
   Taoufik E, 2008, CURR PHARM DESIGN, V14, P3565, DOI 10.2174/138161208786848748
   Wei L, 2004, BRAIN RES, V1022, P54, DOI 10.1016/j.brainres.2004.06.080
   White N, 2003, NEUROIMAGE, V19, P402, DOI 10.1016/S1053-8119(03)00103-4
   Xiao F, 1998, AM J EMERG MED, V16, P17, DOI 10.1016/S0735-6757(98)90059-6
   Young G, 2009, ANN NY ACAD SCI, V1157, P32, DOI 10.1111/j.1749-6632.2009.04471.x
   Zandbergen E, 2006, NEUROLOGY, V66, P62, DOI 10.1212/01.wnl.0000191308.22233.88
   Zeiner A, 2000, STROKE, V31, P86, DOI 10.1161/01.STR.31.1.86
   2000 , 1900, V102, V0, P217
NR 43
TC 26
Z9 26
U1 0
U2 4
PU LIPPINCOTT WILLIAMS & WILKINS
PI PHILADELPHIA
PA TWO COMMERCE SQ, 2001 MARKET ST, PHILADELPHIA, PA 19103 USA
SN 0090-3493
EI 
J9 CRIT CARE MED
PD AUG 15
PY 2010
VL 38
IS 8
BP 1709
EP 1717
DI 10.1097/CCM.0b013e3181e7dd29
PG 9
WC Critical Care Medicine
SC General & Internal Medicine
GA 628JU
UT WOS:000280116500011
PM 20526197
ER

PT J
AU Westmacott, Robyn
   Askalan, Rand
   Macgregor, Daune
   Anderson, Peter
   Deveber, Gabrielle
AF Westmacott, Robyn
   Askalan, Rand
   Macgregor, Daune
   Anderson, Peter
   Deveber, Gabrielle
TI Cognitive outcome following unilateral arterial ischaemic stroke in childhood: effects of age at stroke and lesion location
SO DEVELOPMENTAL MEDICINE AND CHILD NEUROLOGY
LA English
DT Article
ID brain-lesion; developmental plasticity; children; language; injury; memory; recovery; sequelae; infant; iq
AB AIM Plasticity in the developing brain is a controversial issue. Although language and motor function often recover remarkably well following early brain injury, recent evidence suggests that damage to the developing brain results in significant long-term neuropsychological impairment. Our aim was to investigate the relationship among age at injury, lesion location and intellectual outcome. METHOD Using age-appropriate Wechsler scales of intellectual ability, we explored this issue by evaluating a large group (n=145) of children (89 males, 56 females) who experienced unilateral arterial ischaemic stroke during the perinatal period (diagnosed mean 73d, SD 29d), between the ages of 1 month and 5 years (mean 2y 10mo, SD 1y 9mo), or between the ages of 6 and 16 years (mean 11y 1mo SD 3y 6mo). The mean age at assessment was 8 years (SD 3y 10mo) in the perinatal group, 7 years 5 months (SD 2y 9mo) in the 1 month to 5 years group, and 12 years 5 months (SD 3y 9mo) in the 6 to 16 years group. The mean time interval between stroke and assessment was 8 years (SD 18d) for perinatal, 4 years 6 months (SD 1y 5mo) for 1 month to 5 years, and 1 year 4 months (SD 2y 9mo) for 6 to 16 years. The relationship between age at stroke and lesion location (subcortical, cortical, or combined) as it pertains to cognitive outcome was also examined. RESULTS Measures of overall intelligence, verbal ability, working memory, and processing speed were significantly lower in children who had had a stroke than in the normative sample (all z>2.5, all p<0.01). The perinatal group performed more poorly than the other two groups on most cognitive measures, regardless of lesion location. The combined lesion location group performed more poorly than those with damage to either cortical or subcortical areas alone. Further investigation revealed different periods of peak vulnerability for subcortical lesions (perinatal) and cortical lesions (1mo-5y). INTERPRETATION Lesion location modulates the relationship between age at stroke and cognitive outcome.
C1 [Westmacott, Robyn; Askalan, Rand; Macgregor, Daune; Anderson, Peter; Deveber, Gabrielle] Univ Toronto, Hosp Sick Children, Dept Pediat, Fac Med, Toronto, ON M5G 1X8, Canada.
RP Westmacott, R (通讯作者)，Hosp Sick Children, Dept Psychol, 555 Univ Ave, Toronto, ON M5G 1X8, Canada.
EM robyn.westmacott@sickkids.ca
FU Heart and Stroke Foundation of Ontario
CR Anderson V, 2005, PEDIATRICS, V116, P1374, DOI 10.1542/peds.2004-1728
   Anderson V, 2000, PEDIATR NEUROSURG, V32, P282, DOI 10.1159/000028956
   Anderson V, 2007, BRAIN INJURY, V21, P1399, DOI 10.1080/02699050701785070
   Anderson V, 2006, J INT NEUROPSYCH SOC, V12, P519, DOI 10.1017/S135561770606067X
   Anderson V, 2009, BRAIN, V132, P45, DOI 10.1093/brain/awn293
   Ballantyne A, 2008, BRAIN, V131, P2975, DOI 10.1093/brain/awn176
   Banich M, 1990, NEUROPSYCHOLOGIA, V28, P35, DOI 10.1016/0028-3932(90)90084-2
   Barnes M, 2001, BRAIN LANG, V76, P253, DOI 10.1006/brln.2000.2385
   Bates E, 1999, DEV COGN NEUROSCI, V0, P533
   Chapman S, 2000, J COMMUN DISORD, V33, P333, DOI 10.1016/S0021-9924(00)00029-0
   Chappell J, 2003, ELECTRON BUS, V29, P41
   Chilosi A, 2008, BRAIN LANG, V106, P211, DOI 10.1016/j.bandl.2007.12.010
   Dennis M, 1996, J NEURO-ONCOL, V29, P91, DOI 10.1007/BF00165522
   Dennis M, 2000, J COMMUN DISORD, V33, P321, DOI 10.1016/S0021-9924(00)00028-9
   Deveber G, 2003, SEMIN THROMB HEMOST, V29, P567
   Deveber G, 2003, PEDIATR RES, V53, P0
   Ewing-cobbs L, 2004, DEV NEUROPSYCHOL, V25, P107, DOI 10.1207/s15326942dn2501&2_7
   Ewingcobbs L, 1989, J PEDIATR PSYCHOL, V14, P531, DOI 10.1093/jpepsy/14.4.531
   Gogtay N, 2004, P NATL ACAD SCI USA, V101, P8174, DOI 10.1073/pnas.0402680101
   Goodman R, 1996, DEV MED CHILD NEUROL, V38, P881, DOI 10.1111/j.1469-8749.1996.tb15045.x
   Kolb B, 2007, DEV PSYCHOBIOL, V49, P107, DOI 10.1002/dev.20199
   Lidzba K, 2008, BRAIN LANG, V106, P165, DOI 10.1016/j.bandl.2008.05.003
   Pfefferbaum A, 1994, ARCH NEUROL-CHICAGO, V51, P874, DOI 10.1001/archneur.1994.00540210046012
   Riva D, 1986, NEUROPSYCHOLOGIA, V24, P423, DOI 10.1016/0028-3932(86)90029-1
   Stiles J, 2008, NEUROPSYCHOLOGY, V22, P61, DOI 10.1037/0894-4105.22.1.61
   Taylor HG, 1997, J INT NEUROPSYCHOL SOC, V3, P555
   Vargha-khadem F, 1994, J CHILD NEUROL, V9 Suppl 2, P67
   Varghakhadem F, 1992, BRAIN, V115, P315, DOI 10.1093/brain/115.1.315
   Varghakhadem F, 1991, BRAIN, V114, P473, DOI 10.1093/brain/114.1.473
   Yeates K, 2007, PSYCHOL BULL, V133, P535, DOI 10.1037/0033-2909.133.3.535
NR 30
TC 151
Z9 152
U1 0
U2 5
PU WILEY
PI HOBOKEN
PA 111 RIVER ST, HOBOKEN 07030-5774, NJ USA
SN 0012-1622
EI 
J9 DEV MED CHILD NEUROL
PD APR 15
PY 2010
VL 52
IS 4
BP 386
EP 393
DI 10.1111/j.1469-8749.2009.03403.x
PG 8
WC Clinical Neurology; Pediatrics
SC Neurosciences & Neurology; Pediatrics
GA 564HY
UT WOS:000275205100015
PM 19694778
ER

PT J
AU Ramos-cabrer, Pedro
   Justicia, Carles
   Wiedermann, Dirk
   Hoehn, Mathias
AF Ramos-cabrer, Pedro
   Justicia, Carles
   Wiedermann, Dirk
   Hoehn, Mathias
TI Stem Cell Mediation of Functional Recovery after Stroke in the Rat
SO PLOS ONE
LA English
DT Article
ID neural progenitor cell; bone-marrow; in-vivo; intracerebral transplantation; neuronal differentiation; motor function; stromal cell; brain; migration; deficit
AB Background: Regenerative strategies of stem cell grafting have been demonstrated to be effective in animal models of stroke. In those studies, the effectiveness of stem cells promoting functional recovery was assessed by behavioral testing. These behavioral studies do, however, not provide access to the understanding of the mechanisms underlying the observed functional outcome improvement. Methodology/Principal Findings: In order to address the underlying mechanisms of stem cell mediated functional improvement, this functional improvement after stroke in the rat was investigated for six months after stroke by use of fMRI, somatosensory evoked potentials by electrophysiology, and sensorimotor behavior testing. Stem cells were grafted ipsilateral to the ischemic lesion. Rigorous exclusion of spontaneous recovery as confounding factor permitted to observe graft-related functional improvement beginning after 7 weeks and continuously increasing during the 6-month observation period. The major findings were i) functional improvement causally related to the stem cells grafting; ii) tissue replacement can be excluded as dominant factor for stem cell mediated functional improvement; iii) functional improvement occurs by exclusive restitution of the function in the original representation field, without clear contributions from reorganization processes, and iv) stem cells were not detectable any longer after six months. Conclusions/Significance: A delayed functional improvement due to stem cell implantation has been documented by electrophysiology, fMRI and behavioral testing. This functional improvement occurred without cells acting as a tissue replacement for the necrotic tissue after the ischemic event. Combination of disappearance of grafted cells after six months on histological sections with persistent functional recovery was interpreted as paracrine effects by the grafted stem cells being the dominant mechanism of cell activity underlying the observed functional restitution of the original activation sites. Future studies will have to investigate whether the stem cell mediated improvement reactivates the original representation target field by using original connectivity pathways or by generating/activating new ones for the stimulus.
C1 [Ramos-Cabrer, Pedro; Justicia, Carles; Wiedermann, Dirk; Hoehn, Mathias] Max Planck Inst Neurol Res, In vivo NMR Lab, Cologne, Germany.
RP Ramos-Cabrer, P (通讯作者)，Univ Santiago de Compostela, Univ Clin Hosp Santiago, Dept Neurol, Clin Neurosci Res Lab, Santiago De Compostela, Spain.
EM mathias@nf.mpg.de
FU Hertie Foundation (Germany); EU [LSHB-CT-2005-512146, LSHC-CT-2004-503569, LSHB-CT-2006-037526]
CR Abramoff M, 2004, BIOPHOTONICS INT, V11, P36, DOI 10.1117/1.3589100
   Bakondi B, 2009, MOL THER, V17, P1938, DOI 10.1038/mt.2009.185
   Bakshi A, 2006, EUR J NEUROSCI, V23, P2119, DOI 10.1111/j.1460-9568.2006.04743.x
   Buhnemann C, 2006, BRAIN, V129, P3238, DOI 10.1093/brain/awl261
   Caplan A, 2006, J CELL BIOCHEM, V98, P1076, DOI 10.1002/jcb.20886
   Chen J, 2008, J ANAT, V213, P249, DOI 10.1111/j.1469-7580.2008.00948.x
   Chen J, 2000, NEUROPHARMACOLOGY, V39, P711, DOI 10.1016/S0028-3908(00)00006-X
   Chen S, 2010, STEM CELLS DEV, V19, P1757, DOI 10.1089/scd.2009.0452
   Chopp M, 2009, STROKE, V40, P0, DOI 10.1161/STROKEAHA.108.533141
   Chu K, 2004, BRAIN RES, V1016, P145, DOI 10.1016/j.brainres.2004.04.038
   Cramer S, 2008, ANN NEUROL, V63, P549, DOI 10.1002/ana.21412
   Fong S, 2007, J NEUROSCI RES, V85, P1851, DOI 10.1002/jnr.21319
   Forman S, 1995, MAGNET RESON MED, V33, P636, DOI 10.1002/mrm.1910330508
   Guzman R, 2008, J NEUROSCI RES, V86, P873, DOI 10.1002/jnr.21542
   Helene J, 2003, BEHAV BRAIN RES, V143, P177, DOI 10.1016/S0166-4328(03)00032-9
   Hoehn M, 2002, P NATL ACAD SCI USA, V99, P16267, DOI 10.1073/pnas.242435499
   Kang S, 2003, EXP NEUROL, V183, P355, DOI 10.1016/S0014-4886(03)00089-X
   Kim D, 2007, CELL TRANSPLANT, V16, P1007, DOI 10.3727/000000007783472381
   Kleindorfer D, 2009, STROKE, V40, P3580, DOI 10.1161/STROKEAHA.109.554626
   Kurozumi K, 2004, MOL THER, V9, P189, DOI 10.1016/j.ymthe.2003.10.012
   Lee H, 2007, PLOS ONE, V2, P0, DOI 10.1371/journal.pone.0000156
   Li Y, 2001, NEUROLOGY, V56, P1666, DOI 10.1212/WNL.56.12.1666
   Liu H, 2006, BRAIN, V129, P2734, DOI 10.1093/brain/awl207
   Locatelli F, 2009, CELL MOL LIFE SCI, V66, P757, DOI 10.1007/s00018-008-8346-1
   Lu P, 2003, EXP NEUROL, V181, P115, DOI 10.1016/S0014-4886(03)00037-2
   Modo M, 2004, NEUROIMAGE, V21, P311, DOI 10.1016/j.neuroimage.2003.08.030
   Modo M, 2000, J NEUROSCI METH, V104, P99, DOI 10.1016/S0165-0270(00)00329-0
   Modo M, 2002, STROKE, V33, P2270, DOI 10.1161/01.STR.0000027693.50675.C5
   Modo M, 2009, NEUROIMAGE, V47, P0, DOI 10.1016/j.neuroimage.2008.06.017
   Paxinos G, 1998, RAT BRAIN IN STEREOTAXIC COORDINATES, V0, P0
   Rasband W, 2015, IMAGEJ, V0, P0
   Riess P, 2002, NEUROSURGERY, V51, P1043, DOI 10.1097/00006123-200210000-00035
   Roitberg B, 2004, NEUROL RES, V26, P256, DOI 10.1179/016164104225014076
   Schallert T, 1982, PHARMACOL BIOCHEM BE, V16, P455, DOI 10.1016/0091-3057(82)90452-X
   Shyu W, 2007, STROKE, V38, P367, DOI 10.1161/01.STR.0000254463.24655.14
   Snyder E, 1992, CELL, V68, P33, DOI 10.1016/0092-8674(92)90204-P
   Snyder E, 1997, P NATL ACAD SCI USA, V94, P11663, DOI 10.1073/pnas.94.21.11663
   Stroemer P, 2009, NEUROREHAB NEURAL RE, V23, P895, DOI 10.1177/1545968309335978
   Strupp J, 1996, NEUROIMAGE, V3, P0
   Sykova E, 2007, PROG BRAIN RES, V161, P367, DOI 10.1016/S0079-6123(06)61026-1
   Vendrame M, 2004, STROKE, V35, P2390, DOI 10.1161/01.STR.0000141681.06735.9b
   Weber R, 2006, NEUROIMAGE, V29, P1303, DOI 10.1016/j.neuroimage.2005.08.028
   Weber R, 2008, J NEUROSCI, V28, P1022, DOI 10.1523/JNEUROSCI.4147-07.2008
   Wu W, 2010, J CLIN NEUROSCI, V17, P92, DOI 10.1016/j.jocn.2009.03.039
   Zhang Z, 2009, LANCET NEUROL, V8, P491, DOI 10.1016/S1474-4422(09)70061-4
NR 45
TC 59
Z9 60
U1 1
U2 14
PU PUBLIC LIBRARY SCIENCE
PI SAN FRANCISCO
PA 1160 BATTERY STREET, STE 100, SAN FRANCISCO, CA 94111 USA
SN 1932-6203
EI 
J9 PLOS ONE
PD SEP 22
PY 2010
VL 5
IS 9
BP 
EP 
DI 10.1371/journal.pone.0012779
PG 11
WC Multidisciplinary Sciences
SC Science & Technology - Other Topics
GA 653AC
UT WOS:000282053100007
PM 20877642
ER

PT J
AU Popa-wagner, Aurel
   Stoecker, Kai
   Balseanu, AT
   Rogalewski, Andreas
   Diederich, Kai
   Minnerup, Jens
   Margaritescu, Claudiu
   Schaebitz, Wolf-Ruediger
AF Popa-wagner, Aurel
   Stoecker, Kai
   Balseanu, Adrian
   Rogalewski, Andreas
   Diederich, Kai
   Minnerup, Jens
   Margaritescu, Claudiu
   Schaebitz, Wolf-ruediger
TI Effects of Granulocyte-Colony Stimulating Factor After Stroke in Aged Rats
SO STROKE
LA English
DT Article
DE brain ischemia; neuroregeneration; stroke in aged rodents; stroke recovery
ID focal cerebral-ischemia; factor g-csf; functional recovery; infarct; brain; inhibitor; apoptosis; cell; young; mice
AB Background and Purpose-In aged humans, stroke is a major cause of disability for which no neuroprotective measures are available. Granulocyte-colony stimulating factor (G-CSF), a member of the cytokine family of growth factors, promotes brain neurogenesis and improves functional outcome after stroke in young animals. We tested the hypothesis that G-CSF provides a restorative therapeutic benefit in aged animals. Methods-Focal cerebral ischemia was produced by reversible occlusion of the right middle cerebral artery in 19- to 20-month-old male Sprague-Dawley rats. One hour after reperfusion, the aged rats were treated daily with 15 mu g/kg G-CSF and for 15 days total. Rats were behaviorally tested and the brains removed for analysis at 28 days poststroke. Results-G-CSF treatment after stroke exerted a robust and sustained beneficial effect on survival rate and running function. Transient improvement after G-CSF treatment could be observed for coordinative motor function on the inclined plane test and for working memory in the radial-arm maze test. At the cellular level, G-CSF treatment increased the number of proliferating cells in the subventricular zone and dentate gyrus and also increased the number of newborn neurons in the subventricular zone ipsilateral to the lesion. Conclusions-These results suggest that G-CSF treatment in aged rats has a survival-enhancing capacity and a beneficial effect on functional outcome, most likely through supportive cellular processes such as neurogenesis. (Stroke. 2010;41:1027-1031.)
C1 [Schaebitz, Wolf-Ruediger] Univ Munster, Lehrkrankenhaus, Dept Neurol, EVK Bielefeld,Neruol Klin, D-33617 Bielefeld, Germany.
   Univ Munster, D-33617 Munster, Germany.
   [Popa-Wagner, Aurel; Balseanu, Adrian Tudor; Margaritescu, Claudiu] Ernst Moritz Arndt Univ Greifswald, Dept Neurol, Greifswald, Germany.
   [Balseanu, Adrian Tudor; Margaritescu, Claudiu] Univ Med & Pharm, Dept Mol Med, Craiova, Romania.
RP Schabitz, WR (通讯作者)，Univ Munster, Lehrkrankenhaus, Dept Neurol, EVK Bielefeld,Neruol Klin, Burgsteig 13, D-33617 Bielefeld, Germany.
EM Wolf.Schaebitz@evkb.de
FU "Prof Dieter Platt Stiftung"
CR Badan I, 2003, J CEREBR BLOOD F MET, V23, P845, DOI 10.1097/01.WCB.0000071883.63724.A7
   Buchhold B, 2007, RESTOR NEUROL NEUROS, V25, P467
   Diederich K, 2009, J NEUROSCI, V29, P11572, DOI 10.1523/JNEUROSCI.0453-09.2009
   Gibson C, 2005, J CEREBR BLOOD F MET, V25, P431, DOI 10.1038/sj.jcbfm.9600033
   Han J, 2008, NEUROSCI LETT, V432, P167, DOI 10.1016/j.neulet.2007.07.056
   Kawada H, 2006, CIRCULATION, V113, P701, DOI 10.1161/CIRCULATIONAHA.105.563668
   Minnerup J, 2008, STROKE, V39, P1855, DOI 10.1161/STROKEAHA.107.506816
   Minnerup J, 2009, EXP TRANSL STROKE MED, V1, P2, DOI 10.1186/2040-7378-1-2
   Philip M, 2009, STROKE, V40, P577, DOI 10.1161/STROKEAHA.108.524330
   Piao C, 2009, J CEREBR BLOOD F MET, V29, P759, DOI 10.1038/jcbfm.2008.168
   Popa-wagner A, 2007, ACTA NEUROPATHOL, V113, P277, DOI 10.1007/s00401-006-0164-7
   Rosen C, 2005, J NEUROSURG, V103, P687, DOI 10.3171/jns.2005.103.4.0687
   Schneider A, 2005, J CLIN INVEST, V115, P2083, DOI 10.1172/JCI23559
   Schneider A, 2006, BMC BIOL, V4, P0, DOI 10.1186/1741-7007-4-36
   Shyu W, 2004, CIRCULATION, V110, P1847, DOI 10.1161/01.CIR.0000142616.07367.66
   Solaroglu I, 2009, NEUROL RES, V31, P167, DOI 10.1179/174313209X393582
   Tan Z, 2009, BRAIN RES, V1281, P84, DOI 10.1016/j.brainres.2009.05.042
   Thored P, 2007, STROKE, V38, P3032, DOI 10.1161/STROKEAHA.107.488445
   Weber R, 2008, J NEUROSCI, V28, P1022, DOI 10.1523/JNEUROSCI.4147-07.2008
   Zhang L, 2005, STROKE, V36, P847, DOI 10.1161/01.STR.0000158923.19956.73
NR 20
TC 79
Z9 85
U1 0
U2 9
PU LIPPINCOTT WILLIAMS & WILKINS
PI PHILADELPHIA
PA 530 WALNUT ST, PHILADELPHIA, PA 19106-3621 USA
SN 0039-2499
EI 
J9 STROKE
PD MAY 15
PY 2010
VL 41
IS 5
BP 1027
EP 1031
DI 10.1161/STROKEAHA.109.575621
PG 5
WC Clinical Neurology; Peripheral Vascular Disease
SC Neurosciences & Neurology; Cardiovascular System & Cardiology
GA 588IY
UT WOS:000277064300033
PM 20360546
ER

PT J
AU Yu, DT
   Friedman, AS
   Rosenfeld, EL
AF Yu, David
   Friedman, Andrew
   Rosenfeld, Evan
TI Electrical Stimulation for Treating Chronic Poststroke Shoulder Pain Using a Fully Implanted Microstimulator with Internal Battery
SO AMERICAN JOURNAL OF PHYSICAL MEDICINE & REHABILITATION
LA English
DT Article
DE Electrical Stimulation; Peripheral Nerve Stimulation; Shoulder Pain; Stroke
ID randomized clinical-trial; hemiplegic stroke; arm function; follow-up; subluxation; recovery
AB This case report describes the first stroke survivor with chronic poststroke shoulder pain treated with electrical stimulation delivered via a fully implanted microstimulator containing a rechargeable internal battery. In light of existing efficacy data for similar types of treatment, the investigational system described in this report was developed to address the limitations of previously evaluated electrical stimulation devices. A 58-yr-old male stroke survivor with chronic hemiparesis and chronic shoulder pain received up to 6 hrs of stimulation daily over 12 wks. The microstimulator was implanted percutaneously near the axillary nerve at the quadrilateral space, under local anesthesia during an outpatient procedure. The implantation procedure was well tolerated. There were no adverse events related to the implantation procedure or treatment (implanted peripheral nerve stimulation). Outcomes were obtained before treatment, after 12 wks of treatment, and at 3-mo follow-up. Question no. 12 of the Brief Pain Inventory was used as the primary outcome measure to evaluate response to treatment. Shoulder pain decreased from 8/10 before treatment to 4/10 after treatment and decreased further to 3/10 at 3-mo follow-up. Passive range of motion and motor function also improved after treatment. Sensation, shoulder subluxation, activities, and quality-of-life did not change. The feasibility, safety, and efficacy of implanted peripheral nerve stimulation to treat poststroke shoulder pain should be evaluated further in clinical trials already underway.
C1 [Yu, David T.; Friedman, Andrew S.] Virginia Mason Med Ctr, Seattle, WA 98101 USA.
   [Rosenfeld, Evan L.] Bioness Inc, Med & Regulatory Affairs, Valencia, CA USA.
RP Yu, DT (通讯作者)，X-7 PMR,1100 9th Ave, Seattle, WA 98111 USA.
FU Bioness, Inc.
CR Baker L, 1986, PHYS THER, V66, P1930, DOI 10.1093/ptj/66.12.1930
   Berglund K, 1986, SCAND J REHABIL MED, V18, P155
   Broeks J, 1999, DISABIL REHABIL, V21, P357
   Chae J, 2005, AM J PHYS MED REHAB, V84, P832, DOI 10.1097/01.phm.0000184154.01880.72
   Chantraine A, 1999, ARCH PHYS MED REHAB, V80, P328, DOI 10.1016/S0003-9993(99)90146-6
   Cleeland CS, 1994, ANNALS ACADEMY OF MEDICINE SINGAPORE, V23, P129
   Duncan P, 1983, PHYS THER, V63, P1606, DOI 10.1093/ptj/63.10.1606
   Faghri P, 1994, ARCH PHYS MED REHAB, V75, P73
   Gamble G, 2002, EUR J PAIN, V6, P467, DOI 10.1016/S1090-3801(02)00055-1
   Glanz M, 1996, ARCH PHYS MED REHAB, V77, P549, DOI 10.1016/S0003-9993(96)90293-2
   Ikai T, 1998, AM J PHYS MED REHAB, V77, P421, DOI 10.1097/00002060-199809000-00012
   Kimberley T, 2004, EXP BRAIN RES, V154, P450, DOI 10.1007/s00221-003-1695-y
   Kobayashi H, 1997, P 2 ANN IFESS C NEUR, V0, P0
   Melzack R, 1965, SCIENCE, V150, P971, DOI 10.1126/science.150.3699.971
   Shimada Y, 2006, NEUROMODULATION, V9, P234, DOI 10.1111/j.1525-1403.2006.00065.x
   Wang Y, 1996, ARCH PHYS MED REHAB, V77, P977
   Wanklyn P, 1996, DISABIL REHABIL, V18, P497, DOI 10.3109/09638289609166035
   Yu D, 2004, ARCH PHYS MED REHAB, V85, P695, DOI 10.1016/j.apmr.2003.07.015
   Yu D, 1998, ARCH PHYS MED REHAB, V79, P1151
NR 19
TC 10
Z9 12
U1 0
U2 1
PU LIPPINCOTT WILLIAMS & WILKINS
PI PHILADELPHIA
PA 530 WALNUT ST, PHILADELPHIA, PA 19106-3621 USA
SN 0894-9115
EI 
J9 AM J PHYS MED REHAB
PD MAY 15
PY 2010
VL 89
IS 5
BP 423
EP 428
DI 10.1097/PHM.0b013e3181d8d06f
PG 6
WC Rehabilitation; Sport Sciences
SC Rehabilitation; Sport Sciences
GA 592OJ
UT WOS:000277388600011
PM 20407309
ER

PT J
AU Merians, AS
AF Merians, Alma
TI Quality-of-Life Change Associated With Robotic-Assisted Therapy to Improve Hand Motor Function in Patients With Subacute Stroke: A Randomized Clinical Trial Commentary
SO PHYSICAL THERAPY
LA English
DT Article
ID recovery; test
C1 Univ Med & Dent New Jersey, Dept Rehabil & Movement Sci, Newark, NJ 07107 USA.
RP Merians, AS (通讯作者)，Univ Med & Dent New Jersey, Dept Rehabil & Movement Sci, 65 Bergen St, Newark, NJ 07107 USA.
EM merians@umdnj.edu
CR Adamovich S, 2009, IEEE T NEUR SYS REH, V17, P512, DOI 10.1109/TNSRE.2009.2028830
   Adamovich S, 2009, J NEUROENG REHABIL, V6, P0, DOI 10.1186/1743-0003-6-28
   Beebe J, 2009, J NEUROL PHYS THER, V33, P96, DOI 10.1097/NPT.0b013e3181a33638
   Brewer B, 2007, TOP STROKE REHABIL, V14, P22, DOI 10.1310/tsr1406-22
   Connelly L, 2009, 31 ANN INT C IEEE EN, V0, P0
   Harwin W, 2001, ASSIST TECHN RES SER, V10, P36
   Housman S, 2009, NEUROREHAB NEURAL RE, V23, P505, DOI 10.1177/1545968308331148
   Jebsen RH, 1969, ARCHIVES OF PHYSICAL MEDICINE AND REHABILITATION, V50, P311
   Krebs H, 2008, NEUROREHABILITATION, V23, P81
   Kutner N, 2010, PHYS THER, V90, P493, DOI 10.2522/ptj.20090160
   Kwakkel G, 2008, NEUROREHAB NEURAL RE, V22, P111, DOI 10.1177/1545968307305457
   Lin K, 2010, NEUROREHABIL NE 0106, V0, P0
   Lum P, 2006, J REHABIL RES DEV, V43, P631, DOI 10.1682/JRRD.2005.02.0044
   Mehrholz J, 2008, COCHRANE DB SYST REV, V4, P0, DOI 10.1002/14651858.CD006876.PUB2
   Merians A, 2009, EUR J PHYS REHAB MED, V45, P123
   Nef T, 2007, MED BIOL ENG COMPUT, V45, P887, DOI 10.1007/s11517-007-0226-6
   Qiu Q, 2009, P IEEE ENG MED BIOL, V1, P1143
   Rosati G, 2007, IEEE T NEUR SYS REH, V15, P560, DOI 10.1109/TNSRE.2007.908560
   Schmidt R, 1991, CONT MANAGEMENT MOTO, V0, P49
   Takahashi C, 2008, BRAIN, V131, P425, DOI 10.1093/brain/awm311
   Wolf S, 2005, NEUROREHAB NEURAL RE, V19, P194, DOI 10.1177/1545968305276663
NR 21
TC 1
Z9 1
U1 0
U2 1
PU OXFORD UNIV PRESS INC
PI CARY
PA JOURNALS DEPT, 2001 EVANS RD, CARY, NC 27513 USA
SN 0031-9023
EI 
J9 PHYS THER
PD APR 15
PY 2010
VL 90
IS 4
BP 504
EP 506
DI 10.2522/ptj.20090160.ic
PG 3
WC Orthopedics; Rehabilitation
SC Orthopedics; Rehabilitation
GA 582BD
UT WOS:000276569200005
PM 20360055
ER

PT J
AU Shinoura, Nobusada
   Suzuki, Yuichi
   Yamada, Ryozi
   Tabei, Yusuke
   Takahashi, Masamichi
   Yagi, Kazuo
AF Shinoura, Nobusada
   Suzuki, Yuichi
   Yamada, Ryozi
   Tabei, Yusuke
   Takahashi, Masamichi
   Yagi, Kazuo
TI Combined movement of multi-joint muscles activates a smaller area compared to the sum of areas activated by respective single-joint muscles after restoration of paresis
SO NEUROCASE
LA English
DT Article
DE Awake surgery; Brain tumor; Combined movement; fMRI; Reorganization
ID human motor cortex; cortical reorganization; brain-tumor; resection; hand; arm; tractography; language; stroke; task
AB Awake surgery provides accurate localization of brain function based on rapid reversible neurological changes during surgical manipulation. In this study, hand clenching rapidly deteriorated due to surgical manipulation during awake surgery and instantly recovered not by hand clenching alone but by combined movement of hand clenching and elbow flexion. Postoperative fMRI (functional MRI) showed a smaller area activated by combined movement of hand clenching and elbow flexion than the sum of areas activated by hand clenching alone and elbow flexion alone. Conversely, the activated area by combined movement of hand clenching and elbow flexion was almost the same as the sum of areas by hand clenching alone and elbow flexion alone in fMRI of normal volunteers. These findings indicate reorganization of the motor area by combined movement including the motor function of previous transient weakness, and might suggest the effectiveness of combined movement to improve motor paresis in rehabilitation.
C1 [Shinoura, Nobusada] Komagome Metropolitan Hosp, Dept Neurosurg, Bunkyo Ku, Tokyo 1138677, Japan.
   [Suzuki, Yuichi; Yagi, Kazuo] Tokyo Metropolitan Univ Hlth Sci, Dept Radiol Technol, Tokyo, Japan.
RP Shinoura, N (通讯作者)，Komagome Metropolitan Hosp, Dept Neurosurg, Bunkyo Ku, 3-18-22 Hon Komagome, Tokyo 1138677, Japan.
EM shinoura@cick.jp
CR Basser P, 1994, BIOPHYS J, V66, P259, DOI 10.1016/S0006-3495(94)80775-1
   Berger M, 1989, NEUROSURGERY, V25, P786, DOI 10.1227/00006123-198911000-00015
   Carel C, 2000, J CEREBR BLOOD F MET, V20, P478, DOI 10.1097/00004647-200003000-00006
   Conturo T, 1999, P NATL ACAD SCI USA, V96, P10422, DOI 10.1073/pnas.96.18.10422
   Duffau H, 2002, J NEUROL NEUROSUR PS, V72, P511
   Duffau H, 2001, J NEUROL NEUROSUR PS, V70, P506, DOI 10.1136/jnnp.70.4.506
   Fandino J, 1999, J NEUROSURG, V91, P238, DOI 10.3171/jns.1999.91.2.0238
   Friston K, 1991, J CEREBR BLOOD F MET, V11, P690, DOI 10.1038/jcbfm.1991.122
   Kraft G, 1992, ARCH PHYS MED REHAB, V73, P220
   Krakauer J, 2005, SEMIN NEUROL, V25, P384, DOI 10.1055/s-2005-923533
   Krings T, 2002, NEUROLOGY, V58, P381, DOI 10.1212/WNL.58.3.381
   Lazar M, 2003, HUM BRAIN MAPP, V18, P306, DOI 10.1002/hbm.10102
   Luft A, 2004, JAMA-J AM MED ASSOC, V292, P1853, DOI 10.1001/jama.292.15.1853
   Nelles G, 2004, RESTOR NEUROL NEUROS, V22, P239
   Ojemann G, 1989, J NEUROSURG, V71, P316, DOI 10.3171/jns.1989.71.3.0316
   Pierpaoli C, 1996, RADIOLOGY, V201, P637, DOI 10.1148/radiology.201.3.8939209
   Reese T, 2003, MAGN RESON MED, V49, P177, DOI 10.1002/mrm.10308
   Seitz R, 1995, NEUROREPORT, V6, P742, DOI 10.1097/00001756-199503270-00009
   Shinoura N, 2006, AM J NEURORADIOL, V27, P1275
   Shinoura N, 2005, MINIM INVAS NEUROSUR, V48, P85, DOI 10.1055/s-2004-830227
   Shinoura N, 2005, NEUROIMAGE, V25, P936, DOI 10.1016/j.neuroimage.2004.12.060
   Wunderlich G, 1998, NEUROSURGERY, V2, P8
   Xue R, 1999, MAGNET RESON MED, V42, P1123, DOI 10.1002/(SICI)1522-2594(199912)42:6<1123::AID-MRM17>3.0.CO;2-H
   Yoshiura T, 1997, AM J NEURORADIOL, V18, P865
NR 24
TC 1
Z9 1
U1 0
U2 2
PU ROUTLEDGE JOURNALS, TAYLOR & FRANCIS LTD
PI ABINGDON
PA 4 PARK SQUARE, MILTON PARK, ABINGDON OX14 4RN, OXFORDSHIRE, ENGLAND
SN 1355-4794
EI 
J9 NEUROCASE
PD JUN 15
PY 2010
VL 16
IS 2
BP 175
EP 181
DI 10.1080/13554790903345352
PG 7
WC Clinical Neurology; Psychiatry; Psychology
SC Neurosciences & Neurology; Psychiatry; Psychology
GA 569LY
UT WOS:000275599800010
PM 19927259
ER

PT J
AU Combs, SA
   Kelly, SP
   Barton, Rebecca
   Ivaska, Megan
   Nowak, Kara
AF Combs, Stephanie
   Kelly, Stephanie
   Barton, Rebecca
   Ivaska, Megan
   Nowak, Kara
TI Effects of an intensive, task-specific rehabilitation program for individuals with chronic stroke: A case series
SO DISABILITY AND REHABILITATION
LA English
DT Article
DE Chronic stroke; intense; task-specific; rehabilitation; client-centred
ID occupational-performance-measure; upper extremity function; motor-function-test; induced movement therapy; body-weight support; outcome measure; older-adult; reliability; impact; gait
AB Purpose. The purpose of this case series was to determine feasibility and evaluate changes in activity and participation outcomes in persons with chronic stroke after an intensive, task-specific rehabilitation program incorporating whole-body and client-centred interventions. Method. Participants with chronic stroke (N = 12) who were ambulatory and had at least minimal arm/hand function were recruited. The program included whole-body goal-focused activities, gait training and strengthening exercises for 4 h, 5 days per week for 2 weeks. Daily educational sessions and a home activities program were also included. Activity-based measures including the Wolf motor function test, Berg balance scale, timed up and go test and 6-min walk test and participation-based measures including the Stroke Impact Scale and Canadian Occupational Performance Measure were collected at pre-test, immediate post-test and 5-month retention. Results. The effect of the intervention on participation-based outcomes was much greater than on the activity-based outcomes. Minimal detectable differences in self-perceived participation were reported for most participants. Conclusions. The intensive, task-specific intervention was a feasible program for these participants with stroke. Although minimal changes in activity-based outcomes were found, the participants perceived improvements in participation with personal goal-related activities that resulted in large effect sizes that were maintained for 5-months after the intervention.
C1 [Combs, Stephanie A.; Kelly, Stephanie P.; Ivaska, Megan; Nowak, Kara] Univ Indianapolis, Krannert Sch Phys Therapy, Indianapolis, IN 46227 USA.
   [Combs, Stephanie A.] Western Michigan Univ, Interdisciplinary Hlth Sci PhD Program, Kalamazoo, MI 49008 USA.
   [Barton, Rebecca] Univ Indianapolis, Sch Occupat Therapy, Indianapolis, IN 46227 USA.
RP Combs, SA (通讯作者)，Univ Indianapolis, Krannert Sch Phys Therapy, 1400 E Hanna Ave, Indianapolis, IN 46227 USA.
EM scombs@uindy.edu
FU Lilly Endowment Inquery Collaborative
CR American COSM, 2000, ACSMS GUID EX TEST P, V0, P0
   Badics E, 2002, NEUROREHABILITATION, V17, P211
   Bayona NA, 2005, TOP STROKE REHABIL, V12, P58
   Berg K, 1989, PHYSIOTHERAPY CANADA, V41, P304
   Cohen J, 1992, PSYCHOL BULL, V112, P155, DOI 10.1037/0033-2909.112.1.155
   Cup E, 2003, CLIN REHABIL, V17, P402, DOI 10.1191/0269215503cr635oa
   Day M, 2004, J STRENGTH COND RES, V18, P353, DOI 10.1519/00124278-200405000-00027
   Dean C, 1997, STROKE, V28, P722, DOI 10.1161/01.STR.28.4.722
   Debaere F, 2001, NEUROIMAGE, V14, P947, DOI 10.1006/nimg.2001.0892
   Desrosiers J, 2007, ARCH PHYS MED REHAB, V88, P1095, DOI 10.1016/j.apmr.2007.06.017
   Duncan P, 2007, BMC NEUROL, V7, P0, DOI 10.1186/1471-2377-7-39
   Duncan P, 1999, STROKE, V30, P2131, DOI 10.1161/01.STR.30.10.2131
   Dunlap W, 1996, PSYCHOL METHODS, V1, P170, DOI 10.1037/1082-989X.1.2.170
   Edwards B, 2003, QUAL LIFE RES, V12, P1127, DOI 10.1023/A:1026109920478
   Eng J, 2002, STROKE, V33, P756, DOI 10.1161/hs0302.104195
   Ferri A, 2006, EUR J APPL PHYSIOL, V97, P272, DOI 10.1007/s00421-006-0168-y
   Flansbjer U, 2005, J REHABIL MED, V37, P75, DOI 10.1080/16501970410017215
   Forkan R, 2006, PHYS THER, V86, P401, DOI 10.1093/ptj/86.3.401
   French B, 2007, COCHRANE DB SYST REV, V0, P0, DOI DOI 10.1002/14651858.CD006073.pub2
   Fritz SL, 2007, J NEUROL PHYS THER, V31, P71
   Fulk G, 2004, J NEUROL PHYS THER, V28, P0
   Fulk GD, 2008, J NEUROL PHYS THER, V32, P8, DOI 10.1097/NPT0b013e31816593c0
   Harris JE, 2004, PHYSIOTHER CAN, V56, P171, DOI 10.2310/6640.2004.00017
   Jette D, 2005, PHYS THER, V85, P238, DOI 10.1093/ptj/85.3.238
   Kervio G, 2003, MED SCI SPORT EXER, V35, P169, DOI 10.1097/00005768-200301000-00025
   Kjeken I, 2005, J RHEUMATOL, V32, P1503
   Kwakkel G, 2004, RESTOR NEUROL NEUROS, V22, P281
   Kwakkel G, 2004, STROKE, V35, P2529, DOI 10.1161/01.STR.0000143153.76460.7d
   Kwakkel G, 2006, DISABIL REHABIL, V28, P823, DOI 10.1080/09638280500534861
   Lai S, 2002, STROKE, V33, P1840, DOI 10.1161/01.STR.0000019289.15440.F2
   Lang C, 2008, ARCH PHYS MED REHAB, V89, P1693, DOI 10.1016/j.apmr.2008.02.022
   Law M, 2005, CANADIAN OCCUPATIONA, V0, P0
   Mackay-lyons M, 2002, ARCH PHYS MED REHAB, V83, P1378, DOI 10.1053/apmr.2002.35089
   Macko RF, 2005, TOP STROKE REHABIL, V12, P45
   Macko R, 2001, ARCH PHYS MED REHAB, V82, P879, DOI 10.1053/apmr.2001.23853
   Macko R, 2005, STROKE, V36, P2206, DOI 10.1161/01.STR.0000181076.91805.89
   Mao H, 2002, STROKE, V33, P1022, DOI 10.1161/01.STR.0000012516.63191.C5
   Morris D, 2001, ARCH PHYS MED REHAB, V82, P750, DOI 10.1053/apmr.2001.23183
   Moyers PA, 2007, GUIDE OCCUPATIONAL T, V0, P0
   Newstead AH, 2005, J NEUROL PHYS THER, V29, P18
   Nudo R, 1996, J NEUROPHYSIOL, V75, P2144, DOI 10.1152/jn.1996.75.5.2144
   Oberg T, 1993, J REHABIL RES DEV, V30, P210
   Ouellette M, 2004, STROKE, V35, P1404, DOI 10.1161/01.STR.0000127785.73065.34
   Page S, 2003, AM J PHYS MED REHAB, V82, P730, DOI 10.1097/01.PHM.0000078226.36000.A5
   Perry J, 1995, STROKE, V26, P982, DOI 10.1161/01.STR.26.6.982
   Phipps S, 2007, AM J OCCUP THER, V61, P328, DOI 10.5014/ajot.61.3.328
   Podsiadlo D, 1991, J AM GERIATR SOC, V39, P142, DOI 10.1111/j.1532-5415.1991.tb01616.x
   Pollock N, 1993, AM J OCCUP THER, V47, P298, DOI 10.5014/ajot.47.4.298
   Proteau L, 1998, J MOTOR BEHAV, V30, P143, DOI 10.1080/00222899809601331
   Rosamond W, 2008, CIRCULATION, V117, P0, DOI 10.1161/CIRCULATIONAHA.107.187998
   Scherer S, 1999, CARDIOPULM PHYS THER, V10, P143
   Shumway-cook A, 2000, PHYS THER, V80, P896, DOI 10.1093/ptj/80.9.896
   Stevenson T, 2007, PHYSIOTHER CAN, V59, P99, DOI 10.3138/ptc.59.2.99
   Stevenson T, 2001, AUST J PHYSIOTHER, V47, P29, DOI 10.1016/S0004-9514(14)60296-8
   Sullivan K, 2007, PHYS THER, V87, P1580, DOI 10.2522/ptj.20060310
   Sullivan K, 2002, ARCH PHYS MED REHAB, V83, P683, DOI 10.1053/apmr.2002.32488
   Teixeira-salmela L, 2001, J REHABIL MED, V33, P53
   Vearrier L, 2005, GAIT POSTURE, V22, P154, DOI 10.1016/j.gaitpost.2004.09.001
   Visintin M, 1998, STROKE, V29, P1122, DOI 10.1161/01.STR.29.6.1122
   Weiss A, 2000, AM J PHYS MED REHAB, V79, P369, DOI 10.1097/00002060-200007000-00009
   Williams B, 2005, TOP GERIATR REHABIL, V21, P332
   Wing K, 2008, TOP STROKE REHABIL, V15, P247, DOI 10.1310/tsr1503-247
   Winstein C, 2003, NEUROREHAB NEURAL RE, V17, P137, DOI 10.1177/0888439003255511
   Wolf S, 2001, STROKE, V32, P1635, DOI 10.1161/01.STR.32.7.1635
   Wolf S, 2005, NEUROREHAB NEURAL RE, V19, P194, DOI 10.1177/1545968305276663
   Wolf S, 2006, JAMA-J AM MED ASSOC, V296, P2095, DOI 10.1001/jama.296.17.2095
   Wressle E, 2002, J REHABIL MED, V34, P5, DOI 10.1080/165019702317242640
   Wressle E, 2003, DISABIL REHABIL, V25, P497, DOI 10.1080/0963828031000090560
NR 69
TC 30
Z9 30
U1 0
U2 22
PU TAYLOR & FRANCIS LTD
PI ABINGDON
PA 2-4 PARK SQUARE, MILTON PARK, ABINGDON OR14 4RN, OXON, ENGLAND
SN 0963-8288
EI 
J9 DISABIL REHABIL
PD JUN 15
PY 2010
VL 32
IS 8
BP 669
EP 678
DI 10.3109/09638280903242716
PG 10
WC Rehabilitation
SC Rehabilitation
GA 575WI
UT WOS:000276100100009
PM 20205581
ER

PT J
AU Wang, Liang
   Yu, Chunshui
   Chen, Hai
   Qin, Wen
   He, Yong
   Fan, Fengmei
   Zhang, Yujin
   Wang, Moli
   Li, Kuncheng
   Zang, Yufeng
   Woodward, TS
   Zhu, Chaozhe
AF Wang, Liang
   Yu, Chunshui
   Chen, Hai
   Qin, Wen
   He, Yong
   Fan, Fengmei
   Zhang, Yujin
   Wang, Moli
   Li, Kuncheng
   Zang, Yufeng
   Woodward, Todd
   Zhu, Chaozhe
TI Dynamic functional reorganization of the motor execution network after stroke
SO BRAIN
LA English
DT Article
DE stroke; network; small-world; connectivity; functional magnetic resonance imaging
ID graph-theoretical analysis; sensorimotor cortex activation; small-world network; subcortical stroke; brain network; resting-state; component analysis; neuronal-activity; longitudinal pet; follow-up
AB Numerous studies argue that cortical reorganization may contribute to the restoration of motor function following stroke. However, the evolution of changes during the post-stroke reorganization has been little studied. This study sought to identify dynamic changes in the functional organization, particularly topological characteristics, of the motor execution network during the stroke recovery process. Ten patients (nine male and one female) with subcortical infarctions were assessed by neurological examination and scanned with resting-state functional magnetic resonance imaging across five consecutive time points in a single year. The motor execution network of each subject was constructed using a functional connectivity matrix between 21 brain regions and subsequently analysed using graph theoretical approaches. Dynamic changes in topological configuration of the network during the process of recovery were evaluated by a mixed model. We found that the motor execution network gradually shifted towards a random mode during the recovery process, which suggests that a less optimized reorganization is involved in regaining function in the affected limbs. Significantly increased regional centralities within the network were observed in the ipsilesional primary motor area and contralesional cerebellum, whereas the ipsilesional cerebellum showed decreased regional centrality. Functional connectivity to these brain regions demonstrated consistent alterations over time. Notably, these measures correlated with different clinical variables, which provided support that the findings may reflect the adaptive reorganization of the motor execution network in stroke patients. In conclusion, the study expands our understanding of the spectrum of changes occurring in the brain after stroke and provides a new avenue for investigating lesion-induced network plasticity.
C1 [Wang, Liang; He, Yong; Fan, Fengmei; Zhang, Yujin; Zang, Yufeng; Zhu, Chaozhe] Beijing Normal Univ, State Key Lab Cognit Neurosci & Learning, Beijing 100875, Peoples R China.
   [Yu, Chunshui] Tianjin Med Univ, Dept Radiol, Gen Hosp, Tianjin 300052, Peoples R China.
   [Woodward, Todd S.] Univ British Columbia, Dept Psychiat, Vancouver, BC V6T 2A1, Canada.
   [Yu, Chunshui; Qin, Wen; Li, Kuncheng] Capital Med Univ, Dept Radiol, Xuanwu Hosp, Beijing 100053, Peoples R China.
   [Chen, Hai; Wang, Moli] Capital Med Univ, Dept Neurol, Xuanwu Hosp, Beijing 100053, Peoples R China.
RP Zhu, CZ (通讯作者)，Beijing Normal Univ, State Key Lab Cognit Neurosci & Learning, Beijing 100875, Peoples R China.
EM czzhu@bnu.edu.cn
FU National Key Basic Research and Development Program (973) [2003CB716101]; Natural Science Foundation of China [30670601, 30970773]; Program for New Century Excellent Talents in University [NCET-07-0568]
CR Achard S, 2007, PLOS COMPUT BIOL, V3, P174, DOI 10.1371/journal.pcbi.0030017
   Ago T, 2003, J NEUROL NEUROSUR PS, V74, P1152, DOI 10.1136/jnnp.74.8.1152
   Allen G, 1997, SCIENCE, V275, P1940, DOI 10.1126/science.275.5308.1940
   Alstott J, 2009, PLOS COMPUT BIOL, V5, P0, DOI 10.1371/journal.pcbi.1000408
   Barrat A, 2004, P NATL ACAD SCI USA, V101, P3747, DOI 10.1073/pnas.0400087101
   Bartolomei F, 2006, ANN NEUROL, V59, P128, DOI 10.1002/ana.20710
   Bartolomei F, 2006, CLIN NEUROPHYSIOL, V117, P2039, DOI 10.1016/j.clinph.2006.05.018
   Bassett D, 2009, CURR OPIN NEUROL, V22, P340, DOI 10.1097/WCO.0b013e32832d93dd
   Bassett D, 2006, NEUROSCIENTIST, V12, P512, DOI 10.1177/1073858406293182
   Boccaletti S, 2006, PHYS REP, V424, P175, DOI 10.1016/j.physrep.2005.10.009
   Bracha V, 2000, BRAIN RES, V860, P87, DOI 10.1016/S0006-8993(00)01995-8
   Bullmore E, 2009, NAT REV NEUROSCI, V10, P186, DOI 10.1038/nrn2575
   Calautti C, 2001, STROKE, V32, P2534, DOI 10.1161/hs1101.097401
   Calautti C, 2003, STROKE, V34, P1553, DOI 10.1161/01.STR.0000071761.36075.A6
   Calautti C, 2003, NEUROIMAGE, V19, P1650, DOI 10.1016/S1053-8119(03)00205-2
   Calautti C, 2007, NEUROIMAGE, V34, P322, DOI 10.1016/j.neuroimage.2006.08.026
   Carmichael S, 2008, STROKE, V39, P1380, DOI 10.1161/STROKEAHA.107.499962
   Carmichael S, 2001, NEUROBIOL DIS, V8, P910, DOI 10.1006/nbdi.2001.0425
   Carmichael S, 2002, J NEUROSCI, V22, P6062
   Carmichael S, 2006, ANN NEUROL, V59, P735, DOI 10.1002/ana.20845
   Chollet F, 1991, ANN NEUROL, V29, P63, DOI 10.1002/ana.410290112
   Church J, 2009, BRAIN, V132, P225, DOI 10.1093/brain/awn223
   Dancause N, 2005, J NEUROSCI, V25, P10167, DOI 10.1523/JNEUROSCI.3256-05.2005
   Delvaux V, 2003, CLIN NEUROPHYSIOL, V114, P1217, DOI 10.1016/S1388-2457(03)00070-1
   Dijkhuizen R, 2001, P NATL ACAD SCI USA, V98, P12766, DOI 10.1073/pnas.231235598
   Dong Y, 2007, NEUROREHAB NEURAL RE, V21, P412, DOI 10.1177/1545968306298598
   Dosenbach N, 2007, P NATL ACAD SCI USA, V104, P11073, DOI 10.1073/pnas.0704320104
   Duncan P, 2000, NEUROPHARMACOLOGY, V39, P835, DOI 10.1016/S0028-3908(00)00003-4
   Fair D, 2008, P NATL ACAD SCI USA, V105, P4028, DOI 10.1073/pnas.0800376105
   Fair D, 2009, PLOS COMPUT BIOL, V5, P0, DOI 10.1371/journal.pcbi.1000381
   Fallani F, 2007, HUM BRAIN MAPP, V28, P1334, DOI 10.1002/hbm.20353
   Feydy A, 2002, STROKE, V33, P1610, DOI 10.1161/01.STR.0000017100.68294.52
   Fink G, 1997, J NEUROPHYSIOL, V77, P2164, DOI 10.1152/jn.1997.77.4.2164
   Fox M, 2005, P NATL ACAD SCI USA, V102, P9673, DOI 10.1073/pnas.0504136102
   Fox M, 2006, P NATL ACAD SCI USA, V103, P10046, DOI 10.1073/pnas.0604187103
   Freeman L, 1977, SOCIOMETRY, V40, P35, DOI 10.2307/3033543
   Friston KJ, 1994, HUMAN BRAIN MAPPING, V2, P56, DOI 10.1002/hbm.460020107
   Friston K, 1993, J CEREBR BLOOD F MET, V13, P5, DOI 10.1038/jcbfm.1993.4
   Friston K, 2003, NEUROIMAGE, V19, P1273, DOI 10.1016/S1053-8119(03)00202-7
   Gerloff C, 2006, BRAIN, V129, P791, DOI 10.1093/brain/awh713
   Gibbons R, 1988, PSYCHOPHARMACOL BULL, V24, P438
   Grefkes C, 2008, ANN NEUROL, V63, P236, DOI 10.1002/ana.21228
   Hanakawa T, 2008, CEREB CORTEX, V18, P2775, DOI 10.1093/cercor/bhn036
   Harrison L, 2003, NEUROIMAGE, V19, P1477, DOI 10.1016/S1053-8119(03)00160-5
   He B, 2007, NEURON, V53, P905, DOI 10.1016/j.neuron.2007.02.013
   He Y, 2008, J NEUROSCI, V28, P4756, DOI 10.1523/JNEUROSCI.0141-08.2008
   Honey C, 2009, P NATL ACAD SCI USA, V106, P2035, DOI 10.1073/pnas.0811168106
   Honey C, 2008, HUM BRAIN MAPP, V29, P802, DOI 10.1002/hbm.20579
   Horwitz B, 1998, P NATL ACAD SCI USA, V95, P8939, DOI 10.1073/pnas.95.15.8939
   Jaillard A, 2005, BRAIN, V128, P1122, DOI 10.1093/brain/awh456
   Jiang T, 2004, HUM BRAIN MAPP, V22, P63, DOI 10.1002/hbm.20012
   Johansen-berg H, 2002, P NATL ACAD SCI USA, V99, P14518, DOI 10.1073/pnas.222536799
   Kaiser M, 2006, PLOS COMPUT BIOL, V2, P805, DOI 10.1371/journal.pcbi.0020095
   Kaiser M, 2009, CEREB CORTEX, V19, P3001, DOI 10.1093/cercor/bhp071
   Latora V, 2001, PHYS REV LETT, V87, P0, DOI 10.1103/PhysRevLett.87.198701
   Leon S, 2000, J NEUROSCI, V20, P4615, DOI 10.1523/JNEUROSCI.20-12-04615.2000
   Lotze M, 2006, J NEUROSCI, V26, P6096, DOI 10.1523/JNEUROSCI.4564-05.2006
   Maslov S, 2002, SCIENCE, V296, P910, DOI 10.1126/science.1065103
   Mcintosh AR, 1994, HUMAN BRAIN MAPPING, V2, P2
   Mcintosh A, 1996, NEUROIMAGE, V3, P143, DOI 10.1006/nimg.1996.0016
   Mckeown M, 1998, HUM BRAIN MAPP, V6, P368, DOI 10.1002/(SICI)1097-0193(1998)6:5/6<368::AID-HBM7>3.0.CO;2-E
   Meunier D, 2009, NEUROIMAGE, V44, P715, DOI 10.1016/j.neuroimage.2008.09.062
   Micheloyannis S, 2006, SCHIZOPHR RES, V87, P60, DOI 10.1016/j.schres.2006.06.028
   Mima T, 2001, STROKE, V32, P2597, DOI 10.1161/hs1101.098764
   Murata Y, 2006, STROKE, V37, P2514, DOI 10.1161/01.STR.0000239698.50656.3b
   Nair D, 2007, NEUROIMAGE, V34, P253, DOI 10.1016/j.neuroimage.2006.09.010
   Nakamura T, 2009, PLOS ONE, V4, P0, DOI 10.1371/journal.pone.0008220
   Nathan P, 1973, BRAIN, V96, P471, DOI 10.1093/brain/96.3.471
   Nelles G, 1999, ANN NEUROL, V46, P901, DOI 10.1002/1531-8249(199912)46:6<901::AID-ANA13>3.0.CO;2-7
   Newman M, 2003, SIAM REV, V45, P167, DOI 10.1137/S003614450342480
   Onnela J, 2005, PHYS REV E, V71, P0, DOI 10.1103/PhysRevE.71.065103
   Pineiro R, 2001, STROKE, V32, P1134, DOI 10.1161/01.STR.32.5.1134
   Ponten S, 2007, CLIN NEUROPHYSIOL, V118, P918, DOI 10.1016/j.clinph.2006.12.002
   Roebroeck A, 2005, NEUROIMAGE, V25, P230, DOI 10.1016/j.neuroimage.2004.11.017
   Rubinov M, 2009, HUM BRAIN MAPP, V30, P403, DOI 10.1002/hbm.20517
   Salvador R, 2005, CEREB CORTEX, V15, P1332, DOI 10.1093/cercor/bhi016
   Saur D, 2006, BRAIN, V129, P1371, DOI 10.1093/brain/awl090
   Schaechter J, 2006, BRAIN, V129, P2722, DOI 10.1093/brain/awl214
   Shibasaki H, 1993, BRAIN, V116, P1387, DOI 10.1093/brain/116.6.1387
   Small S, 2002, BRAIN, V125, P1544, DOI 10.1093/brain/awf148
   Sporns O, 2004, NEUROINFORMATICS, V2, P145, DOI 10.1385/NI:2:2:145
   Stam C, 2009, BRAIN, V132, P213, DOI 10.1093/brain/awn262
   Stam C, 2002, PHYSICA D, V163, P236, DOI 10.1016/S0167-2789(01)00386-4
   Stam CJ, 2007, NONLINEAR BIOMED PHYS, V1, P3, DOI 10.1186/1753-4631-1-3
   Strens L, 2004, NEUROLOGY, V63, P475, DOI 10.1212/01.WNL.0000133010.69694.F8
   Stroemer R, 1995, STROKE, V26, P2135, DOI 10.1161/01.STR.26.11.2135
   Sun F, 2004, NEUROIMAGE, V21, P647, DOI 10.1016/j.neuroimage.2003.09.056
   Supekar K, 2009, PLOS BIOL, V7, P0, DOI 10.1371/journal.pbio.1000157
   Thomas B, 2005, BRAIN, V128, P2562, DOI 10.1093/brain/awh600
   Tombari D, 2004, NEUROIMAGE, V23, P827, DOI 10.1016/j.neuroimage.2004.07.058
   Tononi G, 1998, TRENDS COGN SCI, V2, P474, DOI 10.1016/S1364-6613(98)01259-5
   Van DHM, 2009, HUM BRAIN MAPP, V30, P3127, DOI 10.1002/hbm.20737
   Wang C, 2006, NEUROBIOL AGING, V27, P1827, DOI 10.1016/j.neurobiolaging.2005.10.008
   Wang L, 2009, HUM BRAIN MAPP, V30, P638, DOI 10.1002/hbm.20530
   Ward N, 2003, BRAIN, V126, P2476, DOI 10.1093/brain/awg245
   Watts D, 1998, NATURE, V393, P440, DOI 10.1038/30918
   Weiller C, 1992, ANN NEUROL, V31, P463, DOI 10.1002/ana.410310502
   Wieloch T, 2006, CURR OPIN NEUROBIOL, V16, P258, DOI 10.1016/j.conb.2006.05.011
   Wiese H, 2005, STROKE, V36, P1474, DOI 10.1161/01.STR.0000170639.26891.30
   Woodward T, 2006, NEUROSCIENCE, V139, P317, DOI 10.1016/j.neuroscience.2005.05.043
   Wu T, 2007, NEUROSCI LETT, V422, P164, DOI 10.1016/j.neulet.2007.06.011
   Zheng X, 2006, NEUROIMAGE, V31, P1601, DOI 10.1016/j.neuroimage.2006.01.031
   Zhou D, 2009, NEUROIMAGE, V47, P1590, DOI 10.1016/j.neuroimage.2009.05.089
NR 103
TC 415
Z9 439
U1 4
U2 85
PU OXFORD UNIV PRESS
PI OXFORD
PA GREAT CLARENDON ST, OXFORD OX2 6DP, ENGLAND
SN 0006-8950
EI 
J9 BRAIN
PD APR 10
PY 2010
VL 133
IS 
BP 1224
EP 1238
DI 10.1093/brain/awq043
PG 15
WC Clinical Neurology; Neurosciences
SC Neurosciences & Neurology
GA 590KU
UT WOS:000277225600024
PM 20354002
ER

PT J
AU Garrison, KA
   Winstein, CJ
   Aziz-zadeh, Lisa
AF Garrison, Kathleen
   Winstein, Carolee
   Aziz-zadeh, Lisa
TI The Mirror Neuron System: A Neural Substrate for Methods in Stroke Rehabilitation
SO NEUROREHABILITATION AND NEURAL REPAIR
LA English
DT Review
DE mirror neuron; stroke; rehabilitation; observation; motor imagery; imitation
ID motor imagery; mental practice; subcortical stroke; enhance recovery; hand movement; imitation; fmri; representation; modulation; lateralization
AB Mirror neurons found in the premotor and parietal cortex respond not only during action execution, but also during observation of actions being performed by others. Thus, the motor system may be activated without overt movement. Rehabilitation of motor function after stroke is often challenging due to severity of impairment and poor to absent voluntary movement ability. Methods in stroke rehabilitation based on the mirror neuron system-action observation, motor imagery, and imitation-take advantage of this opportunity to rebuild motor function despite impairments, as an alternative or complement to physical therapy. Here the authors review research into each condition of practice, and discuss the relevance of the mirror neuron system to stroke recovery.
C1 [Garrison, Kathleen A.] Univ So Calif, Grad Program Neurosci, Motor Behav & Neurorehabil Lab, Brain & Creat Inst, Los Angeles, CA 90089 USA.
   [Garrison, Kathleen A.] Univ So Calif, Motor Behav & Neurorehabil Lab, Div Biokinesiol & Phys Therapy, Los Angeles, CA 90089 USA.
   [Winstein, Carolee J.] Univ So Calif, Sch Dent, Div Biokinesiol & Phys Therapy, Los Angeles, CA 90089 USA.
   [Winstein, Carolee J.] Univ So Calif, Keck Sch Med, Dept Neurol, Los Angeles, CA 90089 USA.
   [Aziz-Zadeh, Lisa] Univ So Calif, Div Occupat Sci & Occupat Therapy, Los Angeles, CA 90089 USA.
RP Garrison, KA (通讯作者)，Univ So Calif, Grad Program Neurosci, Motor Behav & Neurorehabil Lab, Brain & Creat Inst, 1540 Alcazar St,CHP 155, Los Angeles, CA 90089 USA.
EM kgarriso@usc.edu
FU NEI NIH HHS [K24 EY017332] Funding Source: Medline; NICHD NIH HHS [R03 HD067475] Funding Source: Medline; EUNICE KENNEDY SHRIVER NATIONAL INSTITUTE OF CHILD HEALTH & HUMAN DEVELOPMENT [R03HD067475] Funding Source: NIH RePORTER; NATIONAL EYE INSTITUTE [K24EY017332] Funding Source: NIH RePORTER
CR Arbib MA, 1998, NEURAL ORG STRUCTURE, V0, P0
   Aziz-zadeh L, 2006, J NEUROSCI, V26, P2964, DOI 10.1523/JNEUROSCI.2921-05.2006
   Aziz-zadeh L, 2002, EXP BRAIN RES, V144, P127, DOI 10.1007/s00221-002-1037-5
   Aziz-zadeh L, 2009, ADV EXP MED BIOL, V629, P355, DOI 10.1007/978-0-387-77064-2_18
   Brass M, 2000, BRAIN COGNITION, V44, P124, DOI 10.1006/brcg.2000.1225
   Braun S, 2006, ARCH PHYS MED REHAB, V87, P842, DOI 10.1016/j.apmr.2006.02.034
   Buccino G, 2004, NEURON, V42, P323, DOI 10.1016/S0896-6273(04)00181-3
   Buccino G, 2006, COGN BEHAV NEUROL, V19, P55, DOI 10.1097/00146965-200603000-00007
   Butler A, 2006, ARCH PHYS MED REHAB, V87, P0, DOI 10.1016/j.apmr.2006.08.326
   Calvo-merino B, 2005, CEREB CORTEX, V15, P1243, DOI 10.1093/cercor/bhi007
   Celnik P, 2006, NEUROIMAGE, V29, P677, DOI 10.1016/j.neuroimage.2005.07.039
   Celnik P, 2008, STROKE, V39, P1814, DOI 10.1161/STROKEAHA.107.508184
   Chong T, 2008, CURR BIOL, V18, P1576, DOI 10.1016/j.cub.2008.08.068
   Cicinelli P, 2006, CEREB CORTEX, V16, P247, DOI 10.1093/cercor/bhi103
   Classen J, 1998, J NEUROPHYSIOL, V79, P1117, DOI 10.1152/jn.1998.79.2.1117
   Cross E, 2009, CEREB CORTEX, V19, P315, DOI 10.1093/cercor/bhn083
   De VS, 2007, J REHABIL MED, V39, P5, DOI 10.2340/16501977-0020
   Dinstein I, 2007, J NEUROPHYSIOL, V98, P1415, DOI 10.1152/jn.00238.2007
   Dipellegrino G, 1992, EXP BRAIN RES, V91, P176, DOI 10.1007/BF00230027
   Ertelt D, 2007, NEUROIMAGE, V36, P0, DOI 10.1016/j.neuroimage.2007.03.043
   Fadiga L, 2005, CURR OPIN NEUROBIOL, V15, P213, DOI 10.1016/j.conb.2005.03.013
   Fadiga L, 1995, J NEUROPHYSIOL, V73, P2608, DOI 10.1152/jn.1995.73.6.2608
   Fagg A, 1998, NEURAL NETWORKS, V11, P1277, DOI 10.1016/S0893-6080(98)00047-1
   Feltz D, 1983, J SPORT PSYCHOL, V5, P25, DOI 10.1123/jsp.5.1.25
   Fregni F, 2006, COGN BEHAV NEUROL, V19, P21, DOI 10.1097/00146965-200603000-00003
   Frey S, 2006, J NEUROSCI, V26, P13194, DOI 10.1523/JNEUROSCI.3914-06.2006
   Gallese V, 1996, BRAIN, V119, P593, DOI 10.1093/brain/119.2.593
   Gangitano M, 2001, NEUROREPORT, V12, P1489, DOI 10.1097/00001756-200105250-00038
   Gazzola V, 2009, CEREB CORTEX, V19, P1239, DOI 10.1093/cercor/bhn181
   Goodale M, 1995, VISUAL BRAIN ACTION, V0, P0
   Grafton S, 2007, HUM MOVEMENT SCI, V26, P590, DOI 10.1016/j.humov.2007.05.009
   Grezes J, 1998, COGN NEUROPSYCHOL, V15, P553, DOI 10.1080/026432998381023
   Grezes J, 1999, BRAIN, V122, P1875, DOI 10.1093/brain/122.10.1875
   Grezes J, 2001, HUM BRAIN MAPP, V12, P1, DOI 10.1002/1097-0193(200101)12:1<1::AID-HBM10>3.0.CO;2-V
   Hamilton A, 2006, J NEUROSCI, V26, P1133, DOI 10.1523/JNEUROSCI.4551-05.2006
   Hamzei F, 2006, NEUROIMAGE, V31, P710, DOI 10.1016/j.neuroimage.2005.12.035
   Haruno M, 2003, INT CONGR SER, V1250, P575, DOI 10.1016/S0531-5131(03)00190-0
   Haruno M, 2001, NEURAL COMPUT, V13, P2201, DOI 10.1162/089976601750541778
   Heiser M, 2003, EUR J NEUROSCI, V17, P1123, DOI 10.1046/j.1460-9568.2003.02530.x
   Hesse M, 2009, J COGNITIVE NEUROSCI, V21, P776, DOI 10.1162/jocn.2009.21058
   Holden M, 2005, CYBERPSYCHOL BEHAV, V8, P187, DOI 10.1089/cpb.2005.8.187
   Holmes P, 2008, J MOTOR BEHAV, V40, P433, DOI 10.3200/JMBR.40.5.433-445
   Hurley S, 2008, BEHAV BRAIN SCI, V31, P1, DOI 10.1017/S0140525X07003123
   Iacoboni M, 1999, SCIENCE, V286, P2526, DOI 10.1126/science.286.5449.2526
   Iacoboni M, 2005, PLOS BIOL, V3, P529, DOI 10.1371/journal.pbio.0030079
   Iacoboni M, 2005, CURR OPIN NEUROBIOL, V15, P632, DOI 10.1016/j.conb.2005.10.010
   Jeannerod M, 2001, NEUROIMAGE, V14, P0, DOI 10.1006/nimg.2001.0832
   Johnson S, 2002, J COGNITIVE NEUROSCI, V14, P841, DOI 10.1162/089892902760191072
   Johnson S, 2000, NEUROREPORT, V11, P729, DOI 10.1097/00001756-200003200-00015
   Kasess C, 2008, NEUROIMAGE, V40, P828, DOI 10.1016/j.neuroimage.2007.11.040
   Koski L, 2002, CEREB CORTEX, V12, P847, DOI 10.1093/cercor/12.8.847
   Krakauer J, 2006, CURR OPIN NEUROL, V19, P84, DOI 10.1097/01.wco.0000200544.29915.cc
   Leonard G, 2007, EXP BRAIN RES, V177, P167, DOI 10.1007/s00221-006-0657-6
   Liu K, 2004, ARCH PHYS MED REHAB, V85, P1403, DOI 10.1016/j.apmr.2003.12.035
   Malouin F, 2007, J NEUROL PHYS THER, V31, P20
   Mattar A, 2005, NEURON, V46, P153, DOI 10.1016/j.neuron.2005.02.009
   Mayo N, 2002, ARCH PHYS MED REHAB, V83, P1035, DOI 10.1053/apmr.2002.33984
   Miall R, 2003, NEUROREPORT, V14, P2135, DOI 10.1097/00001756-200312020-00001
   Miyai I, 2000, STROKE, V31, P1365, DOI 10.1161/01.STR.31.6.1365
   Molnar-szakacs I, 2005, CEREB CORTEX, V15, P986, DOI 10.1093/cercor/bhh199
   Mulder T, 2007, J NEURAL TRANSM, V114, P1265, DOI 10.1007/s00702-007-0763-z
   Munzert J, 2009, BRAIN RES REV, V60, P306, DOI 10.1016/j.brainresrev.2008.12.024
   *nationalinstituteofneurologicaldisordersandstroke , 2006, REP STROK PROGR REV, V0, P0
   Nudo R, 2006, CURR OPIN NEUROBIOL, V16, P638, DOI 10.1016/j.conb.2006.10.004
   Oishi K, 2000, JOURNAL OF PHYSIOLOGICAL ANTHROPOLOGY AND APPLIED HUMAN SCIENCE, V19, P255, DOI 10.2114/jpa.19.255
   Olsson C, 2008, OPEN NEUROIMAG J, V2, P5, DOI 10.2174/1874440000802010005
   Page S, 2005, ARCH PHYS MED REHAB, V86, P399, DOI 10.1016/j.apmr.2004.10.002
   Page S, 2000, OCCUP THER J RES, V20, P200, DOI 10.1177/153944920002000304
   Page S, 2001, CLIN REHABIL, V15, P233, DOI 10.1191/026921501672063235
   Page S, 2001, PHYS THER, V81, P1455, DOI 10.1093/ptj/81.8.1455
   Page S, 2007, STROKE, V38, P1293, DOI 10.1161/01.STR.0000260205.67348.2b
   Page S, 2009, NEUROREHAB NEURAL RE, V23, P382, DOI 10.1177/1545968308326427
   Pascualleone A, 1995, J NEUROPHYSIOL, V74, P1037, DOI 10.1152/jn.1995.74.3.1037
   Pomeroy V, 2005, NEUROREHAB NEURAL RE, V19, P4, DOI 10.1177/1545968304274351
   Rizzolatti G, 2004, ANNU REV NEUROSCI, V27, P169, DOI 10.1146/annurev.neuro.27.070203.144230
   Rizzolatti G, 2005, ANAT EMBRYOL, V210, P419, DOI 10.1007/s00429-005-0039-z
   Rizzolatti G, 1996, COGNITIVE BRAIN RES, V3, P131, DOI 10.1016/0926-6410(95)00038-0
   Rumiatil R, 2005, J COGNITIVE NEUROSCI, V17, P1420, DOI 10.1162/0898929054985374
   Sharma N, 2009, STROKE, V40, P1315, DOI 10.1161/STROKEAHA.108.525766
   Sharma N, 2006, STROKE, V37, P1941, DOI 10.1161/01.STR.0000226902.43357.fc
   Simmons L, 2008, NEUROREHAB NEURAL RE, V22, P458, DOI 10.1177/1545968308315597
   Sirigu A, 1996, SCIENCE, V273, P1564, DOI 10.1126/science.273.5281.1564
   Stefan K, 2005, J NEUROSCI, V25, P9339, DOI 10.1523/JNEUROSCI.2282-05.2005
   Stinear C, 2007, CLIN NEUROPHYSIOL, V118, P1794, DOI 10.1016/j.clinph.2007.05.008
   Stinear C, 2007, BRAIN, V130, P170, DOI 10.1093/brain/awl333
   Suchan B, 2008, BEHAV BRAIN RES, V188, P78, DOI 10.1016/j.bbr.2007.10.021
   Tretriluxana J, 2009, NEUROREHAB NEURAL RE, V23, P679, DOI 10.1177/1545968309332733
   Urgesi C, 2006, J NEUROSCI, V26, P7942, DOI 10.1523/JNEUROSCI.1289-06.2006
   Winstein C, 2008, STROKE RECOVERY REHA, V0, P0
   Wolpert D, 2003, PHILOS T R SOC B, V358, P593, DOI 10.1098/rstb.2002.1238
   Zentgraf K, 2005, NEUROIMAGE, V26, P662, DOI 10.1016/j.neuroimage.2005.02.015
   Zimmermann-schlatter A, 2008, J NEUROENG REHABIL, V5, P0, DOI 10.1186/1743-0003-5-8
NR 93
TC 116
Z9 141
U1 2
U2 59
PU SAGE PUBLICATIONS INC
PI THOUSAND OAKS
PA 2455 TELLER RD, THOUSAND OAKS, CA 91320 USA
SN 1545-9683
EI 
J9 NEUROREHAB NEURAL RE
PD JUN 15
PY 2010
VL 24
IS 5
BP 404
EP 412
DI 10.1177/1545968309354536
PG 9
WC Clinical Neurology; Rehabilitation
SC Neurosciences & Neurology; Rehabilitation
GA 598IX
UT WOS:000277830400001
PM 20207851
ER

PT J
AU Janssen, Heidi
   Bernhardt, Julie
   Collier, JM
   Sena, ES
   Mcelduff, Patrick
   Attia, John
   Pollack, Michael
   Howells, DW
   Nilsson, Michael
   Calford, MB
   Spratt, NJ
AF Janssen, Heidi
   Bernhardt, Julie
   Collier, Janice
   Sena, Emily
   Mcelduff, Patrick
   Attia, John
   Pollack, Michael
   Howells, David
   Nilsson, Michael
   Calford, Mike
   Spratt, Neil
TI An Enriched Environment Improves Sensorimotor Function Post-Ischemic Stroke
SO NEUROREHABILITATION AND NEURAL REPAIR
LA English
DT Article
DE animal model of stroke; enriched environment; functional recovery
ID focal cerebral-ischemia; subventricular zone; infarct volume; alpha(2)-adrenergic antagonist; hippocampal neurogenesis; neurotrophic factor; physical-activity; global-ischemia; brain ischemia; motor function
AB Objective. An enriched environment (EE) refers to conditions that facilitate or enhance sensory, cognitive, motor, and social stimulation relative to standard (laboratory) conditions. Despite numerous published studies investigating this concept in animal stroke models, there is still debate around its efficacy. The authors performed a systematic review and meta-analysis to determine the efficacy of an EE on neurobehavioral scores, learning, infarct size, and mortality in animal models of ischemic stroke. Methods. Systematic review of controlled studies of the use of an EE in experimental stroke was conducted. Data extracted were analyzed using weighted mean difference meta-analysis. For pooled tests of neurobehavioral scores, a random effects standardized method was used. Results. Animals recovering in an EE poststroke had mean neurobehavioral scores 0.9 standard deviations (95% confidence interval [CI] = 0.5-1.3; P < .001) above the mean scores of animals recovering in standard conditions and showed a trend toward improvement in learning (25.1% improvement; 95% CI = 3.7-46.6; P = .02). There was no significant increase in death. Animals exposed to an EE had 8.0% larger infarcts than control animals (95% CI = 1.8-14.1; P = .015). Conclusions. The results indicate significant improvements in sensorimotor function with EE poststroke but suggest a small increase in infarct volume. Clarification of the underlying mechanisms requires further study but should not overshadow the observed functional improvements and their application to clinical trials during stroke rehabilitation.
C1 [Janssen, Heidi; Pollack, Michael; Spratt, Neil J.] Hunter New England Hlth, Hunter Stroke Serv, New Lambton, NSW 2305, Australia.
   [Janssen, Heidi; McElduff, Patrick; Attia, John; Pollack, Michael; Calford, Mike B.; Spratt, Neil J.] Univ Newcastle, Newcastle, NSW 2308, Australia.
   [Bernhardt, Julie; Collier, Janice M.; Sena, Emily S.; Howells, David W.] Natl Stroke Res Inst, Melbourne, Vic, Australia.
   [Bernhardt, Julie; Collier, Janice M.; Sena, Emily S.; Howells, David W.] Univ Melbourne, Melbourne, Vic, Australia.
   [Sena, Emily S.] Univ Edinburgh, Edinburgh, Midlothian, Scotland.
   [McElduff, Patrick; Attia, John; Calford, Mike B.; Spratt, Neil J.] Hunter Med Res Inst, Newcastle, NSW, Australia.
   [Nilsson, Michael] Univ Gothenburg, Inst Neurosci & Physiol, Gothenburg, Sweden.
RP Janssen, H (通讯作者)，Hunter New England Hlth, Hunter Stroke Serv, Level 2,John Hunter Campus,Lookout Rd, New Lambton, NSW 2305, Australia.
EM Heidi.Janssen@hnehealth.nsw.gov.au
FU University of Newcastle; Hunter Stroke Service; National Health and Medical Research Committee; Greater Building Society/Hunter Medical Research Institute
CR Alaverdashvili M, 2008, NEUROSCIENCE, V157, P297, DOI 10.1016/j.neuroscience.2008.09.015
   Ashioti M, 2007, BRAIN RES, V1145, P177, DOI 10.1016/j.brainres.2007.01.111
   Auriat A, 2008, BEHAV BRAIN RES, V186, P222, DOI 10.1016/j.bbr.2007.08.010
   Barrett K, 2009, STROKE, V40, P2422, DOI 10.1161/STROKEAHA.109.548933
   Belayev A, 2003, BRAIN RES, V964, P121, DOI 10.1016/S0006-8993(02)04089-1
   Biernaskie J, 2004, J NEUROSCI, V24, P1245, DOI 10.1523/JNEUROSCI.3834-03.2004
   Biernaskie J, 2001, J NEUROSCI, V21, P5272, DOI 10.1523/JNEUROSCI.21-14-05272.2001
   Buchhold B, 2007, RESTOR NEUROL NEUROS, V25, P467
   Cheeran B, 2009, NEUROREHAB NEURAL RE, V23, P97, DOI 10.1177/1545968308326636
   Dahlqvist P, 1999, NEUROSCIENCE, V93, P527, DOI 10.1016/S0306-4522(99)00183-9
   Dahlqvist P, 2004, EUR J NEUROSCI, V19, P2288, DOI 10.1111/j.0953-816X.2004.03248.x
   De WL, 2005, STROKE, V36, P1977, DOI 10.1161/01.STR.0000177871.59003.e3
   Ebinger M, 2009, STROKE, V40, P1353, DOI 10.1161/STROKEAHA.108.532622
   Egger M, 1997, BMJ-BRIT MED J, V315, P629, DOI 10.1136/bmj.315.7109.629
   Engelter S, 2003, CEREBROVASC DIS, V15, P188, DOI 10.1159/000068826
   Gobbo O, 2004, BEHAV BRAIN RES, V152, P231, DOI 10.1016/j.bbr.2003.10.017
   Gonzalez C, 2003, EUR J NEUROSCI, V18, P1950, DOI 10.1046/j.1460-9568.2003.02928.x
   Hebb D, 1947, AM PSYCHOL, V2, P306, DOI 10.1037/H0028720
   Hicks A, 2007, NEUROSCIENCE, V146, P31, DOI 10.1016/j.neuroscience.2007.01.020
   Hicks A, 2008, BRAIN RES, V1231, P103, DOI 10.1016/j.brainres.2008.07.041
   Higgins J, 2003, BRIT MED J, V327, P557, DOI 10.1136/bmj.327.7414.557
   Johansson B, 1996, EXP NEUROL, V139, P322, DOI 10.1006/exnr.1996.0106
   Johansson B, 2000, STROKE, V31, P223, DOI 10.1161/01.STR.31.1.223
   Johansson B, 1996, STROKE, V27, P324, DOI 10.1161/01.STR.27.2.324
   Jolkkonen J, 2003, BEHAV BRAIN RES, V138, P187, DOI 10.1016/S0166-4328(02)00241-3
   Komitova M, 2005, EUR J NEUROSCI, V21, P2397, DOI 10.1111/j.1460-9568.2005.04072.x
   Mackey F, 1996, ARCH PHYS MED REHAB, V77, P1066, DOI 10.1016/S0003-9993(96)90070-2
   Macleod M, 2008, STROKE, V39, P2824, DOI 10.1161/STROKEAHA.108.515957
   Macleod M, 2009, STROKE, V40, P0, DOI 10.1161/STROKEAHA.108.525386
   Macleod M, 2004, STROKE, V35, P1203, DOI 10.1161/01.STR.0000125719.25853.20
   Matsumori Y, 2006, NEUROBIOL DIS, V22, P187, DOI 10.1016/j.nbd.2005.10.015
   Newberry R, 1995, APPL ANIM BEHAV SCI, V44, P229, DOI 10.1016/0168-1591(95)00616-Z
   Nguyen A, 2008, BRAIN RES, V1193, P109, DOI 10.1016/j.brainres.2007.11.054
   Nithianantharajah J, 2006, NAT REV NEUROSCI, V7, P697, DOI 10.1038/nrn1970
   Nygren J, 2005, J CEREBR BLOOD F MET, V25, P1625, DOI 10.1038/sj.jcbfm.9600157
   Nygren J, 2006, STROKE, V37, P2824, DOI 10.1161/01.STR.0000244769.39952.90
   Nygren J, 2006, J NEUROSCI RES, V84, P626, DOI 10.1002/jnr.20956
   Ocollins V, 2006, ANN NEUROL, V59, P467, DOI 10.1002/ana.20741
   Ohlsson A, 1995, STROKE, V26, P644, DOI 10.1161/01.STR.26.4.644
   Perel P, 2007, BMJ-BRIT MED J, V334, P197, DOI 10.1136/bmj.39048.407928.BE
   Puurunen K, 2001, EXP NEUROL, V167, P348, DOI 10.1006/exnr.2000.7563
   Puurunen K, 1997, STROKE, V28, P623, DOI 10.1161/01.STR.28.3.623
   Puurunen K, 2001, NEUROPHARMACOLOGY, V40, P597, DOI 10.1016/S0028-3908(00)00182-9
   Rickhag M, 2008, J CEREBR BLOOD F MET, V28, P551, DOI 10.1038/sj.jcbfm.9600552
   Risedal A, 1999, J CEREBR BLOOD F MET, V19, P997, DOI 10.1097/00004647-199909000-00007
   Risedal A, 2002, BRAIN RES BULL, V58, P315, DOI 10.1016/S0361-9230(02)00796-7
   Ronnback A, 2005, NEUROSCI LETT, V385, P173, DOI 10.1016/j.neulet.2005.05.016
   Sale A, 2009, TRENDS NEUROSCI, V32, P233, DOI 10.1016/j.tins.2008.12.004
   Saucier D, 2007, BRAIN RES, V1170, P31, DOI 10.1016/j.brainres.2007.07.020
   Saver J, 1999, STROKE, V30, P293, DOI 10.1161/01.STR.30.2.293
   Schiemanck S, 2006, NEUROREHAB NEURAL RE, V20, P492, DOI 10.1177/1545968306289298
   Sena E, 2007, STROKE, V38, P388, DOI 10.1161/01.STR.0000254462.75851.22
   Sonninen R, 2006, RESTOR NEUROL NEUROS, V24, P17
   Van DWH, 2007, BRAIN, V130, P3063, DOI 10.1093/brain/awm083
   Wang Y, 2008, J CEREBR BLOOD F MET, V28, P1936, DOI 10.1038/jcbfm.2008.82
   Wheble P, 2008, CEREBROVASC DIS, V25, P5, DOI 10.1159/000111493
   Windle V, 2007, EUR J NEUROSCI, V26, P1822, DOI 10.1111/j.1460-9568.2007.05799.x
   Wurm F, 2007, STROKE, V38, P2833, DOI 10.1161/STROKEAHA.107.485524
NR 58
TC 85
Z9 86
U1 0
U2 26
PU SAGE PUBLICATIONS INC
PI THOUSAND OAKS
PA 2455 TELLER RD, THOUSAND OAKS, CA 91320 USA
SN 1545-9683
EI 
J9 NEUROREHAB NEURAL RE
PD NOV-DEC 15
PY 2010
VL 24
IS 9
BP 802
EP 813
DI 10.1177/1545968310372092
PG 12
WC Clinical Neurology; Rehabilitation
SC Neurosciences & Neurology; Rehabilitation
GA 674CV
UT WOS:000283712200003
PM 20834046
ER

PT J
AU Siebers, A.
   Oberg, U.
   Skargren, E.
AF Siebers, A
   Oberg, U
   Skargren, E
TI The Effect of Modified Constraint-Induced Movement Therapy on Spasticity and Motor Function of the Affected Arm in Patients with Chronic Stroke
SO PHYSIOTHERAPY CANADA
LA English
DT Article
DE exercise programme; motor control; spasticity; stroke; upper extremity (arm)
ID upper extremity function; modified ashworth scale; hand function-test; interrater reliability; muscle tone; rehabilitation; recovery; improve; hemiparesis; dysfunction
AB Purpose: The purpose of this study was to explore the effect of modified constraint-induced movement therapy (CIMT) in a real-world clinical setting on spasticity and functional use of the affected arm and hand in patients with spastic chronic hemiplegia. Method: A prospective consecutive quasi-experimental study design was used. Twenty patients with spastic hemiplegia (aged 22-67 years) were tested before and after 2-week modified CIMT in an outpatient rehabilitation clinic and at 6 months. The Modified Ashworth Scale (MAS), active range of motion (AROM), grip strength, Motor Activity Log (MAL), Sollerman hand function test, and Box and Block Test (BBT) were used as outcome measures. Results: Reductions (p < 0.05-0.001) in spasticity (MAS) were seen both after the 2-week training period and at 6-month follow-up. Improvements were also seen in AROM (median change of elbow extension 5, dorsiflexion of hand 10), grip strength (20 Newton), and functional use after the 2-week training period (MAL: 1 point; Sollerman test: 8 points; BBT: 4 blocks). The improvements persisted at 6-month follow-up, except for scores on the Sollerman hand function test, which improved further. Conclusion: Our study suggests that modified CIMT in an outpatient clinic may reduce spasticity and increase functional use of the affected arm in spastic chronic hemiplegia, with improvements persisting at 6 months.
C1 [Siebers, A.] Cty Hosp, Dept Rehabil, Jonkoping, Sweden.
   [Oberg, U.; Skargren, E.] Linkoping Univ, Dept Med & Hlth, S-58183 Linkoping, Sweden.
   [Oberg, U.] Cty Council, Acad Healthcare, Jonkoping, Sweden.
RP Siebers, A (通讯作者)，Rehabiliteringsmed Klik, S-55185 Jonkoping, Sweden.
EM agneta.siebers@lj.se
FU Department of Rehabilitation at County Hospital Ryhov; Futurum (The Academy for Healthcare, County Council, Jonkoping)
CR Ada L, 2006, AUST J PHYSIOTHER, V52, P241, DOI 10.1016/S0004-9514(06)70003-4
   Armstrong A, 1998, J SHOULDER ELB SURG, V7, P573, DOI 10.1016/S1058-2746(98)90003-9
   Bhakta B, 2000, BRIT MED BULL, V56, P476, DOI 10.1258/0007142001903111
   Blanton S, 2008, NEUROREHABILITATION, V23, P15
   Bohannon R, 1987, PHYS THER, V67, P206, DOI 10.1093/ptj/67.2.206
   Bonaiuti D, 2007, EURA MEDICOPHYS, V43, P139
   Broeks J, 1999, DISABIL REHABIL, V21, P357
   Brogardh C, 2006, CLIN REHABIL, V20, P218, DOI 10.1191/0269215506cr937oa
   Brogardh C, 2007, DISABIL REHABIL, V29, P145, DOI 10.1080/09638280600747603
   Butefisch C, 1995, J NEUROL SCI, V130, P59, DOI 10.1016/0022-510X(95)00003-K
   Dean C, 1997, STROKE, V28, P722, DOI 10.1161/01.STR.28.4.722
   Dettmers C, 2005, ARCH PHYS MED REHAB, V86, P204, DOI 10.1016/j.apmr.2004.05.007
   Diserens K, 2007, J NEUROL SCI, V253, P18, DOI 10.1016/j.jns.2006.10.021
   Dombovy ML, 2004, CURR NEUROL NEUROSCI REP, V4, P31, DOI 10.1007/s11910-004-0008-6
   Formisano R, 2005, ARCH PHYS MED REHAB, V86, P308, DOI 10.1016/j.apmr.2004.08.001
   Gregson J, 2000, AGE AGEING, V29, P223, DOI 10.1093/ageing/29.3.223
   Gregson J, 1999, ARCH PHYS MED REHAB, V80, P1013, DOI 10.1016/S0003-9993(99)90053-9
   Hammer A, 2003, J REHABIL MED, V35, P189, DOI 10.1080/16501970306132
   Hesse S, 2003, CNS DRUGS, V17, P1093, DOI 10.2165/00023210-200317150-00004
   Hoppenfeld S, 1976, PHYS EXAMINATION SPI, V0, P0
   Horger M, 1990, AM J OCCUP THER, V44, P342, DOI 10.5014/ajot.44.4.342
   Kupfermann I, 1991, PRINCIPLES NEURAL SC, V0, P997
   Kwakkel G, 2006, DISABIL REHABIL, V28, P823, DOI 10.1080/09638280500534861
   Lance J, 1990, LANCET, V335, P606, DOI 10.1016/0140-6736(90)90389-M
   Levy C, 2007, AM J PHYS MED REHAB, V86, P696, DOI 10.1097/PHM.0b013e31813e2b4d
   Lin F, 1999, ARCH PHYS MED REHAB, V80, P526
   Morris DM, 2006, EURA MEDICOPHYS, V42, P257
   Nakayama H, 1994, ARCH PHYS MED REHAB, V75, P394, DOI 10.1016/0003-9993(94)90161-9
   Park S, 2008, NEUROREHAB NEURAL RE, V22, P486, DOI 10.1177/1545968308316906
   Platz T, 2005, CLIN REHABIL, V19, P404, DOI 10.1191/0269215505cr832oa
   Rijntjes M, 2005, NEUROREHAB NEURAL RE, V19, P238, DOI 10.1177/1545968305279205
   Sawaki L, 2008, NEUROREHAB NEURAL RE, V22, P505, DOI 10.1177/1545968308317531
   Shumway-cook A, 2007, MOTOR CONTROL TRANSL, V0, P0
   Siebers A, 2006, EUR J PHYSIOTHER, V8, P146, DOI 10.1080/14038190600921221
   Sollerman C, 1995, SCAND J PLAST RECONS, V29, P167, DOI 10.3109/02844319509034334
   Sommerfeld D, 2004, STROKE, V35, P134, DOI 10.1161/01.STR.0000105386.05173.5E
   Sterr A, 2002, ARCH PHYS MED REHAB, V83, P1374, DOI 10.1053/apmr.2002.35108
   Sun S, 2006, PHYS THER, V86, P1387, DOI 10.2522/ptj.20050262
   Sunderland A, 1989, J NEUROL NEUROSUR PS, V52, P1267, DOI 10.1136/jnnp.52.11.1267
   Svensson E, 2001, J REHABIL MED, V33, P47, DOI 10.1080/165019701300006542
   Taub E, 1993, ARCH PHYS MED REHAB, V74, P347
   Taub E, 1999, J REHABIL RES DEV, V36, P237
   Watkins C, 2002, CLIN REHABIL, V16, P515, DOI 10.1191/0269215502cr512oa
   Winstein C, 2003, NEUROREHAB NEURAL RE, V17, P137, DOI 10.1177/0888439003255511
   Wolf S, 2008, LANCET NEUROL, V7, P33, DOI 10.1016/S1474-4422(07)70294-6
   Wolf S, 2006, JAMA-J AM MED ASSOC, V296, P2095, DOI 10.1001/jama.296.17.2095
   *worldhealthorganization , 2007, ICF CY INT CLASS FUN, V0, P0
NR 47
TC 32
Z9 35
U1 1
U2 16
PU UNIV TORONTO PRESS INC
PI TORONTO
PA JOURNALS DIVISION, 5201 DUFFERIN ST, DOWNSVIEW, TORONTO, ON M3H 5T8, CANADA
SN 0300-0508
EI 
J9 PHYSIOTHER CAN
PD FAL 15
PY 2010
VL 62
IS 4
BP 388
EP 396
DI 10.3138/physio.62.4.388
PG 9
WC Rehabilitation
SC Rehabilitation
GA 843NB
UT WOS:000296677500014
PM 21886380
ER

PT J
AU Yeo, SS
   Choi, BY
   Chang, CH
   Jang, SH
AF Yeo, Sang
   Choi, Byung
   Chang, Chul
   Jang, Sung
TI Transpontine Connection Fibers between Corticospinal Tracts in Hemiparetic Patients with Intracerebral Hemorrhage
SO EUROPEAN NEUROLOGY
LA English
DT Article
DE Diffusion tensor image; Stroke; Transpontine fiber; Hemiparesis
ID descending motor pathway; unaffected hemisphere; white-matter; reorganization; brain; disinhibition; tractography; recovery; projection; output
AB Objectives: A connection of fibers between corticospinal tracts (CSTs) at the pons, originating from the CST of the affected hemisphere, has been observed in hemiparetic patients with stroke. The authors investigated the incidence and the clinical significance of transpontine connection of fibers (TCFs) in hemiparetic patients with intracerebral hemorrhage (ICH), using diffusion tensor tractography (DTT). Subjects and Methods: Forty-two patients with ICH with weakness of the affected extremities at the time of DTI scanning and 41 age-matched control subjects were recruited. TCFs were classified into three types according to severity: type A-no TCF extending to the opposite hemisphere, type B-a TCF crossing to the opposite hemisphere and ending at the subcortical level, and type C-a TCF crossing the pons and ascending to the cortex of the opposite hemisphere. Results: TCFs originating from the CST in affected and unaffected hemispheres were significantly more prevalent among patients than controls (both p < 0.05). In addition, TCF severity was found to be closely related to motor function reduction in affected extremities (p < 0.05) and to extent of CST injury in affected hemispheres (p < 0.05). Conclusions: TCF appears to represent a compensatory mechanism associated with motor weakness or CST injury in patients with ICH. Copyright (C) 2010 S. Karger AG, Basel
C1 [Jang, Sung Ho] Yeungnam Univ, Coll Med, Dept Phys Med & Rehabil, Taegu 705717, South Korea.
   [Choi, Byung Yeon; Chang, Chul Hoon] Yeungnam Univ, Coll Med, Dept Neurosurg, Taegu 705717, South Korea.
   [Yeo, Sang Seok] Daegu Univ, Grad Sch, Dept Rehabil Sci, Taegu, South Korea.
RP Jang, SH (通讯作者)，Yeungnam Univ, Coll Med, Dept Phys Med & Rehabil, 317-1 Daemyungdong, Taegu 705717, South Korea.
EM strokerehab@hanmail.net
FU Korean Government [KRF2008-314-E00173]
CR Ahn Y, 2006, NEUROREPORT, V17, P987, DOI 10.1097/01.wnr.0000220128.01597.e0
   Basser P, 1996, J MAGN RESON SER B, V111, P209, DOI 10.1016/j.jmr.2011.09.022
   Benecke R, 1991, EXP BRAIN RES, V83, P419
   Boroojerdi B, 1996, J NEUROL SCI, V144, P160, DOI 10.1016/S0022-510X(96)00222-5
   Cicinelli P, 1997, ELECTROMYOGR MOTOR C, V105, P438, DOI 10.1016/S0924-980X(97)00052-0
   Cunha I, 2002, AM J PHYS MED REHAB, V81, P848, DOI 10.1097/00002060-200211000-00008
   Demeurisse G, 1980, EUR NEUROL, V19, P382, DOI 10.1159/000115178
   Fuji Y, 2003, J NEUROSURG, V98, P64, DOI 10.3171/jns.2003.98.1.0064
   Habas C, 2007, NEURORADIOLOGY, V49, P849, DOI 10.1007/s00234-007-0267-4
   Itoh D, 2006, J COMPUT ASSIST TOMO, V30, P618, DOI 10.1097/00004728-200607000-00011
   Jang S, 2009, NEUROREHABILITATION, V24, P159, DOI 10.3233/NRE-2009-0464
   Kunimatsu A, 2004, MAGN RESON MED SCI, V3, P11, DOI 10.2463/mrms.3.11
   Lee S, 2005, RADIOGRAPHICS, V25, P68
   Lee S, 2005, RADIOGRAPHICS, V25, P53, DOI 10.1148/rg.251045085
   Liepert J, 2000, MUSCLE NERVE, V23, P1761, DOI 10.1002/1097-4598(200011)23:11<1761::AID-MUS14>3.0.CO;2-M
   Maegaki Y, 1999, PEDIATR RES, V45, P559, DOI 10.1203/00006450-199904010-00016
   Manganotti P, 2002, CLIN NEUROPHYSIOL, V113, P936, DOI 10.1016/S1388-2457(02)00062-7
   Mori S, 1999, ANN NEUROL, V45, P265, DOI 10.1002/1531-8249(199902)45:2<265::AID-ANA21>3.0.CO;2-3
   Muller K, 1997, ANN NEUROL, V42, P705, DOI 10.1002/ana.410420506
   Netz J, 1997, BRAIN, V120, P1579, DOI 10.1093/brain/120.9.1579
   Parker G, 2005, PHILOS T R SOC B, V360, P893, DOI 10.1098/rstb.2005.1639
   Shimizu T, 2002, BRAIN, V125, P1896, DOI 10.1093/brain/awf183
   Wakana S, 2004, RADIOLOGY, V230, P77, DOI 10.1148/radiol.2301021640
   Weiller C, 1992, ANN NEUROL, V31, P463, DOI 10.1002/ana.410310502
   Yamada K, 2003, STROKE, V34, P0, DOI 10.1161/01.STR.0000085827.54986.89
   York D, 1987, NEUROSURGERY, V20, P70
NR 26
TC 19
Z9 22
U1 0
U2 2
PU KARGER
PI BASEL
PA ALLSCHWILERSTRASSE 10, CH-4009 BASEL, SWITZERLAND
SN 0014-3022
EI 
J9 EUR NEUROL
PD JUN 15
PY 2010
VL 63
IS 3
BP 154
EP 158
DI 10.1159/000281900
PG 5
WC Clinical Neurology; Neurosciences
SC Neurosciences & Neurology
GA 566FG
UT WOS:000275354900005
PM 20145405
ER

PT J
AU Soleman, Sara
   Yip, Ping
   Leasure, JL
   Moon, Lawrence
AF Soleman, Sara
   Yip, Ping
   Leasure, J
   Moon, Lawrence
TI Sustained sensorimotor impairments after endothelin-1 induced focal cerebral ischemia (stroke) in aged rats
SO EXPERIMENTAL NEUROLOGY
LA English
DT Article
DE Aged; Endothelin-1; Stroke; Behavioural deficits; Plasticity; Preclinical models
ID small cortical infarct; less-affected forelimb; artery occlusion; functional recovery; experimental-model; induced lesion; cortex; motor; brain; adult
AB Despite recent advances, stroke remains a leading cause of neurological disability with the vast majority of victims being the elderly, who exhibit more severe neurological deficits and a reduced capacity to recover from these disabilities in comparison to young stroke survivors. The objective of the present study was to develop a model of focal ischemic stroke in aged rats using endothelin-1 (ET-1) to produce low mortality rates as well as reliable, robust sensorimotor deficits that resemble functional impairments associated with stroke in humans. Here, we studied the functional and histological outcome following unilateral ET-1 infusions into the sensorimotor cortex of aged rats (20-23 months old). This procedure resulted in low mortality rates (13.3%) and no loss in body weight one week following surgery. Functional assessment was performed using a number of reliable behavioural tests: staircase test (fine motor function), horizontal ladder (skilled locomotion), bilateral tactile stimulation test (somatosensory function) and cylinder test (postural weight support). Following ET-1 induced stroke, all tests demonstrated large and sustained sensorimotor deficits in both forelimb and hindlimb function that failed to improve over the 28-day testing period. In addition, histological assessment revealed a substantial loss of retrogradely labelled corticospinal neurons in the ipsilesional hemisphere following stroke. Our results establish a model for the use of aged rats in future preclinical studies, which will enhance assessment of the long-term benefit of potential neural repair and regenerative strategies. (C) 2009 Elsevier Inc. All rights reserved.
C1 [Soleman, Sara; Yip, Ping; Moon, Lawrence] Kings Coll London, Neurorestorat Grp, Wolfson Ctr Age Related Dis, London SE1 1UL, England.
   [Leasure, J. Leigh] Univ Houston, Dept Psychol & Biol & Biochem, Houston, TX 77204 USA.
RP Moon, L (通讯作者)，Kings Coll London, Neurorestorat Grp, Wolfson Ctr Age Related Dis, Guys Campus,16-18 Newcomen St, London SE1 1UL, England.
EM lawrence.moon@kcl.ac.uk
FU Medical Research Council [G0600998]; MRC [G0600998] Funding Source: UKRI
CR Adams F, 1994, PHYSIOL BEHAV, V55, P947, DOI 10.1016/0031-9384(94)90084-1
   Adkins D, 2004, NEUROSCIENCE, V128, P473, DOI 10.1016/j.neuroscience.2004.07.019
   Alloway K, 2003, BRAIN RES, V968, P54, DOI 10.1016/S0006-8993(02)04265-8
   [anonymous] , 2005, RAT BRAIN STEREOTAXI, V0, P0
   Badan I, 2003, J CEREBR BLOOD F MET, V23, P845, DOI 10.1097/01.WCB.0000071883.63724.A7
   Barritt A, 2006, J NEUROSCI, V26, P10856, DOI 10.1523/JNEUROSCI.2980-06.2006
   Biernaskie J, 2005, EUR J NEUROSCI, V21, P989, DOI 10.1111/j.1460-9568.2005.03899.x
   Bourassa J, 1995, EUR J NEUROSCI, V7, P19, DOI 10.1111/j.1460-9568.1995.tb01016.x
   Bradbury E, 2002, NATURE, V416, P636, DOI 10.1038/416636a
   Buchan A, 1992, BRAIN RES, V574, P171, DOI 10.1016/0006-8993(92)90814-P
   Buga A, 2008, J CELL MOL MED, V12, P2731, DOI 10.1111/j.1582-4934.2008.00252.x
   Carroll K, 2001, HLTH STAT Q, V12, P18
   Cox R, 1983, MECH AGEING DEV, V23, P21, DOI 10.1016/0047-6374(83)90096-9
   Davis M, 1995, STROKE, V26, P1072, DOI 10.1161/01.STR.26.6.1072
   Dittmar M, 2003, STROKE, V34, P2252, DOI 10.1161/01.STR.0000083625.54851.9A
   Donnan G, 2008, LANCET, V371, P1612, DOI 10.1016/S0140-6736(08)60694-7
   Faul F, 2007, BEHAV RES METHODS, V39, P175, DOI 10.3758/BF03193146
   Fisher M, 2003, ANN NEUROL, V53, P10, DOI 10.1002/ana.10407
   Fisher M, 2009, STROKE, V40, P2244, DOI 10.1161/STROKEAHA.108.541128
   Frost S, 2006, BEHAV BRAIN RES, V169, P206, DOI 10.1016/j.bbr.2006.01.014
   Futrell N, 1991, STROKE, V22, P1582, DOI 10.1161/01.STR.22.12.1582
   Fuxe K, 1997, NEUROREPORT, V8, P2623, DOI 10.1097/00001756-199707280-00040
   Fuxe K, 1992, EXP BRAIN RES, V88, P131, DOI 10.1007/BF02259134
   Garcia J, 1995, STROKE, V26, P636, DOI 10.1161/01.STR.26.4.636
   Gilmour G, 2004, BEHAV BRAIN RES, V150, P171, DOI 10.1016/j.bbr.2003.07.006
   Gladstone D, 2002, STROKE, V33, P2123, DOI 10.1161/01.STR.0000025518.34157.51
   Gonzalez C, 2004, EUR J NEUROSCI, V20, P3442, DOI 10.1111/j.1460-9568.2004.03751.x
   Gross P, 1993, J CARDIOVASC PHARM, V22, P0, DOI 10.1097/00005344-199322008-00074
   Hachinski V, 1992, ARCH NEUROL-CHICAGO, V49, P690, DOI 10.1001/archneur.1992.00530310032009
   Hama H, 1997, J NEUROSCI RES, V47, P590, DOI 10.1002/(SICI)1097-4547(19970315)47:6<590::AID-JNR4>3.0.CO;2-8
   Hsu J, 2006, EXP NEUROL, V201, P479, DOI 10.1016/j.expneurol.2006.05.003
   Hsu J, 2005, EUR J NEUROSCI, V22, P2069, DOI 10.1111/j.1460-9568.2005.04370.x
   Kanemitsu H, 2002, J CEREBR BLOOD F MET, V22, P1196, DOI 10.1097/01.wcb.0000037992.07114.95
   Kelly-hayes M, 2003, J STROKE CEREBROVASC DIS, V12, P119, DOI 10.1016/S1052-3057(03)00042-9
   Kinsella K, 2005, J AM GERIATR SOC, V53, P0, DOI 10.1111/j.1532-5415.2005.53494.x
   Lemon R, 2005, MUSCLE NERVE, V32, P261, DOI 10.1002/mus.20333
   Li S, 2006, NEUROBIOL DIS, V23, P362, DOI 10.1016/j.nbd.2006.03.011
   Lindner M, 2003, J NEUROSCI, V23, P10913
   Markus T, 2005, ANN NEUROL, V58, P950, DOI 10.1002/ana.20676
   Metz G, 2002, J NEUROSCI METH, V115, P169, DOI 10.1016/S0165-0270(02)00012-2
   Millikan C, 1992, STROKE, V23, P795, DOI 10.1161/01.STR.23.6.795
   Montoya C, 1991, J NEUROSCI METH, V36, P219, DOI 10.1016/0165-0270(91)90048-5
   Ohara P, 1985, J NEUROCYTOL, V14, P365, DOI 10.1007/BF01217752
   Palacios B, 1997, EUR J PHARMACOL, V327, P183, DOI 10.1016/S0014-2999(97)89659-8
   Paxinos G, 1985, J NEUROSCI METH, V13, P139, DOI 10.1016/0165-0270(85)90026-3
   Schallert T, 1984, BEHAV NEUROSCI, V98, P518
   Schallert T, 2000, NEUROPHARMACOLOGY, V39, P777, DOI 10.1016/S0028-3908(00)00005-8
   Schallert T, 1982, PHARMACOL BIOCHEM BE, V16, P455, DOI 10.1016/0091-3057(82)90452-X
   Sharkey J, 1995, J NEUROSCI METH, V60, P125, DOI 10.1016/0165-0270(95)00003-D
   Sharkey J, 1994, J AUTONOM NERV SYST, V49, P0
   Starkey M, 2005, EXP NEUROL, V195, P524, DOI 10.1016/j.expneurol.2005.06.017
   Sutherland G, 1996, STROKE, V27, P1663, DOI 10.1161/01.STR.27.9.1663
   Tennant K, 2009, J NEUROSCI METH, V181, P18, DOI 10.1016/j.jneumeth.2009.04.009
   Wang L, 1995, STROKE, V26, P2087, DOI 10.1161/01.STR.26.11.2087
   Wang R, 2003, GERONTOLOGY, V49, P27, DOI 10.1159/000066505
   Ward N, 2005, INT J PSYCHOPHYSIOL, V58, P158, DOI 10.1016/j.ijpsycho.2005.02.009
   Williams M, 1994, EUR J NEUROSCI, V6, P429, DOI 10.1111/j.1460-9568.1994.tb00286.x
   Windle V, 2006, EXP NEUROL, V201, P324, DOI 10.1016/j.expneurol.2006.04.012
   Yager J, 2006, BEHAV BRAIN RES, V173, P171, DOI 10.1016/j.bbr.2006.06.019
   Yanagisawa M, 1988, J HYPERTENS, V6, P0, DOI 10.1097/00004872-198812040-00056
   Zhang L, 2000, J NEUROL SCI, V174, P141, DOI 10.1016/S0022-510X(00)00268-9
   Zhang Z, 1997, J NEUROSCI, V17, P6365
   Zhao C, 2005, BEHAV BRAIN RES, V156, P85, DOI 10.1016/j.bbr.2004.05.011
NR 63
TC 45
Z9 48
U1 0
U2 7
PU ACADEMIC PRESS INC ELSEVIER SCIENCE
PI SAN DIEGO
PA 525 B ST, STE 1900, SAN DIEGO, CA 92101-4495 USA
SN 0014-4886
EI 
J9 EXP NEUROL
PD MAR 15
PY 2010
VL 222
IS 1
BP 13
EP 24
DI 10.1016/j.expneurol.2009.11.007
PG 12
WC Neurosciences
SC Neurosciences & Neurology
GA 565PO
UT WOS:000275306600004
PM 19913535
ER

PT J
AU French, Beverley
   Thomas, Lois
   Leathley, Michael
   Sutton, Christopher
   Mcadam, Joanna
   Forster, Anne
   Langhorne, Peter
   Price, Christopher
   Walker, Andrew
   Watkins, Caroline
AF French, Beverley
   Thomas, Lois
   Leathley, Michael
   Sutton, Christopher
   Mcadam, Joanna
   Forster, Anne
   Langhorne, Peter
   Price, Christopher
   Walker, Andrew
   Watkins, Caroline
TI DOES REPETITIVE TASK TRAINING IMPROVE FUNCTIONAL ACTIVITY AFTER STROKE? A COCHRANE SYSTEMATIC REVIEW AND META-ANALYSIS
SO JOURNAL OF REHABILITATION MEDICINE
LA English
DT Review
DE stroke; physical therapy modalities; recovery of function; task performance and analysis; motor activity; activities of daily living
ID arm function; upper-limb; exercise therapy; recovery; rehabilitation; intervention; performance; mobility; program; bobath
AB Objective: To determine if repetitive task training after stroke improves functional activity. Design: Systematic review and meta-analysis of trials comparing repetitive task training with attention control or usual care. Data sources: The Cochrane Stroke Trials Register, electronic databases of published, unpublished and non-English language papers; conference proceedings, reference lists, and trial authors. Review methods: Included studies were randomized/quasi-randomized trials in adults after stroke where an active motor sequence aiming to improve functional activity was performed repetitively within a single training session. We used Cochrane Collaboration methods, resources, and software. Results: We included 14 trials with 17 intervention-control pairs and 659 participants. Results were statistically significant for walking distance (mean difference 54.6, 95%, confidence interval (95% CI) 17.5, 91.7); walking speed (standardized mean difference (SMD) 0.29, 95% CI 0.04, 0.53); sit-to-stand (standard effect estimate 0.35, 95% CI 0.13, 0.56), and activities of daily living: SMD 0.29, 95% CI 0.07, 0.51; and of borderline statistical significance for measures of walking ability (SMD 0.25, 95% CI 0.00, 0.51), and global motor function (SMD 0.32, 95% CI -0.01, 0.66). There were no statistically significant differences for hand/arm functional activity, lower limb functional activity scales, or sitting/standing balance/reach. Conclusion: Repetitive task training resulted in modest improvement across a range of lower limb outcome measures, but not upper limb outcome measures. Training may he sufficient to have a small impact on activities of daily living. Interventions involving elements of repetition and task training are diverse and difficult to classify: the results presented are specific to trials where both elements are clearly present in the intervention, without major confounding by other potential mechanisms of action.
C1 [French, Beverley; Thomas, Lois; Leathley, Michael; McAdam, Joanna; Watkins, Caroline] Univ Cent Lancashire, Sch Nursing & Caring Sci, Preston PR1 2HE, Lancs, England.
   [Sutton, Christopher] Univ Cent Lancashire, Sch Publ Hlth & Clin Sci, Preston PR1 2HE, Lancs, England.
   [Forster, Anne] Univ Leeds, Acad Unit Elderly Care & Rehabil, Leeds, W Yorkshire, England.
   [Langhorne, Peter] Univ Glasgow, Acad Sect Geriatr Med, Glasgow, Lanark, Scotland.
   [Price, Christopher] Northumbria Healthcare NHS Trust, Elderly Serv, Newcastle Upon Tyne, Tyne & Wear, England.
   [Price, Christopher] Newcastle Univ, Sch Populat & Hlth Sci, Newcastle Upon Tyne NE1 7RU, Tyne & Wear, England.
   [Walker, Andrew] Univ Glasgow, Fac Med, Glasgow, Lanark, Scotland.
RP French, B (通讯作者)，Univ Cent Lancashire, Sch Nursing & Caring Sci, Brook 434, Preston PR1 2HE, Lancs, England.
EM bfrench1@uclan.ac.uk
FU NHS R&D Health Technology [05/17/04 (13)]; National Institute for Health Research [05/17/04] Funding Source: researchfish
CR Barreca S, 2003, NEUROREHAB NEURAL RE, V17, P220, DOI 10.1177/0888439003259415
   Barreca S, 2004, J GERIATR PHYS THER, V27, P59, DOI 10.1519/00139143-200408000-00004
   Blennerhassett J, 2004, AUST J PHYSIOTHER, V50, P219, DOI 10.1016/S0004-9514(14)60111-2
   De SM, 2001, ARCH PHYS MED REHAB, V82, P793, DOI 10.1053/apmr.2001.0820793
   Dean C, 2000, ARCH PHYS MED REHAB, V81, P409, DOI 10.1053/mr.2000.3839
   Dean C, 1997, STROKE, V28, P722, DOI 10.1161/01.STR.28.4.722
   Deeks J, 2005, COCHRANE HDB SYSTEMA, V0, P0
   French B, 2008, HEALTH TECHNOL ASSES, V12, P1
   French B, 2007, COCHRANE DB SYST REV, V0, P0, DOI DOI 10.1002/14651858.CD006073.pub2
   Heller A, 1987, J NEUROL NEUROSUR PS, V50, P714, DOI 10.1136/jnnp.50.6.714
   Higgins J, 2006, CLIN REHABIL, V20, P296, DOI 10.1191/0269215505cr943oa
   Howe T, 2005, CLIN REHABIL, V19, P45, DOI 10.1191/0269215505cr786oa
   Kwakkel G, 2004, STROKE, V35, P2529, DOI 10.1161/01.STR.0000143153.76460.7d
   Kwakkel G, 1999, LANCET, V354, P191, DOI 10.1016/S0140-6736(98)09477-X
   Kwakkel G, 2008, NEUROREHAB NEURAL RE, V22, P111, DOI 10.1177/1545968307305457
   Langhammer B, 2000, CLIN REHABIL, V14, P361, DOI 10.1191/0269215500cr338oa
   Lawrence E, 2001, STROKE, V32, P1279, DOI 10.1161/01.STR.32.6.1279
   Lord S, 2004, ARCH PHYS MED REHAB, V85, P234, DOI 10.1016/j.apmr.2003.05.002
   Mcclellan R, 2004, AUST J PHYSIOTHER, V50, P163, DOI 10.1016/S0004-9514(14)60154-9
   Moher D, 1999, LANCET, V354, P1896, DOI 10.1016/S0140-6736(99)04149-5
   Moseley A, 2005, COCHRANE DB SYST REV, V4, P0
   Nakayama H, 1994, ARCH PHYS MED REHAB, V75, P852, DOI 10.1016/0003-9993(94)90108-2
   Page S, 2004, ARCH PHYS MED REHAB, V85, P14, DOI 10.1016/S0003-9993(03)00481-7
   Prange G, 2006, J REHABIL RES DEV, V43, P171, DOI 10.1682/JRRD.2005.04.0076
   Salbach N, 2004, CLIN REHABIL, V18, P509, DOI 10.1191/0269215504cr763oa
   Sunderland A, 1989, J NEUROL NEUROSUR PS, V52, P1267, DOI 10.1136/jnnp.52.11.1267
   Turton A, 1990, BR J OCCUP THER, V53, P457, DOI 10.1177/030802269005301104
   Van DLJ, 2001, CLIN REHABIL, V15, P20, DOI 10.1191/026921501677557755
   Van PR, 2004, CLIN REHABIL, V18, P833, DOI 10.1191/0269215504cr843oa
   Van VP, 2005, J NEUROL NEUROSUR PS, V76, P503, DOI 10.1136/jnnp.2004.040436
   Wade D, 1983, J NEUROL NEUROSUR PS, V46, P521, DOI 10.1136/jnnp.46.6.521
   Wade D, 1987, J NEUROL NEUROSUR PS, V50, P177, DOI 10.1136/jnnp.50.2.177
   Winstein C, 2004, ARCH PHYS MED REHAB, V85, P620, DOI 10.1016/j.apmr.2003.06.027
   Wolfe C, 2000, BRIT MED BULL, V56, P275, DOI 10.1258/0007142001903120
   Yen J, 2005, ACTA NEUROL TAIWAN, V14, P16
NR 35
TC 122
Z9 134
U1 0
U2 42
PU FOUNDATION REHABILITATION INFORMATION
PI UPPSALA
PA TRADGARDSGATAN 14, UPPSALA, SE-753 09, SWEDEN
SN 1650-1977
EI 
J9 J REHABIL MED
PD JAN 15
PY 2010
VL 42
IS 1
BP 9
EP 15
DI 10.2340/16501977-0473
PG 7
WC Rehabilitation; Sport Sciences
SC Rehabilitation; Sport Sciences
GA 549IN
UT WOS:000274041600003
PM 20111838
ER

PT J
AU Moore, JL
   Roth, EJ
   Killian, Clyde
   Hornby, TG
AF Moore, Jennifer
   Roth, Elliot
   Killian, Clyde
   Hornby, T
TI Locomotor Training Improves Daily Stepping Activity and Gait Efficiency in Individuals Poststroke Who Have Reached a "Plateau" in Recovery
SO STROKE
LA English
DT Article
DE functional recovery; physiotherapy; stroke recovery; locomotion
ID body-weight support; stroke patient; ambulatory activity; treadmill; rehabilitation; community; walking; trial; balance; fitness
AB Background and Purpose-Individuals with chronic stroke often demonstrate a "plateau," or deceleration of motor recovery, which may lead to discharge from physical therapy (PT). However, numerous studies report improvements in motor function when individuals are provided intensive practice of motor tasks. We suggest that reduced task-specific walking practice during clinical PT contributes to limited gains in ambulatory function in those with a perceived plateau poststroke, and suggest that further gains can be realized if intensive stepping, or locomotor training (LT) is provided after discharge. Methods-Twenty subjects with chronic stroke completed a repeated baseline measures, randomized crossover trial in which walking performance was assessed during the last 4 weeks of clinical PT before discharge secondary to reaching a plateau, followed by 4 weeks of intensive LT and 4 weeks of no intervention. Outcome measures included clinical and physiological (metabolic) measures of walking overground and on a treadmill, and measures of daily stepping activity in the home and community, including during clinical PT and subsequent LT sessions. Results-Stepping practice was more than 4-fold higher during LT versus clinical PT sessions, with significant improvements in daily stepping and gait efficiency only after LT. Changes in daily stepping after clinical PT and intensive LT were correlated (P < 0.001) with the amount of stepping practice received during these interventions. Conclusions-Intensive LT results in improved daily stepping in individuals poststroke who have been discharged from PT because of a perceived plateau in motor function. These improvements may be related to the amount and intensity of stepping practice. (Stroke. 2010;41:129-135.)
C1 [Hornby, T. George] Univ Illinois, Dept Phys Therapy, Chicago, IL 60612 USA.
   [Moore, Jennifer L.; Roth, Elliot J.; Hornby, T. George] Rehabil Inst Chicago, Sensory Motor Performance Program, Chicago, IL USA.
   [Roth, Elliot J.; Hornby, T. George] Northwestern Univ, Feinberg Sch Med, Dept Phys Med & Rehabil, Chicago, IL 60611 USA.
   [Killian, Clyde] Univ Indianapolis, Dept Phys Therapy, Indianapolis, IN USA.
RP Hornby, TG (通讯作者)，Univ Illinois, Dept Phys Therapy, 1919 Taylor St,M-C 898, Chicago, IL 60612 USA.
EM tgh@uic.edu
FU National Institute of Disability and Rehabilitation Research, Department of Education [H133B031127]
CR Ada L, 2003, ARCH PHYS MED REHAB, V84, P1486, DOI 10.1016/S0003-9993(03)00349-6
   [anonymous] , 2000, ACSMS GUIDELINES EXE, V0, P0
   Barbeau H, 2003, ARCH PHYS MED REHAB, V84, P1458, DOI 10.1016/S0003-9993(03)00361-7
   Busse M, 2006, J NEUROL NEUROSUR PS, V77, P359, DOI 10.1136/jnnp.2005.074294
   Duncan P, 2000, NEUROPHARMACOLOGY, V39, P835, DOI 10.1016/S0028-3908(00)00003-4
   Hornby T, 2008, STROKE, V39, P1786, DOI 10.1161/STROKEAHA.107.504779
   Jorgensen H, 1995, ARCH PHYS MED REHAB, V76, P399, DOI 10.1016/S0003-9993(95)80567-2
   Kleim J, 2008, J SPEECH LANG HEAR R, V51, P0, DOI 10.1044/1092-4388(2008/018)
   Lang CE, 2007, J NEUROL PHYS THER, V31, P3
   Lang C, 2009, ARCH PHYS MED REHAB, V90, P1692, DOI 10.1016/j.apmr.2009.04.005
   Lapointe R, 2001, SPINAL CORD, V39, P327, DOI 10.1038/sj.sc.3101167
   Macko R, 2002, MED SCI SPORT EXER, V34, P394, DOI 10.1097/00005768-200203000-00002
   Macko R, 1997, STROKE, V28, P326, DOI 10.1161/01.STR.28.2.326
   Mian O, 2006, ACTA PHYSIOL, V186, P127, DOI 10.1111/j.1748-1716.2006.01522.x
   Michael K, 2009, TOP STROKE REHABIL, V16, P133, DOI 10.1310/tsr1602-133
   Michael K, 2005, ARCH PHYS MED REHAB, V86, P1552, DOI 10.1016/j.apmr.2004.12.026
   Moore J, 2009, AM PHYS THER ASS COM, V0, P0
   Page S, 2004, ARCH PHYS MED REHAB, V85, P1377, DOI 10.1016/j.apmr.2003.12.031
   Plummer P, 2007, NEUROREHAB NEURAL RE, V21, P137, DOI 10.1177/1545968306295559
   Pohl M, 2002, STROKE, V33, P553, DOI 10.1161/hs0202.102365
   Tudor-locke C, 2004, SPORTS MED, V34, P1, DOI 10.2165/00007256-200434010-00001
   Visintin M, 1998, STROKE, V29, P1122, DOI 10.1161/01.STR.29.6.1122
   Wolf S, 2006, JAMA-J AM MED ASSOC, V296, P2095, DOI 10.1001/jama.296.17.2095
NR 23
TC 141
Z9 141
U1 0
U2 10
PU LIPPINCOTT WILLIAMS & WILKINS
PI PHILADELPHIA
PA TWO COMMERCE SQ, 2001 MARKET ST, PHILADELPHIA, PA 19103 USA
SN 0039-2499
EI 
J9 STROKE
PD JAN 15
PY 2010
VL 41
IS 1
BP 129
EP 135
DI 10.1161/STROKEAHA.109.563247
PG 7
WC Clinical Neurology; Peripheral Vascular Disease
SC Neurosciences & Neurology; Cardiovascular System & Cardiology
GA 537DO
UT WOS:000273093400022
PM 19910547
ER

PT J
AU Lo, AC
   Guarino, PD
   Richards, LG
   Haselkorn, JK
   Wittenberg, GF
   Federman, DG
   Ringer, RJ
   Wagner, TH
   Krebs, HI
   Volpe, BT
   Bever, CT
   Bravata, DM
   Duncan, PW
   Corn, BH
   Maffucci, AD
   Nadeau, SE
   Conroy, SS
   Powell, JM
   Huang, GD
   Peduzzi, Peter
AF Lo, Albert
   Guarino, Peter
   Richards, Lorie
   Haselkorn, Jodie
   Wittenberg, George
   Federman, Daniel
   Ringer, Robert
   Wagner, Todd
   Krebs, Hermano
   Volpe, Bruce
   Bever, Christopher, Jr.
   Bravata, Dawn
   Duncan, Pamela
   Corn, Barbara
   Maffucci, Alysia
   Nadeau, Stephen
   Conroy, Susan
   Powell, Janet
   Huang, Grant
   Peduzzi, Peter
TI Robot-Assisted Therapy for Long-Term Upper-Limb Impairment after Stroke
SO NEW ENGLAND JOURNAL OF MEDICINE
LA English
DT Article
ID constraint-induced movement; randomized controlled-trial; clinical-trial; upper extremity; single-blind; forced use; rehabilitation; information; recovery; impact
AB BACKGROUND Effective rehabilitative therapies are needed for patients with long-term deficits after stroke. METHODS In this multicenter, randomized, controlled trial involving 127 patients with moderate-to-severe upper-limb impairment 6 months or more after a stroke, we randomly assigned 49 patients to receive intensive robot-assisted therapy, 50 to receive intensive comparison therapy, and 28 to receive usual care. Therapy consisted of 36 1-hour sessions over a period of 12 weeks. The primary outcome was a change in motor function, as measured on the Fugl-Meyer Assessment of Sensorimotor Recovery after Stroke, at 12 weeks. Secondary outcomes were scores on the Wolf Motor Function Test and the Stroke Impact Scale. Secondary analyses assessed the treatment effect at 36 weeks. RESULTS At 12 weeks, the mean Fugl-Meyer score for patients receiving robot-assisted therapy was better than that for patients receiving usual care (difference, 2.17 points; 95% confidence interval [CI], -0.23 to 4.58) and worse than that for patients receiving intensive comparison therapy (difference, -0.14 points; 95% CI, -2.94 to 2.65), but the differences were not significant. The results on the Stroke Impact Scale were significantly better for patients receiving robot-assisted therapy than for those receiving usual care (difference, 7.64 points; 95% CI, 2.03 to 13.24). No other treatment comparisons were significant at 12 weeks. Secondary analyses showed that at 36 weeks, robot-assisted therapy significantly improved the Fugl-Meyer score (difference, 2.88 points; 95% CI, 0.57 to 5.18) and the time on the Wolf Motor Function Test (difference, -8.10 seconds; 95% CI, -13.61 to -2.60) as compared with usual care but not with intensive therapy. No serious adverse events were reported. CONCLUSIONS In patients with long-term upper-limb deficits after stroke, robot-assisted therapy did not significantly improve motor function at 12 weeks, as compared with usual care or intensive therapy. In secondary analyses, robot-assisted therapy improved outcomes over 36 weeks as compared with usual care but not with intensive therapy. (ClinicalTrials.gov number, NCT00372411.)
C1 [Lo, Albert C.] Brown Univ, Providence Vet Affairs Med Ctr, Providence, RI 02909 USA.
   [Lo, Albert C.] Brown Univ, Ctr Restorat & Regenerat Med, VA Res & Dev Ctr Excellence, Providence, RI 02909 USA.
   [Guarino, Peter D.; Corn, Barbara H.; Maffucci, Alysia D.; Peduzzi, Peter] VA Cooperat Studies Program Coordinating Ctr, West Haven, CT USA.
   [Federman, Daniel G.] VA Connecticut Healthcare Syst, West Haven, CT USA.
   [Federman, Daniel G.] Yale Univ, New Haven, CT USA.
   [Richards, Lorie G.; Nadeau, Stephen E.] N Florida S Georgia Vet Hlth Syst, Gainesville, FL USA.
   [Richards, Lorie G.; Nadeau, Stephen E.] Univ Florida, Gainesville, FL USA.
   [Haselkorn, Jodie K.; Powell, Janet M.] VA Puget Sound Healthcare Syst, Seattle, WA USA.
   [Haselkorn, Jodie K.; Powell, Janet M.] Univ Washington, Dept Rehabil Med, Seattle, WA 98195 USA.
   [Wittenberg, George F.] VAMC Baltimore Geriatr Res Educ & Clin Ctr, Baltimore, MD USA.
   [Wittenberg, George F.; Bever, Christopher T., Jr.] Univ Maryland, Sch Med, Dept Neurol, Baltimore, MD 21201 USA.
   [Bever, Christopher T., Jr.] VA Maryland Healthcare Syst, Res Serv, Baltimore, MD USA.
   [Conroy, Susan S.] VAMC, Baltimore, MD USA.
   [Ringer, Robert J.] Clin Res Pharm Coordinating Ctr, VA Cooperat Studies Program, Albuquerque, NM USA.
   [Wagner, Todd H.] VA Palo Alto Healthcare Syst, Hlth Econ Resource Ctr, Menlo Pk, CA USA.
   [Krebs, Hermano I.] MIT, Cambridge, MA 02139 USA.
   [Volpe, Bruce T.] Cornell Univ, Weill Med Coll, Burke Med Res Inst, White Plains, NY USA.
   [Bravata, Dawn M.] Richard L Roudebush VAMC, Indianapolis, IN USA.
   [Duncan, Pamela W.] Duke Univ, Doctor Phys Therapy Program, Duke Div, Durham, NC USA.
   [Huang, Grant D.] VA Off Res & Dev Serv, Cooperat Studies Program Cent Off, Washington, DC USA.
RP Lo, AC (通讯作者)，Brown Univ, Providence Vet Affairs Med Ctr, 830 Chalkstone Ave,111N, Providence, RI 02909 USA.
EM albert.lo@va.gov
FU Veterans Affairs Cooperative Studies Program and Rehabilitation Research and Development Service; EUNICE KENNEDY SHRIVER NATIONAL INSTITUTE OF CHILD HEALTH &HUMAN DEVELOPMENT [R01HD045343] Funding Source: NIH RePORTER; NATIONAL INSTITUTE ON AGING [P30AG028747, P30AG028740] Funding Source: NIH RePORTER
CR Atteya AA, 2004, NEUROSCIENCES (RIYADH), V9, P24
   Bohannon R, 1987, PHYS THER, V67, P206, DOI 10.1093/ptj/67.2.206
   Broeks J, 1999, DISABIL REHABIL, V21, P357
   Dromerick A, 2009, NEUROLOGY, V73, P195, DOI 10.1212/WNL.0b013e3181ab2b27
   Dromerick A, 2000, STROKE, V31, P2984, DOI 10.1161/01.STR.31.12.2984
   Duncan P, 2003, ARCH PHYS MED REHAB, V84, P950, DOI 10.1016/S0003-9993(03)00035-2
   Fasoli S, 2003, ARCH PHYS MED REHAB, V84, P477, DOI 10.1053/apmr.2003.50110
   Ferraro M, 2003, NEUROLOGY, V61, P1604, DOI 10.1212/01.WNL.0000095963.00970.68
   Feys H, 1998, STROKE, V29, P785, DOI 10.1161/01.STR.29.4.785
   Fuglmeyer A, 1975, SCAND J REHABIL MED, V7, P13
   Jennison C, 1997, J AM STAT ASSOC, V92, P1330
   Jennison C, 2000, GROUP SEQUENTIAL MET, V0, P0
   Jorgensen H, 1995, ARCH PHYS MED REHAB, V76, P406, DOI 10.1016/S0003-9993(95)80568-0
   Krebs HI, 1998, IEEE TRANS REHABIL ENG, V6, P75, DOI 10.1109/86.662623
   Lan K, 1983, BIOMETRIKA, V70, P659, DOI 10.2307/2336502
   Lan K, 1993, STAT MED, V12, P753, DOI 10.1002/sim.4780120804
   Lang C, 2009, ARCH PHYS MED REHAB, V90, P1692, DOI 10.1016/j.apmr.2009.04.005
   Lloyd-jones D, 2010, CIRCULATION, V121, P0, DOI 10.1161/CIRCULATIONAHA.109.192667
   Lo A, 2009, NEUROREHAB NEURAL RE, V23, P775, DOI 10.1177/1545968309338195
   Lum P, 2002, ARCH PHYS MED REHAB, V83, P952, DOI 10.1053/apmr.2001.33101
   Mehta C, 2001, DRUG INF J, V35, P1095, DOI 10.1177/009286150103500407
   Page S, 2004, ARCH PHYS MED REHAB, V85, P14, DOI 10.1016/S0003-9993(03)00481-7
   Page S, 2008, PHYS THER, V88, P333, DOI 10.2522/ptj.20060029
   Rigler S, 2002, CLIN REHABIL, V16, P420, DOI 10.1191/0269215502cr515oa
   Scharfstein D, 1997, J AM STAT ASSOC, V92, P1342, DOI 10.2307/2965404
   Studenski S, 2004, AGE AGEING, V33, P195, DOI 10.1093/ageing/afh056
   Suputtitada A, 2004, JOURNAL OF THE MEDICAL ASSOCIATION OF THAILAND, V87, P1482
   Taub E, 1993, ARCH PHYS MED REHAB, V74, P347
   Van DLJ, 1999, STROKE, V30, P2369, DOI 10.1161/01.STR.30.11.2369
   Volpe B, 2008, NEUROREHAB NEURAL RE, V22, P305, DOI 10.1177/1545968307311102
   Wolf S, 1989, EXP NEUROL, V104, P125, DOI 10.1016/S0014-4886(89)80005-6
   Wolf S, 2006, JAMA-J AM MED ASSOC, V296, P2095, DOI 10.1001/jama.296.17.2095
NR 32
TC 809
Z9 856
U1 18
U2 264
PU MASSACHUSETTS MEDICAL SOC
PI WALTHAM
PA WALTHAM WOODS CENTER, 860 WINTER ST,, WALTHAM, MA 02451-1413 USA
SN 0028-4793
EI 
J9 NEW ENGL J MED
PD MAY 13
PY 2010
VL 362
IS 19
BP 1772
EP 1783
DI 10.1056/NEJMoa0911341
PG 12
WC Medicine, General & Internal
SC General & Internal Medicine
GA 594RQ
UT WOS:000277555500004
PM 20400552
ER

PT J
AU Liu, X.
   Li, L.
   Tian, W.
   Zhao, C.
   Dogra, V.
AF Liu, X
   Li, L
   Tian, W
   Zhao, C
   Dogra, V
TI Quantitative diffusion tensor imaging for evaluation of motor function in patients with brain infarcts
SO ACTA NEUROLOGICA SCANDINAVICA
LA English
DT Article
DE cerebral vascular disease; neuroimaging; rehabilitation; stroke
ID corticospinal tract injury; wallerian degeneration; water diffusion; pyramidal tract; early-stage; stroke; tractography; mri
AB Objective - To evaluate the quantitative diffusion value in ipsilateral cerebral peduncle of patients with differing motor function abilities and analyse the thresholds discriminating the poor motor function disability. Method - Twenty-nine patients who previously suffered stroke underwent diffusion tensor imaging examinations. Motor function was evaluated 8 months after the event. The ipsilateral apparent diffusion coefficient (ADC) and fractional anisotropy (FA) of cerebral peduncle and ADC ratio and FA ratio of patients with different motor function scales were analysed. Results - The ipsilateral FA value and FA ratio were distinctly different in patients with different motor function scales, and significantly correlated with the motor function scales. There was no significant difference of ipsilateral ADC and ADC ratio, and neither had correlation with motor function scale. The patients with poor motor function scale could be discriminated by the cutoff value of ipsilateral FA of 0.453 and FA ratio of 0.623 with sensitivity of 90%, 75% and specificity of 88.9%, 88.9% respectively. Conclusions - The ipsilateral FA value and FA ratio were feasible and better imaging indices in discriminating patients with poor motor function ability.
C1 [Liu, X.; Tian, W.; Dogra, V.] Univ Rochester, Sch Med & Dent, Dept Imaging Sci, Rochester, NY 14642 USA.
   [Liu, X.] Beijing Tiantan Hosp, Dept Neuroradiol, Beijing, Peoples R China.
   [Li, L.; Zhao, C.] Beijing Tiantan Hosp, Dept Neurol, Beijing, Peoples R China.
RP Liu, X (通讯作者)，Univ Rochester, Sch Med & Dent, Dept Imaging Sci, 601 Elmwood Ave,POB 648, Rochester, NY 14642 USA.
EM xiang_liu@urmc.rochester.edu
CR Ahn Y, 2006, NEUROREPORT, V17, P987, DOI 10.1097/01.wnr.0000220128.01597.e0
   Beaulieu C, 1994, MAGNET RESON MED, V31, P394, DOI 10.1002/mrm.1910310408
   Beaulieu C, 1994, MAGNET RESON MED, V32, P579, DOI 10.1002/mrm.1910320506
   Brunnstrom S, 1966, PHYS THER, V46, P357
   Castillo M, 1999, J COMPUT ASSIST TOMO, V23, P1004, DOI 10.1097/00004728-199911000-00034
   Cho S, 2007, NEUROSCI LETT, V426, P123, DOI 10.1016/j.neulet.2007.08.049
   Cho S, 2007, NEUROSCI LETT, V421, P142, DOI 10.1016/j.neulet.2007.04.052
   Fukui K, 1994, STROKE, V25, P1207, DOI 10.1161/01.STR.25.6.1207
   Kirton A, 2007, STROKE, V38, P974, DOI 10.1161/01.STR.0000258101.67119.72
   Kuhn M, 1989, RADIOLOGY, V172, P179, DOI 10.1148/radiology.172.1.2740501
   Lai C, 2007, BRIT J RADIOL, V80, P782, DOI 10.1259/bjr/99366083
   Liang Z, 2007, J NEUROL NEUROSUR PS, V78, P581, DOI 10.1136/jnnp.2006.099077
   Liu X, 2007, PROCEEDINGS OF THE 14TH CONFERENCE OF INTERNATIONAL LINEAR ALGEBRA SOCIETY, V0, P186
   Maeda T, 2005, BRAIN AND NERVE (TOKYO), V57, P27
   Mazumdar A, 2003, AM J NEURORADIOL, V24, P1057
   Moller M, 2007, J NEUROL NEUROSUR PS, V78, P587, DOI 10.1136/jnnp.2006.100248
   Pierpaoli C, 2001, NEUROIMAGE, V13, P1174, DOI 10.1006/nimg.2001.0765
   Thomalla G, 2004, NEUROIMAGE, V22, P1767, DOI 10.1016/j.neuroimage.2004.03.041
   Watanabe H, 1992, TOHOKU J EXP MED, V166, P471, DOI 10.1620/tjem.166.471
   Werring D, 2000, J NEUROL NEUROSUR PS, V69, P269, DOI 10.1136/jnnp.69.2.269
NR 20
TC 8
Z9 9
U1 0
U2 2
PU WILEY
PI HOBOKEN
PA 111 RIVER ST, HOBOKEN 07030-5774, NJ USA
SN 0001-6314
EI 
J9 ACTA NEUROL SCAND
PD MAY 15
PY 2010
VL 121
IS 5
BP 315
EP 319
DI 10.1111/j.1600-0404.2009.01254.x
PG 5
WC Clinical Neurology
SC Neurosciences & Neurology
GA 583QZ
UT WOS:000276695100004
PM 20047565
ER

PT J
AU Kwak, SY
   Yeo, SS
   Choi, BY
   Chang, CH
   Jang, SH
AF Kwak, So
   Yeo, Sang
   Choi, Byung
   Chang, Chul
   Jang, Sung
TI Corticospinal Tract Change in the Unaffected Hemisphere at the Early Stage of Intracerebral Hemorrhage: A Diffusion Tensor Tractography Study
SO EUROPEAN NEUROLOGY
LA English
DT Article
DE Diffusion tensor imaging; Stroke; Brain plasticity; Motor recovery; Hemiparesis
ID transcranial magnetic stimulation; age-related degradation; fiber tracking; cortical reorganization; hemiparetic stroke; pyramidal tract; recovery; brain; disinhibition; infarction
AB Objectives: Contribution by the unaffected hemisphere is one of the motor recovery mechanisms following stroke. We attempted to investigate changes in the corticospinal tract (CST) in the unaffected hemisphere at the early stage in patients with intracerebral hemorrhage (ICH), using diffusion tensor tractography (DTT). Subjects and Methods: Fifty-three consecutive hemiparetic patients and 40 age-and sex-matched control subjects were enrolled. DTT was performed using a 1.5-tesla system at the early stage of ICH (7-28 days after onset). We measured the fiber number, fractional anisotropy and apparent diffusion coefficient of CST tractography in the unaffected hemisphere, and assessed the motor function of the affected extremities. Results: The fiber number of the CST in the unaffected hemisphere of the patient group was higher than that of the control group (p = 0.000). In contrast, the fractional anisotropy value was lower than that of the control group (p = 0.018). However, there were no significant differences in the apparent diffusion coefficient values between the 2 groups (p = 0.654). Conclusions: We demonstrated that the CST in the unaffected hemisphere was changed at the early stage in patients with ICH, using DTT. Copyright (C) 2010 S. Karger AG, Basel
C1 [Kwak, So Young; Yeo, Sang Seok; Jang, Sung Ho] Yeungnam Univ, Coll Med, Dept Phys Med & Rehabil, Taegu 705717, South Korea.
   [Choi, Byung Yeon; Chang, Chul Hoon] Yeungnam Univ, Coll Med, Dept Neurosurg, Taegu 705717, South Korea.
RP Jang, SH (通讯作者)，Yeungnam Univ, Coll Med, Dept Phys Med & Rehabil, 317-1 Daemyungdong, Taegu 705717, South Korea.
EM strokerehab@hanmail.net
FU Korean Government [KRF2008-314-E00173]
CR Alexander A, 2007, NEUROTHERAPEUTICS, V4, P316, DOI 10.1016/j.nurt.2007.05.011
   Basser P, 1996, J MAGN RESON SER B, V111, P209, DOI 10.1016/j.jmr.2011.09.022
   Calautti C, 2001, STROKE, V32, P2534, DOI 10.1161/hs1101.097401
   Cramer S, 1997, STROKE, V28, P2518, DOI 10.1161/01.STR.28.12.2518
   Cunha I, 2002, AM J PHYS MED REHAB, V81, P848, DOI 10.1097/00002060-200211000-00008
   Demeurisse G, 1980, EUR NEUROL, V19, P382, DOI 10.1159/000115178
   Duque J, 2005, NEUROIMAGE, V28, P940, DOI 10.1016/j.neuroimage.2005.06.033
   Fuji Y, 2003, J NEUROSURG, V98, P64, DOI 10.3171/jns.2003.98.1.0064
   Gossl C, 2002, NEUROIMAGE, V16, P378, DOI 10.1006/nimg.2002.1055
   Han B, 2007, NEUROREHABILITATION, V22, P151
   Jang S, 2003, NEUROREPORT, V14, P1305, DOI 10.1097/01.wnr.0000078700.79393.09
   Jang S, 2001, ARCH PHYS MED REHAB, V82, P1733, DOI 10.1053/apmr.2001.25101
   Jang S, 2009, NEUROREHABILITATION, V24, P159, DOI 10.3233/NRE-2009-0464
   Kunimatsu A, 2004, MAGN RESON MED SCI, V3, P11, DOI 10.2463/mrms.3.11
   Lee S, 2005, RADIOGRAPHICS, V25, P53, DOI 10.1148/rg.251045085
   Liepert J, 2000, MUSCLE NERVE, V23, P1761, DOI 10.1002/1097-4598(200011)23:11<1761::AID-MUS14>3.0.CO;2-M
   Manganotti P, 2002, CLIN NEUROPHYSIOL, V113, P936, DOI 10.1016/S1388-2457(02)00062-7
   Marshall R, 2000, STROKE, V31, P656, DOI 10.1161/01.STR.31.3.656
   Mori S, 1999, ANN NEUROL, V45, P265, DOI 10.1002/1531-8249(199902)45:2<265::AID-ANA21>3.0.CO;2-3
   Netz J, 1997, BRAIN, V120, P1579, DOI 10.1093/brain/120.9.1579
   Schlaug G, 2009, ANN NY ACAD SCI, V1169, P385, DOI 10.1111/j.1749-6632.2009.04587.x
   Silvestrini M, 1995, NEUROLOGY, V45, P1815, DOI 10.1212/WNL.45.10.1815
   Skoglund T, 2008, ACTA RADIOL, V49, P98, DOI 10.1080/02841850701561372
   Son S, 2009, NEUROSCI LETT, V451, P94, DOI 10.1016/j.neulet.2008.12.033
   Stadlbauer A, 2007, AM J NEURORADIOL, V28, P462
   Stadlbauer A, 2008, RADIOLOGY, V247, P179, DOI 10.1148/radiol.2471070707
   Stadlbauer A, 2008, EUR RADIOL, V18, P130, DOI 10.1007/s00330-007-0733-8
   Sullivan E, 2006, CEREB CORTEX, V16, P1030, DOI 10.1093/cercor/bhj045
   Turton A, 1996, ELECTROMYOGR MOTOR C, V101, P316, DOI 10.1016/0924-980X(96)95560-5
   Wakana S, 2004, RADIOLOGY, V230, P77, DOI 10.1148/radiol.2301021640
   Yamada K, 2007, RADIOLOGY, V242, P840, DOI 10.1148/radiol.2423060297
NR 31
TC 59
Z9 68
U1 0
U2 2
PU KARGER
PI BASEL
PA ALLSCHWILERSTRASSE 10, CH-4009 BASEL, SWITZERLAND
SN 0014-3022
EI 
J9 EUR NEUROL
PD JUN 15
PY 2010
VL 63
IS 3
BP 149
EP 153
DI 10.1159/000281108
PG 5
WC Clinical Neurology; Neurosciences
SC Neurosciences & Neurology
GA 566FG
UT WOS:000275354900004
PM 20134168
ER

PT J
AU Lee, MY
   Choi, JH
   Park, RJ
   Kwon, YH
   Chang, JS
   Lee, Jun
   Ahn, SH
   Jang, SH
AF Lee, Mi
   Choi, Jin
   Park, Rae
   Kwon, Yong
   Chang, Jong
   Lee, Jun
   Ahn, Sang
   Jang, Sung
TI Clinical Characteristics and Brain Activation Patterns of Mirror Movements in Patients with Corona Radiata Infarct
SO EUROPEAN NEUROLOGY
LA English
DT Article
DE Mirror movements; Functional MRI; Stroke; Motor function; Hemiparesis
ID transcranial magnetic stimulation; ipsilateral motor pathway; parkinsons-disease; cortex activation; stroke; recovery; hand; handedness; overflow; fmri
AB Objective: Mirror movements (MMs) are a phenomenon of involuntary movements that accompany physically intended movements of the opposite side of the body. In the current study, we investigated the clinical characteristics and cortical activation patterns of MMs in patients with corona radiata (CR) infarct, using functional MRI. Subjects and Methods: We recruited 31 consecutive hemiparetic stroke patients with CR infarct. Functional MRI was performed to verify brain activation patterns during grasp-release movements of the affected hand, and MM of the unaffected hand was observed simultaneously. Results: The prevalence of MMs was 54.8% (17 out of 31 patients), and the intensity of MMs ranged from mild to moderate. The severity of MM in the unaffected hand is closely related to the poor motor function of the affected upper extremity and to activations of the unaffected motor cortex and both supplementary motor areas (SMAs) during the movement of the affected hand. In addition, the activations of unaffected motor cortex and both SMAs were closely related to poor motor function of the affected upper extremity. Conclusions: The results suggest that MMs, poor motor function, and the activations of ipsilateral motor cortex and both SMAs are closely interconnected in patients with CR infarct. Copyright (C) 2010 S. Karger AG, Basel
C1 [Ahn, Sang Ho; Jang, Sung Ho] Yeungnam Univ, Dept Phys Med & Rehabil, Coll Med, Taegu 705717, South Korea.
   [Lee, Mi Young; Choi, Jin Ho] Daegu Haany Univ, Dept Phys Therapy, Coll Hlth & Therapy, Taegu, South Korea.
   [Park, Rae Joon] Univ Daegu, Dept Phys Therapy, Coll Rehabil Sci, Taegu, South Korea.
   [Kwon, Yong Hyun; Chang, Jong Sung] Yeungnam Univ, Dept Phys Therapy, Yeungnam Coll Sci & Technol, Taegu 705717, South Korea.
   [Lee, Jun] Yeungnam Univ, Dept Neurol, Coll Med, Taegu 705717, South Korea.
RP Jang, SH (通讯作者)，Yeungnam Univ, Dept Phys Med & Rehabil, Coll Med, 317-1 Daemyungdong, Taegu 705717, South Korea.
EM strokerehab@hanmail.net
FU Yeungnam University
CR Addamo P, 2007, BRAIN RES REV, V54, P189, DOI 10.1016/j.brainresrev.2007.01.004
   Aramaki Y, 2006, NEUROSCIENCE, V141, P2147, DOI 10.1016/j.neuroscience.2006.05.030
   Aranyi Z, 2002, EXP BRAIN RES, V145, P76, DOI 10.1007/s00221-002-1101-1
   Armatas C, 1996, J CLIN EXP NEUROPSYC, V18, P823, DOI 10.1080/01688639608408305
   Baliz Y, 2005, J INT NEUROPSYCH SOC, V11, P855, DOI 10.1017/S1355617705051003
   Bodwell J, 2003, J AM GERIATR SOC, V51, P1735, DOI 10.1046/j.1532-5415.2003.51557.x
   Carr L, 1993, BRAIN, V116, P1223, DOI 10.1093/brain/116.5.1223
   Carson R, 2005, BRAIN RES REV, V49, P641, DOI 10.1016/j.brainresrev.2005.03.005
   Chen R, 1997, ANN NEUROL, V41, P247, DOI 10.1002/ana.410410216
   Cincotta M, 2003, MOVEMENT DISORD, V18, P1294, DOI 10.1002/mds.10545
   Cincotta M, 2006, MOVEMENT DISORD, V21, P1019, DOI 10.1002/mds.20850
   Connolly K, 1968, DEV MED CHILD NEUROL, V10, P49
   Cramer S, 2002, HUM BRAIN MAPP, V16, P197, DOI 10.1002/hbm.10040
   Cramer S, 2000, STROKE, V31, P668, DOI 10.1161/01.STR.31.3.668
   Daly J, 2008, J NEUROSCI METH, V175, P133, DOI 10.1016/j.jneumeth.2008.07.025
   Dassonville P, 1998, NEUROSCI RES, V32, P65, DOI 10.1016/S0168-0102(98)00064-9
   Demeurisse G, 1980, EUR NEUROL, V19, P382, DOI 10.1159/000115178
   Espay A, 2005, J NEUROL NEUROSUR PS, V76, P1355, DOI 10.1136/jnnp.2005.062950
   Fisher C, 2000, CAN J NEUROL SCI, V27, P192, DOI 10.1017/S0317167100000834
   Georgiou-karistianis N, 2004, J NEUROL NEUROSUR PS, V75, P904, DOI 10.1136/jnnp.2003.016733
   Green J, 1967, NEUROLOGY, V17, P91, DOI 10.1212/WNL.17.1.91
   Gregson J, 2000, AGE AGEING, V29, P223, DOI 10.1093/ageing/29.3.223
   Jang S, 2004, NEUROREPORT, V15, P395, DOI 10.1097/00001756-200403010-00002
   Jang S, 2009, NEUROREHABILITATION, V24, P315, DOI 10.3233/NRE-2009-0484
   Kim Y, 2003, NEUROREPORT, V14, P1329, DOI 10.1097/01.wnr.0000078702.79393.9b
   Kim Y, 2004, ARCH PHYS MED REHAB, V85, P1351, DOI 10.1016/j.apmr.2003.08.102
   Leinsinger G, 1997, RADIOLOGY, V203, P545, DOI 10.1148/radiology.203.2.9114119
   Luft A, 2005, NEUROIMAGE, V26, P184, DOI 10.1016/j.neuroimage.2005.01.027
   Mayston M, 1999, ANN NEUROL, V45, P583, DOI 10.1002/1531-8249(199905)45:5<583::AID-ANA6>3.0.CO;2-W
   Miyamoto S, 2009, AM J PHYS MED REHAB, V88, P247, DOI 10.1097/PHM.0b013e3181951133
   Nelles G, 1998, STROKE, V29, P1182, DOI 10.1161/01.STR.29.6.1182
   Netz J, 1997, BRAIN, V120, P1579, DOI 10.1093/brain/120.9.1579
   Oldfield R, 1971, NEUROPSYCHOLOGIA, V9, P97, DOI 10.1016/0028-3932(71)90067-4
   Ottaviani D, 2008, MOVEMENT DISORD, V23, P253, DOI 10.1002/mds.21825
   Rocca M, 2005, AM J NEURORADIOL, V26, P831
   Schott G, 1977, J NEUROL SCI, V33, P301, DOI 10.1016/0022-510X(77)90127-7
   Serrien D, 2004, EXP NEUROL, V190, P425, DOI 10.1016/j.expneurol.2004.08.004
   Stoeckel M, 2010, EXP NEUROL, V221, P13, DOI 10.1016/j.expneurol.2009.10.021
   Turton A, 1996, ELECTROMYOGR MOTOR C, V101, P316, DOI 10.1016/0924-980X(96)95560-5
   Uttner I, 2007, MOTOR CONTROL, V11, P16
   Ward N, 2003, BRAIN, V126, P1430, DOI 10.1093/brain/awg145
   Werhahn K, 2003, ANN NEUROL, V54, P464, DOI 10.1002/ana.10686
   Wittenberg G, 2000, NEUROREHAB NEURAL RE, V14, P213, DOI 10.1177/154596830001400307
   Woods B, 1978, NEUROLOGY, V28, P1152, DOI 10.1212/WNL.28.11.1152
NR 44
TC 6
Z9 6
U1 0
U2 1
PU KARGER
PI BASEL
PA ALLSCHWILERSTRASSE 10, CH-4009 BASEL, SWITZERLAND
SN 0014-3022
EI 
J9 EUR NEUROL
PD JUN 15
PY 2010
VL 64
IS 1
BP 15
EP 20
DI 10.1159/000313979
PG 6
WC Clinical Neurology; Neurosciences
SC Neurosciences & Neurology
GA 629TW
UT WOS:000280223600003
PM 20571275
ER

PT J
AU Kwon, YH
   Jang, SH
AF Kwon, Yong
   Jang, Sung
TI Cortical Activation Pattern in Hemiparetic Patients with Pontine Infarct
SO EUROPEAN NEUROLOGY
LA English
DT Article
DE Magnetic resonance imaging, functional; Pons; Stroke; Infarct; Motor recovery
ID motor recovery; stroke patient; brain activation; lesion location; reorganization; mechanism; tract; knob; mri
AB Objectives: No prior study has reported on the cortical activation pattern in hemiparetic patients with a pontine infarct. The aim of this study was to investigate the cortical activation pattern of hemiparetic patients with a pontine infarct, using functional MRI scanning (fMRI). Subjects and Method: Fifteen consecutive patients who showed severe weakness at onset due to a pontine infarct were recruited. The motor function was assessed at the time of the onset of stroke and fMRI scanning was performed (on average 8.9 months after stroke onset). The fMRI was performed during a motor task of timed hand grasp-release movements. From the fMRI, the laterality index was calculated to assess the relative activity in the ipsilateral versus the contralateral primary sensorimotor cortex (SM1). Results: All patients except for 2 (bilateral SM1 activation) showed contralateral SM1 activation without ipsilateral SM1 activation associated with the affected hand movements. The average laterality index for the affected hand movements among all patients was 0.97. Conclusions: The fMRI results showed that primarily the contralateral SM1 was activated during affected hand movements. Therefore, it appears that the motor function of the affected hand, in patients with a pontine infarct, recovers mainly via the lateral corticospinal tract. Copyright (C) 2010 S. Karger AG, Basel
C1 [Jang, Sung Ho] Yeungnam Univ, Dept Phys Med & Rehabil, Coll Med, Taegu 705717, South Korea.
   [Kwon, Yong Hyun] Yeungnam Univ, Yeungnam Coll Sci & Technol, Dept Phys Therapy, Taegu 705717, South Korea.
RP Jang, SH (通讯作者)，Yeungnam Univ, Dept Phys Med & Rehabil, Coll Med, 317-1 Daemyungdong, Taegu 705717, South Korea.
EM strokerehab@hanmail.net
FU Korean Government [KRF-2008-314-E00173]
CR Ahn Y, 2006, NEUROREHABILITATION, V21, P233
   Bassetti C, 1996, NEUROLOGY, V46, P165, DOI 10.1212/WNL.46.1.165
   Binkofski F, 1996, ANN NEUROL, V39, P460, DOI 10.1002/ana.410390408
   Calautti C, 2003, STROKE, V34, P1553, DOI 10.1161/01.STR.0000071761.36075.A6
   Carey L, 2007, INT J STROKE, V2, P245, DOI 10.1111/j.1747-4949.2007.00164.x
   Chen C, 2000, ARCH PHYS MED REHAB, V81, P447, DOI 10.1053/mr.2000.3837
   Cho S, 2007, NEUROREHABILITATION, V22, P77
   Council M, 1976, AIDS EX PER NERV SYS, V0, P0
   Cramer S, 2001, NEUROREHAB NEURAL RE, V15, P1, DOI 10.1177/154596830101500101
   Cunha I, 2002, AM J PHYS MED REHAB, V81, P848, DOI 10.1097/00002060-200211000-00008
   Dassonville P, 1998, NEUROSCI RES, V32, P65, DOI 10.1016/S0168-0102(98)00064-9
   Demeurisse G, 1980, EUR NEUROL, V19, P382, DOI 10.1159/000115178
   Dietrichs E, 2007, TIDSSKR NOR LAEGEFOREN, V127, P1228
   Feydy A, 2002, STROKE, V33, P1610, DOI 10.1161/01.STR.0000017100.68294.52
   Fuji Y, 2003, J NEUROSURG, V98, P64, DOI 10.3171/jns.2003.98.1.0064
   Furlan M, 1996, ANN NEUROL, V40, P216, DOI 10.1002/ana.410400213
   Jang S, 2009, J NEUROL NEUROSUR PS, V80, P243, DOI 10.1136/jnnp.2008.146571
   Jang S, 2004, NEUROREPORT, V15, P395, DOI 10.1097/00001756-200403010-00002
   Jang S, 2007, NEUROREHABILITATION, V22, P253
   Jones T, 2009, STROKE, V40, P0, DOI 10.1161/STROKEAHA.108.533653
   Kim J, 1995, STROKE, V26, P950, DOI 10.1161/01.STR.26.6.950
   Kumral E, 2002, J NEUROL, V249, P1659, DOI 10.1007/s00415-002-0879-x
   Kwak R, 1983, STROKE, V14, P493, DOI 10.1161/01.STR.14.4.493
   Kwon Y, 2007, NEUROSCI LETT, V417, P138, DOI 10.1016/j.neulet.2007.01.084
   Luft A, 2004, NEUROIMAGE, V21, P924, DOI 10.1016/j.neuroimage.2003.10.026
   Oldfield R, 1971, NEUROPSYCHOLOGIA, V9, P97, DOI 10.1016/0028-3932(71)90067-4
   Platz T, 2002, RESTOR NEUROL NEUROS, V20, P21
   Shelton F, 2001, STROKE, V32, P107, DOI 10.1161/01.STR.32.1.107
   Witte O, 1998, CURR OPIN NEUROL, V11, P655, DOI 10.1097/00019052-199812000-00008
   Yousry T, 1997, BRAIN, V120, P141, DOI 10.1093/brain/120.1.141
NR 30
TC 5
Z9 5
U1 0
U2 2
PU KARGER
PI BASEL
PA ALLSCHWILERSTRASSE 10, CH-4009 BASEL, SWITZERLAND
SN 0014-3022
EI 
J9 EUR NEUROL
PD JUN 15
PY 2010
VL 64
IS 1
BP 9
EP 14
DI 10.1159/000313976
PG 6
WC Clinical Neurology; Neurosciences
SC Neurosciences & Neurology
GA 629TW
UT WOS:000280223600002
PM 20558983
ER

PT J
AU Xu, Shangwen
   Chen, Ziqian
   Chen, Jinhua
   Ye, Youqiang
   Lin, Yuning
   Ni, Ping
   Xiao, Hui
   Qian, Gennian
AF Xu, Shangwen
   Chen, Ziqian
   Chen, Jinhua
   Ye, Youqiang
   Lin, Yuning
   Ni, Ping
   Xiao, Hui
   Qian, Gennian
TI Correlation between muscular strength and basal nuclei ischemic/hemorrhagic stroke-induced corticospinal tract injury, as detected by diffusion tensor imaging and tractography
SO NEURAL REGENERATION RESEARCH
LA English
DT Article
DE ischemic stroke; hemorrhagic stroke; magnetic resonance; diffusion tensor imaging; tractography; brain injury; neural regeneration
ID matter; white; brain; dti
AB BACKGROUND: Conventional neuroimaging diagnosis does not assist with the monitoring or evaluation of basal nuclei ischemic and hemorrhagic stroke, or motor functional recovery. Magnetic resonance, diffusion tensor imaging, and diffusion tensor tractography have all been used to observe features of cerebral white matter fibrous structures. In addition, diffusion tensor tractography is the only non-invasive imaging method to display the corticospinal tract in vivo. OBJECTIVE: To evaluate the impairment degree of corticospinal tract induced by basal nuclei ischemic and hemorrhagic stroke through the use of magnetic resonance, diffusion tensor imaging, and diffusion tensor tractography, and to analyze the correlation to muscular strength. DESIGN, TIME AND SETTING: A retrospective case analysis was performed at the Department of Medical Imaging, Neurology and Neurosurgery, Fuzhou General Hospital of Nanjing Military Area Command of Chinese PLA between November 2002 and June 2008. PARTICIPANTS: A total of 15 patients with acute or subacute cerebral ischemic stroke and nine with hemorrhagic stroke in the basal nuclei were selected. METHODS: Magnetic resonance, diffusion tensor imaging, and diffusion tensor tractography results and data were analyzed. Fractional anisotropy and directionally encoded color maps were obtained. Three-dimensional tractography of bilateral corticospinal tract was created, and corticospinal tract integrity was graded. Fractional anisotropy of infarct region and corresponding contralateral normal regions were measured, and hematoma volume in hemorrhagic stroke patients was determined. Hand motor function ability was evaluated using Brunstorm criteria. MAIN OUTCOME MEASURES: Fractional anisotropy of infarct region and corresponding contralateral normal regions; hematoma volume in hemorrhagic stroke patients; correlation between muscular strength and corticospinal tract impairment degree in ischemic stroke and hemorrhagic stroke patients before and after treatment. RESULTS: In ischemic stroke patients, the fractional anisotropy value was significantly lower in the infarct area of white matter than in the normal hemisphere (P < 0.01). The impairment degree of corticospinal tract negatively correlated with muscular strength of the corresponding hand (r=-0.97, P < 0.01). The hematoma volume of hemorrhagic stroke patients significantly negatively correlated with Spearman test results for muscular strength of the corresponding hand (r=-0.88, P < 0.01). CONCLUSION: Corticospinal tract impairment severity negatively correlated with muscular strength and motor functional recovery, which suggested that diffusion tensor imaging and diffusion tensor tractography could be used to evaluate corticospinal tract motor function.
C1 [Xu, Shangwen; Chen, Ziqian; Ye, Youqiang; Lin, Yuning; Xiao, Hui; Qian, Gennian] Nanjing Mil Area Command Chinese PLA, Fuzhou Gen Hosp, Dept Med Imaging, Fuzhou 350025, Fujian Province, Peoples R China.
   [Chen, Jinhua] Nanjing Mil Area Command Chinese PLA, Dept Med Affairs, Fuzhou Gen Hosp, Div Stat, Fuzhou 350025, Fujian Province, Peoples R China.
   [Ni, Ping] Nanjing Mil Area Command Chinese PLA, Dept Med Bioengn, Fuzhou Gen Hosp, Fuzhou 350025, Fujian Province, Peoples R China.
RP Chen, ZQ (通讯作者)，Nanjing Mil Area Command Chinese PLA, Fuzhou Gen Hosp, Dept Med Imaging, Fuzhou 350025, Fujian Province, Peoples R China.
EM chenziqianfz@yahoo.com.cn
FU Science and Technology Department of Fujian Province [2006J0192]
CR Chen Z, 2006, NEURAL REGEN RES, V1, P56
   Gillard J, 2001, BRIT J RADIOL, V74, P642, DOI 10.1259/bjr.74.883.740642
   Heller S, 2005, CLIN IMAG, V29, P283, DOI 10.1016/j.clinimag.2004.09.003
   James R, 2004, EXP BRAIN RES, V154, P281
   Jang S, 2010, J NEUROL SCI, V290, P107, DOI 10.1016/j.jns.2009.10.019
   Klose U, 2004, J MAGN RESON IMAGING, V20, P25, DOI 10.1002/jmri.20086
   Lie C, 2004, STROKE, V35, P86, DOI 10.1161/01.STR.0000106912.09663.EB
   Melhem E, 2002, AM J ROENTGENOL, V178, P3, DOI 10.2214/ajr.178.1.1780003
   Moller M, 2007, J NEUROL NEUROSUR PS, V78, P587, DOI 10.1136/jnnp.2006.100248
   Nucifora P, 2007, RADIOLOGY, V245, P367, DOI 10.1148/radiol.2452060445
   Olesen P, 2003, COGNITIVE BRAIN RES, V18, P48, DOI 10.1016/j.cogbrainres.2003.09.003
   Schaechter J, 2004, PROG NEUROBIOL, V73, P61, DOI 10.1016/j.pneurobio.2004.04.001
   *stat CP, 1994, ADM REG MED I, V0, P0
   Stinear C, 2007, BRAIN, V130, P170, DOI 10.1093/brain/awl333
   Tanaka H, 2003, AM J NEURORADIOL, V24, P1982
NR 15
TC 7
Z9 8
U1 1
U2 10
PU WOLTERS KLUWER MEDKNOW PUBLICATIONS
PI MUMBAI
PA WOLTERS KLUWER INDIA PVT LTD , A-202, 2ND FLR, QUBE, C T S  NO 1498A-2 VILLAGE MAROL, ANDHERI EAST, MUMBAI, 400059, INDIA
SN 1673-5374
EI 
J9 NEURAL REGEN RES
PD JUL 15
PY 2010
VL 5
IS 13
BP 1010
EP 1014
DI 10.3969/j.issn.1673-5374.2010.13.009
PG 5
WC Cell Biology; Neurosciences
SC Cell Biology; Neurosciences & Neurology
GA 635VJ
UT WOS:000280684800009
ER

PT J
AU Khedr, EM
   Abo-el fetoh, Noha
AF Khedr, Eman
   Abo-el fetoh, Noha
TI Short- and long-term effect of rTMS on motor function recovery after ischemic stroke
SO RESTORATIVE NEUROLOGY AND NEUROSCIENCE
LA English
DT Article
DE Repetitive transcranial magnetic stimulation; stroke; neuroplasticity; cortical excitability
ID transcranial magnetic stimulation; unaffected hemisphere; cortex excitability; subcortical stroke; follow-up; poststroke reorganization; transcallosal inhibition; prognostic value; controlled trial; brain-injury
AB This review discusses the clinical results that were obtained by applying rTMS in acute and chronic ischemic stroke patients. These studies included only the recovery of motor disability and dysphagia. In summary, two approaches have been used when employing rTMS as a potential therapy for the treatment of stroke. The most direct approach involves applying rTMS directly over the affected hemisphere in an attempt to increase excitability and plasticity of damaged circuits to improve motor function. The second approach has taken advantage of the concept of interhemispheric balance in which damage to the stroke hemisphere is exacerbated by increased inhibition from the intact non-stroke hemisphere. In this case, inhibitory rTMS is applied to the non-stroke hemisphere with the intention of reducing interhemispheric inhibition and restoring the balance of excitation between the motor cortices. The overall procedure remains to be optimized, in particular regarding the number of rTMS sessions, frequency and intensity of stimulation and the exact timing of rTMS application after stroke. Cortical stimulation is an effective method for improving functional recovery of acute and chronic stroke.
C1 [Khedr, Eman M.; Abo-El Fetoh, Noha] Assiut Univ Hosp, Dept Neurol, Assiut, Egypt.
RP Khedr, EM (通讯作者)，Assiut Univ Hosp, Dept Neurol, Assiut, Egypt.
EM emankhedr99@yahoo.com
CR Ahonen J, 1998, ELECTROMYOGR MOTOR C, V109, P224, DOI 10.1016/S0924-980X(98)00014-9
   Ameli M, 2009, ANN NEUROL, V66, P298, DOI 10.1002/ana.21725
   Baron J, 2004, CEREBROVASC DIS, V18, P260, DOI 10.1159/000080293
   Boroojerdi B, 1996, J NEUROL SCI, V144, P160, DOI 10.1016/S0022-510X(96)00222-5
   Carey J, 2008, NEUROREHAB NEURAL RE, V22, P185, DOI 10.1177/1545968307305458
   Carey J, 2010, NEUROSCI LETT, V469, P338, DOI 10.1016/j.neulet.2009.12.023
   Catano A, 1995, ELECTROMYOGR MOTOR C, V97, P349, DOI 10.1016/0924-980X(95)00127-7
   Chen R, 2004, EXP BRAIN RES, V154, P1, DOI 10.1007/s00221-003-1684-1
   Cicinelli P, 2003, STROKE, V34, P2653, DOI 10.1161/01.STR.0000092122.96722.72
   Cicinelli P, 1997, ELECTROMYOGR MOTOR C, V105, P438, DOI 10.1016/S0924-980X(97)00052-0
   Dafotakis M, 2008, EXP NEUROL, V211, P407, DOI 10.1016/j.expneurol.2008.02.018
   Delvaux V, 2003, CLIN NEUROPHYSIOL, V114, P1217, DOI 10.1016/S1388-2457(03)00070-1
   Di LV, 2008, CLIN NEUROPHYSIOL, V119, P715, DOI 10.1016/j.clinph.2007.11.049
   Dolhaberriague L, 1997, J NEUROL SCI, V147, P73, DOI 10.1016/S0022-510X(96)05312-9
   Duque J, 2005, NEUROIMAGE, V28, P940, DOI 10.1016/j.neuroimage.2005.06.033
   Escudero J, 1998, STROKE, V29, P1854, DOI 10.1161/01.STR.29.9.1854
   Faig J, 1996, J NEUROL SCI, V142, P85, DOI 10.1016/0022-510X(96)00150-5
   Feigin V, 2007, INT J STROKE, V2, P208, DOI 10.1111/j.1747-4949.2007.00140.x
   Fraser C, 2002, NEURON, V34, P831, DOI 10.1016/S0896-6273(02)00705-5
   Fregni F, 2006, STROKE, V37, P2115, DOI 10.1161/01.STR.0000231390.58967.6b
   Gow D, 2004, CLIN NEUROPHYSIOL, V115, P1044, DOI 10.1016/j.clinph.2003.12.001
   Grefkes C, 2010, NEUROIMAGE, V50, P233, DOI 10.1016/j.neuroimage.2009.12.029
   Hamdy S, 2000, CLIN SCI, V99, P151, DOI 10.1042/CS19990300
   Hamdy S, 2003, SUPPL CLIN NEUROPHYS, V56, P204
   Hamdy S, 2001, NEURAL PLASTICITY, V8, P91, DOI 10.1155/NP.2001.91
   Hamdy S, 1998, GASTROENTEROLOGY, V115, P1104, DOI 10.1016/S0016-5085(98)70081-2
   Hendricks H, 2003, J CLIN NEUROPHYSIOL, V20, P188, DOI 10.1097/00004691-200305000-00004
   Khedr E, 2009, J NEUROL NEUROS 1203, V0, P0
   Khedr E, 2008, NEUROPHYSIOL CLIN, V38, P235, DOI 10.1016/j.neucli.2008.04.004
   Khedr E, 2010, ACTA NEUROL SCAND, V121, P30, DOI 10.1111/j.1600-0404.2009.01195.x
   Khedr E, 2009, EUR J NEUROL, V16, P1323, DOI 10.1111/j.1468-1331.2009.02746.x
   Khedr E, 2009, ACTA NEUROL SCAND, V119, P155, DOI 10.1111/j.1600-0404.2008.01093.x
   Khedr E, 2005, NEUROLOGY, V65, P466, DOI 10.1212/01.wnl.0000173067.84247.36
   Kim Y, 2006, STROKE, V37, P1471, DOI 10.1161/01.STR.0000221233.55497.51
   Kirton A, 2008, LANCET NEUROL, V7, P507, DOI 10.1016/S1474-4422(08)70096-6
   Lefaucheur J, 2006, NEUROPHYSIOL CLIN, V36, P105, DOI 10.1016/j.neucli.2006.08.011
   Lefaucheur J, 2007, ADV BIOL PSYCHIAT, V23, P134
   Liepert J, 2005, STROKE, V36, P2648, DOI 10.1161/01.STR.0000189629.10603.02
   Liepert J, 2005, CLIN NEUROPHYSIOL, V116, P1621, DOI 10.1016/j.clinph.2005.03.002
   Liepert J, 2003, SUPPL CLIN NEUROPHYS, V56, P368
   Liepert J, 2000, ACTA NEUROL SCAND, V101, P321, DOI 10.1034/j.1600-0404.2000.90337a.x
   Liepert J, 2000, CLIN NEUROPHYSIOL, V111, P671, DOI 10.1016/S1388-2457(99)00312-0
   Liepert J, 2000, MUSCLE NERVE, V23, P1761, DOI 10.1002/1097-4598(200011)23:11<1761::AID-MUS14>3.0.CO;2-M
   Liepert J, 2007, RESTOR NEUROL NEUROS, V25, P461
   Liepert J, 2006, COGN BEHAV NEUROL, V19, P41, DOI 10.1097/00146965-200603000-00005
   Lomarev M, 2007, CLIN NEUROPHYSIOL, V118, P2072, DOI 10.1016/j.clinph.2007.06.016
   Mally J, 2008, BRAIN RES BULL, V76, P388, DOI 10.1016/j.brainresbull.2007.11.019
   Manganotti P, 2002, CLIN NEUROPHYSIOL, V113, P936, DOI 10.1016/S1388-2457(02)00062-7
   Mansur C, 2005, NEUROLOGY, V64, P1802, DOI 10.1212/01.WNL.0000161839.38079.92
   Murase N, 2004, ANN NEUROL, V55, P400, DOI 10.1002/ana.10848
   Naidech A, 2003, SOUTH MED J, V96, P359, DOI 10.1097/01.SMJ.0000063571.62916.AE
   Niehaus L, 2003, SUPPL CLIN NEUROPHYS, V56, P181
   Norrving B, 1991, NEUROLOGY, V41, P244, DOI 10.1212/WNL.41.2_Part_1.244
   Nowak D, 2008, ARCH NEUROL-CHICAGO, V65, P741, DOI 10.1001/archneur.65.6.741
   Pennisi G, 1999, STROKE, V30, P2666, DOI 10.1161/01.STR.30.12.2666
   Platz T, 2005, J NEUROL, V252, P1363, DOI 10.1007/s00415-005-0868-y
   Pomeroy V, 2007, NEUROREHAB NEURAL RE, V21, P509, DOI 10.1177/1545968307300418
   Roth E, 1991, PHYS MED REH CLIN N, V2, P563
   Sacco R, 1993, ARCH NEUROL-CHICAGO, V50, P609, DOI 10.1001/archneur.1993.00540060049016
   Shimizu T, 2002, BRAIN, V125, P1896, DOI 10.1093/brain/awf183
   Stefan K, 2002, J PHYSIOL-LONDON, V543, P699, DOI 10.1113/jphysiol.2002.023317
   Strafella A, 2003, BRAIN, V126, P2609, DOI 10.1093/brain/awg268
   Takeuchi N, 2005, STROKE, V36, P2681, DOI 10.1161/01.STR.0000189658.51972.34
   Takeuchi N, 2008, J REHABIL MED, V40, P298, DOI 10.2340/16501977-0181
   Talelli P, 2007, CLIN NEUROPHYSIOL, V118, P333, DOI 10.1016/j.clinph.2006.10.014
   Tergau F, 1999, EEG CL N SU, V0, P281
   Traversa R, 1998, BRAIN RES, V803, P1, DOI 10.1016/S0006-8993(98)00505-8
   Trompetto C, 2000, CLIN NEUROPHYSIOL, V111, P1860, DOI 10.1016/S1388-2457(00)00419-3
   Uy J, 2003, NEUROLOGY, V61, P982, DOI 10.1212/01.WNL.0000078809.33581.1F
   Ward N, 2006, J PHYSIOL-PARIS, V99, P425, DOI 10.1016/j.jphysparis.2006.03.002
   Ward N, 2004, ARCH NEUROL-CHICAGO, V61, P1844, DOI 10.1001/archneur.61.12.1844
   Werhahn K, 2003, ANN NEUROL, V54, P464, DOI 10.1002/ana.10686
   Yozbatiran N, 2009, STROKE, V40, P309, DOI 10.1161/STROKEAHA.108.522144
   Zweifler R, 2003, SOUTH MED J, V96, P380, DOI 10.1097/01.SMJ.0000063467.75456.7A
NR 74
TC 29
Z9 41
U1 0
U2 14
PU IOS PRESS
PI AMSTERDAM
PA NIEUWE HEMWEG 6B, 1013 BG AMSTERDAM, NETHERLANDS
SN 0922-6028
EI 
J9 RESTOR NEUROL NEUROS
PD JUN 15
PY 2010
VL 28
IS 4
BP 545
EP 559
DI 10.3233/RNN-2010-0558
PG 15
WC Neurosciences
SC Neurosciences & Neurology
GA 639KZ
UT WOS:000280975000014
PM 20714077
ER

PT J
AU Hong, JH
   Jang, SH
AF Hong, Ji
   Jang, Sung
TI Motor recovery by anterior choroidal artery territory in a patient with middle cerebral artery infarct
SO NEURAL REGENERATION RESEARCH
LA English
DT Article
DE hemiparesis; diffusion tensor imaging; magnetic stimulation; functional MRI; stroke
ID transcranial magnetic stimulation; diffusion tensor tractography; corona radiata infarct; functional mri; periinfarct reorganization; corticospinal tract; pontine infarct; stroke; localization; principle
AB In this study, the uninjured periventricular area of a female patient who presented with complete paralysis of the left extremities following middle cerebral artery infarction was analyzed using diffusion tensor tractography, transcranial magnetic stimulation, and functional magnetic resonance imaging. Diffusion tensor tractography revealed interrupted corticospinal tract at the infarct lesion in the corona radiata at 2 weeks after onset, which descended through the spared periventricular area at 6 months after onset. Transcranial magnetic stimulation and functional magnetic resonance imaging revealed a motor pathway of the affected hand that was compatible with the lateral corticospinal tract. At 6 months after onset, motor function in the affected extremities recovered to normal levels, which suggested that motor function in the affected hand recovered by the corticospinal tract that passed through the spared periventricular area. The arterial territory of the spared periventricular area corresponded with the anterior choroidal artery. These results suggest that care should be taken in spared periventricular areas in patients with lesions at the corona radiata level.
C1 [Hong, Ji Heon; Jang, Sung Ho] Yeungnam Univ, Dept Phys Med & Rehabil, Coll Med, Taegu 705717, South Korea.
RP Jang, SH (通讯作者)，Yeungnam Univ, Dept Phys Med & Rehabil, Coll Med, 317-1 Daemyungdong, Taegu 705717, South Korea.
EM strokerehab@hanmail.net
FU Korean Government [KRF-2008-314-E00173]
CR Ahn Y, 2006, NEUROREHABILITATION, V21, P233
   Behrens T, 2007, NEUROIMAGE, V34, P144, DOI 10.1016/j.neuroimage.2006.09.018
   Behrens T, 2003, NAT NEUROSCI, V6, P750, DOI 10.1038/nn1075
   Calautti C, 2003, STROKE, V34, P1553, DOI 10.1161/01.STR.0000071761.36075.A6
   Demeurisse G, 1980, EUR NEUROL, V19, P382, DOI 10.1159/000115178
   Jang S, 2009, J NEUROL NEUROSUR PS, V80, P243, DOI 10.1136/jnnp.2008.146571
   Jang S, 2005, RESTOR NEUROL NEUROS, V23, P51
   Jang S, 2007, NEUROREHABILITATION, V22, P141
   Jang S, 2006, RESTOR NEUROL NEUROS, V24, P65
   Jang S, 2009, NEUROREHABILITATION, V24, P285, DOI 10.3233/NRE-2009-0480
   Kim Y, 2004, NEUROREPORT, V15, P1899, DOI 10.1097/00001756-200408260-00013
   Kunimatsu A, 2004, MAGN RESON MED SCI, V3, P11, DOI 10.2463/mrms.3.11
   Kwon Y, 2007, NEUROREHABILITATION, V22, P105
   Macdonell R, 1999, NEUROLOGY, V53, P1462, DOI 10.1212/WNL.53.7.1462
   Mori S, 2002, NMR BIOMED, V15, P468, DOI 10.1002/nbm.781
   Nelles M, 2008, AM J NEURORADIOL, V29, P488, DOI 10.3174/ajnr.A0855
   Rossini P, 1994, ELECTROEN CLIN NEURO, V91, P79, DOI 10.1016/0013-4694(94)90029-9
   Stinear C, 2007, BRAIN, V130, P170, DOI 10.1093/brain/awl333
   Yousry T, 1997, BRAIN, V120, P141, DOI 10.1093/brain/120.1.141
NR 19
TC 6
Z9 6
U1 1
U2 6
PU WOLTERS KLUWER MEDKNOW PUBLICATIONS
PI MUMBAI
PA WOLTERS KLUWER INDIA PVT LTD , A-202, 2ND FLR, QUBE, C T S  NO 1498A-2 VILLAGE MAROL, ANDHERI EAST, MUMBAI, 400059, INDIA
SN 1673-5374
EI 
J9 NEURAL REGEN RES
PD SEP 15
PY 2010
VL 5
IS 17
BP 1357
EP 1360
DI 10.3969/j.issn.1673-5374.2010.17.014
PG 4
WC Cell Biology; Neurosciences
SC Cell Biology; Neurosciences & Neurology
GA 673EF
UT WOS:000283641200014
ER

PT J
AU Pitzer, Claudia
   Klussmann, Stefan
   Krueger, Carola
   Letellier, Elisabeth
   Plaas, Christian
   Dittgen, Tanjew
   Kirsch, Friederike
   Stieltjes, Bram
   Weber, Daniela
   Laage, Rico
   Martin-villalba, Ana
   Schneider, Armin
AF Pitzer, Claudia
   Klussmann, Stefan
   Krueger, Carola
   Letellier, Elisabeth
   Plaas, Christian
   Dittgen, Tanjew
   Kirsch, Friederike
   Stieltjes, Bram
   Weber, Daniela
   Laage, Rico
   Martin-villalba, Ana
   Schneider, Armin
TI The hematopoietic factor granulocyte-colony stimulating factor improves outcome in experimental spinal cord injury
SO JOURNAL OF NEUROCHEMISTRY
LA English
DT Article
DE apoptosis; drug; G-CSF; hematopoietic growth factor; regeneration; spinal cord injury; therapy
ID manganese-enhanced mri; factor g-csf; focal cerebral-ischemia; resonance-imaging memri; corticospinal tract; functional recovery; in-vivo; promotes recovery; deficient mice; motor function
AB P>Granulocyte-colony stimulating factor (G-CSF) is a potent hematopoietic factor that drives differentiation of neutrophilic granulocytes. We have recently shown that G-CSF also acts as a neuronal growth factor, protects neurons in vitro and in vivo, and has regenerative potential in various neurological disease models. Spinal cord injury (SCI) following trauma or secondary to skeletal instability is a terrible condition with no effective therapies available at present. In this study, we show that the G-CSF receptor is up-regulated upon experimental SCI and that G-CSF improves functional outcome in a partial dissection model of SCI. G-CSF significantly decreases apoptosis in an experimental partial spinal transsection model in the mouse and increases expression of the anti-apoptotic G-CSF target gene Bcl-X(L). In vitro, G-CSF enhances neurite outgrowth and branching capacity of hippocampal neurons. In vivo, G-CSF treatment results in improved functional connectivity of the injured spinal cord as measured by Mn2+-enhanced MRI. G-CSF also increased length of the dorsal corticospinal tract and density of serotonergic fibers cranial to the lesion center. Mice treated systemically with G-CSF as well as transgenic mice over-expressing G-CSF in the CNS exhibit a strong improvement in functional outcome as measured by the BBB score and gridwalk analysis. We show that G-CSF improves outcome after experimental SCI by counteracting apoptosis, and enhancing connectivity in the injured spinal cord. We conclude that G-CSF constitutes a promising and feasible new therapy option for SCI.
C1 [Pitzer, Claudia; Krueger, Carola; Plaas, Christian; Dittgen, Tanjew; Kirsch, Friederike; Weber, Daniela; Laage, Rico; Schneider, Armin] Sygnis Biosci, D-69120 Heidelberg, Germany.
   [Klussmann, Stefan; Letellier, Elisabeth; Martin-Villalba, Ana] German Canc Res Ctr, Dept Mol Neurobiol, D-69120 Heidelberg, Germany.
   [Stieltjes, Bram] German Canc Res Ctr, Dept Radiol, D-69120 Heidelberg, Germany.
RP Schneider, A (通讯作者)，Sygnis Biosci, Neuenheimer Feld 515, D-69120 Heidelberg, Germany.
EM a.martin-villalba@dkfz-heidelberg.de; schneider@sygnis.de
CR Baptiste D, 2008, EXPERT OPIN EMERG DR, V13, P63, DOI 10.1517/14728214.13.1.63
   Baptiste D, 2006, J NEUROTRAUM, V23, P318, DOI 10.1089/neu.2006.23.318
   Barbeau H, 1991, BRAIN RES, V546, P250, DOI 10.1016/0006-8993(91)91489-N
   Basso D, 1995, J NEUROTRAUM, V12, P1, DOI 10.1089/neu.1995.12.1
   Beattie M, 2002, PROG BRAIN RES, V137, P37
   Bilgen M, 2005, MAGN RESON IMAGING, V23, P829, DOI 10.1016/j.mri.2005.06.004
   Bilgen M, 2006, BMC MED IMAGING, V6, P15, DOI 10.1186/1471-2342-6-15
   Bilgen M, 2006, J NEUROSCI METH, V156, P17, DOI 10.1016/j.jneumeth.2006.02.001
   Bonny J, 2008, NEUROIMAGE, V40, P1542, DOI 10.1016/j.neuroimage.2008.01.050
   Brosamle C, 2000, J NEUROSCI, V20, P8061
   Chuang K, 2010, NEUROIMAGE, V49, P1350, DOI 10.1016/j.neuroimage.2009.09.060
   Courtine G, 2008, NAT MED, V14, P69, DOI 10.1038/nm1682
   Demjen D, 2004, NAT MED, V10, P389, DOI 10.1038/nm1007
   Diederich K, 2009, J NEUROSCI, V29, P11572, DOI 10.1523/JNEUROSCI.0453-09.2009
   Farooque M, 2001, J NEUROTRAUM, V18, P105, DOI 10.1089/089771501750055811
   Fong A, 2005, J NEUROSCI, V25, P11738, DOI 10.1523/JNEUROSCI.1523-05.2005
   Frank T, 2009, BMC NEUROSCI, V10, P0, DOI 10.1186/1471-2202-10-49
   Gibson C, 2005, J CEREBR BLOOD F MET, V25, P431, DOI 10.1038/sj.jcbfm.9600033
   Goldshmit Y, 2004, J NEUROSCI, V24, P10064, DOI 10.1523/JNEUROSCI.2981-04.2004
   Hsu Y, 2007, BRAIN, V130, P3124, DOI 10.1093/brain/awm207
   Hultborn H, 1992, CURR OPIN NEUROBIOL, V2, P770, DOI 10.1016/0959-4388(92)90132-5
   Jacobs B, 2002, BRAIN RES REV, V40, P45, DOI 10.1016/S0165-0173(02)00187-X
   Kim J, 2003, NEURON, V38, P187, DOI 10.1016/S0896-6273(03)00147-8
   Klapka N, 2005, EUR J NEUROSCI, V22, P3047, DOI 10.1111/j.1460-9568.2005.04495.x
   Klussmann S, 2005, J MOL MED, V83, P657, DOI 10.1007/s00109-005-0663-3
   Li S, 2003, J NEUROSCI, V23, P4219
   Lu H, 2007, P NATL ACAD SCI USA, V104, P2489, DOI 10.1073/pnas.0606983104
   Mansuy I, 1998, NEURON, V21, P257, DOI 10.1016/S0896-6273(00)80533-4
   Matthews J, 1990, BRIT MED J, V300, P230, DOI 10.1136/bmj.300.6719.230
   Mcdonald J, 2002, LANCET, V359, P417, DOI 10.1016/S0140-6736(02)07603-1
   Meijering E, 2004, CYTOM PART A, V58A, P167, DOI 10.1002/cyto.a.20022
   Metz G, 2000, BRAIN RES, V883, P165, DOI 10.1016/S0006-8993(00)02778-5
   Meuer K, 2006, J NEUROCHEM, V97, P675, DOI 10.1111/j.1471-4159.2006.03727.x
   Nagata S, 1986, NATURE, V319, P415, DOI 10.1038/319415a0
   Nishio Y, 2007, J NEUROPATH EXP NEUR, V66, P724, DOI 10.1097/nen.0b013e3181257176
   Pautler RG, 2006, METHODS MOL MED, V124, P365
   Pitzer C, 2008, BRAIN, V131, P3335, DOI 10.1093/brain/awn243
   Raineteau O, 2001, NAT REV NEUROSCI, V2, P263, DOI 10.1038/35067570
   Rossignol S, 2006, PHYSIOL REV, V86, P89, DOI 10.1152/physrev.00028.2005
   Rossignol S, 2006, PHILOS T R SOC B, V361, P1647, DOI 10.1098/rstb.2006.1889
   Schabitz W, 2003, STROKE, V34, P745, DOI 10.1161/01.STR.0000057814.70180.17
   Schabitz W, 2007, TRENDS PHARMACOL SCI, V28, P157, DOI 10.1016/j.tips.2007.02.007
   Schabitz W, 2006, STROKE, V37, P1654, DOI 10.1161/01.STR.0000227299.62106.0e
   Schmidt B, 2000, BRAIN RES BULL, V53, P689, DOI 10.1016/S0361-9230(00)00402-0
   Schneider A, 2005, J CLIN INVEST, V115, P2083, DOI 10.1172/JCI23559
   Schneider A, 2006, BMC BIOL, V4, P0, DOI 10.1186/1741-7007-4-36
   Sholl D, 1953, J ANAT, V87, P387
   Silva A, 2004, NMR BIOMED, V17, P532, DOI 10.1002/nbm.945
   Silva A, 2008, SCHIZOPHRENIA BULL, V34, P595, DOI 10.1093/schbul/sbn056
   Simmons J, 2008, J NEUROSCI, V28, P7637, DOI 10.1523/JNEUROSCI.1488-08.2008
   Steward O, 2004, J COMP NEUROL, V472, P463, DOI 10.1002/cne.20090
   Stieltjes B, 2006, MAGN RESON MED, V55, P1124, DOI 10.1002/mrm.20888
   Tsai K, 2007, J EXP MED, V204, P1273, DOI 10.1084/jem.20062481
   Urdzikova L, 2006, J NEUROTRAUM, V23, P1379, DOI 10.1089/neu.2006.23.1379
   Walder N, 2008, INVEST RADIOL, V43, P277, DOI 10.1097/RLI.0b013e318162f1bd
   Yu X, 2005, NAT NEUROSCI, V8, P961, DOI 10.1038/nn1477
   Zhao L, 2007, EXP NEUROL, V204, P569, DOI 10.1016/j.expneurol.2006.12.001
NR 57
TC 38
Z9 40
U1 0
U2 7
PU WILEY-BLACKWELL
PI MALDEN
PA COMMERCE PLACE, 350 MAIN ST, MALDEN 02148, MA USA
SN 0022-3042
EI 
J9 J NEUROCHEM
PD MAY 15
PY 2010
VL 113
IS 4
BP 930
EP 942
DI 10.1111/j.1471-4159.2010.06659.x
PG 13
WC Biochemistry & Molecular Biology; Neurosciences
SC Biochemistry & Molecular Biology; Neurosciences & Neurology
GA 583EM
UT WOS:000276656100012
PM 20202082
ER

PT J
AU Riecker, Axel
   Groeschel, Klaus
   Ackermann, Hermann
   Schnaudigel, Sonja
   Kassubek, Jan
   Kastrup, Andreas
AF Riecker, Axel
   Groeschel, Klaus
   Ackermann, Hermann
   Schnaudigel, Sonja
   Kassubek, Jan
   Kastrup, Andreas
TI The Role of the Unaffected Hemisphere in Motor Recovery After Stroke
SO HUMAN BRAIN MAPPING
LA English
DT Article
DE stroke; reorganization; fMRI
ID finger movement; contralesional hemisphere; functional connectivity; cerebral activation; cortical activation; parametric analysis; hand movement; reorganization; cortex; stimulation
AB The contribution of the ipsilateral (nonaffected) hemisphere to recovery of motor function after stroke is controversial. Under the assumption that functionally relevant areas within the ipsilateral motor system should be tightly coupled to the demand we used fMRI and acoustically paced movements of the right index finger at six different frequencies to define the role of these regions for recovery after stroke. Eight well-recovered patients with a chronic striatocapsular infarction of the left hemisphere were compared with eight age-matched participants. As expected the hemodynamic response increased linearly with the frequency of the finger movements at the level of the left supplementary motor cortex (SMA) and the left primary sensorimotor cortex (SMC) in both groups. In contrast, a linear increase of the hemodynamic response with higher tapping frequencies in the right premotor cortex (PMC) and the right SMC was only seen in the patient group. These results support the model of an enhanced bihemispheric recruitment of preexisting motor representations in patients after subcortical stroke. Since all patients had excellent motor recovery contralesional SMC activation appears to be efficient and resembles the widespread, bilateral activation observed in healthy participants performing complex movements, instead of reflecting maladaptive plasticity. Hum Brain Mapp 31:1017-1029, 2010. (C) 2010 Wiley-Liss, Inc.
C1 [Riecker, Axel; Kassubek, Jan] Univ Ulm, Dept Neurol, D-89081 Ulm, Germany.
   [Groeschel, Klaus; Schnaudigel, Sonja; Kastrup, Andreas] Univ Gottingen, Dept Neurol, D-3400 Gottingen, Germany.
   [Ackermann, Hermann] Univ Tubingen, Hertie Inst Clin Brain Res, Dept Gen Neurol, Tubingen, Germany.
RP Riecker, A (通讯作者)，Univ Ulm, Dept Neurol, Oberer Eselsberg 45, D-89081 Ulm, Germany.
EM axel.riecker@uni-ulm.de; akastru@gwdg.de
CR Ago T, 2003, J NEUROL NEUROSUR PS, V74, P1152, DOI 10.1136/jnnp.74.8.1152
   [anonymous] , 1997, HUMAN BRAIN FUNCTION, V0, P0
   Blinkenberg M, 1996, J CEREBR BLOOD F MET, V16, P794, DOI 10.1097/00004647-199609000-00004
   Butefisch C, 2005, NEUROLOGY, V64, P1067, DOI 10.1212/01.WNL.0000154603.48446.36
   Calautti C, 2007, NEUROIMAGE, V34, P322, DOI 10.1016/j.neuroimage.2006.08.026
   Cao Y, 1998, STROKE, V29, P112, DOI 10.1161/01.STR.29.1.112
   Catalan M, 1999, BRAIN, V122, P483, DOI 10.1093/brain/122.3.483
   Chen R, 2002, NEUROSCIENCE, V111, P761, DOI 10.1016/S0306-4522(02)00025-8
   Chen R, 1997, ANN NEUROL, V41, P247, DOI 10.1002/ana.410410216
   Cramer S, 1997, STROKE, V28, P2518, DOI 10.1161/01.STR.28.12.2518
   Duque J, 2005, NEUROIMAGE, V28, P940, DOI 10.1016/j.neuroimage.2005.06.033
   Fisher C, 1992, CAN J NEUROL SCI, V19, P57, DOI 10.1017/S0317167100042542
   Foltys H, 2003, CLIN NEUROPHYSIOL, V114, P2404, DOI 10.1016/S1388-2457(03)00263-3
   Friston K, 1993, J CEREBR BLOOD F MET, V13, P5, DOI 10.1038/jcbfm.1993.4
   Gerloff C, 1997, BRAIN, V120, P1587, DOI 10.1093/brain/120.9.1587
   Gerloff C, 2006, BRAIN, V129, P791, DOI 10.1093/brain/awh713
   Horwitz B, 2003, NEUROIMAGE, V19, P466, DOI 10.1016/S1053-8119(03)00112-5
   Hummel F, 2003, CLIN NEUROPHYSIOL, V114, P605, DOI 10.1016/S1388-2457(02)00417-0
   Jancke J, 1998, COGNITIVE BRAIN RES, V6, P279
   Jancke L, 1998, NEUROSCI LETT, V252, P37, DOI 10.1016/S0304-3940(98)00540-0
   Johansen-berg H, 2002, P NATL ACAD SCI USA, V99, P14518, DOI 10.1073/pnas.222536799
   Kim J, 2005, J NEUROPHYSIOL, V94, P2504, DOI 10.1152/jn.01047.2004
   Lee L, 2003, NEUROIMAGE, V19, P457, DOI 10.1016/S1053-8119(03)00062-4
   Lotze M, 2006, J NEUROSCI, V26, P6096, DOI 10.1523/JNEUROSCI.4564-05.2006
   Loubinoux I, 2003, NEUROIMAGE, V20, P2166, DOI 10.1016/j.neuroimage.2003.08.017
   Mansur C, 2005, NEUROLOGY, V64, P1802, DOI 10.1212/01.WNL.0000161839.38079.92
   Murase N, 2004, ANN NEUROL, V55, P400, DOI 10.1002/ana.10848
   Nair D, 2007, NEUROIMAGE, V34, P253, DOI 10.1016/j.neuroimage.2006.09.010
   Oshea J, 2007, NEURON, V54, P479, DOI 10.1016/j.neuron.2007.04.021
   Pineiro R, 2002, STROKE, V33, P103, DOI 10.1161/hs0102.100482
   Puh U, 2007, INT J PSYCHOPHYSIOL, V63, P173, DOI 10.1016/j.ijpsycho.2006.03.011
   Riecker A, 2005, NEUROLOGY, V64, P700, DOI 10.1212/01.WNL.0000152156.90779.89
   Riecker A, 2003, NEUROIMAGE, V18, P731, DOI 10.1016/S1053-8119(03)00003-X
   Riecker A, 2006, NEUROIMAGE, V32, P1345, DOI 10.1016/j.neuroimage.2006.05.021
   Sabatini U, 1993, J CEREBR BLOOD F MET, V13, P639, DOI 10.1038/jcbfm.1993.82
   Sadato N, 1996, J NEUROSCI, V16, P2693
   Saur D, 2006, BRAIN, V129, P1371, DOI 10.1093/brain/awl090
   Schaechter J, 2008, CEREB CORTEX, V18, P638, DOI 10.1093/cercor/bhm096
   Song Y, 2005, ARCH NEUROL-CHICAGO, V62, P809, DOI 10.1001/archneur.62.5.809
   Verstynen T, 2005, J NEUROPHYSIOL, V93, P1209, DOI 10.1152/jn.00720.2004
   Ward N, 2004, ARCH NEUROL-CHICAGO, V61, P1844, DOI 10.1001/archneur.61.12.1844
   Ward N, 2003, BRAIN, V126, P1430, DOI 10.1093/brain/awg145
   Ward N, 2003, BRAIN, V126, P2476, DOI 10.1093/brain/awg245
NR 43
TC 75
Z9 80
U1 0
U2 18
PU WILEY
PI HOBOKEN
PA 111 RIVER ST, HOBOKEN 07030-5774, NJ USA
SN 1065-9471
EI 
J9 HUM BRAIN MAPP
PD JUL 15
PY 2010
VL 31
IS 7
BP 1017
EP 1029
DI 10.1002/hbm.20914
PG 13
WC Neurosciences; Neuroimaging; Radiology, Nuclear Medicine & Medical Imaging
SC Neurosciences & Neurology; Radiology, Nuclear Medicine & Medical Imaging
GA 622TT
UT WOS:000279689400007
PM 20091792
ER

PT J
AU Khedr, EM
   Abo-elfetoh, Noha
AF Khedr, Eman
   Abo-elfetoh, Noha
TI Therapeutic role of rTMS on recovery of dysphagia in patients with lateral medullary syndrome and brainstem infarction
SO JOURNAL OF NEUROLOGY NEUROSURGERY AND PSYCHIATRY
LA English
DT Article
ID transcranial magnetic stimulation; acute ischemic-stroke; oropharyngeal dysphagia; hemispheric stroke; functional mri; motor function; activation; cortex; scale
AB Background There is some evidence for a therapeutic effect of repetitive transcranial magnetic stimulation (rTMS) on dysphagia in hemispheric stroke. Aim To compare the effect of active or sham rTMS applied to the motor area of both hemispheres in patients with acute lateral medullary infarction (LMI) or other brainstem infarctions. Material and method The study included 22 patients with acute ischaemic stroke who had severe bulbar manifestation. 11 patients had LMI, and 11 had another brainstem infarction. They were randomly allocated to receive active (n=11) or sham (n=11) rTMS of the oesophageal motor cortex. Each patient received 300 rTMS pulses at 3 Hz and an intensity of 130% resting motor threshold to each hemisphere for five consecutive days. Clinical ratings of dysphagia and motor disability were assessed before and immediately after the last session, and then again after 1 and 2 months. Results There were no significant differences in baseline clinical assessment of swallowing between active and sham groups. Active rTMS improved dysphagia compared with sham rTMS in both groups of patients, (p=0.001 for both); the LMI group also improved the scores in the Barthel Index. All improvements were maintained over 2 months of follow-up (p=0.001). Conclusion These findings suggest that rTMS could be a useful adjuvant strategy in neurorehabilitation of dysphagia due to LMI or other brainstem infarction, although further assessment is necessary in multicentre clinical trials.
C1 [Khedr, Eman M.; Abo-Elfetoh, Noha] Assiut Univ Hosp, Dept Neurol, Assiut, Egypt.
RP Khedr, EM (通讯作者)，Assiut Univ Hosp, Dept Neurol, Assiut, Egypt.
EM emankhedr99@yahoo.com
CR Adams R, 1987, STROKE, V18, P665, DOI 10.1161/01.STR.18.3.665
   Aziz Q, 1996, GASTROENTEROLOGY, V111, P855, DOI 10.1016/S0016-5085(96)70053-7
   Baudewig J, 2001, NEUROREPORT, V12, P3543, DOI 10.1097/00001756-200111160-00034
   Bestmann S, 2004, EUR J NEUROSCI, V19, P1950, DOI 10.1111/j.1460-9568.2004.03277.x
   Brott T, 1989, STROKE, V20, P864, DOI 10.1161/01.STR.20.7.864
   Caplan L, 1996, POSTERIOR CIRCULATIO, V0, P263
   Ertekin C, 2000, BRAIN, V123, P125, DOI 10.1093/brain/123.1.125
   Gow D, 2004, CLIN NEUROPHYSIOL, V115, P1044, DOI 10.1016/j.clinph.2003.12.001
   Hamdy S, 1999, J NEUROPHYSIOL, V81, P1917, DOI 10.1152/jn.1999.81.4.1917
   Hamdy S, 1999, AM J PHYSIOL-GASTR L, V277, P0, DOI 10.1152/ajpgi.1999.277.1.G219
   Hamdy S, 1996, NAT MED, V2, P1217, DOI 10.1038/nm1196-1217
   Harris M, 2005, J CEREBR BLOOD F MET, V25, P520, DOI 10.1038/sj.jcbfm.9600042
   Jean A, 1979, BRAIN RES, V178, P567, DOI 10.1016/0006-8993(79)90715-7
   Khedr E, 2008, NEUROPHYSIOL CLIN, V38, P235, DOI 10.1016/j.neucli.2008.04.004
   Khedr E, 2010, ACTA NEUROL SCAND, V121, P30, DOI 10.1111/j.1600-0404.2009.01195.x
   Khedr E, 2009, ACTA NEUROL SCAND, V119, P155, DOI 10.1111/j.1600-0404.2008.01093.x
   Khedr E, 2005, NEUROLOGY, V65, P466, DOI 10.1212/01.wnl.0000173067.84247.36
   Kim H, 2000, ARCH NEUROL-CHICAGO, V57, P478, DOI 10.1001/archneur.57.4.478
   Logemann , 1998, EVALUATION TREATMENT, V2nd ed., P0
   Logemann J, 1999, DYSPHAGIA, V14, P44, DOI 10.1007/PL00009583
   Logemann J, 1990, NEUROLOGY, V40, P1136, DOI 10.1212/WNL.40.7.1136
   Mahoney F, 1965, MD STATE MED J, V114, P61
   Martin R, 2004, J NEUROPHYSIOL, V92, P2428, DOI 10.1152/jn.01144.2003
   Martin RE, 1993, DYSPHAGIA, V8, P195, DOI 10.1007/BF01354538
   Miller A, 1982, PHYSIOL REV, V62, P129, DOI 10.1152/physrev.1982.62.1.129
   Norrving B, 1991, NEUROLOGY, V41, P244, DOI 10.1212/WNL.41.2_Part_1.244
   Parker C, 2004, DYSPHAGIA, V19, P28, DOI 10.1007/s00455-003-0032-8
   Roth E, 1991, PHYS MED REH CLIN N, V2, P563
   Sacco R, 1993, ARCH NEUROL-CHICAGO, V50, P609, DOI 10.1001/archneur.1993.00540060049016
   Vigderman A, 1998, J NEUROL SCI, V155, P208, DOI 10.1016/S0022-510X(97)00307-9
NR 30
TC 85
Z9 100
U1 1
U2 13
PU B M J PUBLISHING GROUP
PI LONDON
PA BRITISH MED ASSOC HOUSE, TAVISTOCK SQUARE, LONDON WC1H 9JR, ENGLAND
SN 0022-3050
EI 
J9 J NEUROL NEUROSUR PS
PD MAY 15
PY 2010
VL 81
IS 5
BP 495
EP 499
DI 10.1136/jnnp.2009.188482
PG 5
WC Clinical Neurology; Psychiatry; Surgery
SC Neurosciences & Neurology; Psychiatry; Surgery
GA 594MM
UT WOS:000277541800009
PM 19828479
ER

PT J
AU Petraglia, AL
   Marky, AH
   Walker, Corey
   Thiyagarajan, Meenakshisundaram
   Zlokovic, BV
AF Petraglia, Anthony
   Marky, Andrew
   Walker, Corey
   Thiyagarajan, Meenakshisundaram
   Zlokovic, Berislav
TI Activated Protein C Is Neuroprotective and Mediates New Blood Vessel Formation and Neurogenesis After Controlled Cortical Impact
SO NEUROSURGERY
LA English
DT Article
DE Activated protein C; Angiogenesis; Controlled cortical impact; Neurogenesis; Neuroprotection; Traumatic brain injury
ID traumatic brain-injury; tissue-plasminogen activator; erythropoietin enhances neurogenesis; subventricular zone; functional recovery; ischemic brain; stroke; rat; angiogenesis; synaptogenesis
AB OBJECTIVE: Activated protein C (APC) is neuroprotective in stroke models and promotes postischemic neovascularization and neurogenesis. We used a controlled cortical impact (CCI) in mice to determine the effects of APC on neuroprotection and angiogenesis and neurogenesis after traumatic brain injury (TBI). METHODS: Mice were given (1) single-dose APC (0.8 mg/kg intraperitoneally) 15 minutes after injury, (2) multidose APC (0.8 mg/kg intraperitoneally) 15 minutes and 6 to 48 hours after injury, or (3) vehicle. We then assessed the effects of APC on posttraumatic motor function with the rotarod and wire grip and beam balance tasks, and we determined the lesion volumes and studied the formation of new blood vessels and markers of neurogenesis. RESULTS: Mice treated with single-dose or multiclose APC, compared with vehicle, showed significantly improved motor function on all tests. In the single-dose and multiclose APC treatment groups, at 7 days after treatment, lesion volume was significantly decreased by 30% and 50%, respectively. Multidose APC, but not single-dose APC, increased new blood vessel formation as shown by CD105(+)/Ki-67(+) double immunostaining by nearly 2-fold at 7 days. Multidose APC also promoted posttraumatic proliferation of neuroblasts in the subventricular zone (SVZ) and their migration from the SVZ to the perilesional area. CONCLUSION: Activated protein C improves functional outcome and is neuroprotective after TBI. It also promotes angiogenesis and survival and migration of neuroblasts from the SVZ to the perilesional area, but the exact role of these brain repair mechanisms remains to be determined. The present findings suggest that APC therapy may hold a significant therapeutic potential for TBI.
C1 [Petraglia, Anthony L.] Univ Rochester, Med Ctr, Dept Neurosurg, Rochester, NY 14642 USA.
   [Marky, Andrew H.; Walker, Corey; Thiyagarajan, Meenakshisundaram; Zlokovic, Berislav V.] Univ Rochester, Med Ctr, Ctr Neurodegenerat & Vasc Brain Disorders, Rochester, NY 14642 USA.
RP Zlokovic, BV (通讯作者)，Univ Rochester, Med Ctr, Ctr Neurodegenerat & Vasc Brain Disorders, Arthur Kornberg Med Res Bldg,Room G-9613,601 Elmw, Rochester, NY 14642 USA.
EM berislav_zlokovic@urmc.rochester.edu
FU National Institutes of Health [HL63290, HL081528, TLI RR024135]; Socratech LLC; NATIONAL CENTER FOR RESEARCH RESOURCES [TL1RR024135] Funding Source: NIH RePORTER; NATIONAL HEART, LUNG, AND BLOOD INSTITUTE [R01HL081528, R01HL063290] Funding Source: NIH RePORTER
CR Chen J, 2003, ANN NEUROL, V53, P743, DOI 10.1002/ana.10555
   Cheng T, 2003, NAT MED, V9, P338, DOI 10.1038/nm826
   Cheng T, 2006, NAT MED, V12, P1278, DOI 10.1038/nm1498
   Darsalia V, 2005, STROKE, V36, P1790, DOI 10.1161/01.STR.0000173151.36031.be
   Feistritzer C, 2005, BLOOD, V105, P3178, DOI 10.1182/blood-2004-10-3985
   Finigan J, 2005, J BIOL CHEM, V280, P17286, DOI 10.1074/jbc.M412427200
   Foley L, 2008, J NEUROTRAUM, V25, P299, DOI 10.1089/neu.2007.0471
   Griffin J, 2002, SEMIN HEMATOL, V39, P197, DOI 10.1053/shem.2002.34093
   Guo H, 2004, NEURON, V41, P563, DOI 10.1016/S0896-6273(04)00019-4
   Hamm R, 1994, J NEUROTRAUM, V11, P187, DOI 10.1089/neu.1994.11.187
   Hirose K, 2000, ANN SURG, V232, P272, DOI 10.1097/00000658-200008000-00018
   Ikonomidou C, 2002, LANCET NEUROL, V1, P383, DOI 10.1016/S1474-4422(02)00164-3
   Liu D, 2004, NAT MED, V10, P1379, DOI 10.1038/nm1122
   Lu D, 2007, J NEUROTRAUM, V24, P1132, DOI 10.1089/neu.2007.0288
   Lu D, 2005, J NEUROTRAUM, V22, P1011, DOI 10.1089/neu.2005.22.1011
   Lu D, 2004, J NEUROTRAUM, V21, P21, DOI 10.1089/089771504772695913
   Mahmood A, 2007, J NEUROSURG, V107, P392, DOI 10.3171/JNS-07/08/0392
   Mckee J, 2005, NEUROCRIT CARE, V2, P342, DOI 10.1385/NCC:2:3:342
   Mosnier L, 2007, BLOOD, V109, P3161, DOI 10.1182/blood-2006-09-003004
   Rutland-brown W, 2006, J HEAD TRAUMA REHAB, V21, P544, DOI 10.1097/00001199-200611000-00009
   Shibata M, 2001, CIRCULATION, V103, P1799, DOI 10.1161/01.CIR.103.13.1799
   Thiyagarajan M, 2008, J NEUROSCI, V28, P12788, DOI 10.1523/JNEUROSCI.3485-08.2008
   Tolias CM, 2004, NEURORX, V1, P71, DOI 10.1602/neurorx.1.1.71
   Wang L, 2004, STROKE, V35, P1732, DOI 10.1161/01.STR.0000132196.49028.a4
   Wang L, 1997, J CEREBR BLOOD F MET, V17, P136, DOI 10.1097/00004647-199702000-00002
   Whalen M, 1999, J NEUROTRAUM, V16, P299, DOI 10.1089/neu.1999.16.299
   Yamashita T, 2006, J NEUROSCI, V26, P6627, DOI 10.1523/JNEUROSCI.0149-06.2006
   Zhang R, 2002, STROKE, V33, P2675, DOI 10.1161/01.STR.0000034399.95249.59
   Zhang R, 2007, J NEUROSCI, V27, P3157, DOI 10.1523/JNEUROSCI.4969-06.2007
   Zhang Z, 2000, J CLIN INVEST, V106, P829, DOI 10.1172/JCI9369
   Zlokovic B, 2005, ANN NEUROL, V58, P474, DOI 10.1002/ana.20602
NR 31
TC 48
Z9 53
U1 0
U2 4
PU OXFORD UNIV PRESS INC
PI CARY
PA JOURNALS DEPT, 2001 EVANS RD, CARY, NC 27513 USA
SN 0148-396X
EI 
J9 NEUROSURGERY
PD JAN 15
PY 2010
VL 66
IS 1
BP 165
EP 171
DI 10.1227/01.NEU.0000363148.49779.68
PG 7
WC Clinical Neurology; Surgery
SC Neurosciences & Neurology; Surgery
GA 535KP
UT WOS:000272967400031
PM 20023547
ER

PT J
AU Tang, P-
   Ko, Y-
   Luo, Z-
   Yeh, F-
   Chen, S-A
   Tseng, W-I
AF Tang, P
   Ko, Y
   Luo, Z
   Yeh, F
   Chen, S
   Tseng, W
TI Tract-Specific and Region of Interest Analysis of Corticospinal Tract Integrity in Subcortical Ischemic Stroke: Reliability and Correlation with Motor Function of Affected Lower Extremity
SO AMERICAN JOURNAL OF NEURORADIOLOGY
LA English
DT Article
ID diffusion tensor tractography; white-matter tractography; wallerian degeneration; pyramidal tract; fiber tractography; brain activation; recovery; infarction; tracking; fmri
AB BACKGROUND AND PURPOSE: TS analysis has been suggested as a useful method to evaluate the fiber integrity of white matter tracts. This study investigated the intrarater and interrater reliability and validity of a TS analysis for the CST and compared the results with those of a ROI-based analysis. MATERIALS AND METHODS: Diffusion spectrum imaging was performed on 7 patients with subcortical ischemic stroke on a 3T MR imaging system. For the TS analysis, seed regions were placed at the cerebral peduncle and the medial portion of the primary motor cortex to reconstruct the tracts of the CST for motor control of the lower extremity. The mean GFA was measured at the PLIC by calculating the weighted sum of the GFAs sampled by the CST tracts at this segment. For the ROI-based analysis, the posterior two-thirds of the PLIC were enclosed on the GFA maps, and the mean GFA in this ROI was calculated. RESULTS: The results showed good-to-excellent intrarater and interrater reliability on the seed region/ROI placement (mean kappa values >0.80) and mean GFA values (ICCs >0.90) for both the TS and ROI-based analyses. Both the GFA(PLIC-TS) and GFA(PLIC-ROI) values were highly correlated with the motor function of the affected lower extremity (r = 0.76 and 0.80, respectively; P < .051. CONCLUSIONS: We demonstrated good reliability and validity of the TS and ROI-based analyses of the CST corresponding to lower extremity motor control in patients with subcortical ischemic stroke.
C1 [Yeh, F. -C.; Tseng, W. -Y. I.] Natl Taiwan Univ, Ctr Optoelect Biomed, Coll Med, Taipei 100, Taiwan.
   [Tang, P. -F.; Ko, Y. -H.; Luo, Z. -A.] Natl Taiwan Univ, Sch Phys Therapy, Coll Med, Taipei 100, Taiwan.
   [Tang, P. -F.; Ko, Y. -H.; Luo, Z. -A.] Natl Taiwan Univ, Grad Inst Phys Therapy, Coll Med, Taipei 100, Taiwan.
   [Tang, P. -F.] Natl Taiwan Univ Hosp, Phys Therapy Ctr, Taipei, Taiwan.
   [Tseng, W. -Y. I.] Natl Taiwan Univ Hosp, Dept Med Imaging, Taipei, Taiwan.
   [Chen, S. -H A.] Natl Taiwan Univ, Dept Psychol, Taipei 100, Taiwan.
   [Chen, S. -H A.] Nanyang Technol Univ, Div Psychol, Singapore, Singapore.
RP Tseng, WYI (通讯作者)，Natl Taiwan Univ, Ctr Optoelect Biomed, Coll Med, 1 Jen Ai Rd,Sec 1, Taipei 100, Taiwan.
EM wytseng@ntu.edu.tw
FU National Science Council [NSC95-2314-B-002-238-MY3]; National Taiwan University, Taipei, Taiwan; National Taiwan University Hospital, Taipei, Taiwan [NSC97-2752-M-002-011-PAE]; Department of Medical Imaging in the National Taiwan University Hospital
CR Albert M, 1992, J AM GERIATR SOC, V40, P449, DOI 10.1111/j.1532-5415.1992.tb02009.x
   Basser P, 1995, NMR BIOMED, V8, P333, DOI 10.1002/nbm.1940080707
   Berman J, 2005, NEUROIMAGE, V27, P862, DOI 10.1016/j.neuroimage.2005.05.018
   Brott T, 1989, STROKE, V20, P864, DOI 10.1161/01.STR.20.7.864
   Chiang W, 2007, INT SOC MAGN RES MED, V0, P0
   Cho S, 2007, NEUROSCI LETT, V426, P123, DOI 10.1016/j.neulet.2007.08.049
   Dobkin B, 2004, NEUROIMAGE, V23, P370, DOI 10.1016/j.neuroimage.2004.06.008
   Duncan P, 1983, PHYS THER, V63, P1606, DOI 10.1093/ptj/63.10.1606
   Enzinger C, 2008, STROKE, V39, P1507, DOI 10.1161/STROKEAHA.107.501999
   Folstein M, 1975, J PSYCHIAT RES, V12, P189, DOI 10.1016/0022-3956(75)90026-6
   Fuglmeyer A, 1975, SCAND J REHABIL MED, V7, P13
   Hislop H, 2002, DANIELS WORTHINGHAMS, V0, P0
   Hong Y, 2008, J NEUROIMAGING, V18, P282, DOI 10.1111/j.1552-6569.2007.00153.x
   Jang S, 2003, NEUROREPORT, V14, P1305, DOI 10.1097/01.wnr.0000078700.79393.09
   Jang S, 2008, ANN NEUROL, V64, P460, DOI 10.1002/ana.21444
   Jang S, 2009, NEUROREHABILITATION, V24, P159, DOI 10.3233/NRE-2009-0464
   Kanaan R, 2006, PSYCHIAT RES-NEUROIM, V146, P73, DOI 10.1016/j.pscychresns.2005.11.002
   Kim Y, 2006, NEUROLOGY, V67, P330, DOI 10.1212/01.wnl.0000225178.85833.0d
   Kleiser R, 2010, NEURORADIOLOGY, V52, P37, DOI 10.1007/s00234-009-0539-2
   Kunimatsu A, 2003, NEURORADIOLOGY, V45, P532, DOI 10.1007/s00234-003-0974-4
   Kuo L, 2008, NEUROIMAGE, V41, P7, DOI 10.1016/j.neuroimage.2008.02.016
   Lai C, 2007, BRIT J RADIOL, V80, P782, DOI 10.1259/bjr/99366083
   Landis J, 1977, BIOMETRICS, V33, P159, DOI 10.2307/2529310
   Liang Z, 2008, CEREBROVASC DIS, V25, P209, DOI 10.1159/000113858
   Liang Z, 2007, J NEUROL NEUROSUR PS, V78, P581, DOI 10.1136/jnnp.2006.099077
   Lindberg P, 2007, NEUROREHAB NEURAL RE, V21, P551, DOI 10.1177/1545968307301886
   Luft A, 2005, NEUROIMAGE, V26, P184, DOI 10.1016/j.neuroimage.2005.01.027
   Luft A, 2002, HUM BRAIN MAPP, V17, P131, DOI 10.1002/hbm.10058
   Maniega S, 2004, J NEUROL NEUROSUR PS, V75, P1714, DOI 10.1136/jnnp.2003.033852
   Molloy DW, 1997, INT PSYCHOGERIATR, V9 Suppl 1, P87, DOI 10.1017/S1041610297004754
   Molloy D, 1997, INT PSYCHOGERIATR S, V9, P143
   Mori S, 1999, ANN NEUROL, V45, P265, DOI 10.1002/1531-8249(199902)45:2<265::AID-ANA21>3.0.CO;2-3
   Mori S, 2002, NMR BIOMED, V15, P468, DOI 10.1002/nbm.781
   Nelles M, 2008, AM J NEURORADIOL, V29, P488, DOI 10.3174/ajnr.A0855
   Ozturk A, 2008, AM J NEURORADIOL, V29, P1124, DOI 10.3174/ajnr.A0998
   Partridge S, 2005, J MAGN RESON IMAGING, V22, P467, DOI 10.1002/jmri.20410
   Pierpaoli C, 2001, NEUROIMAGE, V13, P1174, DOI 10.1006/nimg.2001.0765
   Portney L, 2009, FDN CLIN RES APPL PR, V0, P0
   Reese T, 2003, MAGN RESON MED, V49, P177, DOI 10.1002/mrm.10308
   Sage C, 2007, NEUROIMAGE, V34, P486, DOI 10.1016/j.neuroimage.2006.09.025
   Shrout P, 1979, PSYCHOL BULL, V86, P420, DOI 10.1037/0033-2909.86.2.420
   Smits M, 2007, AM J NEURORADIOL, V28, P1354, DOI 10.3174/ajnr.A0538
   Staempfli P, 2008, NEUROIMAGE, V39, P119, DOI 10.1016/j.neuroimage.2007.08.025
   Stinear C, 2007, BRAIN, V130, P170, DOI 10.1093/brain/awl333
   Thomalla G, 2004, NEUROIMAGE, V22, P1767, DOI 10.1016/j.neuroimage.2004.03.041
   Tuch D, 2004, MAGN RESON MED, V52, P1358, DOI 10.1002/mrm.20279
   Wang S, 2005, ANN NY ACAD SCI, V1064, P61, DOI 10.1196/annals.1340.013
   Ward N, 2004, ARCH NEUROL-CHICAGO, V61, P1844, DOI 10.1001/archneur.61.12.1844
   Ward N, 2006, BRAIN, V129, P809, DOI 10.1093/brain/awl002
   Wedeen V, 2000, ISMRM, V0, P82
   Wedeen V, 2008, NEUROIMAGE, V41, P1267, DOI 10.1016/j.neuroimage.2008.03.036
   Wedeen V, 2005, MAGN RESON MED, V54, P1377, DOI 10.1002/mrm.20642
   Westerhausen R, 2007, NEUROIMAGE, V37, P379, DOI 10.1016/j.neuroimage.2007.05.047
   Yeh F, 2008, INT SOC MAGN RES MED, V0, P0
   Yu C, 2009, NEUROIMAGE, V47, P451, DOI 10.1016/j.neuroimage.2009.04.066
NR 55
TC 36
Z9 38
U1 0
U2 10
PU AMER SOC NEURORADIOLOGY
PI DENVILLE
PA PO BOX 3000, DENVILLE, NJ 07834-9349 USA
SN 0195-6108
EI 
J9 AM J NEURORADIOL
PD JUN-JUL 15
PY 2010
VL 31
IS 6
BP 1023
EP 1030
DI 10.3174/ajnr.A1981
PG 8
WC Clinical Neurology; Neuroimaging; Radiology, Nuclear Medicine & Medical Imaging
SC Neurosciences & Neurology; Radiology, Nuclear Medicine & Medical Imaging
GA 613AR
UT WOS:000278948700010
PM 20110374
ER

PT J
AU Jiang, Lixian
   Womble, Tracy
   Saporta, Samuel
   Chen, Ning
   Sanberg, CD
   Sanberg, PR
   Willing, AE
AF Jiang, Lixian
   Womble, Tracy
   Saporta, Samuel
   Chen, Ning
   Sanberg, Cyndy
   Sanberg, Paul
   Willing, Alison
TI Human Umbilical Cord Blood Cells Decrease Microglial Survival In Vitro
SO STEM CELLS AND DEVELOPMENT
LA English
DT Article
ID interleukin-1 receptor antagonist; cerebral-artery occlusion; messenger-rna expression; behavioral deficit; rat model; stroke; brain; injury; death; cn
AB When human umbilical cord blood (HUCB) cells are systemically administered following middle cerebral artery occlusion (MCAO) in rats, they produce a reduction in infarct size resulting in recovery of motor function. Rats receiving HUCB cells have a less severe inflammatory response compared to MCAO stroke rats. The purpose of this study was to determine the interaction between HUCB cells and the main resident immune cells of the brain (microglia) under normoxic and hypoxic conditions in vitro. Primary microglial cultures were incubated for 2 h in no oxygen (95% N, 5% CO2) and low glucose (1%) media. Mononuclear HUCB cells were added to half the cultures at the beginning of the hypoxia conditions. Microglial viability was determined using fluorescein diacetate/propidium iodide (FDA/PI) labeling and cytokine expression using ELISA. In some studies, CD11b+ or CD19+ cells isolated from the HUCB mononuclear fraction with magnetic antibody cell sorting (MACS) were used instead of the mononuclear fraction. Co-culturing mononuclear HUCB cells with microglia decreased viability of the microglia during hypoxia. In the microglial monocultures, hypoxia significantly increased release of IL-1 beta compared to normoxia, while adding HUCB cells in the hypoxia condition decreased IL-1 beta concentrations to the same level as in the normoxia monocultures. Both CD11b+ and CD19+ HUCB cells decreased microglial viability during normoxia and hypoxia. Our data suggest that HUCB cells may produce a soluble factor that decreases viability of microglia.
C1 [Jiang, Lixian; Womble, Tracy; Saporta, Samuel; Chen, Ning; Sanberg, Paul R.; Willing, Alison E.] Univ S Florida, Ctr Excellence Aging & Brain Repair, Tampa, FL 33612 USA.
   [Jiang, Lixian; Womble, Tracy; Saporta, Samuel; Chen, Ning; Sanberg, Paul R.; Willing, Alison E.] Univ S Florida, Dept Neurosurg & Brain Repair, Tampa, FL 33612 USA.
   [Jiang, Lixian; Saporta, Samuel; Sanberg, Paul R.; Willing, Alison E.] Univ S Florida, Dept Pathol & Cell Biol, Tampa, FL 33612 USA.
   [Willing, Alison E.] Univ S Florida, Dept Mol Pharmacol & Physiol, Tampa, FL 33612 USA.
   [Sanberg, Paul R.] Univ S Florida, Off Res & Dev, Tampa, FL 33612 USA.
   [Sanberg, Cyndy Davis] Saneron CCEL Therapeut Inc, Tampa, FL USA.
RP Willing, AE (通讯作者)，Univ S Florida, Ctr Excellence Aging & Brain Repair, MDC 78,12901 Bruce B Downs Blvd, Tampa, FL 33612 USA.
EM awilling@health.usf.edu
FU American Heart Association [0355183B, 0555266B]; National Institutes of Health [R01 NS052839]; NATIONAL INSTITUTE OF NEUROLOGICAL DISORDERS AND STROKE [R01NS052839] Funding Source: NIH RePORTER
CR Almeida A, 2002, J NEUROCHEM, V81, P207, DOI 10.1046/j.1471-4159.2002.00827.x
   Basu A, 2005, J CEREBR BLOOD F MET, V25, P17, DOI 10.1038/sj.jcbfm.9600002
   Brough D, 2002, MOL CELL NEUROSCI, V19, P272, DOI 10.1006/mcne.2001.1054
   Chen J, 2001, STROKE, V32, P2682, DOI 10.1161/hs1101.098367
   Garcia J, 1995, AM J PATHOL, V147, P1477
   Geng Y, 1994, P NATL ACAD SCI USA, V91, P8602, DOI 10.1073/pnas.91.18.8602
   Gibson R, 2004, VET J, V168, P230, DOI 10.1016/j.tvjl.2003.10.016
   Giulian D, 1988, J NEUROSCI, V8, P2485
   Hall A, 2009, J NEUROSCI RES, V87, P333, DOI 10.1002/jnr.21857
   Hau S, 2008, BMC NEUROSCI, V9, P0, DOI 10.1186/1471-2202-9-30
   Howard M, 1992, IMMUNOL TODAY, V13, P198, DOI 10.1016/0167-5699(92)90153-X
   Ji K, 2007, GLIA, V55, P1577, DOI 10.1002/glia.20571
   Li H, 2001, J NEUROIMMUNOL, V116, P5, DOI 10.1016/S0165-5728(01)00264-8
   Liu T, 1993, STROKE, V24, P1746, DOI 10.1161/01.STR.24.11.1746
   Loddick S, 1996, J CEREBR BLOOD F MET, V16, P932, DOI 10.1097/00004647-199609000-00017
   Mackay R, 1997, SCIENCE, V276, P66
   Malefyt R, 1991, J EXP MED, V174, P1209
   Mander P, 2006, J IMMUNOL, V176, P1046, DOI 10.4049/jimmunol.176.2.1046
   Maroun L, 2000, J INTERF CYTOK RES, V20, P197, DOI 10.1089/107999000312612
   Mason J, 2001, J NEUROSCI, V21, P7046, DOI 10.1523/JNEUROSCI.21-18-07046.2001
   Matsuoka Y, 1999, NEUROCHEM INT, V34, P91, DOI 10.1016/S0197-0186(98)00053-9
   Newcomb J, 2006, CELL TRANSPLANT, V15, P213, DOI 10.3727/000000006783982043
   Pimentel-coelho P, 2010, STEM CELLS DEV, V19, P351, DOI 10.1089/scd.2009.0049
   Schielke G, 1998, J CEREBR BLOOD F MET, V18, P180, DOI 10.1097/00004647-199802000-00009
   Sirchia G, 1999, HAEMATOLOGICA, V84, P738
   Spanaus K, 1998, EUR J IMMUNOL, V28, P4398, DOI 10.1002/(SICI)1521-4141(199812)28:12<4398::AID-IMMU4398>3.3.CO;2-P
   Streit W, 1999, PROG NEUROBIOL, V57, P563, DOI 10.1016/S0301-0082(98)00069-0
   Streit W, 1988, J COMP NEUROL, V268, P563
   Takahashi J, 2003, ANN NEUROL, V53, P588, DOI 10.1002/ana.10519
   Vendrame M, 2004, STROKE, V35, P2390, DOI 10.1161/01.STR.0000141681.06735.9b
   Vendrame M, 2005, STEM CELLS DEV, V14, P595, DOI 10.1089/scd.2005.14.595
   Wekerle H, 1986, TRENDS NEUROSCI, V9, P271, DOI 10.1016/0166-2236(86)90077-9
   Williams R, 1994, HIST HUM SCI, V7, P1, DOI 10.1177/095269519400700201
   Willing A, 2003, J NEUROSCI RES, V73, P296, DOI 10.1002/jnr.10659
   Yamasaki Y, 1995, STROKE, V26, P676, DOI 10.1161/01.STR.26.4.676
   Yasuhara T, 2009, J CELL MOL MED, V0, P0, DOI DOI 10.1111/J1582-4934.2008.00671.X
   Yasuhara T, 2009, STEM CELLS DEV, V18, P1501, DOI 10.1089/scd.2009.0011
NR 37
TC 20
Z9 21
U1 0
U2 0
PU MARY ANN LIEBERT, INC
PI NEW ROCHELLE
PA 140 HUGUENOT STREET, 3RD FL, NEW ROCHELLE, NY 10801 USA
SN 1547-3287
EI 
J9 STEM CELLS DEV
PD FEB 15
PY 2010
VL 19
IS 2
BP 221
EP 227
DI 10.1089/scd.2009.0170
PG 7
WC Cell & Tissue Engineering; Hematology; Medicine, Research & Experimental; Transplantation
SC Cell Biology; Hematology; Research & Experimental Medicine; Transplantation
GA 560US
UT WOS:000274929400009
PM 19788371
ER

PT J
AU Nagamoto-combs, Kumi
   Morecraft, RJ
   Darling, WG
   Combs, CK
AF Nagamoto-combs, Kumi
   Morecraft, Robert
   Darling, Warren
   Combs, Colin
TI Long-Term Gliosis and Molecular Changes in the Cervical Spinal Cord of the Rhesus Monkey after Traumatic Brain Injury
SO JOURNAL OF NEUROTRAUMA
LA English
DT Article
DE injury; microglia; motor recovery; spinal cord; synapse
ID glutamate transporter glt-1; protein-kinase pathway; cortical impact injury; nogo receptor; arm representation; cerebral-ischemia; immune-response; cell-death; expression; recovery
AB Recovery of fine motor skills after traumatic brain injury (TBI) is variable, with some patients showing progressive improvements over time while others show poor recovery. We therefore studied possible cellular mechanisms accompanying the recovery process in a non-human primate model system, in which the lateral frontal motor cortex areas controlling the preferred upper limb were unilaterally lesioned, and the animals eventually regained fine hand motor function. Immunohistochemical staining of the cervical spinal cord, the site of compensatory sprouting and degeneration of corticospinal axons, showed profound increases in immunoreactivities for major histocompatibility complex class II molecule (MHC-II) and extracellular signal-regulated kinases (ERK1/2) up to 12 months post lesion, particularly within the lateral corticospinal tract (LCST). Double immunostaining demonstrated that phosphorylated ERK1/2 colocalized within the MCH-II+ microglia, suggesting a trophic role of long-term microglia activation after TBI at the site of compensatory sprouting. Active sprouting was observed in the LCST as well as in the spinal gray matter of the lesioned animals, as illustrated by increases in growth associated protein 43. Upregulation of Nogo receptor and glutamate transporter expression was also observed in this region after TBI, suggesting possible mechanisms for controlling aberrant sprouting and/or synaptic formation en route and interstitial glutamate concentration changes at the site of axon degeneration, respectively. Taken together, these changes in the non-human primate spinal cord support a long-term trophic/tropic role for reactive microglia, in particular, during functional and structural recovery after TBI.
C1 [Combs, Colin K.] Univ N Dakota, Sch Med & Hlth Sci, Dept Pharmacol Physiol & Therapeut, Grand Forks, ND 58202 USA.
   [Nagamoto-Combs, Kumi] Univ N Dakota, Sch Med & Hlth Sci, Dept Anat & Cell Biol, Grand Forks, ND 58202 USA.
   [Morecraft, Robert J.] Univ S Dakota, Sch Med, Div Basic Biomed Sci, Vermillion, SD 57069 USA.
   [Darling, Warren G.] Univ Iowa, Dept Integrat Physiol, Iowa City, IA USA.
RP Combs, CK (通讯作者)，Univ N Dakota, Sch Med & Hlth Sci, Dept Pharmacol Physiol & Therapeut, 504 Hamline St,Neurosci Bldg, Grand Forks, ND 58202 USA.
EM ccombs@medicine.nodak.edu
FU National Institutes of Health [NS046367, 5P20RR017699-08]; South Dakota Spinal Cord and Traumatic Brain Injury Research Council; NATIONAL CENTER FOR RESEARCH RESOURCES [P20RR017699] Funding Source: NIH RePORTER; NATIONAL INSTITUTE OF NEUROLOGICAL DISORDERS AND STROKE [R01NS046367, R56NS046367] Funding Source: NIH RePORTER
CR Agrawal S, 1998, J NEUROTRAUM, V15, P929, DOI 10.1089/neu.1998.15.929
   Agrawal S, 1997, J NEUROSCI, V17, P1055
   Ashwal S, 2004, J NEUROTRAUM, V21, P1539, DOI 10.1089/0897715042441756
   Batchelor P, 2000, EUR J NEUROSCI, V12, P3462, DOI 10.1046/j.1460-9568.2000.00239.x
   Batchelor P, 2002, MOL CELL NEUROSCI, V21, P436, DOI 10.1006/mcne.2002.1185
   Batchelor P, 2008, BRAIN RES, V1209, P49, DOI 10.1016/j.brainres.2008.02.098
   Benowitz L, 1997, TRENDS NEUROSCI, V20, P84, DOI 10.1016/S0166-2236(96)10072-2
   Beschorner R, 2007, HISTOL HISTOPATHOL, V22, P515, DOI 10.14670/HH-22.515
   Bonni A, 1999, SCIENCE, V286, P1358, DOI 10.1126/science.286.5443.1358
   Bregman B, 1995, NATURE, V378, P498, DOI 10.1038/378498a0
   Butefisch C, 2006, NEUROL SCI, V27, P0, DOI 10.1007/s10072-006-0540-z
   Carmichael S, 2003, CURR OPIN NEUROL, V16, P699, DOI 10.1097/00019052-200312000-00009
   Carmichael S, 2003, NEUROSCIENTIST, V9, P64, DOI 10.1177/1073858402239592
   Clausen F, 2004, J NEUROTRAUM, V21, P1168, DOI 10.1089/neu.2004.21.1168
   Conti A, 1998, J NEUROSCI, V18, P5663
   Courtine G, 2007, NAT MED, V13, P561, DOI 10.1038/nm1595
   Czigner A, 2007, ACTA NEUROCHIR, V149, P281, DOI 10.1007/s00701-006-1095-8
   Dancause N, 2005, J NEUROSCI, V25, P10167, DOI 10.1523/JNEUROSCI.3256-05.2005
   Darling W, 2009, EXP NEUROL, V220, P90, DOI 10.1016/j.expneurol.2009.07.034
   Darling W, 2006, J NEUROSCI METH, V154, P38, DOI 10.1016/j.jneumeth.2005.11.013
   David S, 2008, TRENDS NEUROSCI, V31, P221, DOI 10.1016/j.tins.2008.02.002
   Dietrich W, 1994, J NEUROTRAUM, V11, P289, DOI 10.1089/neu.1994.11.289
   Enomoto T, 2005, J NEUROTRAUM, V22, P783, DOI 10.1089/neu.2005.22.783
   Faden A, 1989, SCIENCE, V244, P798, DOI 10.1126/science.2567056
   Felten D, 1987, IMMUNOL REV, V100, P225, DOI 10.1111/j.1600-065X.1987.tb00534.x
   Fournier A, 2001, NATURE, V409, P341, DOI 10.1038/35053072
   Fry E, 2007, NEURON, V53, P649, DOI 10.1016/j.neuron.2007.02.009
   Fukuda S, 2003, ILAR J, V44, P96, DOI 10.1093/ilar.44.2.96
   Gehrmann J, 1995, BRAIN RES REV, V20, P269, DOI 10.1016/0165-0173(94)00015-H
   Grandpre T, 2002, NATURE, V417, P547, DOI 10.1038/417547a
   Hamo L, 2007, GLIA, V55, P1169, DOI 10.1002/glia.20538
   Hodge C, 2008, NEW ENGL J MED, V358, P453
   Jara J, 2007, J NEUROCHEM, V100, P1407, DOI 10.1111/j.1471-4159.2006.04330.x
   Karns L, 1987, SCIENCE, V236, P597, DOI 10.1126/science.2437653
   King C, 2001, NEUROPATH APPL NEURO, V27, P115, DOI 10.1046/j.1365-2990.2001.00317.x
   Koura S, 1998, ACT NEUR S, V71, P244
   Kuhtz-buschbeck J, 2003, DEV MED CHILD NEUROL, V45, P821, DOI 10.1017/S001216220300152X
   Langlois J, 2004, TRAUMATIC BRAIN INJU, V0, P0
   Leker R, 2002, BRAIN RES REV, V39, P55, DOI 10.1016/S0165-0173(02)00157-1
   Lemon R, 2005, MUSCLE NERVE, V32, P261, DOI 10.1002/mus.20333
   Li S, 2003, J NEUROSCI, V23, P4219
   Liu B, 2002, SCIENCE, V297, P1190, DOI 10.1126/science.1073031
   Lopez-redondo F, 2000, MOL BRAIN RES, V76, P429, DOI 10.1016/S0169-328X(00)00022-X
   Lotze M, 2006, NEUROREHAB NEURAL RE, V20, P14, DOI 10.1177/1545968305282919
   Mark VW, 2006, EURA MEDICOPHYS, V42, P269
   Matute C, 1997, P NATL ACAD SCI USA, V94, P8830, DOI 10.1073/pnas.94.16.8830
   Matute C, 2007, J ANAT, V210, P693, DOI 10.1111/j.1469-7580.2007.00733.x
   Mcneal D, 2010, J COMP NEUROL, V518, P586, DOI 10.1002/cne.22218
   Morecraft R, 2004, J COMP NEUROL, V469, P37, DOI 10.1002/cne.10980
   Morecraft R, 2001, BRAIN, V124, P176, DOI 10.1093/brain/124.1.176
   Morecraft R, 2002, BRAIN, V125, P176, DOI 10.1093/brain/awf011
   Morecraft R, 1992, J COMP NEUROL, V323, P341, DOI 10.1002/cne.903230304
   Morecraft R, 2007, J COMP NEUROL, V504, P149, DOI 10.1002/cne.21438
   Morganti-kossmann M, 2007, INJURY, V38, P1392, DOI 10.1016/j.injury.2007.10.005
   Morgantikossman M, 1997, MOL PSYCHIATR, V2, P133, DOI 10.1038/sj.mp.4000227
   Nagamoto-combs K, 2007, J NEUROTRAUM, V24, P1719, DOI 10.1089/neu.2007.0377
   Newcomb J, 1999, EXP NEUROL, V158, P76, DOI 10.1006/exnr.1999.7071
   Nudo R, 1999, CURR OPIN NEUROBIOL, V9, P740, DOI 10.1016/S0959-4388(99)00027-6
   Okie S, 2005, NEW ENGL J MED, V352, P2043, DOI 10.1056/NEJMp058102
   Otani N, 2002, J NEUROTRAUM, V19, P1587, DOI 10.1089/089771502762300247
   Otani N, 2002, J CEREBR BLOOD F MET, V22, P327, DOI 10.1097/00004647-200203000-00010
   Otani N, 2007, J CLIN NEUROSCI, V14, P42, DOI 10.1016/j.jocn.2005.11.044
   Ouardouz M, 2009, ANN NEUROL, V65, P160, DOI 10.1002/ana.21539
   Palmer A, 1993, J NEUROCHEM, V61, P2015, DOI 10.1111/j.1471-4159.1993.tb07437.x
   Persson M, 2005, GLIA, V51, P111, DOI 10.1002/glia.20191
   Pizzimenti M, 2007, J NEUROPHYSIOL, V98, P1015, DOI 10.1152/jn.00354.2007
   Popovich P, 1997, J COMP NEUROL, V377, P443, DOI 10.1002/(SICI)1096-9861(19970120)377:3<443::AID-CNE10>3.0.CO;2-S
   Raghupathi R, 2003, EXP NEUROL, V183, P438, DOI 10.1016/S0014-4886(03)00166-3
   Rao V, 1998, J NEUROCHEM, V70, P2020
   Redwine J, 2001, AM J PATHOL, V159, P1219, DOI 10.1016/S0002-9440(10)62507-2
   Rink A, 1995, AM J PATHOL, V147, P1575
   Rose M, 2002, BRAIN RES, V935, P40, DOI 10.1016/S0006-8993(02)02445-9
   Satoh J, 2005, J NEUROPATH EXP NEUR, V64, P129, DOI 10.1093/jnen/64.2.129
   Sbordone R, 1995, BRAIN INJURY, V9, P285, DOI 10.3109/02699059509008199
   Schnell L, 1990, NATURE, V343, P269, DOI 10.1038/343269a0
   Schwab M, 2004, CURR OPIN NEUROBIOL, V14, P118, DOI 10.1016/j.conb.2004.01.004
   Stagi M, 2005, J NEUROSCI, V25, P352, DOI 10.1523/JNEUROSCI.3887-04.2005
   Stoll M, 2006, NEUROPATH APPL NEURO, V32, P650, DOI 10.1111/j.1365-2990.2006.00774.x
   Straub R, 1998, IMMUNOL TODAY, V19, P409, DOI 10.1016/S0167-5699(98)01297-3
   Streit W, 1989, EXP NEUROL, V105, P115, DOI 10.1016/0014-4886(89)90111-8
   Streit W, 2000, TOXICOL PATHOL, V28, P28, DOI 10.1177/019262330002800104
   Tekkok S, 2001, J NEUROSCI, V21, P4237, DOI 10.1523/JNEUROSCI.21-12-04237.2001
   Van LF, 2001, GLIA, V35, P167, DOI 10.1002/glia.1082
   Wade D, 1985, J NEUROL NEUROSUR PS, V48, P7, DOI 10.1136/jnnp.48.1.7
   Xydakis M, 2005, OTOLARYNG HEAD NECK, V133, P497, DOI 10.1016/j.otohns.2005.07.003
   Yaguchi M, 2008, J NEUROSCI RES, V86, P1972, DOI 10.1002/jnr.21658
   Yamamoto T, 1999, ACT NEUR S, V75, P17
NR 87
TC 34
Z9 35
U1 1
U2 4
PU MARY ANN LIEBERT, INC
PI NEW ROCHELLE
PA 140 HUGUENOT STREET, 3RD FL, NEW ROCHELLE, NY 10801 USA
SN 0897-7151
EI 
J9 J NEUROTRAUM
PD MAR 15
PY 2010
VL 27
IS 3
BP 565
EP 585
DI 10.1089/neu.2009.0966
PG 21
WC Critical Care Medicine; Clinical Neurology; Neurosciences
SC General & Internal Medicine; Neurosciences & Neurology
GA 575PJ
UT WOS:000276079100010
PM 20030560
ER

PT J
AU Carter, AR
   Astafiev, SV
   Lang, CE
   Connor, LT
   Rengachary, Jennifer
   Strube, MJ
   Pope, DLW
   Shulman, GL
   Corbetta, Maurizio
AF Carter, Alex
   Astafiev, Serguei
   Lang, Catherine
   Connor, Lisa
   Rengachary, Jennifer
   Strube, Michael
   Pope, Daniel
   Shulman, Gordon
   Corbetta, Maurizio
TI Resting Interhemispheric Functional Magnetic Resonance Imaging Connectivity Predicts Performance after Stroke
SO ANNALS OF NEUROLOGY
LA English
DT Article
ID spatial attention; human-brain; neuronal communication; motor function; neural basis; cortex; network; fluctuation; parietal; neglect
AB Objective: Focal brain lesions can have important remote effects on the function of distant brain regions. The resulting network dysfunction may contribute significantly to behavioral deficits observed after stroke. This study investigates the behavioral significance of changes in the coherence of spontaneous activity in distributed networks after stroke by measuring resting state functional connectivity (FC) using functional magnetic resonance imaging. Methods: In acute stroke patients, we measured FC in a dorsal attention network and an arm somatomotor network, and determined the correlation of FC with performance obtained in a separate session on tests of attention and motor function. In particular, we compared the behavioral correlation with intrahemispheric FC to the behavioral correlation with interhemispheric FC. Results: In the attention network, disruption of interhemispheric FC was significantly correlated with abnormal detection of visual stimuli (Pearson r with field effect = -0.624, p = 0.002). In the somatomotor network, disruption of interhemispheric FC was significantly correlated with upper extremity impairment (Pearson r with contralesional Action Research Arm Test = 0.527, p = 0.036). In contrast, intrahemispheric FC within the normal or damaged hemispheres was not correlated with performance in either network. Quantitative lesion analysis demonstrated that our results could not be explained by structural damage alone. Interpretation: These results suggest that lesions cause state changes in the spontaneous functional architecture of the brain, and constrain behavioral output. Clinically, these results validate using FC for assessing the health of brain networks, with implications for prognosis and recovery from stroke, and underscore the importance of interhemispheric interactions. ANN NEUROL 2010;67:365-375
C1 [Carter, Alex R.; Lang, Catherine E.; Connor, Lisa T.; Rengachary, Jennifer; Shulman, Gordon L.; Corbetta, Maurizio] Washington Univ, Sch Med, Dept Neurol, St Louis, MO 63110 USA.
   [Astafiev, Serguei V.; Connor, Lisa T.; Pope, Daniel L. W.; Corbetta, Maurizio] Washington Univ, Sch Med, Dept Radiol, St Louis, MO 63110 USA.
   [Lang, Catherine E.; Strube, Michael J.] Washington Univ, Sch Med, Program Phys Therapy, St Louis, MO 63110 USA.
   [Lang, Catherine E.; Connor, Lisa T.] Washington Univ, Sch Med, Program Occupat Therapy, St Louis, MO 63110 USA.
   [Strube, Michael J.] Washington Univ, Dept Psychol, St Louis, MO 63110 USA.
   [Corbetta, Maurizio] Washington Univ, Sch Med, Dept Anat & Neurobiol, St Louis, MO 63110 USA.
RP Corbetta, M (通讯作者)，Washington Univ, Sch Med, Dept Neurol, Box 8111,4525 Scott Ave, St Louis, MO 63110 USA.
EM mau@npg.wustl.edu
FU National Institute of Mental Health [R01 MH71920-06]; National Institute of Neurological Disorders and Stroke [R01 NS48013, R01 HD061117-05A2, 1K08NS064365-01A1]; Robert Wood Johnson Foundation; James S. McDonnell Foundation; Rehabilitation Institute of St. Louis; EUNICE KENNEDY SHRIVER NATIONAL INSTITUTE OF CHILD HEALTH & HUMAN DEVELOPMENT [R01HD061117] Funding Source: NIH RePORTER; NATIONAL INSTITUTE OF MENTAL HEALTH [R01MH071920] Funding Source: NIH RePORTER; NATIONAL INSTITUTE OF NEUROLOGICAL DISORDERS AND STROKE [R01NS048013, K08NS064365] Funding Source: NIH RePORTER
CR Astafiev S, 2003, J NEUROSCI, V23, P4689
   Bisley J, 2003, SCIENCE, V299, P81, DOI 10.1126/science.1077395
   Biswal B, 1995, MAGNET RESON MED, V34, P537, DOI 10.1002/mrm.1910340409
   Bloom J, 2005, NEUROPSYCHOL REV, V15, P59, DOI 10.1007/s11065-005-6252-y
   Corbetta M, 2005, NAT NEUROSCI, V8, P1603, DOI 10.1038/nn1574
   De GJ, 2000, ANN NEUROL, V47, P145
   Felleman D, 1991, CEREB CORTEX, V1, P1, DOI 10.1093/cercor/1.1.1
   Fox M, 2006, NAT NEUROSCI, V9, P23, DOI 10.1038/nn1616
   Fox M, 2005, P NATL ACAD SCI USA, V102, P9673, DOI 10.1073/pnas.0504136102
   Fox M, 2007, NEURON, V56, P171, DOI 10.1016/j.neuron.2007.08.023
   Fox M, 2007, NAT REV NEUROSCI, V8, P700, DOI 10.1038/nrn2201
   Fries P, 2005, TRENDS COGN SCI, V9, P474, DOI 10.1016/j.tics.2005.08.011
   Ghosh A, 2008, PLOS COMPUT BIOL, V4, P0, DOI 10.1371/journal.pcbi.1000196
   Goldmanrakic P, 1988, ANNU REV NEUROSCI, V11, P137, DOI 10.1146/annurev.ne.11.030188.001033
   Grefkes C, 2008, ANN NEUROL, V63, P236, DOI 10.1002/ana.21228
   Hampson M, 2006, J NEUROSCI, V26, P13338, DOI 10.1523/JNEUROSCI.3408-06.2006
   He B, 2008, P NATL ACAD SCI USA, V105, P16039, DOI 10.1073/pnas.0807010105
   He B, 2007, CURR OPIN NEUROL, V20, P655, DOI 10.1097/WCO.0b013e3282f1c720
   He B, 2007, NEURON, V53, P905, DOI 10.1016/j.neuron.2007.02.013
   Honey C, 2008, HUM BRAIN MAPP, V29, P802, DOI 10.1002/hbm.20579
   Honey C, 2007, P NATL ACAD SCI USA, V104, P10240, DOI 10.1073/pnas.0701519104
   Hsieh C, 1998, AGE AGEING, V27, P107, DOI 10.1093/ageing/27.2.107
   Kinsbourne M, 1977, ADV NEUROL, V18, P41
   Lewis C, 2008, PERCEPTUAL LEARNING, V0, P0
   Llinas RR, 2001, I VORTEX NEURONS SEL, V0, P0
   Logothetis N, 2001, NATURE, V412, P150, DOI 10.1038/35084005
   Longstreth W, 1996, STROKE, V27, P1274, DOI 10.1161/01.STR.27.8.1274
   Lyle R, 1981, INT J REHABIL RES, V4, P483, DOI 10.1097/00004356-198112000-00001
   Manson S, 2008, EXP BRAIN RES, V187, P25, DOI 10.1007/s00221-008-1276-1
   Murase N, 2004, ANN NEUROL, V55, P400, DOI 10.1002/ana.10848
   Nir Y, 2008, NAT NEUROSCI, V11, P1100, DOI 10.1038/nn.2177
   Posner M, 1988, SCIENCE, V240, P1627, DOI 10.1126/science.3289116
   Posner M, 1984, J NEUROSCI, V4, P1863
   Regnaux J, 2005, NEUROREHAB NEURAL RE, V19, P125, DOI 10.1177/1545968305275612
   Rengachary J, 2009, ARCH PHYS M IN PRESS, V0, P0
   Rushworth M, 2003, NEUROIMAGE, V20, P0, DOI 10.1016/j.neuroimage.2003.09.011
   Salbach N, 2001, ARCH PHYS MED REHAB, V82, P1204, DOI 10.1053/apmr.2001.24907
   Schmidt RT, 1970, ARCH PHYS MED REHABIL, V51, P321
   Sestieri C, 2008, J NEUROPHYSIOL, V100, P829, DOI 10.1152/jn.00030.2008
   Shadlen M, 2001, J NEUROPHYSIOL, V86, P1916, DOI 10.1152/jn.2001.86.4.1916
   Shadlen M, 1996, J NEUROSCI, V16, P1486
   Simondson J, 2003, CLIN REHABIL, V17, P558, DOI 10.1191/0269215503cr650oa
   Sylvester C, 2007, J NEUROSCI, V27, P14424, DOI 10.1523/JNEUROSCI.3759-07.2007
   Varela F, 2001, NAT REV NEUROSCI, V2, P229, DOI 10.1038/35067550
   Von MC, 1910, J PSYCHOL NEUROL, V17, P185
   Wade DT, 1989, INT DISABIL STUD, V11, P89
   Ward N, 2004, ARCH NEUROL-CHICAGO, V61, P1844, DOI 10.1001/archneur.61.12.1844
NR 47
TC 514
Z9 530
U1 1
U2 114
PU WILEY
PI HOBOKEN
PA 111 RIVER ST, HOBOKEN 07030-5774, NJ USA
SN 0364-5134
EI 
J9 ANN NEUROL
PD MAR 15
PY 2010
VL 67
IS 3
BP 365
EP 375
DI 10.1002/ana.21905
PG 11
WC Clinical Neurology; Neurosciences
SC Neurosciences & Neurology
GA 577IS
UT WOS:000276216800012
PM 20373348
ER

PT J
AU Lazar, RM
   Berman, MF
   Festa, JR
   Geller, AE
   Matejovsky, TG
   Marshall, RS
AF Lazar, Ronald
   Berman, Mitchell
   Festa, Joanne
   Geller, Allison
   Matejovsky, Teresa
   Marshall, Randolph
TI GABAergic but not anti-cholinergic agents re-induce clinical deficits after stroke
SO JOURNAL OF THE NEUROLOGICAL SCIENCES
LA English
DT Article
DE Stroke recovery; GABA; Midazolam; Scopolamine; Sedation
ID long-term potentiation; dependent plasticity; promotes recovery; motor function; double-blind; amphetamine; cortex; scopolamine; activation; language
AB Our goal was to determine whether the excitatory (i.e., GABA) neurotransmitter system was important in human stroke recovery. We hypothesized that giving midazolam, a GAB(A)A agonist, to patients would re-induce clinical deficits to a greater extent than the anti-cholinergic scopolamine. Twelve patients (7 M) who had recovered from hemiparesis and/or aphasia after first-time stroke and 10 age-matched, healthy controls underwent double-blinded drug challenge with midazolam and 90 days later with scopolamine, or vice versa. Language was scored for comprehension, naming and repetition, and motor function was tested with the 9-Hole Peg Test (9HPT) in each hand. The drugs were administered intravenously in small aliquots until mild awake sedation was achieved. The primary outcome was the change scores from baseline to the two drug conditions, with higher scores denoting greater loss of function. Ten of the 12 patients had recovered from hemiparesis and 7 from aphasia. The median time from stroke to participation was 9.3 months (range = 0.3-77.9 months). For motor function, analysis of variance showed that change scores on the 9HPT were significantly greater in patients using the previously paretic hand during the drug state with midazolam (p = 0.001). Similarly, language change scores were significantly greater among recovered aphasics during the midazolam challenge (p =0.01). In our study, patients demonstrated transient reemergence of former stroke deficits during midazolam but not scopolamine. These data provide beginning clinical evidence for the specificity of GABA-sensitive pathways for stroke recovery. (C) 2010 Elsevier B.V. All rights reserved.
C1 [Lazar, Ronald M.] Columbia Univ, Med Ctr, Dept Neurol, Stroke Div,Neurol Inst, New York, NY 10032 USA.
   [Berman, Mitchell F.] Columbia Univ, Med Ctr, Dept Anesthesiol, New York, NY 10032 USA.
RP Lazar, RM (通讯作者)，Columbia Univ, Med Ctr, Dept Neurol, Stroke Div,Neurol Inst, 710 W 168th St, New York, NY 10032 USA.
EM ra122@columbia.edu
FU NIH [R01-HD043249, P50-NS048099]; Doris and Stanley Tananbaum Research Foundation; EUNICE KENNEDY SHRIVER NATIONAL INSTITUTE OF CHILD HEALTH &HUMAN DEVELOPMENT [R01HD043249] Funding Source: NIH RePORTER; NATIONAL INSTITUTE OF NEUROLOGICAL DISORDERS AND STROKE [K02NS048099] Funding Source: NIH RePORTER
CR Alonso-alonso M, 2007, CEREBROVASC DIS, V24 Suppl 1, P157, DOI 10.1159/000107392
   Berthier M, 2006, NEUROLOGY, V67, P1687, DOI 10.1212/01.wnl.0000242626.69666.e2
   Butefisch C, 2000, P NATL ACAD SCI USA, V97, P3661, DOI 10.1073/pnas.050350297
   Carmichael S, 2003, NEUROSCIENTIST, V9, P64, DOI 10.1177/1073858402239592
   Cramer S, 2009, STROKE, V40, P0, DOI 10.1161/STROKEAHA.108.530576
   Crisostomo E, 1988, ANN NEUROL, V23, P94, DOI 10.1002/ana.410230117
   Di PV, 2002, STROKE, V33, P1456, DOI 10.1161/01.STR.0000019049.33669.E3
   Feeney D, 1982, SCIENCE, V217, P855, DOI 10.1126/science.7100929
   Floel A, 2005, NEUROLOGY, V65, P472, DOI 10.1212/01.wnl.0000172340.56307.5e
   Floel A, 2010, NEUROBIOL DIS, V37, P243, DOI 10.1016/j.nbd.2009.05.027
   Gaiarsa J, 2002, TRENDS NEUROSCI, V25, P564, DOI 10.1016/S0166-2236(02)02269-5
   Gitelman D, 1992, NEUROBIOL AGING, V13, P313, DOI 10.1016/0197-4580(92)90044-X
   Gladstone D, 2000, CAN J NEUROL SCI, V27, P97
   Goldstein L, 2000, NEUROPHARMACOLOGY, V39, P852, DOI 10.1016/S0028-3908(99)00249-X
   Goldstein L, 1998, ARCH NEUROL-CHICAGO, V55, P454, DOI 10.1001/archneur.55.4.454
   Goodglass H, 2000, BOSTON DIAGNOSTIC AP, V0, P0
   Grade C, 1998, ARCH PHYS MED REHAB, V79, P1047, DOI 10.1016/S0003-9993(98)90169-1
   Gresham G, 1979, ARCH PHYS MED REHAB, V60, P487
   Hagemann G, 1998, ANN NEUROL, V44, P255, DOI 10.1002/ana.410440217
   Honer W, 1988, J CEREBR BLOOD F MET, V8, P635, DOI 10.1038/jcbfm.1988.110
   Hurwitz B, 1991, STROKE, V22, P648, DOI 10.1161/01.STR.22.5.648
   Johansen-berg H, 2007, INT J STROKE, V2, P7, DOI 10.1111/j.1747-4949.2007.00093.x
   Kertesz A, 2007, W APHASIA BATTERY RE, V0, P0
   Lansing A, 1999, ARCH CLIN NEUROPSYCH, V14, P481, DOI 10.1016/S0887-6177(98)00022-5
   Lazar R, 2008, J NEUROL NEUROSUR PS, V79, P530, DOI 10.1136/jnnp.2007.122457
   Lazar R, 1997, NEUROLOGY, V49, P802, DOI 10.1212/WNL.49.3.802
   Lazar R, 2003, STROKE, V34, P794, DOI 10.1161/01.STR.0000056540.04159.F3
   Lazar R, 2002, STROKE, V33, P283, DOI 10.1161/hs0102.101222
   Malenka R, 2004, NEURON, V44, P5, DOI 10.1016/j.neuron.2004.09.012
   Malenka R, 1999, SCIENCE, V285, P1870, DOI 10.1126/science.285.5435.1870
   Marshall R, 2000, STROKE, V31, P656, DOI 10.1161/01.STR.31.3.656
   Martin J, 1999, J NEUROSCI METH, V86, P145, DOI 10.1016/S0165-0270(98)00163-0
   Mathiowetz V, 1985, OCCUP THER J RES, V5, P24, DOI 10.1177/153944928500500102
   Matsumura M, 1992, J NEUROPHYSIOL, V68, P692, DOI 10.1152/jn.1992.68.3.692
   Meintzschel F, 2006, CEREB CORTEX, V16, P1106, DOI 10.1093/cercor/bhj052
   Nadeau S, 2004, J REHABIL RES DEV, V41, P525, DOI 10.1682/JRRD.2003.07.0108
   Neves G, 2008, NAT REV NEUROSCI, V9, P65, DOI 10.1038/nrn2303
   Que M, 1999, NEUROSCIENCE, V93, P1233, DOI 10.1016/S0306-4522(99)00197-9
   Renner U, 2005, THER DRUG MONIT, V27, P655, DOI 10.1097/01.ftd.0000168293.48226.57
   Rossini PM, 2007, EURA MEDICOPHYS, V43, P241
   Saur D, 2006, BRAIN, V129, P1371, DOI 10.1093/brain/awl090
   Schallert T, 1986, BRAIN RES, V379, P104, DOI 10.1016/0006-8993(86)90261-1
   Small S, 2002, BRAIN, V125, P1544, DOI 10.1093/brain/awf148
   Stroemer R, 1998, STROKE, V29, P2381, DOI 10.1161/01.STR.29.11.2381
   Tapp P, 2005, PROG NEURO-PSYCHOPH, V29, P399, DOI 10.1016/j.pnpbp.2004.12.006
   Tsukada H, 1997, J PHARMACOL EXP THER, V281, P1408
   Wada J, 1997, BRAIN COGNITION, V33, P11, DOI 10.1006/brcg.1997.0880
   Walker-batson D, 2001, STROKE, V32, P2093, DOI 10.1161/hs0901.095720
   Walkerbatson D, 1995, STROKE, V26, P2254, DOI 10.1161/01.STR.26.12.2254
   Ward N, 2006, J PHYSIOL-PARIS, V99, P425, DOI 10.1016/j.jphysparis.2006.03.002
   Windle V, 2005, BRAIN RES, V1044, P25, DOI 10.1016/j.brainres.2005.02.060
NR 51
TC 39
Z9 40
U1 0
U2 3
PU ELSEVIER
PI AMSTERDAM
PA RADARWEG 29, 1043 NX AMSTERDAM, NETHERLANDS
SN 0022-510X
EI 
J9 J NEUROL SCI
PD MAY 15
PY 2010
VL 292
IS 1-2
BP 72
EP 76
DI 10.1016/j.jns.2010.01.024
PG 5
WC Clinical Neurology; Neurosciences
SC Neurosciences & Neurology
GA 584WJ
UT WOS:000276784100013
PM 20172537
ER

PT J
AU Li, Chunguang
   Inoue, Yoshio
   Liu, Tao
   Shibata, Kyoko
   Oka, Koichi
AF Li, Chunguang
   Inoue, Yoshio
   Liu, Tao
   Shibata, Kyoko
   Oka, Koichi
TI ADDITIONAL DESIGN FEATURES OF A MASTER-SLAVE CONTROL SYSTEM WITH FORCE SENSING AND ENERGY RECYCLING FOR UPPER LIMB REHABILITATION ROBOTS
SO INSTRUMENTATION SCIENCE & TECHNOLOGY
LA English
DT Article
DE bimanual training; energy recycling; force sensing; master-slave motion tracking; self-controlled operation
ID motor function; stroke; arm; telerehabilitation; movement; improve
AB Traditional upper-limb rehabilitation robots usually realize force feedback with force sensors or impedance controllers. Otherwise, assistant or resistant force required in different training modes is given by the robot, which does not motivate the initiative of patients sufficiently. This article introduces a self-controlled upper-limb rehabilitation robot to implement force sensing without a force sensor or an impedance controller. The system supports bimanual exercises in different training modes with one limb providing a proper force for the contralateral limb. The above characteristics and the capability of master-slave motion tracking with a kind of energy recycling were verified with preliminary experiments.
C1 Kochi Univ Technol, Dept Intelligent Mech Syst Engn, Kami City, Kochi, Japan.
   [Li, Chunguang; Inoue, Yoshio; Liu, Tao; Shibata, Kyoko; Oka, Koichi] Kochi Univ Technol, Dept Intelligent Mech Syst Engn, Kami City, Kochi 7828502, Japan.
RP Li, CG (通讯作者)，Kochi Univ Technol, Dept Intelligent Mech Syst Engn, 185 Miyanokuchi,Tosayamada Cho, Kami City, Kochi 7828502, Japan.
EM 126011u@gs.kochi-tech.ac.jp
CR Colombo R, 2005, IEEE T NEUR SYS REH, V13, P311, DOI 10.1109/TNSRE.2005.848352
   Feng X, 2007, IEEE T INF TECHNOL B, V11, P518, DOI 10.1109/TITB.2006.889700
   Hesse S, 2005, STROKE, V36, P1960, DOI 10.1161/01.STR.0000177865.37334.ce
   Hesse S, 2003, ARCH PHYS MED REHAB, V84, P915, DOI 10.1016/S0003-9993(02)04954-7
   Hesse S, 2006, J REHABIL RES DEV, V43, P671, DOI 10.1682/JRRD.2005.02.0052
   Hogan N, 2004, RESTOR NEUROL NEUROS, V22, P349
   Jadhav C, 2006, IEEE MULTIMEDIA, V13, P32, DOI 10.1109/MMUL.2006.60
   Krebs H, 2000, J REHABIL RES DEV, V37, P639
   Li C, 2009, IEEE ASME INT C ADV, V0, PP36, DOI 10.1109/AIM.2009.5230041
   Lum P, 2006, J REHABIL RES DEV, V43, P631, DOI 10.1682/JRRD.2005.02.0044
   Lum P, 2004, IEEE T NEUR SYS REH, V12, P186, DOI 10.1109/TNSRE.2004.827225
   Lum P, 2005, INT C REHAB ROBOT, V0, P511
   Lum P, 2002, ARCH PHYS MED REHAB, V83, P952, DOI 10.1053/apmr.2001.33101
   Nef T, 2007, MED BIOL ENG COMPUT, V45, P887, DOI 10.1007/s11517-007-0226-6
   Park B, 2008, INT J UNCERTAIN FUZZ, V16, P245, DOI 10.1142/S0218488508005169
   Park H, 2005, INT C REHAB ROBOT, V0, P303
   Peng Q, 2005, INT C REHAB ROBOT, V0, P149
   Perry J, 2007, IEEE-ASME T MECH, V12, P408, DOI 10.1109/TMECH.2007.901934
   Popescu V, 2000, IEEE T INF TECHNOL B, V4, P45, DOI 10.1109/4233.826858
   Reinkensmeyer DJ, 1999, IEEE TRANS REHABIL ENG, V7, P1, DOI 10.1109/86.750543
   Reinkensmeyer D, 2000, J REHABIL RES DEV, V37, P653
   Reinkensmeyer D, 2002, IEEE T NEUR SYS REH, V10, P102, DOI 10.1109/TNSRE.2002.1031978
   Van EN, 2005, QJM-INT J MED, V98, P415, DOI 10.1093/qjmed/hci065
   Whitall J, 2000, STROKE, V31, P2390, DOI 10.1161/01.STR.31.10.2390
   Zatsiorsky V, 1983, BIOMECHANICS 8 B, V56, P1152
NR 25
TC 4
Z9 4
U1 0
U2 20
PU TAYLOR & FRANCIS INC
PI PHILADELPHIA
PA 530 WALNUT STREET, STE 850, PHILADELPHIA, PA 19106 USA
SN 1073-9149
EI 
J9 INSTRUM SCI TECHNOL
PD JUN 15
PY 2010
VL 38
IS 6
BP 385
EP 410
DI 10.1080/10739149.2010.508322
PG 26
WC Chemistry, Analytical; Instruments & Instrumentation
SC Chemistry; Instruments & Instrumentation
GA 672BE
UT WOS:000283557200001
ER

PT J
AU Stinear, Cathy
AF Stinear, Cathy
TI Prediction of recovery of motor function after stroke
SO LANCET NEUROLOGY
LA English
DT Review
ID transcranial magnetic stimulation; evoked-potential; upper-limb; extremity paralysis; arm function; plasticity; tract; performance; poststroke; integrity
AB Background Stroke is a leading cause of disability The ability to live independently after stroke depends largely on the reduction of motor impairment and the recovery of motor function Accurate prediction of motor recovery assists rehabilitation planning and supports realistic goal setting by clinicians and patients Initial impairment is negatively related to degree of recovery, but inter individual variability makes accurate prediction difficult Neuroimaging and neurophysiological assessments can be used to measure the extent of stroke damage to the motor system and predict subsequent recovery of function but these techniques are not yet used routinely Recent developments The use of motor impairment scores and neuroimaging has been refined by two recent studies in which these investigations were used at multiple time points early after stroke Voluntary finger extension and shoulder abduction within 5 days of stroke predicted subsequent recovery of upper limb function Diffusion weighted imaging within 7 days detected the effects of stroke on caudal motor pathways and was predictive of lasting motor impairment Thus investigations done soon after stroke had good prognostic value The potential prognostic value of cortical activation and neural plasticity has been explored for the first time by two recent studies Functional MRI detected a pattern of cortical activation at the acute stage that was related to subsequent reduction m motor impairment Transcranial magnetic stimulation enabled measurement of neural plasticity in the primary motor cortex which was related to subsequent disability These studies open interesting new lines of enquiry Where next? The accuracy of prediction might be increased by taking into account the motor system s capacity for functional reorganisation in response to therapy, in addition to the extent of stroke related damage Improved prognostic accuracy could also be gained by combining simple tests of motor impairment with neuroimaging genotyping and neurophysiological assessment of neural plasticity The development of algorithms to guide the sequential combinations of these assessments could also further increase accuracy in addition to improving rehabilitation planning and outcomes
C1 [Stinear, Cathy] Univ Auckland, Dept Med, Auckland 1142, New Zealand.
   [Stinear, Cathy] Univ Auckland, Ctr Brain Res, Auckland 1142, New Zealand.
RP Stinear, C (通讯作者)，Univ Auckland, Dept Med, Private Bag 92019, Auckland 1142, New Zealand.
CR Ackerley S, 2010, STROKE, V41, P1568, DOI 10.1161/STROKEAHA.110.583278
   Antal A, 2010, BRAIN STIMUL, V0, P0, DOI DOI 10.1016/JBRS200912003
   Beebe J, 2009, STROKE, V40, P1772, DOI 10.1161/STROKEAHA.108.536763
   Carter A, 2010, ANN NEUROL, V67, P365, DOI 10.1002/ana.21905
   Cheeran B, 2008, J PHYSIOL-LONDON, V586, P5717, DOI 10.1113/jphysiol.2008.159905
   Chen C, 2000, ARCH PHYS MED REHAB, V81, P447, DOI 10.1053/mr.2000.3837
   Chen S, 2009, J NEUROL PHYS THER, V33, P2, DOI 10.1097/NPT.0b013e318198a010
   Crafton K, 2003, BRAIN, V126, P1650, DOI 10.1093/brain/awg159
   Dawes H, 2008, EXP BRAIN RES, V186, P325, DOI 10.1007/s00221-007-1237-0
   Devetten G, 2010, STROKE, V41, P751, DOI 10.1161/STROKEAHA.109.573287
   Di LV, 2010, CEREB CORTEX, V20, P1523, DOI 10.1093/cercor/bhp216
   Fregni F, 2006, STROKE, V37, P2115, DOI 10.1161/01.STR.0000231390.58967.6b
   Fritsch B, 2010, NEURON, V66, P198, DOI 10.1016/j.neuron.2010.03.035
   Hendricks H, 2003, ARCH PHYS MED REHAB, V84, P1373, DOI 10.1016/S0003-9993(03)00237-5
   Hendricks H, 2003, CEREBROVASC DIS, V16, P265, DOI 10.1159/000071126
   Hendricks H, 2002, ARCH PHYS MED REHAB, V83, P1303, DOI 10.1053/apmr.2002.34284
   Hummel F, 2006, LANCET NEUROL, V5, P708, DOI 10.1016/S1474-4422(06)70525-7
   Kwakkel G, 2007, RESTOR NEUROL NEUROS, V25, P453
   Lindenberg R, 2010, NEUROLOGY, V74, P280, DOI 10.1212/WNL.0b013e3181ccc6d9
   Marshall R, 2009, ANN NEUROL, V65, P596, DOI 10.1002/ana.21636
   Morales L, 2010, BRAIN TOPOGR, V22, P294
   Murphy T, 2009, NAT REV NEUROSCI, V10, P861, DOI 10.1038/nrn2735
   Nijland R, 2010, STROKE, V41, P745, DOI 10.1161/STROKEAHA.109.572065
   Patel A, 2000, ARCH PHYS MED REHAB, V81, P1357, DOI 10.1053/apmr.2000.9397
   Piron L, 2005, ARCH PHYS MED REHAB, V86, P1874, DOI 10.1016/j.apmr.2005.03.007
   Pizzi A, 2009, J REHABIL MED, V41, P654, DOI 10.2340/16501977-0389
   Schiemanck S, 2006, STROKE, V37, P1050, DOI 10.1161/01.STR.0000206462.09410.6f
   Seitz R, 2010, CURR OPIN NEUROL, V23, P79, DOI 10.1097/WCO.0b013e328334c84d
   Shelton F, 2001, STROKE, V32, P107, DOI 10.1161/01.STR.32.1.107
   Smania N, 2007, STROKE, V38, P1088, DOI 10.1161/01.STR.0000258077.88064.a3
   Stinear C, 2008, BRAIN, V131, P1381, DOI 10.1093/brain/awn051
   Stinear C, 2007, BRAIN, V130, P170, DOI 10.1093/brain/awl333
   Swayne O, 2008, CEREB CORTEX, V18, P1909, DOI 10.1093/cercor/bhm218
   Talelli P, 2006, CLIN NEUROPHYSIOL, V117, P1641, DOI 10.1016/j.clinph.2006.01.016
   Van KA, 2009, NEUROREHAB NEURAL RE, V23, P45, DOI 10.1177/1545968308317578
   Wandel A, 2000, ARCH PHYS MED REHAB, V81, P736, DOI 10.1053/apmr.2000.5609
   Ward N, 2003, BRAIN, V126, P1430, DOI 10.1093/brain/awg145
   *worldhealthorganization , 2003, WORLD HLTH REP 2003, V0, P0
NR 38
TC 263
Z9 279
U1 5
U2 59
PU ELSEVIER SCIENCE INC
PI NEW YORK
PA 360 PARK AVE SOUTH, NEW YORK, NY 10010-1710 USA
SN 1474-4422
EI 
J9 LANCET NEUROL
PD DEC 15
PY 2010
VL 9
IS 12
BP 1228
EP 1232
DI 10.1016/S1474-4422(10)70247-7
PG 5
WC Clinical Neurology
SC Neurosciences & Neurology
GA 691KG
UT WOS:000285078100017
PM 21035399
ER

PT J
AU Jang, SH
AF Jang, Sung
TI Perilesional reorganization of motor function in stroke patients
SO NEURAL REGENERATION RESEARCH
LA English
DT Review
DE stroke; motor recovery; functional MRI; diffusion tensor imaging; brain plasticity; reorganization
ID diffusion tensor tractography; transcranial magnetic stimulation; sensorimotor cortex activation; corona radiata infarct; corticospinal tract; periinfarct reorganization; behavioral recovery; cortical activation; squirrel-monkey; ischemic infarct
AB Perilesional reorganization is an important recovery mechanism for stroke patients because it yields good motor outcomes. However, perilesional reorganization remains poorly understood. The scientific basis for stroke rehabilitation can be established when detailed mechanisms of recovery are clarified. In addition, studies at the subcortical level remain in the early stages. Therefore, the present study suggested that additional investigations should focus on perilesional reorganization at the subcortical level, identifying the critical period for this mechanism and determining treatment strategies and modalities to facilitate development. The present study reviews literature focused on perilesional reorganization in stroke patients with regard to demonstration, clinical characteristics, and rehabilitative aspects, as well as previous studies of perilesional reorganization at cortical and subcortical levels.
C1 Yeungnam Univ, Dept Phys Med & Rehabil, Coll Med, Namku 705717, Daegu, South Korea.
RP Jang, SH (通讯作者)，Yeungnam Univ, Dept Phys Med & Rehabil, Coll Med, 317-1 Daemyungdong, Namku 705717, Daegu, South Korea.
EM strokerehab@hanmail.net
FU Korean Government [KRF-2008-314-E00173]
CR Ahn Y, 2006, NEUROREHABILITATION, V21, P233
   Barbay S, 2006, EXP BRAIN RES, V169, P106, DOI 10.1007/s00221-005-0129-4
   Barbay S, 2006, NEUROREHAB NEURAL RE, V20, P455, DOI 10.1177/1545968306290773
   Butefisch C, 2008, NEUROREHAB NEURAL RE, V22, P4, DOI 10.1177/1545968307301769
   Calautti C, 2003, STROKE, V34, P1553, DOI 10.1161/01.STR.0000071761.36075.A6
   Calautti C, 2003, NEUROIMAGE, V19, P1650, DOI 10.1016/S1053-8119(03)00205-2
   Carey L, 2007, INT J STROKE, V2, P245, DOI 10.1111/j.1747-4949.2007.00164.x
   Castroalamancos M, 1995, NEUROSCIENCE, V68, P793, DOI 10.1016/0306-4522(95)00178-L
   Cramer S, 2006, EXP BRAIN RES, V168, P25, DOI 10.1007/s00221-005-0082-2
   Cramer S, 2000, STROKE, V31, P668, DOI 10.1161/01.STR.31.3.668
   Davidoff R, 1990, NEUROLOGY, V40, P332
   Dong Y, 2007, NEUROREHAB NEURAL RE, V21, P412, DOI 10.1177/1545968306298598
   Friel K, 2000, NEUROREHAB NEURAL RE, V14, P187, DOI 10.1177/154596830001400304
   Furlan M, 1996, ANN NEUROL, V40, P216, DOI 10.1002/ana.410400213
   Galea M, 1994, CEREB CORTEX, V4, P166, DOI 10.1093/cercor/4.2.166
   Han B, 2008, NEUROREHABILITATION, V23, P171
   Han B, 2003, AM J PHYS MED REHAB, V82, P17, DOI 10.1097/01.PHM.0000043516.69441.15
   Itoh D, 2006, J COMPUT ASSIST TOMO, V30, P618, DOI 10.1097/00004728-200607000-00011
   Jaillard A, 2005, BRAIN, V128, P1122, DOI 10.1093/brain/awh456
   Jang S, 2009, J NEUROL NEUROSUR PS, V80, P243, DOI 10.1136/jnnp.2008.146571
   Jang S, 2004, NEUROREPORT, V15, P395, DOI 10.1097/00001756-200403010-00002
   Jang S, 2002, AM J PHYS MED REHAB, V81, P844, DOI 10.1097/00002060-200211000-00007
   Jang S, 2007, J COMPUT ASSIST TOMO, V31, P901, DOI 10.1097/rct.0b013e31804089a6
   Jang S, 2007, NEUROREHABILITATION, V22, P253
   Jang S, 2006, RESTOR NEUROL NEUROS, V24, P65
   Jang S, 2006, RESTOR NEUROL NEUROS, V24, P25
   Jang S, 2009, NEURAL REGEN RES, V4, P668, DOI 10.3969/j.issn.1673-5374.2009.09.005
   Jang S, 2009, NEUROREHABILITATION, V24, P315, DOI 10.3233/NRE-2009-0484
   Jang S, 2009, NEUROREHABILITATION, V24, P285, DOI 10.3233/NRE-2009-0480
   Jung S, 2005, ARCH PHYS MED REHAB, V86, P1706, DOI 10.1016/j.apmr.2004.11.043
   Kim S, 1993, SCIENCE, V261, P615, DOI 10.1126/science.8342027
   Kim Y, 2006, STROKE, V37, P1471, DOI 10.1161/01.STR.0000221233.55497.51
   Kim Y, 2004, ARCH PHYS MED REHAB, V85, P1351, DOI 10.1016/j.apmr.2003.08.102
   Kunimatsu A, 2004, MAGN RESON MED SCI, V3, P11, DOI 10.2463/mrms.3.11
   Kwon Y, 2007, NEUROREHABILITATION, V22, P105
   Lee S, 2005, RADIOGRAPHICS, V25, P53, DOI 10.1148/rg.251045085
   Netz J, 1997, BRAIN, V120, P1579, DOI 10.1093/brain/120.9.1579
   Nudo R, 1996, SCIENCE, V272, P1791, DOI 10.1126/science.272.5269.1791
   Ohab J, 2008, NEUROSCIENTIST, V14, P369, DOI 10.1177/1073858407309545
   Pineiro R, 2001, STROKE, V32, P1134, DOI 10.1161/01.STR.32.5.1134
   Plautz E, 2003, NEUROL RES, V25, P801, DOI 10.1179/016164103771953880
   Rossini P, 1998, NEUROREPORT, V9, P2141, DOI 10.1097/00001756-199806220-00043
   Rouiller E, 1998, EUR J NEUROSCI, V10, P729, DOI 10.1046/j.1460-9568.1998.00075.x
   Russell J, 1961, NEUROLOGY, V11, P96, DOI 10.1212/WNL.11.2.96
   Sanes J, 1995, SCIENCE, V268, P1775, DOI 10.1126/science.7792606
   Seitz R, 2006, FUTUR NEUROL, V1, P571, DOI 10.2217/14796708.1.5.571
   Seitz R, 1995, NEUROREPORT, V6, P742, DOI 10.1097/00001756-199503270-00009
   Shelton F, 2001, STROKE, V32, P107, DOI 10.1161/01.STR.32.1.107
   Shibasaki H, 1993, BRAIN, V116, P1387, DOI 10.1093/brain/116.6.1387
   Takeda K, 2007, NEUROSCI RES, V59, P136, DOI 10.1016/j.neures.2007.06.1466
   Turton A, 1996, ELECTROMYOGR MOTOR C, V101, P316, DOI 10.1016/0924-980X(96)95560-5
   Weiller C, 1992, ANN NEUROL, V31, P463, DOI 10.1002/ana.410310502
   Witte O, 1998, CURR OPIN NEUROL, V11, P655, DOI 10.1097/00019052-199812000-00008
   Yousry T, 1997, BRAIN, V120, P141, DOI 10.1093/brain/120.1.141
NR 54
TC 13
Z9 13
U1 0
U2 7
PU WOLTERS KLUWER MEDKNOW PUBLICATIONS
PI MUMBAI
PA WOLTERS KLUWER INDIA PVT LTD , A-202, 2ND FLR, QUBE, C T S  NO 1498A-2 VILLAGE MAROL, ANDHERI EAST, MUMBAI, 400059, INDIA
SN 1673-5374
EI 
J9 NEURAL REGEN RES
PD NOV 15
PY 2010
VL 5
IS 21
BP 1668
EP 1672
DI 10.3969/j.issn.1673-5374.2010.21.012
PG 5
WC Cell Biology; Neurosciences
SC Cell Biology; Neurosciences & Neurology
GA 701EC
UT WOS:000285796100012
ER

PT J
AU Wolf, SL
   Thompson, PA
   Winstein, CJ
   Miller, JP
   Blanton, SR
   Nichols-larsen, DS
   Morris, DM
   Uswatte, Gitendra
   Taub, Edward
   Light, KE
   Sawaki, Lumy
AF Wolf, Steven
   Thompson, Paul
   Winstein, Carolee
   Miller, J
   Blanton, Sarah
   Nichols-larsen, Deborah
   Morris, David
   Uswatte, Gitendra
   Taub, Edward
   Light, Kathye
   Sawaki, Lumy
TI The EXCITE Stroke Trial Comparing Early and Delayed Constraint-Induced Movement Therapy
SO STROKE
LA English
DT Article
DE constraint-induced movement therapy; forced use; rehabilitation; stroke; upper extremity
ID upper extremity function; upper-limb function; motor cortex; brain; survivor; scale
AB Background and Purpose-Although constraint-induced movement therapy (CIMT) has been shown to improve upper extremity function in stroke survivors at both early and late stages after stroke, the comparison between participants within the same cohort but receiving the intervention at different time points has not been undertaken. Therefore, the purpose of this study was to compare functional improvements between stroke participants randomized to receive this intervention within 3 to 9 months (early group) to participants randomized on recruitment to receive the identical intervention 15 to 21 months after stroke (delayed group). Methods-Two weeks of CIMT was delivered to participants immediately after randomization (early group) or 1 year later (delayed group). Evaluators blinded to group designation administered primary (Wolf Motor Function Test, Motor Activity Log) and secondary (Stroke Impact Scale) outcome measures among the 106 early participants and 86 delayed participants before delivery of CIMT, 2 weeks thereafter, and 4, 8, and 12 months later. Results-Although both groups showed significant improvements from pretreatment to 12 months after treatment, the earlier CIMT group showed greater improvement than the delayed CIMT group in Wolf Motor Function Test Performance Time and the Motor Activity Log (P<0.0001), as well as in Stroke Impact Scale Hand and Activities domains (P<0.0009 and 0.0214, respectively). Early and delayed group comparison of scores on these measures 24 months after enrollment showed no statistically significant differences between groups. Conclusions-CIMT can be delivered to eligible patients 3 to 9 months or 15 to 21 months after stroke. Both patient groups achieved approximately the same level of significant arm motor function 24 months after enrollment. Clinical Trial Registration-URL: http://www.clinicaltrials.gov. Unique identifier: NCT00057018. (Stroke. 2010;41:2309-2315.)
C1 [Wolf, Steven L.] Emory Univ, Sch Med, Ctr Rehabil Med, Dept Rehabil Med, Atlanta, GA 30322 USA.
   [Wolf, Steven L.] Emory Univ, Sch Med, Dept Med, Atlanta, GA 30322 USA.
   [Wolf, Steven L.] Emory Univ, Sch Med, Dept Cell Biol, Atlanta, GA 30322 USA.
   [Thompson, Paul A.] Sanford Res Univ S Dakota, Methodol & Data Anal Ctr, Vermillion, SD USA.
   [Miller, J. Phillip] Washington Univ, Sch Med, Div Biostat, St Louis, MO USA.
   [Winstein, Carolee J.] Univ So Calif, Sch Dent, Div Biokinesiol & Phys Therapy, Los Angeles, CA 90089 USA.
   [Nichols-Larsen, Deborah S.] Ohio State Univ, Sch Allied Med Profess, Columbus, OH 43210 USA.
   [Morris, David M.] Univ Alabama Birmingham, Dept Phys Therapy, Birmingham, AL USA.
   [Uswatte, Gitendra; Taub, Edward] Univ Alabama Birmingham, Dept Psychol, Birmingham, AL 35294 USA.
   [Light, Kathye E.] Univ Florida, Dept Phys Therapy, Gainesville, FL USA.
   [Sawaki, Lumy] Univ Kentucky, Dept Phys Med & Rehabil, Lexington, KY USA.
RP Wolf, SL (通讯作者)，Emory Univ, Sch Med, Ctr Rehabil Med, Dept Rehabil Med, 1441 Clifton Rd NE, Atlanta, GA 30322 USA.
EM swolf@emory.edu
FU National Center for Medical Rehabilitation Research (National Institute of Child Health and Development), NIH [R01 HD37606]; National Institute of Neurological Diseases and Stroke; EUNICE KENNEDY SHRIVER NATIONAL INSTITUTE OF CHILD HEALTH &HUMAN DEVELOPMENT [R01HD037606] Funding Source: NIH RePORTER
CR Barbay S, 2006, EXP BRAIN RES, V169, P106, DOI 10.1007/s00221-005-0129-4
   Biernaskie J, 2004, J NEUROSCI, V24, P1245, DOI 10.1523/JNEUROSCI.3834-03.2004
   Dobkin B, 2007, NEUROREHAB NEURAL RE, V21, P3, DOI 10.1177/1545968306297329
   Dong Y, 2006, STROKE, V37, P1552, DOI 10.1161/01.STR.0000221281.69373.4e
   Dromerick A, 2009, NEUROLOGY, V73, P195, DOI 10.1212/WNL.0b013e3181ab2b27
   Duncan P, 2003, ARCH PHYS MED REHAB, V84, P950, DOI 10.1016/S0003-9993(03)00035-2
   Duncan P, 1999, STROKE, V30, P2131, DOI 10.1161/01.STR.30.10.2131
   Fuglmeyer A, 1975, SCAND J REHABIL MED, V7, P13
   Gauthier L, 2008, STROKE, V39, P1520, DOI 10.1161/STROKEAHA.107.502229
   Hardin J, 2003, GEN ESTIMATING EQUAT, V0, P0
   Humm J, 1998, BRAIN RES, V783, P286, DOI 10.1016/S0006-8993(97)01356-5
   Kollen B, 2006, REV RECENT CLIN TRIA, V1, P75, DOI 10.2174/157488706775246111
   Liepert J, 2000, STROKE, V31, P1210, DOI 10.1161/01.STR.31.6.1210
   Page S, 2005, NEUROREHAB NEURAL RE, V19, P27, DOI 10.1177/1545968304272701
   Robey R, 1998, J SPEECH LANG HEAR R, V41, P172, DOI 10.1044/jslhr.4101.172
   Rosamond W, 2008, CIRCULATION, V117, P0, DOI 10.1161/CIRCULATIONAHA.107.187998
   Sawaki L, 2008, NEUROREHAB NEURAL RE, V22, P505, DOI 10.1177/1545968308317531
   Schablowski M, 2004, COMPUT METH PROG BIO, V73, P61, DOI 10.1016/S0169-2607(03)00015-4
   Sprangers M, 1999, SOC SCI MED, V48, P1507, DOI 10.1016/S0277-9536(99)00045-3
   Tarkka I, 2008, NEUROL RES, V30, P504, DOI 10.1179/016164107X252519
   Taub E, 2006, STROKE, V37, P1045, DOI 10.1161/01.STR.0000206463.66461.97
   Taub E, 2002, NAT REV NEUROSCI, V3, P228, DOI 10.1038/nrn754
   Taub E, 1993, ARCH PHYS MED REHAB, V74, P347
   Turton A, 2002, NEUROREHABILITATION, V17, P215
   Uswatte G, 2006, NEUROLOGY, V67, P1189, DOI 10.1212/01.wnl.0000238164.90657.c2
   Winstein C, 2003, NEUROREHAB NEURAL RE, V17, P137, DOI 10.1177/0888439003255511
   Wolf S, 2001, STROKE, V32, P0
   Wolf S, 2008, LANCET NEUROL, V7, P33, DOI 10.1016/S1474-4422(07)70294-6
   Wolf S, 2007, NEUROREHAB NEURAL RE, V21, P379, DOI 10.1177/1545968307306238
   Wolf S, 2006, JAMA-J AM MED ASSOC, V296, P2095, DOI 10.1001/jama.296.17.2095
   Wu C, 2007, ARCH PHYS MED REHAB, V88, P273, DOI 10.1016/j.apmr.2006.11.021
NR 31
TC 129
Z9 140
U1 0
U2 31
PU LIPPINCOTT WILLIAMS & WILKINS
PI PHILADELPHIA
PA TWO COMMERCE SQ, 2001 MARKET ST, PHILADELPHIA, PA 19103 USA
SN 0039-2499
EI 
J9 STROKE
PD OCT 15
PY 2010
VL 41
IS 10
BP 2309
EP 2315
DI 10.1161/STROKEAHA.110.588723
PG 7
WC Clinical Neurology; Peripheral Vascular Disease
SC Neurosciences & Neurology; Cardiovascular System & Cardiology
GA 655CY
UT WOS:000282221700043
PM 20814005
ER

PT J
AU Jang, SH
AF Jang, Sung
TI Spared integrity of corticospinal tract within a pontine infarct A diffusion tensor tractography study
SO NEURAL REGENERATION RESEARCH
LA English
DT Article
DE pontine infarct; diffusion tensor imaging; corticospinal tract; stroke; motor recovery
ID motor recovery; intracerebral hemorrhage; stroke; reorganization; brain; mri; activation; mechanism
AB Integrity of the corticospinal tract is mandatory for good recovery of impaired motor function in patients who have suffered a stroke. A 67-year-old left hemiparetic female showed an infarct in the right pons. Three months after onset, motor function of the affected extremities recovered rapidly to a nearly complete state. Diffusion tensor tractography of both hemispheres showed that the corticospinal tract originated from the primary sensori-motor cortex and descended through the known corticospinal tract pathway. The tract of the affected (right) hemisphere descended through an area within the pontine infarct. The diffusion tensor tractography results suggest that from the onset, the integrity of the corticospinal tract appears to have been spared within the pontine infarct.
C1 Yeungnam Univ, Dept Phys Med & Rehabil, Coll Med, Taegu 705717, South Korea.
RP Jang, SH (通讯作者)，Yeungnam Univ, Dept Phys Med & Rehabil, Coll Med, 317-1 Daemyungdong, Taegu 705717, South Korea.
EM strokerehab@hanmail.net
FU Korean Government [KRF-2008-314-E00173]
CR Ahn Y, 2006, NEUROREHABILITATION, V21, P233
   Basser P, 1996, J MAGN RESON SER B, V111, P209, DOI 10.1016/j.jmr.2011.09.022
   Bassetti C, 1996, NEUROLOGY, V46, P165, DOI 10.1212/WNL.46.1.165
   Binkofski F, 1996, ANN NEUROL, V39, P460, DOI 10.1002/ana.410390408
   Broderick J, 2004, STROKE, V35, P205, DOI 10.1161/01.STR.0000106160.34316.19
   Calautti C, 2003, STROKE, V34, P1553, DOI 10.1161/01.STR.0000071761.36075.A6
   Cramer S, 1997, STROKE, V28, P2518, DOI 10.1161/01.STR.28.12.2518
   Furlan M, 1996, ANN NEUROL, V40, P216, DOI 10.1002/ana.410400213
   Jang S, 2009, J NEUROL NEUROSUR PS, V80, P243, DOI 10.1136/jnnp.2008.146571
   Jang S, 2009, NEUROREHABILITATION, V24, P315, DOI 10.3233/NRE-2009-0484
   Jang S, 2009, NEUROREHABILITATION, V24, P285, DOI 10.3233/NRE-2009-0480
   Kim J, 1995, STROKE, V26, P950, DOI 10.1161/01.STR.26.6.950
   Kumral E, 2002, J NEUROL, V249, P1659, DOI 10.1007/s00415-002-0879-x
   Kunimatsu A, 2004, MAGN RESON MED SCI, V3, P11, DOI 10.2463/mrms.3.11
   Kwak S, 2010, EUR NEUROL, V63, P149, DOI 10.1159/000281108
   Marshall R, 2000, STROKE, V31, P656, DOI 10.1161/01.STR.31.3.656
   Mori S, 1999, ANN NEUROL, V45, P265, DOI 10.1002/1531-8249(199902)45:2<265::AID-ANA21>3.0.CO;2-3
   Park J, 2008, J COMPUT ASSIST TOMO, V32, P159, DOI 10.1097/RCT.0b013e31814cf231
   Rossini P, 1998, NEUROREPORT, V9, P2141, DOI 10.1097/00001756-199806220-00043
   Ward N, 2006, BRAIN, V129, P809, DOI 10.1093/brain/awl002
   Weiller C, 1992, ANN NEUROL, V31, P463, DOI 10.1002/ana.410310502
   Witte O, 1998, CURR OPIN NEUROL, V11, P655, DOI 10.1097/00019052-199812000-00008
   Yeo S, 2010, EUR NEUROL, V63, P154, DOI 10.1159/000281900
NR 23
TC 1
Z9 1
U1 0
U2 2
PU SHENYANG EDITORIAL DEPT NEURAL REGENERATION RES
PI SHENYANG
PA PO BOX 1234, SHENYANG, LIAONING 110004, PEOPLES R CHINA
SN 1673-5374
EI 
J9 NEURAL REGEN RES
PD OCT 30
PY 2010
VL 5
IS 20
BP 1552
EP 1554
DI 10.3969/j.issn.1673-5374.2010.20.005
PG 3
WC Cell Biology; Neurosciences
SC Cell Biology; Neurosciences & Neurology
GA 689IW
UT WOS:000284922300005
ER

PT J
AU Sterr, Annette
   Shen, Shan
   Szameitat, AJ
   Herron, KA
AF Sterr, Annette
   Shen, Shan
   Szameitat, Andre
   Herron, Katherine
TI The Role of Corticospinal Tract Damage in Chronic Motor Recovery and Neurorehabilitation:A Pilot Study
SO NEUROREHABILITATION AND NEURAL REPAIR
LA English
DT Article
DE constraint-induced movement therapy; diffusion tensor imaging; chronic hemiplegia; upper limb; stroke rehabilitation; fractional anisotropy
ID induced movement therapy; cortical reorganization; chronic stroke; white-matter; chronic hemiparesis; subcortical stroke; axonal projection; system integrity; capsular stroke; ischemic-stroke
AB Background. With diffusion-tensor imaging (DTi) it is possible to estimate the structural characteristics of fiber bundles in vivo. This study used DTi to infer damage to the corticospinal tract (CST) and relates this parameter to (a) the level of residual motor ability at least I year poststroke and (b) the outcome of intensive motor rehabilitation with constraint-induced movement therapy (CIMT). Objective. To explore the role of CST damage in recovery and CIMT efficacy. Methods. Ten patients with low-functioning hemiparesis were scanned and tested at baseline, before and after CIMT. Lesion overlap with the CST was indexed as reduced anisotropy compared with a CST variability map derived from 26 controls. Residual motor ability was measured through the Wolf Motor Function Test (WMFT) and the Motor Activity Log (MAL) acquired at baseline. CIMT benefit was assessed through the pre post treatment comparison of WMFT and MAL performance. Results. Lesion overlap with the CST correlated with residual motor ability at baseline, with greater deficits observed in patients with more extended CST damage. Infarct volume showed no systematic association with residual motor ability. CIMT led to significant improvements in motor function but outcome was not associated with the extent of CST damage or infarct volume. Conclusion. The study gives in vivo support for the proposition that structural CST damage, not infarct volume, is a major predictor for residual functional ability in the chronic state. The results provide initial evidence for positive effects of CIMT in patients with varying, including more severe, CST damage.
C1 [Sterr, Annette] Univ Surrey, Dept Psychol, Guildford GU2 XH, Surrey, England.
   [Szameitat, Andre J.] Univ Munich, Munich, Germany.
RP Sterr, A (通讯作者)，Univ Surrey, Dept Psychol, Guildford GU2 XH, Surrey, England.
EM a.sterr@surrey.ac.uk
FU Medical Research Council, UK; MRC [G0200128] Funding Source: UKRI; Medical Research Council [G0200128] Funding Source: researchfish
CR Askim T, 2009, NEUROREHAB NEURAL RE, V23, P295, DOI 10.1177/1545968308322840
   Boake C, 2007, NEUROREHAB NEURAL RE, V21, P14, DOI 10.1177/1545968306291858
   Burgel U, 2006, NEUROIMAGE, V29, P1092, DOI 10.1016/j.neuroimage.2005.08.040
   De SLH, 1980, INT REHABIL MED, V2, P10
   Fields R, 2008, TRENDS NEUROSCI, V31, P361, DOI 10.1016/j.tins.2008.04.001
   Folstein M, 1975, J PSYCHIAT RES, V12, P189, DOI 10.1016/0022-3956(75)90026-6
   Fries W, 1993, BRAIN, V116, P369, DOI 10.1093/brain/116.2.369
   Hagmann P, 2003, NEUROIMAGE, V19, P545, DOI 10.1016/S1053-8119(03)00142-3
   Jiang H, 2006, COMPUT METH PROG BIO, V81, P106, DOI 10.1016/j.cmpb.2005.08.004
   Jones D, 1999, MAGNET RESON MED, V42, P515, DOI 10.1002/(SICI)1522-2594(199909)42:3<515::AID-MRM14>3.0.CO;2-Q
   Levy C, 2001, AM J PHYS MED REHAB, V80, P4, DOI 10.1097/00002060-200101000-00003
   Lindberg P, 2007, NEUROREHAB NEURAL RE, V21, P551, DOI 10.1177/1545968307301886
   Mori S, 1999, ANN NEUROL, V45, P265, DOI 10.1002/1531-8249(199902)45:2<265::AID-ANA21>3.0.CO;2-3
   Newton J, 2006, BRAIN, V129, P1844, DOI 10.1093/brain/awl106
   Okada T, 2006, RADIOLOGY, V238, P668, DOI 10.1148/radiol.2382042192
   Okada T, 2006, RADIOLOGY, V240, P849, DOI 10.1148/radiol.2403050916
   Pineiro R, 2000, STROKE, V31, P672, DOI 10.1161/01.STR.31.3.672
   Sawaki L, 2008, NEUROREHAB NEURAL RE, V22, P505, DOI 10.1177/1545968308317531
   Schaechter J, 2002, NEUROREHAB NEURAL RE, V16, P326, DOI 10.1177/154596830201600403
   Skare S, 2000, J MAGN RESON, V147, P340, DOI 10.1006/jmre.2000.2209
   Sterr A, 2004, NEUROLOGY, V63, P2176, DOI 10.1212/01.WNL.0000145605.20476.07
   Sterr A, 2003, NEUROLOGY, V61, P842, DOI 10.1212/WNL.61.6.842
   Sterr A, 2002, ARCH PHYS MED REHAB, V83, P1374, DOI 10.1053/apmr.2002.35108
   Stinear C, 2007, BRAIN, V130, P170, DOI 10.1093/brain/awl333
   Szaflarski J, 2006, ARCH PHYS MED REHAB, V87, P1052, DOI 10.1016/j.apmr.2006.04.018
   Taub E, 2006, STROKE, V37, P1045, DOI 10.1161/01.STR.0000206463.66461.97
   Uswatte G, 2005, STROKE, V36, P2493, DOI 10.1161/01.STR.0000185928.90848.2e
   Ward N, 2007, EUR J NEUROSCI, V25, P1865, DOI 10.1111/j.1460-9568.2007.05434.x
   Ward N, 2006, BRAIN, V129, P809, DOI 10.1093/brain/awl002
   Wenzelburger R, 2005, BRAIN, V128, P64, DOI 10.1093/brain/awh317
   Werring D, 2000, J NEUROL NEUROSUR PS, V69, P269, DOI 10.1136/jnnp.69.2.269
   Wolf S, 2005, NEUROREHAB NEURAL RE, V19, P194, DOI 10.1177/1545968305276663
   Xue R, 1999, MAGNET RESON MED, V42, P1123, DOI 10.1002/(SICI)1522-2594(199912)42:6<1123::AID-MRM17>3.0.CO;2-H
NR 33
TC 55
Z9 57
U1 0
U2 5
PU SAGE PUBLICATIONS INC
PI THOUSAND OAKS
PA 2455 TELLER RD, THOUSAND OAKS, CA 91320 USA
SN 1545-9683
EI 
J9 NEUROREHAB NEURAL RE
PD JUN 15
PY 2010
VL 24
IS 5
BP 413
EP 419
DI 10.1177/1545968309348310
PG 7
WC Clinical Neurology; Rehabilitation
SC Neurosciences & Neurology; Rehabilitation
GA 598IX
UT WOS:000277830400002
PM 20516488
ER

PT J
AU Clarkson, AN
   Huang, BS
   Macisaac, SE
   Mody, Istvan
   Carmichael, ST
AF Clarkson, Andrew
   Huang, Ben
   Macisaac, Sarah
   Mody, Istvan
   Carmichael, S
TI Reducing excessive GABA-mediated tonic inhibition promotes functional recovery after stroke
SO NATURE
LA English
DT Article
ID receptor subunit; alpha-5 subunit; plasticity; brain; mechanism; rat; mice; reorganization; conductance; activation
AB Stroke is a leading cause of disability, but no pharmacological therapy is currently available for promoting recovery. The brain region adjacent to stroke damage-the peri-infarct zone-is critical for rehabilitation, as it shows heightened neuroplasticity, allowing sensorimotor functions to re-map from damaged areas(1-3). Thus, understanding the neuronal properties constraining this plasticity is important for the development of new treatments. Here we show that after a stroke in mice, tonic neuronal inhibition is increased in the peri-infarct zone. This increased tonic inhibition is mediated by extrasynaptic GABA(A) receptors and is caused by an impairment in GABA (gamma-aminobutyric acid) transporter (GAT-3/GAT-4) function. To counteract the heightened inhibition, we administered in vivo a benzodiazepine inverse agonist specific for alpha 5-subunit-containing extrasynaptic GABA(A) receptors at a delay after stroke. This treatment produced an early and sustained recovery of motor function. Genetically lowering the number of alpha 5- or delta-subunit-containing GABA(A) receptors responsible for tonic inhibition also proved beneficial for recovery after stroke, consistent with the therapeutic potential of diminishing extrasynaptic GABA(A) receptor function. Together, our results identify new pharmacological targets and provide the rationale for a novel strategy to promote recovery after stroke and possibly other brain injuries.
C1 [Clarkson, Andrew N.; Huang, Ben S.; MacIsaac, Sarah E.; Mody, Istvan; Carmichael, S. Thomas] Univ Calif Los Angeles, David Geffen Sch Med, Dept Neurol, Los Angeles, CA 90095 USA.
   [Huang, Ben S.; Mody, Istvan] Univ Calif Los Angeles, David Geffen Sch Med, Interdept PhD Program Neurosci, Los Angeles, CA 90095 USA.
   [Mody, Istvan] Univ Calif Los Angeles, David Geffen Sch Med, Dept Physiol, Los Angeles, CA 90095 USA.
RP Carmichael, ST (通讯作者)，Univ Calif Los Angeles, David Geffen Sch Med, Dept Neurol, 635 Charles Young Dr S, Los Angeles, CA 90095 USA.
EM scarmichael@mednet.ucla.edu
FU Dr. Miriam and Sheldon G. Adelson Medical Research Foundation; Larry L. Hillblom Foundation; Coelho Endowment; National Institutes of Health/National Institute of Neurological Disorders and Stroke [NS30549]; American Heart Association; New Zealand Neurological Foundation; Health Research Council of New Zealand; NATIONAL INSTITUTE OF NEUROLOGICAL DISORDERS AND STROKE [R37NS030549, R01NS030549] Funding Source: NIH RePORTER
CR Alonso-alonso M, 2007, CEREBROVASC DIS, V24 Suppl 1, P157, DOI 10.1159/000107392
   Atack J, 2006, NEUROPHARMACOLOGY, V51, P1023, DOI 10.1016/j.neuropharm.2006.04.018
   Barlow R, 1990, TRENDS PHARMACOL SCI, V11, P404, DOI 10.1016/0165-6147(90)90146-Y
   Baskin Y, 2003, J NEUROSCI METH, V129, P87, DOI 10.1016/S0165-0270(03)00212-7
   Brown C, 2009, J NEUROSCI, V29, P1719, DOI 10.1523/JNEUROSCI.4249-08.2009
   Carmichael S, 2006, ANN NEUROL, V59, P735, DOI 10.1002/ana.20845
   Collinson N, 2002, J NEUROSCI, V22, P5572
   Cramer S, 2008, ANN NEUROL, V63, P272, DOI 10.1002/ana.21393
   Cui Y, 2008, CELL, V135, P549, DOI 10.1016/j.cell.2008.09.060
   Di LV, 2010, CEREB CORTEX, V20, P1523, DOI 10.1093/cercor/bhp216
   Dijkhuizen R, 2003, J NEUROSCI, V23, P510, DOI 10.1523/JNEUROSCI.23-02-00510.2003
   Dobkin B, 2008, NAT CLIN PRACT NEURO, V4, P76, DOI 10.1038/ncpneuro0709
   Donoghue J, 1990, EXP BRAIN RES, V79, P492
   Feinklestein S, 1999, STROKE, V30, P2752, DOI 10.1161/01.STR.30.12.2752
   Fisher M, 2009, STROKE, V40, P0, DOI 10.1161/STROKEAHA.109.551820
   Foeller E, 2005, J NEUROPHYSIOL, V94, P4387, DOI 10.1152/jn.00553.2005
   Frahm C, 2004, J COMP NEUROL, V478, P176, DOI 10.1002/cne.20282
   Ginsberg M, 2008, NEUROPHARMACOLOGY, V55, P363, DOI 10.1016/j.neuropharm.2007.12.007
   Glykys J, 2006, J NEUROPHYSIOL, V95, P2796, DOI 10.1152/jn.01122.2005
   Glykys J, 2008, J NEUROSCI, V28, P1421, DOI 10.1523/JNEUROSCI.4751-07.2008
   Glykys J, 2007, NEURON, V56, P763, DOI 10.1016/j.neuron.2007.11.002
   Hensch T, 2005, NAT REV NEUROSCI, V6, P877, DOI 10.1038/nrn1787
   Hess G, 1996, J NEUROPHYSIOL, V75, P1765, DOI 10.1152/jn.1996.75.5.1765
   Keros S, 2005, J NEUROPHYSIOL, V94, P2073, DOI 10.1152/jn.00520.2005
   Kharlamov E, 2008, BRAIN RES, V1210, P29, DOI 10.1016/j.brainres.2008.02.070
   Lee J, 2004, J NEUROSCI, V24, P6209, DOI 10.1523/JNEUROSCI.1643-04.2004
   Moore C, 2008, J NEUROIMMUNOL, V203, P79, DOI 10.1016/j.jneuroim.2008.06.030
   Neumann-haefelin T, 1998, NEUROSCIENCE, V87, P871, DOI 10.1016/S0306-4522(98)00124-9
   Nudo R, 2006, CURR OPIN NEUROBIOL, V16, P638, DOI 10.1016/j.conb.2006.10.004
   Ohab J, 2006, J NEUROSCI, V26, P13007, DOI 10.1523/JNEUROSCI.4323-06.2006
   Que M, 1999, NEUROSCIENCE, V93, P1233, DOI 10.1016/S0306-4522(99)00197-9
   Redecker C, 2000, J NEUROSCI, V20, P5045
   Schallert T, 2000, NEUROPHARMACOLOGY, V39, P777, DOI 10.1016/S0028-3908(00)00005-8
   Stell B, 2002, J NEUROSCI, V22, P0, DOI 10.1523/JNEUROSCI.22-10-j0003.2002
   Tanaka Y, 2008, J NEUROSCI METH, V171, P118, DOI 10.1016/j.jneumeth.2008.02.021
   Verheugen J, 1999, J NEUROSCI, V19, P2546
   Walker MC, 2008, V44, V0, PP29, DOI 10.1007/400_2007_030
   Yoshiike Y, 2008, PLOS ONE, V3, P0, DOI 10.1371/journal.pone.0003029
NR 38
TC 560
Z9 570
U1 4
U2 113
PU NATURE PUBLISHING GROUP
PI LONDON
PA MACMILLAN BUILDING, 4 CRINAN ST, LONDON N1 9XW, ENGLAND
SN 0028-0836
EI 
J9 NATURE
PD NOV 11
PY 2010
VL 468
IS 7321
BP 305
EP U193
DI 10.1038/nature09511
PG 7
WC Multidisciplinary Sciences
SC Science & Technology - Other Topics
GA 678DG
UT WOS:000284051000051
PM 21048709
ER

PT J
AU Benowitz, LI
   Carmichael, ST
AF Benowitz, Larry
   Carmichael, S
TI Promoting axonal rewiring to improve outcome after stroke
SO NEUROBIOLOGY OF DISEASE
LA English
DT Review
ID myelin-associated glycoprotein; cerebral-artery occlusion; induced movement therapy; fibroblast-growth-factor; functional recovery; spinal-cord; gene-expression; motor function; in-vivo; neocortical infarction
AB A limited amount of functional recovery commonly occurs in the weeks and months after stroke, and a number of studies show that such recovery is associated with changes in the brain's functional organization. Measures that augment this reorganization in a safe and effective way may therefore help improve outcome in stroke patients. Here we review some of the evidence for functional and anatomical reorganization under normal physiological conditions, along with strategies that augment these processes and improve outcome after brain injury in animal models. These strategies include counteracting inhibitors of axon growth associated with myelin, activating neurons' intrinsic growth state, enhancing physiological activity, and having behavioral therapy. These approaches represent a marked departure from the recent focus on neuroprotection and may provide a more effective way to improve outcome after stroke. (c) 2009 Elsevier Inc. All rights reserved.
C1 [Benowitz, Larry I.] Harvard Univ, Sch Med, Boston, MA 02115 USA.
   [Carmichael, S. Thomas] Univ Calif Los Angeles, Dept Neurol, Los Angeles, CA 90095 USA.
EM larry.benowitz@childrens.harvard.edu
FU NIH [R01 NS047446, NS045729, NS053957]; Miriam and Sheldon G. Adelson Medical Research Foundation; Alseres Pharmaceuticals; Larry L Hillblom Foundation; NATIONAL INSTITUTE OF NEUROLOGICAL DISORDERS AND STROKE [R01NS045729, R01NS047446, R01NS053957] Funding Source: NIH RePORTER
CR Atwal J, 2008, SCIENCE, V322, P967, DOI 10.1126/science.1161151
   Benowitz L, 1997, TRENDS NEUROSCI, V20, P84, DOI 10.1016/S0166-2236(96)10072-2
   Benowitz L, 1990, MOL BRAIN RES, V8, P17, DOI 10.1016/0169-328X(90)90004-W
   Benson M, 2005, P NATL ACAD SCI USA, V102, P10694, DOI 10.1073/pnas.0504021102
   Biernaskie J, 2001, J NEUROSCI, V21, P5272, DOI 10.1523/JNEUROSCI.21-14-05272.2001
   Bradbury E, 2002, NATURE, V416, P636, DOI 10.1038/416636a
   Bramlett H, 2004, J CEREBR BLOOD F MET, V24, P133, DOI 10.1097/01.WCB.0000111614.19196.04
   Brown C, 2008, STROKE, V39, P1286, DOI 10.1161/STROKEAHA.107.498238
   Brown C, 2009, J NEUROSCI, V29, P1719, DOI 10.1523/JNEUROSCI.4249-08.2009
   Brus-ramer M, 2007, J NEUROSCI, V27, P13793, DOI 10.1523/JNEUROSCI.3489-07.2007
   Calautti C, 2003, NEUROIMAGE, V19, P1650, DOI 10.1016/S1053-8119(03)00205-2
   Carmichael S, 2001, NEUROBIOL DIS, V8, P910, DOI 10.1006/nbdi.2001.0425
   Carmichael S, 2002, J NEUROSCI, V22, P6062
   Carmichael S, 2005, EXP NEUROL, V193, P291, DOI 10.1016/j.expneurol.2005.01.004
   Carmichael S, 2006, ANN NEUROL, V59, P735, DOI 10.1002/ana.20845
   Carmichael S, 2010, NEUROBIOL DIS 0918, V0, P0
   Chen P, 2002, P NATL ACAD SCI USA, V99, P9031, DOI 10.1073/pnas.132076299
   Conner J, 2005, NEURON, V46, P173, DOI 10.1016/j.neuron.2005.03.003
   Cramer S, 2006, EXP BRAIN RES, V168, P25, DOI 10.1007/s00221-005-0082-2
   Cramer S, 2008, ANN NEUROL, V63, P272, DOI 10.1002/ana.21393
   Czarnecki W, 1989, PHARMACOL RES, V21, P587, DOI 10.1016/1043-6618(89)90200-4
   Dancause N, 2005, J NEUROSCI, V25, P10167, DOI 10.1523/JNEUROSCI.3256-05.2005
   Del ZG, 2009, STROKE, V40, P2945, DOI 10.1161/STROKEAHA.109.192535
   Dijkhuizen R, 2003, J NEUROSCI, V23, P510, DOI 10.1523/JNEUROSCI.23-02-00510.2003
   Dobkin B, 2003, CLIN SCI NEUROLOGIC, V0, P0
   Filbin M, 2003, NAT REV NEUROSCI, V4, P703, DOI 10.1038/nrn1195
   Fischer D, 2004, J NEUROSCI, V24, P8726, DOI 10.1523/JNEUROSCI.2774-04.2004
   Fujitani M, 2005, J NEUROCHEM, V94, P15, DOI 10.1111/j.1471-4159.2005.03121.x
   Galtrey C, 2007, BRAIN, V130, P926, DOI 10.1093/brain/awl372
   Ginsberg M, 2008, NEUROPHARMACOLOGY, V55, P363, DOI 10.1016/j.neuropharm.2007.12.007
   Goh E, 2008, MOL BRAIN, V1, P0, DOI 10.1186/1756-6606-1-10
   Goldberg J, 2004, J NEUROSCI, V24, P4989, DOI 10.1523/JNEUROSCI.4390-03.2004
   Goldberg J, 2002, SCIENCE, V296, P1860, DOI 10.1126/science.1068428
   Grefkes C, 2008, ANN NEUROL, V63, P236, DOI 10.1002/ana.21228
   Grill R, 1997, J NEUROSCI, V17, P5560
   Harms K, 2008, J NEUROSCI, V28, P5686, DOI 10.1523/JNEUROSCI.0584-08.2008
   Hasko G, 2004, TRENDS PHARMACOL SCI, V25, P152, DOI 10.1016/j.tips.2004.01.006
   He B, 2007, NEURON, V53, P905, DOI 10.1016/j.neuron.2007.02.013
   Hu F, 2008, J NEUROSCI, V28, P1262, DOI 10.1523/JNEUROSCI.1068-07.2008
   Irwin N, 2006, P NATL ACAD SCI USA, V103, P18320, DOI 10.1073/pnas.0605135103
   Johansen-berg H, 2002, P NATL ACAD SCI USA, V99, P14518, DOI 10.1073/pnas.222536799
   Jones T, 1999, J NEUROSCI, V19, P10153
   Jones T, 1994, J NEUROSCI, V14, P2140
   Jones T, 1996, BRAIN RES, V733, P142, DOI 10.1016/S0006-8993(96)00792-5
   Katz L, 1996, SCIENCE, V274, P1133, DOI 10.1126/science.274.5290.1133
   Kawamata T, 1999, EXP NEUROL, V158, P89, DOI 10.1006/exnr.1999.7101
   Kawamata T, 1997, P NATL ACAD SCI USA, V94, P8179, DOI 10.1073/pnas.94.15.8179
   Kleim J, 2004, J NEUROSCI, V24, P628, DOI 10.1523/JNEUROSCI.3440-03.2004
   Kolb B, 1991, CEREB CORTEX, V1, P189, DOI 10.1093/cercor/1.2.189
   Langley B, 2009, STROKE, V40, P2899, DOI 10.1161/STROKEAHA.108.540229
   Lee J, 2004, J NEUROSCI, V24, P6209, DOI 10.1523/JNEUROSCI.1643-04.2004
   Li S, 2006, NEUROBIOL DIS, V23, P362, DOI 10.1016/j.nbd.2006.03.011
   Liu B, 2006, PHILOS T R SOC B, V361, P1593, DOI 10.1098/rstb.2006.1891
   Lorber B, 2009, NAT NEUROSCI, V12, P1407, DOI 10.1038/nn.2414
   Lu P, 2004, J NEUROSCI, V24, P6402, DOI 10.1523/JNEUROSCI.1492-04.2004
   Lynch G, 1973, SCIENCE, V180, P1364, DOI 10.1126/science.180.4093.1364
   Macdonald E, 2007, NEUROREHAB NEURAL RE, V21, P486, DOI 10.1177/1545968307305521
   Maier I, 2008, J NEUROSCI, V28, P9386, DOI 10.1523/JNEUROSCI.1697-08.2008
   Martin J, 2005, NEUROSCIENTIST, V11, P161, DOI 10.1177/1073858404270843
   Mcgee A, 2005, SCIENCE, V309, P2222, DOI 10.1126/science.1114362
   Mckerracher L, 2002, P NATL ACAD SCI USA, V99, P7811, DOI 10.1073/pnas.132280299
   Meyer-franke A, 1998, NEURON, V21, P681, DOI 10.1016/S0896-6273(00)80586-3
   Murase N, 2004, ANN NEUROL, V55, P400, DOI 10.1002/ana.10848
   Neumann S, 2002, NEURON, V34, P885, DOI 10.1016/S0896-6273(02)00702-X
   Nudo R, 2006, CURR OPIN NEUROBIOL, V16, P638, DOI 10.1016/j.conb.2006.10.004
   Ohab J, 2008, NEUROSCIENTIST, V14, P369, DOI 10.1177/1073858407309545
   Papadopoulos C, 2006, CEREB CORTEX, V16, P529, DOI 10.1093/cercor/bhi132
   Papadopoulos C, 2002, ANN NEUROL, V51, P433, DOI 10.1002/ana.10144
   Pizzorusso T, 2002, SCIENCE, V298, P1248, DOI 10.1126/science.1072699
   Raisman G, 1973, BRAIN RES, V50, P241, DOI 10.1016/0006-8993(73)90729-4
   Ramer M, 2000, NATURE, V403, P312, DOI 10.1038/35002084
   Schnaar R, 1998, ANN NY ACAD SCI, V845, P92, DOI 10.1111/j.1749-6632.1998.tb09664.x
   Schnell L, 1994, NATURE, V367, P170, DOI 10.1038/367170a0
   Scott G, 2002, P NATL ACAD SCI USA, V99, P16303, DOI 10.1073/pnas.212645999
   Scott G, 2005, P NATL ACAD SCI USA, V102, P3483, DOI 10.1073/pnas.0500307102
   Shen H, 2005, STROKE, V36, P654, DOI 10.1161/01.STR.0000155747.15679.04
   Sigler A, 2009, P NATL ACAD SCI USA, V106, P11759, DOI 10.1073/pnas.0812695106
   Silver J, 2004, NAT REV NEUROSCI, V5, P146, DOI 10.1038/nrn1326
   Skene J, 1989, ANNU REV NEUROSCI, V12, P127, DOI 10.1146/annurev.ne.12.030189.001015
   Song H, 1998, SCIENCE, V281, P1515, DOI 10.1126/science.281.5382.1515
   Starling R, 1996, MED SCI SPORT EXER, V28, P1193, DOI 10.1097/00005768-199609000-00017
   Stevens B, 2007, CELL, V131, P1164, DOI 10.1016/j.cell.2007.10.036
   Stroemer R, 1995, STROKE, V26, P2135, DOI 10.1161/01.STR.26.11.2135
   Stroemer R, 1998, STROKE, V29, P2381, DOI 10.1161/01.STR.29.11.2381
   Takatsuru Y, 2009, J NEUROSCI, V29, P10081, DOI 10.1523/JNEUROSCI.1638-09.2009
   Vavrek R, 2006, BRAIN, V129, P1534, DOI 10.1093/brain/awl087
   Venkatesh K, 2005, J NEUROSCI, V25, P808, DOI 10.1523/JNEUROSCI.4464-04.2005
   Ward N, 2006, J PHYSIOL-PARIS, V99, P425, DOI 10.1016/j.jphysparis.2006.03.002
   Weidner N, 2001, P NATL ACAD SCI USA, V98, P3513, DOI 10.1073/pnas.051626798
   Winhuisen L, 2005, STROKE, V36, P1759, DOI 10.1161/01.STR.0000174487.81126.ef
   Winship I, 2008, J NEUROSCI, V28, P6592, DOI 10.1523/JNEUROSCI.0622-08.2008
   Wolf S, 2006, JAMA-J AM MED ASSOC, V296, P2095, DOI 10.1001/jama.296.17.2095
   Yin Y, 2006, NAT NEUROSCI, V9, P843, DOI 10.1038/nn1701
   Yozbatiran N, 2009, STROKE, V40, P309, DOI 10.1161/STROKEAHA.108.522144
   Zai L, 2009, J NEUROSCI, V29, P8187, DOI 10.1523/JNEUROSCI.0414-09.2009
NR 95
TC 166
Z9 172
U1 1
U2 19
PU ACADEMIC PRESS INC ELSEVIER SCIENCE
PI SAN DIEGO
PA 525 B ST, STE 1900, SAN DIEGO, CA 92101-4495 USA
SN 0969-9961
EI 
J9 NEUROBIOL DIS
PD FEB 15
PY 2010
VL 37
IS 2
BP 259
EP 266
DI 10.1016/j.nbd.2009.11.009
PG 8
WC Neurosciences
SC Neurosciences & Neurology
GA 551QP
UT WOS:000274224400004
PM 19931616
ER

PT J
AU Joo, LY
   Yin, TS
   Xu, Donald
   Thia, Ernest
   Chia, PF
   Kuah, CWK
   He, KK
AF Joo, Loh
   Yin, Tjan
   Xu, Donald
   Thia, Ernest
   Chia, Pei
   Kuah, Christopher
   He, Kong
TI A FEASIBILITY STUDY USING INTERACTIVE COMMERCIAL OFF-THE-SHELF COMPUTER GAMING IN UPPER LIMB REHABILITATION IN PATIENTS AFTER STROKE
SO JOURNAL OF REHABILITATION MEDICINE
LA English
DT Article
DE rehabilitation; Nintendo Wii; commercial off-the-shelf; upper limb weakness; computer gaming; stroke
ID video-game epilepsy; occupational-therapy; virtual-reality; seizure; wii
AB Background: Commercial off-the-shelf computer gaming devices have been making inroads into the rehabilitation arena, with the objective of making therapeutic exercise fun and contextual. One such device is the Nintendo Wii. Published clinical studies evaluating its acceptance, potential benefits and side-effects in the rehabilitation of patients with post-stroke weakness are few in number. Objective: The aim of this study is to assess the feasibility of using the Nintendo Wii as an adjunct to conventional rehabilitation of patients with post-stroke upper limb weakness. Methods: Twenty rehabilitation inpatients within 3 months after a stroke with upper limb weakness received 6 sessions of upper limb exercises via a Nintendo Wii over 2 weeks in addition to conventional rehabilitation. Outcome measures include a questionnaire, Fugl-Meyer Assessment of Upper Limb Motor Function and visual analogue scale of upper limb pain. Results: A total of 16 subjects completed the study. All 16 found Nintendo Wii gaming enjoyable and comparable to, if not better than, conventional therapy. There were small but statistically significant improvements in the Fugl-Meyer Assessment and Motricity Index scores. Conclusion: Nintendo Wii appears to be a feasible adjunctive device to augment conventional therapy in a cohort of subacute stroke patients with moderate impairments of upper limb strength and function.
C1 [Joo, Loh Yong; Yin, Tjan Soon; Xu, Donald; Thia, Ernest; Chia, Pei Fen; Kuah, Christopher Wee Keong; He, Kong Keng] Tan Tock Seng Hosp Rehabil Ctr, Singapore, Singapore.
RP Joo, LY (通讯作者)，Ang Mo Kio Hosp, Tan Tock Seng Rehabil Ctr, 17 Ang Mo Kio Ave 9, Singapore 569766, Singapore.
EM lohyongjoo@yahoo.com.sg
CR Amarshi F, 2006, INT J THER REHABIL, V13, P199, DOI 10.12968/ijtr.2006.13.5.21376
   Aziproz J, 2005, P 2005 IEEE DIG LIB, V0, P3695
   Bohannon R, 1987, PHYS THER, V67, P206, DOI 10.1093/ptj/67.2.206
   Bonis J, 2007, NEW ENGL J MED, V356, P2431, DOI 10.1056/NEJMc070670
   Broeren J, 2008, CEREBROVASC DIS, V26, P289, DOI 10.1159/000149576
   Burn J, 1997, BRIT MED J, V315, P1582, DOI 10.1136/bmj.315.7122.1582
   Cowley A, 2008, BRIT MED J, V336, P110, DOI 10.1136/bmj.39461.631181.BE
   Crosbie J, 2007, DISABIL REHABIL, V29, P1139, DOI 10.1080/09638280600960909
   Deutsch J, 2008, PHYS THER, V88, P1196, DOI 10.2522/ptj.20080062
   Flynn S, 2007, J NEUROL PHYS THER, V31, P180, DOI 10.1097/NPT.0b013e31815d00d5
   Fuglmeyer A, 1975, SCAND J REHABIL MED, V7, P13
   Hakala P, 2006, EUR J PUBLIC HEALTH, V16, P536, DOI 10.1093/eurpub/ckl025
   Harding G, 2008, APPL ERGON 1016, V0, P0
   Hinojosa J, 1997, AM J OCCUP THER, V51, P864
   Ishiguro Y, 2004, EPILEPSIA, V45, P377, DOI 10.1111/j.0013-9580.2004.18903.x
   Johnson MJ, 2006, CONF PROC IEEE ENG MED BIOL SOC, V2006, P695
   Kwakkel G, 2003, STROKE, V34, P2181, DOI 10.1161/01.STR.0000087172.16305.CD
   Kwakkel G, 1995, PHYSIOTHERAPY, V85, P377
   Leder R, 2001, P ANN INT IEEE EMBS, V23, P1388, DOI 10.1109/IEMBS.2001.1020459
   Ma H, 2002, AM J OCCUP THER, V56, P260, DOI 10.5014/ajot.56.3.260
   Merians A, 2006, NEUROREHAB NEURAL RE, V20, P252, DOI 10.1177/1545968306286914
   Shoja M, 2007, CHILD NERV SYST, V23, P265, DOI 10.1007/s00381-006-0285-2
   Trenite D, 1999, EPILEPSIA, V40, P70, DOI 10.1111/j.1528-1157.1999.tb00910.x
   Wade D, 1983, J NEUROL NEUROSUR PS, V46, P521, DOI 10.1136/jnnp.46.6.521
   Warren J, 2006, WALL STREET J 1125, V0, P0
   Widman L, 2006, J SPINAL CORD MED, V29, P363, DOI 10.1080/10790268.2006.11753884
   Yavuzer G, 2008, EUR J PHYS REHAB MED, V44, P237
NR 27
TC 184
Z9 188
U1 2
U2 67
PU FOUNDATION REHABILITATION INFORMATION
PI UPPSALA
PA TRADGARDSGATAN 14, UPPSALA, SE-753 09, SWEDEN
SN 1650-1977
EI 
J9 J REHABIL MED
PD MAY 15
PY 2010
VL 42
IS 5
BP 437
EP 441
DI 10.2340/16501977-0528
PG 5
WC Rehabilitation; Sport Sciences
SC Rehabilitation; Sport Sciences
GA 611NC
UT WOS:000278821500003
PM 20544153
ER

PT J
AU Dimyan, MA
   Cohen, LG
AF Dimyan, Michael
   Cohen, Leonardo
TI Contribution of Transcranial Magnetic Stimulation to the Understanding of Functional Recovery Mechanisms After Stroke
SO NEUROREHABILITATION AND NEURAL REPAIR
LA English
DT Review
DE stroke; TMS; tDCS; motor cortex; rehabilitation
ID motor cortex excitability; induced movement therapy; time following stroke; unaffected hemisphere; interhemispheric inhibition; corticospinal excitability; cortical excitability; somatosensory stimulation; neurotrophic factor; brain-stimulation
AB Motor impairments are a major cause of morbidity and disability after stroke. This article reviews evidence obtained using transcranial magnetic stimulation (TMS) that provides new insight into mechanisms of impaired motor control and disability. They briefly discuss the use of TMS in the diagnosis, prognosis, and therapy of poststroke motor disability. Particular emphasis is placed on TMS as a tool to explore mechanisms of neuroplasticity during spontaneous and treatment-induced recovery of motor function to develop more rational and clinically useful interventions for stroke rehabilitation.
C1 [Dimyan, Michael A.; Cohen, Leonardo G.] NINDS, Human Cort Physiol & Stroke Neurorehabil Sect, NIH, Bethesda, MD 20892 USA.
RP Dimyan, MA (通讯作者)，10 Ctr Dr MSC1428,Bldg 10,Rm 7D50, Bethesda, MD 20892 USA.
EM michaeladimyan@gmail.com
FU NINDS Intramural Competitive Postdoctoral Fellowship; NINDS Intramural Research Program, NIH; NATIONAL INSTITUTE OF NEUROLOGICAL DISORDERS AND STROKE [ZIANS003030] Funding Source: NIH RePORTER
CR Alonso-alonso M, 2007, CEREBROVASC DIS, V24 Suppl 1, P157, DOI 10.1159/000107392
   Altschuler E, 1999, LANCET, V353, P2035, DOI 10.1016/S0140-6736(99)00920-4
   Amassian V, 1990, ELECTROEN CLIN NEURO, V77, P390, DOI 10.1016/0168-5597(90)90061-H
   Amassian V, 1989, ELECTROEN CLIN NEURO, V74, P401, DOI 10.1016/0168-5597(89)90029-4
   Baeumer T, 2006, J PHYSIOL-LONDON, V572, P857, DOI 10.1113/jphysiol.2006.104901
   Barker A, 1985, LANCET, V1, P1106
   Barker A, 1986, LANCET, V1, P1325
   Boggio P, 2007, RESTOR NEUROL NEUROS, V25, P123
   Bohning D, 1998, INVEST RADIOL, V33, P336, DOI 10.1097/00004424-199806000-00004
   Boroojerdi B, 2001, CLIN NEUROPHYSIOL, V112, P931, DOI 10.1016/S1388-2457(01)00523-5
   Boroojerdi B, 1996, J NEUROL SCI, V144, P160, DOI 10.1016/S0022-510X(96)00222-5
   Brown J, 2006, NEUROSURGERY, V58, P464, DOI 10.1227/01.NEU.0000197100.63931.04
   Butefisch C, 2008, NEUROREHAB NEURAL RE, V22, P4, DOI 10.1177/1545968307301769
   Butefisch C, 2003, BRAIN, V126, P470, DOI 10.1093/brain/awg044
   Butler A, 2003, J REHABIL MED, V35, P20, DOI 10.1080/16501960310010106
   Butler AJ, 2005, J NEUROENG REHABIL, V2, P10, DOI 10.1186/1743-0003-2-10
   Calautti C, 2007, NEUROIMAGE, V34, P322, DOI 10.1016/j.neuroimage.2006.08.026
   Cantello R, 2001, J NEUROL, V248, P889, DOI 10.1007/s004150170075
   Caramia M, 1996, NEUROREPORT, V7, P1756, DOI 10.1097/00001756-199607290-00012
   Catano A, 1995, ELECTROMYOGR MOTOR C, V97, P349, DOI 10.1016/0924-980X(95)00127-7
   Celnik P, 2007, ARCH PHYS MED REHAB, V88, P1369, DOI 10.1016/j.apmr.2007.08.001
   Cheeran B, 2009, NEUROREHAB NEURAL RE, V23, P97, DOI 10.1177/1545968308326636
   Cheeran B, 2008, J PHYSIOL-LONDON, V586, P5717, DOI 10.1113/jphysiol.2008.159905
   Chen R, 1997, NEUROLOGY, V49, P881, DOI 10.1212/WNL.49.3.881
   Chen R, 2004, EXP BRAIN RES, V154, P1, DOI 10.1007/s00221-003-1684-1
   Chen R, 2003, J NEUROPHYSIOL, V89, P1256, DOI 10.1152/jn.00950.2002
   Cicinelli P, 2003, STROKE, V34, P2653, DOI 10.1161/01.STR.0000092122.96722.72
   Cicinelli P, 1997, ELECTROMYOGR MOTOR C, V105, P438, DOI 10.1016/S0924-980X(97)00052-0
   Cincotta M, 2003, CLIN NEUROPHYSIOL, V114, P1827, DOI 10.1016/S1388-2457(03)00181-0
   Civardi C, 2001, NEUROIMAGE, V14, P1444, DOI 10.1006/nimg.2001.0918
   Cohen L, 1990, ELECTROEN CLIN NEURO, V75, P350, DOI 10.1016/0013-4694(90)90113-X
   Cohen L, 1989, MAGNETIC STIMULATION, V0, P113
   Conforto A, 2002, ANN NEUROL, V51, P122, DOI 10.1002/ana.10070
   Conforto A, 2008, CLINICS, V63, P735, DOI 10.1590/S1807-59322008000600005
   Corneal S, 2005, ARCH PHYS MED REHAB, V86, P1670, DOI 10.1016/j.apmr.2004.12.039
   Daskalakis Z, 2004, J PHYSIOL-LONDON, V557, P689, DOI 10.1113/jphysiol.2003.059808
   Daskalakis Z, 2002, J PHYSIOL-LONDON, V543, P317, DOI 10.1113/jphysiol.2002.017673
   Day B, 1989, J PHYSIOL-LONDON, V412, P449, DOI 10.1113/jphysiol.1989.sp017626
   Delvaux V, 2003, CLIN NEUROPHYSIOL, V114, P1217, DOI 10.1016/S1388-2457(03)00070-1
   Devanne H, 1997, EXP BRAIN RES, V114, P329, DOI 10.1007/PL00005641
   Di LV, 2006, J NEUROPHYSIOL, V96, P1765, DOI 10.1152/jn.00360.2006
   Di LV, 1998, ELECTROMYOGR MOTOR C, V109, P397, DOI 10.1016/S0924-980X(98)00038-1
   Duque J, 2005, NEUROIMAGE, V28, P940, DOI 10.1016/j.neuroimage.2005.06.033
   Escudero J, 1998, STROKE, V29, P1854, DOI 10.1161/01.STR.29.9.1854
   Ferbert A, 1992, J PHYSIOL-LONDON, V453, P525, DOI 10.1113/jphysiol.1992.sp019243
   Fisher M, 2008, STROKE, V39, P250, DOI 10.1161/STROKEAHA.107.512244
   Floel A, 2008, NEUROREHAB NEURAL RE, V22, P477, DOI 10.1177/1545968308316388
   Flynn R, 2008, NEUROPHARMACOLOGY, V55, P250, DOI 10.1016/j.neuropharm.2008.05.031
   Fox P, 1997, NEUROREPORT, V8, P2787, DOI 10.1097/00001756-199708180-00027
   Fregni F, 2005, NEUROREPORT, V16, P1551, DOI 10.1097/01.wnr.0000177010.44602.5e
   Fregni F, 2006, COGN BEHAV NEUROL, V19, P21, DOI 10.1097/00146965-200603000-00003
   Fregni F, 2006, STROKE, V37, P2115, DOI 10.1161/01.STR.0000231390.58967.6b
   Fridman E, 2004, BRAIN, V127, P747, DOI 10.1093/brain/awh082
   Fuhr P, 1991, ELECTROEN CLIN NEURO, V81, P257, DOI 10.1016/0168-5597(91)90011-L
   Gauthier L, 2008, STROKE, V39, P1520, DOI 10.1161/STROKEAHA.107.502229
   Gerloff C, 2006, BRAIN, V129, P791, DOI 10.1093/brain/awh713
   Gerschlager W, 2001, NEUROLOGY, V57, P449, DOI 10.1212/WNL.57.3.449
   Hamzei F, 2006, NEUROIMAGE, V31, P710, DOI 10.1016/j.neuroimage.2005.12.035
   Harris-love M, 2008, NEUR 2008 38 ANN M S, V0, P0
   Heald A, 1993, BRAIN, V116, P1355, DOI 10.1093/brain/116.6.1355
   Heald A, 1993, BRAIN, V116, P1371, DOI 10.1093/brain/116.6.1371
   Hess C, 1986, NEUROSCI LETT, V71, P235, DOI 10.1016/0304-3940(86)90565-3
   Hiscock A, 2008, NEUROREHAB NEURAL RE, V22, P228, DOI 10.1177/1545968307307115
   Hodics T, 2006, ARCH PHYS MED REHAB, V87, P0, DOI 10.1016/j.apmr.2006.09.005
   Homberg V, 1991, ELECTROEN CLIN NEURO, V81, P377, DOI 10.1016/0168-5597(91)90027-U
   Hortobagyi T, 2003, J NEUROPHYSIOL, V90, P2451, DOI 10.1152/jn.01001.2002
   Hummel F, 2005, BRAIN, V128, P490, DOI 10.1093/brain/awh369
   Hummel F, 2006, LANCET NEUROL, V5, P708, DOI 10.1016/S1474-4422(06)70525-7
   Ilic T, 2002, J PHYSIOL-LONDON, V545, P153, DOI 10.1113/jphysiol.2002.030122
   Ilmoniemi R, 1997, NEUROREPORT, V8, P3537, DOI 10.1097/00001756-199711100-00024
   Johansen-berg H, 2002, P NATL ACAD SCI USA, V99, P14518, DOI 10.1073/pnas.222536799
   Karayannis T, 2007, CEREB CORTEX, V17, P1213, DOI 10.1093/cercor/bhl035
   Karl A, 2001, J NEUROSCI, V21, P3609, DOI 10.1523/JNEUROSCI.21-10-03609.2001
   Kleim J, 2006, NAT NEUROSCI, V9, P735, DOI 10.1038/nn1699
   Kloppel S, 2008, NEUROIMAGE, V40, P1782, DOI 10.1016/j.neuroimage.2008.01.019
   Koch G, 2007, J NEUROSCI, V27, P6815, DOI 10.1523/JNEUROSCI.0598-07.2007
   Koch G, 2006, J NEUROSCI, V26, P7452, DOI 10.1523/JNEUROSCI.1158-06.2006
   Koski L, 2004, NEUROREHAB NEURAL RE, V18, P230, DOI 10.1177/1545968304269210
   Kujirai T, 1993, J PHYSIOL-LONDON, V471, P501, DOI 10.1113/jphysiol.1993.sp019912
   Lang U, 2008, J AFFECT DISORDERS, V107, P255, DOI 10.1016/j.jad.2007.08.008
   Lefaucheur J, 2006, NEUROPHYSIOL CLIN, V36, P105, DOI 10.1016/j.neucli.2006.08.011
   Liepert J, 1998, NEUROSCI LETT, V250, P5, DOI 10.1016/S0304-3940(98)00386-3
   Liepert J, 2000, ACTA NEUROL SCAND, V101, P321, DOI 10.1034/j.1600-0404.2000.90337a.x
   Liepert J, 2000, CLIN NEUROPHYSIOL, V111, P671, DOI 10.1016/S1388-2457(99)00312-0
   Liepert J, 2000, MUSCLE NERVE, V23, P1761, DOI 10.1002/1097-4598(200011)23:11<1761::AID-MUS14>3.0.CO;2-M
   Liepert J, 2009, J NEUROL, V256, P121, DOI 10.1007/s00415-009-0090-4
   Lloyd-jones D, 2009, CIRCULATION, V119, P0, DOI 10.1161/CIRCULATIONAHA.108.191261
   Lotze M, 2006, J NEUROSCI, V26, P6096, DOI 10.1523/JNEUROSCI.4564-05.2006
   Maggiolini E, 2008, EUR J NEUROSCI, V27, P2733, DOI 10.1111/j.1460-9568.2008.06248.x
   Manganotti P, 2008, NEUROREHAB NEURAL RE, V22, P396, DOI 10.1177/1545968307313505
   Manganotti P, 2002, CLIN NEUROPHYSIOL, V113, P936, DOI 10.1016/S1388-2457(02)00062-7
   Matsunaga K, 2005, J PHYSIOL-LONDON, V562, P295, DOI 10.1113/jphysiol.2004.070755
   Meyer B, 1998, ANN NEUROL, V43, P360, DOI 10.1002/ana.410430314
   Meyer B, 1994, ELECTROEN CLIN NEURO, V93, P372, DOI 10.1016/0168-5597(94)90125-2
   Milot M, 2008, CURR OPIN NEUROL, V21, P654, DOI 10.1097/WCO.0b013e3283186f96
   Mochizuki H, 2004, J PHYSIOL-LONDON, V561, P331, DOI 10.1113/jphysiol.2004.072843
   Muellbacher W, 2000, CLIN NEUROPHYSIOL, V111, P344, DOI 10.1016/S1388-2457(99)00243-6
   Munchau A, 2002, J NEUROSCI, V22, P554, DOI 10.1523/JNEUROSCI.22-02-00554.2002
   Murase N, 2004, ANN NEUROL, V55, P400, DOI 10.1002/ana.10848
   Nakamura H, 1997, J PHYSIOL-LONDON, V498, P817, DOI 10.1113/jphysiol.1997.sp021905
   Nardone R, 2002, ELECTROMYOGR CLIN NEUROPHYSIOL, V42, P131
   Netz J, 1997, BRAIN, V120, P1579, DOI 10.1093/brain/120.9.1579
   Palmer E, 1992, ANN NEUROL, V32, P519, DOI 10.1002/ana.410320407
   Paulus W, 2008, BRAIN STIMUL, V1, P151, DOI 10.1016/j.brs.2008.06.002
   Paus T, 1997, J NEUROSCI, V17, P3178
   Pennisi G, 1999, STROKE, V30, P2666, DOI 10.1161/01.STR.30.12.2666
   Perez M, 2008, J NEUROSCI, V28, P5631, DOI 10.1523/JNEUROSCI.0093-08.2008
   Pinto A, 2001, EXP BRAIN RES, V140, P505, DOI 10.1007/s002210100862
   Quinn T, 2008, STROKE, V39, P255, DOI 10.1161/STROKEAHA.107.508291
   Rapisarda G, 1996, STROKE, V27, P2191, DOI 10.1161/01.STR.27.12.2191
   Reis J, 2008, J PHYSIOL-LONDON, V586, P325, DOI 10.1113/jphysiol.2007.144824
   Renner C, 2005, J NEUROL SCI, V239, P25, DOI 10.1016/j.jns.2005.07.005
   Richards L, 2008, NEUROPSYCHOLOGIA, V46, P3, DOI 10.1016/j.neuropsychologia.2007.08.013
   Ridding M, 1997, ELECTROMYOGR MOTOR C, V105, P340, DOI 10.1016/S0924-980X(97)00041-6
   Rizzo V, 2004, J PHYSIOL-LONDON, V554, P483, DOI 10.1113/jphysiol.2003.048777
   Rossini P, 1994, ELECTROEN CLIN NEURO, V91, P79, DOI 10.1016/0013-4694(94)90029-9
   Roth B, 1991, ELECTROEN CLIN NEURO, V81, P47, DOI 10.1016/0168-5597(91)90103-5
   Samii A, 1998, MUSCLE NERVE, V21, P1445, DOI 10.1002/(SICI)1097-4598(199811)21:11<1445::AID-MUS12>3.3.CO;2-4
   Saur D, 2006, BRAIN, V129, P1371, DOI 10.1093/brain/awl090
   Sawaki L, 2008, NEUROREHAB NEURAL RE, V22, P505, DOI 10.1177/1545968308317531
   Shimizu T, 2002, BRAIN, V125, P1896, DOI 10.1093/brain/awf183
   Small S, 2002, BRAIN, V125, P1544, DOI 10.1093/brain/awf148
   Spieler J, 2004, CEREBROVASC DIS, V17, P134, DOI 10.1159/000075782
   Stedman A, 1998, MUSCLE NERVE, V21, P1033, DOI 10.1002/(SICI)1097-4598(199808)21:8<1033::AID-MUS7>3.0.CO;2-9
   Stinear C, 2007, BRAIN, V130, P170, DOI 10.1093/brain/awl333
   Stinear J, 2004, J CLIN NEUROPHYSIOL, V21, P124, DOI 10.1097/00004691-200403000-00008
   Swayne O, 2008, CEREB CORTEX, V18, P1909, DOI 10.1093/cercor/bhm218
   Takahashi C, 2005, NEUROIMAG CLIN N AM, V15, P681, DOI 10.1016/j.nic.2005.08.006
   Thickbroom G, 2006, CLIN NEUROPHYSIOL, V117, P61, DOI 10.1016/j.clinph.2005.09.010
   Thickbroom G, 1998, ELECTROMYOGR MOTOR C, V109, P79, DOI 10.1016/S0924-980X(98)00006-X
   Thickbroom G, 2002, CLIN NEUROPHYSIOL, V113, P2025, DOI 10.1016/S1388-2457(02)00318-8
   Tinazzi M, 1998, NEUROSCI LETT, V244, P121, DOI 10.1016/S0304-3940(98)00150-5
   Traversa R, 1997, STROKE, V28, P110, DOI 10.1161/01.STR.28.1.110
   Trompetto C, 2000, CLIN NEUROPHYSIOL, V111, P1860, DOI 10.1016/S1388-2457(00)00419-3
   Trompetto C, 2004, EXP BRAIN RES, V158, P133, DOI 10.1007/s00221-004-1881-6
   Turton A, 1996, ELECTROMYOGR MOTOR C, V101, P316, DOI 10.1016/0924-980X(96)95560-5
   Ugawa Y, 1995, ANN NEUROL, V37, P703, DOI 10.1002/ana.410370603
   Vines B, 2006, NEUROREPORT, V17, P671, DOI 10.1097/00001756-200604240-00023
   Wagner T, 2004, NEUROSCI LETT, V354, P91, DOI 10.1016/S0304-3940(03)00861-9
   Wagner T, 2004, IEEE T BIO-MED ENG, V51, P1586, DOI 10.1109/TBME.2004.827925
   Waller S, 2008, J NEUROL SCI, V269, P96, DOI 10.1016/j.jns.2007.12.033
   Ward N, 2007, EUR J NEUROSCI, V25, P1865, DOI 10.1111/j.1460-9568.2007.05434.x
   Ward N, 2004, ARCH NEUROL-CHICAGO, V61, P1844, DOI 10.1001/archneur.61.12.1844
   Wassermann E, 1991, NEUROLOGY, V41, P1795, DOI 10.1212/WNL.41.11.1795
   Wassermann E, 1992, ELECTROEN CLIN NEURO, V85, P1, DOI 10.1016/0168-5597(92)90094-R
   Werhahn K, 1996, ELECTROMYOGR MOTOR C, V101, P58, DOI 10.1016/0013-4694(95)00213-8
   Werhahn K, 2003, ANN NEUROL, V54, P464, DOI 10.1002/ana.10686
   Wittenberg G, 2007, NEUROREHAB NEURAL RE, V21, P568, DOI 10.1177/1545968307302438
   Wittenberg G, 2003, NEUROREHAB NEURAL RE, V17, P48, DOI 10.1177/0888439002250456
   Woldag H, 2004, STROKE, V35, P2556, DOI 10.1161/01.STR.0000144651.07122.da
   Wu C, 2006, ARCH PHYS MED REHAB, V87, P351, DOI 10.1016/j.apmr.2005.11.019
   Yen C, 2008, NEUROREHAB NEURAL RE, V22, P22, DOI 10.1177/1545968307301875
   Zhang X, 2007, J HUAZHONG U SCI-MED, V27, P415, DOI 10.1007/s11596-007-0416-3
   Ziemann U, 1996, J PHYSIOL-LONDON, V496, P873, DOI 10.1113/jphysiol.1996.sp021734
   Ziemann U, 1996, ANN NEUROL, V40, P367, DOI 10.1002/ana.410400306
   Ziemann U, 2004, CLIN NEUROPHYSIOL, V115, P1717, DOI 10.1016/j.clinph.2004.03.006
   Ziemann U, 1998, J NEUROSCI, V18, P7000
   Ziemann U, 1998, EPILEPSY RES, V30, P11, DOI 10.1016/S0920-1211(97)00079-X
   Ziemann U, 1998, J NEUROSCI, V18, P1115
NR 159
TC 71
Z9 80
U1 0
U2 23
PU SAGE PUBLICATIONS INC
PI THOUSAND OAKS
PA 2455 TELLER RD, THOUSAND OAKS, CA 91320 USA
SN 1545-9683
EI 
J9 NEUROREHAB NEURAL RE
PD FEB 15
PY 2010
VL 24
IS 2
BP 125
EP 135
DI 10.1177/1545968309345270
PG 11
WC Clinical Neurology; Rehabilitation
SC Neurosciences & Neurology; Rehabilitation
GA 549BJ
UT WOS:000274015500002
PM 19767591
ER

PT J
AU Saposnik, G.
   Mamdani, M.
   Bayley, M.
   Thorpe, KE
   Hall, J.
   Cohen, LG
   Teasell, R.
AF Saposnik, G
   Mamdani, M
   Bayley, M
   Thorpe, K
   Hall, J
   Cohen, L
   Teasell, R
TI Effectiveness of Virtual Reality Exercises in STroke Rehabilitation (EVREST): Rationale, Design, and Protocol of a Pilot Randomized Clinical Trial Assessing the Wii Gaming System
SO INTERNATIONAL JOURNAL OF STROKE
LA English
DT Article
DE cortex reorganization; feasibility; outcome research; randomized clinical trial; rehabilitation; safety; stroke; virtual reality; Wii gaming system
ID recovery; impairment; survivor
AB Background Evidence suggests that increasing intensity of rehabilitation results in better motor recovery. Limited evidence is available on the effectiveness of an interactive virtual reality gaming system for stroke rehabilitation. EVREST was designed to evaluate feasibility, safety and efficacy of using the Nintendo Wii gaming virtual reality (VRWii) technology to improve arm recovery in stroke patients. Methods Pilot randomized study comparing, VRWii versus recreational therapy (RT) in patients receiving standard rehabilitation within six months of stroke with a motor deficit of >= 3 on the Chedoke-McMaster Scale (arm). In this study we expect to randomize 20 patients. All participants (age 18-85) will receive customary rehabilitative treatment consistent of a standardized protocol (eight sessions, 60 min each, over a two-week period). Outcome measures The primary feasibility outcome is the total time receiving the intervention. The primary safety outcome is the proportion of patients experiencing intervention-related adverse events during the study period. Efficacy, a secondary outcome measure, will be measured by the Wolf Motor Function Test, Box and Block Test, and Stroke Impact Scale at the four-week follow-up visit. From November, 2008 to September, 2009 21 patients were randomized to VRWii or RT. Mean age, 61 (range 41-83) years. Mean time from stroke onset 25 (range 10-56) days. Conclusions EVREST is the first randomized parallel controlled trial assessing the feasibility, safety, and efficacy of virtual reality using Wii gaming technology in stroke rehabilitation. The results of this study will serve as the basis for a larger multicentre trial.
C1 [Saposnik, G.] Univ Toronto, St Michaels Hosp, Dept Med,Stroke Outcome Res Canada Working Grp, Stroke Res Unit,Div Neurol, Toronto, ON M5C 1R6, Canada.
   [Saposnik, G.; Mamdani, M.] Univ Toronto, St Michaels Hosp, Div Neurol, Dept Hlth Policy Management & Evaluat, Toronto, ON M5C 1R6, Canada.
   [Saposnik, G.; Mamdani, M.] Univ Toronto, St Michaels Hosp, Inst Clin Evaluat Sci, Toronto, ON M5C 1R6, Canada.
   [Bayley, M.; Thorpe, K. E.; Hall, J.] Univ Toronto, Toronto Rehabil Inst, Neuro Rehabil Program, Toronto, ON M5C 1R6, Canada.
   [Cohen, L. G.] NINDS, Human Cort Physiol & Stroke Neurorehabil Sect, NIH, Bethesda, WA USA.
   [Teasell, R.] Univ Western Ontario, Parkwood Hosp, SJHC Hlth Care London, Stroke Rehabil Program, London, ON, Canada.
RP Saposnik, G (通讯作者)，Univ Toronto, St Michaels Hosp, Dept Med,Stroke Outcome Res Canada Working Grp, Stroke Res Unit,Div Neurol, 55 Queen St E, Toronto, ON M5C 1R6, Canada.
EM saposnikg@smh.toronto.on.ca
FU Ontario Stroke System (OSS); Heart and Stroke Foundation of Ontario (HSFO); South East Toronto Stroke Strategy; NATIONAL INSTITUTE OF NEUROLOGICAL DISORDERS AND STROKE [ZIANS002978, ZIANS003030] Funding Source: NIH RePORTER
CR Barreca S, 2003, NEUROREHAB NEURAL RE, V17, P220, DOI 10.1177/0888439003259415
   Buccino G, 2006, COGN BEHAV NEUROL, V19, P55, DOI 10.1097/00146965-200603000-00007
   Carey J, 2002, BRAIN, V125, P773, DOI 10.1093/brain/awf091
   Celnik P, 2008, STROKE, V39, P1814, DOI 10.1161/STROKEAHA.107.508184
   Crosbie J, 2007, DISABIL REHABIL, V29, P1139, DOI 10.1080/09638280600960909
   Crosbie J, 2007, DISABIL REHABIL, V29, P1147
   Duncan P, 1999, STROKE, V30, P2131, DOI 10.1161/01.STR.30.10.2131
   Gowland C, 1993, STROKE, V24, P58, DOI 10.1161/01.STR.24.1.58
   Jang S, 2009, NEUROREHABILITATION, V24, P285, DOI 10.3233/NRE-2009-0480
   Luft A, 2008, STROKE, V39, P3341, DOI 10.1161/STROKEAHA.108.527531
   Luft A, 2004, JAMA-J AM MED ASSOC, V292, P1853, DOI 10.1001/jama.292.15.1853
   Nichols-larsen D, 2005, STROKE, V36, P1480, DOI 10.1161/01.STR.0000170706.13595.4f
   Platz T, 2005, J NEUROL, V252, P1363, DOI 10.1007/s00415-005-0868-y
   Reis J, 2008, J PHYSIOL-LONDON, V586, P325, DOI 10.1113/jphysiol.2007.144824
   Rizzolatti G, 2008, CURR OPIN NEUROBIOL, V18, P179, DOI 10.1016/j.conb.2008.08.001
   Teasell R, 2009, TOP STROKE REHABIL, V16, P44, DOI 10.1310/tsr1601-44
   Ward N, 2005, POSTGRAD MED J, V81, P510, DOI 10.1136/pgmj.2004.030809
   Wolf S, 1989, EXP NEUROL, V104, P125, DOI 10.1016/S0014-4886(89)80005-6
   Wolf S, 2006, JAMA-J AM MED ASSOC, V296, P2095, DOI 10.1001/jama.296.17.2095
NR 19
TC 86
Z9 98
U1 0
U2 41
PU WILEY-BLACKWELL PUBLISHING, INC
PI MALDEN
PA COMMERCE PLACE, 350 MAIN ST, MALDEN 02148, MA USA
SN 1747-4930
EI 
J9 INT J STROKE
PD FEB 15
PY 2010
VL 5
IS 1
BP 47
EP 51
DI 10.1111/j.1747-4949.2009.00404.x
PG 5
WC Clinical Neurology; Peripheral Vascular Disease
SC Neurosciences & Neurology; Cardiovascular System & Cardiology
GA 541YK
UT WOS:000273457400010
PM 20088994
ER

PT J
AU Takamatsu, Yasuyuki
   Ishida, Akimasa
   Hamakawa, Michiru
   Tamakoshi, Keigo
   Jung, Cha-Gyun
   Ishida, Kazuto
AF Takamatsu, Yasuyuki
   Ishida, Akimasa
   Hamakawa, Michiru
   Tamakoshi, Keigo
   Jung, Cha-gyun
   Ishida, Kazuto
TI Treadmill running improves motor function and alters dendritic morphology in the striatum after collagenase-induced intracerebral hemorrhage in rats
SO BRAIN RESEARCH
LA English
DT Article
DE Intracerebral hemorrhage; Striatum; Treadmill running; Dendrite; PSD-95
ID early supported discharge; focal brain ischemia; neuronal cell-death; neocortical damage; dentate gyrus; adult-rat; stroke; exercise; plasticity; hippocampus
AB It is well known that early rehabilitation is effective for functional recovery after intracerebral hemorrhage (ICH); however, the mechanisms have not been well described. The purpose of this study was to elucidate the effects of early rehabilitative therapy (treadmill running) on recovery of motor function and alteration of brain histology after ICH. Male Wistar rats, under deep anesthesia, were placed in a stereotaxic apparatus and injected with collagenase into the left striatum to induce ICH. Sham operated animals were treated with saline. All animals were randomly assigned to treadmill exercise (for 30 min/day, 9 m/min, between 4 and 14 days after surgery) and control and were designated to one of four groups: sham +control (SC), sham+ treadmill (ST), ICH+control (IC), ICH+treadmill (IT). Motor deficit score (MDS) was assessed daily after surgery. volume of tissue lost, dendritic morphology and PSD-95 protein level in the striatum were analyzed at 15 days after surgery. The MDS of IT was significantly improved compared with IC over time. There were no differences between IT and IC in the volume of tissue lost (IT: 63.8%, IC: 61.8%), spine density or PSD-95 protein level in the striatum. However, dendritic length was increased and arborization was more complex in the contralateral striatum of the IT than the IC group (IT: 1226 mu m, IC: 937 mu m). These data suggest that treadmill running improves motor function after ICH and that improvement may be related to alteration of dendritic morphology in the striatum. (C) 2010 Elsevier B.V. All rights reserved.
C1 [Takamatsu, Yasuyuki; Ishida, Akimasa; Hamakawa, Michiru; Tamakoshi, Keigo; Ishida, Kazuto] Nagoya Univ, Grad Sch Med, Dept Phys Therapy, Program Phys & Occupat Therapy, Nagoya, Aichi 4648601, Japan.
   [Jung, Cha-Gyun] Natl Ctr Geriatr & Gerontol, Natl Inst Longev Sci, Dept Alzheimers Dis Res, Aichi, Japan.
RP Ishida, K (通讯作者)，1-1-20 Daikominami, Nagoya, Aichi 4618673, Japan.
EM ishida@met.nagoya-u.ac.jp
FU JSPS [22500456]
CR Altumbabic M, 1998, STROKE, V29, P1917, DOI 10.1161/01.STR.29.9.1917
   Ang E, 2003, NEUROSCIENCE, V118, P335, DOI 10.1016/S0306-4522(02)00989-2
   Biernaskie J, 2001, J NEUROSCI, V21, P5272, DOI 10.1523/JNEUROSCI.21-14-05272.2001
   Brown C, 2008, STROKE, V39, P1286, DOI 10.1161/STROKEAHA.107.498238
   Bury S, 2000, NEUROSCI LETT, V287, P85, DOI 10.1016/S0304-3940(00)01138-1
   Calautti C, 2003, STROKE, V34, P1553, DOI 10.1161/01.STR.0000071761.36075.A6
   Campana A, 2008, SYNAPSE, V62, P283, DOI 10.1002/syn.20494
   Chang H, 2009, BEHAV BRAIN RES, V205, P450, DOI 10.1016/j.bbr.2009.07.033
   Delbigio M, 1996, STROKE, V27, P2312, DOI 10.1161/01.STR.27.12.2312
   Dietrich M, 2005, BRAIN RES, V1065, P20, DOI 10.1016/j.brainres.2005.09.038
   Gibb R, 1998, J NEUROSCI METH, V79, P1, DOI 10.1016/S0165-0270(97)00163-5
   Han K, 2008, PROG NEUROBIOL, V84, P263, DOI 10.1016/j.pneurobio.2007.10.011
   Hu S, 2009, BRAIN RES, V1249, P191, DOI 10.1016/j.brainres.2008.10.054
   Johansson B, 2000, STROKE, V31, P223, DOI 10.1161/01.STR.31.1.223
   Jones T, 1994, J NEUROSCI, V14, P2140
   Jones T, 1992, BRAIN RES, V581, P156, DOI 10.1016/0006-8993(92)90356-E
   Jones T, 1996, BRAIN RES, V733, P142, DOI 10.1016/S0006-8993(96)00792-5
   Kato S, 2004, NEUROSCI RES, V50, P0
   Kim M, 2005, BRAIN RES, V1052, P16, DOI 10.1016/j.brainres.2005.05.070
   Kleim J, 2003, NEUROCHEM RES, V28, P1757, DOI 10.1023/A:1026025408742
   Langhorne P, 2005, LANCET, V365, P501
   Langhorne P, 2007, J REHABIL MED, V39, P103, DOI 10.2340/16501977-0042
   Lee H, 2005, J DIABETES COMPLICAT, V19, P339, DOI 10.1016/j.jdiacomp.2005.03.006
   Lee H, 2003, NEUROSCI LETT, V352, P33, DOI 10.1016/j.neulet.2003.08.039
   Lou S, 2008, BRAIN RES, V1210, P48, DOI 10.1016/j.brainres.2008.02.080
   Mcallister A, 1999, ANNU REV NEUROSCI, V22, P295, DOI 10.1146/annurev.neuro.22.1.295
   Metz G, 2002, J NEUROSCI METH, V115, P169, DOI 10.1016/S0165-0270(02)00012-2
   Molteni R, 2002, EUR J NEUROSCI, V16, P1107, DOI 10.1046/j.1460-9568.2002.02158.x
   Montoya C, 1991, J NEUROSCI METH, V36, P219, DOI 10.1016/0165-0270(91)90048-5
   Nguyen A, 2008, CURR NEUROVASC RES, V5, P171, DOI 10.2174/156720208785425710
   Noskin O, 2008, J NEUROL NEUROSUR PS, V79, P401, DOI 10.1136/jnnp.2007.118463
   Park J, 2010, NEUROSCI LETT, V471, P104, DOI 10.1016/j.neulet.2010.01.020
   Redila V, 2006, NEUROSCIENCE, V137, P1299, DOI 10.1016/j.neuroscience.2005.10.050
   Risedal A, 1999, J CEREBR BLOOD F MET, V19, P997, DOI 10.1097/00004647-199909000-00007
   Rosenberg G, 1990, STROKE, V21, P801, DOI 10.1161/01.STR.21.5.801
   Sheng M, 2002, SCIENCE, V298, P776, DOI 10.1126/science.1075333
   Sheng M, 2007, ANNU REV BIOCHEM, V76, P823, DOI 10.1146/annurev.biochem.76.060805.160029
   Sholl D, 1956, PROG NEUROBIOL, V2, P324
   Soya H, 2007, BIOCHEM BIOPH RES CO, V358, P961, DOI 10.1016/j.bbrc.2007.04.173
   Stranahan A, 2007, HIPPOCAMPUS, V17, P1017, DOI 10.1002/hipo.20348
   Sudlow C, 1997, STROKE, V28, P491, DOI 10.1161/01.STR.28.3.491
   Teasell R, 2006, CAN J NEUROL SCI, V33, P357, DOI 10.1017/S0317167100005308
   Thorsen A, 2005, STROKE, V36, P297, DOI 10.1161/01.STR.0000152288.42701.a6
   Whishaw I, 1990, BEHAV BRAIN RES, V41, P49, DOI 10.1016/0166-4328(90)90053-H
   Yang Y, 2003, NEUROSCI LETT, V339, P91, DOI 10.1016/S0304-3940(03)00010-7
   Yoshii A, 2007, NAT NEUROSCI, V10, P702, DOI 10.1038/nn1903
NR 46
TC 26
Z9 31
U1 0
U2 13
PU ELSEVIER SCIENCE BV
PI AMSTERDAM
PA PO BOX 211, 1000 AE AMSTERDAM, NETHERLANDS
SN 0006-8993
EI 
J9 BRAIN RES
PD OCT 8
PY 2010
VL 1355
IS 
BP 165
EP 173
DI 10.1016/j.brainres.2010.07.070
PG 9
WC Neurosciences
SC Neurosciences & Neurology
GA 658QK
UT WOS:000282504300016
PM 20659436
ER

PT J
AU Sun, Shu-Fen
   Hsu, Chien-Wei
   Sun, Hsien-Pin
   Hwang, Chiao-Wen
   Yang, Chia-Lin
   Wang, Jue-Long
AF Sun, Shu-fen
   Hsu, Chien-wei
   Sun, Hsien-pin
   Hwang, Chiao-wen
   Yang, Chia-lin
   Wang, Jue-long
TI Combined Botulinum Toxin Type A With Modified Constraint-Induced Movement Therapy for Chronic Stroke Patients With Upper Extremity Spasticity: A Randomized Controlled Study
SO NEUROREHABILITATION AND NEURAL REPAIR
LA English
DT Article
DE botulinum toxin; constraint-induced movement therapy; spasticity; stroke; rehabilitation
ID modified ashworth scale; double-blind; physical rehabilitation; interrater reliability; limb spasticity; placebo; efficacy
AB Background and objective. Botulinum toxin typeA (BtxA) injection and modified constraint-induced movement therapy (mCIMT) are both promising approaches to enhance recovery after stroke. The combined application of these 2 promising modalities has rarely been studied. The aim was to investigate whether combined BtxA and mCIMT would improve spasticity and upper extremity motor function more than BtxA plus conventional rehabilitation in chronic stroke patients with upper extremity spasticity. Methods. In a prospective, randomized controlled, observer-blinded trial with 6-month follow-up, 32 patients ( I year after stroke) with ability to actively extend > 10 degrees at metacarpophalangeal and interphalangeal joints and 20 degrees at wrist of the affected upper limb were randomized to receive BtxA + mCIMT (combination group) or BtxA + conventional rehabilitation (control group) for 2 hours/day, 3 days/week for 3 months. The primary outcome assessed spasticity on the Modified Ashworth Scale. Secondary outcomes assessed real-world arm function (Motor Activity Log), laboratory motor activity (Action Research Arm Test), and patients' global satisfaction. Resu/ts.A total of 32 stroke patients were recruited, and 29 completed the study. Spasticity significantly improved in all subjects at 4 weeks and 3 months postinjection without between-group differences. The combination group showed significantly greater improvements in elbow, wrist, and finger spasticity (P = .019, P = .019, and P < .001, respectively), affected upper extremity real-world arm function (P < .001) and laboratory motor activity (P < .001) than the control group at 6-month postinjection. Patients reported considerable satisfaction and no serious adverse events occurred. Conclusions. Combining BtxA and mCIMT is an effective and safe intervention for improving spasticity and motor function in chronic stroke patients. The results are promising enough to justify further studies. We recommend future research to address the likely need for including rehabilitation with BtxA to improve function in patients with poststroke spasticity.
C1 [Sun, Shu-Fen] Vet Gen Hosp, Dept Phys Med & Rehabil, Kaohsiung 813, Taiwan.
   [Sun, Hsien-Pin] Feng Chia Univ, Taichung, Taiwan.
   [Sun, Shu-Fen] Natl Yang Ming Univ, Sch Med, Taipei, Taiwan.
RP Sun, SF (通讯作者)，Vet Gen Hosp, Dept Phys Med & Rehabil, 386,Ta Chung 1st Rd, Kaohsiung 813, Taiwan.
EM sfsun.tw@yahoo.com.tw
CR Albright A, 1993, JAMA-J AM MED ASSOC, V270, P2475, DOI 10.1001/jama.270.20.2475
   Bakheit A, 2000, STROKE, V31, P2402, DOI 10.1161/01.STR.31.10.2402
   Bhakta B, 2000, J NEUROL NEUROSUR PS, V69, P217, DOI 10.1136/jnnp.69.2.217
   Bleecker M, 1988, NEUROLOGY, V38, P1565, DOI 10.1212/WNL.38.10.1565
   Bohannon R, 1987, PHYS THER, V67, P206, DOI 10.1093/ptj/67.2.206
   Brashear A, 2002, NEW ENGL J MED, V347, P395, DOI 10.1056/NEJMoa011892
   De PA, 1999, P NATL ACAD SCI USA, V96, P3200, DOI 10.1073/pnas.96.6.3200
   Eleopra R, 1997, MOVEMENT DISORD, V12, P89, DOI 10.1002/mds.870120115
   Gregson J, 1999, ARCH PHYS MED REHAB, V80, P1013, DOI 10.1016/S0003-9993(99)90053-9
   Hesse S, 1995, NEUROSCI LETT, V201, P37, DOI 10.1016/0304-3940(94)12124-9
   Jankovic J, 1990, NEUROLOGY, V40, P277, DOI 10.1212/WNL.40.2.277
   Jorgensen H, 1995, ARCH PHYS MED REHAB, V76, P406, DOI 10.1016/S0003-9993(95)80568-0
   Knutsson E, 1980, SCAND J REHABIL MED, V12, P93
   Levy C, 2007, AM J PHYS MED REHAB, V86, P696, DOI 10.1097/PHM.0b013e31813e2b4d
   Lin K, 2009, NEUROREHAB NEURAL RE, V23, P160, DOI 10.1177/1545968308320642
   Lyle R, 1981, INT J REHABIL RES, V4, P483, DOI 10.1097/00004356-198112000-00001
   Miltner W, 1999, STROKE, V30, P586, DOI 10.1161/01.STR.30.3.586
   Page S, 2003, AM J PHYS MED REHAB, V82, P76, DOI 10.1097/00002060-200301000-00014
   Page S, 2001, J REHABIL RES DEV, V38, P583
   Page S, 2005, NEUROREHAB NEURAL RE, V19, P27, DOI 10.1177/1545968304272701
   Page S, 2004, ARCH PHYS MED REHAB, V85, P14, DOI 10.1016/S0003-9993(03)00481-7
   Sahrmann SA, 1977, TRANS AM NEUROL ASSOC, V102, P108
   Simpson D, 1996, NEUROLOGY, V46, P1306, DOI 10.1212/WNL.46.5.1306
   Sun S, 2006, PHYS THER, V86, P1387, DOI 10.2522/ptj.20050262
   Taub E, 1999, J REHABIL RES DEV, V36, P237
   Uswatte G, 2005, STROKE, V36, P2493, DOI 10.1161/01.STR.0000185928.90848.2e
   Van DLJ, 2001, ARCH PHYS MED REHAB, V82, P14, DOI 10.1053/apmr.2001.18668
   Van DLJ, 2004, STROKE, V35, P1410, DOI 10.1161/01.STR.0000126900.24964.7e
   Van DLJ, 1999, STROKE, V30, P2369, DOI 10.1161/01.STR.30.11.2369
   Wade D, 1992, BRIT MED J, V304, P609, DOI 10.1136/bmj.304.6827.609
   Wolf S, 2006, JAMA-J AM MED ASSOC, V296, P2095, DOI 10.1001/jama.296.17.2095
NR 31
TC 69
Z9 73
U1 0
U2 12
PU SAGE PUBLICATIONS INC
PI THOUSAND OAKS
PA 2455 TELLER RD, THOUSAND OAKS, CA 91320 USA
SN 1545-9683
EI 
J9 NEUROREHAB NEURAL RE
PD JAN 15
PY 2010
VL 24
IS 1
BP 34
EP 41
DI 10.1177/1545968309341060
PG 8
WC Clinical Neurology; Rehabilitation
SC Neurosciences & Neurology; Rehabilitation
GA 539LE
UT WOS:000273255100004
PM 19729582
ER

PT J
AU Shin, Yong-Il
   Kim, Hyoungihl
   Moon, Seong-Keun
   Kim, Hyojoon
   Yun, Yong-Soon
   Chung, Gyung-Ho
AF Shin, Yong-il
   Kim, Hyoungihl
   Moon, Seong-keun
   Kim, Hyojoon
   Yun, Yong-soon
   Chung, Gyung-ho
TI Dual extradural cortical stimulation in chronic stroke patients with large infarcts: technical case report
SO NEUROLOGICAL RESEARCH
LA English
DT Article
DE Cortex; stimulation; stroke; motor recovery; infarct; plasticity
ID transcranial magnetic stimulation; motor cortex stimulation; recovery; enhancement
AB Objective and importance: Recent works on extradural cortical stimulation have been successful in improving neurological recovery in chronic stroke patients. On the other hand, single perirolandic stimulations are often associated with disappointing results. Clinical presentation: We report two cases of chronic stroke in which the magnitude of infarct was too large to be improved with single perirolandic stimulation. Patient 1 had severe hemiplegia associated with large cortical infarct in the right frontoparietal area. The patient could neither stand independently or walk. Patient 2 had hemiplegia and aphasia due to cortical infarct in the left middle cerebral artery territory. Both patients had intensive rehabilitative training for more than 6 months with no beneficial results. Intervention: Two paddle electrodes covering frontal and parietal area were implanted, followed by dual cortical stimulation with concurrent rehabilitative training in patient 1. After 6 months of stimulation, the patient could walk with a good posture. Two paddle electrodes were implanted to cover pre-motor and motor cortex in patient 2. After similar treatment, the motor function was markedly improved. Conclusion: Dual cortex stimulation, which acts on more diffuse areas or functionally related areas, is beneficial to promote the motor recovery in chronic stroke patients with large infarcts.
C1 [Kim, Hyoungihl; Kim, Hyojoon; Yun, Yong-Soon] Presbyterian Med Ctr, Brain Funct Modulat Ctr, Jeonju 560750, Jeonbuk, South Korea.
   [Shin, Yong-Il; Moon, Seong-Keun] Wonkwang Univ, Sch Med, Inst Wonkwang Med Sci, Dept Rehabil Med, Iksan, South Korea.
   [Shin, Yong-Il; Moon, Seong-Keun] Wonkwang Univ, Sch Med, Inst Wonkwang Med Sci, Dept Neurosurg, Iksan, South Korea.
   [Chung, Gyung-Ho] Chonbuk Natl Univ Hosp, Dept Radiol, Jeonju, South Korea.
RP Kim, H (通讯作者)，Presbyterian Med Ctr, Brain Funct Modulat Ctr, Jeonju 560750, Jeonbuk, South Korea.
EM hyoungihl@hotmail.com
FU Korean Research Foundation [KRF-2006-311-E00426]
CR Bonita R, 1988, STROKE, V19, P1497, DOI 10.1161/01.STR.19.12.1497
   Brown J, 2003, NEUROL RES, V25, P815, DOI 10.1179/016164103771953907
   Brown J, 2006, NEUROSURGERY, V58, P464, DOI 10.1227/01.NEU.0000197100.63931.04
   Calautti C, 2003, STROKE, V34, P1553, DOI 10.1161/01.STR.0000071761.36075.A6
   Canavero S, 2006, NEUROMODULATION, V9, P28, DOI 10.1111/j.1525-1403.2006.00039.x
   Duncan P, 1992, STROKE, V23, P1084, DOI 10.1161/01.STR.23.8.1084
   Duncan P, 2000, NEUROPHARMACOLOGY, V39, P835, DOI 10.1016/S0028-3908(00)00003-4
   Huang M, 2008, TOP STROKE REHABIL, V15, P160, DOI 10.1310/tsr1502-160
   Khedr E, 2005, NEUROLOGY, V65, P466, DOI 10.1212/01.wnl.0000173067.84247.36
   Kim H, 2008, SURG NEUROL, V69, P77, DOI 10.1016/j.surneu.2006.12.055
   Kim Y, 2006, STROKE, V37, P1471, DOI 10.1161/01.STR.0000221233.55497.51
   Levy R, 2008, J NEUROSURG, V108, P707, DOI 10.3171/JNS/2008/108/4/0707
   Marshall R, 2000, STROKE, V31, P656, DOI 10.1161/01.STR.31.3.656
   Nudo R, 2001, MUSCLE NERVE, V24, P1000, DOI 10.1002/mus.1104
   Struppler A, 2007, NEUROIMAGE, V36, P0, DOI 10.1016/j.neuroimage.2007.03.033
   Uy J, 2003, NEUROLOGY, V61, P982, DOI 10.1212/01.WNL.0000078809.33581.1F
   Ward N, 2003, BRAIN, V126, P1430, DOI 10.1093/brain/awg145
NR 17
TC 3
Z9 3
U1 0
U2 2
PU TAYLOR & FRANCIS LTD
PI ABINGDON
PA 2-4 PARK SQUARE, MILTON PARK, ABINGDON OR14 4RN, OXON, ENGLAND
SN 0161-6412
EI 
J9 NEUROL RES
PD JUN 15
PY 2010
VL 32
IS 5
BP 556
EP 560
DI 10.1179/174313209X409043
PG 5
WC Clinical Neurology; Neurosciences
SC Neurosciences & Neurology
GA 597NE
UT WOS:000277763900017
PM 19426588
ER

PT J
AU Yin, Z-
   Zhang, H.
   Gao, W.
AF Yin, Z
   Zhang, H
   Gao, W
TI Erythropoietin Promotes Functional Recovery and Enhances Nerve Regeneration after Peripheral Nerve Injury in Rats
SO AMERICAN JOURNAL OF NEURORADIOLOGY
LA English
DT Article
ID neuronal apoptosis; cerebral-ischemia; in-vitro; sciatic-nerve; protect; receptor; repair; brain; crush; cell
AB BACKGROUND AND PURPOSE: EPO has been shown to have beneficial effects in a variety of CNS injury models. The purpose of this study was to evaluate the effects of EPO on nerve regeneration and functional recovery in a rat model of peripheral nerve surgery. MATERIALS AND METHODS: The sciatic nerve of the rat with a 10-mm defect was bridged with a silicone rubber tube. Forty adult male Sprague-Dawley rats were assigned to the control or experimental groups to receive an intraperitoneal injection of NGF (2000 U/kg daily for 2 weeks) or EPO (5000 U/kg daily for 2 weeks), respectively. Macroscopic, functional, electrophysiologic, ultraminiature, and histologic assessments of nerves were performed 4-8 weeks after surgery. RESULTS: The results showed that in EPO-treated rats, there was a significant increase in the axon diameter, myelin thickness, and total number of nerve fibers as well as the degree of maturity of regenerated myelinated nerve fibers in comparison with those rats not treated with EPO. In addition, as measured by the SFI and MNCV, the motor function of the re-innervated hind limbs of rats with EPO treatment significantly improved at week 8, whereas there was no significant difference in the motor function between the 2 groups at 4 weeks. CONCLUSIONS: Our results demonstrated that EPO is able to enhance nerve regeneration and promote functional recovery after peripheral nerve injury in the rat, suggesting the potential clinical application of EPO for the treatment of peripheral nerve injury in humans.
C1 [Yin, Z. -S.; Zhang, H.; Gao, W.] Anhui Med Univ, Affiliated Hosp 1, Dept Orthopaed, Hefei 230022, Peoples R China.
RP Yin, ZS (通讯作者)，Anhui Med Univ, Affiliated Hosp 1, Dept Orthopaed, Hefei 230022, Peoples R China.
EM 166191314.student@sina.com
FU Chinese Ministry of Education; Anhui Science & Technology Department
CR Aitken J, 1949, J ANAT, V83, P32
   Allaf M, 2005, J UROLOGY, V174, P2060, DOI 10.1097/01.ju.0000176808.94610.dd
   Azze R, 2000, TRAUMATISMOS MAO, V0, P0
   Bain J, 1989, PLAST RECONSTR SURG, V83, P129, DOI 10.1097/00006534-198901000-00024
   Bernaudin M, 1999, J CEREBR BLOOD F MET, V19, P643, DOI 10.1097/00004647-199906000-00007
   Bianchi R, 2004, P NATL ACAD SCI USA, V101, P823, DOI 10.1073/pnas.0307823100
   Brines M, 2000, P NATL ACAD SCI USA, V97, P10526, DOI 10.1073/pnas.97.19.10526
   Campana W, 2003, EUR J NEUROSCI, V18, P1497, DOI 10.1046/j.1460-9568.2003.02875.x
   Campana W, 2001, FASEB J, V15, P1804, DOI 10.1096/fj.00-0857fje
   Chen L, 1994, J RECONSTR MICROSURG, V10, P137, DOI 10.1055/s-2007-1006579
   Chen L, 1992, J ORTHOPAED RES, V10, P657, DOI 10.1002/jor.1100100508
   Chong Z, 2003, BRIT J PHARMACOL, V138, P1107, DOI 10.1038/sj.bjp.0705161
   Dellon A, 1989, ANN PLAS SURG, V23, P197, DOI 10.1097/00000637-198909000-00002
   Demedinaceli L, 1989, MICROSURG, V10, P56, DOI 10.1002/micr.1920100111
   Digicaylioglu M, 1995, P NATL ACAD SCI USA, V92, P3717, DOI 10.1073/pnas.92.9.3717
   Fawcett J, 1990, ANNU REV NEUROSCI, V13, P43, DOI 10.1146/annurev.neuro.13.1.43
   Fu S, 1997, MOL NEUROBIOL, V14, P67, DOI 10.1007/BF02740621
   Heeschen C, 2003, BLOOD, V102, P1340, DOI 10.1182/blood-2003-01-0223
   Kaptanoglu E, 2004, NEUROSURG REV, V27, P113, DOI 10.1007/s10143-003-0300-y
   Konishi Y, 1993, BRAIN RES, V609, P29, DOI 10.1016/0006-8993(93)90850-M
   Leis A, 2003, MUSCLE NERVE, V28, P512, DOI 10.1002/mus.10444
   Li X, 2005, GLIA, V51, P254, DOI 10.1002/glia.20202
   Lisney S, 1981, BRAIN RES, V233, P413
   Mackinnon S, 1991, MUSCLE NERVE, V14, P1116, DOI 10.1002/mus.880141113
   Masuda S, 1993, J BIOL CHEM, V268, P11208
   Morishita E, 1997, NEUROSCIENCE, V76, P105, DOI 10.1016/s0306-4522(96)00306-5
   Ogard W, 1994, FISIOTERAPIA NEUROLO, V0, P0
   Petersen J, 1996, NEUROSURGERY, V38, P976, DOI 10.1097/00006123-199605000-00025
   Sadamoto Y, 1998, BIOCHEM BIOPH RES CO, V253, P26, DOI 10.1006/bbrc.1998.9748
   Sakanaka M, 1998, P NATL ACAD SCI USA, V95, P4635, DOI 10.1073/pnas.95.8.4635
   Scadding J, 1983, J ANAT, V136, P793
   Sekiguchi Y, 2003, SPINE, V28, P2577, DOI 10.1097/01.BRS.0000096674.12519.12
   Siren A, 2001, P NATL ACAD SCI USA, V98, P4044, DOI 10.1073/pnas.051606598
   Spiegel D, 1993, J RECONSTR MICROSURG, V9, P69, DOI 10.1055/s-2007-1006641
   Sugawa M, 2002, NEUROSCI RES, V44, P391, DOI 10.1016/S0168-0102(02)00161-X
   Sunderland S, 1985, NERVE NERVE INJURY, V0, P0
   Tonge D, 1998, PROG NEUROBIOL, V54, P459, DOI 10.1016/S0301-0082(97)00072-5
   Villa P, 2003, J EXP MED, V198, P971, DOI 10.1084/jem.20021067
NR 38
TC 54
Z9 57
U1 0
U2 4
PU AMER SOC NEURORADIOLOGY
PI OAK BROOK
PA 2210 MIDWEST RD, OAK BROOK, IL 60521 USA
SN 0195-6108
EI 
J9 AM J NEURORADIOL
PD MAR 15
PY 2010
VL 31
IS 3
BP 509
EP 515
DI 10.3174/ajnr.A1820
PG 7
WC Clinical Neurology; Neuroimaging; Radiology, Nuclear Medicine & Medical Imaging
SC Neurosciences & Neurology; Radiology, Nuclear Medicine & Medical Imaging
GA 573TY
UT WOS:000275939000026
PM 20037135
ER

PT J
AU Weber, DJ
   Skidmore, ER
   Niyonkuru, Christian
   Chang, Chia-Lin
   Huber, LM
   Munin, MC
AF Weber, Douglas
   Skidmore, Elizabeth
   Niyonkuru, Christian
   Chang, Chia-lin
   Huber, Lynne
   Munin, Michael
TI Cyclic Functional Electrical Stimulation Does Not Enhance Gains in Hand Grasp Function When Used as an Adjunct to OnabotulinumtoxinA and Task Practice Therapy: A Single-Blind, Randomized Controlled Pilot Study
SO ARCHIVES OF PHYSICAL MEDICINE AND REHABILITATION
LA English
DT Article
DE Botulinum toxins; Electric stimulation; Muscle spasticity; Recovery of function; Rehabilitation; Stroke
ID upper-limb function; botulinum-toxin-a; research arm test; upper-extremity; neuromuscular stimulation; ness handmaster; stroke patient; motor; spasticity; recovery
AB Objective: To determine whether onabotulinumtoxinA injections and task practice training with or without functional electrical stimulation (FES) improve upper limb motor function in chronic spastic hemiparesis. Design: Randomized controlled trial. Setting: Outpatient spasticity clinic. Participants: Participants (N=23) had chronic spastic hemiparesis with moderate-severe hand impairment based on Chedoke-McMaster Assessment greater than or equal to 2. Interventions: OnabotulinumtoxinA injections followed by 12 weeks of postinjection task practice. Participants randomly assigned to FES group were also fitted with an orthosis that provided FES. Main Outcome Measures: Motor Activity Log (MAL) Observation was the primary outcome. Secondary outcomes were Action Research Arm Test (ARAT) and MAL-Self-Report. Results: For the entire cohort. MAL-Observation mean item scores improved significantly from baseline to week 6 (P=.005) but did not remain significant at week 12. MAL-Self-Report mean item scores improved significantly (P=.009) from baseline to week 6 and remained significantly higher (P=.014) at week 12. ARAT total scores also improved significantly from baseline to week 6 (P=.018) and were sus-tamed at week 12 (P=.032). However, there were no significant differences between the FES and no-FES groups for any outcome variable over time. Conclusions: Rehabilitation strategies that combine onabotulinumtoxinA injections and task practice therapy are feasible and effective in improving upper-limb motor function and reducing spasticity in patients with chronic spastic hemiparesis. However, the cyclic FES protocol used in this study did not increase gains achieved with the combination of onabotulinumtoxinA and task practice alone.
C1 [Weber, Douglas J.; Niyonkuru, Christian; Chang, Chia-Lin; Munin, Michael C.] Univ Pittsburgh, Dept Phys Med & Rehabil, Pittsburgh, PA 15213 USA.
   [Skidmore, Elizabeth R.] Univ Pittsburgh, Dept Occupat Therapy, Pittsburgh, PA 15213 USA.
   [Weber, Douglas J.] Univ Pittsburgh, Dept Bioengn, Pittsburgh, PA 15213 USA.
   [Huber, Lynne M.] Univ Pittsburgh, Med Ctr, Pittsburgh, PA 15213 USA.
RP Munin, MC (通讯作者)，Univ Pittsburgh, Dept Phys Med & Rehabil, 3471 5th Ave,Suite 201,Kaufman Bldg, Pittsburgh, PA 15213 USA.
EM muninmc@upmc.edu
FU Allergan, Inc; National Institutes of Health [T32 HD049307, K12 HD055931]; National Institute of Biomedical Imaging and Bioengineering [1R01EB007749]; National Institute of Neurological Disorders and Stroke [1R21NS056136]; Telemedicine and Advanced Technology Research Center U.S. Army [W81XWH-07-1-0716]; EUNICE KENNEDY SHRIVER NATIONAL INSTITUTE OF CHILD HEALTH & HUMAN DEVELOPMENT [K12HD055931] Funding Source: NIH RePORTER; EUNICE KENNEDY SHRIVER NATIONAL INSTITUTE OF CHILD HEALTH &HUMAN DEVELOPMENT [T32HD049307] Funding Source: NIH RePORTER; NATIONAL INSTITUTE OF BIOMEDICAL IMAGING AND BIOENGINEERING [R01EB007749] Funding Source: NIH RePORTER; NATIONAL INSTITUTE OF NEUROLOGICAL DISORDERS AND STROKE [R21NS056136] Funding Source: NIH RePORTER
CR Alon G, 2003, ARCH PHYS MED REHAB, V84, P119, DOI 10.1053/apmr.2003.50073
   Benjamini Y, 1995, J R STAT SOC B, V57, P289, DOI 10.1111/j.2517-6161.1995.tb02031.x
   Billian C, 1992, ASSIST TECHNOL, V4, P31
   Brashear A, 2002, NEW ENGL J MED, V347, P395, DOI 10.1056/NEJMoa011892
   Cauraugh J, 2002, STROKE, V33, P1589, DOI 10.1161/01.STR.0000016926.77114.A6
   Chae J, 1998, STROKE, V29, P975, DOI 10.1161/01.STR.29.5.975
   Chae J, 2003, PHYS MED REHABIL CLIN N AM, V14, P0, DOI 10.1016/S1047-9651(02)00051-7
   De KJ, 2008, CLIN REHABIL, V22, P690, DOI 10.1177/0269215508088984
   Duncan P, 2003, STROKE, V34, P2173, DOI 10.1161/01.STR.0000083699.95351.F2
   Frasson E, 2005, MOVEMENT DISORD, V20, P624, DOI 10.1002/mds.20395
   Gowland C, 1993, STROKE, V24, P58, DOI 10.1161/01.STR.24.1.58
   Hendricks H, 2001, CLIN REHABIL, V15, P217, DOI 10.1191/026921501672937235
   Khaslavskaia S, 2005, EXP BRAIN RES, V162, P497, DOI 10.1007/s00221-004-2153-1
   Kwakkel G, 2003, STROKE, V34, P2181, DOI 10.1161/01.STR.0000087172.16305.CD
   Lang C, 2008, ARCH PHYS MED REHAB, V89, P1693, DOI 10.1016/j.apmr.2008.02.022
   Lloyd-jones D, 2009, CIRCULATION, V119, P0, DOI 10.1161/CIRCULATIONAHA.108.191261
   Meythaler J, 2009, ARCH PHYS MED REHAB, V90, P1453, DOI 10.1016/j.apmr.2009.02.026
   Munin M, 2004, BRAIN INJURY, V18, P403, DOI 10.1080/02699050310001617334
   Nakayama H, 1994, ARCH PHYS MED REHAB, V75, P394, DOI 10.1016/0003-9993(94)90161-9
   Page S, 2009, NEUROREHAB NEURAL RE, V23, P595, DOI 10.1177/1545968308329922
   Platz T, 2005, CLIN REHABIL, V19, P404, DOI 10.1191/0269215505cr832oa
   Rousseaux M, 2002, J NEUROL, V249, P76, DOI 10.1007/PL00007851
   Sheean G, 2001, CURR OPIN NEUROL, V14, P771, DOI 10.1097/00019052-200112000-00015
   Simpson D, 1996, NEUROLOGY, V46, P1306, DOI 10.1212/WNL.46.5.1306
   Smith S, 2000, CLIN REHABIL, V14, P5, DOI 10.1191/026921500666642221
   Snoek G, 2000, SPINAL CORD, V38, P244, DOI 10.1038/sj.sc.3100980
   Uswatte G, 2006, NEUROLOGY, V67, P1189, DOI 10.1212/01.wnl.0000238164.90657.c2
   Van DLJ, 2001, J REHABIL MED, V33, P110
   Van DLJ, 2004, STROKE, V35, P1410, DOI 10.1161/01.STR.0000126900.24964.7e
   Von LF, 2009, RESTOR NEUROL NEUROS, V27, P189, DOI 10.3233/RNN-2009-0469
   Wolf S, 2008, LANCET NEUROL, V7, P33, DOI 10.1016/S1474-4422(07)70294-6
   Yablon SA, 2001, PHYS MED REHABIL CLIN N AM, V12, P833
NR 33
TC 20
Z9 20
U1 3
U2 11
PU W B SAUNDERS CO-ELSEVIER INC
PI PHILADELPHIA
PA 1600 JOHN F KENNEDY BOULEVARD, STE 1800, PHILADELPHIA, PA 19103-2899 USA
SN 0003-9993
EI 
J9 ARCH PHYS MED REHAB
PD MAY 15
PY 2010
VL 91
IS 5
BP 679
EP 686
DI 10.1016/j.apmr.2010.01.010
PG 8
WC Rehabilitation; Sport Sciences
SC Rehabilitation; Sport Sciences
GA 594LK
UT WOS:000277539000002
PM 20434603
ER

PT J
AU Moldovan, Mihai
   Constantinescu, AO
   Balseanu, Adrian
   Oprescu, Nicoleta
   Zagrean, Leon
   Popa-wagner, Aurel
AF Moldovan, Mihai
   Constantinescu, Alexandra
   Balseanu, Adrian
   Oprescu, Nicoleta
   Zagrean, Leon
   Popa-wagner, Aurel
TI Sleep deprivation attenuates experimental stroke severity in rats
SO EXPERIMENTAL NEUROLOGY
LA English
DT Article
DE Cerebral ischemia; Sleep deprivation; Neuroprotection; Preconditioning
ID cerebral-artery occlusion; spinal-cord-injury; aged rat; endogenous activation; synaptic transmission; basal forebrain; ischemic-stroke; motor function; infarct size; ca1 region
AB Indirect epidemiological and experimental evidence suggest that the severity of injury during stroke is influenced by prior sleep history. The aim of our study was to test the effect of acute sleep deprivation on early outcome following experimental stroke. Young male Sprague-Dawley rats (n = 20) were subjected to focal cerebral ischemia by reversible right middle cerebral artery occlusion (MCAO) for 90 min. In 10 rats, MCAO was performed just after 6-h of total sleep deprivation (TSD) by "gentle handling", whereas the other rats served as controls. Neurological function during the first week after stroke was monitored using a battery of behavioral tests investigating the asymmetry of sensorimotor deficit (tape removal test and cylinder test), bilateral sensorimotor coordination (rotor-rod and Inclined plane) and memory (T-maze and radial maze). Following MCAO, control rats had impaired behavioral performance in all tests. The largest impairment was noted in the tape test where the tape removal time from the left forelimb (contralateral to MCAO) was increased by similar to 10 fold (p<0.01). In contrast, rats subjected to TSD had complete recovery of sensorimotor performance consistent with a 2.5 fold smaller infarct volume and reduced morphological signs of neuronal injury at day 7 after MCAO. Our data suggest that brief TSD induces a neuroprotective response that limits the severity of a subsequent stroke, similar to rapid ischemic preconditioning. (C) 2009 Elsevier Inc. All rights reserved.
C1 [Balseanu, Adrian; Oprescu, Nicoleta; Popa-Wagner, Aurel] Ernst Moritz Arndt Univ Greifswald, Dept Neurol, Neurol Clin, D-17487 Greitswald, Germany.
   [Moldovan, Mihai; Constantinescu, Alexandra Oana; Zagrean, Leon] Carol Davila Univ Med & Pharm, Dept Physiol, Bucharest, Romania.
   [Moldovan, Mihai] Univ Copenhagen, Inst Neurosci & Pharmacol, Copenhagen, Denmark.
   [Balseanu, Adrian; Popa-Wagner, Aurel] Univ Med & Pharm, Dept Mol Med, Craiova, Romania.
RP Popa-Wagner, A (通讯作者)，Ernst Moritz Arndt Univ Greifswald, Dept Neurol, Neurol Clin, Ellernholzstr 1-2, D-17487 Greitswald, Germany.
EM wagnerap@uni-greifswald.de
FU German Federal Ministry of Education and Research (BMBF)
CR Badan I, 2003, J CEREBR BLOOD F MET, V23, P845, DOI 10.1097/01.WCB.0000071883.63724.A7
   Baltromeius F, 2008, NEUROSCI LETT, V438, P180
   Basheer R, 1999, MOL BRAIN RES, V73, P1, DOI 10.1016/S0169-328X(99)00219-3
   Basheer R, 2004, PROG NEUROBIOL, V73, P379, DOI 10.1016/j.pneurobio.2004.06.004
   Bassetti C, 2005, SEMIN NEUROL, V25, P19, DOI 10.1055/s-2005-867073
   Benedek A, 2006, BRAIN RES, V1116, P159, DOI 10.1016/j.brainres.2006.07.123
   Blodgett H, 1949, J EXP PSYCHOL, V39, P800, DOI 10.1037/h0058978
   Buchhold B, 2007, RESTOR NEUROL NEUROS, V25, P467
   Buysse D, 2002, ARCH GEN PSYCHIAT, V59, P137, DOI 10.1001/archpsyc.59.2.137
   Cole D, 1992, J CEREBR BLOOD F MET, V12, P64, DOI 10.1038/jcbfm.1992.8
   Cole D, 1991, ACTA NEUROPATHOL, V82, P266, DOI 10.1007/BF00308811
   Dale N, 2000, J PHYSIOL-LONDON, V526, P143, DOI 10.1111/j.1469-7793.2000.00143.x
   Ding Y, 2002, BEHAV BRAIN RES, V132, P29, DOI 10.1016/S0166-4328(01)00405-3
   Dirnagl U, 2009, LANCET NEUROL, V8, P398, DOI 10.1016/S1474-4422(09)70054-7
   Duckworth E, 2005, BRAIN RES, V1042, P29, DOI 10.1016/j.brainres.2005.02.021
   Dunham N, 1957, J AM PHARM ASSOC, V46, P208, DOI 10.1002/jps.3030460322
   Eberspacher E, 2009, ACTA ANAESTH SCAND, V53, P774, DOI 10.1111/j.1399-6576.2009.01954.x
   Elmenhorst D, 2007, J NEUROSCI, V27, P2410, DOI 10.1523/JNEUROSCI.5066-06.2007
   Elmenhorst D, 2009, BRAIN RES, V1258, P53, DOI 10.1016/j.brainres.2008.12.056
   Fort P, 2009, EUR J NEUROSCI, V29, P1741, DOI 10.1111/j.1460-9568.2009.06722.x
   Fowler J, 1989, BRAIN RES, V490, P378, DOI 10.1016/0006-8993(89)90258-8
   Gervitz L, 2001, AM J PHYSIOL-REG I, V280, P0, DOI 10.1152/ajpregu.2001.280.3.R639
   Hasegawa Y, 2005, CEREBROVASC DIS, V20, P325, DOI 10.1159/000087932
   Hermann D, 2003, CURR OPIN NEUROL, V16, P87, DOI 10.1097/00019052-200302000-00012
   Herz R, 1998, BRAIN RES, V791, P223, DOI 10.1016/S0006-8993(98)00106-1
   Herz R, 1996, J CEREBR BLOOD F MET, V16, P296, DOI 10.1097/00004647-199603000-00015
   Heurteaux C, 1995, P NATL ACAD SCI USA, V92, P4666, DOI 10.1073/pnas.92.10.4666
   Hsu J, 2003, BRAIN RES, V984, P170, DOI 10.1016/S0006-8993(03)03128-7
   Hunter A, 2000, NEUROPHARMACOLOGY, V39, P806, DOI 10.1016/S0028-3908(99)00262-2
   Ilie A, 2009, NEUROSCIENCE, V159, P1070, DOI 10.1016/j.neuroscience.2009.01.025
   Ilie A, 2006, J NEUROPHYSIOL, V96, P2809, DOI 10.1152/jn.00466.2006
   Jimenez-conde J, 2007, J NEUROL, V254, P782, DOI 10.1007/s00415-006-0438-y
   Jones T, 1992, BRAIN RES, V581, P156, DOI 10.1016/0006-8993(92)90356-E
   Kitagawa K, 1990, BRAIN RES, V528, P21, DOI 10.1016/0006-8993(90)90189-I
   Kobayashi T, 2007, NEUROL RES, V29, P884, DOI 10.1179/016164107X228651
   Kripke D, 2002, ARCH GEN PSYCHIAT, V59, P131, DOI 10.1001/archpsyc.59.2.131
   Lenz C, 1998, ANESTHESIOLOGY, V89, P1480, DOI 10.1097/00000542-199812000-00026
   Lipton P, 1999, PHYSIOL REV, V79, P1431, DOI 10.1152/physrev.1999.79.4.1431
   Liu F, 2009, J NEUROSCI METH, V179, P1, DOI 10.1016/j.jneumeth.2008.12.028
   Manfredini R, 1997, THROMB RES, V88, P451, DOI 10.1016/S0049-3848(97)00286-7
   Mccoll B, 2009, NEUROSCIENCE, V158, P1049, DOI 10.1016/j.neuroscience.2008.08.019
   Mirescu C, 2006, P NATL ACAD SCI USA, V103, P19170, DOI 10.1073/pnas.0608644103
   Murillo-rodriguez E, 2004, NEUROSCIENCE, V123, P361, DOI 10.1016/j.neuroscience.2003.09.015
   Niiro M, 1996, J NEUROSCI METH, V64, P19, DOI 10.1016/0165-0270(95)00058-5
   Obrenovitch T, 2008, PHYSIOL REV, V88, P211, DOI 10.1152/physrev.00039.2006
   Olton D, 1977, LEARN MOTIV, V8, P289, DOI 10.1016/0023-9690(77)90054-6
   Osborne K, 1987, J NEUROL NEUROSUR PS, V50, P402, DOI 10.1136/jnnp.50.4.402
   Pasqualetti P, 1990, ACTA NEUROL SCAND, V81, P71
   Petcu E, 2008, GERONTOLOGY, V54, P6, DOI 10.1159/000112845
   Petcu E, 2008, CURR NEUROVASC RES, V5, P214, DOI 10.2174/156720208786413424
   Popa-wagner A, 1998, STROKE, V29, P2196, DOI 10.1161/01.STR.29.10.2196
   Popa-wagner A, 2007, ACTA NEUROPATHOL, V113, P277, DOI 10.1007/s00401-006-0164-7
   Popawagner A, 2009, J MORPHOL EMBRYOL, V50, P155
   Rechtschaffen A, 2002, SLEEP, V25, P0, DOI 10.1093/sleep/25.1.68
   Reeves M, 2009, STROKE, V40, P569, DOI 10.1161/STROKEAHA.108.519355
   Rivlin A, 1977, J NEUROSURG, V47, P577, DOI 10.3171/jns.1977.47.4.0577
   Rosenzweig H, 2004, STROKE, V35, P2576, DOI 10.1161/01.STR.0000143450.04438.ae
   Saposnik G, 2007, STROKE, V38, P1211, DOI 10.1161/01.STR.0000259622.78616.ea
   Schallert T, 2000, NEUROPHARMACOLOGY, V39, P777, DOI 10.1016/S0028-3908(00)00005-8
   Schmued L, 2000, BRAIN RES, V874, P123, DOI 10.1016/S0006-8993(00)02513-0
   Sebastiao A, 2001, J NEUROSCI, V21, P8564, DOI 10.1523/JNEUROSCI.21-21-08564.2001
   Thakkar M, 2003, J NEUROSCI, V23, P4278
   Tobler I, 1987, J COMP PHYSIOL A, V161, P449, DOI 10.1007/BF00603970
   Unal-cevik I, 2004, BRAIN RES, V1015, P169, DOI 10.1016/j.brainres.2004.04.032
   Weil Z, 2009, EXP NEUROL, V218, P129, DOI 10.1016/j.expneurol.2009.04.018
   Wolf H, 1996, J HISTOCHEM CYTOCHEM, V44, P1167, DOI 10.1177/44.10.8813082
   Woodlee M, 2005, EXP NEUROL, V191, P310, DOI 10.1016/j.expneurol.2004.09.005
   Yamamoto H, 2003, EXP NEUROL, V182, P261, DOI 10.1016/S0014-4886(03)00116-X
   Zhou A, 2004, NEUROSCI RES, V48, P397, DOI 10.1016/j.neures.2003.12.010
NR 69
TC 37
Z9 40
U1 0
U2 10
PU ACADEMIC PRESS INC ELSEVIER SCIENCE
PI SAN DIEGO
PA 525 B ST, STE 1900, SAN DIEGO, CA 92101-4495 USA
SN 0014-4886
EI 
J9 EXP NEUROL
PD MAR 15
PY 2010
VL 222
IS 1
BP 135
EP 143
DI 10.1016/j.expneurol.2009.12.023
PG 9
WC Neurosciences
SC Neurosciences & Neurology
GA 565PO
UT WOS:000275306600017
PM 20045410
ER

PT J
AU Jang, SH
AF Jang, Sung
TI Unusual long-term motor recovery in a patient with corona radiata infarct
SO NEURAL REGENERATION RESEARCH
LA English
DT Article
DE stroke; motor recovery; cerebral infarct; diffusion tensor tractography; transcranial magnetic stimulation; diffusion tensor imaging
ID diffuse axonal injury; traumatic brain-injury; chronic stroke; magnetic stimulation; time-course; tracking; hemorrhage; mri
AB The majority of motor recovery following stroke occurs within 6 months after onset. The present study examined a patient with a corona radiata infarct, who exhibited an unusual long-term recovery (24 months after onset). The patient was a 64-year-old female, who presented with severe paralysis of the left extremities resulting from a corona radiate infarct. Motor recovery from the weakness progressed slowly over a 24-month period following onset, even at 6-12 months after onset. Diffusion tensor tractography at 2 weeks from onset showed disruption of the corticospinal tract of the affected hemisphere resulting from the infarct. However, at 12 and 24 months after onset, the corticospinal tract was elongated to the cortex level, as shown by diffusion tensor tractography. A 2-week transcranial magnetic stimulation showed no motor-evoked potential for the affected hemisphere, but a motor-evoked potential of the corticospinal tract was observed at 12 and 24 months. These results suggest that motor function recovery in cerebral infarct patients can occur at least up to 24 months after stroke onset.
C1 Yeungnam Univ, Coll Med, Dept Phys Med & Rehabil, Taegu 705717, South Korea.
RP Jang, SH (通讯作者)，Yeungnam Univ, Coll Med, Dept Phys Med & Rehabil, 317-1 Daemyungdong, Taegu 705717, South Korea.
EM strokerehab@hanmail.net
FU Korean Government [KRF-2008-314-E00173]
CR Alexander A, 2007, NEUROTHERAPEUTICS, V4, P316, DOI 10.1016/j.nurt.2007.05.011
   Basser P, 1996, J MAGN RESON SER B, V111, P209, DOI 10.1016/j.jmr.2011.09.022
   Carey J, 2002, BRAIN, V125, P773, DOI 10.1093/brain/awf091
   Cho S, 2007, NEUROREHABILITATION, V22, P77
   Demeurisse G, 1980, EUR NEUROL, V19, P382, DOI 10.1159/000115178
   Gilman S, 2006, EXP NEUROL, V199, P37, DOI 10.1016/j.expneurol.2005.12.003
   Han B, 2007, NEUROREHABILITATION, V22, P151
   Hummel F, 2005, BRAIN, V128, P490, DOI 10.1093/brain/awh369
   Jang S, 2005, RESTOR NEUROL NEUROS, V23, P51
   Jang S, 2003, NEUROREPORT, V14, P137, DOI 10.1097/00001756-200301200-00025
   Jang S, 2007, NEUROREHABILITATION, V22, P141
   Jorgensen H, 1995, ARCH PHYS MED REHAB, V76, P406, DOI 10.1016/S0003-9993(95)80568-0
   Jung S, 2005, ARCH PHYS MED REHAB, V86, P2218, DOI 10.1016/j.apmr.2005.04.015
   Kelly-hayes M, 1989, J NEUROL REHABIL, V3, P65
   Kim D, 2008, NEUROREHABILITATION, V23, P239
   Kim D, 2009, NEUROREHABILITATION, V25, P117, DOI 10.3233/NRE-2009-0506
   Kunimatsu A, 2004, MAGN RESON MED SCI, V3, P11, DOI 10.2463/mrms.3.11
   Kwakkel G, 2006, STROKE, V37, P2348, DOI 10.1161/01.STR.0000238594.91938.1e
   Mori S, 1999, ANN NEUROL, V45, P265, DOI 10.1002/1531-8249(199902)45:2<265::AID-ANA21>3.0.CO;2-3
   Rossini P, 1994, ELECTROEN CLIN NEURO, V91, P79, DOI 10.1016/0013-4694(94)90029-9
   Sidaros A, 2008, BRAIN, V131, P559, DOI 10.1093/brain/awm294
   Skoglund T, 2008, ACTA RADIOL, V49, P98, DOI 10.1080/02841850701561372
   Taub E, 1993, ARCH PHYS MED REHAB, V74, P347
NR 23
TC 10
Z9 10
U1 0
U2 7
PU MEDKNOW PUBLICATIONS & MEDIA PVT LTD
PI MUMBAI
PA B-9, KANARA BUSINESS CENTRE, OFF LINK RD, GHAKTOPAR-E, MUMBAI, 400075, INDIA
SN 1673-5374
EI 
J9 NEURAL REGEN RES
PD SEP 15
PY 2010
VL 5
IS 17
BP 1353
EP 1356
DI 10.3969/j.issn.1673-5374.2010.17.013
PG 4
WC Cell Biology; Neurosciences
SC Cell Biology; Neurosciences & Neurology
GA 673EF
UT WOS:000283641200013
ER

PT J
AU Kim, MC
   Ahn, CS
   Lee, HS
   Jang, SH
   You, YY
AF Kim, Myung
   Ahn, Chang
   Lee, Han
   Jang, Sung
   You, Young
TI Change in C-Reactive Protein Level according to Amounts of Exercise in Chronic Hemiparetic Patients with Cerebral Infarct
SO JOURNAL OF PHYSICAL THERAPY SCIENCE
LA English
DT Article
DE Hemiparesis; C-reactive protein; Motor function
ID physical-activity; stroke; rehabilitation
AB [Purpose] We attempted to investigate changes in motor function and C-reactive protein level according to amounts (length of time) of exercise in patients with cerebral infarct. [Method] Forty-six consecutive chronic hemiparetic patients with cerebral infarct were randomly assigned to two groups: Group 1 (exercise time 100 minutes/day) and Group 2 (exercise time 200 minutes/day). Types of exercise included static bicycle, isokinetic exercise, and standing or gait exercise on a treadmill. We also evaluated motor recovery using the Fugl-Meyer Scale (FMS) and the Modified Motor Assessment Scale (MMAS). Assessment of CRP levels and motor recovery were performed 3 times for 12 weeks at pre-treatment, 8 weeks and 12 weeks. [Results] The CRP level was decreased at post-treatment compared with pretreatment; however, there were no significant differences. The FMS in both groups showed improvement at post-treatment compared with pre-treatment; however, there were no significant differences. The MMAS in both groups showed improvement at post-treatment compared with pre-treatment; however, there were no significant differences. [Conclusion] The exercise program improved the motor function and decreased the elevated CRP levels in chronic patients with cerebral infarct. Also, an increase in the duration of the exercise was correlated with decrease in the CRP level and increase in motor recovery.
C1 [Kim, Myung Chul; Ahn, Chang Sik; Lee, Han Suk] Eulji Univ, Fac Hlth Sci, Dept Phys Therapy, Songnam 461815, Gyeonggi Do, South Korea.
   [Jang, Sung Ho] Yeungnam Univ, Coll Med, Dept Phys Med & Rehabil, Seoul, South Korea.
RP Kim, MC (通讯作者)，Eulji Univ, Fac Hlth Sci, Dept Phys Therapy, 212 Yangji Dong, Songnam 461815, Gyeonggi Do, South Korea.
EM acsik@eulji.ac.kr
CR Albert M, 2004, AM J CARDIOL, V93, P221, DOI 10.1016/j.amjcard.2003.09.046
   Di NM, 2001, STROKE, V32, P917, DOI 10.1161/01.STR.32.4.917
   Dufaux B, 1984, INT J SPORTS MED, V5, P102, DOI 10.1055/s-2008-1025889
   Duncan P, 2005, STROKE, V36, P0, DOI 10.1161/01.STR.0000180861.54180.FF
   Duncan P, 1983, PHYS THER, V63, P1606, DOI 10.1093/ptj/63.10.1606
   Fletcher B, 1994, AM J CARDIOL, V73, P170, DOI 10.1016/0002-9149(94)90209-7
   Ford E, 2000, ARTERIOSCL THROM VAS, V20, P1052, DOI 10.1161/01.ATV.20.4.1052
   Gordon N, 2004, STROKE, V35, P1230, DOI 10.1161/01.STR.0000127303.19261.19
   Holt R, 2001, PHYSIOTHERAPY, V87, P257, DOI 10.1016/S0031-9406(05)60787-0
   Loewen S, 1990, STROKE, V21, P78, DOI 10.1161/01.STR.21.1.78
   Mackay-lyons MJ, 2005, TOP STROKE REHABIL, V12, P31
   Maria K, 2001, STROKE, V10, P265
   Pietila K, 1996, EUR HEART J, V17, P1345
   Richard V, 2004, J AM COLL CARDIOL, V43, P1056
   Ridker P, 2003, CIRCULATION, V107, P363, DOI 10.1161/01.CIR.0000053730.47739.3C
   Rost N, 2001, STROKE, V32, P2575, DOI 10.1161/hs1101.098151
   Shin H, 2005, KOREAN CIRC J, V35, P533
   Sivenius J, 1985, STROKE, V16, P928, DOI 10.1161/01.STR.16.6.928
   Tennett B, 1974, LANCET, V2, P81
   Werner C, 2002, STROKE, V33, P2895, DOI 10.1161/01.STR.0000035734.61539.f6
NR 20
TC 3
Z9 3
U1 0
U2 1
PU SOC PHYSICAL THERAPY SCIENCE
PI TOKYO
PA C/O PUBLICATION CENTER, 1-24-12 SUGAMO, TOSHIMA-KU, TOKYO, 170-0002, JAPAN
SN 0915-5287
EI 
J9 J PHYS THER SCI
PD AUG 15
PY 2010
VL 22
IS 3
BP 279
EP 284
DI 10.1589/jpts.22.279
PG 6
WC Rehabilitation
SC Rehabilitation
GA 649DI
UT WOS:000281747200009
ER

PT J
AU Woodbury, Michelle
   Velozo, CA
   Thompson, PA
   Light, Kathye
   Uswatte, Gitendra
   Taub, Edward
   Winstein, CJ
   Morris, David
   Blanton, Sarah
   Nichols-larsen, DS
   Wolf, SL
AF Woodbury, Michelle
   Velozo, Craig
   Thompson, Paul
   Light, Kathye
   Uswatte, Gitendra
   Taub, Edward
   Winstein, Carolee
   Morris, David
   Blanton, Sarah
   Nichols-larsen, Deborah
   Wolf, Steven
TI Measurement Structure of the Wolf Motor Function Test: Implications for Motor Control Theory
SO NEUROREHABILITATION AND NEURAL REPAIR
LA English
DT Article
DE stroke; rehabilitation; Rasch analysis; Wolf Motor Function Test; motor control; measurement theory
ID induced movement therapy; upper extremity function; confirmatory factor-analysis; fugl-meyer assessment; chronic stroke; fit index; recovery; rehabilitation; dimension; deficit
AB Background. Tools chosen to measure poststroke upper-extremity rehabilitation outcomes must match contemporary theoretical expectations of motor deficit and recovery because an assessment's theoretical underpinning forms the conceptual basis for interpreting its score. Objective. The purpose of this study was to investigate the theoretical framework of the Wolf Motor Function Test (WMFT) by (1) determining whether all items measured a single underlying trait and (2) examining the congruency between the hypothesized and the empirically determined item difficulty orders. Methods. Confirmatory factor analysis (CFA) and Rasch analysis were applied to existing WMFT Functional Ability Rating Scale data from 189 participants in the EXCITE (Extremity Constraint-Induced Therapy Evaluation) trial. Fit of a 1-factor CFA model (all items) was compared with the fit of a 2-factor CFA model (factors defined according to item object-grasp requirements) with fit indices, model comparison test, and interfactor correlations. Results. One item was missing sufficient data and therefore removed from analysis. CFA fit indices and the model-comparison test suggested that both models fit equally well. The 2-factor model yielded a strong interfactor correlation, and 13 of 14 items fit the Rasch model. The Rasch item difficulty order was consistent with the hypothesized item difficulty order. Conclusion. The results suggest that WMFT items measure a single construct. Furthermore, the results depict an item difficulty hierarchy that may advance the theoretical discussion of the person ability versus task difficulty interaction during stroke recovery.
C1 [Woodbury, Michelle] Univ Florida, Coll Publ Hlth & Hlth Profess, Dept Occupat Therapy, Gainesville, FL 32610 USA.
   [Woodbury, Michelle; Velozo, Craig A.] Vet Adm Med Ctr, Gainesville, FL 32602 USA.
   [Thompson, Paul A.] Sanford Res USD, Sioux Falls, SD USA.
   [Uswatte, Gitendra; Taub, Edward; Morris, David] Univ Alabama Birmingham, Birmingham, AL USA.
   [Winstein, Carolee J.] Univ So Calif, Los Angeles, CA USA.
   [Blanton, Sarah; Wolf, Steven L.] Emory Univ, Sch Med, Atlanta, GA USA.
   [Nichols-Larsen, Deborah S.] Ohio State Univ, Columbus, OH 43210 USA.
RP Woodbury, M (通讯作者)，Univ Florida, Coll Publ Hlth & Hlth Profess, Dept Occupat Therapy, POB 100164, Gainesville, FL 32610 USA.
EM mwoodbur@phhp.ufl.edu
FU Office of Research and Development Rehabilitation Research and Development Service, Department of Veterans Affairs [B-6332W]; NIH [R01 HD 37606]; EUNICE KENNEDY SHRIVER NATIONAL INSTITUTE OF CHILD HEALTH &HUMAN DEVELOPMENT [R01HD037606] Funding Source: NIH RePORTER
CR Andrich D, 1978, PSYCHOMETRIKA, V43, P561, DOI 10.1007/BF02293814
   Ang J, 2006, INT J REHABIL RES, V29, P357
   [anonymous] , 2006, MOTOR CONTROL TRANSL, V0, P0
   [anonymous] , 1991, FUNDAMENTALS ITEM RE, V0, P0
   Blanton S, 1999, PHYS THER, V79, P847, DOI 10.1093/ptj/79.9.847
   Bogard K, 2009, NEUROREHAB NEURAL RE, V23, P422, DOI 10.1177/1545968308331141
   Bond T, 2001, APPL RASCH MODEL FUN, V0, P0
   Bryant FB, 1995, READING UNDERSTANDIN, V0, P99
   Carr J, 2000, MOVEMENT SCI FDN PHY, V0, P0
   Crow J, 2008, PHYS THER, V88, P1554, DOI 10.2522/ptj.20070186
   Daly J, 2007, THESCIENTIFICWORLDJO, V7, P2031, DOI 10.1100/tsw.2007.299
   Desmurget M, 1998, EXP BRAIN RES, V119, P511, DOI 10.1007/s002210050367
   Fitts P, 1992, J EXP PSYCHOL GEN, V121, P262, DOI 10.1037/0096-3445.121.3.262
   Fleishman E, 1978, ERGONOMICS, V21, P1007, DOI 10.1080/00140137808931807
   Flora D, 2004, PSYCHOL METHODS, V9, P466, DOI 10.1037/1082-989X.9.4.466
   Fritz S, 2005, STROKE, V36, P1172, DOI 10.1161/01.STR.0000165922.96430.d0
   Fuglmeyer A, 1975, SCAND J REHABIL MED, V7, P13
   Gentile A, 1998, SCAND J OCCUP THER, V5, P7, DOI 10.3109/11038129809035723
   Gorsuch RL, 1983, FACTOR ANAL, V2nd, P0
   Howle J, 2002, NEURODEVELOPMENTAL T, V1st, P0
   Hu L, 1999, STRUCT EQU MODELING, V6, P1, DOI 10.1080/10705519909540118
   Jeannerod M, 1986, NEUROPSYCHOLOGIA, V24, P41, DOI 10.1016/0028-3932(86)90042-4
   Kline RB, 2005, DATA PREPARATION PSY, V2nd, P0
   Kowalczewski J, 2007, ARCH PHYS MED REHAB, V88, P833, DOI 10.1016/j.apmr.2007.03.036
   Krakauer J, 2006, CURR OPIN NEUROL, V19, P84, DOI 10.1097/01.wco.0000200544.29915.cc
   Levin M, 2009, NEUROREHAB NEURAL RE, V23, P313, DOI 10.1177/1545968308328727
   Lin K, 2009, NEUROREHAB NEURAL RE, V23, P336, DOI 10.1177/1545968308321773
   Linacre , 1994, RASCH MEASUREMENT T, V7, P328
   Linacre J, 2006, RASCH MODEL COMPUTER, V0, P0
   Linacre JM, 2002, J APPL MEAS, V3, P85
   Lo A, 2009, NEUROREHAB NEURAL RE, V23, P775, DOI 10.1177/1545968309338195
   Marsh H, 1988, PSYCHOL BULL, V103, P391, DOI 10.1037/0033-2909.103.3.391
   Mcdowell I, 1996, MEASURING HLTH GUIDE, V0, P10
   Melgari J, 2008, PLOS ONE, V3, P0, DOI 10.1371/journal.pone.0003069
   Miltner W, 1999, STROKE, V30, P586, DOI 10.1161/01.STR.30.3.586
   Morris D, 2009, ARCH PHYS MED REHAB, V90, P663, DOI 10.1016/j.apmr.2008.09.576
   Morris D, 1997, NEUROREHABILITATION, V9, P29, DOI 10.3233/NRE-1997-9104
   Morris D, 2001, ARCH PHYS MED REHAB, V82, P750, DOI 10.1053/apmr.2001.23183
   Mulder T, 2002, GAIT POSTURE, V16, P198, DOI 10.1016/S0966-6362(01)00157-6
   Mulder T, 1996, J ELECTROMYOGR KINES, V6, P137, DOI 10.1016/1050-6411(95)00029-1
   Nudo R, 2003, J REHABIL MED, V35, P7, DOI 10.1080/16501960310010070
   Richards L, 2008, NEUROREHAB NEURAL RE, V22, P180, DOI 10.1177/1545968307305355
   Rosenbaum D, 2009, ADV EXP MED BIOL, V629, P485, DOI 10.1007/978-0-387-77064-2_26
   Sangole A, 2008, EXP BRAIN RES, V190, P443, DOI 10.1007/s00221-008-1486-6
   Sangole A, 2007, TOP STROKE REHABIL, V14, P80, DOI 10.1310/tsr1403-80
   Scott S, 2003, CURR OPIN NEUROL, V16, P693, DOI 10.1097/00019052-200312000-00008
   Shadmehr R, 2008, EXP BRAIN RES, V185, P359, DOI 10.1007/s00221-008-1280-5
   Stone M, 1979, BEST TEST DESIGN, V0, P0
   Taub E, 1998, REHABIL PSYCHOL, V43, P152, DOI 10.1037/0090-5550.43.2.152
   Taub E, 1993, ARCH PHYS MED REHAB, V74, P347
   Tretriluxana J, 2008, EXP BRAIN RES, V188, P305, DOI 10.1007/s00221-008-1364-2
   Trombly C, 1999, AM J OCCUP THER, V53, P333, DOI 10.5014/ajot.53.4.333
   Van WF, 2001, NEUROREHAB NEURAL RE, V15, P23, DOI 10.1177/154596830101500104
   Whitall J, 2006, ARCH PHYS MED REHAB, V87, P656, DOI 10.1016/j.apmr.2006.02.004
   *winst C, 2006, WINSTEPS RASCH MEAS, V0, P0
   Winstein C, 2003, NEUROREHAB NEURAL RE, V17, P137, DOI 10.1177/0888439003255511
   Wolf S, 1989, EXP NEUROL, V104, P125, DOI 10.1016/S0014-4886(89)80005-6
   Wolf S, 2001, STROKE, V32, P1635, DOI 10.1161/01.STR.32.7.1635
   Wolf S, 2005, NEUROREHAB NEURAL RE, V19, P194, DOI 10.1177/1545968305276663
   Wolf S, 2006, JAMA-J AM MED ASSOC, V296, P2095, DOI 10.1001/jama.296.17.2095
   Wood R, 1986, ORGAN BEHAV HUM DEC, V37, P60, DOI 10.1016/0749-5978(86)90044-0
   Woodbury M, 2007, ARCH PHYS MED REHAB, V88, P715, DOI 10.1016/j.apmr.2007.02.036
   Woodbury M, 2009, NEUROREHAB NEURAL RE, V23, P78, DOI 10.1177/1545968308318836
   Wu C, 2000, ARCH PHYS MED REHAB, V81, P95, DOI 10.1016/S0003-9993(00)90228-4
NR 65
TC 46
Z9 50
U1 0
U2 11
PU SAGE PUBLICATIONS INC
PI THOUSAND OAKS
PA 2455 TELLER RD, THOUSAND OAKS, CA 91320 USA
SN 1545-9683
EI 
J9 NEUROREHAB NEURAL RE
PD NOV-DEC 15
PY 2010
VL 24
IS 9
BP 791
EP 801
DI 10.1177/1545968310370749
PG 11
WC Clinical Neurology; Rehabilitation
SC Neurosciences & Neurology; Rehabilitation
GA 674CV
UT WOS:000283712200002
PM 20616302
ER

PT J
AU Jang, SH
   Kwon, YH
AF Jang, Sung
   Kwon, Yong
TI Cortical Activation Changes Associated with Motor Recovery in Mild Hemiparetic Patients with Corona Radiata Infarct
SO JOURNAL OF PHYSICAL THERAPY SCIENCE
LA English
DT Article
DE Functional MRI; Stroke; Motor recovery; Cortical reorganization
ID corticospinal tract; mirror movement; controlled trial; stroke; cortex; reorganization; hemisphere; fmri; stimulation; pattern
AB [Purpose] We attempted to demonstrate the changes in cortical activation with motor recovery in hemiparetic patients who showed mild weakness at onset and excellent recovery, using functional MRI (fMRI). [Methods] Six patients (mean age 49.83 +/- 8.75) with corona radiata infarct were recruited for this study. The motricity index for the upper extremity, the Medical Research Council classification for finger extensors, and the modified Brunnstrom classification were used to determine the motor function of the affected upper limb. fMRI was performed twice, after onset and after recovery, at 1.5 T in parallel with hand grasp-release movements at a fixed rate. The laterality index was calculated from the fMRI to assess fMRI the relative activity of the ipsilateral versus the contralateral primary sensorimotor cortex. [Results] There were significant improvements in motor function tests and the laterality index between the first and second fMRI. However, the interval changes of motor function tests were not significantly correlated with those of the laterality index of the affected hemisphere. [Conclusion] The patients who showed mild weakness at onset and excellent recovery had cortical activation that changed towards contralateral motor cortex activation from bilateral motor cortex activation during the recovery phase. This finding has important clinical implications with regard to the motor recovery mechanism and the scientific rehabilitation of stroke patients.
C1 [Jang, Sung Ho] Yeungnam Univ, Coll Med, Dept Phys Med & Rehabil, Taegu, South Korea.
   [Kwon, Yong Hyun] Yeungnam Coll Sci & Technol, Dept Phys Therapy, Namgu 705037, Daegu, South Korea.
RP Jang, SH (通讯作者)，Yeungnam Univ, Coll Med, Dept Phys Med & Rehabil, Taegu, South Korea.
EM kwonpt@hanmail.net
FU Korean Government [KRF-2008-314-E00173]
CR Aramaki Y, 2006, NEUROSCIENCE, V141, P2147, DOI 10.1016/j.neuroscience.2006.05.030
   Broderick J, 2004, STROKE, V35, P205, DOI 10.1161/01.STR.0000106160.34316.19
   Brunnstrom S, 1966, PHYS THER, V46, P357
   Calautti C, 2001, STROKE, V32, P2534, DOI 10.1161/hs1101.097401
   Council M, 1976, AIDS EXAMINATION PER, V0, P0
   Demeurisse G, 1980, EUR NEUROL, V19, P382, DOI 10.1159/000115178
   Ehrsson H, 2000, J NEUROPHYSIOL, V83, P528, DOI 10.1152/jn.2000.83.1.528
   Feydy A, 2002, STROKE, V33, P1610, DOI 10.1161/01.STR.0000017100.68294.52
   Foltys H, 2003, CLIN NEUROPHYSIOL, V114, P2404, DOI 10.1016/S1388-2457(03)00263-3
   Fregni F, 2006, STROKE, V37, P2115, DOI 10.1161/01.STR.0000231390.58967.6b
   Fuji Y, 2003, J NEUROSURG, V98, P64, DOI 10.3171/jns.2003.98.1.0064
   Ghacibeh G, 2007, CLIN NEUROPHYSIOL, V118, P325, DOI 10.1016/j.clinph.2006.10.003
   Gorsler A, 2004, J NEURAL TRANSM, V111, P1005, DOI 10.1007/s00702-004-0139-6
   Inoue T, 2001, NEUROL MED-CHIR, V41, P293, DOI 10.2176/nmc.41.293
   Jang S, 2004, NEUROREPORT, V15, P395, DOI 10.1097/00001756-200403010-00002
   Jang S, 2003, NEUROREPORT, V14, P1305, DOI 10.1097/01.wnr.0000078700.79393.09
   Kim Y, 2006, NEUROLOGY, V67, P330, DOI 10.1212/01.wnl.0000225178.85833.0d
   Kim Y, 2003, NEUROREPORT, V14, P1329, DOI 10.1097/01.wnr.0000078702.79393.9b
   Kobayashi M, 2004, NEUROLOGY, V62, P91, DOI 10.1212/WNL.62.1.91
   Kwon Y, 2007, NEUROSCI LETT, V417, P138, DOI 10.1016/j.neulet.2007.01.084
   Mansur C, 2005, NEUROLOGY, V64, P1802, DOI 10.1212/01.WNL.0000161839.38079.92
   Marshall R, 2000, STROKE, V31, P656, DOI 10.1161/01.STR.31.3.656
   Netz J, 1997, BRAIN, V120, P1579, DOI 10.1093/brain/120.9.1579
   Newton J, 2005, NEUROIMAGE, V24, P1080, DOI 10.1016/j.neuroimage.2004.10.003
   Park J, 2008, NEUROREHABILITATION, V23, P283
   Serrien D, 2004, EXP NEUROL, V190, P425, DOI 10.1016/j.expneurol.2004.08.004
   Song Y, 2007, STROKE, V38, P2353, DOI 10.1161/STROKEAHA.106.480632
   Takeda K, 2007, NEUROSCI RES, V59, P136, DOI 10.1016/j.neures.2007.06.1466
   Wexler B, 1997, MAGN RESON IMAGING, V15, P385, DOI 10.1016/S0730-725X(96)00232-9
   Woods B, 1978, NEUROLOGY, V28, P1152, DOI 10.1212/WNL.28.11.1152
NR 30
TC 0
Z9 0
U1 1
U2 3
PU SOC PHYSICAL THERAPY SCIENCE
PI TOKYO
PA C/O PUBLICATION CENTER, 1-24-12 SUGAMO, TOSHIMA-KU, TOKYO, 170-0002, JAPAN
SN 0915-5287
EI 
J9 J PHYS THER SCI
PD MAY 15
PY 2010
VL 22
IS 2
BP 141
EP 147
DI 
PG 7
WC Rehabilitation
SC Rehabilitation
GA 624FD
UT WOS:000279801100008
ER

PT J
AU Wittenberg, GF
AF Wittenberg, George
TI Experience, cortical remapping, and recovery in brain disease
SO NEUROBIOLOGY OF DISEASE
LA English
DT Review
DE Neurorehabilitation; Stroke; Training; Transcranial magnetic stimulation; Brain maps; Motor cortex; Plasticity; Critical period
ID primary motor cortex; transcranial magnetic stimulation; induced movement therapy; long-term potentiation; adult squirrel-monkey; auditory space map; functional reorganization; barn owl; somatotopic organization; optic tectum
AB Recovery of motor function in brain and spinal cord disorders is an area of active research that seeks to maximize improvement after an episode of neuronal death or dysfunction. Recovery likely results from changes in structure and function of undamaged neurons, and this plasticity is a target for rehabilitative strategies. Sensory and motor function are mapped onto brain regions somatotopically, and these maps have been demonstrated to change in response to experience, particularly in development, but also in adults after injury. The map concept, while appealing, is limited, as the fine structure of the motor representation is not well-ordered somatotopically. But after stroke, the spared areas of the main cortical map for movement appear to participate in representing affected body parts, expanding representation in an experience-dependent manner. This occurs in both animal models and human clinical trials, although one must be cautious in comparing the results of invasive electrophysiological techniques with non-invasive ones such as transcranial magnetic stimulation. Developmental brain disorders, such as cerebral palsy, and embryonic abnormalities, such as dysmelia, demonstrate the potential of the human brain to remap the motor system. Future therapies may be able to use that potential to maximize recovery. Published by Elsevier Inc.
C1 [Wittenberg, George F.] Univ Maryland, Sch Med, Baltimore VAMC, Dept Neurol,Dept Phys Therapy & Rehabil Sci, Baltimore, MD 21201 USA.
   [Wittenberg, George F.] VA Maryland Hlth Care Syst, Geriatr Res Educ & Clin Ctr, Baltimore, MD USA.
   [Wittenberg, George F.] Univ Maryland, Sch Med, Program Neurosci, Baltimore, MD 21201 USA.
RP Wittenberg, GF (通讯作者)，Univ Maryland, Sch Med, Baltimore VAMC, Dept Neurol,Dept Phys Therapy & Rehabil Sci, 10 N Greene St BT 18 GR, Baltimore, MD 21201 USA.
EM GWittenb@GRECC.UMaryland.edu
FU PHS [P01 HD 35955, R01 HD 40984, R01 HD049793]; Department of Veterans Affairs; EUNICE KENNEDY SHRIVER NATIONAL INSTITUTE OF CHILD HEALTH &HUMAN DEVELOPMENT [R21HD049019, R01HD040984, P01HD035955] Funding Source: NIH RePORTER
CR Aguirre G, 1998, NEUROIMAGE, V8, P360, DOI 10.1006/nimg.1998.0369
   Aizenman C, 1998, NEURON, V21, P827, DOI 10.1016/S0896-6273(00)80598-X
   Allard T, 1991, J NEUROPHYSIOL, V66, P1048, DOI 10.1152/jn.1991.66.3.1048
   Ashe J, 1994, CURRENT OPINION IN NEUROBIOLOGY, V4, P832, DOI 10.1016/0959-4388(94)90131-7
   Awiszus F, 1994, EXP BRAIN RES, V101, P153
   Barker A, 1987, NEUROSURGERY, V20, P100
   Benowitz L, 2010, NEUROBIOL DIS, V37, P259, DOI 10.1016/j.nbd.2009.11.009
   Blakeslee S, 2007, BODY HAS MIND ITS OW, V0, P0
   Bliss T, 1993, NATURE, V361, P31, DOI 10.1038/361031a0
   Bohning D, 2001, J NEURAL TRANSM, V108, P35, DOI 10.1007/s007020170095
   Bowler J, 1995, STROKE, V26, P1000, DOI 10.1161/01.STR.26.6.1000
   Carmichael S, 2010, NEUROBIOL DIS, V37, P237, DOI 10.1016/j.nbd.2009.09.005
   Carmichael S, 2002, J NEUROSCI, V22, P6062
   Carmichael S, 2003, NEUROSCIENTIST, V9, P64, DOI 10.1177/1073858402239592
   Chokroverty S, 1990, MAGNETIC STIMULATION, V0, P0
   Chu C, 2000, EXP NEUROL, V166, P403, DOI 10.1006/exnr.2000.7509
   Cramer S, 2004, RESTOR NEUROL NEUROS, V22, P231
   Dancause N, 2005, J NEUROSCI, V25, P10167, DOI 10.1523/JNEUROSCI.3256-05.2005
   Delvaux V, 2003, CLIN NEUROPHYSIOL, V114, P1217, DOI 10.1016/S1388-2457(03)00070-1
   Dong Y, 2006, STROKE, V37, P1552, DOI 10.1161/01.STR.0000221281.69373.4e
   Duffau H, 2001, J NEUROL NEUROSUR PS, V70, P506, DOI 10.1136/jnnp.70.4.506
   Duffau H, 2000, ANN NEUROL, V47, P132, DOI 10.1002/1531-8249(200001)47:1<132::AID-ANA23>3.3.CO;2-S
   Dulac S, 1990, J NEUROPHYSIOL, V63, P131, DOI 10.1152/jn.1990.63.1.131
   Feeney D, 1986, STROKE, V17, P817, DOI 10.1161/01.STR.17.5.817
   Feldman D, 1998, J NEUROSCI, V18, P3073
   Feldman D, 1997, J NEUROSCI, V17, P6820
   Finger S, 1985, BRAIN RES REV, V10, P177, DOI 10.1016/0165-0173(85)90023-2
   Hallett M, 2007, NEURON, V55, P187, DOI 10.1016/j.neuron.2007.06.026
   Hendricks H, 2002, ARCH PHYS MED REHAB, V83, P1629, DOI 10.1053/apmr.2002.35473
   Iriki A, 1989, SCIENCE, V245, P1385, DOI 10.1126/science.2551038
   Kleim J, 2002, NEUROBIOL LEARN MEM, V77, P63, DOI 10.1006/nlme.2000.4004
   Knudsen E, 1998, SCIENCE, V279, P1531, DOI 10.1126/science.279.5356.1531
   Knudsen E, 1978, SCIENCE, V200, P795, DOI 10.1126/science.644324
   Knudsen E, 1985, J NEUROSCI, V5, P3094
   Knudsen E, 1987, ANNU REV NEUROSCI, V10, P41, DOI 10.1146/annurev.ne.10.030187.000353
   Kozlowski D, 1996, J NEUROSCI, V16, P4776
   Krasne F, 1988, J NEUROSCI, V8, P3703
   Liepert J, 1995, ELECTROMYOGR MOTOR C, V97, P382, DOI 10.1016/0924-980X(95)00194-P
   Liepert J, 1998, NEUROSCI LETT, V250, P5, DOI 10.1016/S0304-3940(98)00386-3
   Linsker R, 1988, COMPUTER, V21, P105, DOI 10.1109/2.36
   Lotze M, 2001, BRAIN, V124, P2268, DOI 10.1093/brain/124.11.2268
   Lukasiewicz P, 1990, J NEUROSCI, V10, P210
   Maegaki Y, 1999, PEDIATR RES, V45, P559, DOI 10.1203/00006450-199904010-00016
   Maier M, 1997, J NEUROPHYSIOL, V78, P721, DOI 10.1152/jn.1997.78.2.721
   Merzenich M, 1988, NEUROBIOLOGY NEOCORT, V0, P41
   Merzenich M, 1984, J COMP NEUROL, V224, P591, DOI 10.1002/cne.902240408
   Merzenich M, 1983, NEUROSCIENCE, V8, P33, DOI 10.1016/0306-4522(83)90024-6
   Nitsche M, 2007, J NEUROSCI, V27, P3807, DOI 10.1523/JNEUROSCI.5348-06.2007
   Nuclo , 2001, MUSCLE NERVE, V24, P1000
   Nudo R, 2007, STROKE, V38, P840, DOI 10.1161/01.STR.0000247943.12887.d2
   Nudo R, 1996, J NEUROPHYSIOL, V75, P2144, DOI 10.1152/jn.1996.75.5.2144
   Nudo R, 1996, J NEUROSCI, V16, P785
   Porter R, 1993, CORTICOSPINAL FUNCTI, V0, P0
   Rossini P, 1994, ELECTROEN CLIN NEURO, V91, P79, DOI 10.1016/0013-4694(94)90029-9
   Sawaki L, 2008, NEUROREHAB NEURAL RE, V22, P505, DOI 10.1177/1545968308317531
   Schieber M, 1997, SOMATOSENS MOT RES, V14, P157
   Schieber M, 2001, J NEUROPHYSIOL, V86, P2125, DOI 10.1152/jn.2001.86.5.2125
   Schwartz A, 2007, J PHYSIOL-LONDON, V579, P581, DOI 10.1113/jphysiol.2006.126698
   Seitz R, 1999, STROKE, V30, P1844, DOI 10.1161/01.STR.30.9.1844
   Stoeckel M, 2009, P NATL ACAD SCI USA, V106, P2395, DOI 10.1073/pnas.0803733106
   Strick PL, 1988, ADV NEUROL, V47, P293
   Taub E, 1993, ARCH PHYS MED REHAB, V74, P347
   Ward N, 2004, ARCH NEUROL-CHICAGO, V61, P1844, DOI 10.1001/archneur.61.12.1844
   Weiller C, 1992, ANN NEUROL, V31, P463, DOI 10.1002/ana.410310502
   Weiller C, 1993, ANN NEUROL, V33, P181
   Wittenberg G, 1999, NEUROREHABILITATION, V13, P49
   Zheng W, 1999, SCIENCE, V284, P962, DOI 10.1126/science.284.5416.962
NR 67
TC 40
Z9 44
U1 0
U2 14
PU ACADEMIC PRESS INC ELSEVIER SCIENCE
PI SAN DIEGO
PA 525 B ST, STE 1900, SAN DIEGO, CA 92101-4495 USA
SN 0969-9961
EI 
J9 NEUROBIOL DIS
PD FEB 15
PY 2010
VL 37
IS 2
BP 252
EP 258
DI 10.1016/j.nbd.2009.09.007
PG 7
WC Neurosciences
SC Neurosciences & Neurology
GA 551QP
UT WOS:000274224400003
PM 19770044
ER

PT J
AU Latimer, CP
   Keeling, Justine
   Lin, Broderick
   Henderson, Meredith
   Hale, LA
AF Latimer, Christopher
   Keeling, Justine
   Lin, Broderick
   Henderson, Meredith
   Hale, Leigh
TI The impact of bilateral therapy on upper limb function after chronic stroke: a systematic review
SO DISABILITY AND REHABILITATION
LA English
DT Review
DE Bilateral therapy; upper limb; stroke
ID induced movement therapy; upper-extremity function; randomized controlled-trial; motor function; chronic hemiparesis; arm; recovery; rehabilitation; quality
AB Purpose. To determine the evidence for bilateral therapy interventions aimed at improving upper limb (UL) function in adults with a range of UL activity limitations due to a first time chronic stroke. Method. Seven databases were searched prior to 2008 for articles reporting experimental studies investigating bilateral UL interventions on functional outcome in participants with a first stroke, 6 or more months prior. Included articles were evaluated with the quality index, a tool which evaluates the quality of both randomised and non-randomised studies. Data relating to study design and functional outcome were extracted. Results. Nine articles were included; three reported on randomised controlled trials (RCT) and six on cohort studies. Eight studies incorporated a mechanical device as their bilateral intervention. Bilateral arm training with rhythmic auditory cueing (BATRAC) was the most commonly used mechanically based intervention, and three of the four uncontrolled BATRAC studies reported significant improvements in UL function post-intervention, however these results were not substantiated by a RCT study of the BATRAC intervention. One study demonstrated significant functional improvements after 6 days of training with a non-mechanical bilateral task. Of the four studies that performed a follow-up assessment, three reported significant improvement in UL function. Quality index ratings of the included studies ranged from 18 to 25 out of 27. Conclusion. There is some evidence that bilateral therapy improves function in adults with chronic stroke, however more quality RCTs are required to strengthen this evidence.
C1 [Latimer, Christopher Paul; Keeling, Justine; Lin, Broderick; Henderson, Meredith; Hale, Leigh Anne] Univ Otago, Ctr Physiotherapy Res, Dunedin 9054, New Zealand.
RP Hale, LA (通讯作者)，Univ Otago, Ctr Physiotherapy Res, POB 56, Dunedin 9054, New Zealand.
EM leigh.hale@otago.ac.nz
CR Alberts J, 2004, NEUROREHAB NEURAL RE, V18, P250, DOI 10.1177/1545968304271370
   [anonymous] , 2009, HEART DIS STROK STAT, V0, P0
   Cauraugh J, 2005, PROG NEUROBIOL, V75, P309, DOI 10.1016/j.pneurobio.2005.04.001
   Chang J, 2007, ARCH PHYS MED REHAB, V88, P1332, DOI 10.1016/j.apmr.2007.07.016
   Cunningham C, 2002, ACTA PSYCHOL, V110, P321, DOI 10.1016/S0001-6918(02)00040-9
   Deakin A, 2003, PHYSIOTHERAPY, V89, P751, DOI 10.1016/S0031-9406(05)60502-0
   Downs S, 1998, J EPIDEMIOL COMMUN H, V52, P377, DOI 10.1136/jech.52.6.377
   Finch E, 2002, PHYS REHABILITATION, V0, P0
   Gladstone D, 2002, NEUROREHAB NEURAL RE, V16, P232, DOI 10.1177/154596802401105171
   Hesse S, 2003, ARCH PHYS MED REHAB, V84, P915, DOI 10.1016/S0003-9993(02)04954-7
   Kwakkel G, 1999, PHYSIOTHERAPY, V85, P377, DOI 10.1016/S0031-9406(05)67198-2
   Kwakkel G, 2008, NEUROREHAB NEURAL RE, V22, P111, DOI 10.1177/1545968307305457
   Kwakkel G, 2006, STROKE, V37, P2348, DOI 10.1161/01.STR.0000238594.91938.1e
   Levi-montalcini R, 2004, CELL DEATH DIFFER, V11, P1, DOI 10.1038/sj.cdd.4401354
   Lin K, 2009, NEUROREHAB NEURAL RE, V23, P429, DOI 10.1177/1545968308331144
   Luft A, 2004, JAMA-J AM MED ASSOC, V292, P1853, DOI 10.1001/jama.292.15.1853
   Mudie M, 1996, J NEUROL REHABIL, V10, P167
   Mudie M, 2000, DISABIL REHABIL, V22, P23, DOI 10.1080/096382800297097
   Nakayama H, 1994, ARCH PHYS MED REHAB, V75, P394, DOI 10.1016/0003-9993(94)90161-9
   Pantano P, 1996, BRAIN, V119, P1849, DOI 10.1093/brain/119.6.1849
   Prange G, 2006, J REHABIL RES DEV, V43, P171, DOI 10.1682/JRRD.2005.04.0076
   Richards L, 2008, NEUROREHAB NEURAL RE, V22, P180, DOI 10.1177/1545968307305355
   Rose DK, 2004, TOP STROKE REHABIL, V11, P20, DOI 10.1310/XAUM-LPBM-0RXD-RLDK
   Rosenstein L, 2008, AM J OCCUP THER, V62, P28, DOI 10.5014/ajot.62.1.28
   Sackett D, 1986, CHEST S, V89, P2
   Shumway-cook A, 2007, MOTOR CONTROL TRANSL, V0, P27
   Stewart K, 2006, J NEUROL SCI, V244, P89, DOI 10.1016/j.jns.2006.01.005
   Stinear C, 2008, BRAIN, V131, P1381, DOI 10.1093/brain/awn051
   Summers J, 2007, J NEUROL SCI, V252, P76, DOI 10.1016/j.jns.2006.10.011
   Suputtitada A, 2004, JOURNAL OF THE MEDICAL ASSOCIATION OF THAILAND, V87, P1482
   Taub E, 1998, REHABIL PSYCHOL, V43, P152, DOI 10.1037/0090-5550.43.2.152
   Taub E, 1980, BEHAV PSYCHOL REHABI, V0, P0
   Tobias M, 2007, AUST NZ J PUBL HEAL, V31, P520, DOI 10.1111/j.1753-6405.2007.00136.x
   Truelsen T, 2006, EUR J NEUROL, V13, P581, DOI 10.1111/j.1468-1331.2006.01138.x
   Van PR, 2004, CLIN REHABIL, V18, P833, DOI 10.1191/0269215504cr843oa
   Wade D, 1983, J NEUROL NEUROSUR PS, V46, P521, DOI 10.1136/jnnp.46.6.521
   Waller S, 2008, NEUROREHABILITATION, V23, P29
   Waller S, 2006, EXP BRAIN RES, V168, P450, DOI 10.1007/s00221-005-0235-3
   Waller S, 2005, CLIN REHABIL, V19, P544, DOI 10.1191/0269215505cr829oa
   Waller S, 2004, ARCH PHYS MED REHAB, V85, P1076, DOI 10.1016/j.apmr.2003.10.020
   Whitall J, 2000, STROKE, V31, P2390, DOI 10.1161/01.STR.31.10.2390
   Winstein C, 2006, TXB NEURAL REPAIR RE, V2, P89, DOI 10.1017/CBO9780511545078.009
   Wolf S, 2006, JAMA-J AM MED ASSOC, V296, P2095, DOI 10.1001/jama.296.17.2095
   Wu C, 2007, ARCH PHYS MED REHAB, V88, P273, DOI 10.1016/j.apmr.2006.11.021
NR 44
TC 34
Z9 38
U1 0
U2 10
PU INFORMA HEALTHCARE
PI LONDON
PA TELEPHONE HOUSE, 69-77 PAUL STREET, LONDON EC2A 4LQ, ENGLAND
SN 0963-8288
EI 
J9 DISABIL REHABIL
PD JUN 15
PY 2010
VL 32
IS 15
BP 1221
EP 1231
DI 10.3109/09638280903483877
PG 11
WC Rehabilitation
SC Rehabilitation
GA 608OG
UT WOS:000278593000001
PM 20156045
ER

PT J
AU Lindenberg, R.
   Renga, V.
   Zhu, LL
   Nair, D.
   Schlaug, G.
AF Lindenberg, R
   Renga, V
   Zhu, L
   Nair, D
   Schlaug, G
TI Bihemispheric brain stimulation facilitates motor recovery in chronic stroke patients
SO NEUROLOGY
LA English
DT Article
ID transcranial magnetic stimulation; noninvasive cortical stimulation; cortex; reorganization; performance; hemisphere; infarction; excitability; therapy; trial
AB Objective: Motor recovery after stroke depends on the integrity of ipsilesional motor circuits and interactions between the ipsilesional and contralesional hemispheres. In this sham-controlled randomized trial, we investigated whether noninvasive modulation of regional excitability of bilateral motor cortices in combination with physical and occupational therapy improves motor outcome after stroke. Methods: Twenty chronic stroke patients were randomly assigned to receive 5 consecutive sessions of either 1) bihemispheric transcranial direct current stimulation (tDCS) (anodal tDCS to upregulate excitability of ipsilesional motor cortex and cathodal tDCS to downregulate excitability of contralesional motor cortex) with simultaneous physical/occupational therapy or 2) sham stimulation with simultaneous physical/occupational therapy. Changes in motor impairment (Upper Extremity Fugl-Meyer) and motor activity (Wolf Motor Function Test) assessments were outcome measures while functional imaging parameters were used to identify neural correlates of motor improvement. Results: The improvement of motor function was significantly greater in the real stimulation group (20.7% in Fugl-Meyer and 19.1% in Wolf Motor Function Test scores) when compared to the sham group (3.2% in Fugl-Meyer and 6.0% in Wolf Motor Function Test scores). The effects outlasted the stimulation by at least 1 week. In the real-stimulation group, stronger activation of intact ipsilesional motor regions during paced movements of the affected limb were found postintervention whereas no significant activation changes were seen in the control group. Conclusions: The combination of bihemispheric tDCS and peripheral sensorimotor activities improved motor functions in chronic stroke patients that outlasted the intervention period. This novel approach may potentiate cerebral adaptive processes that facilitate motor recovery after stroke. Classification of evidence: This study provides Class I evidence that for adult patients with ischemic stroke treated at least 5 months after their first and only stroke, bihemispheric tDCS and simultaneous physical/occupational therapy given over 5 consecutive sessions significantly improves motor function as measured by the Upper Extremity Fugl-Meyer assessment (raw change treated 6.1 +/- 3.4, sham 1.2 +/- 1.0). Neurology (R) 2010;75:2176-2184
C1 [Schlaug, G.] Beth Israel Deaconess Med Ctr, Dept Neurol, Neuroimaging & Stroke Recovery Labs, Boston, MA 02215 USA.
   Harvard Univ, Sch Med, Boston, MA 02215 USA.
RP Schlaug, G (通讯作者)，Beth Israel Deaconess Med Ctr, Dept Neurol, Neuroimaging & Stroke Recovery Labs, 330 Brookline Ave, Boston, MA 02215 USA.
EM gschlaug@bidmc.harvard.edu
FU NIH [NIDCD 1RO1 DC008796, NIDCD R01 DC009823-01, NINDS 1R01NS045049]; National Science Foundation; NIH/NINDS [NS045049]; NATIONAL INSTITUTE OF NEUROLOGICAL DISORDERS AND STROKE [R01NS045049] Funding Source: NIH RePORTER; NATIONAL INSTITUTE ON DEAFNESS AND OTHER COMMUNICATION DISORDERS [R01DC008796, R01DC009823] Funding Source: NIH RePORTER
CR Adkins-muir D, 2003, NEUROL RES, V25, P780, DOI 10.1179/016164103771953853
   Ameli M, 2009, ANN NEUROL, V66, P298, DOI 10.1002/ana.21725
   Buccino G, 2006, COGN BEHAV NEUROL, V19, P55, DOI 10.1097/00146965-200603000-00007
   Celnik P, 2009, STROKE, V40, P1764, DOI 10.1161/STROKEAHA.108.540500
   Clarke P, 1999, DISABIL REHABIL, V21, P116, DOI 10.1080/096382899297855
   Cramer S, 2002, ANN NEUROL, V52, P607, DOI 10.1002/ana.10351
   Cramer S, 2008, ANN NEUROL, V63, P549, DOI 10.1002/ana.21412
   Fregni F, 2005, NEUROREPORT, V16, P1551, DOI 10.1097/01.wnr.0000177010.44602.5e
   Friston K, 1994, HUMAN BRAIN MAPPING, V2, P189, DOI 10.1002/HBM.460020402
   Fuglmeyer A, 1975, SCAND J REHABIL MED, V7, P13
   Gandiga P, 2006, CLIN NEUROPHYSIOL, V117, P845, DOI 10.1016/j.clinph.2005.12.003
   Gerloff C, 2006, BRAIN, V129, P791, DOI 10.1093/brain/awh713
   Hesse S, 2007, RESTOR NEUROL NEUROS, V25, P9
   Hummel F, 2005, BRAIN, V128, P490, DOI 10.1093/brain/awh369
   Jenkins I, 1994, J NEUROSCI, V14, P3775
   Lang N, 2004, EXP BRAIN RES, V156, P439, DOI 10.1007/s00221-003-1800-2
   Levin M, 2009, NEUROREHAB NEURAL RE, V23, P313, DOI 10.1177/1545968308328727
   Liepert J, 2000, STROKE, V31, P1210, DOI 10.1161/01.STR.31.6.1210
   Malcolm M, 2007, AM J PHYS MED REHAB, V86, P707, DOI 10.1097/PHM.0b013e31813e0de0
   Mansur C, 2005, NEUROLOGY, V64, P1802, DOI 10.1212/01.WNL.0000161839.38079.92
   Murase N, 2004, ANN NEUROL, V55, P400, DOI 10.1002/ana.10848
   Nair D, 2011, RESTOR NEUR IN PRESS, V0, P0
   Nair D, 2007, NEUROIMAGE, V34, P253, DOI 10.1016/j.neuroimage.2006.09.010
   Reis J, 2009, P NATL ACAD SCI USA, V106, P1590, DOI 10.1073/pnas.0805413106
   Schlaug G, 2008, ARCH NEUROL-CHICAGO, V65, P1571, DOI 10.1001/archneur.65.12.1571
   Seghier M, 2008, MAGN RESON IMAGING, V26, P594, DOI 10.1016/j.mri.2007.10.010
   Seitz R, 1998, ARCH NEUROL-CHICAGO, V55, P1081, DOI 10.1001/archneur.55.8.1081
   Stefan K, 2002, J PHYSIOL-LONDON, V543, P699, DOI 10.1113/jphysiol.2002.023317
   Traversa R, 1998, BRAIN RES, V803, P1, DOI 10.1016/S0006-8993(98)00505-8
   Vines B, 2008, EUR J NEUROSCI, V28, P1667, DOI 10.1111/j.1460-9568.2008.06459.x
   Vines B, 2008, BMC NEUROSCI, V9, P0, DOI 10.1186/1471-2202-9-103
   Ward N, 2003, BRAIN, V126, P2476, DOI 10.1093/brain/awg245
   Weiller C, 1992, ANN NEUROL, V31, P463, DOI 10.1002/ana.410310502
   Whitall J, 2006, ARCH PHYS MED REHAB, V87, P656, DOI 10.1016/j.apmr.2006.02.004
   Wolf S, 2001, STROKE, V32, P1635, DOI 10.1161/01.STR.32.7.1635
   Wolf S, 2006, JAMA-J AM MED ASSOC, V296, P2095, DOI 10.1001/jama.296.17.2095
   Young V, 2008, NEUROLOGY, V71, P804, DOI 10.1212/01.wnl.0000319691.50117.54
   Yozbatiran N, 2009, STROKE, V40, P309, DOI 10.1161/STROKEAHA.108.522144
   Zhu L, 2010, STROKE, V41, P910, DOI 10.1161/STROKEAHA.109.577023
   Ziemann U, 2005, LANCET NEUROL, V4, P454, DOI 10.1016/S1474-4422(05)70126-5
NR 40
TC 369
Z9 382
U1 4
U2 65
PU LIPPINCOTT WILLIAMS & WILKINS
PI PHILADELPHIA
PA TWO COMMERCE SQ, 2001 MARKET ST, PHILADELPHIA, PA 19103 USA
SN 0028-3878
EI 
J9 NEUROLOGY
PD DEC 14
PY 2010
VL 75
IS 24
BP 2176
EP 2184
DI 10.1212/WNL.0b013e318202013a
PG 9
WC Clinical Neurology
SC Neurosciences & Neurology
GA 694JJ
UT WOS:000285292700010
PM 21068427
ER

PT J
AU Conforto, AB
   Ferreiro, KN
   Tomasi, Camilla
   Dos santos, RL
   Moreira, VL
   Nagahashi marie, SK
   Baltieri, SC
   Scaff, Milberto
   Cohen, LG
AF Conforto, Adriana
   Ferreiro, Karina
   Tomasi, Camilla
   Dos santos, Renata
   Moreira, Viviane
   Nagahashi marie, Suely
   Baltieri, Silvia
   Scaff, Milberto
   Cohen, Leonardo
TI Effects of Somatosensory Stimulation on Motor Function After Subacute Stroke
SO NEUROREHABILITATION AND NEURAL REPAIR
LA English
DT Article
DE stroke; rehabilitation; somatosensory stimulation; motor training; hand function; nerve stimulation
ID transcranial magnetic stimulation; peripheral-nerve stimulation; electrical-stimulation; recovery; hand; arm; rehabilitation; mechanism; improve; brain
AB Background. Previous works showed potentially beneficial effects of a single session of peripheral nerve sensory stimulation (PSS) on motor function of a paretic hand in patients with subacute and chronic stroke. Objective. To investigate the influence of the use of different stimulus intensities over multiple sessions (repetitive PSS [RPSS]) paired with motor training. Methods. To address this question, 22 patients were randomized within the second month after a single hemispheric stroke in a parallel design to application of 2-hour RPSS at 1 of 2 stimulus intensities immediately preceding motor training, 3 times a week, for 1 month. Jebsen-Taylor test (JTT, primary endpoint measure), pinch force, Functional Independence Measure (FIM), and corticomotor excitability to transcranial magnetic stimulation were measured before and after the end of the treatment month. JTT, FIM scores, and pinch force were reevaluated 2 to 3 months after the end of the treatment. Results. Baseline motor function tests were comparable across the 2 RPSS intensity groups. JTT improved significantly in the lower intensity RPSS group but not in the higher intensity RPSS group at month 1. This difference between the 2 groups reduced by months 2 to 3. Conclusions. These results indicate that multiple sessions of RPSS could facilitate training effects on motor function after subacute stroke depending on the intensity of stimulation. It is proposed that careful dose-response studies are needed to optimize parameters of RPSS stimulation before designing costly, larger, double-blind, multicenter clinical trials.
C1 [Conforto, Adriana Bastos] Univ Sao Paulo, Clin Hosp, Div Neurol, BR-05403000 Sao Paulo, Brazil.
   [Conforto, Adriana Bastos] Inst Israelita Ensino & Pesquisa Albert Einstein, Sao Paulo, Brazil.
   [Cohen, Leonardo G.] Natl Inst Neurol Disorders & Stroke, NIH, Bethesda, MD USA.
RP Conforto, AB (通讯作者)，Univ Sao Paulo, Clin Hosp, Div Neurol, Av Dr Eneas C Aguiar 255-5084, BR-05403000 Sao Paulo, Brazil.
EM abconf@yahoo.com
FU Fogarty International Center, National Institutes of Health [1 R21 TW006706]; NINDS, NIH; FOGARTY INTERNATIONAL CENTER [R21TW006706] Funding Source: NIH RePORTER; NATIONAL INSTITUTE OF NEUROLOGICAL DISORDERS AND STROKE [ZIANS003030] Funding Source: NIH RePORTER
CR Alon G, 2007, NEUROREHAB NEURAL RE, V21, P207, DOI 10.1177/1545968306297871
   Biernaskie J, 2004, J NEUROSCI, V24, P1245, DOI 10.1523/JNEUROSCI.3834-03.2004
   Bohannon R, 1987, PHYS THER, V67, P206, DOI 10.1093/ptj/67.2.206
   Bowman B, 1979, ARCH PHYS MED REHAB, V60, P497
   Brasilneto J, 1992, J CLIN NEUROPHYSIOL, V9, P132, DOI 10.1097/00004691-199201000-00014
   Cauraugh J, 2003, J NEUROL SCI, V215, P13, DOI 10.1016/S0022-510X(03)00169-2
   Celnik P, 2007, ARCH PHYS MED REHAB, V88, P1369, DOI 10.1016/j.apmr.2007.08.001
   Celnik P, 2009, STROKE, V40, P1764, DOI 10.1161/STROKEAHA.108.540500
   Chae J, 1998, STROKE, V29, P975, DOI 10.1161/01.STR.29.5.975
   Chae J, 2009, NEUROREHAB NEURAL RE, V23, P569, DOI 10.1177/1545968308328729
   Chen R, 2004, EXP BRAIN RES, V154, P1, DOI 10.1007/s00221-003-1684-1
   Conforto A, 2002, ANN NEUROL, V51, P122, DOI 10.1002/ana.10070
   Conforto A, 2007, J NEUROL, V254, P333, DOI 10.1007/s00415-006-0364-z
   Cramer S, 2008, ANN NEUROL, V63, P272, DOI 10.1002/ana.21393
   De CM, 2006, ARQ NEURO-PSIQUIAT, V64, P690, DOI 10.1590/S0004-282X2006000400034
   Di LV, 2006, J NEUROPHYSIOL, V96, P1765, DOI 10.1152/jn.00360.2006
   Duncan P, 2000, STROKE, V31, P1429, DOI 10.1161/01.STR.31.6.1429
   Fuglmeyer A, 1975, SCAND J REHABIL MED, V7, P13
   Hanajima R, 2007, CLIN NEUROPHYSIOL, V118, P2120, DOI 10.1016/j.clinph.2007.05.067
   Hollis S, 1999, BRIT MED J, V319, P670, DOI 10.1136/bmj.319.7211.670
   Hummelsheim H, 1997, SCAND J REHABIL MED, V29, P3
   Ilieva E, 1991, FOLIA MED, V41, P75
   Jebsen RH, 1969, ARCHIVES OF PHYSICAL MEDICINE AND REHABILITATION, V50, P311
   Johansson B, 2001, STROKE, V32, P707, DOI 10.1161/01.STR.32.3.707
   Johansson K, 1993, NEUROLOGY, V43, P2189, DOI 10.1212/WNL.43.11.2189
   Kaelin-lang A, 2002, J PHYSIOL-LONDON, V540, P623, DOI 10.1113/jphysiol.2001.012801
   Kaelin-lang A, 2000, J NEUROSCI METH, V102, P81, DOI 10.1016/S0165-0270(00)00284-3
   Kimberley T, 2004, EXP BRAIN RES, V154, P450, DOI 10.1007/s00221-003-1695-y
   Klaiput A, 2009, NEUROREHAB NEURAL RE, V23, P351, DOI 10.1177/1545968308324227
   Kleim J, 2008, J SPEECH LANG HEAR R, V51, P0, DOI 10.1044/1092-4388(2008/018)
   Koesler I, 2008, J NEUROL, V255, P1567, DOI 10.1007/s00415-008-0990-8
   Kraft G, 1992, ARCH PHYS MED REHAB, V73, P220
   Kujirai T, 1993, J PHYSIOL-LONDON, V471, P501, DOI 10.1113/jphysiol.1993.sp019912
   Levin M, 1992, ELECTROEN CLIN NEURO, V85, P131, DOI 10.1016/0168-5597(92)90079-Q
   Mangold S, 2009, NEUROREHAB NEURAL RE, V23, P184, DOI 10.1177/1545968308324548
   Mathiowetz V, 1985, J HAND SURG-AM, V10A, P694, DOI 10.1016/S0363-5023(85)80210-0
   Mcdonnell M, 2007, NEUROREHAB NEURAL RE, V21, P435, DOI 10.1177/1545968307300437
   Ng S, 2007, STROKE, V38, P2953, DOI 10.1161/STROKEAHA.107.490318
   Oldfield R, 1971, NEUROPSYCHOLOGIA, V9, P97, DOI 10.1016/0028-3932(71)90067-4
   Peurala S, 2002, CLIN REHABIL, V16, P709, DOI 10.1191/0269215502cr543oa
   Popovic M, 2002, ARTIF ORGANS, V26, P271, DOI 10.1046/j.1525-1594.2002.06950.x
   Powell J, 1999, STROKE, V30, P1384, DOI 10.1161/01.STR.30.7.1384
   Reis J, 2008, J PHYSIOL-LONDON, V586, P325, DOI 10.1113/jphysiol.2007.144824
   Reis J, 2009, P NATL ACAD SCI USA, V106, P1590, DOI 10.1073/pnas.0805413106
   Riberto M, 2000, ACTA FISIATR, V8, P45
   Ridding M, 2000, EXP BRAIN RES, V131, P135, DOI 10.1007/s002219900269
   Rossini P, 1994, ELECTROEN CLIN NEURO, V91, P79, DOI 10.1016/0013-4694(94)90029-9
   Sawaki L, 2006, STROKE, V37, P246, DOI 10.1161/01.STR.0000195130.16843.ac
   Siebner H, 2003, EXP BRAIN RES, V148, P1, DOI 10.1007/s00221-002-1234-2
   Sonde L, 1998, SCAND J REHABIL MED, V30, P95
   Sullivan J, 2007, CLIN REHABIL, V21, P142, DOI 10.1177/0269215506071252
   Swayne O, 2008, CEREB CORTEX, V18, P1909, DOI 10.1093/cercor/bhm218
   Talelli P, 2006, CLIN NEUROPHYSIOL, V117, P1641, DOI 10.1016/j.clinph.2006.01.016
   Teasell R, 2005, TOP STROKE REHABIL, V12, P46
   Tekeolu Y, 1993, CLIN REHABIL, V12, P277
   Vanswieten J, 1988, STROKE, V19, P604, DOI 10.1161/01.STR.19.5.604
   Weber M, 2002, MUSCLE NERVE, V25, P160
   Whitall J, 2000, STROKE, V31, P2390, DOI 10.1161/01.STR.31.10.2390
   Wu C, 2006, ARCH PHYS MED REHAB, V87, P351, DOI 10.1016/j.apmr.2005.11.019
   Yozbatiran N, 2006, CLIN REHABIL, V20, P4, DOI 10.1191/0269215506cr928oa
NR 60
TC 98
Z9 102
U1 1
U2 22
PU SAGE PUBLICATIONS INC
PI THOUSAND OAKS
PA 2455 TELLER RD, THOUSAND OAKS, CA 91320 USA
SN 1545-9683
EI 
J9 NEUROREHAB NEURAL RE
PD MAR 15
PY 2010
VL 24
IS 3
BP 263
EP 272
DI 10.1177/1545968309349946
PG 10
WC Clinical Neurology; Rehabilitation
SC Neurosciences & Neurology; Rehabilitation
GA 556JI
UT WOS:000274586500006
PM 19884642
ER

PT J
AU Bradt, Joke
   Magee, WL
   Dileo, Cheryl
   Wheeler, BL
   Mcgilloway, Emer
AF Bradt, Joke
   Magee, Wendy
   Dileo, Cheryl
   Wheeler, Barbara
   Mcgilloway, Emer
TI Music therapy for acquired brain injury
SO COCHRANE DATABASE OF SYSTEMATIC REVIEWS
LA English
DT Review
ID stroke patient; people; mood; individual; instruction; depression; recovery; pattern; speech; states
AB Background Acquired brain injury (ABI)can result in impairments in motor function, language, cognition, sensory processing and emotional disturbances. This may severely reduce a survivor's quality of life. Music therapy has been used in rehabilitation to stimulate brain functions involved in movement, cognition, speech, emotions and sensory perceptions. A systematic review is needed to gauge the efficacy of music therapy as a rehabilitation intervention for people with ABI. Objectives To examine the effects of music therapy with standard care versus standard care alone or standard care combined with other therapies on gait, upper extremity function, communication, mood and emotions, social skills, pain, behavioral outcomes, activities of daily living and adverse events. Search strategy We searched the Cochrane Stroke Group Trials Register (February 2010), the Cochrane Central Register of Controlled Trials (The Cochrane Library Issue 2, 2009), MEDLINE (July 2009), EMBASE (August 2009), CINAHL (March 2010), PsycINFO (July 2009), LILACS (August 2009), AMED (August 2009) and Science Citation Index (August 2009). We handsearched music therapy journals and conference proceedings, searched dissertation and specialist music databases, trials and research registers, reference lists, and contacted experts and music therapy associations. There was no language restriction. Selection criteria Randomized and quasi-randomized controlled trials that compared music therapy interventions and standard care with standard care alone or combined with other therapies for people older than 16 years of age who had acquired brain damage of a non-degenerative nature and were participating in treatment programs offered in hospital, outpatient or community settings. Data collection and analysis Two review authors independently assessed methodological quality and extracted data. We present results using mean differences (using post-test scores) as all outcomes were measured with the same scale. Main results We included seven studies (184 participants). The results suggest that rhythmic auditory stimulation (RAS) may be beneficial for improving gait parameters in stroke patients, including gait velocity, cadence, stride length and gait symmetry. These results were based on two studies that received a low risk of bias score. There were insufficient data to examine the effect of music therapy on other outcomes. Authors' conclusions RAS may be beneficial for gait improvement in people with stroke. These results are encouraging, but more RCTs are needed before recommendations can be made for clinical practice. More research is needed to examine the effects of music therapy on other outcomes in people with ABI.
C1 [Bradt, Joke; Dileo, Cheryl] Temple Univ, Boyer Coll Mus & Dance, Arts & Qual Life Res Ctr, Philadelphia, PA 19122 USA.
   [Magee, Wendy L.] Royal Hosp Neurodisabil, Inst Neuropalliat Rehabil, London, England.
   [Dileo, Cheryl] Temple Univ, Boyer Coll Mus & Dance, Dept Mus Therapy, Philadelphia, PA 19122 USA.
   [Wheeler, Barbara L.] Univ Louisville, Sch Mus, Louisville, KY 40292 USA.
   [McGilloway, Emer] Wolfson Neurorehabil Ctr, London, England.
RP Bradt, J (通讯作者)，Temple Univ, Boyer Coll Mus & Dance, Arts & Qual Life Res Ctr, Presser Hall,2001 N 13 St, Philadelphia, PA 19122 USA.
EM jbradt@temple.edu
FU State of Pennsylvania Formula Fund, USA
CR Ala-ruona E, 2010, 3 ARTS QUAL LIF RES, V0, P0
   Argstatter H, 2007, NEUROLOGIE REHABILIT, V13, P159
   Baker F, 2005, BRAIN INJURY, V19, P519, DOI 10.1080/02699050400005150
   Baker F, 2001, J MUSIC THER, V38, P170, DOI 10.1093/jmt/38.3.170
   Baker F, 2004, BRIT J MUSIC THERAPY, V2, P55
   Baker F, 2001, 5 EUR MUS THER C, V0, P1175
   Baker F, 1999, THESIS U MELBOURNE, V0, P0
   Baker M, 2009, BR J NEUROSCI NURS, V5, P150, DOI 10.12968/bjnn.2009.5.4.41678
   Breitenfeld T, 2005, CEREBROVASC DIS S2, V19, P92
   Breitenfield T, 2005, EUR J NEUROL, V12, P55
   Cofrancesco E, 1985, J MUSIC THER, V22, P129, DOI 10.1093/jmt/22.3.129
   Cohen N, 1995, J MUSIC THER, V32, P46, DOI 10.1093/jmt/32.1.46
   Cohen N, 1992, J MUSIC THER, V29, P87, DOI 10.1093/jmt/29.2.102
   Deeks J, 2001, SYSTEMATIC REV HLTH, V0, P0
   Dilco C, 2007, PRINCIPLES PRACTICE, V0, P0
   Eslinger P, 1997, MUSIC THERAPY PSYCHO, V0, P0
   Ford M, 2007, GAIT POSTURE, V26, P150, DOI 10.1016/j.gaitpost.2006.08.007
   Goh M, 2001, ROLE MUSIC THERAPY R, V0, P0
   Higgins J, 2008, COCHRANE HDB SYSTEMA, V0, P0
   Higgins J, 2002, STAT MED, V21, P1539, DOI 10.1002/sim.1186
   Hitchen H, 2007, COMPARISON EFFECTS V, V0, P0
   Hurt C, 1998, J MUSIC THER, V35, P228, DOI 10.1093/jmt/35.4.228
   Jungblut M, 2004, NEUROLOGIE REHABILIT, V10, P69
   Kim S, 2005, J MUSIC THER, V42, P81, DOI 10.1093/jmt/42.1.81
   Lin F, 2007, INFECT AGENTS CANC, V2, P2
   Magee W, 2002, J MUSIC THER, V39, P20, DOI 10.1093/jmt/39.1.20
   Magee W, 2006, ALTERN THER HEALTH M, V0, P51
   Magee W, 2006, MUSIC THERAPY ADULTS, V0, P0
   Malcolm M, 2009, TOP STROKE REHABIL, V16, P69, DOI 10.1310/tsr1601-69
   Mcintosh , 1997, J NEUROLOGICAL REHAB, V11, P131
   Mcintosh G, 1993, P INT C STROK REH, V43, P0
   Mcintosh G, 1993, CANADIAN J NEUROLOGI, V20, P168
   Miller , 2006, INCIDENCE EC BURDEN, V0, P0
   Moon S, 2008, NEUROREHABILITATION, V22, P593
   *nat CIP, 2001, TRAUM BRAIN INJ US R, V0, P0
   Nayak S, 2000, REHABIL PSYCHOL, V45, P274, DOI 10.1037/0090-5550.45.3.274
   Neurological A, 2003, NEUR BRIEF REV NUMB, V0, P0
   Paul S, 1998, OCCUP THER INT, V5, P223, DOI 10.1002/OTI.77
   Prassas S, 1997, GAIT POSTURE, V6, P218, DOI 10.1016/S0966-6362(97)00010-6
   Purdie H, 1997, INT J REHABIL RES, V20, P325, DOI 10.1097/00004356-199709000-00009
   *royal CP, 2004, NAT CLIN GUID STROK, V0, P0
   Sarkamo T, 2008, BRAIN, V131, P866, DOI 10.1093/brain/awn013
   Schneider S, 2007, J NEUROL, V254, P1339, DOI 10.1007/s00415-006-0523-2
   Studebaker S, 2007, THESIS U KANSAS, V0, P0
   Thaut A, 2007, NEUROREHAB NEURAL RE, V21, P455, DOI 10.1177/1545968307300523
   Thaut M, 1997, J NEUROL SCI, V151, P207, DOI 10.1016/S0022-510X(97)00146-9
   Thaut M, 2002, NEUROPSYCHOLOGIA, V40, P1073, DOI 10.1016/S0028-3932(01)00141-5
   Thaut M, 1995, J STROKE CEREBROVASC, V5, P100
   Thaut M, 1993, J NEUROL REHABIL, V7, P9, DOI 10.1177/136140969300700103
   Thaut M, 1992, INT S POST GAIT RES, V2, P437
   Thaut M, 1999, P SOC NEUR, V0, P365
   Thaut M, 1998, P SOC NEUR, V24, P1663
   The NCC, 2008, REV MAN REVMAN 5 0, V0, P0
   Thurman D, 1999, J HEAD TRAUMA REHAB, V14, P602, DOI 10.1097/00001199-199912000-00009
   Turner-strokes L, 2003, REHABILITATION FOLLO, V0, P0
   Van DPI, 2007, DISABIL REHABIL, V29, P353, DOI 10.1080/09638280600787047
   Wheeler B, 2003, NORD J MUSIC THER, V12, P139, DOI 10.1080/08098130309478084
   Whyte E, 2006, INT REV PSYCHIATR, V18, P471, DOI 10.1080/09540260600935470
NR 59
TC 77
Z9 79
U1 1
U2 97
PU WILEY
PI HOBOKEN
PA 111 RIVER ST, HOBOKEN 07030-5774, NJ USA
SN 1469-493X
EI 
J9 COCHRANE DB SYST REV
PD JUN 15
PY 2010
VL 0
IS 7
BP 
EP 
DI 10.1002/14651858.CD006787.pub2
PG 42
WC Medicine, General & Internal
SC General & Internal Medicine
GA 622AR
UT WOS:000279630900010
PM 20614449
ER

PT J
AU Yang, Dar-Yu
   Chen, Ying-Ju
   Wang, Ming-Fu
   Pan, Hung-Chuan
   Chen, Shen-Ying
   Cheng, Fu-Chou
AF Yang, Dar-yu
   Chen, Ying-ju
   Wang, Ming-fu
   Pan, Hung-chuan
   Chen, Shen-ying
   Cheng, Fu-chou
TI Granulocyte colony-stimulating factor enhances cellular proliferation and motor function recovery on rats subjected to traumatic brain injury
SO NEUROLOGICAL RESEARCH
LA English
DT Article
DE G-CSF; TBI; Osmotic pump; Neurogenesis; Neuroprotection
ID controlled cortical impact; focal cerebral-ischemia; g-csf; growth-factor; neurogenesis; mice; cell; migration; protect; children
AB Objective: Traumatic brain injury (TBI) results in neurological dysfunction and death through primary or secondary mechanisms. Here, we evaluated the effect of osmotic pump delivery of granulocyte colony-stimulating factor (G-CSF) on the histopathology and motor function recovery of rats after experimental TBI. Methods: Sprague-Dawley rats were used as experimental model by fluid percussion device to cause brain injury on the motor cortex area. The rats were simultaneously subjected to TBI and were implanted of min-osmotic pump containing recombinant human G-CSF (300 mu g/700 mu l) via intraperitoneal injection. Motor function was assessed by rotarod test. 5-bromo-2'-deoxyuridine (BrdU) was used to label the proliferating cells and their differentiation was evaluated by histology and immunohistochemistry. Results: The G-CSF group showed significantly better motor function recovery than the control group, and the effect lasted up to 14 days after TBI. Moreover, the G-CSF group exhibited a greater increase in the number of BrdU-positive cells compared with the control group. The G-CSF group also had a significantly higher number of DCX-positive cells in the ipsilateral subventricular zone (SVZ) than the control group. Conclusions: These data suggest that the beneficial effect of delivering G-CSF via an osmotic pump may improve the motor function and enhance neurogenesis in the SVZ of the injured brain.
C1 [Chen, Ying-Ju; Chen, Shen-Ying; Cheng, Fu-Chou] Taichung Vet Gen Hosp, Dept Med Res, Stem Cell Ctr, Taichung 407, Taiwan.
   [Yang, Dar-Yu] Chang Bing Chwan Mem Hosp, Dept Neurosurg, Changhua, Taiwan.
   [Chen, Ying-Ju; Wang, Ming-Fu; Chen, Shen-Ying] Providence Univ, Dept Food & Nutr, Taichung, Taiwan.
   [Pan, Hung-Chuan] Taichung Vet Gen Hosp, Dept Neurosurg, Taichung 407, Taiwan.
RP Cheng, FC (通讯作者)，Taichung Vet Gen Hosp, Dept Med Res, Stem Cell Ctr, 160,Sec 3,Taichung Port Rd, Taichung 407, Taiwan.
EM fucheng@vghtc.gov.tw
FU Taichung Veterans General Hospital and Providence University [TCVGH-PU-978107]
CR Baron R, 2008, FASEB J, V22, P2843, DOI 10.1096/fj.08-105866
   Cao X, 2006, J NEUROCHEM, V99, P861, DOI 10.1111/j.1471-4159.2006.04125.x
   Chiaretti A, 2009, NEUROLOGY, V72, P609, DOI 10.1212/01.wnl.0000342462.51073.06
   Chiaretti A, 2008, J TRAUMA, V65, P80, DOI 10.1097/TA.0b013e31805f7036
   Conley R, 2006, CURR MED RES OPIN, V22, P1879, DOI 10.1185/030079906X132613
   Cooper J, 2007, J NEUROSCI METH, V160, P269, DOI 10.1016/j.jneumeth.2006.09.014
   Finnie J, 2002, VET PATHOL, V39, P679, DOI 10.1354/vp.39-6-679
   Fujimoto S, 2004, NEUROSCI BIOBEHAV R, V28, P365, DOI 10.1016/j.neubiorev.2004.06.002
   Hamm R, 1994, J NEUROTRAUM, V11, P187, DOI 10.1089/neu.1994.11.187
   Huang H, 2007, NEUROBIOL AGING, V28, P1258, DOI 10.1016/j.neurobiolaging.2006.05.037
   Jung K, 2006, BRAIN RES, V1073, P190, DOI 10.1016/j.brainres.2005.12.037
   Laurer H, 1999, CURR OPIN NEUROL, V12, P715, DOI 10.1097/00019052-199912000-00010
   Lee S, 2008, BRAIN RES, V1194, P130, DOI 10.1016/j.brainres.2007.11.058
   Lee S, 2005, BRAIN RES, V1058, P120, DOI 10.1016/j.brainres.2005.07.076
   Lu C, 2006, BIOCHEM SOC T, V34, P1327, DOI 10.1042/BST0341327
   Nygren J, 2006, STROKE, V37, P2824, DOI 10.1161/01.STR.0000244769.39952.90
   Paredes J, 2000, BRAIN RES, V887, P157, DOI 10.1016/S0006-8993(00)02972-3
   Ramaswamy S, 2005, BRAIN RES, V1053, P38, DOI 10.1016/j.brainres.2005.06.042
   Ren J, 2005, CNS NEUROL DISORD-DR, V4, P121, DOI 10.2174/1568007053544101
   Rice A, 2003, EXP NEUROL, V183, P406, DOI 10.1016/S0014-4886(03)00241-3
   Rola R, 2006, EXP NEUROL, V202, P189, DOI 10.1016/j.expneurol.2006.05.034
   Sakowitz O, 2006, ACTA NEUROCHIR SUPPL, V96, P139
   Schneider A, 2005, CELL CYCLE, V4, P1753, DOI 10.4161/cc.4.12.2213
   Schneider A, 2005, J CLIN INVEST, V115, P2083, DOI 10.1172/JCI23559
   Sehara Y, 2007, BRAIN RES, V1151, P142, DOI 10.1016/j.brainres.2007.01.149
   Sheibani N, 2004, CRIT CARE MED, V32, P2274, DOI 10.1097/01.CCM.0000145998.11686.ED
   Shyu W, 2004, CIRCULATION, V110, P1847, DOI 10.1161/01.CIR.0000142616.07367.66
   Solaroglu I, 2006, STROKE, V37, P1123, DOI 10.1161/01.STR.0000208205.26253.96
   Urrea C, 2007, RESTOR NEUROL NEUROS, V25, P65
   Vink R, 2003, NEUROSCI LETT, V336, P41, DOI 10.1016/S0304-3940(02)01244-2
   Volmar C, 2008, CYTOKINE, V42, P336, DOI 10.1016/j.cyto.2008.03.007
   Whittlesey K, 2004, EXP NEUROL, V190, P1, DOI 10.1016/j.expneurol.2004.06.020
   Yang S, 2008, STROKE, V39, P2079, DOI 10.1161/STROKEAHA.107.508911
NR 33
TC 24
Z9 24
U1 0
U2 4
PU MANEY PUBLISHING
PI LEEDS
PA STE 1C, JOSEPHS WELL, HANOVER WALK, LEEDS LS3 1AB, W YORKS, ENGLAND
SN 0161-6412
EI 
J9 NEUROL RES
PD DEC 15
PY 2010
VL 32
IS 10
BP 1041
EP 1049
DI 10.1179/016164110X12807570510013
PG 9
WC Clinical Neurology; Neurosciences
SC Neurosciences & Neurology
GA 670LD
UT WOS:000283422300005
PM 20810026
ER

PT J
AU Khedr, EM
   Etraby, AE
   Hemeda, M.
   Nasef, AM
   Razek, AAE
AF Khedr, E
   Etraby, A
   Hemeda, M
   Nasef, A
   Razek, A
TI Long-term effect of repetitive transcranial magnetic stimulation on motor function recovery after acute ischemic stroke
SO ACTA NEUROLOGICA SCANDINAVICA
LA English
DT Article
DE repetitive transcranial magnetic stimulation; stroke; neuroplasticity; cortical excitability
ID poststroke; management; trial; scale
AB Objective - Although there is evidence for short term benefits of rTMS in stroke, longer term effects have not been reported. The aim of the study was to evaluate the effect of two different frequencies of rTMS on motor recovery and on cortical excitability up to 1 year post-treatment. Methods - Forty-eight patients with acute ischemic stroke were randomly classified into three groups. The first two groups received real rTMS over motor cortex (3 and 10 Hz respectively) of the affected hemisphere and the third group received sham stimulation of the same site, daily for five consecutive days. Disability was assessed before, after fifth sessions, and then after 1, 2, 3 and 12 months. Cortical excitability was assessed for both hemispheres before and after the second and fifth sessions. Results - A significant 'rTMS x time' interaction was obtained indicating that real and sham rTMS had different effects on rating scales. This was because real rTMS produced greater improvement than sham that was evident even at one year follow-up. These improvements were associated with changes in cortical excitability over the period of treatment. Conclusion - These results confirm that real rTMS over motor cortex can enhance and maintain recovery and may be a useful add on therapy in treatment of acute stroke patients.
C1 [Khedr, E. M.] Assiut Univ Hosp, Dept Neurol, Assiut, Egypt.
   [Etraby, A. E.; Hemeda, M.; Nasef, A. M.; Razek, A. A. E.] Ain Shams Univ Hosp, Dept Neurol, Cairo, Egypt.
RP Khedr, EM (通讯作者)，Assiut Univ Hosp, Dept Neurol, Assiut, Egypt.
EM emankhedr99@yahoo.com
CR Adams R, 1987, STROKE, V18, P665, DOI 10.1161/01.STR.18.3.665
   Brott T, 1989, STROKE, V20, P864, DOI 10.1161/01.STR.20.7.864
   Feigin V, 2007, INT J STROKE, V2, P138
   Fregni F, 2006, STROKE, V37, P2115, DOI 10.1161/01.STR.0000231390.58967.6b
   Khedr E, 2009, ACTA NEUROL SCAND, V119, P155, DOI 10.1111/j.1600-0404.2008.01093.x
   Khedr E, 2005, NEUROLOGY, V65, P466, DOI 10.1212/01.wnl.0000173067.84247.36
   Kim Y, 2006, STROKE, V37, P1471, DOI 10.1161/01.STR.0000221233.55497.51
   Lavados P, 2007, LANCET NEUROL, V6, P362, DOI 10.1016/S1474-4422(07)70003-0
   Lefaucheur J, 2007, ADV BIOL PSYCHIAT, V23, P134
   Liepert J, 2000, ACTA NEUROL SCAND, V101, P321, DOI 10.1034/j.1600-0404.2000.90337a.x
   Mally J, 2008, BRAIN RES BULL, V76, P388, DOI 10.1016/j.brainresbull.2007.11.019
   Naidech A, 2003, J LA STATE MED SOC, V155, P99
   Palliyath S, 2000, ELECTROMYOGR CLIN NEUROPHYSIOL, V40, P315
   Rankin J, 1957, SCOTT MED J, V2, P200
   Takeuchi N, 2005, STROKE, V36, P2681, DOI 10.1161/01.STR.0000189658.51972.34
   Talelli P, 2007, CLIN NEUROPHYSIOL, V118, P333, DOI 10.1016/j.clinph.2006.10.014
   Ward N, 2004, ARCH NEUROL-CHICAGO, V61, P1844, DOI 10.1001/archneur.61.12.1844
   Wassermann EM, 1998, ELECTROENCEPHALOGR C, V108, P1
   Zweifler R, 2003, SOUTH MED J, V96, P380, DOI 10.1097/01.SMJ.0000063467.75456.7A
NR 19
TC 134
Z9 157
U1 1
U2 14
PU WILEY-BLACKWELL PUBLISHING, INC
PI MALDEN
PA COMMERCE PLACE, 350 MAIN ST, MALDEN 02148, MA USA
SN 0001-6314
EI 
J9 ACTA NEUROL SCAND
PD JAN 15
PY 2010
VL 121
IS 1
BP 30
EP 37
DI 10.1111/j.1600-0404.2009.01195.x
PG 8
WC Clinical Neurology
SC Neurosciences & Neurology
GA 533PA
UT WOS:000272835500007
PM 19678808
ER

PT J
AU Nijland, Rinske
   Van wegen, Erwin
   Verbunt, Jeanine
   Van wijk, Renske
   Van kordelaar, Joost
   Kwakkel, Gert
AF Nijland, Rinske
   Van wegen, Erwin
   Verbunt, Jeanine
   Van wijk, Renske
   Van kordelaar, Joost
   Kwakkel, Gert
TI A COMPARISON OF TWO VALIDATED TESTS FOR UPPER LIMB FUNCTION AFTER STROKE: THE WOLF MOTOR FUNCTION TEST AND THE ACTION RESEARCH ARM TEST
SO JOURNAL OF REHABILITATION MEDICINE
LA English
DT Article
DE stroke; rehabilitation; upper extremity; outcome measure
ID upper extremity function; outcome measure; reliability; rehabilitation; agreement
AB Objective: To investigate the concurrent validity between the Action Research Arm Test (ARAT) and the Wolf Motor Function Test (WMFT) and to compare their reproducibility, internal consistency and floor and ceiling effects in the same sample of stroke patients. Methods: Forty patients participated in this study. Concurrent validity was determined with Spearman's rank correlation coefficients. Reproducibility was assessed with intraclass correlation coefficients (ICCs) and Bland-Altman plots, internal consistency by means of Cronbach's alphas, and floor and ceiling effects were considered to be present if more than 20% of patients fell outside a preliminary set lower and upper boundary. Results: Spearman's rank correlation coefficients ranged from 0.70 to 0.86. ICCs for inter-rater and intra-rater reliability ranged from 0.92 to 0.97. Bland-Altman plots showed a less stable way of scoring for the WMFT, compared with the ARAT. Cronbach's alpha was > 0.98 for both scales. No floor and ceiling effects were found. Conclusion: The present study showed good clinimetric properties for both assessments. The high concurrent validity suggests that ARAT and WMFT have significant overlap with regard to the underlying construct that is being measured.
C1 [Nijland, Rinske; van Wegen, Erwin; van Kordelaar, Joost; Kwakkel, Gert] Vrije Univ Amsterdam Med Ctr, Dept Rehabil Med, Res Inst MOVE, NL-1081 HV Amsterdam, Netherlands.
   [Kwakkel, Gert] Univ Med Ctr, Rudolf Magnus Inst Neurosci, Dept Rehabil Med, Utrecht, Netherlands.
   [Verbunt, Jeanine; van Wijk, Renske] Adelante Ctr Expertise Rehabil & Audiol, Hoensbroek, Netherlands.
   [Verbunt, Jeanine] Maastricht Univ, Res Sch CAPHRI, Maastricht, Netherlands.
RP van Wegen, E (通讯作者)，Vrije Univ Amsterdam Med Ctr, Dept Rehabil Med, Res Inst MOVE, Boelelaan 1117, NL-1081 HV Amsterdam, Netherlands.
EM e.vanwegen@vamc.nl
FU ZonMw [89000001]
CR [anonymous] , 1986, DESIGN ANAL CLIN EXP, V0, P0
   Ashford S, 2008, J REHABIL MED, V40, P787, DOI 10.2340/16501977-0276
   Bland J, 1986, LANCET, V1, P307, DOI 10.1016/s0140-6736(86)90837-8
   Bogard K, 2009, NEUROREHAB NEURAL RE, V23, P422, DOI 10.1177/1545968308331141
   De VH, 2006, J CLIN EPIDEMIOL, V59, P1033, DOI 10.1016/j.jclinepi.2005.10.015
   Donaldson C, 2006, CLIN REHABIL, V20, P459, DOI 10.1191/0269215506cr964xx
   Kwakkel G, 2008, BMC NEUROL, V8, P0, DOI 10.1186/1471-2377-8-49
   Levin M, 2009, NEUROREHAB NEURAL RE, V23, P313, DOI 10.1177/1545968308328727
   Lin J, 2009, PHYS THER, V89, P840, DOI 10.2522/ptj.20080285
   Lyle R, 1981, INT J REHABIL RES, V4, P483, DOI 10.1097/00004356-198112000-00001
   Morris D, 2001, ARCH PHYS MED REHAB, V82, P750, DOI 10.1053/apmr.2001.23183
   Munro B, 2000, STAT METHODS HLTH CA, Vfourth, P0
   Salter K, 2005, DISABIL REHABIL, V27, P191, DOI 10.1080/09638280400008537
   Shrout P, 1979, PSYCHOL BULL, V86, P420, DOI 10.1037/0033-2909.86.2.420
   Terwee C, 2007, J CLIN EPIDEMIOL, V60, P34, DOI 10.1016/j.jclinepi.2006.03.012
   Van DLJ, 2002, CLIN REHABIL, V16, P646, DOI 10.1191/0269215502cr534oa
   Van DLJ, 2001, ARCH PHYS MED REHAB, V82, P14, DOI 10.1053/apmr.2001.18668
   Wolf S, 2001, STROKE, V32, P1635, DOI 10.1161/01.STR.32.7.1635
   Wolf S, 2005, NEUROREHAB NEURAL RE, V19, P194, DOI 10.1177/1545968305276663
   *worldhealthorganization , 2007, ICF CY INT CLASS FUN, V0, P0
   Yozbatiran N, 2008, NEUROREHAB NEURAL RE, V22, P78, DOI 10.1177/1545968307305353
NR 21
TC 72
Z9 78
U1 1
U2 15
PU FOUNDATION REHABILITATION INFORMATION
PI UPPSALA
PA TRADGARDSGATAN 14, UPPSALA, SE-753 09, SWEDEN
SN 1650-1977
EI 
J9 J REHABIL MED
PD JUL 15
PY 2010
VL 42
IS 7
BP 694
EP 696
DI 10.2340/16501977-0560
PG 3
WC Rehabilitation; Sport Sciences
SC Rehabilitation; Sport Sciences
GA 629ZK
UT WOS:000280240100014
PM 20603702
ER

PT J
AU Cooke, EV
   Tallis, RC
   Clark, Allan
   Pomeroy, VM
AF Cooke, Emma
   Tallis, Raymond
   Clark, Allan
   Pomeroy, Valerie
TI Efficacy of Functional Strength Training on Restoration of Lower-Limb Motor Function Early After Stroke: Phase I Randomized Controlled Trial
SO NEUROREHABILITATION AND NEURAL REPAIR
LA English
DT Article
DE stroke; rehabilitation; physical therapy; exercise; walking
ID rehabilitation; performance; speed; brain; time
AB After stroke, physiotherapy can promote brain reorganization and motor recovery. Combining muscle strength and functional training (functional strength training, FST) may be beneficial. The aim of the authors was to compare FST with conventional physiotherapy (CPT) while controlling for the potential confounder of therapy intensity in a multicenter, randomized controlled observer-blind trial. The mean age of the participants was 68.3 (standard deviation [SD] = 12.03) years at a mean of 34 (SD = 20) days after stroke, with mean peak paretic knee extension torque (torque) of 22 (SD = 25) Nm. The estimated sample size was 102 to detect a between-group difference of 0.2 m/s in walking speed. After baseline measures, participants were allocated randomly to CPT or CPT + CPT or CPT + FST for 6 weeks. Additional experimental therapy was provided for up to I hour a day, 4 times each week. Outcomes were measured 6 weeks after baseline and at follow-up 12 weeks thereafter. Measures included walking speed, knee extensor torque, and functional mobility (Rivermead). At outcome, both extraintensity groups showed greater increases in walking speed than the CPT group, but this reached significance only for the CPT + CPT group (P = .031). The CPT + CPT group also had a greater number of participants who walked at 0.8 m/s or above. No significant differences were observed for torque about the knee or for the Rivermead score. At follow-up, no significant differences were observed. These phase I results justify a subsequent trial of CPT + CPT versus CPT + FST
C1 [Clark, Allan; Pomeroy, Valerie M.] Univ E Anglia, Hlth & Social Sci Res Inst, Norwich NR4 7TJ, Norfolk, England.
   [Cooke, Emma V.] St Georges Univ London, Acad Dept Geriatr Med, London, England.
RP Pomeroy, VM (通讯作者)，Univ E Anglia, Hlth & Social Sci Res Inst, Queens Bldg, Norwich NR4 7TJ, Norfolk, England.
EM v.pomeroy@uea.ac.uk
FU The Healthcare Foundation; Dowager Countess Eleanor Peel Trust
CR [anonymous] , 1996, GAIT POSTURE, V0, P0, DOI DOI 10.1016/0966-6362(96)01063-6
   [anonymous] , 2008, NAT CLIN GUID STROK, V0, P0
   Bowden M, 2008, NEUROREHAB NEURAL RE, V22, P672, DOI 10.1177/1545968308318837
   Brooks R, 1996, HEALTH POLICY, V37, P53, DOI 10.1016/0168-8510(96)00822-6
   Cooke E, 2007, THESIS ST GEORGES U, V0, P0
   Cramer S, 2008, ANN NEUROL, V63, P549, DOI 10.1002/ana.21412
   De WL, 2005, STROKE, V36, P1977, DOI 10.1161/01.STR.0000177871.59003.e3
   Dickstein R, 2008, NEUROREHAB NEURAL RE, V22, P649, DOI 10.1177/1545968308315997
   Donaldson C, 2009, NEUROREHAB NEURAL RE, V23, P389, DOI 10.1177/1545968308326635
   French B, 2007, COCHRANE DB SYST REV, V0, P0, DOI DOI 10.1002/14651858.CD006073.pub2
   Gauthier L, 2008, STROKE, V39, P1520, DOI 10.1161/STROKEAHA.107.502229
   Kollen B, 2009, STROKE, V40, P0, DOI 10.1161/STROKEAHA.108.533828
   Kwakkel G, 2004, STROKE, V35, P2529, DOI 10.1161/01.STR.0000143153.76460.7d
   Kwakkel G, 1999, LANCET, V354, P191, DOI 10.1016/S0140-6736(98)09477-X
   Lennon S, 2000, DISABIL REHABIL, V22, P833, DOI 10.1080/09638280050207884
   Morris S, 2004, CLIN REHABIL, V18, P27, DOI 10.1191/0269215504cr699oa
   Nilsson L, 2001, CLIN REHABIL, V15, P515, DOI 10.1191/026921501680425234
   Olivetti L, 2007, AUST J PHYSIOTHER, V53, P147, DOI 10.1016/S0004-9514(07)70021-1
   Pollock A, 2007, COCHRANE DB SYST REV, V1, P0
   Pomeroy V, 2005, NEUROREHAB NEURAL RE, V19, P350, DOI 10.1177/1545968305280581
   Pound P, 1994, CLIN REHABIL, V8, P7, DOI 10.1177/026921559400800102
   Winstein C, 2004, ARCH PHYS MED REHAB, V85, P620, DOI 10.1016/j.apmr.2003.06.027
   Yang Y, 2006, CLIN REHABIL, V20, P860, DOI 10.1177/0269215506070701
NR 23
TC 53
Z9 54
U1 0
U2 13
PU SAGE PUBLICATIONS INC
PI THOUSAND OAKS
PA 2455 TELLER RD, THOUSAND OAKS, CA 91320 USA
SN 1545-9683
EI 
J9 NEUROREHAB NEURAL RE
PD JAN 15
PY 2010
VL 24
IS 1
BP 88
EP 96
DI 10.1177/1545968309343216
PG 9
WC Clinical Neurology; Rehabilitation
SC Neurosciences & Neurology; Rehabilitation
GA 539LE
UT WOS:000273255100010
PM 19704158
ER

PT J
AU Emara, TH
   Moustafa, RR
   Elnahas, NM
   Elganzoury, AM
   Abdo, TA
   Mohamed, SA
   Eletribi, MA
AF Emara, T
   Moustafa, R
   Elnahas, N
   Elganzoury, A
   Abdo, T
   Mohamed, S
   Eletribi, M
TI Repetitive transcranial magnetic stimulation at 1Hz and 5Hz produces sustained improvement in motor function and disability after ischaemic stroke
SO EUROPEAN JOURNAL OF NEUROLOGY
LA English
DT Article
DE motor; recovery; rehabilitation; repetitive transcranial magnetic stimulation; stroke
ID unaffected hemisphere; controlled trial; excitability; cortex; rtm; recovery; capacity
AB Background: Repetitive transcranial magnetic stimulation (rTMS) is a simple and non-invasive method of augmenting motor recovery after stroke, probably mediated by restoring inter-hemispheric activation balance. This placebo-controlled pilot study examined the possible benefit of stimulating the lesioned hemisphere (5-Hz rTMS) or inhibiting the contra-lesional hemisphere (1-Hz rTMS) on clinical recovery of motor function in patients with ischaemic stroke and assessed the sustainability of the response. Methods: Sixty patients with ischaemic stroke (> 1 month from onset) with mild-to-moderate hemiparesis were randomized to receive 10 daily sessions of either sham rTMS, 5-Hz ipsi-lesional rTMS or 1-Hz contra-lesional rTMS, in addition to a standard physical therapy protocol. Serial assessments were made over a period of 12 weeks by the thumb-index finger tapping test (FT), Activity Index (AI) score and the modified Rankin Scale (mRS). Results: In contrast to control patients, those receiving active rTMS as ipsi-lesional 5-Hz stimulation or 1-Hz contra-lesional stimulation showed statistically significant improvement on the FT test, AI scores and mRS score at 2 weeks, and the effect was sustained over the 12-week observation period. No significant adverse events were observed during treatment in either group. Conclusions: Repetitive TMS has beneficial effects on motor recovery that can be translated to clinically meaningful improvement in disability in patients with post-stroke hemiparesis, with a well-sustained effect. The similarity of inhibitory and stimulatory rTMS in producing these effects supports the inter-hemispheric balance hypothesis and encourages further research into their use in long-term neurorehabilitation programmes of patients with stroke.
C1 [Emara, T. H.; Moustafa, R. R.; ElNahas, N. M.; Abdo, T. A.; Mohamed, S. A.; ElEtribi, M. A.] Ain Shams Univ, Dept Neurol & Psychiat, Cairo, Egypt.
   [ElGanzoury, A. M.] Ain Shams Univ, Dept Phys Med Rheumatol & Rehabil, Cairo, Egypt.
RP ElEtribi, MA (通讯作者)，Ain Shams Univ Hosp, Dept Neurol, Cairo, Egypt.
EM etribima@yahoo.com
CR Alonso-alonso M, 2007, CEREBROVASC DIS, V24 Suppl 1, P157, DOI 10.1159/000107392
   Calautti C, 2007, NEUROIMAGE, V34, P322, DOI 10.1016/j.neuroimage.2006.08.026
   Fregni F, 2005, NEUROREPORT, V16, P1551, DOI 10.1097/01.wnr.0000177010.44602.5e
   Fregni F, 2006, STROKE, V37, P2115, DOI 10.1161/01.STR.0000231390.58967.6b
   Hamrin E, 1982, SCAND J REHABIL MED, V14, P93
   Hiscock A, 2008, NEUROREHAB NEURAL RE, V22, P228, DOI 10.1177/1545968307307115
   Hummel F, 2006, LANCET NEUROL, V5, P708, DOI 10.1016/S1474-4422(06)70525-7
   Khedr E, 2005, NEUROLOGY, V65, P466, DOI 10.1212/01.wnl.0000173067.84247.36
   Kim Y, 2006, STROKE, V37, P1471, DOI 10.1161/01.STR.0000221233.55497.51
   Kwakkel G, 2004, RESTOR NEUROL NEUROS, V22, P281
   Lefaucheur J, 2006, NEUROPHYSIOL CLIN, V36, P105, DOI 10.1016/j.neucli.2006.08.011
   Lindmark B, 1988, SCAND J REHABIL MED, V20, P111
[truncated: 309,589 more chars]
