# Supplementary material for: Rehabilitation of motor function after stroke: A bibliometric analysis of global research from 2004 to 2022
Source: Front Aging Neurosci. 2022 Nov 2;14:1024163. doi: 10.3389/fnagi.2022.1024163 (PMC9667945; doi:10.3389/fnagi.2022.1024163)
Supplement: Supplementary file 1 [file Data_Sheet_1.zip › download2011u124.txt]

PT J
AU Jang, JH
   Song, YG
   Kim, YZ
AF Jang, Ji
   Song, Yun
   Kim, Young
TI Predictors of 30-day Mortality and 90-day Functional Recovery after Primary Pontine Hemorrhage
SO JOURNAL OF KOREAN MEDICAL SCIENCE
LA English
DT Article
DE Intracerebral Hemorrhage; Pons; Mortality; Morbidity; Outcome; Prognosis
ID intracerebral hemorrhage; clinical-manifestation; stroke; management
AB The factors related to death and functional recovery after primary pontine hemorrhage (PPH) in Koreans has not been well defined. The authors sought to identify independent predictors of death and functional recovery after PPH using data obtained at a single institute. Data were collected retrospectively on 281 patients with PPH admitted to the Stroke Unit at our hospital between January 1, 2000 and December 31, 2009. Multivariate logistic regression analysis was used to evaluate the associations between selected variables and 30-day mortality and 90-day functional recovery after PPH. One-hundred and ten patients (39.1%) died within 30 days of PPH and 27 patients (9.6%) achieved functional recovery within 90 days. By multivariate analysis, unconsciousness, dilated pupils, abnormal respiration, systolic blood pressure < 100 mmHg, hydrocephalus, and conservative treatment were found to be predictors of 30-day mortality, whereas consciousness, intact motor function, no history of hypertension or diabetes mellitus, intact eye movement, a hematoma volume of < 5 mL, no ventricular hemorrhage, and normally sized ventricle were found to be predictors of 90-day functional recovery. The present findings suggest that systolic hypotension of less than 100 mmHg may predict 30-day mortality and a history of underlying hypertension and diabetes mellitus may predict 90-day functional recovery.
C1 [Kim, Young Zoon] Sungkyunkwan Univ, Sch Med, Samsung Med Ctr, Samsung Changwon Hosp,Dept Neurosurg, Chang Won 630723, South Korea.
   [Song, Yun Gyu] Sungkyunkwan Univ, Sch Med, Samsung Changwon Hosp, Dept Radiol, Chang Won 630723, South Korea.
RP Kim, YZ (通讯作者)，Sungkyunkwan Univ, Sch Med, Samsung Med Ctr, Samsung Changwon Hosp,Dept Neurosurg, 158 Paryong Ro, Chang Won 630723, South Korea.
EM yzkim@skku.edu
CR Balci K, 2005, CLIN NEUROL NEUROSUR, V108, P36, DOI 10.1016/j.clineuro.2005.02.007
   Broderick J, 1999, STROKE, V30, P905, DOI 10.1161/01.STR.30.4.905
   Broderick J, 1993, STROKE, V24, P987, DOI 10.1161/01.STR.24.7.987
   Chung C, 1992, NEUROLOGY, V42, P830, DOI 10.1212/WNL.42.4.830
   Dziewas R, 2003, CEREBROVASC DIS, V16, P224, DOI 10.1159/000071120
   Fewel M, 2003, NEUROSURG FOCUS, V15, P0, DOI 10.3171/F0C.2003.15.4.0
   Han Y, 1985, J KOREAN NEUROSURG S, V14, P695
   Hara T, 2001, NEUROL SURG TOKYO, V29, P823
   Hong J, 1998, J KOREAN NEUROSURG S, V27, P59
   Ikehara S, 2008, STROKE, V39, P2936, DOI 10.1161/STROKEAHA.108.520288
   Jeong J, 2002, STROKE, V33, P925, DOI 10.1161/01.STR.0000013563.73522.CB
   Jung D, 2007, J KOREAN NEUROSURG S, V41, P82
   *koreanneurologicalassociation , 1993, J KOREAN MED SCI, V8, P281
   Kushner M, 1985, NEUROLOGY, V35, P637, DOI 10.1212/WNL.35.5.637
   Manno E, 2005, MAYO CLIN PROC, V80, P420, DOI 10.4065/80.3.420
   Masiyama S, 1985, J NEUROL NEUROSUR PS, V48, P658, DOI 10.1136/jnnp.48.7.658
   Murata Y, 1999, J NEUROL SCI, V167, P107, DOI 10.1016/S0022-510X(99)00150-1
   Park H, 2008, J KOREAN NEUROSURG S, V43, P16, DOI 10.3340/jkns.2008.43.1.16
   Rabinstein A, 2004, CEREBROVASC DIS, V17, P66, DOI 10.1159/000073900
   Vanswieten J, 1988, STROKE, V19, P604, DOI 10.1161/01.STR.19.5.604
   Wessels T, 2004, AM J NEURORADIOL, V25, P257
   Wijdicks E, 1997, NEUROLOGY, V49, P1342, DOI 10.1212/WNL.49.5.1342
NR 22
TC 28
Z9 35
U1 0
U2 6
PU KOREAN ACAD MEDICAL SCIENCES
PI SEOUL
PA 302 75 DONG DU ICHON, DONG YONGSAN KU, SEOUL 140 031, SOUTH KOREA
SN 1011-8934
EI 
J9 J KOREAN MED SCI
PD JAN 15
PY 2011
VL 26
IS 1
BP 100
EP 107
DI 10.3346/jkms.2011.26.1.100
PG 8
WC Medicine, General & Internal
SC General & Internal Medicine
GA 702JB
UT WOS:000285889300016
PM 21218037
ER

PT J
AU Theilig, Steven
   Podubecka, Jitka
   Boesl, Kathrin
   Wiederer, Ralf
   Nowak, DA
AF Theilig, Steven
   Podubecka, Jitka
   Boesl, Kathrin
   Wiederer, Ralf
   Nowak, Dennis
TI Functional neuromuscular stimulation to improve severe hand dysfunction after stroke: Does inhibitory rTMS enhance therapeutic efficiency?
SO EXPERIMENTAL NEUROLOGY
LA English
DT Article
DE Hand dysfunction; Dexterity; Stroke; Electrical neuromuscular stimulation; Cortical excitability
ID transcranial magnetic stimulation; primary motor cortex; cerebral-artery stroke; electrical-stimulation; ischemic-stroke; recovery; wrist; trial; epidemiology; excitability
AB Background: Novel strategies to improve hand function after stroke are needed. Electromyography-triggered functional neuromuscular stimulation (EMG-FNMS) and repetitive transcranial magnetic stimulation (rTMS) are promising techniques to facilitate recovery of sensory-motor hand dysfunction after stroke. Objective: To investigate if 1 Hz rTMS over the contralesional primary motor cortex enhances the effectiveness of EMG-triggered FNMS of the hand and finger extensors to improve severe sensory-motor hand dysfunction after stroke. Methods: 24 subjects with a first stroke received 10 daily sessions of 20 min EMG-triggered FNMS of the hand and finger extensors of the affected forearm preceded by 15 min of either 1 Hz rTMS (rTMS group, n = 12) or sham rTMS (control group, n = 12) over the contralesional primary motor cortex. Prior to and after each intervention motor function and spasticity were rated at both hands, and cortical excitability of the contralesional primary motor cortex was assessed. Results: Motor function and spasticity of the affected hand were significantly improved by either intervention, whereas behavioural measures of the unaffected hand did not change. There were no significant differences between both intervention groups. Improvement of motor function of the affected hand was positively correlated with cortical excitability of the contralesional primary motor cortex after EMG-triggered FNMS preceded by 1 Hz rTMS. Conclusions: 1 Hz rTMS does not enhance the general effectiveness of EMG-FNMS to the wrist and finger extensors of the affected forearm after stroke. Motor recovery of the severely affected hand after stroke appears to depend on excitability of the contralesional primary motor cortex. (C) 2011 Elsevier Inc. All rights reserved.
C1 [Theilig, Steven; Podubecka, Jitka; Boesl, Kathrin; Wiederer, Ralf; Nowak, Dennis A.] Neurol Fachklin Kipfenberg, Kipfenberg, Germany.
   [Nowak, Dennis A.] Univ Marburg, Neurol Univ Klin, Marburg, Germany.
RP Nowak, DA (通讯作者)，Neurol Klin Kipfenberg, Kindingerstra 13, D-85110 Kipfenberg, Germany.
EM dennis.nowak@neurologie-kipfenberg.de
CR Adkins D, 2006, EXP NEUROL, V200, P356, DOI 10.1016/j.expneurol.2006.02.131
   Alon G, 2007, NEUROREHAB NEURAL RE, V21, P207, DOI 10.1177/1545968306297871
   Ameli M, 2009, ANN NEUROL, V66, P298, DOI 10.1002/ana.21725
   Beck A, 1961, ARCH GEN PSYCHIAT, V4, P561, DOI 10.1001/archpsyc.1961.01710120031004
   Bolton D, 2004, J NEUROL SCI, V223, P121, DOI 10.1016/j.jns.2004.05.005
   Bonita R, 1988, STROKE, V19, P1497, DOI 10.1161/01.STR.19.12.1497
   Bonita R, 1997, STROKE, V28, P1898, DOI 10.1161/01.STR.28.10.1898
   Brott T, 1989, STROKE, V20, P864, DOI 10.1161/01.STR.20.7.864
   Cauraugh J, 2000, STROKE, V31, P1360, DOI 10.1161/01.STR.31.6.1360
   Crovitz H, 1962, AM J PSYCHOL, V75, P271, DOI 10.2307/1419611
   De KJ, 2004, AM J PHYS MED REHAB, V83, P592, DOI 10.1097/01.PHM.0000133435.61610.55
   Devanne H, 1997, EXP BRAIN RES, V114, P329, DOI 10.1007/PL00005641
   Di LV, 2008, CLIN NEUROPHYSIOL, V119, P715, DOI 10.1016/j.clinph.2007.11.049
   Di LV, 2010, CEREB CORTEX, V20, P1523, DOI 10.1093/cercor/bhp216
   Feigin V, 2003, LANCET NEUROL, V2, P43, DOI 10.1016/S1474-4422(03)00266-7
   Feys H, 2004, STROKE, V35, P924, DOI 10.1161/01.STR.0000121645.44752.f7
   Fitzgerald P, 2002, CLIN NEUROPHYSIOL, V113, P1136, DOI 10.1016/S1388-2457(02)00145-1
   Grefkes C, 2010, NEUROIMAGE, V50, P233, DOI 10.1016/j.neuroimage.2009.12.029
   Hsu S, 2010, STROKE, V41, P821, DOI 10.1161/STROKEAHA.109.574160
   Khedr E, 2005, NEUROLOGY, V65, P466, DOI 10.1212/01.wnl.0000173067.84247.36
   Kolominsky-rabas P, 2001, STROKE, V32, P2735, DOI 10.1161/hs1201.100209
   Mangold S, 2009, NEUROREHAB NEURAL RE, V23, P184, DOI 10.1177/1545968308324548
   Mansur C, 2005, NEUROLOGY, V64, P1802, DOI 10.1212/01.WNL.0000161839.38079.92
   *med RC, 1976, AIDS EX PER NERV SYS, V0, P0
   Medink A, 2008, CLIN REHABIL, V22, P291, DOI 10.1177/0269215507083368
   Nelles G, 1998, STROKE, V29, P1182, DOI 10.1161/01.STR.29.6.1182
   Netz J, 1997, BRAIN, V120, P1579, DOI 10.1093/brain/120.9.1579
   Nowak D, 2008, ARCH NEUROL-CHICAGO, V65, P741, DOI 10.1001/archneur.65.6.741
   Nowak D, 2007, EUR J NEUROSCI, V25, P3173, DOI 10.1111/j.1460-9568.2007.05551.x
   Nowak D, 2009, NEUROREHAB NEURAL RE, V23, P641, DOI 10.1177/1545968309336661
   Ohare A, 1999, DEV MED CHILD NEUROL, V41, P597, DOI 10.1017/S0012162299001255
   Oujamaa L, 2009, ANNALS OF PHYSICAL AND REHABILITATION MEDICINE, V52, P269, DOI 10.1016/j.rehab.2008.10.003
   Patrick E, 2006, CLIN REHABIL, V20, P173, DOI 10.1191/0269215506cr922oa
   Powell J, 1999, STROKE, V30, P1384, DOI 10.1161/01.STR.30.7.1384
   Raghavan P, 2010, J NEUROPHYSIOL, V103, P3034, DOI 10.1152/jn.00936.2009
   Rossini P, 2007, NEUROLOGY, V68, P484, DOI 10.1212/01.wnl.0000250268.13789.b2
   Schenkenberg T, 1980, NEUROLOGY, V30, P509, DOI 10.1212/WNL.30.5.509
   Takeuchi N, 2005, STROKE, V36, P2681, DOI 10.1161/01.STR.0000189658.51972.34
   Tardieu G, 1954, REV NEUROL, V91, P143
   Wolf S, 2001, STROKE, V32, P1635, DOI 10.1161/01.STR.32.7.1635
   Yozbatiran N, 2006, CLIN REHABIL, V20, P4, DOI 10.1191/0269215506cr928oa
NR 41
TC 46
Z9 58
U1 1
U2 13
PU ACADEMIC PRESS INC ELSEVIER SCIENCE
PI SAN DIEGO
PA 525 B ST, STE 1900, SAN DIEGO, CA 92101-4495 USA
SN 0014-4886
EI 
J9 EXP NEUROL
PD JUL 15
PY 2011
VL 230
IS 1
BP 149
EP 155
DI 10.1016/j.expneurol.2011.04.010
PG 7
WC Neurosciences
SC Neurosciences & Neurology
GA 781BT
UT WOS:000291906300018
PM 21524650
ER

PT J
AU Riley, JD
   Le, Vu
   Der-yeghiaian, Lucy
   See, Jill
   Newton, JM
   Ward, NS
   Cramer, SC
AF Riley, Jeff
   Le, Vu
   Der-yeghiaian, Lucy
   See, Jill
   Newton, Jennifer
   Ward, Nick
   Cramer, Steven
TI Anatomy of Stroke Injury Predicts Gains From Therapy
SO STROKE
LA English
DT Article
DE corticospinal tract; prediction; standardized therapy; stroke
ID induced movement therapy; multiple motor area; corticospinal tract; recovery; cortex; reorganization; organization; tractography; hemisphere; integrity
AB Background and Purpose-Many therapies are emerging that aim to improve motor function in people with stroke. Identifying key biological substrates needed for treatment gains would help to predict treatment effects and to maximize treatment impact. The current study addressed the hypothesis that behavioral gains from therapy targeting distal upper extremity are predicted by the structural integrity of key motor system white matter tracts. Methods-Twenty-three subjects with chronic left-sided stroke underwent robotic therapy targeting the distal right upper extremity. MRI was obtained at baseline and used to outline the infarct. For each subject, the degree to which stroke injured each of 4 descending white matter tracts (from the primary motor cortex, supplementary motor area, dorsal premotor cortex, and ventral premotor cortex, respectively) was determined. Correlations between tract-specific injury and behavioral gains from therapy were then examined. Results-Numerous examples were found whereby tract-specific injury predicted treatment gains. The strongest correlations pertained to stroke injury to tracts descending from the primary motor cortex and dorsal premotor cortex. Infarct volume and baseline behavior were weak predictors of treatment gains. Conclusions-Extent of injury to specific motor tracts predicts behavioral gains from treatment in subjects with chronic stroke. This supports a role for these tracts in mediating treatment effects and reinforces the importance of lesion location in stroke. Tract-specific injury was stronger than infarct volume or baseline clinical status at predicting gains, identifies subjects with sufficient biological substrate to improve from therapy, and so might be useful as an entry criterion in repair-based trials. (Stroke. 2011; 42: 421-426.)
C1 [Riley, Jeff D.; Le, Vu; Der-Yeghiaian, Lucy; See, Jill; Cramer, Steven C.] Univ Calif Irvine, Dept Neurol, Irvine, CA 92717 USA.
   [Riley, Jeff D.; Le, Vu; Der-Yeghiaian, Lucy; See, Jill; Cramer, Steven C.] Univ Calif Irvine, Dept Anat & Neurobiol, Irvine, CA 92717 USA.
   [Newton, Jennifer M.] Trinity Coll Dublin, Dept Med Gerontol, Dublin, Ireland.
   [Ward, Nick S.] UCL Inst Neurol, Sobell Dept Motor Neurosci & Movement Disorders, London, England.
RP Cramer, SC (通讯作者)，Univ Calif, Irvine Med Ctr, 101 City Dr S,Bldg 53,Room 203, Orange, CA 92868 USA.
EM scramer@uci.edu
FU National Center of Research Resources [5M011 RR-00827-29]; US Public Health Service; GlaxoSmithKline; Stem Cell Therapeutics;  [R24 HD050821];  [R01 NS059909]; EUNICE KENNEDY SHRIVER NATIONAL INSTITUTE OF CHILD HEALTH & HUMAN DEVELOPMENT [R24HD050821] Funding Source: NIH RePORTER; NATIONAL CENTER FOR RESEARCH RESOURCES [M01RR000827] Funding Source: NIH RePORTER; NATIONAL INSTITUTE OF NEUROLOGICAL DISORDERS AND STROKE [R01NS059909] Funding Source: NIH RePORTER
CR Agrell B, 1989, STROKE, V20, P1190, DOI 10.1161/01.STR.20.9.1190
   Alexander M, 1992, BRAIN, V115, P87, DOI 10.1093/brain/115.1.87
   Boudrias M, 2010, CEREB CORTEX, V20, P169, DOI 10.1093/cercor/bhp084
   Crafton K, 2003, BRAIN, V126, P1650, DOI 10.1093/brain/awg159
   Dawes H, 2008, EXP BRAIN RES, V186, P325, DOI 10.1007/s00221-007-1237-0
   Der-yeghiaian L, 2009, STROKE, V40, P0
   Donoghue J, 1994, J CLIN NEUROPHYSIOL, V11, P382
   Fries W, 1993, BRAIN, V116, P369, DOI 10.1093/brain/116.2.369
   Galea M, 1994, CEREB CORTEX, V4, P166, DOI 10.1093/cercor/4.2.166
   Gauthier L, 2008, STROKE, V39, P1520, DOI 10.1161/STROKEAHA.107.502229
   Gresham G, 1995, TREATING TOBACCO USE, V0, P0
   He S, 1993, J NEUROSCI, V13, P952
   Kunimatsu A, 2007, J MAGN RESON IMAGING, V26, P1399, DOI 10.1002/jmri.20945
   Lie C, 2004, STROKE, V35, P86, DOI 10.1161/01.STR.0000106912.09663.EB
   Liepert J, 1998, NEUROSCI LETT, V250, P5, DOI 10.1016/S0304-3940(98)00386-3
   Lindenberg R, 2010, NEUROLOGY, V74, P280, DOI 10.1212/WNL.0b013e3181ccc6d9
   Nelles M, 2008, AM J NEURORADIOL, V29, P488, DOI 10.3174/ajnr.A0855
   Newton J, 2006, BRAIN, V129, P1844, DOI 10.1093/brain/awl106
   Passingham RE, 1993, FRONTAL LOBES VOLUNT, V0, P0
   Rathore S, 2002, STROKE, V33, P2718, DOI 10.1161/01.STR.0000035286.87503.31
   Sawaki L, 2008, NEUROREHAB NEURAL RE, V22, P505, DOI 10.1177/1545968308317531
   Schaechter J, 2008, NEUROIMAGE, V39, P1370, DOI 10.1016/j.neuroimage.2007.09.071
   Stinear C, 2007, BRAIN, V130, P170, DOI 10.1093/brain/awl333
   Takahashi C, 2008, BRAIN, V131, P425, DOI 10.1093/brain/awm311
   Tardy J, 2006, NEUROIMAGE, V33, P913, DOI 10.1016/j.neuroimage.2006.07.014
   Thomalla G, 2004, NEUROIMAGE, V22, P1767, DOI 10.1016/j.neuroimage.2004.03.041
   Wolf S, 2007, PHYS THER, V87, P1212, DOI 10.2522/ptj.20060355
NR 27
TC 152
Z9 158
U1 1
U2 12
PU LIPPINCOTT WILLIAMS & WILKINS
PI PHILADELPHIA
PA TWO COMMERCE SQ, 2001 MARKET ST, PHILADELPHIA, PA 19103 USA
SN 0039-2499
EI 
J9 STROKE
PD FEB 15
PY 2011
VL 42
IS 2
BP 421
EP 426
DI 10.1161/STROKEAHA.110.599340
PG 6
WC Clinical Neurology; Peripheral Vascular Disease
SC Neurosciences & Neurology; Cardiovascular System & Cardiology
GA 710KB
UT WOS:000286509400038
PM 21164128
ER

PT J
AU Omoto, Shusaku
   Ueno, Masaki
   Mochio, Soichiro
   Yamashita, Toshihide
AF Omoto, Shusaku
   Ueno, Masaki
   Mochio, Soichiro
   Yamashita, Toshihide
TI Corticospinal tract fibers cross the ephrin-B3-negative part of the midline of the spinal cord after brain injury
SO NEUROSCIENCE RESEARCH
LA English
DT Article
DE Axonal sprouting; Brain injury; Corticospinal tract; EphA4; Ephrin-B3; Plasticity
ID receptor tyrosine kinase; central-nervous-system; functional recovery; axonal plasticity; stroke recovery; staircase test; epha4; rat; mice; reorganization
AB The fibers of corticospinal tract (CST), which control fine motor function, predominantly project to the contralateral spinal cord, not recross to the ipsilateral side. Ephrin-B3, which is expressed in the midline of the spinal cord, and its receptor, EphA4, are crucial for preventing CST fibers from recrossing the midline in the developing spinal cord. However, these fibers can cross the midline to the denervated side after a unilateral CST or cortical injury. We determined the reason CST fibers can cross the midline after a cortical injury and the changes in ephrin-B3-EphA4 signaling associated with such a crossing. We first examined axonal sprouting from CST fibers after unilateral ablation of the motor cortex in postnatal and adult mice. CST fibers crossed the midline of the spinal cord after cortical ablation, especially when conducted during the early postnatal period. These fibers were well associated with functional recovery after the injury. We next assessed the mRNA expression of ephrin-B3 and EphA4 before and after the ablation. Surprisingly, no changes were detected in the expression patterns. We found, however, that ephrin-B3 expression in the ventral part of the midline disappeared after postnatal day 9 (P9), but was pronounced along the entire midline before P6. Most of the CST fibers crossed the midline through the ventral region, where ephrin-B3 expression was absent. Our results suggest that ephrin-B3 is not expressed along the entire midline of the spinal cord, and sprouting axons can cross the midline at ephrin-B3-negative areas. (C) 2010 Elsevier Ireland Ltd and the Japan Neuroscience Society. All rights reserved.
C1 [Omoto, Shusaku; Ueno, Masaki; Yamashita, Toshihide] Osaka Univ, Grad Sch Med, Dept Mol Neurosci, Suita, Osaka 5650871, Japan.
   [Omoto, Shusaku; Mochio, Soichiro] Jikei Univ, Sch Med, Dept Neurol, Minato Ku, Tokyo 1058461, Japan.
   [Ueno, Masaki; Yamashita, Toshihide] CREST, JST, Chiyoda Ku, Tokyo 1020075, Japan.
RP Yamashita, T (通讯作者)，Osaka Univ, Grad Sch Med, Dept Mol Neurosci, 2-2 Yamadaoka, Suita, Osaka 5650871, Japan.
EM yamashita@molneu.med.osaka-u.ac.jp
FU JSPS
CR Baird A, 2001, BRAIN RES BULL, V54, P243, DOI 10.1016/S0361-9230(00)00457-3
   Benowitz L, 2010, NEUROBIOL DIS, V37, P259, DOI 10.1016/j.nbd.2009.11.009
   Benson M, 2005, P NATL ACAD SCI USA, V102, P10694, DOI 10.1073/pnas.0504021102
   Bradbury E, 2002, NATURE, V416, P636, DOI 10.1038/416636a
   Brus-ramer M, 2009, J NEUROSCI, V29, P6196, DOI 10.1523/JNEUROSCI.5852-08.2009
   Canty A, 2008, PROG NEUROBIOL, V85, P214, DOI 10.1016/j.pneurobio.2008.02.001
   Canty A, 2006, P NATL ACAD SCI USA, V103, P15629, DOI 10.1073/pnas.0607350103
   Carmel J, 2010, J NEUROSCI, V30, P10918, DOI 10.1523/JNEUROSCI.1435-10.2010
   Coonan J, 2001, J COMP NEUROL, V436, P248
   Dottori M, 1998, P NATL ACAD SCI USA, V95, P13248, DOI 10.1073/pnas.95.22.13248
   Fabes J, 2007, EUR J NEUROSCI, V26, P2496, DOI 10.1111/j.1460-9568.2007.05859.x
   Gianino S, 1999, DEV BRAIN RES, V112, P189, DOI 10.1016/S0165-3806(98)00168-0
   Jankowska E, 2006, NEUROSCIENTIST, V12, P67, DOI 10.1177/1073858405283392
   Kuang R, 1990, J COMP NEUROL, V302, P461, DOI 10.1002/cne.903020304
   Kullander K, 2001, GENE DEV, V15, P877, DOI 10.1101/gad.868901
   Lee J, 2004, J NEUROSCI, V24, P6209, DOI 10.1523/JNEUROSCI.1643-04.2004
   Liebl D, 2003, J NEUROSCI RES, V71, P7, DOI 10.1002/jnr.10457
   Liu Z, 2007, BRAIN RES, V1149, P172, DOI 10.1016/j.brainres.2007.02.047
   Martone M, 1997, BRAIN RES, V771, P238, DOI 10.1016/S0006-8993(97)00792-0
   Montoya C, 1991, J NEUROSCI METH, V36, P219, DOI 10.1016/0165-0270(91)90048-5
   Murphy T, 2009, NAT REV NEUROSCI, V10, P861, DOI 10.1038/nrn2735
   Omoto S, 2010, J NEUROSCI, V30, P13045, DOI 10.1523/JNEUROSCI.3228-10.2010
   Ono K, 1990, BRAIN DEV-JPN, V12, P226, DOI 10.1016/S0387-7604(12)80330-5
   Pronichev IV, 1998, NEUROSCI BEHAV PHYSIOL, V28, P80, DOI 10.1007/BF02461916
   Reinoso B, 1989, EXP BRAIN RES, V74, P387
   Rouiller E, 1991, EXP NEUROL, V114, P53, DOI 10.1016/0014-4886(91)90084-P
   Shimogori T, 2004, J COMP NEUROL, V473, P496, DOI 10.1002/cne.20135
   Starkey M, 2005, EXP NEUROL, V195, P524, DOI 10.1016/j.expneurol.2005.06.017
   Sun F, 2010, CURR OPIN NEUROBIOL, V0, P0
   Takahashi M, 2009, EUR J NEUROSCI, V30, P1878, DOI 10.1111/j.1460-9568.2009.06989.x
   Thallmair M, 1998, NAT NEUROSCI, V1, P124, DOI 10.1038/373
   Yiu G, 2006, NAT REV NEUROSCI, V7, P617, DOI 10.1038/nrn1956
   Yokoyama N, 2001, NEURON, V29, P85, DOI 10.1016/S0896-6273(01)00182-9
   Zhang L, 2002, J NEUROSCI METH, V117, P207, DOI 10.1016/S0165-0270(02)00114-0
NR 34
TC 23
Z9 24
U1 0
U2 3
PU ELSEVIER IRELAND LTD
PI CLARE
PA ELSEVIER HOUSE, BROOKVALE PLAZA, EAST PARK SHANNON, CO, CLARE, 00000, IRELAND
SN 0168-0102
EI 
J9 NEUROSCI RES
PD MAR 15
PY 2011
VL 69
IS 3
BP 187
EP 195
DI 10.1016/j.neures.2010.12.004
PG 9
WC Neurosciences
SC Neurosciences & Neurology
GA 727JL
UT WOS:000287794600002
PM 21147179
ER

PT J
AU Pai, AR
   Krishnan, Gopee
   Prashanth, S.
   Rao, Suryanarayana
AF Pai, Aparna
   Krishnan, Gopee
   Prashanth, S
   Rao, Suryanarayana
TI Global aphasia without hemiparesis: A case series
SO ANNALS OF INDIAN ACADEMY OF NEUROLOGY
LA English
DT Article
DE Global aphasia without hemiparesis; language; motor function; stroke
ID infarction
AB Background: Global aphasia without hemiparesis (GAWH) is a rare stroke syndrome characterized by the unusual dissociation of motor and language functions. Issues regarding its etio-pathogenesis, lesion sites, and recovery patterns are extensively being debated in contemporary neuroscience literature. Materials and Methods: Four patients admitted in our hospital between 2005 and 2009 with GAWH caused by ischemic stroke were studied retrospectively with emphasis on number and site of lesions, etiology, and recovery patterns. Results: The clinical findings from our subjects showed that GAWH could result from either single/multiple lesions including subcortical lesions. The recovery was rapid, although not complete. One case evolved into Wernicke's aphasia as seen in earlier studies. Two subjects revealed evolution to transcortical sensory aphasia and one to Broca's aphasia which is distinct from previous proposals. Two cases showed lack of clinico-anatomic correlation during recovery. Conclusions: GAWH could result from both embolic and large vessel strokes and single or multiple lesions. The recovery pattern may be variable and may show lack of clinico-anatomical correlation indicating anomalous cerebral functional reorganization, questioning the conventional teaching of language representation in the brain.
C1 [Pai, Aparna R.; Prashanth, S.; Rao, Suryanarayana] Kasturba Med Coll & Hosp, Dept Neurol, Manipal 576104, Karnataka, India.
   [Krishnan, Gopee] Manipal Coll Allied Hlth Sci, Dept Speech & Hearing, Manipal, Karnataka, India.
RP Pai, AR (通讯作者)，Kasturba Med Coll & Hosp, Dept Neurol, Manipal 576104, Karnataka, India.
EM aprpai@yahoo.co.in
CR Adams H, 1993, STROKE, V24, P35, DOI 10.1161/01.STR.24.1.35
   Bang O, 2004, J NEUROL SCI, V217, P101, DOI 10.1016/j.jns.2003.09.010
   Brott T, 1989, STROKE, V20, P864, DOI 10.1161/01.STR.20.7.864
   Deleval J, 1989, NEUROLOGY, V39, P1532, DOI 10.1212/WNL.39.11.1532
   Hanlon R, 1999, J NEUROL NEUROSUR PS, V66, P365, DOI 10.1136/jnnp.66.3.365
   Kertesz A, 1982, W APHASIA BATTERY, V0, P0
   Legatt A, 1987, NEUROLOGY, V37, P201, DOI 10.1212/WNL.37.2.201
   Nagaratnam N, 1996, J NEUROL REHABIL, V10, P115
   Nkeyserlingk A, 1997, EURNEUROL, V38, P259
   Pandit L, 1992, NEUROL INDIA, V40, P179
   Philip J, 1900, V199, V0, P0
   Tranel D, 1987, ARCH NEUROL-CHICAGO, V44, P304, DOI 10.1001/archneur.1987.00520150050021
   Vanhorn G, 1982, NEUROLOGY, V32, P403
NR 13
TC 7
Z9 7
U1 0
U2 6
PU MEDKNOW PUBLICATIONS
PI MUMBAI
PA B-9, KANARA BUSINESS CENTRE, OFF LINK RD, GHAKTOPAR-E, MUMBAI, 400075, INDIA
SN 0972-2327
EI 
J9 ANN INDIAN ACAD NEUR
PD JUL-SEP 15
PY 2011
VL 14
IS 3
BP 185
EP 188
DI 10.4103/0972-2327.85890
PG 4
WC Clinical Neurology
SC Neurosciences & Neurology
GA 832WE
UT WOS:000295839500010
PM 22028531
ER

PT J
AU Buetefisch, Cathrin
   Heger, Roman
   Schicks, Wilfried
   Seitz, Rudiger
   Netz, Johannes
AF Buetefisch, Cathrin
   Heger, Roman
   Schicks, Wilfried
   Seitz, Rudiger
   Netz, Johannes
TI Hebbian-Type Stimulation During Robot-Assisted Training in Patients With Stroke
SO NEUROREHABILITATION AND NEURAL REPAIR
LA English
DT Article
DE cortical excitability; stroke; TMS; plasticity; motor cortex
ID human motor cortex; induced movement therapy; transcranial magnetic stimulation; use-dependent plasticity; long-term potentiation; upper-limb recovery; cortical excitability; interhemispheric inhibition; mechanism; consolidation
AB Background. Training-related improvements in motor function are associated with changes in movement representation of the primary motor cortex (M1). In healthy individuals, transcranial magnetic stimulation (TMS) of M1 delivered in a strict temporal relationship (Hebbian-type stimulation) during execution of movements enhances these effects and is superior to random stimulation. Objective. The authors tested whether training combined with Hebbian-type M1 stimulation enhances M1 reorganization in patients with stroke. Methods. Six patients with chronic stroke participated in the study. Patients executed robot-assisted wrist extension movements at 0.2 Hz frequency while subthreshold repetitive TMS was applied over M1 in a strict temporal relationship to the training movements. TMS was applied to either the affected hemisphere (contralateral M1) or the nonaffected hemisphere (ipsilateral M1) at 0.1 Hz. Intervention-related changes in motor maps and intracortical excitability were measured using TMS. Results. Training alone or combined Hebbian-type stimulation of either M1 resulted in differential effects on motor maps and intracortical inhibition. Shifts in motor maps were associated with increases in intracortical excitability. In contrast to previous results for healthy participants, the inhibitory effect of ipsilateral M1 Hebbian-type stimulation was not present, and the facilitatory effect of contralateral M1 stimulation was more subtle. Conclusions. Hebbian-type stimulation is feasible in patients poststroke and induces map reorganization and associated decreases in GABAergic inhibition. However, because TMS protocols have a different effect on motor reorganization in the injured brain and may depend on location of the lesion, protocols need to be tailored to the patient's pathology.
C1 [Buetefisch, Cathrin; Heger, Roman; Schicks, Wilfried; Seitz, Rudiger; Netz, Johannes] Univ Dusseldorf, Dusseldorf, Germany.
RP Buetefisch, C (通讯作者)，W Virginia Univ, Med Ctr Dr, Morgantown, WV 26505 USA.
EM cbuetefisch@gmail.com
FU State North-Rhine Westphalia, Germany
CR Boychuk J, 2011, NEUROREHAB NEURAL RE, V25, P88, DOI 10.1177/1545968310385126
   Butefisch C, 2008, NEUROREHAB NEURAL RE, V22, P4, DOI 10.1177/1545968307301769
   Buma F, 2010, NEUROREHAB NEURAL RE, V24, P589, DOI 10.1177/1545968310364058
   Butefisch C, 1995, J NEUROL SCI, V130, P59, DOI 10.1016/0022-510X(95)00003-K
   Butefisch C, 2000, P NATL ACAD SCI USA, V97, P3661, DOI 10.1073/pnas.050350297
   Butefisch C, 2004, J NEUROPHYSIOL, V91, P2110, DOI 10.1152/jn.01038.2003
   Butefisch C, 2003, BRAIN, V126, P470, DOI 10.1093/brain/awg044
   Castel-lacanal E, 2009, NEUROREHAB NEURAL RE, V23, P366, DOI 10.1177/1545968308322841
   Classen J, 1998, J NEUROPHYSIOL, V79, P1117, DOI 10.1152/jn.1998.79.2.1117
   Crammond D, 2000, J NEUROPHYSIOL, V84, P986, DOI 10.1152/jn.2000.84.2.986
   Daskalakis Z, 2002, J PHYSIOL-LONDON, V543, P317, DOI 10.1113/jphysiol.2002.017673
   Day B, 1987, NEUROSCI LETT, V75, P101, DOI 10.1016/0304-3940(87)90083-8
   Demeurisse G, 1980, EUR NEUROL, V19, P382, DOI 10.1159/000115178
   Di LV, 1998, EXP BRAIN RES, V119, P265
   Dimyan M, 2010, NEUROREHAB NEURAL RE, V24, P125, DOI 10.1177/1545968309345270
   Hebb DO, 1949, NEUROPSYCHOLOGICAL T, V0, P0
   Hess G, 1994, J NEUROPHYSIOL, V71, P2543, DOI 10.1152/jn.1994.71.6.2543
   Hesse S, 2005, STROKE, V36, P1960, DOI 10.1161/01.STR.0000177865.37334.ce
   Hiscock A, 2008, NEUROREHAB NEURAL RE, V22, P228, DOI 10.1177/1545968307307115
   Jebsen RH, 1969, ARCHIVES OF PHYSICAL MEDICINE AND REHABILITATION, V50, P311
   Kujirai T, 1993, J PHYSIOL-LONDON, V471, P501, DOI 10.1113/jphysiol.1993.sp019912
   Kwakkel G, 2008, NEUROREHAB NEURAL RE, V22, P111, DOI 10.1177/1545968307305457
   Liepert J, 1998, NEUROSCI LETT, V250, P5, DOI 10.1016/S0304-3940(98)00386-3
   Mahoney FI, 1965, MD STATE MED J, V14, P61
   Muellbacher W, 2002, NATURE, V415, P640, DOI 10.1038/nature712
   Muellbacher W, 2002, ARCH NEUROL-CHICAGO, V59, P1278, DOI 10.1001/archneur.59.8.1278
   Muellbacher W, 2001, EXP BRAIN RES, V136, P431, DOI 10.1007/s002210000614
   Mueller K, 2007, RESTOR NEUROL NEUROS, V25, P501
   Murase N, 2004, ANN NEUROL, V55, P400, DOI 10.1002/ana.10848
   Nudo R, 1996, J NEUROSCI, V16, P785
   Nudo R, 1996, SCIENCE, V272, P1791, DOI 10.1126/science.272.5269.1791
   Oldfield R, 1971, NEUROPSYCHOLOGIA, V9, P97, DOI 10.1016/0028-3932(71)90067-4
   Ridding M, 1997, ELECTROMYOGR MOTOR C, V105, P340, DOI 10.1016/S0924-980X(97)00041-6
   Rossini P, 1994, ELECTROEN CLIN NEURO, V91, P79, DOI 10.1016/0013-4694(94)90029-9
   Sawaki L, 2002, J NEUROPHYSIOL, V87, P166, DOI 10.1152/jn.00279.2001
   Sawaki L, 2008, NEUROREHAB NEURAL RE, V22, P505, DOI 10.1177/1545968308317531
   Shadmehr R, 1997, SCIENCE, V277, P821, DOI 10.1126/science.277.5327.821
   Wittenberg G, 2007, NEUROREHAB NEURAL RE, V21, P568, DOI 10.1177/1545968307302438
   Wittenberg G, 2003, NEUROREHAB NEURAL RE, V17, P48, DOI 10.1177/0888439002250456
   Wolf S, 2006, JAMA-J AM MED ASSOC, V296, P2095, DOI 10.1001/jama.296.17.2095
   Ziemann U, 2004, J NEUROSCI, V24, P1666, DOI 10.1523/JNEUROSCI.5016-03.2004
   Ziemann U, 1996, EXP BRAIN RES, V109, P127
   Ziemann U, 2001, BRAIN, V124, P1171, DOI 10.1093/brain/124.6.1171
NR 43
TC 37
Z9 38
U1 0
U2 8
PU SAGE PUBLICATIONS INC
PI THOUSAND OAKS
PA 2455 TELLER RD, THOUSAND OAKS, CA 91320 USA
SN 1545-9683
EI 
J9 NEUROREHAB NEURAL RE
PD SEP 15
PY 2011
VL 25
IS 7
BP 645
EP 655
DI 10.1177/1545968311402507
PG 11
WC Clinical Neurology; Rehabilitation
SC Neurosciences & Neurology; Rehabilitation
GA 802LL
UT WOS:000293512500007
PM 21606211
ER

PT J
AU Wang, Jiachuan
   Tian, Mei
   Zhang, Hong
AF Wang, Jiachuan
   Tian, Mei
   Zhang, Hong
TI PET molecular imaging in stem cell therapy for neurological diseases
SO EUROPEAN JOURNAL OF NUCLEAR MEDICINE AND MOLECULAR IMAGING
LA English
DT Review
DE Positron emission tomography (PET); Stem cell therapy; Neurological disease
ID positron-emission-tomography; spinal-cord-injury; reporter gene-expression; traumatic brain-injury; marrow stromal cell; promotes functional recovery; focal cerebral-ischemia; improve motor function; neural stem; in-vivo
AB Human neurological diseases such as Alzheimer's disease, Parkinson's disease, Huntington's disease, spinal cord injury and multiple sclerosis are caused by loss of different types of neurons and glial cells in the brain and spinal cord. At present, there are no effective therapies against these disorders. Discovery of the therapeutic potential of stem cells offers new strategies for the treatment of neurological diseases. Direct assessment of stem cells' survival, interaction with the host and impact on neuronal functions after transplantation requires advanced in vivo imaging techniques. Positron emission tomography (PET) is a potential molecular imaging modality to evaluate the viability and function of transplanted tissue or stem cells in the nervous system. This review focuses on PET molecular imaging in stem cell therapy for neurological diseases.
C1 [Wang, Jiachuan; Zhang, Hong] Key Lab Med Mol Imaging Zhejiang Prov, Hangzhou, Zhejiang, Peoples R China.
   [Wang, Jiachuan; Zhang, Hong] Zhejiang Univ, Sch Med, Dept Nucl Med, Affiliated Hosp 2, Hangzhou 310009, Zhejiang, Peoples R China.
   [Wang, Jiachuan; Zhang, Hong] Zhejiang Univ, Med PET Ctr, Hangzhou 310009, Zhejiang, Peoples R China.
   [Wang, Jiachuan; Zhang, Hong] Zhejiang Univ, Inst Nucl Med & Mol Imaging, Hangzhou 310009, Zhejiang, Peoples R China.
   [Tian, Mei] Univ Texas MD Anderson Canc Ctr, Dept Expt Diagnost Imaging, Houston, TX 77030 USA.
RP Zhang, H (通讯作者)，Key Lab Med Mol Imaging Zhejiang Prov, Hangzhou, Zhejiang, Peoples R China.
EM mei.tian@mdanderson.org; hzhang21@gmail.com
FU National Science Foundation of China (NSFC) [30672396]; Ministry of Science and Technology of China [2006DFB32940, 2011CB504400]
CR Adonai N, 2002, P NATL ACAD SCI USA, V99, P3030, DOI 10.1073/pnas.052709599
   Bai L, 2009, GLIA, V57, P1192, DOI 10.1002/glia.20841
   Bjorklund L, 2002, P NATL ACAD SCI USA, V99, P2344, DOI 10.1073/pnas.022438099
   Blandini F, 2010, CELL TRANSPLANT, V19, P203, DOI 10.3727/096368909X479839
   Blocklet D, 2006, STEM CELLS, V24, P333, DOI 10.1634/stemcells.2005-0201
   Cai H, 2007, NUCL MED BIOL, V34, P717, DOI 10.1016/j.nucmedbio.2007.06.005
   Cai J, 2010, STEM CELLS DEV, V19, P1017, DOI 10.1089/scd.2009.0319
   Cao F, 2006, CIRCULATION, V113, P1005, DOI 10.1161/CIRCULATIONAHA.105.588954
   Chang C, 2007, APPL RADIAT ISOTOPES, V65, P57, DOI 10.1016/j.apradiso.2006.06.005
   Chen S, 2010, STEM CELLS DEV, V19, P1757, DOI 10.1089/scd.2009.0452
   Chiba Y, 2009, NEUROSURGERY, V64, P991, DOI 10.1227/01.NEU.0000341905.57162.1D
   Chopp M, 2009, STROKE, V40, P0, DOI 10.1161/STROKEAHA.108.533141
   Chu K, 2004, BRAIN RES, V1016, P145, DOI 10.1016/j.brainres.2004.04.038
   Cova L, 2010, BRAIN RES, V1311, P12, DOI 10.1016/j.brainres.2009.11.041
   Cummings B, 2005, P NATL ACAD SCI USA, V102, P14069, DOI 10.1073/pnas.0507063102
   Cummings B, 2006, NEUROL RES, V28, P474, DOI 10.1179/016164106X115116
   Davis S, 2006, STEM CELLS DEV, V15, P191, DOI 10.1089/scd.2006.15.191
   De VE, 2003, NUCL MED BIOL, V30, P651, DOI 10.1016/S0969-8051(03)00048-9
   Dey N, 2010, BEHAV BRAIN RES, V214, P193, DOI 10.1016/j.bbr.2010.05.023
   Doyle B, 2007, J NUCL MED, V48, P1708, DOI 10.2967/jnumed.107.042838
   Eglitis M, 1997, P NATL ACAD SCI USA, V94, P4080, DOI 10.1073/pnas.94.8.4080
   Einstein O, 2009, J NEUROSCI, V29, P15694, DOI 10.1523/JNEUROSCI.3364-09.2009
   Esteban M, 2009, J BIOL CHEM, V284, P17634, DOI 10.1074/jbc.M109.008938
   Esteban M, 2010, CELL STEM CELL, V6, P71, DOI 10.1016/j.stem.2009.12.001
   Farde L, 1992, PSYCHOPHARMACOLOGY, V107, P23, DOI 10.1007/BF02244961
   Franzius C, 2005, NUKLEARMED-NUCL MED, V44, P0
   Freed C, 2001, NEW ENGL J MED, V344, P710, DOI 10.1056/NEJM200103083441002
   Gage F, 2000, SCIENCE, V287, P1433, DOI 10.1126/science.287.5457.1433
   Gambhir S, 1998, J NUCL MED, V39, P2003
   Gao J, 2006, EXP NEUROL, V201, P281, DOI 10.1016/j.expneurol.2006.04.039
   Gera A, 2010, REGEN MED, V5, P73, DOI 10.2217/RME.09.79
   Gonzalez F, 2009, P NATL ACAD SCI USA, V106, P8918, DOI 10.1073/pnas.0901471106
   Goodman M, 2000, NUCL MED BIOL, V27, P1, DOI 10.1016/S0969-8051(99)00080-3
   Groot-wassink T, 2004, MOL THER, V9, P436, DOI 10.1016/j.ymthe.2003.12.001
   Gyongyosi M, 2008, CIRC-CARDIOVASC IMAG, V1, P94, DOI 10.1161/CIRCIMAGING.108.797449
   Hantraye P, 1992, NEUROREPORT, V3, P265, DOI 10.1097/00001756-199203000-00013
   Higuchi T, 2009, J NUCL MED, V50, P1088, DOI 10.2967/jnumed.108.060665
   Higuchi T, 2009, J NUCL MED, V50, P1881, DOI 10.2967/jnumed.109.067801
   Hofmann M, 2005, CIRCULATION, V111, P2198, DOI 10.1161/01.CIR.0000163546.27639.AA
   Huang J, 2008, MOL IMAGING, V7, P1, DOI 10.2310/7290.2008.00001
   Ide C, 2010, BRAIN RES, V1332, P32, DOI 10.1016/j.brainres.2010.03.043
   Ii M, 2009, CIRC RES, V105, P860, DOI 10.1161/CIRCRESAHA.109.199299
   Iyer M, 2001, J NUCL MED, V42, P96
   Jackson J, 2009, J NEUROSCI METH, V183, P141, DOI 10.1016/j.jneumeth.2009.06.022
   Jiang H, 2011, EUR J NUCL MED MOL I, V38, P774, DOI 10.1007/s00259-010-1667-y
   Jin K, 2009, J CEREB BLOOD FLOW M, V30, P534
   Jin K, 2010, AGING CELL, V9, P1076, DOI 10.1111/j.1474-9726.2010.00638.x
   Jueptner M, 1995, NEUROIMAGE, V2, P148, DOI 10.1006/nimg.1995.1017
   Kang W, 2006, J NUCL MED, V47, P1295
   Karimi-abdolrezaee S, 2006, J NEUROSCI, V26, P3377, DOI 10.1523/JNEUROSCI.4184-05.2006
   Karumbayaram S, 2009, STEM CELLS, V27, P806, DOI 10.1002/stem.31
   Kim D, 2009, CELL STEM CELL, V4, P472, DOI 10.1016/j.stem.2009.05.005
   Kim S, 2009, J NEUROSCI RES, V87, P2183, DOI 10.1002/jnr.22054
   Kirik D, 2005, EUR J NUCL MED MOL I, V32, P0, DOI 10.1007/s00259-005-1909-6
   Koh S, 2008, BRAIN RES, V1229, P233, DOI 10.1016/j.brainres.2008.06.087
   Kurozumi K, 2005, MOL THER, V11, P96, DOI 10.1016/j.ymthe.2004.09.020
   Lee C, 2010, MED PHYS, V37, P4861, DOI 10.1118/1.3480965
   Lee K, 2007, ACTA NEUROBIOL EXP, V67, P13
   Lee S, 2005, NEUROSCI RES, V52, P243, DOI 10.1016/j.neures.2005.03.016
   Liao J, 2009, CELL STEM CELL, V4, P11, DOI 10.1016/j.stem.2008.11.013
   Lindvall O, 1990, SCIENCE, V247, P574, DOI 10.1126/science.2105529
   Lindvall O, 2004, NAT MED, V10, P0, DOI 10.1038/nm1064
   Liour S, 2006, GLIA, V53, P43, DOI 10.1002/glia.20257
   Liu H, 2008, CELL STEM CELL, V3, P587, DOI 10.1016/j.stem.2008.10.014
   Longhi L, 2005, TRANSPL IMMUNOL, V15, P143, DOI 10.1016/j.trim.2005.09.003
   Ma B, 2005, NUCL MED BIOL, V32, P701, DOI 10.1016/j.nucmedbio.2005.04.018
   Mahmood A, 2004, NEUROSURGERY, V55, P1185, DOI 10.1227/01.NEU.0000141042.14476.3C
   Masilamoni G, 2010, EXP NEUROL, V226, P265, DOI 10.1016/j.expneurol.2010.08.024
   Massoud T, 2003, GENE DEV, V17, P545, DOI 10.1101/gad.1047403
   Meltzer P, 1993, J MED CHEM, V36, P855, DOI 10.1021/jm00059a010
   Miura K, 2009, NAT BIOTECHNOL, V27, P743, DOI 10.1038/nbt.1554
   Miyagawa M, 2005, EUR J NUCL MED MOL I, V32, P1108, DOI 10.1007/s00259-005-1854-4
   Moroz M, 2007, J NUCL MED, V48, P827, DOI 10.2967/jnumed.106.037812
   Morris E, 1996, SYNAPSE, V24, P262, DOI 10.1002/(SICI)1098-2396(199611)24:3<262::AID-SYN9>3.0.CO;2-C
   Muramatsu S, 2009, SYNAPSE, V63, P541, DOI 10.1002/syn.20634
   Okano H, 2008, PHILOS T R SOC B, V363, P2111, DOI 10.1098/rstb.2008.2264
   Okita K, 2008, SCIENCE, V322, P949, DOI 10.1126/science.1164270
   Olasz E, 2002, J IMMUNOL METHODS, V260, P137, DOI 10.1016/S0022-1759(01)00528-2
   Palm K, 2000, MOL BRAIN RES, V78, P192, DOI 10.1016/S0169-328X(00)00075-9
   Przedborski S, 1993, MOVEMENT DISORD, V8, P391, DOI 10.1002/mds.870080329
   Qian H, 2007, J CELL BIOCHEM, V102, P64, DOI 10.1002/jcb.21277
   Ravina B, 2005, NEUROLOGY, V64, P208, DOI 10.1212/01.WNL.0000149403.14458.7F
   Renoncourt Y, 1998, MECH DEVELOP, V79, P185, DOI 10.1016/S0925-4773(98)00189-0
   Riess P, 2007, J NEUROTRAUM, V24, P216, DOI 10.1089/neu.2006.0141
   Robbins R, 2010, CURR OPIN ORGAN TRAN, V15, P61, DOI 10.1097/MOT.0b013e3283337196
   Rodriguez-gomez J, 2007, STEM CELLS, V25, P918, DOI 10.1634/stemcells.2006-0386
   Roelants V, 2008, J NUCL MED, V49, P1836, DOI 10.2967/jnumed.108.052175
   Rueger M, 2010, J NEUROSCI, V30, P6454, DOI 10.1523/JNEUROSCI.6092-09.2010
   Ryu J, 2009, J NEUROINFLAMM, V6, P0, DOI 10.1186/1742-2094-6-39
   Sacchetti P, 2001, J NEUROCHEM, V76, P1565, DOI 10.1046/j.1471-4159.2001.00181.x
   Salewski R, 2010, J CELL PHYSIOL, V222, P515, DOI 10.1002/jcp.21995
   Sanchez-ramos J, 2000, EXP NEUROL, V164, P247, DOI 10.1006/exnr.2000.7389
   Schwarz S, 2010, TRANSL RES, V156, P155, DOI 10.1016/j.trsl.2010.07.002
   Sermon K, 1998, PRENATAL DIAG, V18, P1427, DOI 10.1002/(SICI)1097-0223(199812)18:13<1427::AID-PD493>3.0.CO;2-3
   Sharp J, 2010, STEM CELLS, V28, P152, DOI 10.1002/stem.245
   Shyu W, 2009, J NEUROSCI RES, V87, P2020, DOI 10.1002/jnr.22027
   Snyder B, 2010, PLOS ONE, V5, P0, DOI 10.1371/journal.pone.0009347
   Sone M, 2007, ARTERIOSCL THROM VAS, V27, P2127, DOI 10.1161/ATVBAHA.107.143149
   Stadtfeld M, 2008, SCIENCE, V322, P945, DOI 10.1126/science.1162494
   Takagi Y, 2005, J CLIN INVEST, V115, P102, DOI 10.1172/JCI200521137
   Takahashi K, 2007, CELL, V131, P861, DOI 10.1016/j.cell.2007.11.019
   Takahashi K, 2006, CELL, V126, P663, DOI 10.1016/j.cell.2006.07.024
   Tarantal A, 2011, MOL IMAGING BIOL, V0, P0
   Terrovitis J, 2008, J AM COLL CARDIOL, V52, P1652, DOI 10.1016/j.jacc.2008.06.051
   Tsuji O, 2010, P NATL ACAD SCI USA, V107, P12704, DOI 10.1073/pnas.0910106107
   Vazey E, 2006, EXP NEUROL, V199, P384, DOI 10.1016/j.expneurol.2006.01.034
   Venkataramana N, 2010, TRANSL RES, V155, P62, DOI 10.1016/j.trsl.2009.07.006
   Vilekar P, 2010, BMC IMMUNOL, V11, P0, DOI 10.1186/1471-2172-11-60
   Visnyei K, 2006, EXP NEUROL, V197, P465, DOI 10.1016/j.expneurol.2005.10.023
   Waerzeggers Y, 2008, MOL IMAGING, V7, P77, DOI 10.2310/7290.2008.0010
   Wakabayashi K, 2010, J NEUROSCI RES, V88, P1017, DOI 10.1002/jnr.22279
   Wakao S, 2010, EXP NEUROL, V223, P537, DOI 10.1016/j.expneurol.2010.01.022
   Wang F, 2010, BMC NEUROSCI, V11, P0, DOI 10.1186/1471-2202-11-52
   Wang J, 2010, CIRC RES, V106, P1904, DOI 10.1161/CIRCRESAHA.110.221762
   Wang Q, 2006, J MED INVESTIG, V53, P61, DOI 10.2152/jmi.53.61
   Wang R, 2008, NUCL MED COMMUN, V29, P455, DOI 10.1097/MNM.0b013e3282f5d291
   Wei L, 2005, NEUROBIOL DIS, V19, P183, DOI 10.1016/j.nbd.2004.12.016
   Wernig M, 2008, P NATL ACAD SCI USA, V105, P5856, DOI 10.1073/pnas.0801677105
   Wienhard K, 1990, J NEURAL TRANSM-GEN, V81, P195, DOI 10.1007/BF01245042
   Willmann J, 2009, RADIOLOGY, V252, P117, DOI 10.1148/radiol.2513081616
   Wu Q, 2007, NEUROSCI LETT, V417, P281, DOI 10.1016/j.neulet.2007.02.092
   Xi W, 2011, NEUROSCI RES, V70, P133, DOI 10.1016/j.neures.2010.12.017
   Yamashita T, 2010, CELL TRANSPLANT, V0, P0
   Yusa K, 2009, NAT METHODS, V6, P363, DOI 10.1038/NMETH.1323
   Zhang H, 2008, EUR J NUCL MED MOL I, V35, P1699, DOI 10.1007/s00259-008-0835-9
   Zhang Y, 2008, CURR PHARM DESIGN, V14, P3835, DOI 10.2174/138161208786898662
   Zhou W, 2009, STEM CELLS, V27, P2667, DOI 10.1002/stem.201
NR 127
TC 12
Z9 13
U1 5
U2 40
PU SPRINGER
PI NEW YORK
PA 233 SPRING ST, NEW YORK, NY 10013 USA
SN 1619-7070
EI 
J9 EUR J NUCL MED MOL I
PD OCT 15
PY 2011
VL 38
IS 10
BP 1926
EP 1938
DI 10.1007/s00259-011-1860-7
PG 13
WC Radiology, Nuclear Medicine & Medical Imaging
SC Radiology, Nuclear Medicine & Medical Imaging
GA 817OT
UT WOS:000294684400018
PM 21698414
ER

PT J
AU Ke, Zheng
   Yip, SP
   Li, Le
   Zheng, Xiao-Xiang
   Tong, Kai-Yu
AF Ke, Zheng
   Yip, Shea
   Li, Le
   Zheng, Xiao-xiang
   Tong, Kai-yu
TI The Effects of Voluntary, Involuntary, and Forced Exercises on Brain-Derived Neurotrophic Factor and Motor Function Recovery: A Rat Brain Ischemia Model
SO PLOS ONE
LA English
DT Article
ID cerebral-artery occlusion; electrical-stimulation; stroke; bdnf; hippocampus; treadmill; injury; plasticity; movement; deficit
AB Background: Stroke rehabilitation with different exercise paradigms has been investigated, but which one is more effective in facilitating motor recovery and up-regulating brain neurotrophic factor (BDNF) after brain ischemia would be interesting to clinicians and patients. Voluntary exercise, forced exercise, and involuntary muscle movement caused by functional electrical stimulation (FES) have been individually demonstrated effective as stroke rehabilitation intervention. The aim of this study was to investigate the effects of these three common interventions on brain BDNF changes and motor recovery levels using a rat ischemic stroke model. Methodology/Principal Findings: One hundred and seventeen Sprague-Dawley rats were randomly distributed into four groups: Control (Con), Voluntary exercise of wheel running (V-Ex), Forced exercise of treadmill running (F-Ex), and Involuntary exercise of FES (I-Ex) with implanted electrodes placed in two hind limb muscles on the affected side to mimic gait-like walking pattern during stimulation. Ischemic stroke was induced in all rats with the middle cerebral artery occlusion/reperfusion model and fifty-seven rats had motor deficits after stroke. Twenty-four hours after reperfusion, rats were arranged to their intervention programs. De Ryck's behavioral test was conducted daily during the 7-day intervention as an evaluation tool of motor recovery. Serum corticosterone concentration and BDNF levels in the hippocampus, striatum, and cortex were measured after the rats were sacrificed. V-Ex had significantly better motor recovery in the behavioral test. V-Ex also had significantly higher hippocampal BDNF concentration than F-Ex and Con. F-Ex had significantly higher serum corticosterone level than other groups. Conclusion/Significance: Voluntary exercise is the most effective intervention in upregulating the hippocampal BDNF level, and facilitating motor recovery. Rats that exercised voluntarily also showed less corticosterone stress response than other groups. The results also suggested that the forced exercise group was the least preferred intervention with high stress, low brain BDNF levels and less motor recovery.
C1 [Ke, Zheng; Yip, Shea Ping; Li, Le; Tong, Kai-Yu] Hong Kong Polytech Univ, Dept Hlth Technol & Informat, Hong Kong, Hong Kong, Peoples R China.
   [Zheng, Xiao-Xiang] Zhejiang Univ, Coll Biomed Engn & Instrument Sci, Hangzhou 310003, Zhejiang, Peoples R China.
RP Ke, Z (通讯作者)，Hong Kong Polytech Univ, Dept Hlth Technol & Informat, Hong Kong, Hong Kong, Peoples R China.
EM k.y.tong@polyu.edu.hk
FU Research Grants Council of the Hong Kong Special Administrative Region, China [PolyU5633/07M]
CR Ada L, 2003, ARCH PHYS MED REHAB, V84, P1486, DOI 10.1016/S0003-9993(03)00349-6
   Arida R, 2004, NEUROSCI LETT, V364, P135, DOI 10.1016/j.neulet.2004.03.086
   Binder D, 2004, GROWTH FACTORS, V22, P123, DOI 10.1080/08977190410001723308
   Brown D, 2007, J APPL PHYSIOL, V103, P1979, DOI 10.1152/japplphysiol.00706.2007
   Burnett M, 2006, STROKE, V37, P1327, DOI 10.1161/01.STR.0000217305.82123.d8
   Carro E, 2000, J NEUROSCI, V20, P2926
   Cechetti F, 2008, BRAIN RES, V1188, P182, DOI 10.1016/j.brainres.2007.10.012
   Collins A, 2009, PLOS ONE, V4, P0, DOI 10.1371/journal.pone.0004330
   Debow S, 2003, STROKE, V34, P1021, DOI 10.1161/01.STR.0000063374.89732.9F
   Deryck M, 1989, STROKE, V20, P1383, DOI 10.1161/01.STR.20.10.1383
   Dishman R, 2006, OBESITY, V14, P345, DOI 10.1038/oby.2006.46
   Hayes K, 2008, ACTA NEUROPATHOL, V115, P289, DOI 10.1007/s00401-008-0340-z
   Hendriksen H, 2010, PLOS ONE, V5, P0, DOI 10.1371/journal.pone.0011943
   Huang A, 2006, J NEURAL TRANSM, V113, P803, DOI 10.1007/s00702-005-0359-4
   Johnston A, 2001, MOL BRAIN RES, V88, P26, DOI 10.1016/S0169-328X(01)00016-X
   Leung L, 2006, NEUROSCI LETT, V397, P135, DOI 10.1016/j.neulet.2005.12.006
   Li D, 2009, PLOS ONE, V4, P0, DOI 10.1371/journal.pone.0006673
   Longa E, 1989, STROKE, V20, P84, DOI 10.1161/01.STR.20.1.84
   Marin R, 2003, PHYSIOL BEHAV, V80, P167, DOI 10.1016/j.physbeh.2003.06.001
   Nomura T, 2005, NEUROSCIENCE, V136, P161, DOI 10.1016/j.neuroscience.2005.06.062
   Park B, 2004, NEUROSCI RES COMMUN, V34, P10, DOI 10.1002/nrc.10101
   Schaaf M, 1998, BRAIN RES, V813, P112, DOI 10.1016/S0006-8993(98)01010-5
   Schabitz W, 2000, STROKE, V31, P2212, DOI 10.1161/01.STR.31.9.2212
   Shoval G, 2005, EUR NEUROPSYCHOPHARM, V15, P319, DOI 10.1016/j.euroneuro.2004.12.005
   Soya H, 2007, BIOCHEM BIOPH RES CO, V358, P961, DOI 10.1016/j.bbrc.2007.04.173
   Tabachnick B, 2007, USING MULTIVARIATE S, Vfifth, P0
   Vanderwolf C, 1969, ELECTROEN CLIN NEURO, V26, P407, DOI 10.1016/0013-4694(69)90092-3
   Vaynman S, 2004, EUR J NEUROSCI, V20, P2580, DOI 10.1111/j.1460-9568.2004.03720.x
   Vaynman S, 2005, NEUROREHAB NEURAL RE, V19, P283, DOI 10.1177/1545968305280753
   Yan T, 2005, STROKE, V36, P80, DOI 10.1161/01.STR.0000149623.24906.63
   Yanagita S, 2007, LIFE SCI, V80, P356, DOI 10.1016/j.lfs.2006.09.027
   Yang Y, 2003, CAN J NEUROL SCI, V30, P252, DOI 10.1017/S0317167100002687
NR 32
TC 180
Z9 201
U1 0
U2 7
PU PUBLIC LIBRARY SCIENCE
PI SAN FRANCISCO
PA 1160 BATTERY STREET, STE 100, SAN FRANCISCO, CA 94111 USA
SN 1932-6203
EI 
J9 PLOS ONE
PD FEB 8
PY 2011
VL 6
IS 2
BP 
EP 
DI 10.1371/journal.pone.0016643
PG 8
WC Multidisciplinary Sciences
SC Science & Technology - Other Topics
GA 717WH
UT WOS:000287077600011
PM 21347437
ER

PT J
AU Taub, Edward
   Griffin, Angi
   Uswatte, Gitendra
   Gammons, Kristin
   Nick, Jennifer
   Law, CR
AF Taub, Edward
   Griffin, Angi
   Uswatte, Gitendra
   Gammons, Kristin
   Nick, Jennifer
   Law, Charles
TI Treatment of Congenital Hemiparesis With Pediatric Constraint-Induced Movement Therapy
SO JOURNAL OF CHILD NEUROLOGY
LA English
DT Article
DE Constraint-Induced Movement therapy; cerebral palsy; hemiparesis; constraint-induced therapy; rehabilitation; upper extremity
ID hemiplegic cerebral-palsy; upper-extremity; forced-use; corticospinal projection; cortical reorganization; physical-therapy; controlled-trial; young-children; learned nonuse; stroke
AB To determine efficacy of pediatric Constraint-Induced Movement therapy, 20 children with congenital hemiparesis (ages 2 to 6 years) were randomly assigned to receive the treatment or usual care. Controls crossed over to the therapy after 6 months. Children receiving the therapy first exhibited emergence of more new classes of motor patterns and skills (eg, crawling, thumb-forefinger prehension; 6.4 vs 0.02, P < .0001, effect size d = 1.3), and demonstrated significant gains in spontaneous use of the more affected arm at home (2.2 vs 0.1, P < .0001, d = 3.8) and in a laboratory motor function test. Depending on the measure, benefits were maintained (range, no loss to 68% retention over 6 months). When controls crossed over to the therapy, they exhibited improvements as great as or greater than those receiving therapy first. Thus, Constraint-Induced Movement therapy appears to be efficacious for young children with hemiparesis consequent to congenital stroke.
C1 [Taub, Edward; Uswatte, Gitendra; Gammons, Kristin; Nick, Jennifer] Univ Alabama Birmingham, Dept Psychol, Birmingham, AL 35294 USA.
   [Griffin, Angi] Childrens Hosp Alabama, Dept Phys Therapy & Occupat Therapy, Birmingham, AL USA.
   [Uswatte, Gitendra] Univ Alabama Birmingham, Dept Phys Therapy, Birmingham, AL 35294 USA.
   [Law, Charles R.] Univ Alabama Birmingham, Dept Pediat, Birmingham, AL 35294 USA.
RP Taub, E (通讯作者)，Univ Alabama Birmingham, Dept Psychol, CPM712,1530 3rd Ave S, Birmingham, AL 35294 USA.
EM etaub@uab.edu
FU National Institutes of Health [5R13NS040925-09]; National Institutes of Health Office of Rare Diseases Research; Child Neurology Society; Children's Hemiplegia and Stroke Association; National Center for Medical Rehabilitation Research of NICHD [HD040692]; EUNICE KENNEDY SHRIVER NATIONAL INSTITUTE OF CHILD HEALTH &HUMAN DEVELOPMENT [R01HD040692] Funding Source: NIH RePORTER; NATIONAL INSTITUTE OF NEUROLOGICAL DISORDERS AND STROKE [R13NS040925] Funding Source: NIH RePORTER
CR Barry M, 2001, PHYS THER, V9, P39
   Bax MC, 1964, DEV MED CHILD NEUROL, V6, P295
   Benjamini Y, 1995, J R STAT SOC B, V57, P289, DOI 10.1111/j.2517-6161.1995.tb02031.x
   Boyd R, 2001, EUR J NEUROL, V8, P150, DOI 10.1046/j.1468-1331.2001.00048.x
   Chabrier S, 2010, REV NEUROL-FRANCE, V166, P565, DOI 10.1016/j.neurol.2009.12.006
   Charles J, 2001, PEDIATR PHYS THER, V13, P68, DOI 10.1097/00001577-200107000-00003
   Charles J, 2007, DEV MED CHILD NEUROL, V49, P770, DOI 10.1111/j.1469-8749.2007.00770.x
   Charles J, 2006, DEV MED CHILD NEUROL, V48, P635, DOI 10.1017/S0012162206001356
   Cohen J, 1988, V2ND, V0, P0
   Cope S, 2008, AM J OCCUP THER, V62, P430, DOI 10.5014/ajot.62.4.430
   Crocker M, 1997, AM J OCCUP THER, V51, P824, DOI 10.5014/ajot.51.10.824
   Deluca S, 2003, PHYS THER, V83, P1003, DOI 10.1093/ptj/83.11.1003
   Dettmers C, 2005, ARCH PHYS MED REHAB, V86, P204, DOI 10.1016/j.apmr.2004.05.007
   Dickerson A, 2007, AM J OCCUP THER, V61, P563, DOI 10.5014/ajot.61.5.563
   Eliasson A, 2005, DEV MED CHILD NEUROL, V47, P266, DOI 10.1111/j.1469-8749.2005.tb01132.x
   Eliasson A, 2003, DEV MED CHILD NEUROL, V45, P357, DOI 10.1017/S0012162203210665
   Eyre J, 2001, NEUROLOGY, V57, P1543, DOI 10.1212/WNL.57.9.1543
   Fergus A, 2008, PEDIATR PHYS THER, V20, P271, DOI 10.1097/PEP.0b013e318181e569
   Gauthier L, 2008, STROKE, V39, P1520, DOI 10.1161/STROKEAHA.107.502229
   Glover JE, 2002, PEDIATR REHABIL, V5, P125, DOI 10.1080/1363849021000039326
   Gordon A, 2006, PEDIATRICS, V117, P0, DOI 10.1542/peds.2005-1009
   Gordon A, 2003, DEV MED CHILD NEUROL, V45, P357
   Guralnick M, 1997, EFFECTIVENESS EARLY, V0, P0
   Hoare B, 2008, DEV MED CHILD NEUROL, V50, P887, DOI 10.1111/j.1469-8749.2008.03130.x
   Juenger H, 2007, NEUROPEDIATRICS, V38, P130, DOI 10.1055/s-2007-985904
   Karman N, 2003, J HEAD TRAUMA REHAB, V18, P259, DOI 10.1097/00001199-200305000-00004
   Kirton A, 2006, CLIN PERINATOL, V33, P367, DOI 10.1016/j.clp.2006.03.008
   Kopp B, 1999, NEUROREPORT, V10, P807, DOI 10.1097/00001756-199903170-00026
   Kuhnke N, 2008, DEV MED CHILD NEUROL, V50, P898, DOI 10.1111/j.1469-8749.2008.03119.x
   Kunkel A, 1999, ARCH PHYS MED REHAB, V80, P624, DOI 10.1016/S0003-9993(99)90163-6
   Kurtz L, 2000, WHEN YOUR CHILD HAS, V0, P109
   Liepert J, 2000, STROKE, V31, P1210, DOI 10.1161/01.STR.31.6.1210
   Lum P, 2004, J REHABIL RES DEV, V41, P249, DOI 10.1682/JRRD.2003.06.0092
   Mark V, 2007, ARCH PHYS MED REHAB, V88, P0
   Mark V, 2008, MULT SCLER J, V14, P992, DOI 10.1177/1352458508090223
   Martin A, 2008, AM J OCCUP THER, V62, P282, DOI 10.5014/ajot.62.3.282
   Miltner W, 1999, STROKE, V30, P586, DOI 10.1161/01.STR.30.3.586
   Naylor C, 2005, DEV MED CHILD NEUROL, V47, P365, DOI 10.1017/S0012162205000721
   Palmer F, 1988, NEW ENGL J MED, V318, P803, DOI 10.1056/NEJM198803313181302
   Pellegrino L, 2000, WHEN YOUR CHILD HAS, V0, P275
   Pierce S, 2002, ARCH PHYS MED REHAB, V83, P1462, DOI 10.1053/apmr.2002.34832
   Piper M, 1986, PEDIATRICS, V78, P216
   Shaw S, 2005, J REHABIL RES DEV, V42, P769, DOI 10.1682/JRRD.2005.06.0094
   Skinner BF, 1968, TECHNOLOGY TEACHING, V0, P0
   Sterr A, 2002, BRAIN INJURY, V16, P1093, DOI 10.1080/02699050210155267
   Sterr A, 2002, ARCH PHYS MED REHAB, V83, P1374, DOI 10.1053/apmr.2002.35108
   Sung I, 2005, ARCH PHYS MED REHAB, V86, P2195, DOI 10.1016/j.apmr.2005.05.007
   Sutcliffe T, 2007, J CHILD NEUROL, V22, P1281, DOI 10.1177/0883073807307084
   Taub E, 2006, EURA MEDICOPHYS, V42, P241
   Taub E, 2006, STROKE, V37, P1045, DOI 10.1161/01.STR.0000206463.66461.97
   Taub E, 2004, PEDIATRICS, V113, P305, DOI 10.1542/peds.113.2.305
   Taub E, 1976, EXERC SPORT SCI REV, V4, P335
   Taub E, 1993, ARCH PHYS MED REHAB, V74, P347
   Taub E, 1999, J REHABIL RES DEV, V36, P237
   Taub E, 1994, J EXP ANAL BEHAV, V61, P281, DOI 10.1901/jeab.1994.61-281
   Taub E, 1995, SFI STUDIES SCI COMP, V0, P201
   Taub E, 2007, DEV NEUROREHABIL, V10, P3, DOI 10.1080/13638490601151836
   Uswatte G, 2006, NEUROLOGY, V67, P1189, DOI 10.1212/01.wnl.0000238164.90657.c2
   Uswatte G, 2005, REHABIL PSYCHOL, V50, P34, DOI 10.1037/0090-5550.50.1.34
   Uswatte G, 2005, STROKE, V36, P2493, DOI 10.1161/01.STR.0000185928.90848.2e
   Van DLJ, 2004, STROKE, V35, P1410, DOI 10.1161/01.STR.0000126900.24964.7e
   Wallen M, 2008, DEV NEUROREHABIL, V11, P124, DOI 10.1080/17518420701640897
   Williams A, 1980, CLIN APPL, V2, P371
   Willis J, 2002, PEDIATRICS, V110, P94, DOI 10.1542/peds.110.1.94
   Wolf S, 2006, JAMA-J AM MED ASSOC, V296, P2095, DOI 10.1001/jama.296.17.2095
NR 65
TC 70
Z9 73
U1 1
U2 34
PU SAGE PUBLICATIONS INC
PI THOUSAND OAKS
PA 2455 TELLER RD, THOUSAND OAKS, CA 91320 USA
SN 0883-0738
EI 
J9 J CHILD NEUROL
PD SEP 15
PY 2011
VL 26
IS 9
BP 1163
EP 1173
DI 10.1177/0883073811408423
PG 11
WC Clinical Neurology; Pediatrics
SC Neurosciences & Neurology; Pediatrics
GA 807JH
UT WOS:000293892500011
PM 21771948
ER

PT J
AU Perry, JC
   Oblak, Jakob
   Jung, JH
   Cikajlo, Imre
   Veneman, JF
   Goljar, Nika
   Bizovicar, Natasa
   Matjacic, Zlatko
   Keller, Thierry
AF Perry, Joel
   Oblak, Jakob
   Jung, Je
   Cikajlo, Imre
   Veneman, Jan
   Goljar, Nika
   Bizovicar, Natasa
   Matjacic, Zlatko
   Keller, Thierry
TI Variable structure pantograph mechanism with spring suspension system for comprehensive upper-limb haptic movement training
SO JOURNAL OF REHABILITATION RESEARCH AND DEVELOPMENT
LA English
DT Article
DE arm therapy; haptic device; haptic training; pantograph mechanism; rehabilitation; rehabilitation robotics; series elastic actuation; stroke; stroke therapy; upper limb; wrist therapy
ID robot; arm; stroke
AB Numerous haptic devices have been developed for upper-limb neurorehabilitation, but their widespread use has been largely impeded because of complexity and cost. Here, we describe a variable structure pantograph mechanism combined with a spring suspension system that produces a versatile rehabilitation robot, called Universal Haptic Pantograph, for movement training of the shoulder, elbow, and wrist. The variable structure is a 5-degree-of-freedom (DOF) mechanism composed of 7 joints, 11 joint axes, and 3 configurable joint locks that reduce the number of system DOFs to between 0 and 3. The resulting device has eight operational modes: Arm, Wrist, ISO (isometric) 1, ISO 2, Reach, Lift 1, Lift 2, and Steer. The combination of available work spaces (reachable areas) shows a high suitability for movement training of most upper-limb activities of daily living. The mechanism, driven by series elastic actuators, performs similarly in all operational modes, with a single control scheme and set of gains. Thus, a single device with minimal setup changes can be used to treat a variety of upper-limb impairments that commonly afflict veterans with stroke, traumatic brain injury, or other direct trauma to the arm. With appropriately selected design parameters, the developed multimode haptic device significantly reduces the costs of robotic hardware for full-arm rehabilitation while performing similarly to that of single-mode haptic devices. We conducted case studies with three patients with stroke who underwent clinical training using the developed mechanism in Arm, Wrist, and/or Reach operational modes. We assessed outcomes using Fugl-Meyer Motor Assessment and Wolf Motor Function Test scores showing that upper-limb ability improved significantly following training sessions.
C1 [Perry, Joel C.; Jung, Je H.; Veneman, Jan F.; Keller, Thierry] Tecnalia Res & Innovat, Hlth & Qual Life Div, E-20009 Donostia San Sebastian, Spain.
   [Oblak, Jakob; Cikajlo, Imre; Goljar, Nika; Bizovicar, Natasa; Matjacic, Zlatko] Univ Rehabil Inst, Ljubljana, Slovenia.
RP Keller, T (通讯作者)，Tecnalia Res & Innovat, Hlth & Qual Life Div, Mikeletegi Pasealekua 1, E-20009 Donostia San Sebastian, Spain.
EM thierry.keller@tecnalia.com
FU FIK; Spanish Ministry of Science and Innovation [PID-020100-2009-21]
CR Burgar C, 2000, J REHABIL RES DEV, V37, P663
   Che FY, 2009, 2009 IEEE INTERNATIONAL CONFERENCE ON REHABILITATION ROBOTICS: REACHING USERS & THE COMMUNITY (ICORR), V0, PP46, DOI 10.1109/ICORR.2009.5209475
   Coote S, 2003, P 8 INT C REH ROB, V0, P59
   Craig J, 1989, INTRO ROBOTICS MECH, V0, P277
   Ellis M, 2009, NEUROREHAB NEURAL RE, V23, P862, DOI 10.1177/1545968309332927
   Fanin C, 2003, P 9 INT C REH ROB TA, V0, P23
   Gupta A, 2006, IEEE-ASME T MECH, V11, P280, DOI 10.1109/TMECH.2006.875558
   Harwin W, 2006, P IEEE, V94, P1717, DOI 10.1109/JPROC.2006.880671
   Hesse S, 2003, ARCH PHYS MED REHAB, V84, P915, DOI 10.1016/S0003-9993(02)04954-7
   Hidler J, 2005, TOP STROKE REHABIL, V12, P22, DOI 10.1310/RYT5-62N4-CTVX-8JTE
   Kahn L, 2006, J REHABIL RES DEV, V43, P619, DOI 10.1682/JRRD.2005.03.0056
   Kayyali R, 2007, HAVE 2007 - IEEE INTERNATIONAL WORKSHOP ON HAPTIC AUDIO VISUAL ENVIRONMENTS AND THEIR APPLICATIONS, V0, P118
   Koeneman E, 2004, P IEEE ENG MED BIOL, V4, P2711
   Krebs HI, 1999, TECHNOL HEALTH CARE, V7, P419
   Krebs H, 2007, IEEE T NEUR SYS REH, V15, P327, DOI 10.1109/TNSRE.2007.903899
   Krebs H, 2003, AUTON ROBOT, V15, P7, DOI 10.1023/A:1024494031121
   *mot MI, 2008, REOTHERAPY, V0, P0
   Nef T, 2007, INT C REHAB ROBOT, V0, PP68, DOI 10.1109/ICORR.2007.4428408
   Oblak J, 2010, IEEE T NEUR SYS REH, V18, P293, DOI 10.1109/TNSRE.2009.2034162
   Perry JC, 2009, APPLIED BIONICS AND BIOMECHANICS, V6, P175, DOI 10.1080/11762320902920575
   Sanchez R, 2005, INT C REHAB ROBOT, V0, P500
   Sanchez R, 2006, IEEE T NEUR SYS REH, V14, P378, DOI 10.1109/TNSRE.2006.881553
   Spencer SJ, 2008, P 2 IEEE RAS EMBS IN, V0, PP869, DOI 10.1109/BIOROB.2008.4762902
   Stienen A, 2007, INT C REHAB ROBOT, V0, PP820, DOI 10.1109/ICORR.2007.4428519
   Sukal T, 2007, EXP BRAIN RES, V183, P215, DOI 10.1007/s00221-007-1029-6
   Takahashi C, 2005, INT C REHAB ROBOT, V0, P17
   Toth A, 2005, INT C REHAB ROBOT, V0, P127
   Van DLR, 2003, IND ROBOT, V30, P515, DOI 10.1108/01439910310506783
NR 28
TC 12
Z9 12
U1 0
U2 15
PU JOURNAL REHAB RES & DEV
PI BALTIMORE
PA DEPT OF VETERANS AFFAIRS REHABIL RES & DEVELOP CTR 103 SOUTH GAY STREET, BALTIMORE, MD 21202-4051 USA
SN 0748-7711
EI 
J9 J REHABIL RES DEV
PD JUN 15
PY 2011
VL 48
IS 4
BP 317
EP 333
DI 10.1682/JRRD.2010.03.0043
PG 17
WC Rehabilitation
SC Rehabilitation
GA 774GB
UT WOS:000291372200004
PM 21674386
ER

PT J
AU Kojovic, Jovana
   Miljkovic, Nadica
   Jankovic, MM
   Popovic, DB
AF Kojovic, Jovana
   Miljkovic, Nadica
   Jankovic, Milica
   Popovic, Dejan
TI Recovery of motor function after stroke: A polymyography-based analysis
SO JOURNAL OF NEUROSCIENCE METHODS
LA English
DT Article
DE Stroke; Assessment; Polymyography; Muscle activation patterns; Rehabilitation
ID body-weight support; electromechanical gait trainer; electrical-stimulation; randomized crossover; hemiparetic stroke; improves walking; controlled-trial; muscle fatigue; surface emg; rehabilitation
AB We present a method for assessing muscle activation patterns during goal-directed movement. We present a cohort study from a randomized clinical trial that followed the recovery of motor function during and after intensive gait training, assisted by sensor-driven, four-channel electrical stimulation. The instrument that we developed allows for the simultaneous recordings of up to 16 channels that are wirelessly sent to a host computer, which then provides feedback to the subject. The inputs to the portable instrument support electromyography (EMG) amplifiers, inertial sensors and goniometers. We show that this method is sensitive enough to show changes in muscle activation patterns in stroke patients before and after gait training (four weeks, five days a week, 30 min daily). We also show that the recovery decreases the differences between patterns of muscle activities (e.g., levels of muscle activations and median frequencies) assessed in hemiplegic and healthy subjects. This method allows for the analysis of muscle contributions and activation patterns; therefore, it might be possible to better understand the physiology behind the recovery of function. This EMG analysis provides a quantification of recovery that is a valuable addition to other measures, such as the Fugl-Meyer score, the Berg-Balance score, gait speed, and the symmetry index. (C) 2010 Elsevier B.V. All rights reserved.
C1 [Kojovic, Jovana; Popovic, Dejan B.] Univ Aalborg, SMI, Dept Hlth Sci & Technol, DK-9220 Aalborg, Denmark.
   [Miljkovic, Nadica; Jankovic, Milica M.; Popovic, Dejan B.] Univ Belgrade, Fac Elect Engn, Belgrade 11000, Serbia.
   [Miljkovic, Nadica] Fatronik Serbia Doo, Belgrade, Serbia.
RP Popovic, DB (通讯作者)，Univ Aalborg, SMI, Dept Hlth Sci & Technol, Fredrik Bajers Vej 7 D3, DK-9220 Aalborg, Denmark.
EM kojovana@hst.aau.dk; nadica.miljkovic@etf.rs; piperski@etf.rs; dbp@hst.aau.dk
FU Danish Research Foundation, Copenhagen; Ministry for Science and Technology of Serbia, Belgrade, Serbia
CR Achache V, 2010, CLIN NEUROPHYSIOL, V121, P930, DOI 10.1016/j.clinph.2009.12.037
   Carey J, 2004, EXP BRAIN RES, V154, P281, DOI 10.1007/s00221-003-1662-7
   Clark D, 2010, J NEUROPHYSIOL, V103, P844, DOI 10.1152/jn.00825.2009
   Davella A, 2005, P NATL ACAD SCI USA, V102, P3076, DOI 10.1073/pnas.0500199102
   Daly J, 2007, GAIT POSTURE, V25, P412, DOI 10.1016/j.gaitpost.2006.05.007
   Daly J, 2004, J NEUROL SCI, V225, P105, DOI 10.1016/j.jns.2004.07.006
   De LC, 1997, J APPL BIOMECH, V13, P135, DOI 10.1123/jab.13.2.135
   Dean C, 2010, J PHYSIOTHER, V56, P97, DOI 10.1016/S1836-9553(10)70039-4
   Dimitrijevic M, 1992, J NEUROL SCI, V109, P49, DOI 10.1016/0022-510X(92)90092-Y
   Dobkin B, 2004, NEUROIMAGE, V23, P370, DOI 10.1016/j.neuroimage.2004.06.008
   Ebenbichler G, 2001, IEEE ENG MED BIOL, V20, P34
   Embrey D, 2010, ARCH PHYS MED REHAB, V91, P687, DOI 10.1016/j.apmr.2009.12.024
   Enzinger C, 2008, STROKE, V39, P1507, DOI 10.1161/STROKEAHA.107.501999
   Enzinger C, 2009, STROKE, V40, P2460, DOI 10.1161/STROKEAHA.109.550053
   Everaert D, 2010, NEUROREHAB NEURAL RE, V24, P168, DOI 10.1177/1545968309349939
   Farina D, 2004, J APPL PHYSIOL, V96, P1486, DOI 10.1152/japplphysiol.01070.2003
   Gandevia S, 2001, PHYSIOL REV, V81, P1725, DOI 10.1152/physrev.2001.81.4.1725
   Georgakis A, 2003, IEEE T BIO-MED ENG, V50, P262, DOI 10.1109/TBME.2002.807641
   Hermens H, 2000, J ELECTROMYOGR KINES, V10, P361, DOI 10.1016/S1050-6411(00)00027-4
   Hesse S, 2003, PHYS MED REHABIL CLIN N AM, V14, P0, DOI 10.1016/S1047-9651(02)00061-X
   Ivanenko Y, 2006, NEUROSCIENTIST, V12, P339, DOI 10.1177/1073858406287987
   Ivey F, 2008, J REHABIL RES DEV, V45, P249, DOI 10.1682/JRRD.2007.02.0035
   Kato H, 2002, STROKE, V33, P2032, DOI 10.1161/01.STR.0000021903.52901.97
   Katz A, 2008, J CHILD NEUROL, V23, P259, DOI 10.1177/0883073807308695
   Kautz S, 2005, NEUROREHAB NEURAL RE, V19, P250, DOI 10.1177/1545968305279279
   Kesar T, 2010, PHYS THER, V90, P55, DOI 10.2522/ptj.20090140
   Knaflitz M, 1999, J ELECTROMYOGR KINES, V9, P337, DOI 10.1016/S1050-6411(99)00009-7
   Kojovic J, 2009, J NEUROSCI METH, V181, P100, DOI 10.1016/j.jneumeth.2009.04.005
   Lago P, 1977, MED BIOL ENG COMPUT, V15, P648, DOI 10.1007/BF02457923
   Luft A, 2008, STROKE, V39, P3341, DOI 10.1161/STROKEAHA.108.527531
   Mayr A, 2007, NEUROREHAB NEURAL RE, V21, P307, DOI 10.1177/1545968307300697
   Mccain K, 2007, TOP STROKE REHABIL, V14, P18, DOI 10.1310/tsr1405-18
   Mckay W, 1996, MUSCLE NERVE, V19, P1017, DOI 10.1002/mus.880190803
   Miljkovic N, 1900, ..., V0, P200
   Miyai I, 2006, EXP BRAIN RES, V169, P85, DOI 10.1007/s00221-005-0123-x
   Moritani T, 1979, AM J PHYS MED REHAB, V58, P115
   Moseley A, 2005, COCHRANE DB SYST REV, V0, P0, DOI DOI 10.1002/14651858.cd002840.pub2
   Ng M, 2008, STROKE, V39, P154, DOI 10.1161/STROKEAHA.107.495705
   Page S, 2009, NEUROREHAB NEURAL RE, V23, P382, DOI 10.1177/1545968308326427
   Pan Z, 1989, MED BIOL ENG COMPUT, V27, P14, DOI 10.1007/BF02442164
   Pattichis C, 1999, MED ENG PHYS, V21, P405, DOI 10.1016/S1350-4533(99)00072-7
   Richards L, 2008, NEUROPSYCHOLOGIA, V46, P3, DOI 10.1016/j.neuropsychologia.2007.08.013
   Robinson R, 1987, J MANIP PHYSIOL THER, V10, P172
   Sabut S, 2010, J ELECTROMYOGR KINES, V20, P1170, DOI 10.1016/j.jelekin.2010.07.003
   Sharma N, 2009, ANN NEUROL, V66, P604, DOI 10.1002/ana.21810
   Stein R, 2010, NEUROREHAB NEURAL RE, V24, P152, DOI 10.1177/1545968309347681
   Stulen F, 1981, IEEE T BIO-MED ENG, V28, P515, DOI 10.1109/TBME.1981.324738
   Tong R, 2006, PHYS THER, V86, P1282, DOI 10.2522/ptj.20050183
   Veg A, 2008, IEEE T NEUR SYS REH, V16, P264, DOI 10.1109/TNSRE.2008.918424
   Visintin M, 1998, STROKE, V29, P1122, DOI 10.1161/01.STR.29.6.1122
   Ward N, 2003, BRAIN, V126, P2476, DOI 10.1093/brain/awg245
   Welch P, 1967, IEEE T ACOUST SPEECH, VAU15, P70, DOI 10.1109/TAU.1967.1161901
   Werner C, 2002, STROKE, V33, P2895, DOI 10.1161/01.STR.0000035734.61539.f6
   Yang Y, 2010, ARCH PHYS MED REHAB, V91, P513, DOI 10.1016/j.apmr.2009.11.021
   Yen C, 2008, NEUROREHAB NEURAL RE, V22, P22, DOI 10.1177/1545968307301875
NR 55
TC 15
Z9 15
U1 0
U2 12
PU ELSEVIER SCIENCE BV
PI AMSTERDAM
PA PO BOX 211, 1000 AE AMSTERDAM, NETHERLANDS
SN 0165-0270
EI 
J9 J NEUROSCI METH
PD JAN 15
PY 2011
VL 194
IS 2
BP 321
EP 328
DI 10.1016/j.jneumeth.2010.10.006
PG 8
WC Biochemical Research Methods; Neurosciences
SC Biochemistry & Molecular Biology; Neurosciences & Neurology
GA 755IQ
UT WOS:000289923100017
PM 20951735
ER

PT J
AU Kakuda, Wataru
   Abo, Masahiro
   Kobayashi, Kazushige
   Momosaki, Ryo
   Yokoi, Aki
   Fukuda, Akiko
   Ito, Hiroshi
   Tominaga, Ayumi
   Umemori, Takuma
   Kameda, Yumi
AF Kakuda, Wataru
   Abo, Masahiro
   Kobayashi, Kazushige
   Momosaki, Ryo
   Yokoi, Aki
   Fukuda, Akiko
   Ito, Hiroshi
   Tominaga, Ayumi
   Umemori, Takuma
   Kameda, Yumi
TI Anti-spastic effect of low-frequency rTMS applied with occupational therapy in post-stroke patients with upper limb hemiparesis
SO BRAIN INJURY
LA English
DT Article
DE Stroke; spasticity; rehabilitation; upper limb hemiparesis; transcranial magnetic stimulation; occupational therapy
ID transcranial magnetic stimulation; upper extremity function; modified ashworth scale; motor-function-test; controlled trial; stroke patient; reliability; cortex; guideline; management
AB Objective: To determine the effects of low-frequency repetitive transcranial magnetic stimulation (rTMS) combined with occupational therapy (OT) on the spasticity of the hemiparetic upper limb after stroke. Subjects and methods: The study subjects were 39 post-stroke patients with spastic upper limb hemiparesis (age: 56.5 +/- 16.0 years, time after onset: 50.3 +/- 37.8 months). At admission, the severity of hemiparesis was categorized as Brunnstrom stage 3-5 for hand-fingers. During 15-day hospitalization, each patient received 22 sessions of low-frequency rTMS applied to the non-lesional hemisphere and OT (one-to-one training and self-training). The spasticity of finger and wrist flexors of the affected upper limb was evaluated using the modified Ashworth scale (MAS) on the day of admission and discharge and 4 weeks after discharge. Each subject underwent Fugl-Meyer Assessment (FMA) and Wolf Motor Function Test (WMFT). Results: The low- frequency rTMS/OT protocol significantly decreased the MAS scores for both finger and wrist flexors at discharge and at 4 weeks after discharge. In addition, the low- frequency rTMS/OT protocol significantly increased the FMA score and shortened the WMFT performance time. Conclusions: The 15-day in-patient protocol of low- frequency rTMS/OT is potentially suitable for reducing spasticity as well as improving motor function on the affected upper limb after stroke.
C1 [Abo, Masahiro] Jikei Univ, Sch Med, Dept Rehabil Med, Minato Ku, Tokyo 1058461, Japan.
RP Abo, M (通讯作者)，Jikei Univ, Sch Med, Dept Rehabil Med, Minato Ku, 3-25-8 Nishi Shimbashi, Tokyo 1058461, Japan.
EM abo@jikei.ac.jp
FU Japan Society for the Promotion of Science
CR Barnes M, 1998, AGE AGEING, V27, P239, DOI 10.1093/ageing/27.2.239
   Bohannon R, 1987, PHYS THER, V67, P206, DOI 10.1093/ptj/67.2.206
   Centonze D, 2007, NEUROLOGY, V68, P1045, DOI 10.1212/01.wnl.0000257818.16952.62
   Chen R, 1997, NEUROLOGY, V48, P1398, DOI 10.1212/WNL.48.5.1398
   Fregni F, 2006, STROKE, V37, P2115, DOI 10.1161/01.STR.0000231390.58967.6b
   Gladstone D, 2002, NEUROREHAB NEURAL RE, V16, P232, DOI 10.1177/154596802401105171
   Goldstein E, 2001, J CHILD NEUROL, V16, P16, DOI 10.1177/088307380101600104
   Gregson J, 1999, ARCH PHYS MED REHAB, V80, P1013, DOI 10.1016/S0003-9993(99)90053-9
   Kaji R, 2010, CURR MED RES OPIN, V26, P1983, DOI 10.1185/03007995.2010.497103
   Kakuda W, 2010, INT J REHABIL RES, V33, P339, DOI 10.1097/MRR.0b013e32833cdf10
   Kakuda W, 2010, DISABIL REHABIL, V32, P801, DOI 10.3109/09638280903295474
   Lance J, 1980, NEUROLOGY, V30, P1303, DOI 10.1212/WNL.30.12.1303
   Lundstrom E, 2008, EUR J NEUROL, V15, P533, DOI 10.1111/j.1468-1331.2008.02114.x
   Mally J, 2008, BRAIN RES BULL, V76, P388, DOI 10.1016/j.brainresbull.2007.11.019
   Mansur C, 2005, NEUROLOGY, V64, P1802, DOI 10.1212/01.WNL.0000161839.38079.92
   Meunier S, 1998, EXPT BRAIN RES, V82, P750
   Morris D, 2001, ARCH PHYS MED REHAB, V82, P750, DOI 10.1053/apmr.2001.23183
   Pandyan A, 1999, CLIN REHABIL, V13, P373, DOI 10.1191/026921599677595404
   Pandyan A, 2005, DISABIL REHABIL, V27, P2, DOI 10.1080/09638280400014576
   Pascualleone A, 1994, BRAIN, V117, P847, DOI 10.1093/brain/117.4.847
   Petropoulou K, 2007, ACTA NEUROCHIR SUPPL, V97, P243
   Platz T, 2005, CLIN REHABIL, V19, P404, DOI 10.1191/0269215505cr832oa
   Takeuchi N, 2005, STROKE, V36, P2681, DOI 10.1161/01.STR.0000189658.51972.34
   Valle A, 2007, DEV MED CHILD NEUROL, V49, P534, DOI 10.1111/j.1469-8749.2007.00534.x
   Wassermann E, 1998, EVOKED POTENTIAL, V108, P1, DOI 10.1016/S0168-5597(97)00096-8
   Welmer A, 2006, CEREBROVASC DIS, V21, P247, DOI 10.1159/000091222
   Wolf S, 2005, NEUROREHAB NEURAL RE, V19, P194, DOI 10.1177/1545968305276663
   Wolf S, 2006, JAMA-J AM MED ASSOC, V296, P2095, DOI 10.1001/jama.296.17.2095
NR 28
TC 61
Z9 75
U1 0
U2 11
PU INFORMA HEALTHCARE
PI LONDON
PA TELEPHONE HOUSE, 69-77 PAUL STREET, LONDON EC2A 4LQ, ENGLAND
SN 0269-9052
EI 
J9 BRAIN INJURY
PD MAY 15
PY 2011
VL 25
IS 5
BP 496
EP 502
DI 10.3109/02699052.2011.559610
PG 7
WC Neurosciences; Rehabilitation
SC Neurosciences & Neurology; Rehabilitation
GA 745KQ
UT WOS:000289164700007
PM 21456998
ER

PT J
AU Laver, KE
   George, Stacey
   Thomas, Susie
   Deutsch, JE
   Crotty, Maria
AF Laver, Kate
   George, Stacey
   Thomas, Susie
   Deutsch, Judith
   Crotty, Maria
TI Virtual reality for stroke rehabilitation
SO COCHRANE DATABASE OF SYSTEMATIC REVIEWS
LA English
DT Review
ID upper-limb; individual; technology; exercise; performance; environment; ambulation; principle; program; balance
AB Background Virtual reality and interactive video gaming have emerged as newtreatment approaches in stroke rehabilitation. In particular, commercial gaming consoles are being rapidly adopted in clinical settings; however, there is currently little information about their effectiveness. Objectives To evaluate the effects of virtual reality and interactive video gaming on upper limb, lower limb and global motor function after stroke. Search strategy We searched the Cochrane Stroke Group Trials Register (March 2010), the Cochrane Central Register of Controlled Trials (T h e Cochrane Library 2010, Issue 1), MEDLINE (1950 to March 2010), EMBASE (1980 to March 2010) and seven additional databases. We also searched trials registries, conference proceedings, reference lists and contacted key researchers in the area and virtual reality equipment manufacturers. Selection criteria Randomised and quasi-randomised trials of virtual reality ('an advanced form of human-computer interface that allows the user to 'interact' with and become 'immersed' in a computer-generated environment in a naturalistic fashion') in adults after stroke. The primary outcomes of interest were: upper limb function and activity, gait and balance function and activity and global motor function. Data collection and analysis Two review authors independently selected trials based on pre-defined inclusion criteria, extracted data and assessed risk of bias. A third review author moderated disagreements when required. The authors contacted all investigators to obtain missing information. Main results We included 19 trials which involved 565 participants. Study sample sizes were generally small and interventions and outcome measures varied, limiting the ability to which studies could be compared. Intervention approaches in the included studies were predominantly designed to improve motor function rather than cognitive function or activity performance. The majority of participants were relatively young and more than one year post stroke. Primary outcomes: results were statistically significant for arm function (standardised mean difference (SMD) 0.53, 95% confidence intervals (CI) 0.25 to 0.81 based on seven studies with 205 participants). There were nostatistically significant effects for grip strength or gait speed. We were unable to determine the effect on global motor function due to insufficient numbers of comparable studies. Secondary outcomes: results were statistically significant for activities of daily living (ADL) outcome (SMD 0.81, 95% CI 0.39 to 1.22 based on three studies with 101 participants); however, we were unable to pool results for cognitive function, participation restriction and quality of life or imaging studies. There were few adverse events reported across studies and those reported were relatively mild. Studies that reported on eligibility rates showed that only 34% (standard deviation (SD) 26, range 17 to 80) of participants screened were recruited. Authors' conclusions We found limited evidence that the use of virtual reality and interactive video gaming may be beneficial in improving arm function and ADL function when compared with the same dose of conventional therapy. There was insufficient evidence to reach conclusions about the effect of virtual reality and interactive video gaming on grip strength or gait speed. It is unclear at present which characteristics of virtual reality are most important and it is unknown whether effects are sustained in the longer term. Furthermore, there are currently very few studies evaluating the use of commercial gaming consoles (such as the Nintendo Wii).
C1 [Laver, Kate E.; George, Stacey; Thomas, Susie; Crotty, Maria] Flinders Univ S Australia, Dept Rehabil & Aged Care, Adelaide, SA 5001, Australia.
   [Laver, Kate E.; George, Stacey; Crotty, Maria] Flinders Univ S Australia, Dept Rehabil & Aged Care, Repatriat Gen Hosp, Adelaide, SA 5041, Australia.
   [Deutsch, Judith E.] Univ Med & Dent New Jersey, Dept Rehabil & Movement Sci, Newark, NJ 07103 USA.
RP Laver, KE (通讯作者)，Flinders Univ S Australia, Dept Rehabil & Aged Care, Repatriat Gen Hosp, Daws Rd,Daw Pk, Adelaide, SA 5041, Australia.
EM kate.laver@health.sa.gov.au
CR Akinwuntan A, 2005, NEUROLOGY, V65, P843, DOI 10.1212/01.wnl.0000171749.71919.fa
   [anonymous] , 1989, STROKE, V20, P1407
   Broeren J, 2008, CEREBROVASC DIS, V26, P289, DOI 10.1159/000149576
   Bryanton C, 2006, CYBERPSYCHOL BEHAV, V9, P123, DOI 10.1089/cpb.2006.9.123
   Burdea G, 2003, METHOD INFORM MED, V42, P519
   Cameirao M, 2009, STUD HEALTH TECHNOL, V145, P65, DOI 10.3233/978-1-60750-018-6-65
   Chern J, 2002, P 4 WORLD C BIOM, V0, P0
   Chortis A, 2008, P 7 ICDVRAT ARTABILI, V0, P221
   Coupar F, 2010, ARM INTERVENTION STR, V0, P0
   Crosbie J, 2008, THESIS U ULSTER, V0, P0
   Crosbie J, 2007, DISABIL REHABIL, V29, P1139, DOI 10.1080/09638280600960909
   Dean C, 1997, STROKE, V28, P722, DOI 10.1161/01.STR.28.4.722
   Der-yeghiaian L, 2009, STROKE, V40, P0
   Deutsch J, 2010, COMMUNICATION, V0, P0
   Deutsch J, 2008, PHYS THER, V88, P1196, DOI 10.2522/ptj.20080062
   Deutsch JE, 2011, J DIABETES SCI TECHNOL, V5, P309
   Devos H, 2010, NEUROREHAB NEURAL RE, V24, P843, DOI 10.1177/1545968310368687
   Devos H, 2009, NEUROREHAB NEURAL RE, V23, P699, DOI 10.1177/1545968309334208
   Dobkin B, 2004, LANCET NEUROL, V3, P528, DOI 10.1016/S1474-4422(04)00851-8
   Donnan G, 2008, LANCET, V371, P1612, DOI 10.1016/S0140-6736(08)60694-7
   Edmans J, 2009, CLIN REHABIL, V23, P106, DOI 10.1177/0269215508095875
   Sucar L, 2009, INT C REHAB ROBOT, V0, P1006
   Feigin V, 2009, LANCET NEUROL, V8, P355, DOI 10.1016/S1474-4422(09)70025-0
   Feintuch U, 2009, P VIRT REH 2009 INT, V0, P0
   Fischer H, 2007, TOP STROKE REHABIL, V14, P1, DOI 10.1310/tsr1401-1
   French B, 2007, COCHRANE DB SYST REV, V0, P0, DOI DOI 10.1002/14651858.CD006073.pub2
   Gnajaraj J, 2007, ARCH PHYS MED REHAB, V88, P0
   Greenleaf WJ, 1994, ARTIF INTELL MED, V6, P289, DOI 10.1016/0933-3657(94)90034-5
   Henderson A, 2007, TOP STROKE REHABIL, V14, P52, DOI 10.1310/tsr1402-52
   Higgins J, 2008, COCHRANE HDB SYSTEMA, V0, P0, DOI DOI 10.1002/9780470712184
   Holden M, 2005, CYBERPSYCHOL BEHAV, V8, P187, DOI 10.1089/cpb.2005.8.187
   Housman S, 2009, NEUROREHAB NEURAL RE, V23, P505, DOI 10.1177/1545968308331148
   Jaffe D, 2004, J REHABIL RES DEV, V41, P283, DOI 10.1682/JRRD.2004.03.0283
   Jannink M, 2008, CYBERPSYCHOL BEHAV, V11, P751, DOI 10.1089/cpb.2007.0271
   Jung S, 2005, ARCH PHYS MED REHAB, V86, P2218, DOI 10.1016/j.apmr.2005.04.015
   Kang S, 2009, CLIN REHABIL, V23, P434, DOI 10.1177/0269215508101732
   Katz N, 2005, DISABIL REHABIL, V27, P1235, DOI 10.1080/09638280500076079
   Kim J, 2009, AM J PHYS MED REHAB, V88, P693, DOI 10.1097/PHM.0b013e3181b33350
   Krebs H, 2008, NEUROREHABILITATION, V23, P81
   Kwakkel G, 2004, STROKE, V35, P2529, DOI 10.1161/01.STR.0000143153.76460.7d
   Lam Y, 2006, NEUROREHABILITATION, V21, P245
   Lange B, 2010, TOP STROKE REHABIL, V17, P345
   Larsen C, 2009, BMJ-BRIT MED J, V338, P0, DOI 10.1136/bmj.b1802
   Laver K, 2011, COCHRANE DB SYST REV, V0, P0
   Lintern G, 1990, HUM FACTORS, V32, P299, DOI 10.1177/001872089003200304
   Mayo N, 1999, DISABIL REHABIL, V21, P258
   Mazer B, 2005, NEUROREHABILITATION, V19, P383
   Merians A, 2002, PHYS THER, V82, P898, DOI 10.1093/ptj/82.9.898
   Mirelman A, 2009, STROKE, V40, P169, DOI 10.1161/STROKEAHA.108.516328
   *nationalstrokefoundation , 2010, NAT STROK AUD REH SE, V0, P0
   Nudo R, 1998, NEUROL REP, V22, P61
   Nudo R, 1996, SCIENCE, V272, P1791, DOI 10.1126/science.272.5269.1791
   Patel M, 2006, AGE AGEING, V35, P273, DOI 10.1093/ageing/afj074
   Piron L, 2007, 2007 VIRTUAL REHABILITATION, V0, P119
   Piron L, 2010, NEUROREHAB NEURAL RE, V24, P501, DOI 10.1177/1545968310362672
   Piron L, 2009, J REHABIL MED, V41, P1016, DOI 10.2340/16501977-0459
   Rand D, 2008, J NEUROL PHYS THER, V32, P155, DOI 10.1097/NPT.0b013e31818ee779
   Review M, 2008, REV MAN REVMAN 5 0, V0, P0
   Risedal A, 2002, BRAIN RES BULL, V58, P315, DOI 10.1016/S0361-9230(02)00796-7
   Rizzo A, 2005, PRESENCE-TELEOP VIRT, V14, P119, DOI 10.1162/1054746053967094
   Rose F, 2005, CYBERPSYCHOL BEHAV, V8, P241, DOI 10.1089/cpb.2005.8.241
   Sanchez-vives M, 2005, NAT REV NEUROSCI, V6, P332, DOI 10.1038/nrn1651
   Saposnik G, 2011, STROKE, V42, P00
   Saposnik G, 2010, STROKE, V41, P1477, DOI 10.1161/STROKEAHA.110.584979
   Schuemie M, 2001, CYBERPSYCHOL BEHAV, V4, P183, DOI 10.1089/109493101300117884
   Schultheis M, 2001, REHABIL PSYCHOL, V46, P296, DOI 10.1037/0090-5550.46.3.296
   Schulz K, 2010, BMJ-BRIT MED J, V340, P0, DOI 10.1136/bmj.c332
   Standen P, 2010, COMMUNICATION, V0, P0
   Sturm J, 2004, STROKE, V35, P2340, DOI 10.1161/01.STR.0000141977.18520.3b
   Sveistrup H, 2004, J NEUROENG REHABIL, V1, P10, DOI 10.1186/1743-0003-1-10
   Tanne D, 2008, NIH CLIN TRIALS DATA, V0, P0
   Teasell R, 2005, TOP STROKE REHABIL, V12, P11
   Thornton M, 2005, BRAIN INJURY, V19, P989, DOI 10.1080/02699050500109944
   Weiss PL, 2006, TXB NEURAL REPAIR RE, V0, PP182, DOI 10.1017/CBO9780511545078.015
   Yang Y, 2008, GAIT POSTURE, V28, P201, DOI 10.1016/j.gaitpost.2007.11.007
   Yavuzer G, 2008, EUR J PHYS REHAB MED, V44, P237
   You S, 2005, STROKE, V36, P1166, DOI 10.1161/01.STR.0000162715.43417.91
NR 77
TC 687
Z9 701
U1 27
U2 162
PU WILEY
PI HOBOKEN
PA 111 RIVER ST, HOBOKEN 07030-5774, NJ USA
SN 1469-493X
EI 
J9 COCHRANE DB SYST REV
PD JUN 15
PY 2011
VL 0
IS 9
BP 
EP 
DI 10.1002/14651858.CD008349.pub2
PG 72
WC Medicine, General & Internal
SC General & Internal Medicine
GA 817AH
UT WOS:000294642700047
PM 25927099
ER

PT J
AU Popovic, DB
   Popovic, MB
AF Popovic, Dejan
   Popovic, Mirjana
TI Advances in the use of electrical stimulation for the recovery of motor function
SO BRAIN MACHINE INTERFACES: IMPLICATIONS FOR SCIENCE, CLINICAL PRACTICE AND SOCIETY
LA English
DT Review; Book Chapter
DE neural prosthesis; functional electrical stimulation; control; upper extremities; man-machine interface
ID surface electrode; nerve; recruitment; system
AB This chapter sheds light on several issues that are being explored to optimize the application of electrical stimulation in a motor neural prosthesis (MNP) for the restoration of movement in humans with paralysis. Although several MNPs are commercially available, there are issues that limit their use in therapy and/or daily assistance: (1) the users' intention of what and how to move needs to be effectively transmitted to the MNP controller; (2) interface to the neural pathways that leads to physiological-like activation should be improved; (3) artificial control of the MNP should match the biological control of the preserved biological systems; and (4) sensors information should be fused and provided to both the controller of the MNP and the user. We suggest that with the improved use of cortical or other physiological signals, application of multipad electrodes with special protocols, rule-based control that mimics biological control, and with the incorporation of micro- and nanotechnologies, wireless communications, and microcontrollers, the MNP operation can be greatly enhanced. The chapter specifically addresses the control of MNP for the upper extremities and provides details on the new surface multipad electrodes that are of interest for neurorehabilitation of stroke patients.
C1 [Popovic, Dejan B.; Popovic, Mirjana B.] Univ Belgrade, Fac Elect Engn, Belgrade 11001, BE, Serbia.
   [Popovic, Dejan B.; Popovic, Mirjana B.] Aalborg Univ, Ctr Sensory Motor Interact, Aalborg, Denmark.
RP Popovic, DB (通讯作者)，Univ Belgrade, Fac Elect Engn, Belgrade 11001, BE, Serbia.
EM dbp@etf.rs
CR Baratta R, 1990, IEEE T BIO-MED ENG, V37, P243, DOI 10.1109/10.52326
   Bottomley A, 1967, PROCEEDINGS OF THE EXTERNAL CONTROL OF HUMAN EXTREMITIES CONFERENCE, V0, P82
   Bowman B, 1985, ANN BIOMED ENG, V13, P75, DOI 10.1007/BF02371251
   Branner A, 2000, BRAIN RES BULL, V51, P293, DOI 10.1016/S0361-9230(99)00231-2
   Crago P, 1980, IEEE T BIO-MED ENG, V27, P679, DOI 10.1109/TBME.1980.326592
   Crago P, 1974, ANN BIOMED ENG, V2, P252, DOI 10.1007/BF02368496
   Dowden B, 2009, IEEE T NEUR SYS REH, V17, P545, DOI 10.1109/TNSRE.2008.2011988
   Gan L, 2007, IEEE T BIO-MED ENG, V54, P509, DOI 10.1109/TBME.2006.886664
   Grandjean P, 1986, ANN BIOMED ENG, V14, P53, DOI 10.1007/BF02364648
   Hart RL, 1998, IEEE TRANS REHABIL ENG, V6, P208, DOI 10.1109/86.681187
   Hoffer J, 1996, J REHABIL RES DEV, V33, P145
   Kojovic J, 2009, J NEUROSCI METH, V181, P100, DOI 10.1016/j.jneumeth.2009.04.005
   Loeb G, 2001, MED ENG PHYS, V23, P9, DOI 10.1016/S1350-4533(01)00011-X
   Mackenzie CL, 1994, ADV PSYCHOL, V104, P0
   Malesevic N, 2010, MUSCLE NERVE, V42, P556, DOI 10.1002/mus.21736
   Mortimer T, 1981, MOTOR PROSTHESIS 1, V11, P3
   Mushahwar V, 2000, EXP NEUROL, V163, P422, DOI 10.1006/exnr.2000.7381
   Nannini N, 1991, IEEE T BIO-MED ENG, V38, P769, DOI 10.1109/10.83589
   Naples G, 1988, IEEE T BIO-MED ENG, V35, P905, DOI 10.1109/10.8670
   Pfurtscheller G, 2005, EURASIP J APPL SIG P, V2005, P3152, DOI 10.1155/ASP.2005.3152
   Popovic D, 2003, MED ENG PHYS, V25, P63, DOI 10.1016/S1350-4533(02)00188-1
   Popovic D, 2000, CONTROL MOVEMENT PHY, V0, P0
   Popovic D, 2002, ADV EXTERNAL CONTROL, V0, P0
   Popovic D, 2004, CAN J PHYSIOL PHARM, V82, P749, DOI 10.1139/Y04-057
   Popovic D, 2009, J NEUROSCI METH, V178, P174, DOI 10.1016/j.jneumeth.2008.12.003
   Popovic M, 2001, IEEE ENG MED BIOL, V20, P74, DOI 10.1109/51.897830
   Popovic M, 1994, J ELECTROMYOGR KINES, V4, P242, DOI 10.1016/1050-6411(94)90011-6
   Popovic M, 2003, MED ENG PHYS, V25, P41, DOI 10.1016/S1350-4533(02)00187-X
   Popovic-bijelic A, 2005, ARTIF ORGANS, V29, P448, DOI 10.1111/j.1525-1594.2005.29075.x
   Prochazka A, 1997, ARCH PHYS MED REHAB, V78, P608, DOI 10.1016/S0003-9993(97)90426-3
   Reswick JB, 1967, P 2 INT C EXT CONTR, V0, P3
   Saxena S, 1995, J REHABIL RES DEV, V32, P17
   Scheiner A, 1990, ANN BIOMED ENG, V18, P407, DOI 10.1007/BF02364157
   Sweeney J, 1990, IEEE T BIO-MED ENG, V37, P706, DOI 10.1109/10.55681
   Tyler DJ, 1997, IEEE TRANS REHABIL ENG, V5, P51, DOI 10.1109/86.559349
   Tyler D, 2002, IEEE T NEUR SYS REH, V10, P204
   Veraart C, 1993, IEEE T BIO-MED ENG, V40, P640, DOI 10.1109/10.237694
   Weber D, 2005, IEEE T NEUR SYS REH, V13, P242, DOI 10.1109/TNSRE.2005.847385
   Yoshida K, 1993, IEEE T BIO-MED ENG, V40, P492, DOI 10.1109/10.243412
NR 39
TC 9
Z9 11
U1 0
U2 18
PU ELSEVIER SCIENCE BV
PI AMSTERDAM
PA SARA BURGERHARTSTRAAT 25, PO BOX 211, 1000 AE AMSTERDAM, NETHERLANDS
SN 0079-6123
EI 
J9 PROG BRAIN RES
PD JUN 15
PY 2011
VL 194
IS 
BP 215
EP 225
DI 10.1016/B978-0-444-53815-4.00005-4
PG 11
WC Neurosciences
SC Neurosciences & Neurology
GA BCQ72
UT WOS:000311038900017
PM 21867806
ER

PT J
AU Khan, CM
   Oesch, PR
   Gamper, UN
   Kool, JP
   Beer, Serafin
AF Khan, Christine
   Oesch, Peter
   Gamper, Urs
   Kool, Jan
   Beer, Serafin
TI Potential effectiveness of three different treatment approaches to improve minimal to moderate arm and hand function after stroke - a pilot randomized clinical trial
SO CLINICAL REHABILITATION
LA English
DT Article
DE Stroke; rehabilitation; arm; hand; recovery of function
ID motor-function-test; upper extremity function; bobath concept; recovery; disability; impact; reliability; strength
AB Objective: To test a study design and explore the feasibility and potential effects of conventional neurological therapy, constraint induced therapy and therapeutic climbing to improve minimal to moderate arm and hand function in patients after a stroke. Method: A pilot study with six-month follow-up in patients after stroke with minimal to moderate arm and hand function admitted for inpatient rehabilitation was performed. Participants were randomly allocated to one of three treatment approaches. Main outcomes were improvement of arm and hand function and adverse effects. Results: 283 patients with stroke were screened for inclusion over a two-year period, out of which fourtyfour were included. All patients could be treated according to the protocol. Improvement of arm and hand function was significantly higher in conventional neurological therapy and constraint induced therapy compared with therapeutic climbing at discharge, and at six months follow-up (P < 0.05, effect size = 0.56-0.76). No significant differences in arm and hand function were observed between constraint induced therapy and conventional neurological therapy. Constraint induced therapy participants were significantly less at risk of developing shoulder pain at six months follow-up compared with the other participants (P < 0.05, effect size = 0.82 and 1.79, respectively). Conclusions: The study design needs adaptation to accommodate the stringent inclusion criteria leading to prolonged study duration. Constraint induced therapy seems to be the optimal approach to improve arm and hand function and minimize the risk of shoulder pain for patients with minimal to moderate arm hand function after stroke in the intermediate term.
C1 [Khan, Christine Meier; Gamper, Urs N.; Beer, Serafin] Rehabil Ctr Valens, Dept Neurol & Neurorehabil, Valens, Switzerland.
   [Oesch, Peter R.] Rehabil Ctr Valens, Dept Res, Valens, Switzerland.
   [Kool, Jan P.] Zurich Univ Appl Sci, Sch Physiotherapy, Zurich, Switzerland.
RP Khan, CM (通讯作者)，Rehabil Ctr, Dept Neurol & Neurorehabil, CH-7317 Valens, Switzerland.
EM christine.meier.khan@enzyklop.info
CR Bonaiuti D, 2007, EURA MEDICOPHYS, V43, P139
   Cohen J, 1988, V2ND, V0, P0
   French B, 2008, HEALTH TECHNOL ASSES, V12, P1
   Gowland C, 1993, STROKE, V24, P58, DOI 10.1161/01.STR.24.1.58
   Graham J, 2009, TOP STROKE REHABIL, V16, P57, DOI 10.1310/tsr1601-57
   Hantson L, 1994, STROKE, V25, P2215, DOI 10.1161/01.STR.25.11.2215
   Hendricks H, 2002, ARCH PHYS MED REHAB, V83, P1303, DOI 10.1053/apmr.2002.34284
   Jorger M, 2001, NEUROREHAB NEURAL RE, V15, P15, DOI 10.1177/154596830101500103
   Kollen B, 2009, STROKE, V40, P0, DOI 10.1161/STROKEAHA.108.533828
   Kwakkel G, 2006, STROKE, V37, P2348, DOI 10.1161/01.STR.0000238594.91938.1e
   Langhorne P, 2009, LANCET NEUROL, V8, P741, DOI 10.1016/S1474-4422(09)70150-4
   Lazik D, 2008, THERAPEUTISCHES KLET, V0, P0
   Luft A, 2004, JAMA-J AM MED ASSOC, V292, P1853, DOI 10.1001/jama.292.15.1853
   Marolf M, 1996, CLIN REHABIL, V10, P309
   Morris D, 2001, ARCH PHYS MED REHAB, V82, P750, DOI 10.1053/apmr.2001.23183
   Nakayama H, 1994, ARCH PHYS MED REHAB, V75, P852, DOI 10.1016/0003-9993(94)90108-2
   Page S, 2002, CLIN REHABIL, V16, P55, DOI 10.1191/0269215502cr473oa
   Sirtori V, 2009, COCHRANE DB SYST REV, V0, P0, DOI DOI 10.1002/14651858.CD004433.pub2
   Stoll T, 2000, CLIN RHEUMATOL, V19, P105, DOI 10.1007/s100670050026
   Sunderland A, 1989, J NEUROL NEUROSUR PS, V52, P1267, DOI 10.1136/jnnp.52.11.1267
   Taub E, 1993, ARCH PHYS MED REHAB, V74, P347
   Turner-stokes L, 2002, CLIN REHABIL, V16, P276, DOI 10.1191/0269215502cr491oa
   Uswatte G, 2006, NEUROLOGY, V67, P1189, DOI 10.1212/01.wnl.0000238164.90657.c2
   Uswatte G, 2005, STROKE, V36, P2493, DOI 10.1161/01.STR.0000185928.90848.2e
   Wade D, 1983, J NEUROL NEUROSUR PS, V46, P521, DOI 10.1136/jnnp.46.6.521
   Waller S, 2008, NEUROREHABILITATION, V23, P29
   Weimar C, 2002, STROKE, V33, P2053, DOI 10.1161/01.STR.0000022808.21776.BF
   Wolf S, 2006, ARCH PHYS MED REHAB, V87, P443, DOI 10.1016/j.apmr.2005.10.006
   Wolf S, 2001, STROKE, V32, P1635, DOI 10.1161/01.STR.32.7.1635
   Wolf S, 2005, NEUROREHAB NEURAL RE, V19, P194, DOI 10.1177/1545968305276663
   Wolfe C, 2000, BRIT MED BULL, V56, P275, DOI 10.1258/0007142001903120
NR 31
TC 10
Z9 10
U1 1
U2 8
PU SAGE PUBLICATIONS LTD
PI LONDON
PA 1 OLIVERS YARD, 55 CITY ROAD, LONDON EC1Y 1SP, ENGLAND
SN 0269-2155
EI 
J9 CLIN REHABIL
PD NOV 15
PY 2011
VL 25
IS 11
BP 1032
EP 1041
DI 10.1177/0269215511399795
PG 10
WC Rehabilitation
SC Rehabilitation
GA 844KZ
UT WOS:000296747400008
PM 21788267
ER

PT J
AU Rijntjes, Michel
   Hamzei, Farsin
   Glauche, Volkmar
   Saur, Dorothee
   Weiller, Cornelius
AF Rijntjes, Michel
   Hamzei, Farsin
   Glauche, Volkmar
   Saur, Dorothee
   Weiller, Cornelius
TI Activation changes in sensorimotor cortex during improvement due to CIMT in chronic stroke
SO RESTORATIVE NEUROLOGY AND NEUROSCIENCE
LA English
DT Article
DE Motor stroke; recovery; fMRI; CIMT
ID latency afferent inhibition; induced movement therapy; transcranial magnetic stimulation; selective finger movement; upper extremity function; motor-function-test; functional reorganization; rehabilitative therapy; longitudinal fmri; brain activation
AB Purpose: The integrity of the pyramidal tract (PT) does not seem to influence clinical improvement after two weeks of Constraint-Induced Movement Therapy (CIMT). However, when PT is intact, improvement is associated with a decrease of fMRI-activation in primary sensorimotor cortex (SMC) and when affected, with an increase of activation in SMC. The aim was to observe the long-term effect of CIMT, depending on the integrity of the PT, and to correlate improvement with changes in fMRI-activation. Subjects and methods: Twelve new chronic stroke patients were treated with CIMT and integrity of PT was measured with transcranial magnetic stimulation. Before therapy, after therapy, and after 6 months, changes in motor function were correlated with differential and percent fMRI signal changes. Results: All patients improved after two weeks of therapy, but only those with intact PT maintained improvement after 6 months. When PT was intact, improvement correlated with first a decrease of activation in SMC and after 6 months with an increase. When PT was affected, improvement consistently correlated with an increase in a lateral extension of SMC. Percent changes of activation were surrounded by differential changes. Conclusions: An intact PT might be advantageous for lasting improvement after CIMT and subregions in SMC seem to behave differently during recovery.
C1 [Rijntjes, Michel; Glauche, Volkmar; Weiller, Cornelius] Univ Freiburg, Dept Neurol, D-76106 Freiburg, Germany.
   [Hamzei, Farsin] Moritz Clin Neurol Rehabil, Bad Klosterlausnitz, Germany.
   [Saur, Dorothee] Univ Leipzig, Dept Neurol, Leipzig, Germany.
RP Rijntjes, M (通讯作者)，Univ Freiburg, Dept Neurol, Breisacher Str 64, D-76106 Freiburg, Germany.
EM michel.rijntjes@uniklinik-freiburg.de
FU Deutsche Forschungsgemeinschaft (DFG) [WE 1352/13-1]; Bundesministerium fur Bildung und Forschung (BMBF) [01GO0205-7]
CR Beck S, 2010, CLIN NEUROPHYSIOL, V121, P98, DOI 10.1016/j.clinph.2009.09.010
   Evans A, 1994, NATO ADV SCI INST SE, V264, P263
   Feydy A, 2002, STROKE, V33, P1610, DOI 10.1161/01.STR.0000017100.68294.52
   Floyer-lea A, 2005, J NEUROPHYSIOL, V94, P512, DOI 10.1152/jn.00717.2004
   Fries W, 1993, BRAIN, V116, P369, DOI 10.1093/brain/116.2.369
   Friston K, 1996, MAGNET RESON MED, V35, P346, DOI 10.1002/mrm.1910350312
   Friston K, 1995, HUM BRAIN MAPP, V3, P165, DOI 10.1002/hbm.460030303
   Friston K, 1994, HUMAN BRAIN MAPPING, V2, P189, DOI 10.1002/HBM.460020402
   Fritsch B, 2010, NEURON, V66, P198, DOI 10.1016/j.neuron.2010.03.035
   Gauthier L, 2009, STROKE, V40, P2468, DOI 10.1161/STROKEAHA.109.548347
   Hamzei F, 2003, NEUROIMAGE, V20, P1393, DOI 10.1016/S1053-8119(03)00384-7
   Hamzei F, 2008, EXP BRAIN RES, V190, P329, DOI 10.1007/s00221-008-1474-x
   Hamzei F, 2006, NEUROIMAGE, V31, P710, DOI 10.1016/j.neuroimage.2005.12.035
   Heald A, 1993, BRAIN, V116, P1371, DOI 10.1093/brain/116.6.1371
   Jaillard A, 2005, BRAIN, V128, P1122, DOI 10.1093/brain/awh456
   Johansen-berg H, 2002, BRAIN, V125, P2731, DOI 10.1093/brain/awf282
   Kaiser L, 1989, STAT MED, V8, P1183, DOI 10.1002/sim.4780081002
   Karni A, 1995, NATURE, V377, P155
   Lee C, 1998, AM J NEURORADIOL, V19, P847
   Lemon R, 1993, CURR BIOL, V3, P463, DOI 10.1016/0960-9822(93)90358-U
   Logothetis N, 2001, NATURE, V412, P150, DOI 10.1038/35084005
   Loubinoux I, 2003, NEUROIMAGE, V20, P2166, DOI 10.1016/j.neuroimage.2003.08.017
   Loubinoux I, 2001, J CEREBR BLOOD F MET, V21, P592, DOI 10.1097/00004647-200105000-00014
   Loubinoux I, 2007, CEREB CORTEX, V17, P2980, DOI 10.1093/cercor/bhm023
   Malouin F, 2004, ARCH PHYS MED REHAB, V85, P177, DOI 10.1016/S0003-9993(03)00771-8
   Marshall R, 2009, ANN NEUROL, V65, P596, DOI 10.1002/ana.21636
   Mima T, 1999, BRAIN, V122, P1989, DOI 10.1093/brain/122.10.1989
   Morecraft R, 2002, BRAIN, V125, P176, DOI 10.1093/brain/awf011
   Morris D, 2001, ARCH PHYS MED REHAB, V82, P750, DOI 10.1053/apmr.2001.23183
   Nelles G, 1999, ANN NEUROL, V46, P901, DOI 10.1002/1531-8249(199912)46:6<901::AID-ANA13>3.0.CO;2-7
   Oshea J, 2007, NEURON, V54, P479, DOI 10.1016/j.neuron.2007.04.021
   Pennisi G, 2002, CLIN NEUROPHYSIOL, V113, P1536, DOI 10.1016/S1388-2457(02)00255-9
   Prabhakaran S, 2008, NEUROREHAB NEURAL RE, V22, P64, DOI 10.1177/1545968307305302
   Richardson S, 2008, MUSCLE NERVE, V37, P358, DOI 10.1002/mus.20943
   Richardson S, 2009, EXP BRAIN RES, V193, P173, DOI 10.1007/s00221-008-1605-4
   Rijntjes M, 2005, NEUROREHAB NEURAL RE, V19, P238, DOI 10.1177/1545968305279205
   Rijntjes M, 2009, NEUROREHAB NEURAL RE, V23, P275, DOI 10.1177/1545968308324226
   Rioult-pedotti M, 1998, NAT NEUROSCI, V1, P230, DOI 10.1038/678
   Seitz R, 1998, ARCH NEUROL-CHICAGO, V55, P1081, DOI 10.1001/archneur.55.8.1081
   Sohn Y, 2004, EXP BRAIN RES, V158, P397, DOI 10.1007/s00221-004-1909-y
   Taub E, 2002, NAT REV NEUROSCI, V3, P228, DOI 10.1038/nrn754
   Tombari D, 2004, NEUROIMAGE, V23, P827, DOI 10.1016/j.neuroimage.2004.07.058
   Traversa R, 2000, CLIN NEUROPHYSIOL, V111, P1695, DOI 10.1016/S1388-2457(00)00373-4
   Turton A, 1996, ELECTROMYOGR MOTOR C, V101, P316, DOI 10.1016/0924-980X(96)95560-5
   Uswatte G, 2006, NEUROLOGY, V67, P1189, DOI 10.1212/01.wnl.0000238164.90657.c2
   Uswatte G, 2005, STROKE, V36, P2493, DOI 10.1161/01.STR.0000185928.90848.2e
   Voller B, 2006, EXP BRAIN RES, V169, P226, DOI 10.1007/s00221-005-0140-9
   Voller B, 2005, J NEUROPHYSIOL, V94, P1115, DOI 10.1152/jn.00333.2005
   Ward N, 2006, NEUROREHAB NEURAL RE, V20, P398, DOI 10.1177/1545968306286322
   Ward N, 2006, BRAIN, V129, P809, DOI 10.1093/brain/awl002
   Ward N, 2003, BRAIN, V126, P2476, DOI 10.1093/brain/awg245
   Weiller C, 1996, NEUROIMAGE, V4, P105, DOI 10.1006/nimg.1996.0034
   Weiller C, 1992, ANN NEUROL, V31, P463, DOI 10.1002/ana.410310502
   Weiller C, 1993, ANN NEUROL, V33, P181
   Wenzelburger R, 2005, BRAIN, V128, P64, DOI 10.1093/brain/awh317
   Wolf S, 1989, EXP NEUROL, V104, P125, DOI 10.1016/S0014-4886(89)80005-6
   Wolf S, 2005, NEUROREHAB NEURAL RE, V19, P194, DOI 10.1177/1545968305276663
   Wolf S, 2006, JAMA-J AM MED ASSOC, V296, P2095, DOI 10.1001/jama.296.17.2095
   Yousry T, 1997, BRAIN, V120, P141, DOI 10.1093/brain/120.1.141
NR 59
TC 14
Z9 15
U1 1
U2 12
PU IOS PRESS
PI AMSTERDAM
PA NIEUWE HEMWEG 6B, 1013 BG AMSTERDAM, NETHERLANDS
SN 0922-6028
EI 
J9 RESTOR NEUROL NEUROS
PD JUN 15
PY 2011
VL 29
IS 5
BP 299
EP 310
DI 10.3233/RNN-2011-0600
PG 12
WC Neurosciences
SC Neurosciences & Neurology
GA 814VW
UT WOS:000294486300002
PM 21697588
ER

PT J
AU Alt murphy, Margit
   Persson, HC
   Danielsson, Anna
   Broeren, Jurgen
   Lundgren-nilsson, Asa
   Sunnerhagen, KS
AF Alt murphy, Margit
   Persson, Hanna
   Danielsson, Anna
   Broeren, Jurgen
   Lundgren-nilsson, Asa
   Sunnerhagen, Katharina
TI SALGOT - Stroke Arm Longitudinal study at the University of Gothenburg, prospective cohort study protocol
SO BMC NEUROLOGY
LA English
DT Article
DE stroke; upper extremity; recovery of function; kinematics; longitudinal study
ID upper extremity function; fugl-meyer assessment; upper-limb; virtual-reality; interrater reliability; motor recovery; functional recovery; pinch strength; time-course; rehabilitation
AB Background: Recovery patterns of upper extremity motor function have been described in several longitudinal studies, but most of these studies have had selected samples, short follow up times or insufficient outcomes on motor function. The general understanding is that improvements in upper extremity occur mainly during the first month after the stroke incident and little if any, significant recovery can be gained after 3-6 months. The purpose of this study is to describe the recovery of upper extremity function longitudinally in a non-selected sample initially admitted to a stroke unit with first ever stroke, living in Gothenburg urban area. Methods/Design: A sample of 120 participants with a first-ever stroke and impaired upper extremity function will be consecutively included from an acute stroke unit and followed longitudinally for one year. Assessments are performed at eight occasions: at day 3 and 10, week 3, 4 and 6, month 3, 6 and 12 after onset of stroke. The primary clinical outcome measures are Action Research Arm Test and Fugl-Meyer Assessment for Upper Extremity. As additional measures, two new computer based objective methods with kinematic analysis of arm movements are used. The ABILHAND questionnaire of manual ability, Stroke Impact Scale, grip strength, spasticity, pain, passive range of motion and cognitive function will be assessed as well. At one year follow up, two patient reported outcomes, Impact on Participation and Autonomy and EuroQol Quality of Life Scale, will be added to cover the status of participation and aspects of health related quality of life. Discussion: This study comprises a non-selected population with first ever stroke and impaired arm function. Measurements are performed both using traditional clinical assessments as well as computer based measurement systems providing objective kinematic data. The ICF classification of functioning, disability and health is used as framework for the selection of assessment measures. The study design with several repeated measurements on motor function will give us more confident information about the recovery patterns after stroke. This knowledge is essential both for optimizing rehabilitation planning as well as providing important information to the patient about the recovery perspectives.
C1 [Alt Murphy, Margit; Persson, Hanna C.; Danielsson, Anna; Broeren, Jurgen; Lundgren-Nilsson, Asa; Sunnerhagen, Katharina S.] Univ Gothenburg, Sahlgrenska Acad, Dept Clin Neurosci & Rehabil, Inst Neurosci & Physiol, Gothenburg, Sweden.
RP Alt Murphy, M (通讯作者)，Univ Gothenburg, Sahlgrenska Acad, Dept Clin Neurosci & Rehabil, Inst Neurosci & Physiol, Gothenburg, Sweden.
EM margit.alt-murphy@vgregion.se
FU Local Research and Development Board for Gothenburg and Sodra Bohuslan; Regional Research and Development Board for Vasta Gotaland; Norrbacka-Eugenia Foundation; Promobilia; Hjalmar Svensson's Research Foundation; Greta and Einar Askers Foundation; Foundation of the Swedish National Stroke Association; Rune and Ulla Amlovs Foundation; Inger Bendix Foundation for Medical Research
CR Adams H, 1993, STROKE, V24, P35, DOI 10.1161/01.STR.24.1.35
   Alt MM, 2006, J NEUROENG REHABIL, V3, P0, DOI 10.1186/1743-0003-3-18
   Alt MM, 2011, NEUROREHAB NEURAL RE, V25, P71, DOI 10.1177/1545968310370748
   Bamford J, 1991, LANCET, V337, P1521, DOI 10.1016/0140-6736(91)93206-O
   Barkelius K, 1997, NORDISK FYSIOTERAPI, V29, P161
   Bohannon R, 1987, PHYS THER, V67, P206, DOI 10.1093/ptj/67.2.206
   Boian R, 2002, STUD HEALTH TECHNOL, V85, P64
   Broeks J, 1999, DISABIL REHABIL, V21, P357
   Broeren J, 2004, ARCH PHYS MED REHAB, V85, P1247, DOI 10.1016/j.apmr.2003.09.020
   Broeren J, 2002, CYBERPSYCHOL BEHAV, V5, P207, DOI 10.1089/109493102760147196
   Broeren J, 2008, CEREBROVASC DIS, V26, P289, DOI 10.1159/000149576
   Broeren J, 2007, J NEUROENG REHABIL, V4, P0, DOI 10.1186/1743-0003-4-13
   Broeren J, 2007, NEUROREHAB NEURAL RE, V21, P180, DOI 10.1177/1545968306290774
   Cardol M, 2001, ARCH PHYS MED REHAB, V82, P210, DOI 10.1053/apmr.2001.18218
   Cardol M, 1999, CLIN REHABIL, V13, P411, DOI 10.1191/026921599668601325
   Carr J, 1998, NEUROLOGICAL REHABIL, V0, P0
   Crosbie J, 2006, CYBERPSYCHOL BEHAV, V9, P137, DOI 10.1089/cpb.2006.9.137
   Denvall V, 2002, J REHABIL MED, V34, P153, DOI 10.1080/16501970213231
   Dobkin B, 2007, NEUROREHAB NEURAL RE, V21, P3, DOI 10.1177/1545968306297329
   Duncan P, 2003, ARCH PHYS MED REHAB, V84, P950, DOI 10.1016/S0003-9993(03)00035-2
   Duncan P, 1992, STROKE, V23, P1084, DOI 10.1161/01.STR.23.8.1084
   Duncan P, 1983, PHYS THER, V63, P1606, DOI 10.1093/ptj/63.10.1606
   Duncan P, 1999, STROKE, V30, P2131, DOI 10.1161/01.STR.30.10.2131
   Feys H, 1998, STROKE, V29, P785, DOI 10.1161/01.STR.29.4.785
   Fuglmeyer A, 1975, SCAND J REHABIL MED, V7, P13
   Gregson J, 2000, AGE AGEING, V29, P223, DOI 10.1093/ageing/29.3.223
   Grimby G, 1986, ACTA MED SCAND, V0, P233
   Gustafsson S, 2004, SCAND J OCCUP THER, V11, P107
   Henderson A, 2007, TOP STROKE REHABIL, V14, P52, DOI 10.1310/tsr1402-52
   Hendricks H, 2002, ARCH PHYS MED REHAB, V83, P1629, DOI 10.1053/apmr.2002.35473
   Hsieh C, 1998, AGE AGEING, V27, P107, DOI 10.1093/ageing/27.2.107
   Katrak P, 1998, ARCH PHYS MED REHAB, V79, P758, DOI 10.1016/S0003-9993(98)90352-5
   Kersten P, 2007, DISABIL REHABIL, V29, P1502, DOI 10.1080/09638280601030066
   Kwakkel G, 2004, RESTOR NEUROL NEUROS, V22, P281
   Kwakkel G, 1999, LANCET, V354, P191, DOI 10.1016/S0140-6736(98)09477-X
   Lawrence E, 2001, STROKE, V32, P1279, DOI 10.1161/01.STR.32.6.1279
   Lyle R, 1981, INT J REHABIL RES, V4, P483, DOI 10.1097/00004356-198112000-00001
   Mathiowetz V, 1985, ARCH PHYS MED REHAB, V66, P69
   Mathiowetz V, 1984, J HAND SURG-AM, V9A, P222, DOI 10.1016/S0363-5023(84)80146-X
   Mattiasson-nilo I, 1990, AGING (MILANO), V2, P191
   Mirbagheri M, 2008, MUSCLE NERVE, V37, P387, DOI 10.1002/mus.20965
   Mirbagheri M, 2008, ARCH PHYS MED REHAB, V89, P1507, DOI 10.1016/j.apmr.2008.02.017
   Murphy M, 2006, CAMB STUD PHIL LAW, V0, P1
   Nakayama H, 1994, ARCH PHYS MED REHAB, V75, P394, DOI 10.1016/0003-9993(94)90161-9
   Nichols-larsen D, 2005, STROKE, V36, P1480, DOI 10.1161/01.STR.0000170706.13595.4f
   Parker VM, 1986, INT REHABIL MED, V8, P69
   Penta M, 2001, STROKE, V32, P1627, DOI 10.1161/01.STR.32.7.1627
   Penta M, 1998, ARCH PHYS MED REHAB, V79, P1038, DOI 10.1016/S0003-9993(98)90167-8
   Rabin R, 2001, ANN MED, V33, P337, DOI 10.3109/07853890109002087
   Rasch G, 1980, PROBABILISTIC MODEL, V0, P0
   *riks S, 2009, SWED STROK REG, V0, P0
   Sangha O, 2003, ARTHRIT RHEUM-ARTHR, V49, P156, DOI 10.1002/art.10993
   Swapp D, 2006, VIRTUAL REAL-LONDON, V10, P24
   Trombly C, 1999, AM J OCCUP THER, V53, P333, DOI 10.5014/ajot.53.4.333
   Van DLJ, 2001, J REHABIL MED, V33, P110
   Van DLJ, 2001, ARCH PHYS MED REHAB, V82, P14, DOI 10.1053/apmr.2001.18668
   Van WF, 2001, NEUROREHAB NEURAL RE, V15, P23, DOI 10.1177/154596830101500104
   Verheyden G, 2008, NEUROREHAB NEURAL RE, V22, P173, DOI 10.1177/1545968307305456
   Viau A, 2004, J NEUROENG REHABIL, V1, P11, DOI 10.1186/1743-0003-1-11
   Wagner J, 2007, PHYS THER, V87, P751, DOI 10.2522/ptj.20060135
   Welmer A, 2008, J REHABIL MED, V40, P603, DOI 10.2340/16501977-0218
   Williams A, 1990, HEALTH POLICY, V16, P199
   Williams B, 2001, AUST J PHYSIOTHER, V47, P19, DOI 10.1016/S0004-9514(14)60295-6
   *worldhealthorganization , 2007, ICF CY INT CLASS FUN, V0, P0
   Yozbatiran N, 2008, NEUROREHAB NEURAL RE, V22, P78, DOI 10.1177/1545968307305353
NR 65
TC 41
Z9 41
U1 0
U2 4
PU BMC
PI LONDON
PA CAMPUS, 4 CRINAN ST, LONDON N1 9XW, ENGLAND
SN 
EI 
J9 BMC NEUROL
PD MAY 25
PY 2011
VL 11
IS 
BP 
EP 
DI 10.1186/1471-2377-11-56
PG 9
WC Clinical Neurology
SC Neurosciences & Neurology
GA 781WP
UT WOS:000291968800001
PM 21612620
ER

PT J
AU Bolognini, Nadia
   Vallar, Giuseppe
   Casati, Carlotta
   Latif, LA
   El-nazer, Rasheda
   Williams, Julie
   Banco, Elisabetta
   Macea, DD
   Tesio, Luigi
   Chessa, Cecilia
   Fregni, Felipe
AF Bolognini, Nadia
   Vallar, Giuseppe
   Casati, Carlotta
   Latif, Lydia
   El-nazer, Rasheda
   Williams, Julie
   Banco, Elisabetta
   Macea, Debora
   Tesio, Luigi
   Chessa, Cecilia
   Fregni, Felipe
TI Neurophysiological and Behavioral Effects of tDCS Combined With Constraint-Induced Movement Therapy in Poststroke Patients
SO NEUROREHABILITATION AND NEURAL REPAIR
LA English
DT Article
DE transcranial direct current stimulation; constraint-induced movement therapy; motor recovery; stroke rehabilitation; motor cortex
ID transcranial magnetic stimulation; noninvasive brain-stimulation; primary motor cortex; chronic stroke; rehabilitation-medicine; cortical stimulation; recovery; excitability; plasticity; trial
AB Background. Recovery of motor function after stroke may depend on a balance of activity in the neural network involving the affected and the unaffected motor cortices. Objective. To assess whether transcranial direct current stimulation (tDCS) can increase the training-induced recovery of motor functions. Methods. In an exploratory study, 14 patients with chronic stroke and mean Fugl-Meyer Upper Extremity Motor Assessment of 29 (range = 8-50) entered a double-blind sham-controlled study, aimed to investigate neurophysiological and behavioral effects of bihemispheric tDCS (cathodal stimulation of the unaffected motor cortex and anodal stimulation of the affected motor cortex), combined with constraint-induced movement therapy (CIMT). Results. Patients in both groups demonstrated gains on primary outcome measures, that is, Jebsen Taylor Hand Function Test, Handgrip Strength, Motor Activity Log Scale, and Fugl-Meyer Motor Score. Gains were larger in the active tDCS group. Neurophysiological measurements showed a reduction in transcallosal inhibition from the intact to the affected hemisphere and increased corticospinal excitability in the affected hemisphere only in the active tDCS/CIMT group. Such neurophysiological changes correlated with the magnitude of the behavioral gains. Both groups showed a reduction in corticospinal excitability of the unaffected hemisphere. Conclusions. CIMT alone appears effective in modulating local excitability but not in removing the imbalance in transcallosal inhibition. Bihemispheric tDCS may achieve this goal and foster greater functional recovery.
C1 [Bolognini, Nadia] Univ Milano Bicocca, Dept Psychol, I-20126 Milan, Italy.
   [Bolognini, Nadia; Latif, Lydia Abdul; El-Nazer, Rasheda; Williams, Julie; Macea, Debora Duarte] Harvard Univ, Sch Med, Boston, MA USA.
   [Bolognini, Nadia; Vallar, Giuseppe; Casati, Carlotta; Banco, Elisabetta; Tesio, Luigi; Chessa, Cecilia] IRCCS Ist Auxol Italiano, Milan, Italy.
   [Latif, Lydia Abdul] Univ Malaya, Kuala Lumpur, Malaysia.
   [Tesio, Luigi] Univ Milan, Milan, Italy.
RP Bolognini, N (通讯作者)，Univ Milano Bicocca, Dept Psychol, Bldg U6,Piazza Ateneo Nuovo 1, I-20126 Milan, Italy.
EM nadia.bolognini@unimib.it; fregni.felipe@mgh.harvard.edu
FU American Heart Association [0735535T]; University of Milano-Bicocca; IRCCS Istituto Auxologico Italiano; Regione Lombardia-Ricerca Finalizzata
CR Ameli M, 2009, ANN NEUROL, V66, P298, DOI 10.1002/ana.21725
   Beck A, 1961, ARCH GEN PSYCHIAT, V4, P561, DOI 10.1001/archpsyc.1961.01710120031004
   Bolognini N, 2009, J NEUROENG REHABIL, V6, P0, DOI 10.1186/1743-0003-6-8
   Bonaiuti D, 2007, EURA MEDICOPHYS, V43, P139
   Carmichael S, 2010, STROKE, V41, P0, DOI 10.1161/STROKEAHA.110.597146
   Cohen J, 1973, EDUC PSYCHOL MEAS, V33, P107, DOI 10.1177/001316447303300111
   Cohen J, 2002, APPL MULTIPLE REGRES, V0, P0
   Dimyan M, 2010, NEUROREHAB NEURAL RE, V24, P125, DOI 10.1177/1545968309345270
   Edwards D, 2009, RESTOR NEUROL NEUROS, V27, P199, DOI 10.3233/RNN-2009-0470
   Folstein M, 1975, J PSYCHIAT RES, V12, P189, DOI 10.1016/0022-3956(75)90026-6
   Fregni F, 2007, NAT CLIN PRACT NEURO, V3, P383, DOI 10.1038/ncpneuro0530
   Fregni F, 2006, STROKE, V37, P2115, DOI 10.1161/01.STR.0000231390.58967.6b
   French B, 2010, J REHABIL MED, V42, P9, DOI 10.2340/16501977-0473
   Fuglmeyer A, 1975, SCAND J REHABIL MED, V7, P13
   Galea J, 2009, J NEUROPHYSIOL, V102, P294, DOI 10.1152/jn.00184.2009
   Gandiga P, 2006, CLIN NEUROPHYSIOL, V117, P845, DOI 10.1016/j.clinph.2005.12.003
   Hebb DO, 1949, NEUROPSYCHOLOGICAL T, V0, P0
   Hesse S, 2007, RESTOR NEUROL NEUROS, V25, P9
   Hummel F, 2005, BRAIN, V128, P490, DOI 10.1093/brain/awh369
   Jancke L, 2004, EXP BRAIN RES, V155, P196, DOI 10.1007/s00221-003-1719-7
   Jebsen RH, 1969, ARCHIVES OF PHYSICAL MEDICINE AND REHABILITATION, V50, P311
   Langhorne P, 2009, LANCET NEUROL, V8, P741, DOI 10.1016/S1474-4422(09)70150-4
   Liepert J, 2000, STROKE, V31, P1210, DOI 10.1161/01.STR.31.6.1210
   Liepert J, 2006, COGN BEHAV NEUROL, V19, P41, DOI 10.1097/00146965-200603000-00005
   Lin K, 2009, NEUROREHAB NEURAL RE, V23, P160, DOI 10.1177/1545968308320642
   Lind K, 1982, J CHRON DIS, V35, P133, DOI 10.1016/0021-9681(82)90114-X
   Lindenberg R, 2010, NEUROLOGY, V75, P2176, DOI 10.1212/WNL.0b013e318202013a
   Mahoney FI, 1965, MD STATE MED J, V14, P61
   Mark V, 2004, RESTOR NEUROL NEUROS, V22, P317
   Mathiowetz V, 1985, ARCH PHYS MED REHAB, V66, P69
   Muller K, 1992, NEUROPEDIATRICS, V23, P82, DOI 10.1055/s-2008-1071318
   Nitsche M, 2003, CLIN NEUROPHYSIOL, V114, P2220, DOI 10.1016/S1388-2457(03)00235-9
   Nitsche M, 2005, J PHYSIOL-LONDON, V568, P291, DOI 10.1113/jphysiol.2005.092429
   Nowak D, 2009, NEUROREHAB NEURAL RE, V23, P641, DOI 10.1177/1545968309336661
   Park S, 2008, NEUROREHAB NEURAL RE, V22, P486, DOI 10.1177/1545968308316906
   Pascual-leone A, 2005, ANNU REV NEUROSCI, V28, P377, DOI 10.1146/annurev.neuro.27.070203.144216
   Piron L, 2010, NEUROREHAB NEURAL RE, V24, P501, DOI 10.1177/1545968310362672
   Reis J, 2009, P NATL ACAD SCI USA, V106, P1590, DOI 10.1073/pnas.0805413106
   Rioult-pedotti M, 2000, SCIENCE, V290, P533, DOI 10.1126/science.290.5491.533
   Rossi S, 2009, CLIN NEUROPHYSIOL, V120, P2008, DOI 10.1016/j.clinph.2009.08.016
   Taub E, 1998, REHABIL PSYCHOL, V43, P152, DOI 10.1037/0090-5550.43.2.152
   Taub E, 1994, J EXP ANAL BEHAV, V61, P281, DOI 10.1901/jeab.1994.61-281
   Tesio L, 1991, AGING (MILANO), V3, P97
   Thickbroom G, 2007, EXP BRAIN RES, V180, P583, DOI 10.1007/s00221-007-0991-3
   Wassermann E, 2008, OXFORD HDB TRANSCRAN, V0, P0
   Williams J, 2010, PHYS THER, V90, P398, DOI 10.2522/ptj.20090075
   Williams J, 2009, J REHABIL MED, V41, P305, DOI 10.2340/16501977-0356
   Witte O, 1997, ADV NEUROL, V73, P207
   Wittenberg G, 2007, NEUROREHAB NEURAL RE, V21, P568, DOI 10.1177/1545968307302438
   Wolf S, 2006, JAMA-J AM MED ASSOC, V296, P2095, DOI 10.1001/jama.296.17.2095
NR 50
TC 200
Z9 212
U1 1
U2 33
PU SAGE PUBLICATIONS INC
PI THOUSAND OAKS
PA 2455 TELLER RD, THOUSAND OAKS, CA 91320 USA
SN 1545-9683
EI 
J9 NEUROREHAB NEURAL RE
PD NOV-DEC 15
PY 2011
VL 25
IS 9
BP 819
EP 829
DI 10.1177/1545968311411056
PG 11
WC Clinical Neurology; Rehabilitation
SC Neurosciences & Neurology; Rehabilitation
GA 832KA
UT WOS:000295802400004
PM 21803933
ER

PT J
AU De araujo, RC
   Lucio junior, Fabio
   Rocha, DN
   Sono, TS
   Pinotti, Marcos
AF De araujo, Rodrigo
   Lucio junior, Fabio
   Rocha, Daniel
   Sono, Talita
   Pinotti, Marcos
TI Effects of Intensive Arm Training With an Electromechanical Orthosis in Chronic Stroke Patients: A Preliminary Study
SO ARCHIVES OF PHYSICAL MEDICINE AND REHABILITATION
LA English
DT Article
DE Cerebrovascular accident; Paresis; Rehabilitation; Upper extremity
ID upper-limb; motor impairment; trunk restraint; robot; rehabilitation; recovery; therapy; reliability; prevalence; movement
AB Objectives: To evaluate the use of an electromechanical device, comprising an exoskeleton, a static orthosis, and a glove, for functional rehabilitation of the elbow and hand in patients with hemiparesis, and to compare it with physical therapy rehabilitation. Design: Pretest-posttest design. Setting: Rehabilitation laboratory. Participants: Volunteer sample of persons (N=12) with persistent hemiparesis from a single, unilateral stroke within the past 3 to 36 months. Interventions: The volunteers were randomly divided into 2 groups. One group was treated with a conventional program of physiotherapy, and another group participated in a training program in which an electromechanical orthosis was used. All volunteers received 24 sessions, held 3 times a week for 8 weeks. Main Outcome Measures: Modified Ashworth Scale (MAS), Fugl-Meyer Assessment (FMA), and electromyogram (EMG) amplitude. Results: No statistical difference was found in the initial and final values of the MAS. Both groups showed a significant increase for the total scores of the FMA. However, only the group treated with the orthosis showed an increase in FMA scores related to the wrist and hand joint. The EMG analysis showed increased EMG amplitudes for all muscles in the group treated with the orthosis, whereas the group treated with physiotherapy showed gains in electromyographic activity only in the extensor digitorum communis. Intergroup comparison showed that the initial FMA scores of the wrist/hand were higher in the group treated with physiotherapy. However, after training, the scores in the group that used the orthosis were equivalent to those of the physiotherapy group. Conclusions: The results suggest that this device can be an auxiliary tool to help the conventional rehabilitation program of motor function of the affected upper extremity.
C1 [de Araujo, Rodrigo C.; Lucio Junior, Fabio; Rocha, Daniel N.; Sono, Talita S.; Pinotti, Marcos] Univ Fed Minas Gerais, Dept Mech Engn, Belo Horizonte, MG, Brazil.
   [de Araujo, Rodrigo C.] Univ Pernambuco UPE, Dept Phys Therapy, Recife, PE, Brazil.
   [Rocha, Daniel N.] IFMG, Dept Mech Engn, Congonhas, Brazil.
RP de Araujo, RC (通讯作者)，Univ Pernambuco, Dept Fisioterapia, BR 203,Km 2 S-N, BR-56300000 Petrolina, PE, Brazil.
EM rodrigocappato@yahoo.com.br
FU National Council for Scientific and Technological Development (CNPq) [480926/20087-5]
CR Barreca S, 2003, NEUROREHAB NEURAL RE, V17, P220, DOI 10.1177/0888439003259415
   Bourbonnais D, 2002, AM J PHYS MED REHAB, V81, P890, DOI 10.1097/00002060-200212000-00002
   Brainin M, 2000, EUR J NEUROL, V7, P5, DOI 10.1046/j.1468-1331.2000.007001005.x
   Brashear A, 2002, ARCH PHYS MED REHAB, V83, P1349, DOI 10.1053/apmr.2002.35474
   Broeks J, 1999, DISABIL REHABIL, V21, P357
   Byl N, 2003, NEUROREHAB NEURAL RE, V17, P176, DOI 10.1177/0888439003257137
   De AR, 2009, J ELECTROMYOGR KINES, V19, P685, DOI 10.1016/j.jelekin.2007.11.014
   Fasoli S, 2004, ARCH PHYS MED REHAB, V85, P1106, DOI 10.1016/j.apmr.2003.11.028
   Feigin V, 2005, LANCET, V365, P2160, DOI 10.1016/S0140-6736(05)66755-4
   Fuglmeyer A, 1975, SCAND J REHABIL MED, V7, P13
   Gladstone D, 2002, NEUROREHAB NEURAL RE, V16, P232, DOI 10.1177/154596802401105171
   Hendricks H, 2002, ARCH PHYS MED REHAB, V83, P1629, DOI 10.1053/apmr.2002.35473
   Hermes H, 1999, EUROPEAN RECOMMENDAT, V0, P0
   Hesse S, 2003, ARCH PHYS MED REHAB, V84, P915, DOI 10.1016/S0003-9993(02)04954-7
   Hesse S, 2008, J NEUROENG REHABIL, V5, P0, DOI 10.1186/1743-0003-5-21
   Huang V, 2009, J NEUROENG REHABIL, V6, P0, DOI 10.1186/1743-0003-6-5
   Kahn L, 2006, J NEUROENG REHABIL, V3, P0, DOI 10.1186/1743-0003-3-12
   Kendall F, 1993, MUSCLES TESTING FUNC, V4th, P0
   Krebs HI, 1998, IEEE TRANS REHABIL ENG, V6, P75, DOI 10.1109/86.662623
   Kwakkel G, 2003, STROKE, V34, P2181, DOI 10.1161/01.STR.0000087172.16305.CD
   Kwakkel G, 1999, PHYSIOTHERAPY, V13, P457
   Kwakkel G, 2008, NEUROREHAB NEURAL RE, V22, P111, DOI 10.1177/1545968307305457
   Liepert J, 2001, J NEUROL, V248, P315, DOI 10.1007/s004150170207
   Lockard M, 2006, J HAND THER, V19, P72, DOI 10.1197/j.jht.2006.02.004
   Lum P, 2002, ARCH PHYS MED REHAB, V83, P952, DOI 10.1053/apmr.2001.33101
   Maki T, 2006, BRAZ. J. PHYS. THER., V10, P177, DOI 10.1590/S1413-35552006000200007
   Masiero S, 2007, ARCH PHYS MED REHAB, V88, P142, DOI 10.1016/j.apmr.2006.10.032
   Michaelsen S, 2006, STROKE, V37, P186, DOI 10.1161/01.STR.0000196940.20446.c9
   Michaelsen S, 2004, STROKE, V35, P1914, DOI 10.1161/01.STR.0000132569.33572.75
   Muntner P, 2002, STROKE, V33, P1209, DOI 10.1161/01.STR.0000015031.57955.D1
   Nef T, 2007, MED BIOL ENG COMPUT, V45, P887, DOI 10.1007/s11517-007-0226-6
   Perotto A, 2004, ANATOMICAL GUIDE ELE, V0, P0
   Prange G, 2006, J REHABIL RES DEV, V43, P171, DOI 10.1682/JRRD.2005.04.0076
   Rossini P, 2003, LANCET NEUROL, V2, P493, DOI 10.1016/S1474-4422(03)00485-X
   Sommerfeld D, 2004, STROKE, V35, P134, DOI 10.1161/01.STR.0000105386.05173.5E
   Staubli P, 2009, J NEUROENG REHABIL, V6, P0, DOI 10.1186/1743-0003-6-46
   Stein J, 2007, AM J PHYS MED REHAB, V86, P255, DOI 10.1097/PHM.0b013e3180383cc5
   Teasell R, 2010, EVIDENCE BASED REV S, V0, P0
   Thorvaldsen P, 1995, STROKE, V26, P361, DOI 10.1161/01.STR.26.3.361
   Truelsen T, 2006, EUR J NEUROL, V13, P581, DOI 10.1111/j.1468-1331.2006.01138.x
   Van DLJ, 1999, STROKE, V30, P2369, DOI 10.1161/01.STR.30.11.2369
   Yekutiel M, 1993, J NEUROL NEUROSUR PS, V56, P241, DOI 10.1136/jnnp.56.3.241
NR 42
TC 9
Z9 9
U1 0
U2 28
PU W B SAUNDERS CO-ELSEVIER INC
PI PHILADELPHIA
PA 1600 JOHN F KENNEDY BOULEVARD, STE 1800, PHILADELPHIA, PA 19103-2899 USA
SN 0003-9993
EI 
J9 ARCH PHYS MED REHAB
PD NOV 15
PY 2011
VL 92
IS 11
BP 1746
EP 1753
DI 10.1016/j.apmr.2011.05.021
PG 8
WC Rehabilitation; Sport Sciences
SC Rehabilitation; Sport Sciences
GA 846WT
UT WOS:000296934600002
PM 21959035
ER

PT J
AU Gao, Yan
   Mengana, Yuneidis
   Rodriguez cruz, Yamila
   Munoz, Adriana
   Sosa teste, Iliana
   Daniel garcia, Jorge
   Wu, Yonghong
   Garcia rodriguez, JC
   Zhang, Chenggang
AF Gao, Yan
   Mengana, Yuneidis
   Rodriguez cruz, Yamila
   Munoz, Adriana
   Sosa teste, Iliana
   Daniel garcia, Jorge
   Wu, Yonghong
   Garcia rodriguez, Julio
   Zhang, Chenggang
TI Different Expression Patterns of Ngb and EPOR in the Cerebral Cortex and Hippocampus Revealed Distinctive Therapeutic Effects of Intranasal Delivery of Neuro-EPO for Ischemic Insults to the Gerbil Brain
SO JOURNAL OF HISTOCHEMISTRY & CYTOCHEMISTRY
LA English
DT Article
DE erythropoietin; erythropoietin receptor; neuroglobin; ischemia; intranasal drug delivery; Neuro-EPO; neuroprotection; biphasic expression pattern
ID erythropoietin receptor; golden hour; neuroglobin; stroke; protect; neuroprotection; cytokine; model; edema
AB The purpose of this study was to evaluate the neuroprotective effects of intranasally delivered recombinant human neuronal erythropoietin (Neuro-EPO) on brain injury induced by unilateral permanent ischemia in the Mongolian gerbil. Expression of EPO receptor (EPOR) and neuroglobin (Ngb) over 5 weeks after intranasal treatment with Neuro-EPO was determined using immunohistochemistry. Mortality of Neuro-EPO-treated gerbils decreased after surgery, and the sensory and motor function was significantly improved. Histopathological mapping showed that Neuro-EPO significantly reduced delayed neuronal death in the brain. Expression of Ngb was upregulated in the cerebral cortex at most time points (expect for 10 min and 48 hr) and in the hippocampus at 10 min and from 48 hr to 5 weeks, whereas EPOR was almost downregulated or unchanged in the brain (expect for 48 hr). The 10 min and 48 hr seemed to be two time points for the brain to switch the expression of both Ngb and EPOR to early and late recovery phase, respectively. In addition, there were two phases, 10 min to 1 hr and 24 hr to 72 hr, respectively, closing to the "golden hour" of about 60 min and the "silver day" of 1 to 3 days, for the brain to recover from stroke onset with intranasal Neuro-EPO treatment. Therefore, the results suggest that the intranasal administration of Neuro-EPO is effective in the treatment of acute brain ischemia. The different expression patterns of Ngb and EPOR is probably due to ischemic tolerance in the cerebral cortex and ischemic sensitivity in the hippocampus. (J Histochem Cytochem 59:214-227, 2011)
C1 [Gao, Yan; Wu, Yonghong; Zhang, Chenggang] Beijing Inst Radiat Med, State Key Lab Prote, Beijing 100850, Peoples R China.
   [Mengana, Yuneidis; Rodriguez Cruz, Yamila; Munoz, Adriana; Sosa Teste, Iliana; Daniel Garcia, Jorge; Garcia Rodriguez, Julio Cesar] Natl Ctr Lab Anim Breeding CENPALAB, Havana, Cuba.
RP Zhang, CG (通讯作者)，Beijing Inst Radiat Med, State Key Lab Prote, Beijing 100850, Peoples R China.
EM zhangcg@bmi.ac.cn
FU National Natural Science Foundation of China [81070741, 30772293, 30700246]; Special Key Programs for Science and Technology of China [2009ZX09103-616, 2009ZX09503-002, 2009ZX09301-002]; National Basic Research Project (973 program) [2006CB504100]; Beijing Municipal Bureau [7061004, Z07000200540702]
CR Acker T, 2004, J EXP BIOL, V207, P3171, DOI 10.1242/Jeb.01075
   Alcala-barraza S, 2010, J DRUG TARGET, V18, P179, DOI 10.3109/10611860903318134
   Blow O, 1999, J TRAUMA, V47, P964, DOI 10.1097/00005373-199911000-00028
   Brines M, 2000, P NATL ACAD SCI USA, V97, P10526, DOI 10.1073/pnas.97.19.10526
   Buemi M, 2000, EUR J PHARMACOL, V392, P31, DOI 10.1016/S0014-2999(00)00081-9
   Burmester T, 2000, NATURE, V407, P520, DOI 10.1038/35035093
   Burmester T, 2004, IUBMB LIFE, V56, P703, DOI 10.1080/15216540500037257
   Butterfield J, 1978, STROKE, V9, P480, DOI 10.1161/01.STR.9.5.480
   Ehrenreich H, 2002, MOL MED, V8, P495, DOI 10.1007/BF03402029
   Ehrenreich H, 2009, STROKE, V40, P0, DOI 10.1161/STROKEAHA.109.564872
   Erbayraktar S, 2003, P NATL ACAD SCI USA, V100, P6741, DOI 10.1073/pnas.1031753100
   Flynn R, 2008, NEUROPHARMACOLOGY, V55, P250, DOI 10.1016/j.neuropharm.2008.05.031
   [高艳 GY, 2009, [军事医学科学院院刊, V0, P0
   Rodriguez J, 2009, THESCIENTIFICWORLDJO, V9, P970, DOI 10.1100/tsw.2009.103
   Hang X, 2009, BMC GENOMICS, V10, P0, DOI 10.1186/1471-2164-10-126
   Hasselblatt M, 2006, J NEUROSURG ANESTH, V18, P132, DOI 10.1097/00008506-200604000-00007
   Hildebrand F, 2005, SURG TECHNOL INT, V14, P41
   Hossmann K, 2008, NEUROPHARMACOLOGY, V55, P257, DOI 10.1016/j.neuropharm.2007.12.004
   Jin K, 2010, STROKE, V41, P557, DOI 10.1161/STROKEAHA.109.567149
   Kulik T, 2008, NEUROPHARMACOLOGY, V55, P281, DOI 10.1016/j.neuropharm.2008.04.017
   Lakhan S, 2009, J TRANSL MED, V7, P0, DOI 10.1186/1479-5876-7-97
   Lawner P, 1979, STROKE, V10, P644, DOI 10.1161/01.STR.10.6.644
   Li P, 2009, CHIN J NEUROSURG DIS, V8, P101
   Li W, 2010, PROTEINS 0907, V0, P0
   Li Y, 2010, CHINA TROPICAL MEDICINE, V10, P75
   Marti H, 1996, EUR J NEUROSCI, V8, P666, DOI 10.1111/j.1460-9568.1996.tb01252.x
   Milano M, 2005, J ONCOL PHARM PRACT, V11, P145, DOI 10.1191/1078155205jp162oa
   Minnerup J, 2009, STROKE, V40, P3113, DOI 10.1161/STROKEAHA.109.555789
   Morishita E, 1997, NEUROSCIENCE, V76, P105, DOI 10.1016/s0306-4522(96)00306-5
   Safar P, 2000, ACAD EMERG MED, V7, P75, DOI 10.1111/j.1553-2712.2000.tb01898.x
   Sanchez P, 2009, P NATL ACAD SCI USA, V106, P9848, DOI 10.1073/pnas.0901840106
   Saver J, 2010, STROKE, V41, P1431, DOI 10.1161/STROKEAHA.110.583815
   Schmidt-kastner R, 2006, BRAIN RES, V1103, P173, DOI 10.1016/j.brainres.2006.05.047
   Shang A, 2006, BRAIN RES, V1078, P219, DOI 10.1016/j.brainres.2006.01.064
   Siren A, 2001, P NATL ACAD SCI USA, V98, P4044, DOI 10.1073/pnas.051606598
   Siren A, 2006, BRAIN, V129, P480, DOI 10.1093/brain/awh703
   Siren A, 2001, ACTA NEUROPATHOL, V101, P271, DOI 10.1007/s004010000297
   Sosa I, 2008, BIOTECNOL APL, V25, P223
   Sosa TI, 2006, PHARM ONLINE, V1, P100
   Sun Y, 2001, P NATL ACAD SCI USA, V98, P15306, DOI 10.1073/pnas.251466698
   Sun Y, 2003, P NATL ACAD SCI USA, V100, P3497, DOI 10.1073/pnas.0637726100
   Villa P, 2003, J EXP MED, V198, P971, DOI 10.1084/jem.20021067
   Wang X, 2008, STROKE, V39, P1869, DOI 10.1161/STROKEAHA.107.506022
   Wiessner C, 2001, J CEREBR BLOOD F MET, V21, P857, DOI 10.1097/00004647-200107000-00011
   Ye S, 2009, J INT NEUROL NEUROSU, V36, P391
   Yu Y, 2005, NEUROSCI LETT, V387, P5, DOI 10.1016/j.neulet.2005.07.008
   Zhang C, 2002, BIOCHEM BIOPH RES CO, V290, P1411, DOI 10.1006/bbrc.2002.6360
NR 47
TC 23
Z9 25
U1 0
U2 12
PU SAGE PUBLICATIONS LTD
PI LONDON
PA 1 OLIVERS YARD, 55 CITY ROAD, LONDON EC1Y 1SP, ENGLAND
SN 0022-1554
EI 
J9 J HISTOCHEM CYTOCHEM
PD FEB 15
PY 2011
VL 59
IS 2
BP 214
EP 227
DI 10.1369/0022155410390323
PG 14
WC Cell Biology
SC Cell Biology
GA 805BX
UT WOS:000293702400009
PM 21339183
ER

PT J
AU Hsieh, Yu-wei
   Wu, Ching-yi
   Liao, Wan-wen
   Lin, Keh-chung
   Wu, Kuen-yuh
   Lee, Chia-yi
AF Hsieh, Yu-wei
   Wu, Ching-yi
   Liao, Wan-wen
   Lin, Keh-chung
   Wu, Kuen-yuh
   Lee, Chia-yi
TI Effects of Treatment Intensity in Upper Limb Robot-Assisted Therapy for Chronic Stroke: A Pilot Randomized Controlled Trial
SO NEUROREHABILITATION AND NEURAL REPAIR
LA English
DT Article
DE robotics; rehabilitation; comparative efficacy research; treatment dosage; intensity; oxidative stress
ID motor-activity log; urinary 8-hydroxy-2'-deoxyguanosine; oxidative stress; upper-extremity; arm function; exercise; rehabilitation; recovery; reliability; guideline
AB Background and Objectives. Robot-assisted therapy (RT) is a current promising intervention in stroke rehabilitation, but more research is warranted for examining its efficacy and the dose-benefit relation. The authors investigated the effects of higher intensity versus lower intensity RT on movements of forearm pronation-supination and wrist flexion-extension relative to conventional rehabilitation (CR) in patients poststroke for a mean of 21 months. Methods. In this pilot study, 18 patients with initial mean Fugl-Meyer Assessment (FMA) of 37 to 44 for the upper extremity were randomized to higher intensity RT, lower intensity RT, or CR intervention for 4 weeks. The dose of the higher intensity RT was twice the number of repetitions in the lower intensity RT. Outcome measures at pretreatment and posttreatment were administered to patients to evaluate beneficial and adverse effects of interventions. Primary outcomes were the FMA and Medical Research Council scale. Results. There were significant differences in motor function (P = .04) and daily performance (P = .03) among the 3 groups. The higher intensity RT group showed better improvement in motor function, muscle strength, performance of daily activities, and bimanual ability than the other 2 groups. The intensive RT intervention did not induce higher levels of an oxidative DNA biomarker. Conclusions. Higher intensity of RT that assists forearm and wrist movements may lead to greater improvement in motor ability and functional performance in stroke patients. A sample size of only 20 to 25 in each arm of a larger randomized controlled trial is needed to confirm the findings for similar subjects.
C1 [Hsieh, Yu-wei] Natl Taiwan Univ, Sch Occupat Therapy, Coll Med, Taipei 100, Taiwan.
   [Wu, Ching-yi] Chang Gung Univ, Tao Yuan, Taiwan.
   [Lin, Keh-chung] Natl Taiwan Univ Hosp, Taipei, Taiwan.
   [Lee, Chia-yi] Cathay Gen Hosp, Taipei, Taiwan.
RP Hsieh, YW (通讯作者)，Natl Taiwan Univ, Sch Occupat Therapy, Coll Med, 17,F4 Xu Zhou Rd, Taipei 100, Taiwan.
EM kehchunglin@ntu.edu.tw
FU National Health Research Institutes [NHRI-EX99-9920PI, NHRI-EX99-9742PI]; National Sciences Council in Taiwan [NSC 96-2628-B-002-033-MY2, NSC 97-2314-B-002-008-MY3, NSC 97-2314-B-182-004-MY3]
CR Andrews K, 1979, RHEUMATOL REHABIL, V18, P43, DOI 10.1093/rheumatology/18.1.43
   Banerjee A, 2003, MOL CELL BIOCHEM, V253, P307, DOI 10.1023/A:1026032404105
   Birkenmeier R, 2010, NEUROREHAB NEURAL RE, V24, P620, DOI 10.1177/1545968310361957
   Bobath B, 1990, ADULT HEMIPLEGIA EVA, V0, P0
   Bosecker C, 2010, NEUROREHAB NEURAL RE, V24, P62, DOI 10.1177/1545968309343214
   Byl N, 2008, NEUROREHAB NEURAL RE, V22, P494, DOI 10.1177/1545968308317431
   Cherubini A, 2005, FREE RADICAL BIO MED, V39, P841, DOI 10.1016/j.freeradbiomed.2005.06.025
   Cohen J, 1988, V2ND, V0, P0
   Daly J, 2005, J REHABIL RES DEV, V42, P723, DOI 10.1682/JRRD.2005.02.0048
   Dobkin B, 2005, NEW ENGL J MED, V352, P1677, DOI 10.1056/NEJMcp043511
   Dromerick AW, 2006, NEURORX, V3, P428, DOI 10.1016/j.nurx.2006.07.004
   El KM, 2000, STROKE, V31, P1889, DOI 10.1161/01.STR.31.8.1889
   Fischer H, 2006, 1 IEEE RAS EMBS INT, V0, P0
   Fuglmeyer A, 1975, SCAND J REHABIL MED, V7, P13
   Gordon N, 2004, STROKE, V35, P1230, DOI 10.1161/01.STR.0000127303.19261.19
   Goto C, 2003, CIRCULATION, V108, P530, DOI 10.1161/01.CIR.0000080893.55729.28
   Gregson J, 2000, AGE AGEING, V29, P223, DOI 10.1093/ageing/29.3.223
   Hartmann A, 1998, FREE RADICAL BIO MED, V24, P245, DOI 10.1016/S0891-5849(97)00249-9
   Hesse S, 2005, STROKE, V36, P1960, DOI 10.1161/01.STR.0000177865.37334.ce
   Hesse S, 2003, ARCH PHYS MED REHAB, V84, P915, DOI 10.1016/S0003-9993(02)04954-7
   Housman S, 2009, NEUROREHAB NEURAL RE, V23, P505, DOI 10.1177/1545968308331148
   Hseuh I, 2008, NEUROREHAB NEURAL RE, V22, P737
   Hu C, 2004, RAPID COMMUN MASS SP, V18, P505, DOI 10.1002/rcm.1367
   Kahn L, 2006, J NEUROENG REHABIL, V3, P0, DOI 10.1186/1743-0003-3-12
   Kleim J, 1998, J NEUROPHYSIOL, V80, P3321, DOI 10.1152/jn.1998.80.6.3321
   Krebs H, 2006, P IEEE, V94, P1727, DOI 10.1109/JPROC.2006.880721
   Kwakkel G, 2004, STROKE, V35, P2529, DOI 10.1161/01.STR.0000143153.76460.7d
   Kwakkel G, 2008, NEUROREHAB NEURAL RE, V22, P111, DOI 10.1177/1545968307305457
   Lang C, 2009, ARCH PHYS MED REHAB, V90, P1692, DOI 10.1016/j.apmr.2009.04.005
   Lo A, 2010, NEW ENGL J MED, V362, P1772, DOI 10.1056/NEJMoa0911341
   Lo A, 2009, NEUROREHAB NEURAL RE, V23, P775, DOI 10.1177/1545968309338195
   Lum P, 2002, ARCH PHYS MED REHAB, V83, P952, DOI 10.1053/apmr.2001.33101
   Mead G, 2007, STROKE, V38, P2090, DOI 10.1161/STROKEAHA.106.478941
   Medical RC, 1976, 45 MED RES COUNC HER, V0, P0
   Mehrholz J, 2009, STROKE, V40, P0, DOI 10.1161/STROKEAHA.108.536219
   Mei S, 2005, J CHROMATOGR B, V827, P83, DOI 10.1016/j.jchromb.2005.04.001
   Mizukoshi G, 2005, NEUROL RES, V27, P644, DOI 10.1179/016164105X25153
   Muntner P, 2002, STROKE, V33, P1209, DOI 10.1161/01.STR.0000015031.57955.D1
   Nudo R, 1996, J NEUROSCI, V16, P785
   Park S, 2008, NEUROREHAB NEURAL RE, V22, P486, DOI 10.1177/1545968308316906
   Penta M, 2001, STROKE, V32, P1627, DOI 10.1161/01.STR.32.7.1627
   Penta M, 1998, ARCH PHYS MED REHAB, V79, P1038, DOI 10.1016/S0003-9993(98)90167-8
   Platz T, 2005, CLIN REHABIL, V19, P404, DOI 10.1191/0269215505cr832oa
   Poulsen H, 1996, J SPORT SCI, V14, P343, DOI 10.1080/02640419608727720
   Rall L, 2000, J NUTR BIOCHEM, V11, P581, DOI 10.1016/S0955-2863(00)00123-6
   Stein K, 1998, CANCER PRACT, V6, P143, DOI 10.1046/j.1523-5394.1998.006003143.x
   Taub E, 1997, TOP STROKE REHABIL, V3, P38, DOI 10.1080/10749357.1997.11754128
   Taub E, 1993, ARCH PHYS MED REHAB, V74, P347
   Timmermans A, 2009, J NEUROENG REHABIL, V6, P0, DOI 10.1186/1743-0003-6-1
   Uswatte G, 2006, NEUROLOGY, V67, P1189, DOI 10.1212/01.wnl.0000238164.90657.c2
   Van DLJ, 2004, STROKE, V35, P1410, DOI 10.1161/01.STR.0000126900.24964.7e
   Van DLJ, 1999, STROKE, V30, P2369, DOI 10.1161/01.STR.30.11.2369
   Volpe B, 2008, NEUROREHAB NEURAL RE, V22, P305, DOI 10.1177/1545968307311102
   Whitall J, 2004, NEUROREHAB NEURAL RE, V18, P3, DOI 10.1177/0888439003262876
   Whitall J, 2011, NEUROREHAB NEURAL RE, V25, P118, DOI 10.1177/1545968310380685
   Winstein C, 2004, ARCH PHYS MED REHAB, V85, P620, DOI 10.1016/j.apmr.2003.06.027
   Wolf S, 2006, JAMA-J AM MED ASSOC, V296, P2095, DOI 10.1001/jama.296.17.2095
   Wong R, 2008, ARCH TOXICOL, V82, P313, DOI 10.1007/s00204-007-0248-8
NR 58
TC 61
Z9 63
U1 0
U2 21
PU SAGE PUBLICATIONS INC
PI THOUSAND OAKS
PA 2455 TELLER RD, THOUSAND OAKS, CA 91320 USA
SN 1545-9683
EI 
J9 NEUROREHAB NEURAL RE
PD JUL-AUG 15
PY 2011
VL 25
IS 6
BP 503
EP 511
DI 10.1177/1545968310394871
PG 9
WC Clinical Neurology; Rehabilitation
SC Neurosciences & Neurology; Rehabilitation
GA 774KL
UT WOS:000291384200002
PM 21436390
ER

PT J
AU Yuge, Louis
   Sasaki, Akira
   Kawahara, Yumi
   Wu, Shu-liang
   Matsumoto, Masaya
   Manabe, Tomotaka
   Kajiume, Teruyuki
   Takeda, Masaaki
   Magaki, Takuro
   Takahashi, Tetsuya
   Kurisu, Kaoru
   Matsumoto, Masayasu
AF Yuge, Louis
   Sasaki, Akira
   Kawahara, Yumi
   Wu, Shu-liang
   Matsumoto, Masaya
   Manabe, Tomotaka
   Kajiume, Teruyuki
   Takeda, Masaaki
   Magaki, Takuro
   Takahashi, Tetsuya
   Kurisu, Kaoru
   Matsumoto, Masayasu
TI Simulated Microgravity Maintains the Undifferentiated State and Enhances the Neural Repair Potential of Bone Marrow Stromal Cells
SO STEM CELLS AND DEVELOPMENT
LA English
DT Article
ID mesenchymal stem-cell; cerebral-ischemia model; traumatic brain-injury; therapeutic benefit; functional recovery; progenitor cell; adult-rat; differentiation; expression; growth
AB Recently, regenerative medicine with bone marrow stromal cells (BMSCs) has gained significant attention for the treatment of central nervous system diseases. Here, we investigated the activity of BMSCs under simulated microgravity conditions. Mouse BMSCs (mBMSCs) were isolated from C57BL/6 mice and harvested in 1G condition. Subjects were divided into 4 groups: cultured under simulated microgravity and 1G condition in growth medium and neural differentiation medium. After 7 days of culture, the mBMSCs were used for morphological analysis, reverse transcription (RT)-polymerase chain reaction, immunostaining analysis, and grafting. Neural-induced mBMSCs cultured under 1G conditions exhibited neural differentiation, whereas those cultured under simulated microgravity did not. Moreover, under simulated microgravity conditions, mBMSCs could be cultured in an undifferentiated state. Next, we intravenously injected cells into a mouse model of cerebral contusion. Graft mBMSCs cultured under simulated microgravity exhibited greater survival in the damaged region, and the motor function of the grafted mice improved significantly. mBMSCs cultured under simulated microgravity expressed CXCR4 on their cell membrane. Our study indicates that culturing cells under simulated microgravity enhances their survival rate by maintaining an undifferentiated state of cells, making this a potentially attractive method for culturing donor cells to be used in grafting.
C1 [Yuge, Louis; Sasaki, Akira; Wu, Shu-liang; Matsumoto, Masaya; Manabe, Tomotaka] Hiroshima Univ, Grad Sch Hlth Sci, Div Bioenvironm Adaptat Sci, Minami Ku, Hiroshima 7348551, Japan.
   [Yuge, Louis; Kawahara, Yumi] Space Biolabs YK, Hiroshima, Japan.
   [Kawahara, Yumi; Takahashi, Tetsuya; Matsumoto, Masayasu] Hiroshima Univ, Grad Sch Biomed Sci, Dept Clin Neurosci & Therapeut, Hiroshima 7348551, Japan.
   [Kajiume, Teruyuki] Hiroshima Univ, Grad Sch Biomed Sci, Dept Pediat, Hiroshima 7348551, Japan.
   [Takeda, Masaaki; Magaki, Takuro; Kurisu, Kaoru] Hiroshima Univ, Grad Sch Biomed Sci, Dept Neurosurg, Hiroshima 7348551, Japan.
RP Yuge, L (通讯作者)，Hiroshima Univ, Grad Sch Hlth Sci, Div Bioenvironm Adaptat Sci, Minami Ku, 1-2-3 Kasumi, Hiroshima 7348551, Japan.
EM ryuge@hiroshima-u.ac.jp
FU American Society for Gravitational and Space Biology at NASA Ames Research Center, San Francisco
CR Bang O, 2005, ANN NEUROL, V57, P874, DOI 10.1002/ana.20501
   Carlsson S, 2003, BBA-MOL CELL RES, V1642, P173, DOI 10.1016/j.bbamcr.2003.08.003
   Chen J, 2000, NEUROPHARMACOLOGY, V39, P711, DOI 10.1016/S0028-3908(00)00006-X
   Chen J, 2001, STROKE, V32, P1005, DOI 10.1161/01.STR.32.4.1005
   Chen X, 2002, NEUROPATHOLOGY, V22, P275, DOI 10.1046/j.1440-1789.2002.00450.x
   Chiba S, 2004, J NEUROL SCI, V219, P107, DOI 10.1016/j.jns.2004.01.006
   Cook J, 1998, MOL BRAIN RES, V55, P9, DOI 10.1016/S0169-328X(97)00350-1
   Crigler L, 2006, EXP NEUROL, V198, P54, DOI 10.1016/j.expneurol.2005.10.029
   Gonzalez R, 2007, BIOCHEM BIOPH RES CO, V362, P491, DOI 10.1016/j.bbrc.2007.08.033
   Higashibata A, 2006, BMC BIOCHEMISTRY, V7, P0, DOI 10.1186/1471-2091-7-19
   Hirasaka K, 2005, BBA-MOL CELL RES, V1743, P130, DOI 10.1016/j.bbamcr.2004.09.013
   Honma T, 2006, EXP NEUROL, V199, P56, DOI 10.1016/j.expneurol.2005.05.004
   Hung S, 2004, INT J CANCER, V110, P313, DOI 10.1002/ijc.20126
   Iihoshi S, 2004, BRAIN RES, V1007, P1, DOI 10.1016/j.brainres.2003.09.084
   Ji J, 2004, STEM CELLS, V22, P415, DOI 10.1634/stemcells.22-3-415
   Katano H, 1998, BRAIN RES, V800, P69, DOI 10.1016/S0006-8993(98)00493-4
   Lu D, 2001, NEUROREPORT, V12, P559, DOI 10.1097/00001756-200103050-00025
   Lu J, 2006, NEUROSCI LETT, V398, P12, DOI 10.1016/j.neulet.2005.12.053
   Masada T, 2001, J CEREBR BLOOD F MET, V21, P22, DOI 10.1097/00004647-200101000-00004
   Morita-fujimura Y, 1999, NEUROSCIENCE, V93, P1465, DOI 10.1016/S0306-4522(99)00231-6
   Nomura T, 2005, NEUROSCIENCE, V136, P161, DOI 10.1016/j.neuroscience.2005.06.062
   Plett P, 2004, EXP HEMATOL, V32, P773, DOI 10.1016/j.exphem.2004.03.014
   Qu R, 2007, NEUROPATHOLOGY, V27, P355, DOI 10.1111/j.1440-1789.2007.00792.x
   Roche S, 2007, J CELL BIOCHEM, V101, P271, DOI 10.1002/jcb.21185
   Shen L, 2007, J CEREBR BLOOD F MET, V27, P6, DOI 10.1038/sj.jcbfm.9600311
   Shichinohe H, 2004, BRAIN RES PROTOC, V13, P166, DOI 10.1016/j.brainresprot.2004.04.004
   Takeda M, 2009, NEUROSCI LETT, V463, P54, DOI 10.1016/j.neulet.2009.07.045
   Yi L, 2005, GLIA, V49, P407, DOI 10.1002/glia.20126
   Yuge L, 2003, IN VITRO CELL DEV-AN, V39, P89
   Yuge L, 2006, STEM CELLS DEV, V15, P921, DOI 10.1089/scd.2006.15.921
   Zhang X, 2006, BIOCHEM BIOPH RES CO, V351, P853, DOI 10.1016/j.bbrc.2006.10.125
NR 31
TC 25
Z9 25
U1 0
U2 7
PU MARY ANN LIEBERT, INC
PI NEW ROCHELLE
PA 140 HUGUENOT STREET, 3RD FL, NEW ROCHELLE, NY 10801 USA
SN 1547-3287
EI 
J9 STEM CELLS DEV
PD MAY 15
PY 2011
VL 20
IS 5
BP 893
EP 900
DI 10.1089/scd.2010.0294
PG 8
WC Cell & Tissue Engineering; Hematology; Medicine, Research & Experimental; Transplantation
SC Cell Biology; Hematology; Research & Experimental Medicine; Transplantation
GA 759NT
UT WOS:000290255300013
PM 20828292
ER

PT J
AU Yeo, SS
   Jang, SH
AF Yeo, Sang
   Jang, Sung
TI Motor recovery via aberrant pyramidal tract in a patient with a cerebral peduncle infarct
SO NEURAL REGENERATION RESEARCH
LA English
DT Article
DE diffusion tensor imaging; aberrant pyramidal tract; hemiparesis; motor recovery; cerebral infarct; cerebral peduncle
ID transcranial-magnetic-stimulation; diffusion-tensor-tractography; corticospinal tract; medial lemniscus; brain-stem; stroke; fiber; reorganization; principle; mechanism
AB The presence of the aberrant pyramidal tract has been demonstrated by several studies; however, little is known about its role in motor recovery in stroke patients. In the present study, we reported a 69-year-old right-handed female patient with an infarct in the mid to lateral portion of the left cerebral peduncle, who showed an aberrant pyramidal tract by diffusion tensor tractography. The patient presented with severe weakness of the right extremities at stroke onset. The patient showed progressive motor recovery as much as being able to extend the affected extremities against some resistance at 6 months after onset. At 20 months after stroke onset, motor function of the left extremities had recovered to a nearly normal state. Diffusion tensor tractography results showed that the PT was disrupted at the lower midbrain of the affected (left) hemisphere at 3 weeks after stroke onset and this disruption was not changed at 20 months. An aberrant pyramidal tract in the left hemisphere was also observed, which originated from the primary motor cortex and descended through the corona radiata, posterior limb of the internal capsule, thalamus, the medial lemniscus pathway from the midbrain to the pons, and then entered into the pyramidal tract area at the pontomedullary junction. Transcranial magnetic stimulation did not elicit motor evoked potential from the affected hand muscle at 3 weeks, but it elicited motor evoked potential with mildly delayed latency and low amplitude in the affected hand muscle at 20 months. The main motor functions of the affected extremities in this patient appeared to be recovered via this aberrant pyramidal tract.
C1 [Jang, Sung Ho] Yeungnam Univ, Coll Med, Dept Phys Med & Rehabil, Taegu 705717, South Korea.
   [Yeo, Sang Seok] Daegu Univ, Grad Sch, Dept Rehabil Sci, Taegu 705714, South Korea.
RP Jang, SH (通讯作者)，Yeungnam Univ, Coll Med, Dept Phys Med & Rehabil, 317-1 Namku, Taegu 705717, South Korea.
EM strokerehab@hanmail.net
FU Daegu Metropolitan City RD Project
CR Binkofski F, 1996, ANN NEUROL, V39, P460, DOI 10.1002/ana.410390408
   Calautti C, 2003, STROKE, V34, P1553, DOI 10.1161/01.STR.0000071761.36075.A6
   Crosby E, 1962, CORRELATIVE ANATOMY, V0, P0
   Demeurisse G, 1980, EUR NEUROL, V19, P382, DOI 10.1159/000115178
   Hong J, 2009, NEUROREPORT, V20, P695, DOI 10.1097/WNR.0b013e32832a5c86
   Jang S, 2009, J NEUROL NEUROSUR PS, V80, P243, DOI 10.1136/jnnp.2008.146571
   Jang S, 2005, RESTOR NEUROL NEUROS, V23, P51
   Jang S, 2010, NEURAL REGEN RES, V5, P1668, DOI 10.3969/j.issn.1673-5374.2010.21.012
   Jang S, 2010, NEURAL REGEN RES, V5, P1117, DOI 10.3969/j.issn.1673-5374.2010.14.015
   Jang S, 2009, NEUROREHABILITATION, V24, P315, DOI 10.3233/NRE-2009-0484
   Jang S, 2009, NEUROREHABILITATION, V24, P285, DOI 10.3233/NRE-2009-0480
   Jang S, 2009, NEUROREHABILITATION, V24, P159, DOI 10.3233/NRE-2009-0464
   Jiang H, 2006, COMPUT METH PROG BIO, V81, P106, DOI 10.1016/j.cmpb.2005.08.004
   Kunimatsu A, 2004, MAGN RESON MED SCI, V3, P11, DOI 10.2463/mrms.3.11
   Mori S, 2002, NMR BIOMED, V15, P468, DOI 10.1002/nbm.781
   Nathan P, 1955, BRAIN, V78, P248, DOI 10.1093/brain/78.2.248
   Newton J, 2006, BRAIN, V129, P1844, DOI 10.1093/brain/awl106
   Nyberghansen R, 1963, ACTA NEUROL SCAND, V39, P1, DOI 10.1111/j.1600-0404.1963.tb05384.x
   Park J, 2008, KOREAN J RADIOL, V9, P191, DOI 10.3348/kjr.2008.9.3.191
   Puvanendran K, 1978, ACTA NEUROL SCAND, V57, P349, DOI 10.1111/j.1600-0404.1978.tb04509.x
   Rossini P, 1994, ELECTROEN CLIN NEURO, V91, P79, DOI 10.1016/0013-4694(94)90029-9
   Weiller C, 1992, ANN NEUROL, V31, P463, DOI 10.1002/ana.410310502
   Yamamoto T, 1989, J NEUROL NEUROSUR PS, V52, P382, DOI 10.1136/jnnp.52.3.382
   Yamamoto T, 1989, NO TO SHINKEI, V41, P777
   Yamashita M, 2001, EUR NEUROL, V45, P75, DOI 10.1159/000052099
   Yeo S, 2010, NEUROREHABILITATION, V27, P373, DOI 10.3233/NRE-2010-0622
   Yeo S, 2010, EUR NEUROL, V63, P154, DOI 10.1159/000281900
NR 28
TC 7
Z9 7
U1 0
U2 4
PU SHENYANG EDITORIAL DEPT NEURAL REGENERATION RES
PI SHENYANG
PA PO BOX 1234, SHENYANG, LIAONING 110004, PEOPLES R CHINA
SN 1673-5374
EI 
J9 NEURAL REGEN RES
PD MAY 5
PY 2011
VL 6
IS 13
BP 1023
EP 1026
DI 10.3969/j.issn.1673-5374.2011.13.011
PG 4
WC Cell Biology; Neurosciences
SC Cell Biology; Neurosciences & Neurology
GA 797SE
UT WOS:000293149600011
ER

PT J
AU Mcclure, JA
   Salter, Katherine
   Meyer, Matthew
   Foley, Norine
   Kruger, Hannah
   Teasell, Robert
AF Mcclure, J
   Salter, Katherine
   Meyer, Matthew
   Foley, Norine
   Kruger, Hannah
   Teasell, Robert
TI Predicting length of stay in patients admitted to stroke rehabilitation with high levels of functional independence
SO DISABILITY AND REHABILITATION
LA English
DT Article
DE Stroke; mild stroke; length of stay
ID early supported discharge; determinant; destination
AB Purpose. In Ontario, stroke patients with relatively mild functional deficits are admitted to inpatient rehabilitation programmes. Despite apparently minor impairments, many of these patients remain in rehabilitation for prolonged periods of time. The objective of the present study is to identify variables that predict length of stay (LOS) within this population of high functioning stroke patients. Methods. Stroke patients with Functional Independence Measure (FIM (TM)) scores >= 100 admitted to a specialised inpatient rehabilitation programme in Ontario, Canada, from April 2005 to March 2008 were included in this study. Data from the National Rehabilitation Reporting System and chart review were used. Associations with LOS were examined among 25 potential predictor variables using bivariate correlations. Significantly correlated (p < 0.002) variables were entered into a multiple linear regression. Results. Twenty-four percent (n = 134) of patients admitted during the study period were identified as presenting with mild functional deficits. These patients had a mean admission age of 63.5 (SD 14.6) years, a mean admission FIM score of 109.9 (SD 6.6) and a mean LOS of 22.3 (SD 10.5) days. FIM motor and cognitive subscale scores, Mini Mental State Exam scores and five single items assessing orientation, financial independence, and verbal, written and auditory communication ability were significantly correlated with LOS. The regression model, which included all eight variables, explained 60% of the variance associated with LOS (r = 0.80). Conclusions. For patients admitted to stroke rehabilitation programmes with mild functional impairment, 60% of the variance in LOS can be explained by a small number of variables indicative of deficits in the areas of motor function, cognition and communication.
C1 [McClure, J. Andrew; Salter, Katherine; Meyer, Matthew; Foley, Norine; Kruger, Hannah; Teasell, Robert] Parkwood Hosp Site, Aging Rehabil & Geriatr Care Program, Lawson Hlth Res Inst, London, ON, Canada.
   [Meyer, Matthew] Univ Western Ontario, Dept Epidemiol & Biostat, Schulich Sch Med, London, ON, Canada.
   [Teasell, Robert] Univ Western Ontario, Dept Phys Med & Rehabil, Schulich Sch Med, London, ON, Canada.
RP McClure, JA (通讯作者)，Parkwood Hosp, Dept Phys Med & Rehabil, 801 Commissioners Rd E, London, ON N6C 5J1, Canada.
EM andrew.mcclure@sjhc.london.on.ca
CR Appelros P, 2007, ACTA NEUROL SCAND, V116, P15, DOI 10.1111/j.1600-0404.2006.00756.x
   Atalay A, 2009, INT J REHABIL RES, V32, P48, DOI 10.1097/MRR.0b013e32830d3689
   Berg , 1989, PHYSIOTHER CAN, V41, P304, DOI 10.3138/PTC.41.6.304
   Black-schaffer RM, 2004, TOP STROKE REHABIL, V11, P23
   Brosseau L, 1996, AM J PHYS MED REHAB, V75, P422, DOI 10.1097/00002060-199611000-00005
   *canadianinstituteforhealthinformation , 2009, REH MIN DAT SET MAN, V0, P0
   Chang K, 2002, STROKE, V33, P2670, DOI 10.1161/01.STR.0000034396.68980.39
   Chung L, 2006, INT J REHABIL RES, V29, P137, DOI 10.1097/01.mrr.0000194391.11031.50
   Duncan P, 1997, STROKE, V28, P740, DOI 10.1161/01.STR.28.4.740
   Early S, 2005, COCHRANE DB SYST REV, V0, P0, DOI DOI 10.1002/14651858.CD000443.PUB2
   Edwards DF, 2006, J STROKE CEREBROVASC DIS, V15, P151, DOI 10.1016/j.jstrokecerebrovasdis.2006.04.001
   Galski T, 1993, STROKE, V24, P1794, DOI 10.1161/01.STR.24.12.1794
   Gassaway J, 2005, ARCH PHYS MED REHAB, V86, P0, DOI 10.1016/j.apmr.2005.08.114
   Green T, 2010, J STROKE CEREBROVASC, V19, P10, DOI 10.1016/j.jstrokecerebrovasdis.2009.02.005
   Guyomard V, 2009, J AM GERIATR SOC, V57, P2101, DOI 10.1111/j.1532-5415.2009.02526.x
   Hall R, 2010, ONTARIO STROKE EVALU, V0, P0
   Hamilton B, 1987, REHABILITATION OUTCO, V0, P137
   Harvey R, 1981, ARCH PHYS MED REHAB, V62, P456
   Jorgensen H, 1997, STROKE, V28, P1138, DOI 10.1161/01.STR.28.6.1138
   Lin C, 2009, J FORMOS MED ASSOC, V108, P653, DOI 10.1016/S0929-6646(09)60386-7
   Mayo N, 2000, STROKE, V31, P1016, DOI 10.1161/01.STR.31.5.1016
   Rabadi M, 2008, ARCH PHYS MED REHAB, V89, P441, DOI 10.1016/j.apmr.2007.11.014
   Rochette A, 2007, TOP STROKE REHABIL, V14, P59, DOI 10.1310/tsr1403-59
   Salter K, 2005, DISABIL REHABIL, V27, P507, DOI 10.1080/0963828040008552
   Saxena SK, 2007, SMJ SINGAPORE MEDICAL JOURNAL, V48, P400
   Seaby L, 1989, PHYSIOTHERAPY CANADA, V41, P264
   Sebastia E, 2006, J REHABIL MED, V38, P204, DOI 10.1080/16501970500540939
   Teng J, 2003, STROKE, V34, P528, DOI 10.1161/01.STR.0000049767.14156.2C
   Wee J, 2003, ARCH PHYS MED REHAB, V84, P731, DOI 10.1016/S0003-9993(03)04940-7
   Wee J, 2005, AM J PHYS MED REHAB, V84, P604, DOI 10.1097/01.phm.0000171005.08744.ab
NR 30
TC 12
Z9 13
U1 0
U2 9
PU TAYLOR & FRANCIS LTD
PI ABINGDON
PA 2-4 PARK SQUARE, MILTON PARK, ABINGDON OR14 4RN, OXON, ENGLAND
SN 0963-8288
EI 
J9 DISABIL REHABIL
PD JUN 15
PY 2011
VL 33
IS 23-24
BP 2356
EP 2361
DI 10.3109/09638288.2011.572225
PG 6
WC Rehabilitation
SC Rehabilitation
GA 841GB
UT WOS:000296499500023
PM 21504345
ER

PT J
AU Tarkka, IM
   Pitkanen, Kauko
   Popovic, DB
   Vanninen, Ritva
   Kononen, Mervi
AF Tarkka, Ina
   Pitkanen, Kauko
   Popovic, Dejan
   Vanninen, Ritva
   Kononen, Mervi
TI Functional Electrical Therapy for Hemiparesis Alleviates Disability and Enhances Neuroplasticity
SO TOHOKU JOURNAL OF EXPERIMENTAL MEDICINE
LA English
DT Article
DE motor control; neurophysiology; rehabilitation; stroke; transcranial magnetic stimulation
ID induced movement therapy; chronic stroke; cortical excitability; stimulation; inhibition
AB Impaired motor and sensory function is common in the upper limb in humans after cerebrovascular stroke and it often remains as a permanent disability. Functional electrical stimulation therapy is known to enhance the motor function of the paretic hand; however, the mechanism of this enhancement is not known. We studied whether neural plasticity has a role in this therapy-induced enhancement of the hand motor function in 20 hemiparetic subjects with chronic stroke (age 53 +/- 6 years; 7 females and 13 males; 10 with cerebral infarction and 10 with cerebral haemorrhage; and time since incident 2.4 +/- 2.0 years). These subjects were randomized to functional electrical therapy or conventional physiotherapy group. Both groups received upper limb treatment (twice daily sessions) for two weeks. Behavioral hand motor function and neurophysiologic transcranial magnetic stimulation (TMS) tests were applied before and after the treatment and at 6-months follow-up. TMS is useful in assessing excitability changes in the primary motor cortex. Faster corticospinal conduction and newly found muscular responses were observed in the paretic upper limb in the functional electrical therapy group but not in the conventional therapy group after the intervention. Behaviourally, faster movement times were observed in the functional electrical therapy group but not in the conventionally treated group. Despite the small number of heterogeneous subjects, functional exercise augmented with individualized electrical therapy of the paretic upper limb may enhance neuroplasticity, observed as corticospinal facilitation, in chronic stroke subjects, along with moderate improvements in the voluntary motor control of the affected limb.
C1 [Tarkka, Ina M.] Univ Jyvaskyla, Dept Hlth Sci, FI-40014 Jyvaskyla, Finland.
   [Tarkka, Ina M.; Kononen, Mervi] Kuopio Univ Hosp, Dept Clin Neurophysiol, SF-70210 Kuopio, Finland.
   [Pitkanen, Kauko] Brain Res & Rehabil Ctr Neuron, Kuopio, Finland.
   [Popovic, Dejan B.] Aalborg Univ, Ctr Sensorimotor Integrat, Aalborg, Denmark.
   [Popovic, Dejan B.] Univ Belgrade, Fac Elect Engn, Belgrade 11001, Serbia.
   [Vanninen, Ritva; Kononen, Mervi] Kuopio Univ Hosp, Dept Clin Radiol, SF-70210 Kuopio, Finland.
   [Vanninen, Ritva; Kononen, Mervi] Univ Eastern Finland, Kuopio, Finland.
RP Tarkka, IM (通讯作者)，Univ Jyvaskyla, Dept Hlth Sci, FI-40014 Jyvaskyla, Finland.
EM Ina.Tarkka@jyu.fi
FU Brain Research and Rehabilitation Center Neuron, Kuopio, Finland
CR Alon G, 2003, J STROKE CEREBROVASC DIS, V12, P209, DOI 10.1016/S1052-3057(03)00076-4
   Barsi G, 2008, EXP BRAIN RES, V191, P57, DOI 10.1007/s00221-008-1495-5
   Butefisch C, 2006, NEUROL SCI, V27, P0, DOI 10.1007/s10072-006-0540-z
   Daskalakis Z, 2008, J PSYCHOPHARMACOL, V22, P203, DOI 10.1177/0269881107084002
   Hendricks H, 2001, CLIN REHABIL, V15, P217, DOI 10.1191/026921501672937235
   Liepert J, 2000, STROKE, V31, P1210, DOI 10.1161/01.STR.31.6.1210
   Miltner W, 1999, STROKE, V30, P586, DOI 10.1161/01.STR.30.3.586
   Nakayama H, 1994, ARCH PHYS MED REHAB, V75, P394, DOI 10.1016/0003-9993(94)90161-9
   Popovic D, 2004, CAN J PHYSIOL PHARM, V82, P749, DOI 10.1139/Y04-057
   Popovic M, 2003, J REHABIL RES DEV, V40, P443, DOI 10.1682/JRRD.2003.09.0443
   Ruohonen J, 2003, SUPPL CLIN NEUROPHYS, V56, P3
   Saisanen L, 2008, J NEUROSCI METH, V169, P231, DOI 10.1016/j.jneumeth.2007.12.005
   Saisanen L, 2011, J NEUROSCI METH, V195, P241, DOI 10.1016/j.jneumeth.2010.11.022
   Sinkjaer T, 2003, CONTROL MOVEMENT PHY, V0, P0
   Tarkka I, 2005, AM J PHYS MED REHAB, V84, P501, DOI 10.1097/01.phm.0000166881.71097.9d
   Tarkka I, 2008, NEUROL RES, V30, P504, DOI 10.1179/016164107X252519
   Tarkka I, 2009, NEUROREHABILITATION, V25, P59, DOI 10.3233/NRE-2009-0499
   Taub E, 2006, NEUROREHABILITATION, V21, P93
   Teitti S, 2008, NEUROIMAGE, V40, P1243, DOI 10.1016/j.neuroimage.2007.12.065
   Thompson A, 2004, EXP BRAIN RES, V159, P491, DOI 10.1007/s00221-004-1972-4
   Wolf S, 1989, EXP NEUROL, V104, P125, DOI 10.1016/S0014-4886(89)80005-6
NR 21
TC 19
Z9 20
U1 1
U2 12
PU TOHOKU UNIV MEDICAL PRESS
PI SENDAI
PA 2-1, SEIRYO-MACHI, AOBA-KU, SENDAI, MIYAGI 980-8575, JAPAN
SN 0040-8727
EI 
J9 TOHOKU J EXP MED
PD SEP 15
PY 2011
VL 225
IS 1
BP 71
EP 76
DI 10.1620/tjem.225.71
PG 6
WC Medicine, General & Internal; Medicine, Research & Experimental
SC General & Internal Medicine; Research & Experimental Medicine
GA 818ZG
UT WOS:000294794600011
PM 21878747
ER

PT J
AU Brunner, IC
   Skouen, JS
   Strand, LI
AF Brunner, Iris
   Skouen, Jan
   Strand, Liv
TI Recovery of Upper Extremity Motor Function Post Stroke with Regard to Eligibility for Constraint-Induced Movement Therapy
SO TOPICS IN STROKE REHABILITATION
LA English
DT Article
DE constraint-induced movement therapy; stroke; task-related training; upper extremity motor function
ID research arm test; time-course; copenhagen stroke; subacute stroke; ischemic-stroke; brain-injury; upper-limb; reliability; impairment; guideline
AB Purpose: To examine eligibility for modalities such as constraint-induced movement therapy (CIMT) and modified CIMT (mCIMT) in the subacute phase after stroke and to define the share of patients who should be offered this treatment. Methods: A prospective, repeated-measures design was used. A total of 100 consecutive patients with arm paresis 1 to 2 weeks post stroke were screened. Eligible for CIMT were patients who were cognitively intact, medically stable, and able to extend the wrist and 3 fingers 10 degrees as a lower limit. The active range of motion was registered, and motor function was assessed by the Action Research Arm Test (ARAT) and the Nine Hole Peg Test at 1 to 2 weeks, 4 weeks, and 3 months post stroke. Results: From 100 patients, 54 were excluded from motor assessment, mostly due to cognitive impairments. Of the remaining 46 patients, 21 (46%) were eligible according to motor function of the hand at 1 to 2 weeks post stroke, whereas in the other patients motor function was either too good or too poor. The share of patients eligible declined to 31% after 4 weeks and 15% after 3 months. Within 3 months, 60% reached reasonable dexterity, expressed by an ARAT score > 51, all receiving standard rehabilitation. Conclusion: Results indicate that eligibility for CIMT or mCIMT should not be considered before 4 weeks post stroke because much improvement in arm function was shown to occur during the first month post stroke with standard rehabilitation.
C1 [Brunner, Iris Charlotte; Skouen, Jan Sture; Strand, Liv Inger] Univ Bergen, Dept Publ Hlth & Primary Hlth Care, Bergen, Norway.
   [Skouen, Jan Sture] Haukeland Hosp, Dept Phys Med & Rehabil, N-5021 Bergen, Norway.
RP Brunner, IC (通讯作者)，Univ Bergen, Dept Publ Hlth & Primary Hlth Care, Bergen, Norway.
FU The Norwegian Fund for Postgraduate Training in Physiotherapy
CR Biernaskie J, 2004, J NEUROSCI, V24, P1245, DOI 10.1523/JNEUROSCI.3834-03.2004
   Brogardh C, 2009, J REHABIL MED, V41, P231, DOI 10.2340/16501977-0312
   Corrada M, 2010, ANN NEUROL, V67, P114, DOI 10.1002/ana.21915
   Dromerick A, 2009, NEUROLOGY, V73, P195, DOI 10.1212/WNL.0b013e3181ab2b27
   Edwards D, 2006, NEUROREHAB NEURAL RE, V20, P42, DOI 10.1177/1545968305283038
   Forbes D, 2008, COCHRANE DB SYST REV, V0, P0, DOI DOI 10.1002/14651858.CD006489.pub2
   Grice K, 2003, AM J OCCUP THER, V57, P570
   Hammer A, 2009, CLIN REHABIL, V23, P424, DOI 10.1177/0269215508101734
   Heller A, 1987, J NEUROL NEUROSUR PS, V50, P714, DOI 10.1136/jnnp.50.6.714
   Jorgensen H, 1995, ARCH PHYS MED REHAB, V76, P406, DOI 10.1016/S0003-9993(95)80568-0
   Jorgensen H, 1995, ARCH PHYS MED REHAB, V76, P399, DOI 10.1016/S0003-9993(95)80567-2
   Kwakkel G, 2004, STROKE, V35, P2529, DOI 10.1161/01.STR.0000143153.76460.7d
   Kwakkel G, 2003, STROKE, V34, P2181, DOI 10.1161/01.STR.0000087172.16305.CD
   Kwakkel G, 2007, RESTOR NEUROL NEUROS, V25, P453
   Lang C, 2006, ARCH PHYS MED REHAB, V87, P1605, DOI 10.1016/j.apmr.2006.09.003
   Langhorne P, 2009, LANCET NEUROL, V8, P741, DOI 10.1016/S1474-4422(09)70150-4
   Mirbagheri M, 2008, ARCH PHYS MED REHAB, V89, P1507, DOI 10.1016/j.apmr.2008.02.017
   Morris DM, 2006, EURA MEDICOPHYS, V42, P257
   Myint J, 2008, CLIN REHABIL, V22, P112, DOI 10.1177/0269215507080141
   Nakayama H, 1994, ARCH PHYS MED REHAB, V75, P394, DOI 10.1016/0003-9993(94)90161-9
   Nokleby K, 2008, CLIN REHABIL, V22, P1095, DOI 10.1177/0269215508094711
   Page S, 2005, NEUROREHAB NEURAL RE, V19, P27, DOI 10.1177/1545968304272701
   Pendlebury S, 2009, LANCET NEUROL, V8, P1006, DOI 10.1016/S1474-4422(09)70236-4
   Platz T, 2005, CLIN REHABIL, V19, P404, DOI 10.1191/0269215505cr832oa
   Platz T, 2001, ARCH PHYS MED REHAB, V82, P961, DOI 10.1053/apmr.2001.23982
   Prabhakaran S, 2008, NEUROREHAB NEURAL RE, V22, P64, DOI 10.1177/1545968307305302
   Riepe M, 2004, DEMENT GERIATR COGN, V17, P49, DOI 10.1159/000074082
   Van DLJ, 2001, ARCH PHYS MED REHAB, V82, P14, DOI 10.1053/apmr.2001.18668
   Verheyden G, 2008, NEUROREHAB NEURAL RE, V22, P173, DOI 10.1177/1545968307305456
   Wolf S, 2006, JAMA-J AM MED ASSOC, V296, P2095, DOI 10.1001/jama.296.17.2095
NR 30
TC 24
Z9 26
U1 2
U2 18
PU TAYLOR & FRANCIS LTD
PI ABINGDON
PA 2-4 PARK SQUARE, MILTON PARK, ABINGDON OR14 4RN, OXON, ENGLAND
SN 1074-9357
EI 
J9 TOP STROKE REHABIL
PD MAY-JUN 15
PY 2011
VL 18
IS 3
BP 248
EP 257
DI 10.1310/tsr1803-248
PG 10
WC Rehabilitation
SC Rehabilitation
GA 773CH
UT WOS:000291284100008
PM 21642062
ER

PT J
AU Grefkes, Christian
   Fink, GR
AF Grefkes, Christian
   Fink, Gereon
TI Reorganization of cerebral networks after stroke: new insights from neuroimaging with connectivity approaches
SO BRAIN
LA English
DT Review
DE recovery of function; motor system; functional connectivity; effective connectivity; system theory
ID transcranial magnetic stimulation; primary motor cortex; dynamic causal-model; functional connectivity; interhemispheric interaction; cortical network; dorsal premotor; hand movement; brain network; fmri
AB The motor system comprises a network of cortical and subcortical areas interacting via excitatory and inhibitory circuits, thereby governing motor behaviour. The balance within the motor network may be critically disturbed after stroke when the lesion either directly affects any of these areas or damages-related white matter tracts. A growing body of evidence suggests that abnormal interactions among cortical regions remote from the ischaemic lesion might also contribute to the motor impairment after stroke. Here, we review recent studies employing models of functional and effective connectivity on neuroimaging data to investigate how stroke influences the interaction between motor areas and how changes in connectivity relate to impaired motor behaviour and functional recovery. Based on such data, we suggest that pathological intra- and inter-hemispheric interactions among key motor regions constitute an important pathophysiological aspect of motor impairment after subcortical stroke. We also demonstrate that therapeutic interventions, such as repetitive transcranial magnetic stimulation, which aims to interfere with abnormal cortical activity, may correct pathological connectivity not only at the stimulation site but also among distant brain regions. In summary, analyses of connectivity further our understanding of the pathophysiology underlying motor symptoms after stroke, and may thus help to design hypothesis-driven treatment strategies to promote recovery of motor function in patients.
C1 [Grefkes, Christian; Fink, Gereon R.] Univ Hosp Cologne, Dept Neurol, D-50937 Cologne, Germany.
   [Grefkes, Christian] Max Planck Inst Neurol Res, D-50931 Cologne, Germany.
   [Fink, Gereon R.] Res Ctr Juelich, Inst Neurosci & Med INM 3, Cognit Neurol Sect, D-52425 Julich, Germany.
RP Grefkes, C (通讯作者)，Univ Hosp Cologne, Dept Neurol, Kerpener Str 62, D-50937 Cologne, Germany.
EM christian.grefkes@uk-koeln.de
CR Achard S, 2007, PLOS COMPUT BIOL, V3, P174, DOI 10.1371/journal.pcbi.0030017
   Alstott J, 2009, PLOS COMPUT BIOL, V5, P0, DOI 10.1371/journal.pcbi.1000408
   Bartolomei F, 2006, ANN NEUROL, V59, P128, DOI 10.1002/ana.20710
   Bassett D, 2006, NEUROSCIENTIST, V12, P512, DOI 10.1177/1073858406293182
   Bestmann S, 2005, NEUROIMAGE, V28, P22, DOI 10.1016/j.neuroimage.2005.05.027
   Biswal B, 1995, MAGNET RESON MED, V34, P537, DOI 10.1002/mrm.1910340409
   Bollobas B, 2001, RANDOM GRAPHS, V2nd, P0
   Box GE, 1987, EMPIRICAL MODEL BUIL, V424, P0
   Breakspear M, 2003, NETWORK-COMP NEURAL, V14, P703, DOI 10.1088/0954-898X/14/4/305
   Brodmann K, 1909, VERGLEICHENDE LOKALI, V0, P0
   Bullmore E, 2009, NAT REV NEUROSCI, V10, P186, DOI 10.1038/nrn2575
   Burge J, 2009, HUM BRAIN MAPP, V30, P122, DOI 10.1002/hbm.20490
   Buxton R, 1998, MAGNET RESON MED, V39, P855, DOI 10.1002/mrm.1910390602
   Buzsaki G, 2004, SCIENCE, V304, P1926, DOI 10.1126/science.1099745
   Carter A, 2010, ANN NEUROL, V67, P365, DOI 10.1002/ana.21905
   Chollet F, 1991, ANN NEUROL, V29, P63, DOI 10.1002/ana.410290112
   Chouinard P, 2003, J NEUROPHYSIOL, V90, P1071, DOI 10.1152/jn.01105.2002
   Chouinard P, 2006, EXP NEUROL, V201, P375, DOI 10.1016/j.expneurol.2006.04.037
   Corbetta M, 2005, NAT NEUROSCI, V8, P1603, DOI 10.1038/nn1574
   Cramer S, 2008, ANN NEUROL, V63, P272, DOI 10.1002/ana.21393
   Crofts J, 2009, J R SOC INTERFACE, V6, P411, DOI 10.1098/rsif.2008.0484
   David O, 2004, NEUROIMAGE, V21, P659, DOI 10.1016/j.neuroimage.2003.10.006
   David O, 2008, PLOS BIOL, V6, P2683, DOI 10.1371/journal.pbio.0060315
   Dong Y, 1997, STROKE, V28, P1776, DOI 10.1161/01.STR.28.9.1776
   Dum R, 2002, PHYSIOL BEHAV, V77, P677, DOI 10.1016/S0031-9384(02)00929-0
   Duque J, 2005, NEUROIMAGE, V28, P940, DOI 10.1016/j.neuroimage.2005.06.033
   Erdos P, 1960, SCIENCE, V5, P17, DOI 10.2307/1999405
   Estrada E, 2008, PHYS REV E, V77, P0, DOI 10.1103/PhysRevE.77.036111
   Fallani F, 2009, ANAT REC, V292, P2023, DOI 10.1002/ar.20965
   Feeney D, 1986, STROKE, V17, P817, DOI 10.1161/01.STR.17.5.817
   Ferbert A, 1992, J PHYSIOL-LONDON, V453, P525, DOI 10.1113/jphysiol.1992.sp019243
   Fink G, 1997, J NEUROPHYSIOL, V77, P2164, DOI 10.1152/jn.1997.77.4.2164
   Foerster O, 1936, BRAIN, V59, P135, DOI 10.1093/brain/59.2.135
   Fornito A, 2010, FRONT SYST NEUROSCI, V4, P0, DOI 10.3389/fnsys.2010.00022
   Fox M, 2007, NAT REV NEUROSCI, V8, P700, DOI 10.1038/nrn2201
   Fridman E, 2004, BRAIN, V127, P747, DOI 10.1093/brain/awh082
   Friston K, 2002, BRAIN MAPPING METHOD, V0, PP605, DOI 10.1016/B978-012693019-1/50024-1
   Friston KJ, 1994, HUMAN BRAIN MAPPING, V2, P56, DOI 10.1002/hbm.460020107
   Friston K, 2011, NEUROIMAGE, V58, P303, DOI 10.1016/j.neuroimage.2009.09.031
   Friston K, 2002, ANNU REV NEUROSCI, V25, P221, DOI 10.1146/annurev.neuro.25.112701.142846
   Friston K, 1993, J CEREBR BLOOD F MET, V13, P5, DOI 10.1038/jcbfm.1993.4
   Friston K, 1997, NEUROIMAGE, V6, P218, DOI 10.1006/nimg.1997.0291
   Friston K, 2003, NEUROIMAGE, V19, P1273, DOI 10.1016/S1053-8119(03)00202-7
   Gee D, 2011, NEUROIMAGE, V54, P517, DOI 10.1016/j.neuroimage.2010.05.073
   Gerloff C, 2006, BRAIN, V129, P791, DOI 10.1093/brain/awh713
   Grefkes C, 2009, KLIN NEUROPHYSIOL, V40, P239, DOI 10.1055/s-0029-1242733
   Grefkes C, 2008, NEUROIMAGE, V41, P1382, DOI 10.1016/j.neuroimage.2008.03.048
   Grefkes C, 2008, ANN NEUROL, V63, P236, DOI 10.1002/ana.21228
   Grefkes C, 2010, CEREB CORTEX, V20, P783, DOI 10.1093/cercor/bhp144
   Grefkes C, 2010, NEUROIMAGE, V50, P233, DOI 10.1016/j.neuroimage.2009.12.029
   Hallett M, 2000, NATURE, V406, P147, DOI 10.1038/35018000
   He B, 2007, NEURON, V53, P905, DOI 10.1016/j.neuron.2007.02.013
   Hoerzer G, 2010, FRONT COMPUT NEUROSC, V4, P0, DOI 10.3389/fncom.2010.00014
   Honey C, 2008, HUM BRAIN MAPP, V29, P802, DOI 10.1002/hbm.20579
   Horwitz B, 1998, P NATL ACAD SCI USA, V95, P8939, DOI 10.1073/pnas.95.15.8939
   Hummel F, 2005, BRAIN, V128, P490, DOI 10.1093/brain/awh369
   Hummel F, 2006, LANCET NEUROL, V5, P708, DOI 10.1016/S1474-4422(06)70525-7
   James G, 2009, TOP STROKE REHABIL, V16, P270, DOI 10.1310/tsr1604-270
   Johansen-berg H, 2002, BRAIN, V125, P2731, DOI 10.1093/brain/awf282
   Johansen-berg H, 2002, P NATL ACAD SCI USA, V99, P14518, DOI 10.1073/pnas.222536799
   Kazantsev V, 2003, P NATL ACAD SCI USA, V100, P13064, DOI 10.1073/pnas.1635110100
   Kinsbourne M, 1977, ADV NEUROLOGY, V0, P0
   Kinsbourne M, 2006, CORTEX, V42, P869, DOI 10.1016/S0010-9452(08)70430-1
   Kwakkel G, 2002, J NEUROL NEUROSUR PS, V72, P473
   Kwan L, 1999, ARCH NEUROL-CHICAGO, V56, P809, DOI 10.1001/archneur.56.7.809
   Lee L, 2003, J NEUROSCI, V23, P5308
   Liu Y, 2008, BRAIN, V131, P945, DOI 10.1093/brain/awn018
   Llinas R, 1999, P NATL ACAD SCI USA, V96, P15222, DOI 10.1073/pnas.96.26.15222
   Logothetis N, 2000, NAT NEUROSCI, V3, P413, DOI 10.1038/74768
   Logothetis N, 2007, NEURON, V55, P809, DOI 10.1016/j.neuron.2007.07.027
   Lotze M, 2006, J NEUROSCI, V26, P6096, DOI 10.1523/JNEUROSCI.4564-05.2006
   Lynall M, 2010, J NEUROSCI, V30, P9477, DOI 10.1523/JNEUROSCI.0333-10.2010
   Mansur C, 2005, NEUROLOGY, V64, P1802, DOI 10.1212/01.WNL.0000161839.38079.92
   Mcintosh A, 1994, HUM BRAIN MAPP, V2, P2, DOI 10.1002/HBM.460020104
   Murase N, 2004, ANN NEUROL, V55, P400, DOI 10.1002/ana.10848
   Nachev P, 2008, NAT REV NEUROSCI, V9, P856, DOI 10.1038/nrn2478
   Newton J, 2006, BRAIN, V129, P1844, DOI 10.1093/brain/awl106
   Nomura E, 2010, P NATL ACAD SCI USA, V107, P12017, DOI 10.1073/pnas.1002431107
   Nowak D, 2008, ARCH NEUROL-CHICAGO, V65, P741, DOI 10.1001/archneur.65.6.741
   Nowak D, 2007, EUR J NEUROSCI, V25, P3173, DOI 10.1111/j.1460-9568.2007.05551.x
   Pascual-leone A, 2000, CURR OPIN NEUROBIOL, V10, P232, DOI 10.1016/S0959-4388(00)00081-7
   Penfield W, 1952, CEREBRAL CORTEX MAN, V0, P0
   Penny W, 2004, NEUROIMAGE, V23, P0, DOI 10.1016/j.neuroimage.2004.07.041
   Penny W, 2004, NEUROIMAGE, V22, P1157, DOI 10.1016/j.neuroimage.2004.03.026
   Pikovsky A, 2001, UNIVERSAL CONCEPT NO, V0, P0
   Polania R, 2011, HUM BRAIN MAPP, V32, P1236, DOI 10.1002/hbm.21104
   Rehme A, 2011, CEREB CORTEX, V21, P756, DOI 10.1093/cercor/bhq140
   Rizzolatti G, 1998, ELECTROEN CLIN NEURO, V106, P283, DOI 10.1016/S0013-4694(98)00022-4
   Roebroeck A, 2005, NEUROIMAGE, V25, P230, DOI 10.1016/j.neuroimage.2004.11.017
   Roebroeck A, 2009, NEUROIMAGE, V0, P0, DOI 10.1016/J.NEUROIMAGE]
   Roulston M, 1999, PHYSICA D, V125, P285, DOI 10.1016/S0167-2789(98)00269-3
   Rowe J, 2002, BRAIN, V125, P276, DOI 10.1093/brain/awf036
   Saur D, 2006, BRAIN, V129, P1371, DOI 10.1093/brain/awl090
   Schieber M, 2000, NEUROSCIENTIST, V6, P380, DOI 10.1177/107385840000600512
   Sharma N, 2009, ANN NEUROL, V66, P604, DOI 10.1002/ana.21810
   Smith S, 2011, NEUROIMAGE, V54, P875, DOI 10.1016/j.neuroimage.2010.08.063
   Smith V, 2006, PLOS COMPUT BIOL, V2, P1436, DOI 10.1371/journal.pcbi.0020161
   Smith V, 2002, BIOINFORMATICS, V18, P216
   Sporns O, 2005, PLOS COMPUT BIOL, V1, P245, DOI 10.1371/journal.pcbi.0010042
   Sporns O, 2007, PLOS ONE, V2, P0, DOI 10.1371/journal.pone.0001049
   Stam C, 2007, CEREB CORTEX, V17, P92, DOI 10.1093/cercor/bhj127
   Stephan K, 2004, J ANAT, V205, P443, DOI 10.1111/j.0021-8782.2004.00359.x
   Stephan K, 2007, J BIOSCIENCES, V32, P129, DOI 10.1007/s12038-007-0012-5
   Stephan K, 2008, NEUROIMAGE, V42, P649, DOI 10.1016/j.neuroimage.2008.04.262
   Stephan K, 2007, NEUROIMAGE, V38, P387, DOI 10.1016/j.neuroimage.2007.07.040
   Stephan K, 2007, NEUROPSYCHOLOGIA, V45, P209, DOI 10.1016/j.neuropsychologia.2006.07.002
   Stinear C, 2007, BRAIN, V130, P170, DOI 10.1093/brain/awl333
   Takeuchi N, 2005, STROKE, V36, P2681, DOI 10.1161/01.STR.0000189658.51972.34
   Talelli P, 2006, CLIN NEUROPHYSIOL, V117, P1641, DOI 10.1016/j.clinph.2006.01.016
   Tombari D, 2004, NEUROIMAGE, V23, P827, DOI 10.1016/j.neuroimage.2004.07.058
   Turrigiano G, 2007, CURR OPIN NEUROBIOL, V17, P318, DOI 10.1016/j.conb.2007.04.004
   Van MM, 2010, J NEUROSCI, V30, P3964, DOI 10.1523/JNEUROSCI.5709-09.2010
   Von MC, 1914, LOKALISATION GROSSHI, V0, P0
   Wang L, 2010, BRAIN, V133, P1224, DOI 10.1093/brain/awq043
   Ward N, 2006, BRAIN, V129, P809, DOI 10.1093/brain/awl002
   Ward N, 2003, BRAIN, V126, P2476, DOI 10.1093/brain/awg245
   Warren J, 2009, BRAIN, V132, P3428, DOI 10.1093/brain/awp270
   Watts D, 1998, NATURE, V393, P440, DOI 10.1038/30918
   Weiller C, 1992, ANN NEUROL, V31, P463, DOI 10.1002/ana.410310502
   Yamamoto S, 2007, CEREBROVASC DIS, V23, P35, DOI 10.1159/000095756
NR 120
TC 357
Z9 373
U1 9
U2 96
PU OXFORD UNIV PRESS
PI OXFORD
PA GREAT CLARENDON ST, OXFORD OX2 6DP, ENGLAND
SN 0006-8950
EI 
J9 BRAIN
PD MAY 15
PY 2011
VL 134
IS 
BP 1264
EP 1276
DI 10.1093/brain/awr033
PG 13
WC Clinical Neurology; Neurosciences
SC Neurosciences & Neurology
GA 766WZ
UT WOS:000290818600011
PM 21414995
ER

PT J
AU Lin, Yu-Ching
   Ko, Tsui-Ling
   Shih, Yang-Hsin
   Lin, MA
   Fu, Tz-Win
   Hsiao, Hsiao-Sheng
   Hsu, JC
   Fu, Yu-Show
AF Lin, Yu-ching
   Ko, Tsui-ling
   Shih, Yang-hsin
   Lin, Maan-yuh
   Fu, Tz-win
   Hsiao, Hsiao-sheng
   Hsu, Jung-yu
   Fu, Yu-show
TI Human Umbilical Mesenchymal Stem Cells Promote Recovery After Ischemic Stroke
SO STROKE
LA English
DT Article
DE magnetic resonance imaging; MCAO; positron emission tomography; transplantation
ID cerebral-artery occlusion; neurons in-vitro; functional recovery; growth-factor; focal ischemia; stromal cell; rat-brain; cord; transplantation; model
AB Background and Purpose-Stroke is a cerebrovascular defect that leads to many adverse neurological complications. Current pharmacological treatments for stroke remain unclear in their effectiveness, whereas stem cell transplantation shows considerable promise. Previously, we have shown that human umbilical mesenchymal stem cells (HUMSCs) can differentiate into neurons in neuronal-conditioned medium. Here we evaluate the therapeutic potential of HUMSC transplantation for ischemic stroke in rats. Methods-Focal cerebral ischemia was produced by middle cerebral artery occlusion and reperfusion. The HUMSCs treated with neuronal-conditioned medium or not treated were transplanted into the ischemic cortex 24 hours after surgery. Results-Histology and MRI revealed that rats implanted with HUMSCs treated with neuronal-conditioned medium or not treated exhibited a trend toward less infarct volume and significantly less atrophy compared with the control group, which received no HUMSCs. Moreover, rats receiving HUMSCs showed significant improvements in motor function, greater metabolic activity of cortical neurons, and better revascularization in the infarct cortex. Implanted HUMSCs, treated or not treated, survived in the infarct cortex for at least 36 days and released neuroprotective and growth-associated cytokines, including brain-derived neurotrophic factor, platelet-derived growth factor-AA, basic fibroblast growth factor, angiopoietin-2, CXCL-16, neutrophil-activating protein-2, and vascular endothelial growth factor receptor-3. Conclusions-Our results demonstrate the therapeutic benefits of HUMSC transplantation for ischemic stroke, likely due to the ability of the cells to produce growth-promoting factors. Thus, HUMSC transplantation may be an effective therapy in the future. (Stroke. 2011; 42: 2045-2053.)
C1 [Fu, Yu-Show] Natl Yang Ming Univ, Sch Med, Dept Anat & Cell Biol, Taipei 112, Taiwan.
   [Hsiao, Hsiao-Sheng; Fu, Yu-Show] Natl Yang Ming Univ, Sch Med, Dept Anat & Cell Biol, Taipei 112, Taiwan.
   [Lin, Yu-Ching] Natl Yang Ming Univ, Sch Med, Inst Anat & Cell Biol, Taipei 112, Taiwan.
   [Lin, Maan-Yuh Anya] Natl Yang Ming Univ, Sch Med, Dept Pharmacol, Taipei 112, Taiwan.
   [Ko, Tsui-Ling] Taipei Med Univ, Dept Anat, Taipei, Taiwan.
   [Shih, Yang-Hsin] Taipei Med Univ, Sch Med, Taipei, Taiwan.
   [Shih, Yang-Hsin] Taipei Vet Gen Hosp, Dept Neurosurg, Taipei, Taiwan.
   [Shih, Yang-Hsin] Taipei Vet Gen Hosp, Neurol Inst, Taipei, Taiwan.
   [Hsu, Jung-Yu C.] Natl Cheng Kung Univ, Coll Med, Dept Cell Biol & Anat, Tainan 70101, Taiwan.
   [Fu, Yu-Show] Taipei City Hosp, Dept Educ & Res, Taipei, Taiwan.
   [Lin, Maan-Yuh Anya; Fu, Tz-Win] Taipei Vet Gen Hosp, Taipei, Taiwan.
RP Fu, YS (通讯作者)，Natl Yang Ming Univ, Sch Med, Dept Anat & Cell Biol, 155 Sec 2,Li Nung St, Taipei 112, Taiwan.
EM jungyu.hsu@gmail.com; ysfu@ym.edu.tw
FU National Science Council of Taiwan [NSC97-3111-B-010-004, 98-3111-B-010-004, 99-3111-B-010-003, 98-2320-B-006-039]; Taipei Veterans General Hospital [V97C1-127, V100C-117]; Ministry of Education; National Yang-Ming University [99A-C-T150]; Taipei Medical University; National Cheng-Kung University
CR Andres R, 2008, REGEN MED, V3, P893, DOI 10.2217/17460751.3.6.893
   Arvidsson A, 2002, NAT MED, V8, P963, DOI 10.1038/nm747
   Asahara T, 1998, CIRC RES, V83, P233, DOI 10.1161/01.RES.83.3.233
   Beck H, 2000, AM J PATHOL, V157, P1473, DOI 10.1016/S0002-9440(10)64786-4
   Bednar M, 1999, STROKE, V30, P887, DOI 10.1161/01.STR.30.4.887
   Bliss T, 2007, STROKE, V38, P817, DOI 10.1161/01.STR.0000247888.25985.62
   Chao K, 2008, PLOS ONE, V3, P0, DOI 10.1371/journal.pone.0001451
   Chen J, 2001, STROKE, V32, P2682, DOI 10.1161/hs1101.098367
   Chu K, 2004, BRAIN RES, V1016, P145, DOI 10.1016/j.brainres.2004.04.038
   Dharmasaroja P, 2009, J CLIN NEUROSCI, V16, P12, DOI 10.1016/j.jocn.2008.05.006
   Ding D, 2007, NEUROBIOL DIS, V27, P339, DOI 10.1016/j.nbd.2007.06.010
   Fu Y, 2006, STEM CELLS, V24, P115, DOI 10.1634/stemcells.2005-0053
   Fu Y, 2004, J BIOMED SCI, V11, P652, DOI 10.1159/000079678
   Ishibashi S, 2004, J NEUROSCI RES, V78, P215, DOI 10.1002/jnr.20246
   Kawamata T, 1997, P NATL ACAD SCI USA, V94, P8179, DOI 10.1073/pnas.94.15.8179
   Koh S, 2008, BRAIN RES, V1229, P233, DOI 10.1016/j.brainres.2008.06.087
   Kokaia Z, 2003, CURR OPIN NEUROBIOL, V13, P127, DOI 10.1016/S0959-4388(03)00017-5
   Laakkonen P, 2007, CANCER RES, V67, P593, DOI 10.1158/0008-5472.CAN-06-3567
   Leonardo C, 2010, J NEUROSCI RES, V88, P1213, DOI 10.1002/jnr.22306
   Li Y, 2000, J CEREBR BLOOD F MET, V20, P1311, DOI 10.1097/00004647-200009000-00006
   Liao W, 2009, CELL PHYSIOL BIOCHEM, V24, P307, DOI 10.1159/000233255
   Liao W, 2009, TRANSPLANTATION, V87, P350, DOI 10.1097/TP.0b013e318195742e
   Lin T, 1993, STROKE, V24, P117, DOI 10.1161/01.STR.24.1.117
   Lindvall O, 2004, STROKE, V35, P2691, DOI 10.1161/01.STR.0000143323.84008.f4
   Liu N, 2009, CELL MOL IMMUNOL, V6, P207, DOI 10.1038/cmi.2009.28
   Mitchell K, 2003, STEM CELLS, V21, P50, DOI 10.1634/stemcells.21-1-50
   Park D, 2009, CELL TRANSPLANT, V18, P985, DOI 10.3727/096368909X471279
   Troyer D, 2008, STEM CELLS, V26, P591, DOI 10.1634/stemcells.2007-0439
   Tsai P, 2009, LIVER TRANSPLANT, V15, P484, DOI 10.1002/lt.21715
   Tsukahara T, 1994, NEUROSURGERY, V34, P323, DOI 10.1227/00006123-199402000-00016
   Valenzuela C, 1997, BRAIN RES REV, V24, P77
   Wakabayashi K, 2010, J NEUROSCI RES, V88, P1017, DOI 10.1002/jnr.22279
   Wang H, 2004, STEM CELLS, V22, P1330, DOI 10.1634/stemcells.2004-0013
   Weiss M, 2006, STEM CELLS, V24, P781, DOI 10.1634/stemcells.2005-0330
   Yang C, 2008, PLOS ONE, V3, P0, DOI 10.1371/journal.pone.0003336
   Yoo S, 2008, EXP MOL MED, V40, P387, DOI 10.3858/emm.2008.40.4.387
   Zhang R, 2007, J NEUROSCI, V27, P3157, DOI 10.1523/JNEUROSCI.4969-06.2007
   Zhuge X, 2005, BIOCHEM BIOPH RES CO, V331, P1295, DOI 10.1016/j.bbrc.2005.03.200
NR 38
TC 108
Z9 125
U1 0
U2 31
PU LIPPINCOTT WILLIAMS & WILKINS
PI PHILADELPHIA
PA TWO COMMERCE SQ, 2001 MARKET ST, PHILADELPHIA, PA 19103 USA
SN 0039-2499
EI 
J9 STROKE
PD JUL 15
PY 2011
VL 42
IS 7
BP 2045
EP 2053
DI 10.1161/STROKEAHA.110.603621
PG 9
WC Clinical Neurology; Peripheral Vascular Disease
SC Neurosciences & Neurology; Cardiovascular System & Cardiology
GA 783NQ
UT WOS:000292090900053
PM 21566227
ER

PT J
AU Floel, Agnes
   Warnecke, Tobias
   Duning, Thomas
   Lating, Yvonne
   Uhlenbrock, Jan
   Schneider, Armin
   Vogt, Gerhard
   Laage, Rico
   Koch, Winfried
   Knecht, Stefan
   Schaebitz, Wolf-Ruediger
AF Floel, Agnes
   Warnecke, Tobias
   Duning, Thomas
   Lating, Yvonne
   Uhlenbrock, Jan
   Schneider, Armin
   Vogt, Gerhard
   Laage, Rico
   Koch, Winfried
   Knecht, Stefan
   Schaebitz, Wolf-ruediger
TI Granulocyte-Colony Stimulating Factor (G-CSF) in Stroke Patients with Concomitant Vascular Disease-A Randomized Controlled Trial
SO PLOS ONE
LA English
DT Article
ID white-matter; cortical stimulation; ischemic-stroke; motor function; recovery; integrity; severity; age
AB Background: G-CSF has been shown in animal models of stroke to promote functional and structural regeneration of the central nervous system. It thus might present a therapy to promote recovery in the chronic stage after stroke. Methods: Here, we assessed the safety and tolerability of G-CSF in chronic stroke patients with concomitant vascular disease, and explored efficacy data. 41 patients were studied in a double-blind, randomized approach to either receive 10 days of G-CSF (10 mu g/kg body weight/day), or placebo. Main inclusion criteria were an ischemic infarct > 4 months prior to inclusion, and white matter hyperintensities on MRI. Primary endpoint was number of adverse events. We also explored changes in hand motor function for activities of daily living, motor and verbal learning, and finger tapping speed, over the course of the study. Results: Adverse events (AEs) were more frequent in the G-CSF group, but were generally graded mild or moderate and from the known side-effect spectrum of G-CSF. Leukocyte count rose after day 2 of G-CSF dosing, reached a maximum on day 8 (mean 42/nl), and returned to baseline 1 week after treatment cessation. No significant effect of treatment was detected for the primary efficacy endpoint, the test of hand motor function. Conclusions: These results demonstrate the feasibility, safety and reasonable tolerability of subcutaneous G-CSF in chronic stroke patients. This study thus provides the basis to explore the efficacy of G-CSF in improving chronic stroke-related deficits.
C1 [Floel, Agnes] Charite, Dept Neurol, D-13353 Berlin, Germany.
   [Floel, Agnes] Charite, Ctr Stroke Res Berlin, D-13353 Berlin, Germany.
   [Floel, Agnes] Charite, Cluster Excellence NeuroCure, D-13353 Berlin, Germany.
   [Warnecke, Tobias; Duning, Thomas; Lating, Yvonne; Uhlenbrock, Jan; Knecht, Stefan] Univ Munster, Dept Neurol, D-4400 Munster, Germany.
   [Schneider, Armin; Vogt, Gerhard; Laage, Rico] SYGNIS Biosci, Heidelberg, Germany.
   [Koch, Winfried] HAAPACS GmbH, Schriesheim, Germany.
   [Schaebitz, Wolf-Ruediger] Evangel Krankenhaus Bielefeld EVKB, Dept Neurol, Bielefeld, Germany.
RP Floel, A (通讯作者)，Charite, Dept Neurol, D-13353 Berlin, Germany.
EM agnes.floeel@charite.de; wolf.schaebitz@evkb.de
FU Deutsche Forschungsgemeinschaft [Fl 379-4/2, Fl 379-8/1, DFG-Exc 257]; Interdisciplinary Center of Clinical Research Munster [Floe3/004/08]; Bundesministerium fur Bildung und Forschung [FKZ 0315673A, 01EO0801]
CR Alon G, 2003, NEUROREHABILITATION, V18, P215
   Anderlini P, 2009, CURR OPIN HEMATOL, V16, P35, DOI 10.1097/MOH.0b013e328319913c
   Arsava E, 2009, NEUROLOGY, V72, P1403, DOI 10.1212/WNL.0b013e3181a18823
   Baumer T, 2007, EXP BRAIN RES, V180, P195, DOI 10.1007/s00221-007-0866-7
   Basile A, 2006, CEREBROVASC DIS, V21, P315, DOI 10.1159/000091536
   Berthier M, 2006, NEUROLOGY, V67, P1687, DOI 10.1212/01.wnl.0000242626.69666.e2
   Breitenstein C, 2002, J NEUROSCI METH, V114, P173, DOI 10.1016/S0165-0270(01)00525-8
   Breitenstein C, 2007, RESTOR NEUROL NEUROS, V25, P493
   Cleeremans A, 1991, J EXP PSYCHOL GEN, V120, P235, DOI 10.1037/0096-3445.120.3.235
   Delano-wood L, 2008, STROKE, V39, P794, DOI 10.1161/STROKEAHA.107.502534
   Diederich K, 2009, PLOS ONE, V4, P0, DOI 10.1371/journal.pone.0005303
   Donnan G, 2008, LANCET, V371, P1612, DOI 10.1016/S0140-6736(08)60694-7
   Endres M, 2008, CEREBROVASC DIS, V25, P268, DOI 10.1159/000118039
   Falanga A, 1999, BLOOD, V93, P2506, DOI 10.1182/blood.V93.8.2506.408k31_2506_2514
   Fazekas F, 1987, AM J ROENTGENOL, V149, P351, DOI 10.2214/ajr.149.2.351
   Fisher M, 2009, STROKE, V40, P2244, DOI 10.1161/STROKEAHA.108.541128
   Floel A, 2009, NEUROIMAGE, V47, P1974, DOI 10.1016/j.neuroimage.2009.05.046
   Floel A, 2005, NEUROLOGY, V65, P472, DOI 10.1212/01.wnl.0000172340.56307.5e
   Floel A, 2004, ANN NEUROL, V56, P206, DOI 10.1002/ana.20170
   Floel A, 2010, NEUROBIOL DIS, V37, P243, DOI 10.1016/j.nbd.2009.05.027
   Guerini F, 2004, J AM GERIATR SOC, V52, P252, DOI 10.1111/j.1532-5415.2004.52064.x
   Hummel F, 2005, BRAIN, V128, P490, DOI 10.1093/brain/awh369
   Jebsen RH, 1969, ARCHIVES OF PHYSICAL MEDICINE AND REHABILITATION, V50, P311
   Johansen-berg H, 2007, NEUROIMAGE, V36, P0, DOI 10.1016/j.neuroimage.2007.03.041
   Malloy P, 2007, CLIN NEUROPSYCHOL, V21, P73, DOI 10.1080/13854040500263583
   Matsubara H, 2004, LANCET, V363, P746, DOI 10.1016/S0140-6736(04)15713-9
   Minnerup J, 2008, STROKE, V39, P1855, DOI 10.1161/STROKEAHA.107.506816
   Minnerup J, 2009, EXP TRANSL STROKE MED, V1, P2, DOI 10.1186/2040-7378-1-2
   Rosser N, 2008, ARCH PHYS MED REHAB, V89, P1633, DOI 10.1016/j.apmr.2008.02.030
   Sawaki L, 2003, ANN NEUROL, V53, P521, DOI 10.1002/ana.10529
   Schabitz W, 2010, STROKE, V41, P2545, DOI 10.1161/STROKEAHA.110.579508
   Schabitz W, 2007, STROKE, V38, P2165, DOI 10.1161/STROKEAHA.106.477331
   Scheltens P, 1998, EUR NEUROL, V39, P80, DOI 10.1159/000007921
   Schneider A, 2005, J CLIN INVEST, V115, P2083, DOI 10.1172/JCI23559
   Sevimli S, 2009, EXP NEUROL, V217, P328, DOI 10.1016/j.expneurol.2009.03.018
   Shyu W, 2006, CAN MED ASSOC J, V174, P927, DOI 10.1503/cmaj.051322
   Sprigg N, 2006, STROKE, V37, P2979, DOI 10.1161/01.STR.0000248763.49831.c3
   Taub E, 2002, NAT REV NEUROSCI, V3, P228, DOI 10.1038/nrn754
   Zarei M, 2009, STROKE, V40, P773, DOI 10.1161/STROKEAHA.108.530832
NR 39
TC 29
Z9 33
U1 0
U2 2
PU PUBLIC LIBRARY SCIENCE
PI SAN FRANCISCO
PA 1160 BATTERY STREET, STE 100, SAN FRANCISCO, CA 94111 USA
SN 1932-6203
EI 
J9 PLOS ONE
PD MAY 23
PY 2011
VL 6
IS 5
BP 
EP 
DI 10.1371/journal.pone.0019767
PG 10
WC Multidisciplinary Sciences
SC Science & Technology - Other Topics
GA 769ID
UT WOS:000291005200012
PM 21625426
ER

PT J
AU Howitt, SC
   Jones, MP
   Jusabani, Ahmed
   Gray, WK
   Aris, Eric
   Mugusi, Ferdinand
   Swai, Mark
   Walker, RW
AF Howitt, Suzanne
   Jones, Matthew
   Jusabani, Ahmed
   Gray, William
   Aris, Eric
   Mugusi, Ferdinand
   Swai, Mark
   Walker, Richard
TI A cross-sectional study of quality of life in incident stroke survivors in rural northern Tanzania
SO JOURNAL OF NEUROLOGY
LA English
DT Article
DE Stroke; Tanzania; Quality of life; Community-dwelling
ID long-term survivor; sub-saharan africa; developing-country; depression scale; hospital anxiety; rehabilitation; satisfaction; recovery; nigeria; population
AB The aim of this study was to evaluate changes to, and predictors of, quality of life (QOL) in a community-based cohort of stroke survivors from an earlier stroke incidence study in rural northern Tanzania. Patients were assessed 1-5 years after their incident stroke. The study cohort was compared with an age- and sex-matched control group from the same rural district within a cross-sectional design. Patients and controls were asked a series of questions relating to their QOL [World Health Organization quality of life, abbreviated version (WHOQOL-BREF)], levels of anxiety and depression [hospital anxiety and depression (HAD) scale], cognitive function [community screening instrument for dementia (CSI-D) screening tool], socioeconomic status and demographic characteristics (e.g. age, sex, education and abode). Patients were further assessed for functional outcome and disability (Barthel index, modified Rankin scale), post-stroke care and psychosocial functioning. Patients (n = 58) were found to have significantly lower QOL than controls (n = 58) in all six domains of the WHOQOL-BREF. Gender, socioeconomic status, cognitive function and time elapsed since stroke were not associated with QOL. Older patients and those with more impaired motor function and disability (Barthel index, modified Rankin score) had significantly poorer physical health-related QOL. Greater anxiety and depression, reduced muscle power and less involvement in social events were significantly correlated with lower physical and psychological health-related QOL. To our knowledge, this is the first long-term study of QOL in survivors of incident stroke in Sub-Saharan Africa (SSA). Poorer QOL was associated with greater levels of physical disability, anxiety and depression and reduced social interaction. Demographic factors appear to be much less significant. Modifying these QOL predictors could be important in planning effective post-stroke care within a stretched healthcare system.
C1 [Gray, William K.; Walker, Richard W.] N Tyneside Gen Hosp, Dept Med, N Shields NE29 8NH, Tyne & Wear, England.
   [Howitt, Suzanne C.] S Tyneside NHS Fdn Trust, S Tyneside Dist Hosp, S Shields NE34 0PL, Tyne & Wear, England.
   [Jones, Matthew P.] Gateshead Hlth NHS Fdn Trust, Queen Elizabeth Hosp, Gateshead NE9 6SX, England.
   [Jusabani, Ahmed] Kilimanjaro Christian Med Ctr, Dept Radiol, Moshi, Kilimanjaro Reg, Tanzania.
   [Aris, Eric; Mugusi, Ferdinand] Muhimbili Univ Coll Hosp, Dept Med, Dar Es Salaam, Tanzania.
RP Walker, RW (通讯作者)，N Tyneside Gen Hosp, Dept Med, Rake Lane, N Shields NE29 8NH, Tyne & Wear, England.
EM Richard.walker@nhct.nhs.uk
FU Wellcome Trust, UK
CR Abiodun O, 1994, BRIT J PSYCHIAT, V165, P669, DOI 10.1192/bjp.165.5.669
   Akinpelu AO, 2009, PHYSIOTHERAPY THEORY AND PRACTICE, V25, P14, DOI 10.1080/09593980802622669
   Astrom M, 1992, CEREBROVASC DIS, V2, P28, DOI 10.1159/000108984
   Astrom M, 1992, STROKE, V23, P527, DOI 10.1161/01.STR.23.4.527
   Bonita R, 1988, STROKE, V19, P1497, DOI 10.1161/01.STR.19.12.1497
   Brainin M, 2007, LANCET NEUROL, V6, P553, DOI 10.1016/S1474-4422(07)70005-4
   Carod-artal J, 2000, STROKE, V31, P2995, DOI 10.1161/01.STR.31.12.2995
   Connor M, 2007, LANCET NEUROL, V6, P269, DOI 10.1016/S1474-4422(07)70002-9
   Edwards J, 2010, STROKE, V41, P996, DOI 10.1161/STROKEAHA.109.576678
   Fatoye F, 2007, PSYCHOL REP, V100, P876, DOI 10.2466/PR0.100.3.876-882
   Feigin V, 2007, LANCET NEUROL, V6, P94, DOI 10.1016/S1474-4422(07)70007-8
   Fitzgerald S, 2008, BRAIN IMPAIR, V9, P198, DOI 10.1375/brim.9.2.198
   Garbusinski J, 2005, STROKE, V36, P1388, DOI 10.1161/01.STR.0000170717.91591.7d
   Granger C, 1988, ARCH PHYS MED REHAB, V69, P506
   Hackett M, 2000, STROKE, V31, P440, DOI 10.1161/01.STR.31.2.440
   Hall K, 1993, INT J METHOD PSYCH, V3, P1
   Harper A, 1998, PSYCHOL MED, V28, P551, DOI 10.1017/S0033291798006667
   Hochstenbach J, 2000, DISABIL REHABIL, V22, P201, DOI 10.1080/096382800296935
   Johnston S, 2009, LANCET NEUROL, V8, P345, DOI 10.1016/S1474-4422(09)70023-7
   King R, 1996, STROKE, V27, P1467, DOI 10.1161/01.STR.27.9.1467
   Lemogoum D, 2005, AM J PREV MED, V29, P95, DOI 10.1016/j.amepre.2005.07.025
   Mahoney F, 1995, MARYLAND STATE MED J, V14, P56
   Medical RC, 1975, AIDS INV PER NERV IN, V0, P0
   Minelli C, 2007, STROKE, V38, P2906, DOI 10.1161/STROKEAHA.107.484139
   Ming L, 2007, LANCET NEUROL, V6, P456
   Mshana G, 2008, J BIOSOC SCI, V40, P35, DOI 10.1017/S0021932007002295
   Nicoletti A, 2000, STROKE, V31, P882, DOI 10.1161/01.STR.31.4.882
   Niemi M, 1988, STROKE, V19, P1101, DOI 10.1161/01.STR.19.9.1101
   Odonnell M, 2010, LANCET, V376, P112, DOI 10.1016/S0140-6736(10)60834-3
   Owolabi M, 2009, EUR J NEUROL, V16, P54, DOI 10.1111/j.1468-1331.2008.02339.x
   Owolabi M, 2008, T ROY SOC TROP MED H, V102, P1219, DOI 10.1016/j.trstmh.2008.05.003
   Paul S, 2005, STROKE, V36, P2082, DOI 10.1161/01.STR.0000183621.32045.31
   Phillips S, 2002, CAN MED ASSOC J, V167, P655
   Strong K, 2007, LANCET NEUROL, V6, P182, DOI 10.1016/S1474-4422(07)70031-5
   Viitanen M, 1988, SCAND J REHABIL MED, V20, P17
   Walker R, 2010, LANCET NEUROL, V9, P786, DOI 10.1016/S1474-4422(10)70144-7
   Walker R, 2003, STROKE, V34, P1604, DOI 10.1161/01.STR.0000077943.63718.67
   *who BGD, 2004, GLOB BURD DIS 2004 U, V0, P0
   Zigmond A, 1983, ACTA PSYCHIAT SCAND, V67, P361, DOI 10.1111/j.1600-0447.1983.tb09716.x
NR 39
TC 37
Z9 38
U1 0
U2 8
PU SPRINGER HEIDELBERG
PI HEIDELBERG
PA TIERGARTENSTRASSE 17, D-69121 HEIDELBERG, GERMANY
SN 0340-5354
EI 
J9 J NEUROL
PD AUG 15
PY 2011
VL 258
IS 8
BP 1422
EP 1430
DI 10.1007/s00415-011-5948-6
PG 9
WC Clinical Neurology
SC Neurosciences & Neurology
GA 801BM
UT WOS:000293411400004
PM 21336782
ER

PT J
AU Sugiyama, Masahiko
   Iohara, Koichiro
   Wakita, Hideaki
   Hattori, Hisashi
   Ueda, Minoru
   Matsushita, Kenji
   Nakashima, Misako
AF Sugiyama, Masahiko
   Iohara, Koichiro
   Wakita, Hideaki
   Hattori, Hisashi
   Ueda, Minoru
   Matsushita, Kenji
   Nakashima, Misako
TI Dental Pulp-Derived CD31(-)/CD146(-) Side Population Stem/Progenitor Cells Enhance Recovery of Focal Cerebral Ischemia in Rats
SO TISSUE ENGINEERING PART A
LA English
DT Article
ID endothelial growth-factor; stem-cell; expression; occlusion; therapy; stroke; damage; gene
AB Regenerative therapy using stem cells is a promising approach for the treatment of stroke. Recently, we reported that CD31(-)/CD146(-) side population (SP) cells from porcine dental pulp exhibit highly vasculogenic potential in hindlimb ischemia. In this study, we investigated the influence of CD31(-)/CD146(-) SP cells after transient middle cerebral artery occlusion (TMCAO). Adult male Sprague-Dawley rats were subjected to 2 h of TMCAO. Twenty-four hours after TMCAO, CD31(-)/CD146(-) SP cells were transplanted into the brain. Motor function and infarct volume were evaluated. Neurogenesis and vasculogenesis were determined with immunochemical markers, and the levels of neurotrophic factors were assayed with real-time reverse transcription-polymerase chain reaction. In the cell transplantation group, the number of doublecortin-positive cells increased twofold, and the number of NeuN-positive cells increased eightfold, as compared with the control phosphate-buffered saline group. The vascular endothelial growth factor level in the ischemic brain with transplanted cells was 28 times higher than that in the normal brain. In conclusion, CD31(-)/CD146(-) SP cells promoted migration and differentiation of the endogenous neuronal progenitor cells and induced vasculogenesis, and ameliorated ischemic brain injury after TMCAO.
C1 [Sugiyama, Masahiko; Iohara, Koichiro; Matsushita, Kenji; Nakashima, Misako] Natl Ctr Geriatr & Gerontol, Res Inst, Dept Oral Dis Res, Aichi 4748522, Japan.
   [Sugiyama, Masahiko; Hattori, Hisashi; Ueda, Minoru] Nagoya Univ, Grad Sch Med, Lab Med, Dept Oral & Maxillofacial Surg, Nagoya, Aichi 4648601, Japan.
   [Wakita, Hideaki] Natl Ctr Geriatr & Gerontol, Res Inst, Dept Vasc Dementia Res, Aichi 4748522, Japan.
RP Nakashima, M (通讯作者)，Natl Ctr Geriatr & Gerontol, Res Inst, Dept Oral Dis Res, 35 Gengo, Aichi 4748522, Japan.
EM misako@ncgg.go.jp
FU Japan Science and Technology Agency; Ministry of Education, Science, Sports and Culture, Japan [19659499, 20390504, 18592173]; Ministry of Health, Labour, and Welfare [19C-2, 21A-7]; Grants-in-Aid for Scientific Research [21591106] Funding Source: KAKEN
CR Burns T, 2009, J COMP NEUROL, V515, P125, DOI 10.1002/cne.22038
   Gage F, 1998, J NEUROBIOL, V36, P249, DOI 10.1002/(SICI)1097-4695(199808)36:2<249::AID-NEU11>3.0.CO;2-9
   Ginsberg M, 2003, STROKE, V34, P214, DOI 10.1161/01.STR.0000048846.09677.62
   Heike B, 2009, ACTA NEUROPATHOL, V117, P481
   Iohara K, 2008, STEM CELLS, V26, P2408, DOI 10.1634/stemcells.2008-0393
   Jin K, 2000, P NATL ACAD SCI USA, V97, P10242, DOI 10.1073/pnas.97.18.10242
   Konig G, 1990, FEBS LETT, V269, P305, DOI 10.1016/0014-5793(90)81181-M
   Leach M, 1993, STROKE, V24, P1063, DOI 10.1161/01.STR.24.7.1063
   Leker R, 2003, STROKE, V34, P2000, DOI 10.1161/01.STR.0000079817.68944.1E
   Leufen H, 1993, SCIENCE, V260, P1072
   Locatelli F, 2009, CELL MOL LIFE SCI, V66, P757, DOI 10.1007/s00018-008-8346-1
   Longa E, 1989, STROKE, V20, P84, DOI 10.1161/01.STR.20.1.84
   Pachter J, 2003, J NEUROPATH EXP NEUR, V62, P593, DOI 10.1093/jnen/62.6.593
   Pierdomenico L, 2005, TRANSPLANTATION, V80, P836, DOI 10.1097/01.tp.0000173794.72151.88
   Plate K, 1999, J NEUROPATH EXP NEUR, V58, P654, DOI 10.1097/00005072-199906000-00010
   Richard B, 1994, EXP CELL RES, V211, P314
   Shawne N, 1996, BRAIN RES, V726, P49
   Yang K, 2009, CYTOTHERAPY, V11, P606, DOI 10.1080/14653240902806994
NR 18
TC 75
Z9 80
U1 0
U2 11
PU MARY ANN LIEBERT, INC
PI NEW ROCHELLE
PA 140 HUGUENOT STREET, 3RD FL, NEW ROCHELLE, NY 10801 USA
SN 1937-3341
EI 
J9 TISSUE ENG PT A
PD MAY 15
PY 2011
VL 17
IS 9-10
BP 1303
EP 1311
DI 10.1089/ten.tea.2010.0306
PG 9
WC Cell & Tissue Engineering; Cell Biology; Engineering, Biomedical; Materials Science, Biomaterials
SC Cell Biology; Engineering; Materials Science
GA 752UF
UT WOS:000289719500012
PM 21226624
ER

PT J
AU Saposnik, Gustavo
   Levin, Mindy
AF Saposnik, Gustavo
   Levin, Mindy
TI Virtual Reality in Stroke Rehabilitation A Meta-Analysis and Implications for Clinicians
SO STROKE
LA English
DT Article
DE outcomes; randomized controlled trials; rehabilitation; stroke recovery; virtual reality
ID motor recovery; hand rehabilitation; environment; poststroke; therapy; canada; care
AB Background and Purpose-Approximately two thirds of stroke survivors continue to experience motor deficits of the arm resulting in diminished quality of life. Conventional rehabilitation provides modest and sometimes delayed effects. Virtual reality (VR) technology is a novel adjunctive therapy that could be applied in neurorehabilitation. We performed a meta-analysis to determine the added benefit of VR technology on arm motor recovery after stroke. Methods-We searched Medline, EMBASE, and Cochrane literature from 1966 to July 2010 with the terms "stroke," " virtual reality," and " upper arm/extremity." We evaluated the effect of VR on motor function improvement after stroke. Results-From the 35 studies identified, 12 met the inclusion/exclusion criteria totaling 195 participants. Among them, there were 5 randomized clinical trials and 7 observational studies with a pre-/postintervention design. Interventions were delivered within 4 to 6 weeks in 9 of the studies and within 2 to 3 weeks in the remaining 3. Eleven of 12 studies showed a significant benefit toward VR for the selected outcomes. In the pooled analysis of all 5 randomized controlled trials, the effect of VR on motor impairment (Fugl-Meyer) was OR = 4.89 (95% CI, 1.31 to 18.3). No significant difference was observed for Box and Block Test or motor function. Among observational studies, there was a 14.7% (95% CI, 8.7%-23.6%) improvement in motor impairment and a 20.1% (95% CI, 11.0%-33.8%) improvement in motor function after VR. Conclusions-VR and video game applications are novel and potentially useful technologies that can be combined with conventional rehabilitation for upper arm improvement after stroke. (Stroke. 2011; 42: 1380-1386.)
C1 [Saposnik, Gustavo] Univ Toronto, Stroke Outcomes Res Unit, St Michaels Hosp, Div Neurol,Dept Med, Toronto, ON M5C 1R6, Canada.
   [Levin, Mindy] McGill Univ, Sch Phys & Occupat Therapy, Montreal, PQ H3A 2T5, Canada.
   Ctr Interdisciplinary Res Rehabil, Montreal, PQ, Canada.
RP Saposnik, G (通讯作者)，Univ Toronto, Stroke Outcomes Res Unit, St Michaels Hosp, Div Neurol,Dept Med, 55 Queen St E,Suite 931, Toronto, ON M5C 1R6, Canada.
EM saposnikg@smh.ca
FU Heart and Stroke Foundation Ontario (HSFO); Heart and Stroke Foundation
CR Boian R, 2002, STUD HEALTH TECHNOL, V85, P64
   Broeren J, 2007, NEUROREHAB NEURAL RE, V21, P180, DOI 10.1177/1545968306290774
   Connelly L, 2010, IEEE T NEUR SYS REH, V18, P551, DOI 10.1109/TNSRE.2010.2047588
   Dobkin B, 2008, NAT CLIN PRACT NEURO, V4, P76, DOI 10.1038/ncpneuro0709
   Duncan P, 2005, STROKE, V36, P0, DOI 10.1161/01.STR.0000180861.54180.FF
   Fischer H, 2007, TOP STROKE REHABIL, V14, P1, DOI 10.1310/tsr1401-1
   Henderson A, 2007, TOP STROKE REHABIL, V14, P52, DOI 10.1310/tsr1402-52
   Higgins J, 2002, STAT MED, V21, P1539, DOI 10.1002/sim.1186
   Holden M, 2002, NEUROLOGY REPORT, V26, P62
   Joo L, 2010, J REHABIL MED, V42, P437, DOI 10.2340/16501977-0528
   Jung S, 2005, ARCH PHYS MED REHAB, V86, P2218, DOI 10.1016/j.apmr.2005.04.015
   Jutai JW, 2003, TOP STROKE REHABIL, V10, P71
   Kleim J, 2008, J SPEECH LANG HEAR R, V51, P0, DOI 10.1044/1092-4388(2008/018)
   Kwakkel G, 2006, DISABIL REHABIL, V28, P823, DOI 10.1080/09638280500534861
   Langhorne P, 2009, LANCET NEUROL, V8, P741, DOI 10.1016/S1474-4422(09)70150-4
   Lo A, 2010, NEW ENGL J MED, V362, P1772, DOI 10.1056/NEJMoa0911341
   Merians A, 2006, NEUROREHAB NEURAL RE, V20, P252, DOI 10.1177/1545968306286914
   Nichols-larsen D, 2005, STROKE, V36, P1480, DOI 10.1161/01.STR.0000170706.13595.4f
   Nudo R, 1996, J NEUROPHYSIOL, V75, P2144, DOI 10.1152/jn.1996.75.5.2144
   *phac , 2009, TRACK HEART DIS STRO, V29, P0
   Piron L, 2005, PRESENCE-TELEOP VIRT, V14, P732, DOI 10.1162/105474605775196580
   Piron L, 2003, ST HEAL T, V94, P265
   Saposnik G, 2008, STROKE, V39, P2310, DOI 10.1161/STROKEAHA.107.511402
   Saposnik G, 2010, STROKE, V41, P0
   Stucki G, 2003, DISABIL REHABIL, V25, P628, DOI 10.1080/09638280110070221
   Teasell R, 2009, TOP STROKE REHABIL, V16, P44, DOI 10.1310/tsr1601-44
   Teasell R, 2008, ARCH PHYS MED REHAB, V89, P575, DOI 10.1016/j.apmr.2007.08.164
   *worldhealthorganization , 2002, COMM LANG FUNCT DIS, V0, P0
   Yavuzer G, 2008, EUR J PHYS REHAB MED, V44, P237
NR 29
TC 340
Z9 354
U1 8
U2 105
PU LIPPINCOTT WILLIAMS & WILKINS
PI PHILADELPHIA
PA TWO COMMERCE SQ, 2001 MARKET ST, PHILADELPHIA, PA 19103 USA
SN 0039-2499
EI 
J9 STROKE
PD MAY 15
PY 2011
VL 42
IS 5
BP 1380
EP 1386
DI 10.1161/STROKEAHA.110.605451
PG 7
WC Clinical Neurology; Peripheral Vascular Disease
SC Neurosciences & Neurology; Cardiovascular System & Cardiology
GA 754EK
UT WOS:000289835900040
PM 21474804
ER

PT J
AU Moreno, JC
   Del ama, AJ
   De los reyes-guzman, Ana
   Gil-agudo, Angel
   Ceres, Ramon
   Pons, JL
AF Moreno, Juan
   Del ama, Antonio
   De los reyes-guzman, Ana
   Gil-agudo, Angel
   Ceres, Ramon
   Pons, Jose
TI Neurorobotic and hybrid management of lower limb motor disorders: a review
SO MEDICAL & BIOLOGICAL ENGINEERING & COMPUTING
LA English
DT Review
DE Neurorobot; Exoskeleton; Functional electrical stimulation; Gait; Neurological diseases
ID body-weight support; functional electrical-stimulation; spinal-cord-injury; controlled-brake orthosis; upper-extremity; stroke rehabilitation; neural plasticity; exoskeleton robot; gait; walking
AB A neurobot (NR) is a mechatronic wearable robot that can be applied to drive a paralyzed limb. Through the application of controllable forces, a NR can assist, replace, or retrain a certain motor function. Robotic intervention in rehabilitation of motor disorders has a potential to improve traditional therapeutic interventions. Because of its flexibility, repeatability and quantifiability, NRs have been more and more applied in neurorehabilitation. Furthermore, combination of NRs with functional electrical stimulation/therapy constitutes a trend to overcome a number of practical limitations to widespread the application of NRs in clinical settings and motor control studies. In this review, we examine the motor learning principles, robotic control approaches and novel developments from studies with NRs and hybrid systems, with a focus on rehabilitation of the lower limbs.
C1 [Moreno, Juan C.; Ceres, Ramon; Pons, Jose L.] Natl Res Council CSIC, Bioengn Grp, Madrid 28500, Spain.
   [del Ama, Antonio J.; de los Reyes-Guzman, Ana; Gil-Agudo, Angel] Hosp Nacl Paraplejicos, SESCAM, Toledo, Spain.
RP Moreno, JC (通讯作者)，Natl Res Council CSIC, Bioengn Grp, Carretera Campo Real,Km 0-200, Madrid 28500, Spain.
EM jc.moreno@csic.es
FU Spanish Ministry of Science and Innovation [CSD2009-00067]
CR Alon G, 2008, AM J PHYS MED REHAB, V87, P627, DOI 10.1097/PHM.0b013e31817fabc1
   Alon G, 2007, NEUROREHAB NEURAL RE, V21, P207, DOI 10.1177/1545968306297871
   Audu M, 2010, IEEE T NEUR SYS REH, V18, P610, DOI 10.1109/TNSRE.2010.2047594
   Barbeau H, 2003, ARCH PHYS MED REHAB, V84, P1458, DOI 10.1016/S0003-9993(03)00361-7
   Behmran A, 2000, PHYS THER, V80, P688, DOI 10.1093/ptj/80.7.688
   Brauer S, 2006, SOC NEUR ANN M, V32, P0
   Cai L, 2006, J NEUROSCI, V26, P10564, DOI 10.1523/JNEUROSCI.2266-06.2006
   Chae J, 2008, TOP STROKE REHABIL, V15, P412, DOI 10.1310/tsr1505-412
   Chan M, 2009, NEUROREHAB NEURAL RE, V23, P357, DOI 10.1177/1545968308326428
   Cramer S, 2008, CURR OPIN NEUROL, V21, P76, DOI 10.1097/WCO.0b013e3282f36cb6
   Creasey GH, 2004, J SPINAL CORD MED, V27, P365
   Curt A, 2008, J NEUROTRAUM, V25, P677, DOI 10.1089/neu.2007.0468
   Da CI, 2002, ARCH PHYS MED REHAB, V83, P1258, DOI 10.1053/apmr.2002.34267
   Da CI, 2001, J REHABIL RES DEV, V38, P245
   Dietz V, 1995, ANN NEUROL, V37, P574, DOI 10.1002/ana.410370506
   Dietz V, 2003, CLIN NEUROPHYSIOL, V114, P1379, DOI 10.1016/S1388-2457(03)00120-2
   Dietz V, 1994, LANCET, V344, P1260, DOI 10.1016/S0140-6736(94)90751-X
   Dollar A, 2008, IEEE T ROBOT, V24, P144, DOI 10.1109/TRO.2008.915453
   Durfee W, 2005, J BIOMECH ENG-T ASME, V127, P1014, DOI 10.1115/1.2050652
   Durfee W, 1990, ANN BIOMED ENG, V18, P575, DOI 10.1007/BF02368449
   Durfee W, 1992, P IEEE EMBS, V14, P1337, DOI 10.1109/IEMBS.1992.5761818
   Duschau-wicke A, 2010, IEEE T NEUR SYS REH, V18, P38, DOI 10.1109/TNSRE.2009.2033061
   Duysens J, 1998, GAIT POSTURE, V7, P131, DOI 10.1016/S0966-6362(97)00042-8
   Eilenberg M, 2010, IEEE T NEUR SYS REH, V18, P164, DOI 10.1109/TNSRE.2009.2039620
   Emken J, 2007, J NEUROENG REHABIL, V4, P0, DOI 10.1186/1743-0003-4-8
   Emken J, 2005, INT C REHAB ROBOT, V0, P307
   Farris R, 2009, INT C REHAB ROBOT, V0, P285
   Farris R, 2009, IEEE INT CONF ROBOT, V0, P2865
   Feigin V, 2009, LANCET NEUROL, V8, P355, DOI 10.1016/S1474-4422(09)70025-0
   Ferris D, 2006, GAIT POSTURE, V23, P425, DOI 10.1016/j.gaitpost.2005.05.004
   Field-fote E, 2000, PHYS THER, V80, P477, DOI 10.1093/ptj/80.5.477
   Field-fote E, 2001, ARCH PHYS MED REHAB, V82, P818, DOI 10.1053/apmr.2001.23752
   Field-fote EC, 2005, J NEUROL PHYS THER, V29, P127
   Finch L, 1991, PHYS THER, V71, P842, DOI 10.1093/ptj/71.11.842
   Forrester L, 2010, NEUROREHAB NEURAL RE, V0, P1
   Garcia S, 2008, MED INTERN MEXICO, V24, P0
   Gharooni S, 2001, IEEE T NEUR SYS REH, V9, P106, DOI 10.1109/7333.918283
   Gharooni S, 2000, P 5 ANN C INT FUNCT, V0, P0
   Goldfarb M, 2003, IEEE T NEUR SYS REH, V11, P241, DOI 10.1109/TNSRE.2003.816873
   Goldfarb M, 1996, IEEE TRANS REHABIL ENG, V4, P13, DOI 10.1109/86.486053
   Graupe D, 2008, NEUROL RES, V30, P123, DOI 10.1179/174313208X281136
   Herr H, 2009, J NEUROENG REHABIL, V6, P0, DOI 10.1186/1743-0003-6-21
   Hesse S, 2004, SPINAL CORD, V42, P346, DOI 10.1038/sj.sc.3101595
   Hesse S, 1995, STROKE, V26, P976, DOI 10.1161/01.STR.26.6.976
   Hesse S, 1994, ARCH PHYS MED REHAB, V75, P1087, DOI 10.1016/0003-9993(94)90083-3
   Hirtz D, 2007, NEUROLOGY, V68, P326, DOI 10.1212/01.wnl.0000252807.38124.a3
   Hogan N, 1984, IEEE T AUTOMAT CONTR, V29, P681, DOI 10.1109/TAC.1984.1103644
   Hornby T, 2008, STROKE, V39, P1786, DOI 10.1161/STROKEAHA.107.504779
   Huang V, 2009, J NEUROENG REHABIL, V6, P0, DOI 10.1186/1743-0003-6-5
   Hyngstrom A, 2010, J NEUROPHYSIOL, V103, P1557, DOI 10.1152/jn.00528.2009
   Jailani R, 2010, J APPL SCI, V10, P2792
   Jiang N, 2010, CRITICAL REVIEWS IN BIOMEDICAL ENGINEERING, V38, P381
   Kangude A, 2010, 32 INT C IEEE ENG ME, V0, P0
   Kangude A, 2009, IEEE ENG MED BIO, V0, PP6798, DOI 10.1109/IEMBS.2009.5333976
   Kao P, 2010, J NEUROENG REHABIL, V7, P0, DOI 10.1186/1743-0003-7-33
   Kim S, 2010, EXP BRAIN RES, V202, P809, DOI 10.1007/s00221-010-2187-5
   Kleim J, 2003, NEUROCHEM RES, V28, P1757, DOI 10.1023/A:1026025408742
   Kleim J, 2008, J SPEECH LANG HEAR R, V51, P0, DOI 10.1044/1092-4388(2008/018)
   Kobetic R, 2003, J SPINAL CORD MED, V26, P254, DOI 10.1080/10790268.2003.11753693
   Kobetic R, 2009, J REHABIL RES DEV, V46, P447, DOI 10.1682/JRRD.2008.07.0087
   Kowalczewski J, 2007, ARCH PHYS MED REHAB, V88, P833, DOI 10.1016/j.apmr.2007.03.036
   Krebs H, 2003, AUTON ROBOT, V15, P7, DOI 10.1023/A:1024494031121
   Lam T, 2010, SPINAL CORD INJURY R, V5, P1
   Laufer Y, 2001, J REHABIL RES DEV, V38, P69
   Liberson WT, 1961, ARCH PHYS MED REHABIL, V42, P101
   Luksch T, 2010, IEEE INT C APPL BION, V0, P0
   Mackay-lyons M, 2002, PHYS THER, V82, P69, DOI 10.1093/ptj/82.1.69
   Mangold S, 2009, NEUROREHAB NEURAL RE, V23, P184, DOI 10.1177/1545968308324548
   Marchal-crespo L, 2009, J NEUROENG REHABIL, V6, P0, DOI 10.1186/1743-0003-6-20
   Moreno JC, 2009, APPLIED BIONICS AND BIOMECHANICS, V6, P245, DOI 10.1080/11762320902823324
   Moseley A, 2003, STROKE, V34, P3006, DOI 10.1161/01.STR.0000102415.43108.66
   Nakazawa K, 2004, EXP BRAIN RES, V157, P117, DOI 10.1007/s00221-003-1826-5
   Nightingale E, 2007, SPINAL CORD, V45, P646, DOI 10.1038/sj.sc.3102101
   Nooijen C, 2009, J NEUROENG REHABIL, V6, P0, DOI 10.1186/1743-0003-6-36
   Nudo R, 2007, STROKE, V38, P840, DOI 10.1161/01.STR.0000247943.12887.d2
   Obinata G, 2007, P ANN INT IEEE EMBS, V0, PP4879, DOI 10.1109/IEMBS.2007.4353433
   Popovic D, 1989, IEEE T BIO-MED ENG, V36, P729, DOI 10.1109/10.32105
   Popovic M, 2001, IEEE ENG MED BIOL, V20, P82, DOI 10.1109/51.897831
   Postans N, 2004, ARCH PHYS MED REHAB, V85, P604, DOI 10.1016/j.apmr.2003.08.083
   Prange G, 2006, J REHABIL RES DEV, V43, P171, DOI 10.1682/JRRD.2005.04.0076
   Prokop T, 1996, ELECTROENCEPHALOGRAPHY AND CLINICAL NEUROPHYSIOLOGY, V99, P370, DOI 10.1016/0013-4694(96)88577-4
   Riener R, 2005, IEEE T NEUR SYS REH, V13, P380, DOI 10.1109/TNSRE.2005.848628
   Schmitt C, 2004, 8 INT WORKSH FUNCT E, V0, P0
   Solis-escalante T, 2010, BIOMED SIGNAL PROCES, V5, P15, DOI 10.1016/j.bspc.2009.09.002
   Stauffer Y, 2009, IEEE T NEUR SYS REH, V17, P38, DOI 10.1109/TNSRE.2008.2008288
   Sup F, 2008, INT J ROBOT RES, V27, P263, DOI 10.1177/0278364907084588
   Thrasher TA, 2008, ANNALES DE READAPTATION ET DE MEDECINE PHYSIQUE, V51, P452, DOI 10.1016/j.annrmp.2008.05.006
   To CS, 2006, CONF PROC IEEE ENG MED BIOL SOC, V2006, P2928
   To C, 2008, IEEE-ASME T MECH, V13, P197, DOI 10.1109/TMECH.2008.918551
   Tomovic R, 1978, 4 ADV EXT CONTRL HUM, V0, P1
   Tomovic R, 1978, 6 ADV EXT CONTRL HUM, V0, P231
   Ueda J, 2010, IEEE T NEUR SYS REH, V18, P339, DOI 10.1109/TNSRE.2010.2047116
   Van DBM, 2010, NEUROEPIDEMIOLOGY, V34, P184, DOI 10.1159/000279335
   Van HH, 2010, RESTOR NEUROL NEUROS, V28, P123, DOI 10.3233/RNN-2010-0508
   Van PR, 2004, CLIN REHABIL, V18, P833, DOI 10.1191/0269215504cr843oa
   Veneman J, 2007, IEEE T NEUR SYS REH, V15, P379, DOI 10.1109/TNSRE.2007.903919
   Visintin M, 1998, STROKE, V29, P1122, DOI 10.1161/01.STR.29.6.1122
   Weiss A, 2000, AM J PHYS MED REHAB, V79, P369, DOI 10.1097/00002060-200007000-00009
   Wernig A, 1992, PARAPLEGIA, V30, P229, DOI 10.1038/sc.1992.61
   Wirz M, 2005, ARCH PHYS MED REHAB, V86, P672, DOI 10.1016/j.apmr.2004.08.004
   Wolfe D, 2010, SPINAL CORD INJURY R, V0, P0
   Yakimovich T, 2009, J REHABIL RES DEV, V46, P257, DOI 10.1682/JRRD.2008.02.0024
   Zhang D, 2009, LECT NOTES ARTIF INT, V5928, P1073
NR 104
TC 21
Z9 21
U1 1
U2 67
PU SPRINGER HEIDELBERG
PI HEIDELBERG
PA TIERGARTENSTRASSE 17, D-69121 HEIDELBERG, GERMANY
SN 0140-0118
EI 
J9 MED BIOL ENG COMPUT
PD OCT 15
PY 2011
VL 49
IS 10
BP 1119
EP 1130
DI 10.1007/s11517-011-0821-4
PG 12
WC Computer Science, Interdisciplinary Applications; Engineering, Biomedical; Mathematical & Computational Biology; Medical Informatics
SC Computer Science; Engineering; Mathematical & Computational Biology; Medical Informatics
GA 843SZ
UT WOS:000296694200004
PM 21847596
ER

PT J
AU Sabel, BA
   Fedorov, AB
   Naue, Nicole
   Borrmann, Antonia
   Herrmann, Christoph
   Gall, Carolin
AF Sabel, Bernhard
   Fedorov, Anton
   Naue, Nicole
   Borrmann, Antonia
   Herrmann, Christoph
   Gall, Carolin
TI Non-invasive alternating current stimulation improves vision in optic neuropathy
SO RESTORATIVE NEUROLOGY AND NEUROSCIENCE
LA English
DT Article
DE Clinical trial; neuromodulation; optic nerve; vision restoration; plasticity
ID transcranial magnetic stimulation; visual-field defect; residual vision; motor function; restoration; brain; stroke; therapy; cortex; blind
AB Purpose: Partial blindness after visual system damage is considered irreversible, yet the brain has residual visual capacities and considerable plasticity potential. We now applied non-invasive alternating current stimulation (ACS) to the visual system of patients with optic nerve damage with the aim to induce recovery of visual functions. Methods: In a prospective, double-blind, randomized, placebo-controlled clinical trial patients with several year old partial optic nerve lesions were treated with ACS (n = 12) or placebo-stimulation (n = 10). ACS was delivered transorbitally for 40 minutes on 10 days. Visual outcome measures and EEG were measured before and after treatment. Results: ACS, but not placebo, led to significant improvement of a visual field detection deficit by 69%, and also significantly improved temporal processing of visual stimuli, detection performance in static perimetry, and visual acuity. These changes were associated with alpha-band changes in the EEG power spectra. Visual improvements were stable for at least 2-months. Conclusions: ACS can induce vision restoration many years after optic neuropathy. Though the mechanism is still unclear, EEG changes indicate increased synchronization in posterior brain regions. The present study provides Class Ib evidence that non-invasive transorbital ACS is well tolerated and improves visual function in optic neuropathy.
C1 [Sabel, Bernhard A.; Fedorov, Anton B.; Borrmann, Antonia; Gall, Carolin] Univ Magdeburg, Inst Med Psychol, Fac Med, D-39120 Magdeburg, Germany.
   [Fedorov, Anton B.] EBS Technol GmbH, Kleinmachnow, Germany.
   [Naue, Nicole] German Ctr Neurodegenerat Dis, Magdeburg, Germany.
   [Herrmann, Christoph] Carl von Ossietzky Univ Oldenburg, Inst Psychol, Dept Expt Psychol, Oldenburg, Germany.
RP Sabel, BA (通讯作者)，Univ Magdeburg, Inst Med Psychol, Fac Med, Leipziger Str 44, D-39120 Magdeburg, Germany.
EM Bernhard.Sabel@med.ovgu.de
FU Otto-von-Guericke University, Magdeburg, Germany; EBS Technologies GmbH, Kleinmachnow, Germany
CR Antal A, 2003, EXP BRAIN RES, V150, P375, DOI 10.1007/s00221-003-1459-8
   Antal A, 2008, PERCEPTION, V37, P367, DOI 10.1068/p5872
   Bechtereva N, 1985, INT J PSYCHOPHYSIOL, V2, P257, DOI 10.1016/0167-8760(85)90004-2
   Boggio P, 2007, RESTOR NEUROL NEUROS, V25, P123
   Chaieb L, 2008, VISUAL NEUROSCI, V25, P77, DOI 10.1017/S0952523808080097
   Chibisova A, 2001, HUM PHYSL, V3, P14
   Eysel U, 1999, RESTOR NEUROL NEUROS, V15, P153
   Fedorov A, 2011, BRAIN STIMUL, V4, P189, DOI 10.1016/j.brs.2011.07.007
   Fujikado T, 2006, JPN J OPHTHALMOL, V50, P266, DOI 10.1007/s10384-005-0304-y
   Gall C, 2011, BRAIN STIMUL, V4, P175, DOI 10.1016/j.brs.2011.07.003
   Gall C, 2010, NEUROREHABILITATION, V27, P335, DOI 10.3233/NRE-2010-0617
   Gothe J, 2002, BRAIN, V125, P479, DOI 10.1093/brain/awf045
   Gudlin J, 2008, RESTOR NEUROL NEUROS, V26, P403
   Guenther T, 2009, IEEE T BIO-MED ENG, V56, P572, DOI 10.1109/TBME.2008.2009995
   Henriksson L, 2007, J NEUROL NEUROSUR PS, V78, P74, DOI 10.1136/jnnp.2006.099374
   Hesse S, 2007, RESTOR NEUROL NEUROS, V25, P9
   Hiscock A, 2008, NEUROREHAB NEURAL RE, V22, P228, DOI 10.1177/1545968307307115
   Huxlin K, 2009, J NEUROSCI, V29, P3981, DOI 10.1523/JNEUROSCI.4882-08.2009
   Jobke S, 2009, NEUROREHAB NEURAL RE, V23, P246, DOI 10.1177/1545968308324221
   Julkunen L, 2003, RESTOR NEUROL NEUROS, V21, P19
   Kasten E, 1998, NAT MED, V4, P1083, DOI 10.1038/2079
   Kirton A, 2008, LANCET NEUROL, V7, P507, DOI 10.1016/S1474-4422(08)70096-6
   Marshall R, 2008, NEUROREHAB NEURAL RE, V22, P136, DOI 10.1177/1545968307305522
   Martin PI, 2004, SEMINARS IN SPEECH AND LANGUAGE, V25, P181
   Mueller I, 2008, BEHAV BRAIN RES, V191, P32, DOI 10.1016/j.bbr.2008.03.005
   Mueller I, 2007, RESTOR NEUROL NEUROS, V25, P563
   Paulus W, 2004, SUPPL CLIN NEUROPHYSIOL, V57, P708
   Plewnia C, 2008, EUR J NEUROSCI, V27, P1577, DOI 10.1111/j.1460-9568.2008.06124.x
   Poggel D, 2006, BRAIN RES, V1097, P142, DOI 10.1016/j.brainres.2006.04.011
   Polat U, 2008, RESTOR NEUROL NEUROS, V26, P413
   Raninen A, 2007, J NEUROL NEUROSUR PS, V78, P66, DOI 10.1136/jnnp.2006.099366
   Sabel B, 1997, NEUROSCIENTIST, V3, P366, DOI 10.1177/107385849700300609
   Sabel B, 2011, PROG BRAIN RES, V192, P199, DOI 10.1016/B978-0-444-53355-5.00013-0
   Sahraie A, 2006, P NATL ACAD SCI USA, V103, P14971, DOI 10.1073/pnas.0607073103
   Sparing R, 2008, METHODS, V44, P329, DOI 10.1016/j.ymeth.2007.02.001
   Wagner T, 2007, ANNU REV BIOMED ENG, V9, P527, DOI 10.1146/annurev.bioeng.9.061206.133100
   Werth R, 2005, NEUROPSYCHOLOGIA, V43, P2011, DOI 10.1016/j.neuropsychologia.2005.03.023
   Wust S, 2002, J COGNITIVE NEUROSCI, V14, P243, DOI 10.1162/089892902317236876
   Yozbatiran N, 2009, STROKE, V40, P309, DOI 10.1161/STROKEAHA.108.522144
   Zaehle T, 2010, PLOS ONE, V5, P0, DOI 10.1371/journal.pone.0013766
   Zhang X, 2006, NEUROLOGY, V66, P901, DOI 10.1212/01.wnl.0000203338.54323.22
NR 41
TC 73
Z9 74
U1 3
U2 14
PU IOS PRESS
PI AMSTERDAM
PA NIEUWE HEMWEG 6B, 1013 BG AMSTERDAM, NETHERLANDS
SN 0922-6028
EI 
J9 RESTOR NEUROL NEUROS
PD JUN 15
PY 2011
VL 29
IS 6
BP 493
EP 505
DI 10.3233/RNN-2011-0624
PG 13
WC Neurosciences
SC Neurosciences & Neurology
GA 883EO
UT WOS:000299617000011
PM 22124039
ER

PT J
AU Boychuk, JA
   Adkins, DL
   Kleim, JA
AF Boychuk, Jeffery
   Adkins, Deanna
   Kleim, Jeffrey
TI Distributed Versus Focal Cortical Stimulation to Enhance Motor Function and Motor Map Plasticity in a Rodent Model of Ischemia
SO NEUROREHABILITATION AND NEURAL REPAIR
LA English
DT Article
DE plasticity; motor cortex; rehabilitation
ID cortex stimulation; movement representation; behavioral recovery; electrical-stimulation; axonal plasticity; stroke; reorganization; rehabilitation; amphetamine; rat
AB Background. Motor rehabilitation after cerebral ischemia can enhance motor performance and induce motor map reorganization. Electrical stimulation of the cortex (CS) during rehabilitative training (CS/RT) augments motor map plasticity and confers gains in motor function beyond those observed with motor rehabilitation alone. However, it is unclear how the distribution of electrical stimulation across the cortex accomplishes these changes. This study examined the behavioral and neurophysiological effects of delivering CS/RT through a distributed versus focal arrangement of electrical contacts. Methods. Adult male rats were given rehabilitative training on a skilled forelimb reaching task following induction of focal ischemic damage within motor cortex. Intracortical microstimulation was used to derive high-resolution maps of forelimb movement representations within motor cortex contralateral to the trained/impaired paw before and after rehabilitation. Results. All animals that received rehabilitation showed greater increases in motor map area and reaching accuracy than animals that received no training. Animals with the distributed configuration performed significantly greater reaching accuracy than animals in both the CS/RT with focused contact arrangement and rehabilitative training alone (RT) conditions on days 3 to 4 and on day 6 through the remainder of the study (P < .05). However, both CS/RT groups exhibited larger motor maps than the RT condition (E1-CS/RT, 4.71 +/- 0.66 mm(2); E2-CS/RT, 4.64 +/- 0.46 mm(2); RT, 2.99 +/- 0.28 mm(2)). Conclusion. The results indicate that although both focal and distributed forms of CS/RT promote motor map reorganization only the distributed form of CS/RT enhances motor performance with rehabilitation.
C1 [Kleim, Jeffrey A.] Univ Florida, Dept Neurosci, McKnight Brain Inst, Gainesville, FL 32610 USA.
   [Boychuk, Jeffery A.] Univ Calgary, Calgary, AB T2N 1N4, Canada.
   [Adkins, DeAnna L.] Univ Texas Austin, Austin, TX 78712 USA.
   [Kleim, Jeffrey A.] Malcom Randall VA Hosp, Gainesville, FL USA.
RP Kleim, JA (通讯作者)，Univ Florida, Dept Neurosci, McKnight Brain Inst, 100 Newell Dr, Gainesville, FL 32610 USA.
EM jkleim@ufl.edu
CR Adkins D, 2008, EXP NEUROL, V212, P14, DOI 10.1016/j.expneurol.2008.01.031
   Adkins D, 2006, EXP NEUROL, V200, P356, DOI 10.1016/j.expneurol.2006.02.131
   Adkins D, 2005, NEUROSCI LETT, V380, P214, DOI 10.1016/j.neulet.2005.01.036
   Adkins-muir D, 2003, NEUROL RES, V25, P780, DOI 10.1179/016164103771953853
   Askim T, 2009, NEUROREHAB NEURAL RE, V23, P295, DOI 10.1177/1545968308322840
   Blicher J, 2009, NEUROREHAB NEURAL RE, V23, P486, DOI 10.1177/1545968308328730
   Bocchio-chiavetto L, 2005, NEUROSCI LETT, V437, P130
   Brown J, 2006, NEUROSURGERY, V58, P464, DOI 10.1227/01.NEU.0000197100.63931.04
   Carmichael S, 2010, NEUROBIOL DIS, V37, P237, DOI 10.1016/j.nbd.2009.09.005
   Casteels C, 2006, J NUCL MED, V47, P1858
   Cramer S, 1997, STROKE, V28, P2518, DOI 10.1161/01.STR.28.12.2518
   Dimyan M, 2010, NEUROREHAB NEURAL RE, V24, P125, DOI 10.1177/1545968309345270
   Franzini A, 2003, NEUROL RES, V25, P123, DOI 10.1179/016164103101201265
   Friel K, 2000, NEUROREHAB NEURAL RE, V14, P187, DOI 10.1177/154596830001400304
   Garcia-larrea L, 1999, PAIN, V83, P259, DOI 10.1016/S0304-3959(99)00114-1
   Gray L, 2007, STROKE, V38, P2960, DOI 10.1161/STROKEAHA.107.488304
   Harvey R, 2009, NEUROREHAB NEURAL RE, V23, P32, DOI 10.1177/1545968308317532
   Hasbani M, 2001, J NEUROSCI, V21, P2393, DOI 10.1523/JNEUROSCI.21-07-02393.2001
   Jackson A, 2006, NATURE, V444, P56, DOI 10.1038/nature05226
   Katayama Y, 2002, ACT NEUR S, V79, P89
   Kleim J, 2003, NEUROL RES, V25, P789, DOI 10.1179/016164103771953862
   Kleim J, 2004, J NEUROSCI, V24, P628, DOI 10.1523/JNEUROSCI.3440-03.2004
   Kleim J, 2002, NEUROBIOL LEARN MEM, V77, P63, DOI 10.1006/nlme.2000.4004
   Kleim J, 1998, J NEUROPHYSIOL, V80, P3321, DOI 10.1152/jn.1998.80.6.3321
   Kleim J, 2002, BRAIN RES, V934, P1, DOI 10.1016/S0006-8993(02)02239-4
   Kleim J, 2006, NAT NEUROSCI, V9, P735, DOI 10.1038/nn1699
   Levy R, 2008, J NEUROSURG, V108, P707, DOI 10.3171/JNS/2008/108/4/0707
   Macdonald E, 2007, NEUROREHAB NEURAL RE, V21, P486, DOI 10.1177/1545968307305521
   Mcintyre C, 1999, BIOPHYS J, V76, P878, DOI 10.1016/S0006-3495(99)77251-6
   Mcintyre C, 2000, ANN BIOMED ENG, V28, P219, DOI 10.1114/1.262
   Monfils M, 2005, NEUROSCIENTIST, V11, P471, DOI 10.1177/1073858405278015
   Murphy T, 2008, J NEUROSCI, V28, P1756, DOI 10.1523/JNEUROSCI.5128-07.2008
   Nguyen J, 1998, MOVEMENT DISORD, V13, P84, DOI 10.1002/mds.870130118
   Nudo R, 2006, CURR OPIN NEUROBIOL, V16, P638, DOI 10.1016/j.conb.2006.10.004
   Nudo R, 1996, J NEUROPHYSIOL, V75, P2144, DOI 10.1152/jn.1996.75.5.2144
   Nudo R, 1996, SCIENCE, V272, P1791, DOI 10.1126/science.272.5269.1791
   Papadopoulos C, 2009, STROKE, V40, P294, DOI 10.1161/STROKEAHA.108.519769
   Paxinos G, 1998, RAT BRAIN IN STEREOTAXIC COORDINATES, V0, P0
   Plautz E, 2003, NEUROL RES, V25, P801, DOI 10.1179/016164103771953880
   Plow E, 2009, STROKE, V40, P1926, DOI 10.1161/STROKEAHA.108.540823
   Rademacher J, 2001, BRAIN, V124, P2232, DOI 10.1093/brain/124.11.2232
   Ramic M, 2006, BRAIN RES, V1111, P176, DOI 10.1016/j.brainres.2006.06.063
   Remple M, 2001, BEHAV BRAIN RES, V123, P133, DOI 10.1016/S0166-4328(01)00199-1
   Saini M, 2008, RECENT PAT CARDIOVASC DRUG DISCOV, V3, P209, DOI 10.2174/157489008786264032
   Sawaki L, 2008, NEUROREHAB NEURAL RE, V22, P505, DOI 10.1177/1545968308317531
   Stroemer R, 1998, STROKE, V29, P2381, DOI 10.1161/01.STR.29.11.2381
   Teskey G, 2003, NEUROL RES, V25, P794, DOI 10.1179/016164103771953871
   Tsubokawa T, 1993, J NEUROSURG, V78, P393, DOI 10.3171/jns.1993.78.3.0393
   Whishaw I, 1990, BEHAV BRAIN RES, V41, P49, DOI 10.1016/0166-4328(90)90053-H
   Wongsarnpigoon A, 2008, J NEURAL ENG, V5, P443, DOI 10.1088/1741-2560/5/4/009
   Zhang S, 2005, J NEUROSCI, V25, P5333, DOI 10.1523/JNEUROSCI.1085-05.2005
NR 51
TC 40
Z9 42
U1 0
U2 2
PU SAGE PUBLICATIONS INC
PI THOUSAND OAKS
PA 2455 TELLER RD, THOUSAND OAKS, CA 91320 USA
SN 1545-9683
EI 
J9 NEUROREHAB NEURAL RE
PD JAN 15
PY 2011
VL 25
IS 1
BP 88
EP 97
DI 10.1177/1545968310385126
PG 10
WC Clinical Neurology; Rehabilitation
SC Neurosciences & Neurology; Rehabilitation
GA 700MS
UT WOS:000285747800010
PM 21062949
ER

PT J
AU Johnson, MJ
   Wang, Sarah
   Bai, Ping
   Strachota, Elaine
   Tchekanov, Guennady
   Melbye, Jeff
   Mcguire, John
AF Johnson, Michelle
   Wang, Sarah
   Bai, Ping
   Strachota, Elaine
   Tchekanov, Guennady
   Melbye, Jeff
   Mcguire, John
TI Bilateral assessment of functional tasks for robot-assisted therapy applications
SO MEDICAL & BIOLOGICAL ENGINEERING & COMPUTING
LA English
DT Article
DE Activities of daily living; Bilateral coordination; Interlimb coordination; Robot-assisted therapy; Reaching; Grasping; Stroke rehabilitation; Upper limb
ID bimanual coordination; reaching performance; motor function; stroke; rehabilitation; movement; impairment; kinematics; recovery
AB This article presents a novel evaluation system along with methods to evaluate bilateral coordination of arm function on activities of daily living tasks before and after robot-assisted therapy. An affordable bilateral assessment system (BiAS) consisting of two mini-passive measuring units modeled as three degree of freedom robots is described. The process for evaluating functional tasks using the BiAS is presented and we demonstrate its ability to measure wrist kinematic trajectories. Three metrics, phase difference, movement overlap, and task completion time, are used to evaluate the BiAS system on a bilateral symmetric (bi-drink) and a bilateral asymmetric (bi-pour) functional task. Wrist position and velocity trajectories are evaluated using these metrics to provide insight into temporal and spatial bilateral deficits after stroke. The BiAS system quantified movements of the wrists during functional tasks and detected differences in impaired and unimpaired arm movements. Case studies showed that stroke patients compared to healthy subjects move slower and are less likely to use their arm simultaneously even when the functional task requires simultaneous movement. After robot-assisted therapy, interlimb coordination spatial deficits moved toward normal coordination on functional tasks.
C1 [Johnson, Michelle J.; Bai, Ping; Tchekanov, Guennady; Melbye, Jeff] Med Coll Wisconsin, Dept Phys Med & Rehabil, Milwaukee, WI 53226 USA.
   [Johnson, Michelle J.; Wang, Sarah] Marquette Univ, Dept Biomed Engn, Milwaukee, WI 53213 USA.
   [Strachota, Elaine] Milwaukee Area Tech Coll, Dept Occupat Therapy, Milwaukee, WI 53233 USA.
RP Johnson, MJ (通讯作者)，Med Coll Wisconsin, Dept Phys Med & Rehabil, Milwaukee, WI 53226 USA.
EM mjjohnso@mcw.edu
FU National Institutes of Health-NINDS [5K25NS058577-03]; Advancing a Healthier Wisconsin Grant [5520015]; Medical College of Wisconsin Research Affairs Committee [3303017]; NATIONAL INSTITUTE OF NEUROLOGICAL DISORDERS AND STROKE [K25NS058577] Funding Source: NIH RePORTER
CR Braddom R, 2003, HDB PHYS MED REHABIL, V0, P0
   Burgar C, 2000, J REHABIL RES DEV, V37, P663
   Cauraugh J, 2005, PROG NEUROBIOL, V75, P309, DOI 10.1016/j.pneurobio.2005.04.001
   Cirstea M, 2000, BRAIN, V123, P940, DOI 10.1093/brain/123.5.940
   Craig JJ, 2009, INTRO ROBOTICS MECH, V3rd, P0
   Cramer S, 2010, NEW ENGL J MED, V362, P1784
   Dipietro L, 2009, CORTEX, V45, P318, DOI 10.1016/j.cortex.2008.02.008
   Duncan P, 2005, STROKE, V36, P0, DOI 10.1161/01.STR.0000180861.54180.FF
   Fuglmeyer A, 1975, SCAND J REHABIL MED, V7, P13
   Harris-love M, 2005, ARCH PHYS MED REHAB, V86, P2131, DOI 10.1016/j.apmr.2005.05.006
   Hsieh Y, 2011, NEUROREHAB NEURAL RE, V25, P503, DOI 10.1177/1545968310394871
   Hung Y, 2004, DEV MED CHILD NEUROL, V46, P746, DOI 10.1017/S0012162204001288
   Johnson MJ, 2007, INT J ADV ROBOTICS S, V0, P222
   Johnson M, 2006, P IEEE RAS-EMBS INT, V0, P824
   Kamper D, 2002, ARCH PHYS MED REHAB, V83, P702, DOI 10.1053/apmr.2002.32446
   Kazennikov O, 2002, BEHAV BRAIN RES, V134, P83, DOI 10.1016/S0166-4328(01)00457-0
   Kwakkel G, 2008, NEUROREHAB NEURAL RE, V22, P111, DOI 10.1177/1545968307305457
   Levin M, 1996, BRAIN, V119, P281, DOI 10.1093/brain/119.1.281
   Lewis G, 2004, J MOTOR BEHAV, V36, P174, DOI 10.3200/JMBR.36.2.174-188
   Lo A, 2010, NEW ENGL J MED, V362, P1772, DOI 10.1056/NEJMoa0911341
   Loureiro R, 2004, J AUTONOMOUS ROBOTS, V15, P35
   Lum P, 2002, ARCH PHYS MED REHAB, V83, P952, DOI 10.1053/apmr.2001.33101
   Nathan D, 2009, J REHABIL RES DEV, V46, P587, DOI 10.1682/JRRD.2008.04.0052
   Portney L, 2008, FDN CLIN RES APPL PR, V0, P0
   Radomski M, 2001, OCCUPATIONAL THERAPY, V0, P0
   Rohrer B, 2002, J NEUROSCI, V22, P8297
   Serrien D, 2000, NEUROPSYCHOLOGIA, V38, P558, DOI 10.1016/S0028-3932(99)00116-5
   Spencer R, 2003, SCIENCE, V300, P1437, DOI 10.1126/science.1083661
   Steenbergen B, 2000, HUM MOVEMENT SCI, V19, P75, DOI 10.1016/S0167-9457(00)00006-3
   Stewart K, 2006, J NEUROL SCI, V244, P89, DOI 10.1016/j.jns.2006.01.005
   Waller S, 2008, HUM MOVEMENT SCI, V27, P749, DOI 10.1016/j.humov.2008.03.006
   Waller S, 2006, EXP BRAIN RES, V168, P450, DOI 10.1007/s00221-005-0235-3
   Wang S, 2007, INT C REHAB ROBOT, V0, PP438, DOI 10.1109/ICORR.2007.4428462
   Whitall J, 2000, STROKE, V31, P2390, DOI 10.1161/01.STR.31.10.2390
   Wilson D, 1984, AM J OCCUP THER, V38, P159, DOI 10.5014/ajot.38.3.159
   Wisneski K, 2007, J NEUROENG REHABIL, V4, P0, DOI 10.1186/1743-0003-4-7
   Wu C, 2000, ARCH PHYS MED REHAB, V81, P95, DOI 10.1016/S0003-9993(00)90228-4
NR 37
TC 17
Z9 18
U1 3
U2 21
PU SPRINGER HEIDELBERG
PI HEIDELBERG
PA TIERGARTENSTRASSE 17, D-69121 HEIDELBERG, GERMANY
SN 0140-0118
EI 
J9 MED BIOL ENG COMPUT
PD OCT 15
PY 2011
VL 49
IS 10
BP 1157
EP 1171
DI 10.1007/s11517-011-0817-0
PG 15
WC Computer Science, Interdisciplinary Applications; Engineering, Biomedical; Mathematical & Computational Biology; Medical Informatics
SC Computer Science; Engineering; Mathematical & Computational Biology; Medical Informatics
GA 843SZ
UT WOS:000296694200007
PM 21881901
ER

PT J
AU Tung, Li-Cheng
   Yang, Jeng-Feng
   Wang, Chun-Hou
   Hwang, Ing-Shiou
AF Tung, Li-cheng
   Yang, Jeng-feng
   Wang, Chun-hou
   Hwang, Ing-shiou
TI Directional Effect on Post-Stroke Motor Overflow Characteristics
SO CHINESE JOURNAL OF PHYSIOLOGY
LA English
DT Article
DE motor overflow; stroke; electromyography; movement direction
ID neuromuscular facilitation pattern; transcranial magnetic stimulation; mirror movement; upper-limb; quantitative assessment; hemiparetic patient; hemiplegic patient; global synkinesis; corpus-callosum; stroke
AB Motor overflow (MO) is an involuntary muscle activation associated with strenuous contralateral movement and may become manifested after stroke. The study was undertaken to investigate physiological correlation underlying atypical directional effect of joint movement on post-stroke MO in the affected upper limb. Thirty patients with unilateral post-stroke hemiparesis and fifteen age-matched healthy controls participated in this study. According to motor function assessed with the Fugl-Meyer arm scale, the patients were categorized into two groups of equal number with better (CVA_G; n = 15) or poorer motor functions (CVA_P; n = 15). Surface electromyography (EMG) was used to record irradiated muscle activation from eight muscles of the affected upper limb when the subjects performed maximal isometric contractions in different directions with the unaffected shoulder, elbow and wrist joints. The results showed that only MO amplitude of the CVA_G and the control groups was more sensitive to variations in direction of joint movement in the unaffected arm than the CVA_P group. The CVA_G group exhibited larger amplitudes of MO than the control analog, whereas this tendency was reversed for the CVA_P group. In terms of EMG polar plots, spatial representations of post-stroke MO were insensitive to direction of contralateral movement. The spatial representations of the CVA_G and CVA_P groups were predominated by potent flexion-abduction synergy, contrary to the typical extension-adduction synergy seen in the control analog. In conclusion, post-stroke MO amplitude was subject to contralateral movement direction for healthy controls and stroke patients with better motor recovery. However, alterations in MO spatial pattern due to directional effect were not strictly related to the degree of motor deficits of the stroke victims.
C1 [Hwang, Ing-Shiou] Natl Cheng Kung Univ, Coll Med, Dept Phys Therapy, Sch Phys Therapy, Tainan 70101, Taiwan.
   [Hwang, Ing-Shiou] Natl Cheng Kung Univ, Inst Allied Hlth Sci, Tainan 70101, Taiwan.
   [Tung, Li-Cheng] Chi Mei Med Ctr, Dept Phys Med & Rehabil, Tainan 71001, Taiwan.
   [Wang, Chun-Hou] Chung Shan Med Univ, Sch Phys Therapy, Coll Med Technol, Taichung 40201, Taiwan.
   [Wang, Chun-Hou] Chung Shan Med Univ, Rehabil Hosp, Dept Phys Therapy, Taichung 40661, Taiwan.
RP Hwang, IS (通讯作者)，Natl Cheng Kung Univ, Coll Med, Dept Phys Therapy, Sch Phys Therapy, Tainan 70101, Taiwan.
EM ishwang@mail.ncku.edu.tw
FU Chi Mei Medical Center, Taiwan [CMNCKU9808]; National Science Council, R.O.C. [NSC 93-2314-B006-002]
CR Addamo P, 2007, BRAIN RES REV, V54, P189, DOI 10.1016/j.brainresrev.2007.01.004
   Boissy P, 1997, ARCH PHYS MED REHAB, V78, P1117, DOI 10.1016/S0003-9993(97)90138-6
   Bourbonnais D, 1989, BRAIN, V112, P85, DOI 10.1093/brain/112.1.85
   Brunnstrom S, 1992, MOVEMENT THERAPY HEM, V0, P0
   Caramia M, 2000, CLIN NEUROPHYSIOL, V111, P1990, DOI 10.1016/S1388-2457(00)00430-2
   Chaco J, 1974, CONFIN NEUROL, V36, P1
   Cramer S, 1997, STROKE, V28, P2518, DOI 10.1161/01.STR.28.12.2518
   Dickstein R, 1995, AM J PHYS MED REHAB, V74, P427, DOI 10.1097/00002060-199511000-00006
   Fujiwara T, 2001, J REHABIL MED, V33, P249
   Hermsdorfer J, 1995, EXP BRAIN RES, V104, P126
   Higashi T, 2001, ARCH PHYS MED REHAB, V82, P1604, DOI 10.1053/apmr.2001.25081
   Holtz J, 2010, INTRO SURFACE ELECTR, V0, P0
   Hopf H, 1974, EUR NEUROL, V12, P142, DOI 10.1159/000114613
   Hoy K, 2004, BRAIN RES REV, V46, P315, DOI 10.1016/j.brainresrev.2004.07.013
   Hoy K, 2004, PSYCHIAT RES, V125, P129, DOI 10.1016/j.psychres.2003.12.005
   Hwang I, 2006, J ELECTROMYOGR KINES, V16, P313, DOI 10.1016/j.jelekin.2005.07.012
   Hwang I, 2006, CHINESE J PHYSIOL, V49, P22
   Hwang I, 2005, PHYS THER, V85, P755, DOI 10.1093/ptj/85.8.755
   Hwang I, 2001, J ELECTROMYOGR KINES, V11, P319, DOI 10.1016/S1050-6411(01)00012-8
   Jung H, 2002, NEUROREHABILITATION, V17, P153
   Kim Y, 2003, NEUROREPORT, V14, P1329, DOI 10.1097/01.wnr.0000078702.79393.9b
   Kuhtz-buschbeck J, 2000, DEV MED CHILD NEUROL, V42, P728, DOI 10.1017/S0012162200001353
   Meyer B, 1995, BRAIN, V118, P429, DOI 10.1093/brain/118.2.429
   Mills V, 1985, PHYS THER, V65, P1041, DOI 10.1093/ptj/65.7.1041
   Mulley G, 1982, SCAND J REHABIL MED, V14, P117
   Nelles G, 1998, STROKE, V29, P1182, DOI 10.1161/01.STR.29.6.1182
   Parlow S, 1990, J CLIN EXP NEUROPSYC, V12, P270, DOI 10.1080/01688639008400973
   Pink M, 1981, PHYS THER, V61, P1158, DOI 10.1093/ptj/61.8.1158
   Ridding M, 2000, EXP BRAIN RES, V133, P249, DOI 10.1007/s002210000428
   Schlaug G, 1995, NEUROPSYCHOLOGIA, V33, P1047, DOI 10.1016/0028-3932(95)00045-5
   Shimizu T, 2002, BRAIN, V125, P1896, DOI 10.1093/brain/awf183
   Sitburana O, 2009, PARKINSONISM RELAT D, V15, P758, DOI 10.1016/j.parkreldis.2009.05.003
   Sullivan P, 1980, PHYS THER, V60, P283, DOI 10.1093/ptj/60.3.283
   Turton A, 1996, ELECTROMYOGR MOTOR C, V101, P316, DOI 10.1016/0924-980X(96)95560-5
   Voss D, 1985, PROPRIOCEPTIVE NEURO, V3rd edition, P0
   Wittenberg G, 2000, NEUROREHAB NEURAL RE, V14, P213, DOI 10.1177/154596830001400307
   Zulch KJ, 1969, HDB CLIN NEUROLOGY, V0, P404
NR 37
TC 5
Z9 5
U1 0
U2 15
PU CHINESE PHYSIOLOGICAL SOC
PI TAIPEI
PA NATL YANG-MING UNIV, TAIPEI, TAIWAN
SN 0304-4920
EI 
J9 CHINESE J PHYSIOL
PD DEC 31
PY 2011
VL 54
IS 6
BP 391
EP 398
DI 10.4077/CJP.2011.AMM055
PG 8
WC Physiology
SC Physiology
GA 872RR
UT WOS:000298827500003
PM 22229506
ER

PT J
AU Hogan, Neville
   Krebs, HI
AF Hogan, Neville
   Krebs, Hermano
TI Physically interactive robotic technology for neuromotor rehabilitation
SO ENHANCING PERFORMANCE FOR ACTION AND PERCEPTION: MULTISENSORY INTEGRATION, NEUROPLASTICITY AND NEUROPROSTHETICS, PT II
LA English
DT Review; Book Chapter
DE robotics; sensory; motor; rehabilitation; therapy; neurorehabilitation; prosthetics; assistive technology
ID assisted therapy; stroke rehabilitation; interface; recovery; care
AB Robotic technology can provide innovative responses to the severe challenges of providing cost-effective care to restore sensory-motor function following neurological and biomechanical injury. It may be deployed at several points on a continuum of care, to provide precisely controlled sensory-motor therapy to ameliorate disability and promote recovery of function, or to provide assistance to compensate for functions that cannot be recovered, or to replace limbs lost irretrievably. This chapter reviews recent progress using robotic technology to capitalize on neural plasticity and promote recovery after neurological injury such as stroke (cerebral vascular accident), research on brain-computer interfaces as a source of control signals for assistive technologies, and research on high-performance multiple-degree-of-freedom upper-extremity prosthetic limbs.
C1 [Hogan, Neville; Krebs, Hermano I.] MIT, Dept Mech Engn, Cambridge, MA 02139 USA.
   [Hogan, Neville] MIT, Dept Brain & Cognit Sci, Cambridge, MA 02139 USA.
   [Krebs, Hermano I.] Univ Maryland, Dept Neurol, Sch Med, Baltimore, MD 21201 USA.
RP Hogan, N (通讯作者)，MIT, Dept Mech Engn, Cambridge, MA 02139 USA.
EM neville@mit.edu
FU NICHD NIH HHS [R01-HD-045343] Funding Source: Medline; EUNICE KENNEDY SHRIVER NATIONAL INSTITUTE OF CHILD HEALTH &HUMAN DEVELOPMENT [R01HD045343] Funding Source: NIH RePORTER
CR Abulhaj C, 1990, IEEE T BIO-MED ENG, V37, P1037, DOI 10.1109/10.61028
   Adee S, 2009, IEEE SPECTRUM JAN, V0, P45
   Aisen M, 1997, ARCH NEUROL-CHICAGO, V54, P443, DOI 10.1001/archneur.1997.00550160075019
   *am HA, 2010, HEART DIS STROK STAT, V0, P0
   Carmena J, 2003, PLOS BIOL, V1, P193, DOI 10.1371/journal.pbio.0000042
   Chaplin C, 1936, MODERN TIMES UNITED, V0, P0
   Cohen L, 2007, J PHYSIOL-LONDON, V579, P570, DOI 10.1113/jphysiol.2007.129346
   Edgerton V, 2006, J NEUROTRAUM, V23, P560, DOI 10.1089/neu.2006.23.560
   Ferraro M, 2003, NEUROLOGY, V61, P1604, DOI 10.1212/01.WNL.0000095963.00970.68
   Fetz E, 1969, SCIENCE, V163, P955, DOI 10.1126/science.163.3870.955
   Forrester L, 2011, NEUROREHAB NEURAL RE, V25, P369, DOI 10.1177/1545968310388291
   Grimaldi PL, 1998, NURS MANAGE, V29, P10
   Hatsopoulos N, 2009, ANNU REV NEUROSCI, V32, P249, DOI 10.1146/annurev.neuro.051508.135241
   Hochberg L, 2006, NATURE, V442, P164, DOI 10.1038/nature04970
   Hogan N, 1985, J DYN SYST-T ASME, V107, P1, DOI 10.1115/1.3140702
   Hogan N, 1988, IEEE T ROBOTIC AUTOM, V4, P677, DOI 10.1109/56.9305
   Hogan N, 1984, IEEE T AUTOMAT CONTR, V29, P681, DOI 10.1109/TAC.1984.1103644
   Hogan N, 1995, US PATENT, V0, P0
   Hogan N, 2004, ROBOTICS AUTOMATION, V0, P0
   Hogan N, 1980, P JOINT AUT CONTR C, V0, P0
   Krebs HI, 1998, IEEE TRANS REHABIL ENG, V6, P75, DOI 10.1109/86.662623
   Krebs HI, 2010, NEWSLETTER AUT, V0, P0
   Krebs H, 2008, IEEE ENG MED BIOL, V27, P61, DOI 10.1109/MEMB.2008.919498
   Krebs H, 2009, DEV MED CHILD NEUROL, V51, P140, DOI 10.1111/j.1469-8749.2009.03416.x
   Krebs H, 2006, P IEEE, V94, P1727, DOI 10.1109/JPROC.2006.880721
   Krebs H, 2000, J REHABIL RES DEV, V37, P639
   Krebs H, 2003, AUTON ROBOT, V15, P7, DOI 10.1023/A:1024494031121
   Kuiken T, 2009, JAMA-J AM MED ASSOC, V301, P619, DOI 10.1001/jama.2009.116
   Kwakkel G, 2008, NEUROREHAB NEURAL RE, V22, P111, DOI 10.1177/1545968307305457
   Lo A, 2010, NEW ENGL J MED, V362, P1772, DOI 10.1056/NEJMoa0911341
   Miller E, 2010, STROKE, V41, P2402, DOI 10.1161/STR.0b013e3181e7512b
   Nudo R, 2007, STROKE, V38, P840, DOI 10.1161/01.STR.0000247943.12887.d2
   Paul RP, 1987, P IEEE C ROB AUT, V0, P741
   Robinson PA, 1982, FIELD DREAMS UNIVERS, V0, P0
   Schalk G, 2007, J NEURAL ENG, V4, P264, DOI 10.1088/1741-2560/4/3/012
   Taylor D, 2002, SCIENCE, V296, P1829, DOI 10.1126/science.1070291
   Verburg G, 1996, TECHNOLOGY DISABILIT, V5, P0
   Volpe B, 2008, NEUROREHAB NEURAL RE, V22, P305, DOI 10.1177/1545968307311102
   Volpe B, 1999, NEUROLOGY, V53, P1874, DOI 10.1212/WNL.53.8.1874
   Volpe B, 2000, NEUROLOGY, V54, P1938, DOI 10.1212/WNL.54.10.1938
   Volpe B, 2001, CURR OPIN NEUROL, V14, P745, DOI 10.1097/00019052-200112000-00011
   Wolf S, 2006, JAMA-J AM MED ASSOC, V296, P2095, DOI 10.1001/jama.296.17.2095
   Wolpaw J, 2007, J PHYSIOL-LONDON, V579, P613, DOI 10.1113/jphysiol.2006.125948
   Wolpaw J, 2004, P NATL ACAD SCI USA, V101, P17849, DOI 10.1073/pnas.0403504101
NR 44
TC 15
Z9 15
U1 2
U2 27
PU ELSEVIER SCIENCE BV
PI AMSTERDAM
PA SARA BURGERHARTSTRAAT 25, PO BOX 211, 1000 AE AMSTERDAM, NETHERLANDS
SN 0079-6123
EI 
J9 PROG BRAIN RES
PD JUN 15
PY 2011
VL 192
IS 
BP 59
EP 68
DI 10.1016/B978-0-444-53355-5.00004-X
PG 10
WC Neurosciences; Rehabilitation
SC Neurosciences & Neurology; Rehabilitation
GA BCQ21
UT WOS:000310992900005
PM 21763518
ER

PT J
AU Miyamura, Kohei
   Hashimoto, Keiji
   Honda, Manami
AF Miyamura, Kohei
   Hashimoto, Keiji
   Honda, Manami
TI Validity and reliability of Ability for Basic Movement Scale for Children (ABMS-C) in disabled pediatric patients
SO BRAIN & DEVELOPMENT
LA English
DT Article
DE Pediatric patients with disability; ABMS; Rehabilitation; Basic movement
ID gross motor function; function classification-system; cerebral-palsy; early predictor; stroke
AB The objective of this pilot study was to test the validity and reliability of a new scale, the Ability for Basic Movement Scale for Children (ABMS-C). A total of 45 pediatric patients with disabilities (aged 0.1-8.8 years; 29 males, 16 females) participated in this prospective study. To prove the validity and reliability of the ABMS-C, subjects were administered the ABMS-C at a 2-week interval. In addition to the ABMS-C score, data on age, diagnosis, and results of the Gross Motor Function Classification System (GMFCS) were recorded. Spearman's rank correlation coefficient analysis showed that the ability to perform basic movements according to the scores for each item and the total scores of the ABMS-C correlated significantly with the levels of the GM FCS (r = -0.628-0.784, p < 0.001). The five items on the ABMS-C had appropriate internal consistency (Cronbach's alpha = 0.944). Test-retest reliability analysis indicated that the "head control", "sitting", "locomotion on flat surface", "standing" and "walking" items on the ABMS-C had almost perfect reliability (kappa = 0.865-1.000). This study provides evidence for the validity and reliability of the ABMS-C with regard to assessment of functional ability in disabled pediatric patients. (C) 2010 The Japanese Society of Child Neurology. Published by Elsevier B.V. All rights reserved.
C1 [Hashimoto, Keiji] Natl Ctr Child Hlth & Dev, Div Rehabil Med, Setagaya Ku, Tokyo 1580094, Japan.
   [Honda, Manami] Nico Childrens Clin, Tokyo 1580094, Japan.
RP Hashimoto, K (通讯作者)，Natl Ctr Child Hlth & Dev, Div Rehabil Med, Setagaya Ku, 2-10-1 Okura, Tokyo 1580094, Japan.
EM hashimoto-k@ncchd.go.jp
FU Health Research on Children, Youth and Families; National Center for Child Health and Development
CR Beckung E, 2000, DEV MED CHILD NEUROL, V42, P669, DOI 10.1017/S0012162200001237
   Hashimoto K, 2007, NEUROREHAB NEURAL RE, V21, P353, DOI 10.1177/1545968306297870
   Ketelaar M, 1998, CLIN REHABIL, V12, P369, DOI 10.1191/026921598673571117
   Morris C, 2004, DEV MED CHILD NEUROL, V46, P60, DOI 10.1017/S0012162204000118
   Ottenbacher K, 1996, DEV MED CHILD NEUROL, V38, P907
   Palisano R, 1997, DEV MED CHILD NEUROL, V39, P214, DOI 10.1111/j.1469-8749.1997.tb07414.x
   Tanaka T, 2010, J REHABIL MED, V42, P179, DOI 10.2340/16501977-0487
NR 7
TC 6
Z9 6
U1 0
U2 4
PU ELSEVIER SCIENCE BV
PI AMSTERDAM
PA PO BOX 211, 1000 AE AMSTERDAM, NETHERLANDS
SN 0387-7604
EI 
J9 BRAIN DEV-JPN
PD JUN 15
PY 2011
VL 33
IS 6
BP 508
EP 511
DI 10.1016/j.braindev.2010.12.001
PG 4
WC Clinical Neurology; Pediatrics
SC Neurosciences & Neurology; Pediatrics
GA 774UY
UT WOS:000291413300011
PM 21324620
ER

PT J
AU Johansson, BB
AF Johansson, B
TI Current trends in stroke rehabilitation. A review with focus on brain plasticity
SO ACTA NEUROLOGICA SCANDINAVICA
LA English
DT Review
DE aphasia; cognition; hemispheric sub-specialization; plasticity; multisensory integration; music; stroke units
ID transcranial magnetic stimulation; constraint-induced movement; primary motor cortex; upper extremity function; virtual-reality; somatosensory stimulation; cortical stimulation; hemiparetic stroke; contralesional hemisphere; dependent plasticity
AB Current understanding of brain plasticity has lead to new approaches in ischemic stroke rehabilitation. Stroke units that combine good medical and nursing care with task-oriented intense training in an environment that provides confidence, stimulation and motivation significantly improve outcome. Repetitive trans-cranial magnetic stimulation (rTMS), and trans-cranial direct current stimulation (tDCS) are applied in rehabilitation of motor function. The long-term effect, optimal way of stimulation and possibly efficacy in cognitive rehabilitation need evaluation. Methods based on multisensory integration of motor, cognitive, and perceptual processes including action observation, mental training, and virtual reality are being tested. Different approaches of intensive aphasia training are described. Recent data on intensive melodic intonation therapy indicate that even patients with very severe non-fluent aphasia can regain speech through homotopic white matter tract plasticity. Music therapy is applied in motor and cognitive rehabilitation. To avoid the confounding effect of spontaneous improvement, most trials are preformed >= 3 months post stroke. Randomized controlled trials starting earlier after strokes are needed. More attention should be given to stroke heterogeneity, cognitive rehabilitation, and social adjustment and to genetic differences, including the role of BDNF polymorphism in brain plasticity.
C1 Lund Univ, Dept Clin Neurosci, Wallenberg Neurosci Ctr, SE-22184 Lund, Sweden.
RP Johansson, BB (通讯作者)，Lund Univ, Dept Clin Neurosci, Wallenberg Neurosci Ctr, BMC A13, SE-22184 Lund, Sweden.
EM barbro.johansson@med.lu.se
CR Adamovich S, 2009, RESTOR NEUROL NEUROS, V27, P209, DOI 10.3233/RNN-2009-0471
   Altenmuller E, 2009, ANN NY ACAD SCI, V1169, P395, DOI 10.1111/j.1749-6632.2009.04580.x
   Ameli M, 2009, ANN NEUROL, V66, P298, DOI 10.1002/ana.21725
   Ansuini C, 2006, RESTOR NEUROL NEUROS, V24, P431
   Aramaki Y, 2006, NEUROSCIENCE, V141, P2147, DOI 10.1016/j.neuroscience.2006.05.030
   Barker-collo S, 2009, STROKE, V40, P3293, DOI 10.1161/STROKEAHA.109.558239
   Beck L, 2010, CYBERPSYCH BEH SOC N, V13, P211, DOI 10.1089/cyber.2008.0343
   Bengtsson S, 2009, CORTEX, V45, P62, DOI 10.1016/j.cortex.2008.07.002
   Boake C, 2007, NEUROREHAB NEURAL RE, V21, P14, DOI 10.1177/1545968306291858
   Breier J, 2009, ARCH PHYS MED REHAB, V90, P2026, DOI 10.1016/j.apmr.2009.08.144
   Broeren J, 2007, ACTA NEUROL SCAND, V116, P157, DOI 10.1111/j.1600-0404.2007.00821.x
   Broeren J, 2008, CEREBROVASC DIS, V26, P289, DOI 10.1159/000149576
   Brown J, 2006, NEUROSURGERY, V58, P464, DOI 10.1227/01.NEU.0000197100.63931.04
   Buccino G, 2006, COGN BEHAV NEUROL, V19, P55, DOI 10.1097/00146965-200603000-00007
   Buxbaum L, 2004, NEUROLOGY, V62, P749, DOI 10.1212/01.WNL.0000113730.73031.F4
   Celnik P, 2007, NEUROIMAGE, V36, P0
   Celnik P, 2007, ARCH PHYS MED REHAB, V88, P1369, DOI 10.1016/j.apmr.2007.08.001
   Celnik P, 2009, STROKE, V40, P1764, DOI 10.1161/STROKEAHA.108.540500
   Cheeran B, 2008, J PHYSIOL-LONDON, V586, P5717, DOI 10.1113/jphysiol.2008.159905
   Chen J, 2008, CEREB CORTEX, V18, P2844, DOI 10.1093/cercor/bhn042
   Chen S, 2009, J NEUROL PHYS THER, V33, P2, DOI 10.1097/NPT.0b013e318198a010
   Chouinard P, 2006, EXP NEUROL, V201, P375, DOI 10.1016/j.expneurol.2006.04.037
   Ciccarelli O, 2008, LANCET NEUROL, V7, P715, DOI 10.1016/S1474-4422(08)70163-7
   Conforto A, 2007, J NEUROL, V254, P333, DOI 10.1007/s00415-006-0364-z
   Cumming T, 2010, CEREBROVASC DIS, V30, P7, DOI 10.1159/000313438
   Daniel K, 2009, STROKE, V40, P0, DOI 10.1161/STROKEAHA.108.534487
   Devlin J, 2007, BRAIN, V130, P610, DOI 10.1093/brain/awl331
   Dewey H, 2007, INT J STROKE, V2, P191, DOI 10.1111/j.1747-4949.2007.00146.x
   Di LV, 1999, EXP BRAIN RES, V124, P520, DOI 10.1007/s002210050648
   Dinse H, 2006, ANN NEUROL, V60, P88, DOI 10.1002/ana.20862
   Dobkin B, 2007, NEUROREHAB NEURAL RE, V21, P3, DOI 10.1177/1545968306297329
   Dockery C, 2009, J NEUROSCI, V29, P7271, DOI 10.1523/JNEUROSCI.0065-09.2009
   Dohle C, 2009, NEUROREHAB NEURAL RE, V23, P209, DOI 10.1177/1545968308324786
   Dromerick A, 2009, NEUROLOGY, V73, P195, DOI 10.1212/WNL.0b013e3181ab2b27
   Eitz R, 1995, NEUROREPORT, V6, P742
   Ertelt D, 2007, NEUROIMAGE, V36, P0, DOI 10.1016/j.neuroimage.2007.03.043
   Fadiga L, 2002, EUR J NEUROSCI, V15, P399, DOI 10.1046/j.0953-816x.2001.01874.x
   Fadiga L, 2009, ANN NY ACAD SCI, V1169, P448, DOI 10.1111/j.1749-6632.2009.04582.x
   Fazio P, 2009, BRAIN, V132, P1980, DOI 10.1093/brain/awp118
   Floel A, 2008, J COGNITIVE NEUROSCI, V20, P1415, DOI 10.1162/jocn.2008.20098
   Floel A, 2004, ANN NEUROL, V56, P206, DOI 10.1002/ana.20170
   Floel A, 2003, EUR J NEUROSCI, V18, P704, DOI 10.1046/j.1460-9568.2003.02774.x
   Fregni F, 2006, STROKE, V37, P2115, DOI 10.1161/01.STR.0000231390.58967.6b
   Gandiga P, 2006, CLIN NEUROPHYSIOL, V117, P845, DOI 10.1016/j.clinph.2005.12.003
   Garry M, 2005, EXP BRAIN RES, V163, P118, DOI 10.1007/s00221-005-2226-9
   Gentilucci M, 2006, NEUROSCI BIOBEHAV R, V30, P949, DOI 10.1016/j.neubiorev.2006.02.004
   Gerloff C, 2006, BRAIN, V129, P791, DOI 10.1093/brain/awh713
   Ghazanfar A, 2006, TRENDS COGN SCI, V10, P278, DOI 10.1016/j.tics.2006.04.008
   Glover S, 2006, J COGNITIVE NEUROSCI, V18, P833, DOI 10.1162/jocn.2006.18.5.833
   Gong G, 2009, CEREB CORTEX, V19, P524, DOI 10.1093/cercor/bhn102
   Gordon R, 2010, PLOS ONE, V5, P0, DOI 10.1371/journal.pone.0009889
   Hallett M, 2007, NEURON, V55, P187, DOI 10.1016/j.neuron.2007.06.026
   Hayden R, 2009, INT J NEUROSCI, V119, P2183, DOI 10.3109/00207450903152609
   Hickok G, 2007, NAT REV NEUROSCI, V8, P393, DOI 10.1038/nrn2113
   Hoffmann M, 2009, ACTA NEUROL SCAND, V119, P162, DOI 10.1111/j.1600-0404.2008.01101.x
   Hofgren C, 2007, ACTA NEUROL SCAND, V115, P73, DOI 10.1111/j.1600-0404.2006.00768.x
   Holden M, 2007, IEEE T NEUR SYS REH, V15, P36, DOI 10.1109/TNSRE.2007.891388
   Holden M, 2005, CYBERPSYCHOL BEHAV, V8, P187, DOI 10.1089/cpb.2005.8.187
   Hommel M, 2009, J NEUROL NEUROSUR PS, V80, P371, DOI 10.1136/jnnp.2008.157875
   Hsu H, 2009, STROKE, V40, P18
   Huang V, 2009, J NEUROENG REHABIL, V6, P0, DOI 10.1186/1743-0003-6-5
   Hummel F, 2005, BRAIN, V128, P490, DOI 10.1093/brain/awh369
   Hummel F, 2006, LANCET NEUROL, V5, P708, DOI 10.1016/S1474-4422(06)70525-7
   Indredavik B, 2009, STROKE, V40, P1, DOI 10.1161/STROKEAHA.108.529271
   Jaillard A, 2010, CEREBROVASC DIS, V29, P415, DOI 10.1159/000289344
   Jaillard A, 2009, STROKE, V40, P2473, DOI 10.1161/STROKEAHA.108.541144
   Jeong S, 2007, APPL NURS RES, V20, P125, DOI 10.1016/j.apnr.2007.04.005
   Jo J, 2009, AM J PHYS MED REHAB, V88, P404, DOI 10.1097/PHM.0b013e3181a0e4cb
   Johansen-berg H, 2007, INT J STROKE, V2, P7, DOI 10.1111/j.1747-4949.2007.00093.x
   Johansson B, 2004, RESTOR NEUROL NEUROS, V22, P163
   Johansson B, 2003, J REHABIL MED, V35, P11, DOI 10.1080/16501960310010089
   Johansson B, 2000, STROKE, V31, P223, DOI 10.1161/01.STR.31.1.223
   Johansson B, 2004, KEIO J MED, V53, P23
   Johansson B, 2010, BRAIN REPAIR STROKE, V0, P47
   Kalisch T, 2008, CLIN INTERV AGING, V3, P673, DOI 10.2147/CIA.S3174
   Kang E, 2009, RESTOR NEUROL NEUROS, V27, P645, DOI 10.3233/RNN-2009-0514
   Khedr E, 2010, ACTA NEUROL SCAND, V121, P30, DOI 10.1111/j.1600-0404.2009.01195.x
   Khedr E, 2009, ACTA NEUROL SCAND, V119, P155, DOI 10.1111/j.1600-0404.2008.01093.x
   Khedr E, 2005, NEUROLOGY, V65, P466, DOI 10.1212/01.wnl.0000173067.84247.36
   Kim D, 2010, ACTA NEUROL SCAND, V121, P171, DOI 10.1111/j.1600-0404.2009.01194.x
   Kleim J, 2006, NAT NEUROSCI, V9, P735, DOI 10.1038/nn1699
   Knecht S, 2002, NAT NEUROSCI, V5, P695, DOI 10.1038/nn868
   Koelsch S, 2004, NAT NEUROSCI, V7, P302, DOI 10.1038/nn1197
   Koelsch S, 2009, ANN NY ACAD SCI, V1169, P426
   Krebs H, 2009, J NEUROENG REHABIL, V6, P0, DOI 10.1186/1743-0003-6-6
   Kwakkel G, 2008, NEUROREHAB NEURAL RE, V22, P111, DOI 10.1177/1545968307305457
   Kwakkel G, 2006, STROKE, V37, P2348, DOI 10.1161/01.STR.0000238594.91938.1e
   Langhorne P, 2013, COCHRANE DB SYST REV, V0, P0, DOI DOI 10.1002/14651858.CD000197.pub3
   Lazar R, 2008, J NEUROL NEUROSUR PS, V79, P530, DOI 10.1136/jnnp.2007.122457
   Levy R, 2008, J NEUROSURG, V108, P707, DOI 10.3171/JNS/2008/108/4/0707
   Lewis G, 2007, CLIN NEUROPHYSIOL, V118, P2050, DOI 10.1016/j.clinph.2007.06.010
   Lin K, 2010, NEUROREHAB NEURAL RE, V24, P42, DOI 10.1177/1545968309345268
   Lin K, 2009, NEUROREHAB NEURAL RE, V23, P441, DOI 10.1177/1545968308328719
   Linden T, 2005, ACTA NEUROL SCAND, V111, P163, DOI 10.1111/j.1600-0404.2005.00391.x
   Lindenberg R, 2010, NEUROLOGY, V74, P280, DOI 10.1212/WNL.0b013e3181ccc6d9
   Lotze M, 2006, J PHYSIOL-PARIS, V99, P386, DOI 10.1016/j.jphysparis.2006.03.012
   Maess B, 2001, NAT NEUROSCI, V4, P540, DOI 10.1038/87502
   Malcolm M, 2009, TOP STROKE REHABIL, V16, P69, DOI 10.1310/tsr1601-69
   Mansur C, 2005, NEUROLOGY, V64, P1802, DOI 10.1212/01.WNL.0000161839.38079.92
   Martin P, 2009, CURR NEUROL NEUROSCI, V9, P451, DOI 10.1007/s11910-009-0067-9
   Mchughen S, 2010, CEREB CORTEX, V20, P1254, DOI 10.1093/cercor/bhp189
   Mehrholz J, 2008, COCHRANE DB SYST REV, V4, P0, DOI 10.1002/14651858.CD006876.PUB2
   Meinzer M, 2005, STROKE, V36, P1462, DOI 10.1161/01.STR.0000169941.29831.2a
   Mirelman A, 2009, STROKE, V40, P169, DOI 10.1161/STROKEAHA.108.516328
   Miyajima F, 2008, GENES BRAIN BEHAV, V7, P411, DOI 10.1111/j.1601-183X.2007.00363.x
   Monti A, 2008, J NEUROL NEUROSUR PS, V79, P451, DOI 10.1136/jnnp.2007.135277
   Muellbacher W, 2002, ARCH NEUROL-CHICAGO, V59, P1278, DOI 10.1001/archneur.59.8.1278
   Mulder T, 2007, J NEURAL TRANSM, V114, P1265, DOI 10.1007/s00702-007-0763-z
   Murase N, 2004, ANN NEUROL, V55, P400, DOI 10.1002/ana.10848
   Nair D, 2007, NEUROIMAGE, V34, P253, DOI 10.1016/j.neuroimage.2006.09.010
   Newton J, 2006, BRAIN, V129, P1844, DOI 10.1093/brain/awl106
   Nithianantharajah J, 2006, NAT REV NEUROSCI, V7, P697, DOI 10.1038/nrn1970
   Norton A, 2009, ANN NY ACAD SCI, V1169, P431, DOI 10.1111/j.1749-6632.2009.04859.x
   Omer S, 2009, STROKE, V40, P24
   Ozdemir E, 2006, NEUROIMAGE, V33, P628, DOI 10.1016/j.neuroimage.2006.07.013
   Page S, 2007, STROKE, V38, P1293, DOI 10.1161/01.STR.0000260205.67348.2b
   Pannek K, 2009, J MAGN RESON IMAGING, V29, P529, DOI 10.1002/jmri.21627
   Pascual-leone A, 2005, ANNU REV NEUROSCI, V28, P377, DOI 10.1146/annurev.neuro.27.070203.144216
   Patel A, 2003, NAT NEUROSCI, V6, P674, DOI 10.1038/nn1082
   Plow E, 2009, STROKE, V40, P1926, DOI 10.1161/STROKEAHA.108.540823
   Pulvermuller F, 2005, NAT REV NEUROSCI, V6, P576, DOI 10.1038/nrn1706
   Pulvermuller F, 2001, STROKE, V32, P1621, DOI 10.1161/01.STR.32.7.1621
   Pulvermuller F, 2008, APHASIOLOGY, V22, P563, DOI 10.1080/02687030701612213
   Rabadi M, 2008, ARCH PHYS MED REHAB, V89, P441, DOI 10.1016/j.apmr.2007.11.014
   Racette A, 2006, BRAIN, V129, P2571, DOI 10.1093/brain/awl250
   Rand D, 2009, EUR J PHYS REHAB MED, V45, P113
   Raymer A, 2006, J INT NEUROPSYCH SOC, V12, P867, DOI 10.1017/S1355617706061042
   Richards L, 2008, NEUROPSYCHOLOGIA, V46, P3, DOI 10.1016/j.neuropsychologia.2007.08.013
   Rinehart J, 2009, STROKE, V40, P545, DOI 10.1161/STROKEAHA.108.528497
   Rizzolatti G, 2004, ANNU REV NEUROSCI, V27, P169, DOI 10.1146/annurev.neuro.27.070203.144230
   Rizzolatti G, 2010, NAT REV NEUROSCI, V11, P264, DOI 10.1038/nrn2805
   Rossi S, 2009, CLIN NEUROPHYSIOL, V120, P2008, DOI 10.1016/j.clinph.2009.08.016
   Sainburg R, 2004, J NEUROPHYSIOL, V92, P1374, DOI 10.1152/jn.00181.2004
   Sainburg R, 2006, J REHABIL RES DEV, V43, P311, DOI 10.1682/JRRD.2005.01.0013
   Sarkamo T, 2009, J COGNITIVE NEUROSCI, V0, P0, DOI DOI 10.1162/JOCN.2009
   Sarkamo T, 2008, BRAIN, V131, P866, DOI 10.1093/brain/awn013
   Saur D, 2006, BRAIN, V129, P1371, DOI 10.1093/brain/awl090
   Sawaki L, 2006, STROKE, V37, P246, DOI 10.1161/01.STR.0000195130.16843.ac
   Schaechter J, 2008, CEREB CORTEX, V18, P638, DOI 10.1093/cercor/bhm096
   Schaefer S, 2007, BRAIN, V130, P2146, DOI 10.1093/brain/awm145
   Schauer M, 2003, CLIN REHABIL, V17, P713, DOI 10.1191/0269215503cr668oa
   Schlaug G, 2008, MUSIC PERCEPT, V25, P315, DOI 10.1525/MP.2008.25.4.315
   Schlaug G, 2009, ANN NY ACAD SCI, V1169, P385, DOI 10.1111/j.1749-6632.2009.04587.x
   Schwartz M, 2009, BRAIN, V132, P3411, DOI 10.1093/brain/awp284
   Shams L, 2008, TRENDS COGN SCI, V12, P411, DOI 10.1016/j.tics.2008.07.006
   Shin O, 2009, P NATL ACAD SCI USA, V106, P16469, DOI 10.1073/pnas.0908798106
   Siironen J, 2007, STROKE, V38, P2858, DOI 10.1161/STROKEAHA.107.485441
   Sivak M, 2009, STUD HEALTH TECHNOL, V142, P319, DOI 10.3233/978-1-58603-964-6-319
   Skipper J, 2005, NEUROIMAGE, V25, P76, DOI 10.1016/j.neuroimage.2004.11.006
   Smania N, 2003, ARCH PHYS MED REHAB, V84, P1692, DOI 10.1053/S0003-9993(03)00277-6
   Smith P, 2009, ARCH PHYS MED REHAB, V90, P2108, DOI 10.1016/j.apmr.2009.07.017
   Soto D, 2009, P NATL ACAD SCI USA, V106, P6011, DOI 10.1073/pnas.0811681106
   Sparing R, 2008, NEUROPSYCHOLOGIA, V46, P261, DOI 10.1016/j.neuropsychologia.2007.07.009
   Stewart K, 2006, J NEUROL SCI, V244, P89, DOI 10.1016/j.jns.2006.01.005
   Stinear C, 2007, BRAIN, V130, P170, DOI 10.1093/brain/awl333
   Takahashi C, 2008, BRAIN, V131, P425, DOI 10.1093/brain/awm311
   Takeuchi N, 2005, STROKE, V36, P2681, DOI 10.1161/01.STR.0000189658.51972.34
   Talelli P, 2006, CLIN NEUROPHYSIOL, V117, P1641, DOI 10.1016/j.clinph.2006.01.016
   Tamplin J, 2008, NEUROREHABILITATION, V23, P207
   Taub E, 1993, ARCH PHYS MED REHAB, V74, P347
   Terent A, 2009, J NEUROL NEUROSUR PS, V80, P881, DOI 10.1136/jnnp.2008.169102
   Thaut A, 2007, NEUROREHAB NEURAL RE, V21, P455, DOI 10.1177/1545968307300523
   Thaut M, 2009, ANN NY ACAD SCI, V1169, P406, DOI 10.1111/j.1749-6632.2009.04585.x
   Tsirlin I, 2009, CYBERPSYCHOL BEHAV, V12, P175, DOI 10.1089/cpb.2008.0208
   Vines B, 2008, EUR J NEUROSCI, V28, P1667, DOI 10.1111/j.1460-9568.2008.06459.x
   Vines B, 2008, BMC NEUROSCI, V9, P0, DOI 10.1186/1471-2202-9-103
   Voller B, 2006, ANN NEUROL, V59, P385, DOI 10.1002/ana.20689
   Waller S, 2008, NEUROREHABILITATION, V23, P29
   Ward N, 2004, ARCH NEUROL-CHICAGO, V61, P1844, DOI 10.1001/archneur.61.12.1844
   Ward N, 2006, BRAIN, V129, P809, DOI 10.1093/brain/awl002
   Warren J, 2009, BRAIN, V132, P3428, DOI 10.1093/brain/awp270
   Werhahn K, 2002, BRAIN, V125, P1402, DOI 10.1093/brain/awf140
   Werhahn K, 2002, NAT NEUROSCI, V5, P936, DOI 10.1038/nn917
   Whitall J, 2000, STROKE, V31, P2390, DOI 10.1161/01.STR.31.10.2390
   Wolf S, 2008, LANCET NEUROL, V7, P33, DOI 10.1016/S1474-4422(07)70294-6
   Wolf S, 2006, JAMA-J AM MED ASSOC, V296, P2095, DOI 10.1001/jama.296.17.2095
   Yavuzer G, 2008, ARCH PHYS MED REHAB, V89, P393, DOI 10.1016/j.apmr.2007.08.162
   Zatorre R, 2007, NAT REV NEUROSCI, V8, P547, DOI 10.1038/nrn2152
NR 178
TC 160
Z9 173
U1 4
U2 179
PU WILEY
PI HOBOKEN
PA 111 RIVER ST, HOBOKEN 07030-5774, NJ USA
SN 0001-6314
EI 
J9 ACTA NEUROL SCAND
PD MAR 15
PY 2011
VL 123
IS 3
BP 147
EP 159
DI 10.1111/j.1600-0404.2010.01417.x
PG 13
WC Clinical Neurology
SC Neurosciences & Neurology
GA 712LI
UT WOS:000286667900001
PM 20726844
ER

PT J
AU Meehan, SK
   Dao, Elizabeth
   Linsdell, MA
   Boyd, LA
AF Meehan, Sean
   Dao, Elizabeth
   Linsdell, Meghan
   Boyd, Lara
TI Continuous theta burst stimulation over the contralesional sensory and motor cortex enhances motor learning post-stroke
SO NEUROSCIENCE LETTERS
LA English
DT Article
DE Transcranial magnetic stimulation; Stroke; Motor learning; Somatosensory; Motor control
ID transcranial magnetic stimulation; chronic stroke; unaffected hemisphere; movement; recovery; therapy; deafferentation; intervention; excitability; trial
AB The current study investigated the contributions of contralesional primary somatosensory cortex (Sic) to motor learning deficits post-stroke. For three days, continuous theta burst (cTBS) was delivered over the contralesional hemisphere prior to practicing a serial targeting task. cTBS was delivered over either S1c, contralesional primary motor cortex (M1c) or as control stimulation (n = 4/group). Change in motor ability was assessed from initial performance to a delayed retention test using a serial targeting task and a subset of items from the Wolf Motor Function Test. Practice preceded by cTBS over either M1c or Sic resulted in large decreases in movement time compared to practice preceded by control stimulation. M1c cTBS resulted in larger decreases in peak velocity and peak acceleration compared to control and Sic cTBS. In contrast, SI c cTBS resulted in larger reductions in time to initiate movement and time to complete the WMFT compared to control and M1c cTBS. These preliminary findings suggest that stimulation of either M1c or Sic can enhance the benefits of practice. However, changes in M1c and Sic excitability may contribute to different aspects of post-stroke motor deficits that may differentially impact rehabilitation. (C) 2011 Elsevier Ireland Ltd. All rights reserved.
C1 [Meehan, Sean K.; Dao, Elizabeth; Linsdell, Meghan A.; Boyd, Lara A.] Univ British Columbia, Dept Phys Therapy, Vancouver, BC V6T 2B5, Canada.
RP Boyd, LA (通讯作者)，Univ British Columbia, Dept Phys Therapy, 217-2277 Wesbrook Mall, Vancouver, BC V6T 2B5, Canada.
EM lara.boyd@ubc.ca
FU Canadian Institutes of Health Research; Michael Smith Foundation for Health Research; Canada Research Chairs
CR Ameli M, 2009, ANN NEUROL, V66, P298, DOI 10.1002/ana.21725
   Ashe J, 1997, BEHAV BRAIN RES, V87, P255
   Bashir S, 2011, BRAIN TOPOGR, V24, P54, DOI 10.1007/s10548-010-0165-7
   Birkenmeier R, 2010, NEUROREHAB NEURAL RE, V24, P620, DOI 10.1177/1545968310361957
   Butefisch C, 2008, NEUROREHAB NEURAL RE, V22, P4, DOI 10.1177/1545968307301769
   Calautti C, 2007, NEUROIMAGE, V34, P322, DOI 10.1016/j.neuroimage.2006.08.026
   Carey J, 2010, NEUROSCI LETT, V469, P338, DOI 10.1016/j.neulet.2009.12.023
   Carey J, 2002, BRAIN, V125, P773, DOI 10.1093/brain/awf091
   Emara T, 2010, EUR J NEUROL, V0, P0
   Fitts P, 1954, J EXP PSYCHOL, V47, P381, DOI 10.1037/h0055392
   Floel A, 2004, ANN NEUROL, V56, P206, DOI 10.1002/ana.20170
   Fregni F, 2006, STROKE, V37, P2115, DOI 10.1161/01.STR.0000231390.58967.6b
   Fuglmeyer A, 1975, SCAND J REHABIL MED, V7, P13
   Hendricks H, 2002, ARCH PHYS MED REHAB, V83, P1629, DOI 10.1053/apmr.2002.35473
   Huang Y, 2005, NEURON, V45, P201, DOI 10.1016/j.neuron.2004.12.033
   Iwamura Y, 2000, PHILOS T R SOC B, V355, P267, DOI 10.1098/rstb.2000.0563
   Jorgensen H, 1995, ARCH PHYS MED REHAB, V76, P406, DOI 10.1016/S0003-9993(95)80568-0
   Lam Y, 2010, CEREB CORTEX, V20, P13, DOI 10.1093/cercor/bhp077
   Lin K, 2010, AM J PHYS MED REHAB, V89, P177, DOI 10.1097/PHM.0b013e3181cf1c78
   Meehan S, 2011, HUM BRAIN MAPP, V32, P290, DOI 10.1002/hbm.21019
   Meehan S, 2011, CLIN NEUROPHYSIOL, V0, P0
   Murase N, 2004, ANN NEUROL, V55, P400, DOI 10.1002/ana.10848
   Nowak D, 2008, ARCH NEUROL-CHICAGO, V65, P741, DOI 10.1001/archneur.65.6.741
   Schmidt R, 2005, MOTOR CONTROL LEARNI, V0, PR16
   Shimizu T, 2002, BRAIN, V125, P1896, DOI 10.1093/brain/awf183
   Talelli P, 2007, CLIN NEUROPHYSIOL, V118, P333, DOI 10.1016/j.clinph.2006.10.014
   Thomas J, 1991, RES Q EXERCISE SPORT, V62, P344, DOI 10.1080/02701367.1991.10608733
   Voller B, 2006, ANN NEUROL, V59, P385, DOI 10.1002/ana.20689
   Webster BR, 2006, NEURORX, V3, P474, DOI 10.1016/j.nurx.2006.07.008
   Werhahn K, 2002, BRAIN, V125, P1402, DOI 10.1093/brain/awf140
   Werhahn K, 2002, NAT NEUROSCI, V5, P936, DOI 10.1038/nn917
   Wolf S, 2001, STROKE, V32, P1635, DOI 10.1161/01.STR.32.7.1635
   Wolf S, 2006, JAMA-J AM MED ASSOC, V296, P2095, DOI 10.1001/jama.296.17.2095
NR 33
TC 55
Z9 59
U1 0
U2 13
PU ELSEVIER IRELAND LTD
PI CLARE
PA ELSEVIER HOUSE, BROOKVALE PLAZA, EAST PARK SHANNON, CO, CLARE, 00000, IRELAND
SN 0304-3940
EI 
J9 NEUROSCI LETT
PD AUG 1
PY 2011
VL 500
IS 1
BP 26
EP 30
DI 10.1016/j.neulet.2011.05.237
PG 5
WC Neurosciences
SC Neurosciences & Neurology
GA 809WO
UT WOS:000294087600006
PM 21683125
ER

PT J
AU Sgandurra, Giuseppina
   Ferrari, Adriano
   Cossu, Giuseppe
   Guzzetta, Andrea
   Biagi, Laura
   Tosetti, Michela
   Fogassi, Leonardo
   Cioni, Giovanni
AF Sgandurra, Giuseppina
   Ferrari, Adriano
   Cossu, Giuseppe
   Guzzetta, Andrea
   Biagi, Laura
   Tosetti, Michela
   Fogassi, Leonardo
   Cioni, Giovanni
TI Upper limb children action-observation training (UP-CAT): a randomised controlled trial in Hemiplegic Cerebral Palsy
SO BMC NEUROLOGY
LA English
DT Article
ID induced movement therapy; 3 motor area; toxin type-a; melbourne assessment; neural representation; functional outcm; action organization; changing panorama; ventral premotor; mirror neuron
AB Background: Rehabilitation for children with hemiplegic cerebral palsy (HCP) aimed to improve function of the impaired upper limb (UL) uses a wide range of intervention programs. A new rehabilitative approach, called Action-Observation Therapy, based on the recent discovery of mirror neurons, has been used in adult stroke but not in children. The purpose of the present study is to design a randomised controlled trial (RCT) for evaluating the efficacy of Action-Observation Therapy in improving UL activity in children with HCP. Methods/Design: The trial is designed according to CONSORT Statement. It is a randomised, evaluator-blinded, match-pair group trial. Children with HCP will be randomised within pairs to either experimental or control group. The experimental group will perform an Action-Observation Therapy, called UP-CAT (Upper Limb-Children Action-Observation Training) in which they will watch video sequences showing goal-directed actions, chosen according to children UL functional level, combined with motor training with their hemiplegic UL. The control group will perform the same tailored actions after watching computer games. A careful revision of psychometric properties of UL outcome measures for children with hemiplegia was performed. Assisting Hand Assessment was chosen as primary measure and, based on its calculation power, a sample size of 12 matched pairs was established. Moreover, Melbourne and ABILHAND-Kids were included as secondary measures. The time line of assessments will be T0 (in the week preceding the onset of the treatment), T1 and T2 (in the week after the end of the treatment and 8 weeks later, respectively). A further assessment will be performed at T3 (24 weeks after T1), to evaluate the retention of effects. In a subgroup of children enrolled in both groups functional Magnetic Resonance Imaging, exploring the mirror system and sensory-motor function, will be performed at T0, T1 and T2. Discussion: The paper aims to describe the methodology of a RCT for evaluating the efficacy of Action-Observation Therapy in improving UL activity in children with hemiplegia. This study will be the first to test this new type of treatment in childhood. The paper presents the theoretical background, study hypotheses, outcome measures and trial methodology.
C1 [Sgandurra, Giuseppina; Guzzetta, Andrea; Biagi, Laura; Tosetti, Michela; Cioni, Giovanni] Fdn IRCCS Stella Maris, Dept Dev Neurosci, I-56128 Pisa, Italy.
   [Sgandurra, Giuseppina] Scuola Super Sant Anna, I-56127 Pisa, Italy.
   [Ferrari, Adriano] Santa Maria Nuova Hosp, Children Rehabil Unit, I-42123 Reggio Emilia, Italy.
   [Ferrari, Adriano] Univ Modena & Reggio Emilia, Dept Neurosci, I-41126 Modena, Italy.
   [Cossu, Giuseppe; Fogassi, Leonardo] Univ Parma, Physiol Sect, Dept Neurosci, I-43125 Parma, Italy.
   [Cioni, Giovanni] Univ Pisa, Div Child Neurol & Psychiat, I-56128 Pisa, Italy.
RP Cioni, G (通讯作者)，Fdn IRCCS Stella Maris, Dept Dev Neurosci, Viale Tirreno 331, I-56128 Pisa, Italy.
EM gcioni@inpe.unipi.it
FU Emilia Romagna Region; Italian Ministry of Health [RC 2010]
CR Aarts P, 2010, NEUROREHAB NEURAL RE, V24, P509, DOI 10.1177/1545968309359767
   Alexander G, 1990, J NEUROPHYSIOL, V64, P133, DOI 10.1152/jn.1990.64.1.133
   Alexander G, 1990, J NEUROPHYSIOL, V64, P164, DOI 10.1152/jn.1990.64.1.164
   Arner M, 2008, J HAND SURG-AM, V33A, P1337, DOI 10.1016/j.jhsa.2008.02.032
   Arnould C, 2004, NEUROLOGY, V63, P1045, DOI 10.1212/01.WNL.0000138423.77640.37
   Bax M, 2005, DEV MED CHILD NEUROL, V47, P571, DOI 10.1017/S001216220500112X
   Biagi L, 2010, BRAIN RES BULL, V81, P434, DOI 10.1016/j.brainresbull.2009.12.002
   Bohannon R, 1987, PHYS THER, V67, P206, DOI 10.1093/ptj/67.2.206
   Bonini L, 2010, CEREB CORTEX, V20, P1372, DOI 10.1093/cercor/bhp200
   Boyd R, 2010, BMC NEUROL, V10, P0, DOI 10.1186/1471-2377-10-4
   Boynton G, 1996, J NEUROSCI, V16, P4207, DOI 10.1523/jneurosci.16-13-04207.1996
   Buccino G, 2004, NEURON, V42, P323, DOI 10.1016/S0896-6273(04)00181-3
   Buccino G, 2006, INT J FUNDAMENTAL AP, V38, P5
   Calvo-merino B, 2005, CEREB CORTEX, V15, P1243, DOI 10.1093/cercor/bhi007
   Calvo-merino B, 2006, CURR BIOL, V16, P1905, DOI 10.1016/j.cub.2006.07.065
   Charles J, 2006, DEV MED CHILD NEUROL, V48, P635, DOI 10.1017/S0012162206001356
   Chilosi A, 2008, BRAIN LANG, V106, P211, DOI 10.1016/j.bandl.2007.12.010
   Cioni G, 2010, SPASTIC FORMS OF CEREBRAL PALSY: A GUIDE TO THE ASSESSMENT OF ADAPTIVE FUNCTIONS, V0, PP331, DOI 10.1007/978-88-470-1478-7_16
   Cioni G, 2001, NEUROREPORT, V12, P1335, DOI 10.1097/00001756-200105250-00009
   Cohen J, 1988, STAT POWER ANAL BEHA, V0, P0
   Cross E, 2006, NEUROIMAGE, V31, P1257, DOI 10.1016/j.neuroimage.2006.01.033
   Delarque A, 2010, EUR J PHYS REHAB MED, V46, P1
   Dipellegrino G, 1992, EXP BRAIN RES, V91, P176, DOI 10.1007/BF00230027
   Eliasson A, 2005, DEV MED CHILD NEUROL, V47, P266, DOI 10.1111/j.1469-8749.2005.tb01132.x
   Ertelt D, 2007, NEUROIMAGE, V36, P0, DOI 10.1016/j.neuroimage.2007.03.043
   Fabbri-destro M, 2008, PHYSIOLOGY, V23, P171, DOI 10.1152/physiol.00004.2008
   Fadiga L, 2005, CURR OPIN NEUROBIOL, V15, P213, DOI 10.1016/j.conb.2005.03.013
   Fogassi L, 2005, SCIENCE, V308, P662, DOI 10.1126/science.1106138
   Gallese V, 1996, BRAIN, V119, P593, DOI 10.1093/brain/119.2.593
   Gilmore R, 2010, DEV MED CHILD NEUROL, V52, P14, DOI 10.1111/j.1469-8749.2009.03369.x
   Gordon A, 2007, DEV MED CHILD NEUROL, V49, P830, DOI 10.1111/j.1469-8749.2007.00830.x
   Guzzetta A, 2007, CLIN NEUROPHYSIOL, V118, P1110, DOI 10.1016/j.clinph.2007.02.014
   Guzzetta A, 2008, NEUROPEDIATRICS, V39, P157, DOI 10.1055/s-0028-1085465
   Guzzetta A, 2007, PEDIATR RES, V61, P485, DOI 10.1203/pdr.0b013e3180332c2e
   Hagberg B, 1996, ACTA PAEDIATR, V85, P954, DOI 10.1111/j.1651-2227.1996.tb14193.x
   Himmelmann K, 2005, ACTA PAEDIATR, V94, P287, DOI 10.1111/j.1651-2227.2005.tb03071.x
   Hoare B, 2010, COCHRANE DB SYST REV, V0, P0, DOI DOI 10.1002/14651858.CD003469.pub4
   Holmefur M, 2007, AM J OCCUP THER, V61, P79, DOI 10.5014/ajot.61.1.79
   House J, 1981, J BONE JOINT SURG AM, V63, P216, DOI 10.2106/00004623-198163020-00006
   Jebsen RH, 1969, ARCHIVES OF PHYSICAL MEDICINE AND REHABILITATION, V50, P311
   Kakei S, 2001, NAT NEUROSCI, V4, P1020, DOI 10.1038/nn726
   Kakei S, 1999, SCIENCE, V285, P2136, DOI 10.1126/science.285.5436.2136
   Klingels K, 2010, CLIN REHABIL, V24, P887, DOI 10.1177/0269215510367994
   Klingels K, 2008, DEV MED CHILD NEUROL, V50, P904, DOI 10.1111/j.1469-8749.2008.03123.x
   Koman L, 2008, DEV MED CHILD NEUROL, V50, P910, DOI 10.1111/j.1469-8749.2008.03098.x
   Krumlinde-sundholm L, 2003, ASSESSMENT, V10, P16
   Krumlinde-sundholm L, 2007, DEV MED CHILD NEUROL, V49, P259, DOI 10.1111/j.1469-8749.2007.00259.x
   Morrone M, 2008, J COGNITIVE NEUROSCI, V20, P1094, DOI 10.1162/jocn.2008.20061
   Randall M, 2001, DEV MED CHILD NEUROL, V43, P761, DOI 10.1017/S0012162201001396
   Randall M, 1999, MELBOURNE ROYAL CHIL, V0, P0
   Randall M, 2008, AM J OCCUP THER, V62, P373, DOI 10.5014/ajot.62.4.373
   Rizzolatti G, 2001, NAT REV NEUROSCI, V2, P661, DOI 10.1038/35090060
   Rizzolatti G, 1996, COGNITIVE BRAIN RES, V3, P131, DOI 10.1016/0926-6410(95)00038-0
   Rizzolatti G, 2009, COGNITIVE NEUROSCIEN, V0, P625
   Rochat M, 2010, EXP BRAIN RES, V204, P605, DOI 10.1007/s00221-010-2329-9
   Romani M, 2005, NEUROIMAGE, V26, P755, DOI 10.1016/j.neuroimage.2005.02.027
   Sakzewski L, 2009, PEDIATRICS, V123, P0, DOI 10.1542/peds.2008-3335
   Sanger T, 2003, PEDIATRICS, V111, P0, DOI 10.1542/peds.111.1.e89
   Schulz K, 2010, ANN INTERN MED, V152, P726, DOI 10.7326/0003-4819-152-11-201006010-00232
   Speth L, 2005, DEV MED CHILD NEUROL, V47, P468, DOI 10.1017/S0012162205000903
   Talairach J, 1988, CO PLANAR STEREOTAXI, V0, P0
   Umilta M, 2008, P NATL ACAD SCI USA, V105, P2209, DOI 10.1073/pnas.0705985105
   Uvebrant P, 1988, ACTA PAEDIATR SCAND SUPPL, V345, P1
   Vogt S, 2007, NEUROIMAGE, V37, P1371, DOI 10.1016/j.neuroimage.2007.07.005
   Wallen M, 2004, ARCH PHYS MED REHAB, V85, P192, DOI 10.1016/j.apmr.2003.05.008
   Wallen M, 2007, ARCH PHYS MED REHAB, V88, P1, DOI 10.1016/j.apmr.2006.10.017
   Wallen M, 2008, DEV NEUROREHABIL, V11, P124, DOI 10.1080/17518420701640897
   Weller C, 2010, J WOUND CARE, V19, P347, DOI 10.12968/jowc.2010.19.8.77713
   Willis J, 2002, PEDIATRICS, V110, P94, DOI 10.1542/peds.110.1.94
NR 69
TC 38
Z9 41
U1 1
U2 32
PU BMC
PI LONDON
PA CAMPUS, 4 CRINAN ST, LONDON N1 9XW, ENGLAND
SN 
EI 
J9 BMC NEUROL
PD JUN 28
PY 2011
VL 11
IS 
BP 
EP 
DI 10.1186/1471-2377-11-80
PG 11
WC Clinical Neurology
SC Neurosciences & Neurology
GA 793RQ
UT WOS:000292841200001
PM 21711525
ER

PT J
AU Lee, S.
   Ueno, M.
   Yamashita, T.
AF Lee, S
   Ueno, M
   Yamashita, T
TI Axonal remodeling for motor recovery after traumatic brain injury requires downregulation of gamma-aminobutyric acid signaling
SO CELL DEATH & DISEASE
LA English
DT Article
DE axonal sprouting; compensatory recovery; corticospinal tract; GABA type A receptor; plasticity; traumatic brain injury
ID temporal-lobe epilepsy; gaba(a) receptor; spinal-cord; in-vivo; cortical circuit; stroke recovery; mouse model; plasticity; inhibition; expression
AB Remodeling of the remnant neuronal network after brain injury possibly mediates spontaneous functional recovery; however, the mechanisms inducing axonal remodeling during spontaneous recovery remain unclear. Here, we show that altered gamma-aminobutyric acid (GABA) signaling is crucial for axonal remodeling of the contralesional cortex after traumatic brain injury. After injury to the sensorimotor cortex in mice, we found a significant decrease in the expression of GABA(A)R-alpha 1 subunits in the intact sensorimotor cortex for 2 weeks. Motor functions, assessed by grid walk and cylinder tests, spontaneously improved in 4 weeks after the injury to the sensorimotor cortex. With motor recovery, corticospinal tract (CST) axons from the contralesional cortex sprouted into the denervated side of the cervical spinal cord at 2 and 4 weeks after the injury. To determine the functional implications of the changes in the expression of GAB(A)AR-alpha 1 subunits, we infused muscimol, a GABA R agonist, into the contralesional cortex for a week after the injury. Compared with the vehicle-treated mice, we noted significantly inhibited recovery in the muscimol-treated mice. Further, muscimol infusion greatly suppressed the axonal sprouting into the denervated side of the cervical spinal cord. In conclusion, recovery of motor function and axonal remodeling of the CST following cortical injury requires suppressed GABA(A)R subunit expression and decreased GABAergic signaling. Cell Death and Disease (2011) 2, e133; doi: 10.1038/cddis.2011.16; published online 17 March 2011
C1 [Lee, S.; Ueno, M.; Yamashita, T.] Osaka Univ, Grad Sch Med, Dept Mol Neurosci, Suita, Osaka 5650871, Japan.
   [Lee, S.; Ueno, M.; Yamashita, T.] Osaka Univ, Grad Sch Frontier Biosci, Suita, Osaka 5650871, Japan.
   [Ueno, M.; Yamashita, T.] CREST, JST, Chiyoda Ku, Tokyo 1020075, Japan.
RP Yamashita, T (通讯作者)，Osaka Univ, Grad Sch Med, Dept Mol Neurosci, 2-2 Yamadaoka, Suita, Osaka 5650871, Japan.
EM yamashita@molneu.med.osaka-u.ac.jp
FU Japan Society for the Promotion of Science
CR Bareyre F, 2004, NAT NEUROSCI, V7, P269, DOI 10.1038/nn1195
   Baskin Y, 2003, J NEUROSCI METH, V129, P87, DOI 10.1016/S0165-0270(03)00212-7
   Benowitz L, 2010, NEUROBIOL DIS, V37, P259, DOI 10.1016/j.nbd.2009.11.009
   Biernaskie J, 2004, J NEUROSCI, V24, P1245, DOI 10.1523/JNEUROSCI.3834-03.2004
   Brooks-kayal A, 1998, NAT MED, V4, P1166, DOI 10.1038/2661
   Brown C, 2007, J NEUROSCI, V27, P4101, DOI 10.1523/JNEUROSCI.4295-06.2007
   Brown C, 2009, J NEUROSCI, V29, P1719, DOI 10.1523/JNEUROSCI.4249-08.2009
   Cramer S, 2006, EXP BRAIN RES, V168, P25, DOI 10.1007/s00221-005-0082-2
   Devaud L, 1997, J NEUROCHEM, V69, P126
   Farrant M, 2005, NAT REV NEUROSCI, V6, P215, DOI 10.1038/nrn1625
   Hata K, 2006, J CELL BIOL, V173, P47, DOI 10.1083/jcb.200508143
   Hensch T, 2005, NAT REV NEUROSCI, V6, P877, DOI 10.1038/nrn1787
   Hu Y, 2008, J BIOL CHEM, V283, P9328, DOI 10.1074/jbc.M705110200
   Hua J, 2005, NATURE, V434, P1022, DOI 10.1038/nature03409
   Hurley L, 2008, J NEUROPHYSIOL, V100, P1656, DOI 10.1152/jn.90536.2008
   Jacob T, 2008, NAT REV NEUROSCI, V9, P331, DOI 10.1038/nrn2370
   Katagiri H, 2007, NEURON, V53, P805, DOI 10.1016/j.neuron.2007.02.026
   Katz L, 1996, SCIENCE, V274, P1133, DOI 10.1126/science.274.5290.1133
   Klausberger T, 2002, J NEUROSCI, V22, P2513, DOI 10.1523/JNEUROSCI.22-07-02513.2002
   Lee J, 2004, J NEUROSCI, V24, P6209, DOI 10.1523/JNEUROSCI.1643-04.2004
   Lenzlinger P, 2005, NEUROSCIENCE, V134, P1047, DOI 10.1016/j.neuroscience.2005.04.048
   Lund I, 2008, SCI SIGNAL, V1, P0, DOI 10.1126/scisignal.1162396
   Maier I, 2008, J NEUROSCI, V28, P9386, DOI 10.1523/JNEUROSCI.1697-08.2008
   Martin J, 1999, EXP BRAIN RES, V125, P184, DOI 10.1007/s002210050673
   Montpied P, 1993, MOL BRAIN RES, V18, P267, DOI 10.1016/0169-328X(93)90199-Y
   Murphy T, 2009, NAT REV NEUROSCI, V10, P861, DOI 10.1038/nrn2735
   Omoto S, 2010, J NEUROSCI, V30, P13045, DOI 10.1523/JNEUROSCI.3228-10.2010
   Ono T, 2003, J NEUROSCI, V23, P5887
   Onyszchuk G, 2007, J NEUROSCI METH, V160, P187, DOI 10.1016/j.jneumeth.2006.09.007
   Peng Z, 2004, J NEUROSCI, V24, P8629, DOI 10.1523/JNEUROSCI.2877-04.2004
   Pronichev IV, 1998, NEUROSCI BEHAV PHYSIOL, V28, P80, DOI 10.1007/BF02461916
   Redecker C, 2000, J NEUROSCI, V20, P5045
   Redecker C, 2002, J CEREBR BLOOD F MET, V22, P1463, DOI 10.1097/01.WCB.0000034149.72481.BD
   Reiter H, 1988, P NATL ACAD SCI USA, V85, P3623, DOI 10.1073/pnas.85.10.3623
   Ruthazer E, 2003, SCIENCE, V301, P66, DOI 10.1126/science.1082545
   Schiene K, 1996, J CEREBR BLOOD F MET, V16, P906, DOI 10.1097/00004647-199609000-00014
   Shen H, 2010, SCIENCE, V327, P1515, DOI 10.1126/science.1184245
   Uesaka N, 2005, J NEUROSCI, V25, P1, DOI 10.1523/JNEUROSCI.3855-04.2005
   Whiting P, 2003, DRUG DISCOV TODAY, V8, P445, DOI 10.1016/S1359-6446(03)02703-X
   Witte O, 1998, CURR OPIN NEUROL, V11, P655, DOI 10.1097/00019052-199812000-00008
NR 40
TC 27
Z9 27
U1 0
U2 1
PU NATURE PUBLISHING GROUP
PI LONDON
PA MACMILLAN BUILDING, 4 CRINAN ST, LONDON N1 9XW, ENGLAND
SN 2041-4889
EI 
J9 CELL DEATH DIS
PD MAR 15
PY 2011
VL 2
IS 
BP 
EP 
DI 10.1038/cddis.2011.16
PG 8
WC Cell Biology
SC Cell Biology
GA 742UE
UT WOS:000288969700010
PM 21412279
ER

PT J
AU Weiss, Thomas
   Sens, Elisabeth
   Teschner, Ulrike
   Meissner, Winfried
   Preul, Christoph
   Witte, OW
   Miltner, WHR
AF Weiss, Thomas
   Sens, Elisabeth
   Teschner, Ulrike
   Meissner, Winfried
   Preul, Christoph
   Witte, Otto
   Miltner, Wolfgang
TI Deafferentation of the Affected Arm A Method to Improve Rehabilitation?
SO STROKE
LA English
DT Article
DE rehabilitation; temporary functional deafferentation; treatment
ID constraint-induced movement; tactile spatial-resolution; chronic stroke; upper-extremity; hand function; cortical reorganization; clinical-trial; motor-function; excite trial; therapy
AB Background and Purpose-Reduced somatosensation is a common impairment after stroke. This somatosensory deficit is known to be a reliable predictor of poor rehabilitation outcome. Several methods of physical therapy have addressed this problem, but with only moderate success. Here, we used a new neural plasticity-based approach, ie, a simple, inexpensive, pharmacologically induced temporary functional deafferentation (TFD) of the forearm to investigate whether TFD might result in beneficial effects on the somatosensory sensibility and motor capacity of the stroke-affected hand. Methods-Examination was performed over 2 consecutive days of an efficient rehabilitation program for stroke patients referred to as constraint-induced movement therapy. Patients were deafferented on one of these days but not on the other (placebo session). The order of deafferentation and nondeafferentation was counterbalanced across patients. TFD of the stroke-affected forearm was realized using an anesthetic cream. Somatosensory abilities were assessed by a Grating orienting task, and a shape-sorter drum task was used to test motor performance. Both tests were performed each day before and after the constraint-induced movement therapy training session. Results-We found significantly better outcomes for Grating orienting task and shape-sorter drum task after TFD on the forearm as compared to placebo, indicating increased somatosensory abilities and motor performance in stroke patients using the simple TFD procedure. Conclusions-The improvement was achieved during the course of one of the best established poststroke rehabilitation programs, suggesting that TFD on the more affected forearm might become an efficient additional tool in stroke rehabilitation. (Stroke. 2011;42:1363-1370.)
C1 [Weiss, Thomas; Sens, Elisabeth; Teschner, Ulrike; Miltner, Wolfgang H. R.] Univ Jena, Biol & Clin Psychol Dept, D-07743 Jena, Germany.
   [Teschner, Ulrike; Preul, Christoph; Witte, Otto W.] Univ Hosp, Dept Neurol, Jena, Germany.
   [Meissner, Winfried] Univ Hosp, Dept Anesthesiol & Intens Care, Jena, Germany.
RP Weiss, T (通讯作者)，Univ Jena, Biol & Clin Psychol Dept, Steiger 3H1, D-07743 Jena, Germany.
EM thomas.weiss@uni-jena.de
FU Interdisciplinary Centre of Clinical Research (IZKF) Jena
CR Bauder H, 2001, BEHANDLUNG MOTORISCH, V0, P0
   Bjorkman A, 2004, NEUROREPORT, V15, P1861
   Bjorkman A, 2004, EUR J NEUROSCI, V20, P2733, DOI 10.1111/j.1460-9568.2004.03742.x
   Bjorkman A, 2009, EUR J NEUROSCI, V29, P837, DOI 10.1111/j.1460-9568.2009.06629.x
   Bleyenheuft Y, 2007, SOMATOSENS MOT RES, V24, P111, DOI 10.1080/08990220701496639
   Brasilneto J, 1992, NEUROLOGY, V42, P1302, DOI 10.1212/WNL.42.7.1302
   Brott T, 1989, STROKE, V20, P864, DOI 10.1161/01.STR.20.7.864
   Calford M, 1991, NATURE, V352, P759, DOI 10.1038/352759a0
   Capek C, 2009, P NATL ACAD SCI USA, V106, P8784, DOI 10.1073/pnas.0809609106
   Carey L, 1995, CRIT REV PHYS REHABI, V7, P51, DOI 10.1615/CRITREVPHYSREHABILMED.V7.I1.40
   Cheung V, 2009, P NATL ACAD SCI USA, V106, P19563, DOI 10.1073/pnas.0910114106
   Craig J, 2000, CURR DIR PSYCHOL SCI, V9, P29, DOI 10.1111/1467-8721.00054
   Dromerick A, 2009, NEUROLOGY, V73, P195, DOI 10.1212/WNL.0b013e3181ab2b27
   Dromerick A, 2000, STROKE, V31, P2984, DOI 10.1161/01.STR.31.12.2984
   Duncan PW, 1997, TOP STROKE REHABIL, V3, P1, DOI 10.1080/10749357.1997.11754126
   Feigin V, 2009, LANCET NEUROL, V8, P355, DOI 10.1016/S1474-4422(09)70025-0
   Feys H, 2000, ACTA NEUROL SCAND, V102, P371, DOI 10.1034/j.1600-0404.2000.102006371.x
   Floel A, 2004, ANN NEUROL, V56, P206, DOI 10.1002/ana.20170
   Fritz S, 2006, PHYS THER, V86, P825, DOI 10.1093/ptj/86.6.825
   Gaser E, 2010, NEUROREPORT, V21, P1013, DOI 10.1097/WNR.0b013e32833b4713
   Gauthier L, 2009, STROKE, V40, P2468, DOI 10.1161/STROKEAHA.109.548347
   Gregson J, 1999, ARCH PHYS MED REHAB, V80, P1013, DOI 10.1016/S0003-9993(99)90053-9
   Johnston S, 2009, LANCET NEUROL, V8, P345, DOI 10.1016/S1474-4422(09)70023-7
   Langhorne P, 2009, LANCET NEUROL, V8, P741, DOI 10.1016/S1474-4422(09)70150-4
   Langhorne P, 2009, LANCET NEUROL, V8, P308, DOI 10.1016/S1474-4422(09)70060-2
   Liepert J, 2000, STROKE, V31, P1210, DOI 10.1161/01.STR.31.6.1210
   Luft A, 2006, JAMA-J AM MED ASSOC, V296, P2141, DOI 10.1001/jama.296.17.2141
   Mark V, 2004, RESTOR NEUROL NEUROS, V22, P317
   Miltner W, 1999, STROKE, V30, P586, DOI 10.1161/01.STR.30.3.586
   Muellbacher W, 2002, ARCH NEUROL-CHICAGO, V59, P1278, DOI 10.1001/archneur.59.8.1278
   Nicolelis M, 1993, NATURE, V361, P533, DOI 10.1038/361533a0
   Park S, 2008, NEUROREHAB NEURAL RE, V22, P486, DOI 10.1177/1545968308316906
   Rijntjes M, 2007, LANCET NEUROL, V6, P99, DOI 10.1016/S1474-4422(07)70009-1
   Rolke R, 2006, EUR J PAIN, V10, P77, DOI 10.1016/j.ejpain.2005.02.003
   Rossini P, 1996, NEUROSCI LETT, V214, P191, DOI 10.1016/0304-3940(96)12940-2
   Taub E, 2006, STROKE, V37, P1045, DOI 10.1161/01.STR.0000206463.66461.97
   Taub E, 2002, NAT REV NEUROSCI, V3, P228, DOI 10.1038/nrn754
   Taub E, 1999, J REHABIL RES DEV, V36, P237
   Taub E, 2006, NEUROREHABILITATION, V21, P93
   Tinazzi M, 2003, EUR J NEUROSCI, V18, P3053, DOI 10.1111/j.1460-9568.2003.03043.x
   Tremblay F, 2003, SOMATOSENS MOT RES, V20, P127, DOI 10.1080/0899022031000105154
   Turk D, 2008, PAIN, V139, P485, DOI 10.1016/j.pain.2008.06.025
   Tzvetanov P, 2003, NEUROREHABILITATION, V18, P317
   Uswatte G, 2005, STROKE, V36, P2493, DOI 10.1161/01.STR.0000185928.90848.2e
   Vanboven R, 1994, NEUROLOGY, V44, P2361, DOI 10.1212/WNL.44.12.2361
   Voller B, 2006, ANN NEUROL, V59, P385, DOI 10.1002/ana.20689
   Weiss T, 2004, EUR J NEUROSCI, V20, P3413, DOI 10.1111/j.1460-9568.2004.03790.x
   Werhahn K, 2002, NAT NEUROSCI, V5, P936, DOI 10.1038/nn917
   Woldag H, 2002, J NEUROL, V249, P518, DOI 10.1007/s004150200058
   Woldag H, 2006, BRAIN INJURY, V20, P1047, DOI 10.1080/02699050600915422
   Wolf S, 2005, NEUROREHAB NEURAL RE, V19, P194, DOI 10.1177/1545968305276663
   Wolf S, 2006, JAMA-J AM MED ASSOC, V296, P2095, DOI 10.1001/jama.296.17.2095
   Ziemann U, 1998, J NEUROSCI, V18, P7000
NR 53
TC 22
Z9 23
U1 0
U2 9
PU LIPPINCOTT WILLIAMS & WILKINS
PI PHILADELPHIA
PA 530 WALNUT ST, PHILADELPHIA, PA 19106-3621 USA
SN 0039-2499
EI 
J9 STROKE
PD MAY 15
PY 2011
VL 42
IS 5
BP 1363
EP 1370
DI 10.1161/STROKEAHA.110.601138
PG 8
WC Clinical Neurology; Peripheral Vascular Disease
SC Neurosciences & Neurology; Cardiovascular System & Cardiology
GA 754EK
UT WOS:000289835900038
PM 21454817
ER

PT J
AU Oliveri, Massimiliano
AF Oliveri, Massimiliano
TI Brain stimulation procedures for treatment of contralesional spatial neglect
SO RESTORATIVE NEUROLOGY AND NEUROSCIENCE
LA English
DT Article
DE Transcranial magnetic stimulation; stroke; neglect; interhemispheric interactions
ID transcranial magnetic stimulation; posterior parietal cortex; theta-burst stimulation; tactile space; hemispatial neglect; motor function; chronic stroke; hemisphere; attention; recovery
AB The application of brain stimulation techniques for modulation of cortical excitability changes underlying spatial neglect following right-brain-damage has been the first application of brain stimulation in the rehabilitation setting. Several factors concur in making neglect a prototype of cognitive disorders that can be modulated by brain stimulation: 1) neglect is highly lateralized deficit, 2) neglect is a network disorder in which lesion of a network node impacts affects excitability of intrahemispehric and interhemispheric connections, and 3) lesions of the right hemisphere, the most frequent cause of neglect, are associated with a transcallosally mediated increase of facilitation of the left hemisphere more frequently than are lesions of the left hemisphere associated with right hemisphere facilitation. We review the main applications of TMS for modulation of neglect disorder and we discuss the different potentialities of inhibition of the unaffected and facilitation of the affected hemisphere. Moreover, we suggest potential interactions of TMS with other behavioral techniques in the rehabilitation setting.
C1 [Oliveri, Massimiliano] Univ Palermo, Dept Psychol, I-90133 Palermo, Italy.
   [Oliveri, Massimiliano] IRCCS, Fdn Santa Lucia, Rome, Italy.
RP Oliveri, M (通讯作者)，Univ Palermo, Dipartimento Psicol, Viale Sci,Edificio 15, I-90133 Palermo, Italy.
EM maxoliveri@unipa.it
CR Boggio P, 2007, RESTOR NEUROL NEUROS, V25, P123
   Brighina F, 2003, NEUROSCI LETT, V336, P131, DOI 10.1016/S0304-3940(02)01283-1
   Cappa S, 2010, EXP BRAIN RES, V206, P237, DOI 10.1007/s00221-010-2337-9
   Corbetta M, 2005, NAT NEUROSCI, V8, P1603, DOI 10.1038/nn1574
   Corbetta M, 2002, NAT REV NEUROSCI, V3, P201, DOI 10.1038/nrn755
   Fregni F, 2005, ANN NEUROL, V58, P971, DOI 10.1002/ana.20651
   Huang Y, 2005, NEURON, V45, P201, DOI 10.1016/j.neuron.2004.12.033
   Hummel F, 2005, BRAIN, V128, P490, DOI 10.1093/brain/awh369
   Kim Y, 2006, STROKE, V37, P1471, DOI 10.1161/01.STR.0000221233.55497.51
   Koch G, 2008, BRAIN, V131, P3147, DOI 10.1093/brain/awn273
   Lim J, 2010, J REHABIL MED, V42, P447, DOI 10.2340/16501977-0553
   Magnani B, 2011, NEUROPSYCHOLOGI 0114, V0, P0
   Magnani B, 2010, BEHAV NEUROL, V23, P213, DOI 10.3233/BEN-2010-0298
   Miniussi C, 2008, BRAIN STIMUL, V1, P326, DOI 10.1016/j.brs.2008.07.002
   Nyffeler T, 2006, EUR J NEUROSCI, V24, P2961, DOI 10.1111/j.1460-9568.2006.05154.x
   Nyffeler T, 2009, STROKE, V40, P2791, DOI 10.1161/STROKEAHA.109.552323
   Oliveri M, 2000, BRAIN, V123, P1939, DOI 10.1093/brain/123.9.1939
   Oliveri M, 2002, NEUROREPORT, V13, P997, DOI 10.1097/00001756-200206120-00002
   Oliveri M, 1999, BRAIN, V122, P1731, DOI 10.1093/brain/122.9.1731
   Oliveri M, 2001, NEUROLOGY, V57, P1338, DOI 10.1212/WNL.57.7.1338
   Oliveri M, 2000, BRAIN RES PROTOC, V5, P25, DOI 10.1016/S1385-299X(99)00055-0
   Oliveri M, 2009, J NEUROPSYCHOL, V3, P201, DOI 10.1348/174866408X388197
   Oliveri M, 2009, NEUROIMAGE, V46, P1173, DOI 10.1016/j.neuroimage.2009.03.042
   Oliveri M, 2009, EXP BRAIN RES, V195, P489, DOI 10.1007/s00221-009-1834-1
   Shindo K, 2006, J REHABIL MED, V38, P65, DOI 10.1080/16501970500441807
   Silvanto J, 2008, BRAIN TOPOGR, V21, P1, DOI 10.1007/s10548-008-0067-0
   Thimm M, 2008, RESTOR NEUROL NEUROS, V26, P481
   Vallar G, 2007, CNS SPECTRUMS, V12, P527, DOI 10.1017/S1092852900021271
NR 28
TC 16
Z9 17
U1 0
U2 7
PU IOS PRESS
PI AMSTERDAM
PA NIEUWE HEMWEG 6B, 1013 BG AMSTERDAM, NETHERLANDS
SN 0922-6028
EI 
J9 RESTOR NEUROL NEUROS
PD JUN 15
PY 2011
VL 29
IS 6
BP 421
EP 425
DI 10.3233/RNN-2011-0613
PG 5
WC Neurosciences
SC Neurosciences & Neurology
GA 883EO
UT WOS:000299617000006
PM 22124030
ER

PT J
AU Kowalczewski, Jan
   Chong, SL
   Galea, Mary
   Prochazka, Arthur
AF Kowalczewski, Jan
   Chong, Su
   Galea, Mary
   Prochazka, Arthur
TI In-Home Tele-Rehabilitation Improves Tetraplegic Hand Function
SO NEUROREHABILITATION AND NEURAL REPAIR
LA English
DT Article
DE tetraplegia; tele-rehabilitation; exercise; tele-therapy; functional electrical stimulation
ID upper extremity function; massed practice; stimulation; therapy; stroke; individual; recovery; grasp
AB Background. Spinal cord injury (SCI) survivors with tetraplegia have great difficulty performing activities of daily living (ADLs). Functional electrical stimulation (FES) combined with exercise therapy (ET) can improve hand function, but delivering the treatment is problematic. Objective. To compare 2 ET treatments delivered by in-home tele-therapy (IHT). Methods. Each treatment involved ET, tele-supervised 1 h/d, 5 d/wk for 6 weeks. Treatment 1: "conventional ET" comprised strength training, computer games played with a trackball, and therapeutic electrical stimulation (TES). Treatment 2: "ReJoyce ET" comprised FES-ET on a workstation, the Rehabilitation Joystick for Computerized Exercise (ReJoyce) with which participants played computer games associated with ADLs. Participants were block-randomized into group 1 receiving conventional ET first, followed by 1-month washout, and then ReJoyce ET and group 2 in reverse order. In all, 13 participants took part, 5 completing the study with both hands, such that both groups had a sample size of 9. Primary outcome measure: Action Research Arm Test (ARAT). Secondary outcome measures: grasp and pinch forces and the ReJoyce automated hand function test (RAHFT). Results. ARAT scores improved more after ReJoyce ET (13.0% +/- 9.8%) than after conventional ET (4.0% +/- 9.6%; F = 10.6, P < .01). RAHFT scores also improved more after ReJoyce ET (16.9% +/- 8.6%) than conventional ET (3.3% +/- 10.2%; F = 20.4, P < .01). Conclusions. FES-ET on a workstation, supervised over the Internet, is feasible and may be effective for patients who can meet the residual motor function requirements of our study.
C1 [Prochazka, Arthur] Univ Alberta, Ctr Neurosci, HMRC 507, Edmonton, AB T6G 2S2, Canada.
   [Galea, Mary] Univ Melbourne, Parkville, Vic 3052, Australia.
RP Prochazka, A (通讯作者)，Univ Alberta, Ctr Neurosci, HMRC 507, Edmonton, AB T6G 2S2, Canada.
EM arthur.prochazka@ualberta.ca
FU International Spinal Research Trust; Canadian Foundation for Innovation; Alberta Heritage Foundation for Medical Research; Canadian Institutes of Health Research; Victorian Neurotrauma Initiative
CR Agnew P, 1982, ARCH PHYS MED REHAB, V63, P269
   Anderson K, 2004, J NEUROTRAUM, V21, P1371, DOI 10.1089/neu.2004.21.1371
   [anonymous] , 2004, FITTING MODELS BIOL, V0, P0, DOI DOI 10.1002/PST.167
   Beekhuizen K, 2008, ARCH PHYS MED REHAB, V89, P602, DOI 10.1016/j.apmr.2007.11.021
   Beekhuizen K, 2005, NEUROREHAB NEURAL RE, V19, P33, DOI 10.1177/1545968305274517
   Bowman T, 2006, 2006 INTERNATIONAL WORKSHOP ON VIRTUAL REHABILITATION, V0, PP121, DOI 10.1109/IWVR.2006.1707539
   Carroll D, 1965, J CHRON DIS, V18, P479, DOI 10.1016/0021-9681(65)90030-5
   Chan M, 2009, NEUROREHAB NEURAL RE, V23, P357, DOI 10.1177/1545968308326428
   Cohen J, 1988, V2ND, V0, P0
   Drolet M, 1999, ARCH PHYS MED REHAB, V80, P791, DOI 10.1016/S0003-9993(99)90229-0
   Ellaway P, 2011, BRAIN RES BULL, V84, P343, DOI 10.1016/j.brainresbull.2010.08.007
   Fawcett J, 2007, SPINAL CORD, V45, P190, DOI 10.1038/sj.sc.3102007
   Gritsenko V, 2004, ARCH PHYS MED REHAB, V85, P881, DOI 10.1016/j.apmr.2003.08.094
   Kern H, 2010, NEUROREHAB NEURAL RE, V24, P709, DOI 10.1177/1545968310366129
   Kowalczewski J, 2009, UPPER EXTREMITY NEUR, V0, P0
   Kowalczewski J, 2007, ARCH PHYS MED REHAB, V88, P833, DOI 10.1016/j.apmr.2007.03.036
   Lee M, 2007, SPORTS MED, V37, P1, DOI 10.2165/00007256-200737010-00001
   Lo A, 2010, NEW ENGL J MED, V362, P1772, DOI 10.1056/NEJMoa0911341
   Lo A, 2009, NEUROREHAB NEURAL RE, V23, P775, DOI 10.1177/1545968309338195
   Lyle R, 1981, INT J REHABIL RES, V4, P483, DOI 10.1097/00004356-198112000-00001
   Prochazka A, 1997, ARCH PHYS MED REHAB, V78, P608, DOI 10.1016/S0003-9993(97)90426-3
   Rabadi M, 2006, ARCH PHYS MED REHAB, V87, P962, DOI 10.1016/j.apmr.2006.02.036
   Reinkensmeyer D, 2002, IEEE T NEUR SYS REH, V10, P102, DOI 10.1109/TNSRE.2002.1031978
   Simpson T, 2008, IEEE T BIO-MED ENG, V55, P2050, DOI 10.1109/TBME.2008.921161
   Stein R, 2009, TXB STEREOTACTIC FUN, V0, P3047
   Thrasher T, 2008, NEUROREHAB NEURAL RE, V22, P706, DOI 10.1177/1545968308317436
   Van DLJ, 1999, STROKE, V30, P2369, DOI 10.1161/01.STR.30.11.2369
   Vincent W, 1995, STAT KINESIOLOGY, V0, P0
   Wolf S, 2006, JAMA-J AM MED ASSOC, V296, P2095, DOI 10.1001/jama.296.17.2095
   Wuolle K, 1994, J HAND SURG-AM, V19A, P209, DOI 10.1016/0363-5023(94)90008-6
   Yozbatiran N, 2008, NEUROREHAB NEURAL RE, V22, P78, DOI 10.1177/1545968307305353
NR 31
TC 63
Z9 64
U1 1
U2 27
PU SAGE PUBLICATIONS INC
PI THOUSAND OAKS
PA 2455 TELLER RD, THOUSAND OAKS, CA 91320 USA
SN 1545-9683
EI 
J9 NEUROREHAB NEURAL RE
PD JUN 15
PY 2011
VL 25
IS 5
BP 412
EP 422
DI 10.1177/1545968310394869
PG 11
WC Clinical Neurology; Rehabilitation
SC Neurosciences & Neurology; Rehabilitation
GA 765NR
UT WOS:000290715500002
PM 21372246
ER

PT J
AU Whitall, Jill
   Waller, SM
   Sorkin, JD
   Forrester, LW
   Macko, RF
   Hanley, DF
   Goldberg, AP
   Luft, Andreas
AF Whitall, Jill
   Waller, Sandy
   Sorkin, John
   Forrester, Larry
   Macko, Richard
   Hanley, Daniel
   Goldberg, Andrew
   Luft, Andreas
TI Bilateral and Unilateral Arm Training Improve Motor Function Through Differing Neuroplastic Mechanisms: A Single-Blinded Randomized Controlled Trial
SO NEUROREHABILITATION AND NEURAL REPAIR
LA English
DT Article
DE rehabilitation; stroke; brain imaging; hemiparesis; neuroplasticity
ID induced movement therapy; upper extremity function; chronic stroke; rehabilitation; cortex; activation; recovery; hemiparesis; plasticity; impact
AB Background and Purpose. This randomized controlled trial tests the efficacy of bilateral arm training with rhythmic auditory cueing (BATRAC) versus dose-matched therapeutic exercises (DMTEs) on upper-extremity (UE) function in stroke survivors and uses functional magnetic resonance imaging (fMRI) to examine effects on cortical reorganization. Methods. A total of 111 adults with chronic UE paresis were randomized to 6 weeks (3x/week) of BATRAC or DMTE. Primary end points of UE assessments of Fugl-Meyer UE Test (FM) and modified Wolf Motor Function Test Time (WT) were performed 6 weeks prior to and at baseline, after training, and 4 months later. Pretraining and posttraining, fMRI for UE movement was evaluated in 17 BATRAC and 21 DMTE participants. Results. The improvements in UE function (BATRAC: FM Delta = 1.1 + 0.5, P = .03; WT Delta = -2.6 + 0.8, P < .00; DMTE: FM Delta = 1.9 + 0.4, P < .00; WT Delta = -1.6 + 0.7; P = .04) were comparable between groups and retained after 4 months. Satisfaction was higher after BATRAC than DMTE (P = .003). BATRAC led to significantly higher increase in activation in ipsilesional precentral, anterior cingulate and postcentral gyri, and supplementary motor area and contralesional superior frontal gyrus (P < .05). Activation change in the latter was correlated with improvement in the WMFT (P = .01). Conclusions. BATRAC is not superior to DMTE, but both rehabilitation programs durably improve motor function for individuals with chronic UE hemiparesis and with varied deficit severity. Adaptations in brain activation are greater after BATRAC than DMTE, suggesting that given similar benefits to motor function, these therapies operate through different mechanisms.
C1 [Whitall, Jill] Univ Maryland, Dept Phys Therapy & Rehabil Sci, Sch Med, Baltimore, MD 21201 USA.
   [Whitall, Jill; Waller, Sandy McCombe; Sorkin, John D.; Forrester, Larry W.; Macko, Richard F.; Hanley, Daniel F.; Goldberg, Andrew P.; Luft, Andreas] Baltimore Vet Affairs Med Ctr Geriatr Res, Baltimore, MD USA.
   [Hanley, Daniel F.] Johns Hopkins Univ, Baltimore, MD USA.
   [Luft, Andreas] Univ Zurich Hosp, CH-8091 Zurich, Switzerland.
RP Whitall, J (通讯作者)，Univ Maryland, Dept Phys Therapy & Rehabil Sci, Sch Med, 100 Penn St, Baltimore, MD 21201 USA.
EM jwhitall@som.umaryland.edu
FU NIDDR [H H133G010111]; Baltimore Veterans Administration Geriatrics Research, Education and Clinical Center (GRECC); DFG [SFB 550, C 12];  [P60AG12583]; NATIONAL INSTITUTE OF DIABETES AND DIGESTIVE AND KIDNEY DISEASES [P30DK079637] Funding Source: NIH RePORTER; NATIONAL INSTITUTE ON AGING [P30AG028747, P60AG012583] Funding Source: NIH RePORTER
CR Berglund K, 1986, SCAND J REHABIL MED, V18, P155
   Boake C, 2007, NEUROREHAB NEURAL RE, V21, P14, DOI 10.1177/1545968306291858
   Carey J, 2002, BRAIN, V125, P773, DOI 10.1093/brain/awf091
   Cauraugh J, 2002, STROKE, V33, P1589, DOI 10.1161/01.STR.0000016926.77114.A6
   Chan M, 2009, NEUROREHAB NEURAL RE, V23, P357, DOI 10.1177/1545968308326428
   Ciaramelli E, 2008, NEUROPSYCHOLOGIA, V46, P1828, DOI 10.1016/j.neuropsychologia.2008.03.022
   Desrosiers J, 2005, J REHABIL MED, V37, P353, DOI 10.1080/16501970510037096
   Donchin O, 2002, J NEUROPHYSIOL, V88, P3498, DOI 10.1152/jn.00335.2001
   Donchin O, 1998, NATURE, V395, P274, DOI 10.1038/26220
   Donchin O, 2001, EXP BRAIN RES, V140, P46, DOI 10.1007/s002210100784
   Dong Y, 2007, NEUROREHAB NEURAL RE, V21, P412, DOI 10.1177/1545968306298598
   Duncan PW, 2001, TOP STROKE REHABIL, V8, P19
   Duncan P, 1999, STROKE, V30, P2131, DOI 10.1161/01.STR.30.10.2131
   Ertelt D, 2007, NEUROIMAGE, V36, P0, DOI 10.1016/j.neuroimage.2007.03.043
   Filiatrault J, 1991, AM J OCCUP THER, V45, P806, DOI 10.5014/ajot.45.9.806
   French B, 2007, COCHRANE DB SYST REV, V0, P0, DOI DOI 10.1002/14651858.CD006073.pub2
   Fritz S, 2009, NEUROREHAB NEURAL RE, V23, P662, DOI 10.1177/1545968309335975
   Gauthier L, 2008, STROKE, V39, P1520, DOI 10.1161/STROKEAHA.107.502229
   Golay L, 2008, BEHAV BRAIN FUNCT, V4, P0, DOI 10.1186/1744-9081-4-43
   Grafton S, 2008, NEUROIMAGE, V39, P1383, DOI 10.1016/j.neuroimage.2007.09.062
   Hsueh I, 2008, NEUROREHAB NEURAL RE, V22, P737, DOI 10.1177/1545968308315999
   Juenger H, 2007, NEUROPEDIATRICS, V38, P130, DOI 10.1055/s-2007-985904
   Kreisel S, 2007, CEREBROVASC DIS, V23, P243, DOI 10.1159/000098323
   Lin K, 2009, NEUROREHAB NEURAL RE, V23, P160, DOI 10.1177/1545968308320642
   Loubinoux I, 2003, NEUROIMAGE, V20, P2166, DOI 10.1016/j.neuroimage.2003.08.017
   Luft A, 2004, JAMA-J AM MED ASSOC, V292, P1853, DOI 10.1001/jama.292.15.1853
   Masiero S, 2008, AGING CLIN EXP RES, V20, P103
   Mckeever W, 2004, LATERALITY, V9, P149, DOI 10.1080/13576500244000292
   Mudie M, 2001, NEUROREHAB NEURAL RE, V15, P129, DOI 10.1177/154596830101500206
   Norkin C, 1995, MEASUREMENT JOINT MO, Vsecond, P0
   Nudo R, 2003, J REHABIL MED, V35, P7, DOI 10.1080/16501960310010070
   Page S, 2009, NEUROREHAB NEURAL RE, V23, P382, DOI 10.1177/1545968308326427
   Pang M, 2006, ARCH PHYS MED REHAB, V87, P1, DOI 10.1016/j.apmr.2005.08.113
   Platz T, 2005, CLIN REHABIL, V19, P714, DOI 10.1191/0269215505cr904oa
   Renner C, 2005, J NEUROL SCI, V239, P25, DOI 10.1016/j.jns.2005.07.005
   Richards L, 2008, NEUROREHAB NEURAL RE, V22, P180, DOI 10.1177/1545968307305355
   Rijntjes M, 2005, NEUROREHAB NEURAL RE, V19, P238, DOI 10.1177/1545968305279205
   Sawaki L, 2008, NEUROREHAB NEURAL RE, V22, P505, DOI 10.1177/1545968308317531
   Schaechter J, 2004, PROG NEUROBIOL, V73, P61, DOI 10.1016/j.pneurobio.2004.04.001
   Shaughnessy M, 2005, J GERONTOL SOC AM, V45, P670
   Smith A, 2006, BRAIN RES, V1071, P165, DOI 10.1016/j.brainres.2005.11.084
   Stewart K, 2006, J NEUROL SCI, V244, P89, DOI 10.1016/j.jns.2006.01.005
   Stinear J, 2002, J PHYSIOL-LONDON, V543, P307, DOI 10.1113/jphysiol.2002.023986
   Stinear J, 2004, J CLIN NEUROPHYSIOL, V21, P426, DOI 10.1097/00004691-200411000-00006
   Stoykov M, 2009, NEUROREHAB NEURAL RE, V23, P945, DOI 10.1177/1545968309338190
   Taub E, 1993, ARCH PHYS MED REHAB, V74, P347
   Toyokura M, 1999, BRAIN RES BULL, V48, P211, DOI 10.1016/S0361-9230(98)00165-8
   Toyokura M, 2002, J NEUROIMAGING, V12, P172, DOI 10.1111/j.1552-6569.2002.tb00116.x
   Tzourio-mazoyer N, 2002, NEUROIMAGE, V15, P273, DOI 10.1006/nimg.2001.0978
   Van DLJ, 1999, STROKE, V30, P2369, DOI 10.1161/01.STR.30.11.2369
   Van PR, 2004, CLIN REHABIL, V18, P833, DOI 10.1191/0269215504cr843oa
   Volpe B, 2008, NEUROREHAB NEURAL RE, V22, P305, DOI 10.1177/1545968307311102
   Waller S, 2008, HUM MOVEMENT SCI, V27, P749, DOI 10.1016/j.humov.2008.03.006
   Waller S, 2008, NEUROREHABILITATION, V23, P29
   Waller S, 2005, CLIN REHABIL, V19, P544, DOI 10.1191/0269215505cr829oa
   Waller S, 2004, ARCH PHYS MED REHAB, V85, P1076, DOI 10.1016/j.apmr.2003.10.020
   Ward N, 2003, BRAIN, V126, P2476, DOI 10.1093/brain/awg245
   Whitall J, 2006, ARCH PHYS MED REHAB, V87, P656, DOI 10.1016/j.apmr.2006.02.004
   Whitall J, 2000, STROKE, V31, P2390, DOI 10.1161/01.STR.31.10.2390
   Wolf S, 2001, STROKE, V32, P1635, DOI 10.1161/01.STR.32.7.1635
   Wolf S, 2008, LANCET NEUROL, V7, P33, DOI 10.1016/S1474-4422(07)70294-6
   Wolf S, 2006, JAMA-J AM MED ASSOC, V296, P2095, DOI 10.1001/jama.296.17.2095
NR 62
TC 110
Z9 114
U1 0
U2 40
PU SAGE PUBLICATIONS INC
PI THOUSAND OAKS
PA 2455 TELLER RD, THOUSAND OAKS, CA 91320 USA
SN 1545-9683
EI 
J9 NEUROREHAB NEURAL RE
PD FEB 15
PY 2011
VL 25
IS 2
BP 118
EP 129
DI 10.1177/1545968310380685
PG 12
WC Clinical Neurology; Rehabilitation
SC Neurosciences & Neurology; Rehabilitation
GA 706AR
UT WOS:000286184900002
PM 20930212
ER

PT J
AU Lokk, J.
   Roghani, RS
   Delbari, A.
AF Lokk, J
   Roghani, R
   Delbari, A
TI Effect of methylphenidate and/or levodopa coupled with physiotherapy on functional and motor recovery after stroke - a randomized, double-blind, placebo-controlled trial
SO ACTA NEUROLOGICA SCANDINAVICA
LA English
DT Article
DE functional recovery; levodopa; methylphenidate; motor recovery; physiotherapy; stroke
ID fugl-meyer assessment; ischemic-stroke; promotes recovery; cortex injury; d-amphetamine; rehabilitation; performance; experience; pharmacotherapy; reliability
AB Objective - Amphetamine-like drugs are reported to enhance motor recovery and activities of daily living (ADL) in stroke rehabilitation, but results from trials with humans are inconclusive. This study is aimed at investigating whether levodopa (LD) and/or methylphenidate (MPH) in combination with physiotherapy could improve functional motor recovery and ADL in patients with stroke. Material and methods - A randomized, double-blind, placebo-controlled trial with ischemic stroke patients randomly allocated to one of four treatment groups of either MPH, LD or MPH+LD or placebo combined with physiotherapy was performed. Motor function, ADL, and stroke severity were assessed by Fugl-Meyer (FM), Barthel index (BI), and National Institute of Health Stroke Scale (NIHSS) at baseline, 15, 90, and 180 days respectively. Results - All participants showed recovery of motor function and ADL during treatment and at 6-month follow-up. There were slightly but significant differences in BI and NIHSS compared to placebo at the 6-month follow-up. Conclusion - Ischemic chronic stroke patients having MPH and/or LD in combination with physiotherapy showed a slight ADL and stroke severity improvement over time. Future studies should address the issue of the optimal therapeutic window and dosage of medications to identify those patients who would benefit most.
C1 [Roghani, R. Salman] Univ Social Welf & Rehabil, Dept Clin Sci, Tehran, Iran.
   [Delbari, A.] Univ Social Welf & Rehabil, Iranian Res Ctr Aging, Tehran, Iran.
   [Lokk, J.; Delbari, A.] Karolinska Inst, Dept Neurobiol Care Sci & Soc, Stockholm, Sweden.
RP Delbari, A (通讯作者)，B 62 Karolinska Inst, Huddinge Hosp, Dept Neurobiol Care Sci & Soc, Div Clin Geriatr, S-14183 Stockholm, Sweden.
EM Ahmad.Delbari@ki.se
FU Iranian Welfare Organization
CR Berthier M, 2003, AM J PHYS MED REHAB, V82, P725, DOI 10.1097/01.PHM.0000083668.48396.84
   Biel J, 1979, HDB PSYCHOPHARMACOLO, V0, P131
   Broeks J, 1999, DISABIL REHABIL, V21, P357
   Brott T, 1989, STROKE, V20, P871, DOI 10.1161/01.STR.20.7.871
   Collin C, 1988, DISABIL REHABIL, V10, P61
   Crisostomo E, 1988, ANN NEUROL, V23, P94, DOI 10.1002/ana.410230117
   Czlonkowska A, 2009, EXPERT OPIN PHARMACO, V10, P1249, DOI 10.1517/14656560902941972
   De WL, 2007, CLIN REHABIL, V21, P450, DOI 10.1177/0269215507074385
   Duncan P, 1983, PHYS THER, V63, P1606, DOI 10.1093/ptj/63.10.1606
   Feeney D, 1982, SCIENCE, V217, P855, DOI 10.1126/science.7100929
   Feeney D, 1985, PHYSIOL PSYCHOL, V13, P197
   Fischer U, 2005, STROKE, V36, P2121, DOI 10.1161/01.STR.0000182099.04994.fc
   Fuglmeyer A, 1975, SCAND J REHABIL MED, V7, P13
   Gladstone D, 2006, STROKE, V37, P179, DOI 10.1161/01.STR.0000195169.42447.78
   Gladstone D, 2002, NEUROREHAB NEURAL RE, V16, P232, DOI 10.1177/154596802401105171
   Gladstone D, 2000, CAN J NEUROL SCI, V27, P97
   Goldstein L, 2009, STROKE, V40, P0, DOI 10.1161/STROKEAHA.108.533703
   Goldstein L, 1990, STROKE, V21, P139
   Grade C, 1998, ARCH PHYS MED REHAB, V79, P1047, DOI 10.1016/S0003-9993(98)90169-1
   Hendricks H, 2002, ARCH PHYS MED REHAB, V83, P1629, DOI 10.1053/apmr.2002.35473
   Hovda D, 1984, BRAIN RES, V298, P358, DOI 10.1016/0006-8993(84)91437-9
   Hovda D, 1983, SOC NEUR ABSTR, V9, P1001
   Kempster P, 1989, J NEUROL NEUROSUR PS, V52, P718, DOI 10.1136/jnnp.52.6.718
   Kline A, 1994, PHARMACOL BIOCHEM BE, V48, P773, DOI 10.1016/0091-3057(94)90345-X
   Leonard B, 2004, HUM PSYCHOPHARM CLIN, V19, P151, DOI 10.1002/hup.579
   Losseff N, 2004, NEUROLOGICAL REHABIL, V0, P10
   Mahoney FI, 1965, MD STATE MED J, V14, P61
   Martinsson L, 2003, CEREBROVASC DIS, V16, P338, DOI 10.1159/000072555
   Muir K, 1996, STROKE, V27, P1817, DOI 10.1161/01.STR.27.10.1817
   Nutl J, 1984, CLIN NEUROPHARMACOL, V7, P35
   Paolucci S, 2006, CLIN EXP HYPERTENS, V28, P345, DOI 10.1080/10641960600549454
   Pariente J, 2001, ANN NEUROL, V50, P718, DOI 10.1002/ana.1257
   Platz T, 2005, RESTOR NEUROL NEUROS, V23, P271
   Resterneyer C, 2007, RESTOR NEUROL NEUROS, V25, P143
   Sawaki L, 2002, NEUROLOGY, V59, P1262, DOI 10.1212/WNL.59.8.1262
   Scheidtmann K, 2001, LANCET, V358, P787, DOI 10.1016/S0140-6736(01)05966-9
   Schmulling S, 1998, STROKE, V29, P1258, DOI 10.1161/01.STR.29.6.1258
   Sonde L, 2007, ACTA NEUROL SCAND, V115, P55, DOI 10.1111/j.1600-0404.2006.00728.x
   Sonde L, 2001, CEREBROVASC DIS, V12, P253, DOI 10.1159/000047712
   Sprigg N, 2007, J HUM HYPERTENS, V21, P616, DOI 10.1038/sj.jhh.1002205
   Sulter G, 1999, STROKE, V30, P1538, DOI 10.1161/01.STR.30.8.1538
   Sutton R, 1992, RESTOR NEUROL NEUROS, V4, P1, DOI 10.3233/RNN-1992-4101
   Tardy J, 2006, NEUROIMAGE, V33, P913, DOI 10.1016/j.neuroimage.2006.07.014
   Treig T, 2003, CLIN REHABIL, V17, P590, DOI 10.1191/0269215503cr653oa
   Walkerbatson D, 1995, STROKE, V26, P225
   Weimar C, 2002, STROKE, V33, P2053, DOI 10.1161/01.STR.0000022808.21776.BF
   *world MA, 2004, WORLD MED ASS DECL H, V0, P0
NR 47
TC 38
Z9 38
U1 0
U2 7
PU WILEY
PI HOBOKEN
PA 111 RIVER ST, HOBOKEN 07030-5774, NJ USA
SN 0001-6314
EI 
J9 ACTA NEUROL SCAND
PD APR 15
PY 2011
VL 123
IS 4
BP 266
EP 273
DI 10.1111/j.1600-0404.2010.01395.x
PG 8
WC Clinical Neurology
SC Neurosciences & Neurology
GA 728GR
UT WOS:000287863100006
PM 20569228
ER

PT J
AU Murayama, Takashi
   Numata, Kenji
   Kawakami, Takahiro
   Tosaka, Tomonari
   Oga, Masaru
   Oka, Nobuo
   Katano, Mihoko
   Takasugi, Jun
   Shimizu, Eiji
AF Murayama, Takashi
   Numata, Kenji
   Kawakami, Takahiro
   Tosaka, Tomonari
   Oga, Masaru
   Oka, Nobuo
   Katano, Mihoko
   Takasugi, Jun
   Shimizu, Eiji
TI Changes in the brain activation balance in motor-related areas after constraint-induced movement therapy; a longitudinal fMRI study
SO BRAIN INJURY
LA English
DT Article
DE Rehabilitation; constraint-induced movement therapy; functional recovery; brain activation; longitudinal change; reorganization
ID upper extremity function; cortical reorganization; functional recovery; stroke patient; forced-use; cortex; hand; network; rehabilitation; cerebellum
AB Primary objective: This study investigated the longitudinal changes in brain activation balance in motor-related areas after Constraint-Induced Movement Therapy (CIMT). Methods and procedures: The subjects included seven ischemic stroke patients with mild right hemiparesis. Eight normal subjects were also included. The patients underwent functional MRI and motor function tests (Fugl-Meyer Assessment; FMA, modified Wolf Motor Function Test; mWMFT) both before and immediately after CIMT and also after a 3-month follow-up. Results: The motor function test scores improved immediately after CIMT; moreover, these scores were either maintained or improved even at the 3-month follow-up. In a comparison of the chronological data of the contralaterality index of the affected hand movement, the cerebellar activity changed significantly to ipsilateral activation immediately after CIMT and thereafter the cerebellar activity further changed to ipsilateral activation at the 3-month follow-up. A correlation was observed among the contralateral activation, FMA and mWMFT scores in SM1 and the ipsilateral activation and in the mWMFT scores in the cerebellum at the 3-month follow-up examinations. Conclusion: The participation of the contralateral SM1 and the ipsilateral cerebellum is thus considered to play an important role in the satisfactory recovery of the motor function after CIMT intervention.
C1 [Murayama, Takashi] Chiba Rehabil Ctr, Dept Phys Therapy Adult, Midori Ku, Chiba 2660005, Japan.
   [Murayama, Takashi; Takasugi, Jun; Shimizu, Eiji] Chiba Univ, Grad Sch Med, Dept Cognit Behav Physiol, Chiba, Japan.
   [Numata, Kenji] Ibaraki Prefectural Univ Hlth Sci Hosp, Dept Phys Therapy, Ibaraki, Japan.
   [Oga, Masaru] Ibaraki Prefectural Univ Hlth Sci Hosp, Dept Rehabil Med, Ibaraki, Japan.
   [Oka, Nobuo; Katano, Mihoko] Chiba Ryogo Ctr, Chiba, Japan.
   [Takasugi, Jun] Chiba Prefectural Univ Hlth Sci, Fac Hlth Care Sci, Dept Rehabil Sci, Chiba, Japan.
RP Murayama, T (通讯作者)，Chiba Rehabil Ctr, Dept Phys Therapy Adult, Midori Ku, 1-45-2 Hondachou, Chiba 2660005, Japan.
EM takashi.murayama@chiba-reha.jp
CR Askim T, 2009, NEUROREHAB NEURAL RE, V23, P295, DOI 10.1177/1545968308322840
   Bonifer N, 2005, ARCH PHYS MED REHAB, V86, P1867, DOI 10.1016/j.apmr.2005.04.002
   Butefisch C, 2006, J PHYSIOL-PARIS, V99, P437, DOI 10.1016/j.jphysparis.2006.03.001
   Calautti C, 2001, STROKE, V32, P2534, DOI 10.1161/hs1101.097401
   Calautti C, 2007, NEUROIMAGE, V34, P322, DOI 10.1016/j.neuroimage.2006.08.026
   Cao Y, 1998, STROKE, V29, P112, DOI 10.1161/01.STR.29.1.112
   Carey J, 2002, BRAIN, V125, P773, DOI 10.1093/brain/awf091
   Carey L, 2006, NEUROREHAB NEURAL RE, V20, P24, DOI 10.1177/1545968305283053
   Chollet F, 1991, ANN NEUROL, V29, P63, DOI 10.1002/ana.410290112
   Cramer S, 1999, J NEUROPHYSIOL, V81, P383, DOI 10.1152/jn.1999.81.1.383
   Dechaumontpalacs , 2008, NEUROREHAB NEURAL RE, V22, P288
   Dong Y, 2006, STROKE, V37, P1552, DOI 10.1161/01.STR.0000221281.69373.4e
   Doyon J, 2003, NEUROPSYCHOLOGIA, V41, P252, DOI 10.1016/S0028-3932(02)00158-6
   Dromerick A, 2000, STROKE, V31, P2984, DOI 10.1161/01.STR.31.12.2984
   Feydy A, 2002, STROKE, V33, P1610, DOI 10.1161/01.STR.0000017100.68294.52
   Fuglmeyer A, 1975, SCAND J REHABIL MED, V7, P13
   Fuji Y, 2003, J NEUROSURG, V98, P64, DOI 10.3171/jns.2003.98.1.0064
   Jaillard A, 2005, BRAIN, V128, P1122, DOI 10.1093/brain/awh456
   Jang S, 2003, NEUROREPORT, V14, P1305, DOI 10.1097/01.wnr.0000078700.79393.09
   Johansen-berg H, 2002, BRAIN, V125, P2731, DOI 10.1093/brain/awf282
   Johansen-berg H, 2002, P NATL ACAD SCI USA, V99, P14518, DOI 10.1073/pnas.222536799
   Kim Y, 2004, YONSEI MED J, V45, P241, DOI 10.3349/ymj.2004.45.2.241
   Levy C, 2001, AM J PHYS MED REHAB, V80, P4, DOI 10.1097/00002060-200101000-00003
   Loubinoux I, 2003, NEUROIMAGE, V20, P2166, DOI 10.1016/j.neuroimage.2003.08.017
   Maldjian J, 2003, NEUROIMAGE, V19, P1233, DOI 10.1016/S1053-8119(03)00169-1
   Marshall R, 2000, STROKE, V31, P656, DOI 10.1161/01.STR.31.3.656
   Middleton F, 1998, TRENDS NEUROSCI, V21, P367, DOI 10.1016/S0166-2236(98)01330-7
   Morris D, 2001, ARCH PHYS MED REHAB, V82, P750, DOI 10.1053/apmr.2001.23183
   Oldfield R, 1971, NEUROPSYCHOLOGIA, V9, P97, DOI 10.1016/0028-3932(71)90067-4
   Page S, 2004, ARCH PHYS MED REHAB, V85, P14, DOI 10.1016/S0003-9993(03)00481-7
   Ploughman M, 2004, ARCH PHYS MED REHAB, V85, P1417, DOI 10.1016/j.apmr.2004.01.018
   Ramnani N, 2000, J NEUROPHYSIOL, V84, P3026, DOI 10.1152/jn.2000.84.6.3026
   Rao S, 1996, J CEREBR BLOOD F MET, V16, P1250, DOI 10.1097/00004647-199611000-00020
   Rossini PM, 2007, EURA MEDICOPHYS, V43, P241
   Schaechter J, 2002, NEUROREHAB NEURAL RE, V16, P326, DOI 10.1177/154596830201600403
   Schaechter J, 2004, PROG NEUROBIOL, V73, P61, DOI 10.1016/j.pneurobio.2004.04.001
   Shibasaki H, 1993, BRAIN, V116, P1387, DOI 10.1093/brain/116.6.1387
   Small S, 2002, BRAIN, V125, P1544, DOI 10.1093/brain/awf148
   Szaflarski J, 2006, ARCH PHYS MED REHAB, V87, P1052, DOI 10.1016/j.apmr.2006.04.018
   Taub E, 1993, ARCH PHYS MED REHAB, V74, P347
   Thickbroom G, 2003, NEUROIMAGE, V18, P670, DOI 10.1016/S1053-8119(02)00055-1
   Tombari D, 2004, NEUROIMAGE, V23, P827, DOI 10.1016/j.neuroimage.2004.07.058
   Van DLJ, 1999, STROKE, V30, P2369, DOI 10.1161/01.STR.30.11.2369
   Ward N, 2006, NEUROREHAB NEURAL RE, V20, P398, DOI 10.1177/1545968306286322
   Ward N, 2003, BRAIN, V126, P1430, DOI 10.1093/brain/awg145
   Ward N, 2003, BRAIN, V126, P2476, DOI 10.1093/brain/awg245
   Wilke M, 2007, J NEUROSCI METH, V163, P128, DOI 10.1016/j.jneumeth.2007.01.026
   Wittenberg G, 2003, NEUROREHAB NEURAL RE, V17, P48, DOI 10.1177/0888439002250456
   Wolf S, 2005, NEUROREHAB NEURAL RE, V19, P194, DOI 10.1177/1545968305276663
   Wolf S, 2008, LANCET NEUROL, V7, P33, DOI 10.1016/S1474-4422(07)70294-6
   Wolf S, 2006, JAMA-J AM MED ASSOC, V296, P2095, DOI 10.1001/jama.296.17.2095
NR 51
TC 13
Z9 20
U1 1
U2 13
PU TAYLOR & FRANCIS LTD
PI ABINGDON
PA 2-4 PARK SQUARE, MILTON PARK, ABINGDON OR14 4RN, OXON, ENGLAND
SN 0269-9052
EI 
J9 BRAIN INJURY
PD OCT 15
PY 2011
VL 25
IS 11
BP 1047
EP 1057
DI 10.3109/02699052.2011.607785
PG 11
WC Neurosciences; Rehabilitation
SC Neurosciences & Neurology; Rehabilitation
GA 829WC
UT WOS:000295614900003
PM 21879799
ER

PT J
AU Maeshima, Shinichiro
   Osawa, Aiko
   Nishio, Daisuke
   Hirano, Yoshitake
   Takeda, Koji
   Kigawa, Hiroshi
   Sankai, Yoshiyuki
AF Maeshima, Shinichiro
   Osawa, Aiko
   Nishio, Daisuke
   Hirano, Yoshitake
   Takeda, Koji
   Kigawa, Hiroshi
   Sankai, Yoshiyuki
TI Efficacy of a hybrid assistive limb in post-stroke hemiplegic patients: a preliminary report
SO BMC NEUROLOGY
LA English
DT Article
ID stroke
AB Background: Robotic devices are expected to be widely used in various applications including support for the independent mobility of the elderly with muscle weakness and people with impaired motor function as well as support for nursing care that involves heavy laborious work. We evaluated the effects of a hybrid assistive limb robot suit on the gait of stroke patients undergoing rehabilitation. Methods: The study group comprised 16 stroke patients with severe hemiplegia. All patients underwent gait training. Four patients required assistance, and 12 needed supervision while walking. The stride length, walking speed and physiological cost index on wearing the hybrid assistive limb suit and a knee-ankle-foot orthosis were compared. Results: The hybrid assistive limb suit increased the stride length and walking speed in 4 of 16 patients. The patients whose walking speed decreased on wearing the hybrid assistive limb suit either had not received sufficient gait training or had an established gait pattern with a knee-ankle-foot orthosis using a quad cane. The physiological cost index increased after wearing the hybrid assistive limb suit in 12 patients, but removal of the suit led to a decrease in the physiological cost index values to equivalent levels prior to the use of the suit. Conclusions: Although the hybrid assistive limb suit is not useful for all hemiplegic patients, it may increase the walking speed and affect the walking ability. Further investigation would clarify its indication for the possibility of gait training.
C1 [Maeshima, Shinichiro; Osawa, Aiko] Saitama Med Univ, Int Med Ctr, Hidaka, Japan.
   [Nishio, Daisuke; Hirano, Yoshitake; Takeda, Koji; Kigawa, Hiroshi] Hanno Seiwa Hosp, Rehabil Ctr, Hanno, Japan.
   [Sankai, Yoshiyuki] Univ Tsukuba, Grad Sch Syst & Informat Engn, Tsukuba, Ibaraki, Japan.
RP Maeshima, S (通讯作者)，Saitama Med Univ, Int Med Ctr, Hidaka, Japan.
EM maeshima@saitama-med.ac.jp
CR Banala S, 2009, IEEE T NEUR SYS REH, V17, P2, DOI 10.1109/TNSRE.2008.2008280
   Daly J, 2005, J REHABIL RES DEV, V42, P723, DOI 10.1682/JRRD.2005.02.0048
   Finley FR, 1970, ARCH PHYS MED REHABIL, V51, P423
   Hachisuka K, 2010, BRAIN AND NERVE (TOKYO), V62, P133
   Hidler J, 2005, TOP STROKE REHABIL, V12, P22, DOI 10.1310/RYT5-62N4-CTVX-8JTE
   Hornby T, 2008, STROKE, V39, P1786, DOI 10.1161/STROKEAHA.107.504779
   Kawamoto H, 2005, ADV ROBOTICS, V19, P717, DOI 10.1163/1568553054455103
   Kawamoto H, 2009, IEEE ENG MED BIO, V0, PP5038, DOI 10.1109/IEMBS.2009.5333698
   Krebs HI, 1998, IEEE TRANS REHABIL ENG, V6, P75, DOI 10.1109/86.662623
   Lee S, 2005, ADV ROBOTICS, V19, P773, DOI 10.1163/1568553054455095
   Macgregor J, 1979, P 3 INT S AMB MON, V0, P29
   Maeshima S, 2003, AM J PHYS MED REHAB, V82, P456, DOI 10.1097/01.PHM.0000069195.87219.E0
   Muraki I, 2008, CEREBROVASC DIS, V25, P234, DOI 10.1159/000113861
   Shimizu H, 2009, KOBE J MED SCI, V55, P0
   Volpe B, 2000, NEUROLOGY, V54, P1938, DOI 10.1212/WNL.54.10.1938
   Yamanaka T, 2004, TOP STROKE REHABIL, V11, P6
NR 16
TC 46
Z9 49
U1 1
U2 25
PU BMC
PI LONDON
PA CAMPUS, 4 CRINAN ST, LONDON N1 9XW, ENGLAND
SN 
EI 
J9 BMC NEUROL
PD SEP 27
PY 2011
VL 11
IS 
BP 
EP 
DI 10.1186/1471-2377-11-116
PG 6
WC Clinical Neurology
SC Neurosciences & Neurology
GA 839ON
UT WOS:000296377400001
PM 21943320
ER

PT J
AU Kakuda, Wataru
   Abo, Masahiro
   Kobayashi, Kazushige
   Takagishi, Toshimitsu
   Momosaki, Ryo
   Yokoi, Aki
   Fukuda, Akiko
   Ito, Hiroshi
   Tominaga, Ayumi
AF Kakuda, Wataru
   Abo, Masahiro
   Kobayashi, Kazushige
   Takagishi, Toshimitsu
   Momosaki, Ryo
   Yokoi, Aki
   Fukuda, Akiko
   Ito, Hiroshi
   Tominaga, Ayumi
TI Baseline Severity of Upper Limb Hemiparesis Influences the Outcome of Low-Frequency rTMS Combined With Intensive Occupational Therapy in Patients Who Have Had a Stroke
SO PM&R
LA English
DT Article
ID transcranial magnetic stimulation; induced movement therapy; upper extremity function; motor function-test; cortical reorganization; poststroke patient; controlled trial; reliability; guideline
AB Objective: To clarify whether the efficacy of combined low-frequency repetitive transcranial magnetic stimulation (rTMS) and intensive occupational therapy (OT) depends on baseline severity of upper limb hemiparesis after stroke. Design: Retrospective comparative study. Setting: Department of Rehabilitation Medicine at a university hospital. Subjects: Fifty-two patients who had sustained a stroke and had upper limb hemiparesis (age: 57 +/- 13 years; time after onset: 50 +/- 33 months). Based on the Brunnstrom stage for hand-fingers at admission, patients were divided into a Stage 3 group (n = 13), a Stage 4 group (n = 20), and a Stage 5 group (n = 19). Interventions: During a 15-day hospitalization, each patient underwent 22 sessions of 20-minute low-frequency rTMS that was applied to the non-lesional hemisphere and 120 minutes of intensive OT (one-on-one training and self-training). Main outcome measures: Motor function of the affected upper limb was evaluated with the Fugl-Meyer Assessment and the Wolf Motor Function Test (WMFT) on the days of admission and discharge. WMFT performance time data were log-transformed. Results: The Fugl-Meyer Assessment score increased significantly in all patients (from 40.2 +/- 12.2 to 43.4 +/- 11.8 points, P < .001), but the score increase was significantly larger in the Stage 4 group than in the other two groups (2.1 +/- 2.3 points in the Stage 3 group, 5.1 +/- 2.9 points in the Stage 4 group, and 2.3 +/- 1.8 points in the Stage 5 group, all P < .05). Similarly, the WMFT performance time decreased significantly in all patients (from 3.27 +/- 0.90 to 2.96 +/- 1.10, P < .001), but the difference in the extent of the decrease was significant between Stage 3 and Stage 4 groups and between Stage 3 and Stage 5 groups (0.04 +/- 0.07 in the Stage 3 group, 0.41 +/- 0.29 in the Stage 4 group, and 0.35 +/- 0.31 in the Stage 5 group, all P < .01). Conclusions: Our 15-day protocol of low-frequency rTMS and intensive OT is potentially promising in improving motor function of the affected upper limb. The extent of motor improvement by the intervention seemed to be influenced by the severity of upper limb hemiparesis at study entry. PM R 2011;3:516-522
C1 [Abo, Masahiro] Jikei Univ, Sch Med, Dept Rehabil Med, Minato Ku, Tokyo 1058461, Japan.
RP Abo, M (通讯作者)，Jikei Univ, Sch Med, Dept Rehabil Med, Minato Ku, 3-25-8 Nishi Shimbashi, Tokyo 1058461, Japan.
EM abo@jikei.ac.jp
FU Japan Society for the Promotion of Science
CR Fregni F, 2006, STROKE, V37, P2115, DOI 10.1161/01.STR.0000231390.58967.6b
   Gladstone D, 2002, NEUROREHAB NEURAL RE, V16, P232, DOI 10.1177/154596802401105171
   Kakuda W, 2010, INT J REHABIL RES, V33, P339, DOI 10.1097/MRR.0b013e32833cdf10
   Kakuda W, 2010, DISABIL REHABIL, V32, P801, DOI 10.3109/09638280903295474
   Levy C, 2001, AM J PHYS MED REHAB, V80, P4, DOI 10.1097/00002060-200101000-00003
   Liepert J, 2000, STROKE, V31, P1210, DOI 10.1161/01.STR.31.6.1210
   Mansur C, 2005, NEUROLOGY, V64, P1802, DOI 10.1212/01.WNL.0000161839.38079.92
   Morris D, 2001, ARCH PHYS MED REHAB, V82, P750, DOI 10.1053/apmr.2001.23183
   Platz T, 2005, CLIN REHABIL, V19, P404, DOI 10.1191/0269215505cr832oa
   Takeuchi N, 2005, STROKE, V36, P2681, DOI 10.1161/01.STR.0000189658.51972.34
   Wassermann E, 1998, EVOKED POTENTIAL, V108, P1, DOI 10.1016/S0168-5597(97)00096-8
   Wolf S, 2001, STROKE, V32, P1635, DOI 10.1161/01.STR.32.7.1635
   Wolf S, 2006, JAMA-J AM MED ASSOC, V296, P2095, DOI 10.1001/jama.296.17.2095
NR 13
TC 14
Z9 16
U1 0
U2 2
PU ELSEVIER SCIENCE INC
PI NEW YORK
PA 360 PARK AVE SOUTH, NEW YORK, NY 10010-1710 USA
SN 1934-1482
EI 
J9 PM&R
PD JUN 15
PY 2011
VL 3
IS 6
BP 516
EP 522
DI 10.1016/j.pmrj.2011.02.015
PG 7
WC Rehabilitation; Sport Sciences
SC Rehabilitation; Sport Sciences
GA 961BA
UT WOS:000305437700003
PM 21665163
ER

PT J
AU Hesse, Stefan
   Waldner, Andreas
   Mehrholz, Jan
   Tomelleri, Christopher
   Pohl, Michael
   Werner, Cordula
AF Hesse, Stefan
   Waldner, Andreas
   Mehrholz, Jan
   Tomelleri, Christopher
   Pohl, Michael
   Werner, Cordula
TI Combined Transcranial Direct Current Stimulation and Robot-Assisted Arm Training in Subacute Stroke Patients: An Exploratory, Randomized Multicenter Trial
SO NEUROREHABILITATION AND NEURAL REPAIR
LA English
DT Article
DE neuroplasticty; stroke rehabilitation; transcranial direct current stimulation; robotic training; upper extremity
ID noninvasive cortical stimulation; brain-stimulation; motor function; functional recovery; magnetic stimulation; excitability; improve; therapy; cortex; polarization
AB Background. No rehabilitation intervention has effectively improved functional use of the arm and hand in patients with severe upper limb paresis after stroke. Pilot studies suggest the potential for transcranial direct current stimulation and bilateral robotic training to enhance gains. Objective. In a double-blind, randomized trial the combination of these interventions was tested. Methods. This study randomized 96 patients with an ischemic supratentorial lesion of 3 to 8 weeks' duration with severe impairment of motor control with a Fugl-Meyer score (FMS) for the upper limb < 18 into 3 groups. For 6 weeks, group A received anodal stimulation of the lesioned hemisphere, group B received cathodal stimulation of the nonlesioned side for 20 minutes at 2.0 mA, and group C received sham stimulation. The electrodes were placed over the hand area and above the contralateral orbit. Contemporaneously, the subjects practiced 400 repetitions each of 2 different bilateral movements on a robotic assistive device. Results. The groups were matched at onset. The FMS improved in all patients at 6 weeks (P < .001). No between-group differences were found; initial versus finish FMS scores were 7.8 +/- 3.8 versus 19.1 +/- 14.4 in group A, 7.9 +/- 3.4 versus 18.8 +/- 10.5 in group B, and 8.2 +/- 4.4 versus 19.2 +/- 15.0 in group C. No significant changes between groups were present at 3 months. Conclusions. Neither anodal nor cathodal transcranial direct current stimulation enhanced the effect of bilateral arm training in this exploratory trial of patients with cortical involvement and severe weakness. Unilateral hand training and upregulation of the nonlesioned hemisphere might also be tried in this population.
C1 [Hesse, Stefan] Charite, Dept Neurol Rehabil, D-13507 Berlin, Germany.
   [Waldner, Andreas; Tomelleri, Christopher] Villa Melitta, Neurol Rehabil, Bolzano, Italy.
   [Mehrholz, Jan; Pohl, Michael] Klin Bavaria, Kreischa, Germany.
RP Hesse, S (通讯作者)，Charite, Dept Neurol Rehabil, Muhle 5-7, D-13507 Berlin, Germany.
EM s.hesse@medicalpark.de
FU Verein zur Forderung der Hirnforschung und Rehabilitation e.V. [NCT 00407667]
CR Adkins-muir D, 2003, NEUROL RES, V25, P780, DOI 10.1179/016164103771953853
   Bamford J, 1991, LANCET, V337, P1521, DOI 10.1016/0140-6736(91)93206-O
   Boggio P, 2007, RESTOR NEUROL NEUROS, V25, P123
   Bolognini N, 2009, J NEUROENG REHABIL, V6, P0, DOI 10.1186/1743-0003-6-8
   Bradnam L, 2010, J NEUROPHYSIOL, V103, P2382, DOI 10.1152/jn.01046.2009
   Celnik P, 2009, STROKE, V40, P1764, DOI 10.1161/STROKEAHA.108.540500
   Dimyan M, 2010, NEUROREHAB NEURAL RE, V24, P125, DOI 10.1177/1545968309345270
   Dobkin B, 2009, CURR OPIN NEUROL, V22, P563, DOI 10.1097/WCO.0b013e3283314b11
   Edwards D, 2009, RESTOR NEUROL NEUROS, V27, P199, DOI 10.3233/RNN-2009-0470
   Emara T, 2010, EUR J NEUROL, V17, P1203, DOI 10.1111/j.1468-1331.2010.03000.x
   Erb WH, 1886, HDB ELEKTROTHERAPIE, V0, P0
   Filiatrault J, 1991, AM J OCCUP THER, V45, P806, DOI 10.5014/ajot.45.9.806
   Floel A, 2008, J COGNITIVE NEUROSCI, V20, P1415, DOI 10.1162/jocn.2008.20098
   Fregni F, 2005, NEUROREPORT, V16, P1551, DOI 10.1097/01.wnr.0000177010.44602.5e
   Hesse S, 2007, RESTOR NEUROL NEUROS, V25, P9
   Hesse S, 2005, STROKE, V36, P1960, DOI 10.1161/01.STR.0000177865.37334.ce
   Hesse S, 2003, ARCH PHYS MED REHAB, V84, P915, DOI 10.1016/S0003-9993(02)04954-7
   Hummel F, 2005, BRAIN, V128, P490, DOI 10.1093/brain/awh369
   Iyer M, 2005, NEUROLOGY, V64, P872, DOI 10.1212/01.WNL.0000152986.07469.E9
   Kang E, 2009, RESTOR NEUROL NEUROS, V27, P645, DOI 10.3233/RNN-2009-0514
   Kolominsky-rabas P, 2001, STROKE, V32, P2735, DOI 10.1161/hs1201.100209
   Kwakkel G, 2004, RESTOR NEUROL NEUROS, V22, P281
   Kwakkel G, 2008, NEUROREHAB NEURAL RE, V22, P111, DOI 10.1177/1545968307305457
   Lindenberg R, 2010, NEUROLOGY, V75, P2176, DOI 10.1212/WNL.0b013e318202013a
   Lo A, 2010, NEW ENGL J MED, V362, P1772, DOI 10.1056/NEJMoa0911341
   Mehrholz J, 2008, COCHRANE DB SYST REV, V0, P0, DOI DOI 10.1002/14651858.CD006676.pub2
   Monte-silva K, 2010, J NEUROPHYSIOL, V103, P1735, DOI 10.1152/jn.00924.2009
   Nagayoshi M, 2007, JOURNAL OF UOEH, V29, P407
   Nakamura H, 1996, NEUROSCI LETT, V210, P45, DOI 10.1016/0304-3940(96)12659-8
   Nitsche M, 2001, NEUROLOGY, V57, P1899, DOI 10.1212/WNL.57.10.1899
   Nitsche M, 2003, J COGNITIVE NEUROSCI, V15, P619, DOI 10.1162/089892903321662994
   Nitsche M, 2000, J PHYSIOL-LONDON, V527, P633, DOI 10.1111/j.1469-7793.2000.t01-1-00633.x
   Nowak D, 2009, NEUROREHAB NEURAL RE, V23, P641, DOI 10.1177/1545968309336661
   Perez M, 2009, J PHYSIOL-LONDON, V587, P725, DOI 10.1113/jphysiol.2008.166926
   Platz T, 2005, CLIN REHABIL, V19, P404, DOI 10.1191/0269215505cr832oa
   Platz T, 2004, RESTOR NEUROL NEUROS, V22, P301
   Platz T, 2005, ARM ARM REHABILITATI, V0, P0
   Plautz E, 2003, NEUROL RES, V25, P801, DOI 10.1179/016164103771953880
   Taub E, 1993, ARCH PHYS MED REHAB, V74, P347
   Vines B, 2008, BMC NEUROSCI, V9, P0, DOI 10.1186/1471-2202-9-103
   Wade D, 1992, MEASUREMENT NEUROLOG, V0, P0
   Williams J, 2010, PHYS THER, V90, P398, DOI 10.2522/ptj.20090075
   Wolf S, 2010, STROKE, V41, P2309, DOI 10.1161/STROKEAHA.110.588723
NR 43
TC 162
Z9 175
U1 2
U2 35
PU SAGE PUBLICATIONS INC
PI THOUSAND OAKS
PA 2455 TELLER RD, THOUSAND OAKS, CA 91320 USA
SN 1545-9683
EI 
J9 NEUROREHAB NEURAL RE
PD NOV-DEC 15
PY 2011
VL 25
IS 9
BP 838
EP 846
DI 10.1177/1545968311413906
PG 9
WC Clinical Neurology; Rehabilitation
SC Neurosciences & Neurology; Rehabilitation
GA 832KA
UT WOS:000295802400006
PM 21825004
ER

PT J
AU Ishida, Akimasa
   Tamakoshi, Keigo
   Hamakawa, Michiru
   Shimada, Haruka
   Nakashima, Hiroki
   Masuda, Tadashi
   Hida, Hideki
   Ishida, Kazuto
AF Ishida, Akimasa
   Tamakoshi, Keigo
   Hamakawa, Michiru
   Shimada, Haruka
   Nakashima, Hiroki
   Masuda, Tadashi
   Hida, Hideki
   Ishida, Kazuto
TI Early onset of forced impaired forelimb use causes recovery of forelimb skilled motor function but no effect on gross sensory-motor function after capsular hemorrhage in rats
SO BEHAVIOURAL BRAIN RESEARCH
LA English
DT Article
DE Forced use; Intracerebral hemorrhage; Rehabilitation; Forelimb function; Reaching; Corticospinal tract; Recovery
ID induced movement therapy; use-dependent exaggeration; intracerebral hemorrhage; neurotrophic factor; chronic stroke; brain-injury; gene-expression; upper extremity; rehabilitation; mechanism
AB Intensive use of the impaired forelimb promotes behavioral recovery and induces plastic changes of the central nervous system after stroke. However, the optimal onset of intensive use treatment after stroke is controversial. In this study, we investigated whether early forced impaired limb use (FLU) initiated 24 h after intracerebral hemorrhage (ICH) of the internal capsule affected behavioral recovery and histological damage. Rats were subjected to ICH via low-dose collagenase infusion or sham stroke. One day after surgery, the ipsilateral forelimbs of half of the ICH and sham rats were casted for a week to induce the use of their contralateral forelimbs. Behavioral assessments were performed on days 10-12 and 26-28 after the surgery and followed by histological assessments. Improvements in skilled reaching and coordinated stepping function were found in the FLU-treated group in comparison with the untreated group after ICH. Additionally, FLU-treated ICH animals showed more normal and precise reaching and stepping movements as compared with ICH control animals. In contrast, FLU did not have a significant impact on gross sensory-motor functions such as the motor deficit score, contact placing response and spontaneous usage of the impaired paw. The volume of tissue lost and the number of spared corticospinal neurons in lesioned motor cortex were not affected by early FLU after ICH. These findings demonstrate the efficacy of early focused use of an impaired limb after internal capsule hemorrhage. (C) 2011 Elsevier B.V. All rights reserved.
C1 [Ishida, Kazuto] Nagoya Univ, Grad Sch Med, Program Phys & Occupat Therapy, Dept Phys Therapy,Higashi Ku, Aichi 4618673, Japan.
   [Ishida, Akimasa; Masuda, Tadashi; Hida, Hideki] Nagoya City Univ, Grad Sch Med, Dept Neurophysiol & Brain Sci, Aichi 4678601, Japan.
RP Ishida, K (通讯作者)，Nagoya Univ, Grad Sch Med, Program Phys & Occupat Therapy, Dept Phys Therapy,Higashi Ku, 1-1-20 Daikominami, Aichi 4618673, Japan.
EM ishida@met.nagoya-u.ac.jp
FU Japan Society for the Promotion of Science [22500456]; Grants-in-Aid for Scientific Research [22500456] Funding Source: KAKEN
CR Altumbabic M, 1998, STROKE, V29, P1917, DOI 10.1161/01.STR.29.9.1917
   Auriat A, 2010, BEHAV BRAIN RES, V214, P42, DOI 10.1016/j.bbr.2010.04.025
   Bland S, 2001, BEHAV BRAIN RES, V126, P33, DOI 10.1016/S0166-4328(01)00243-1
   Bland S, 2000, STROKE, V31, P1144, DOI 10.1161/01.STR.31.5.1144
   Carmichael S, 2005, EXP NEUROL, V193, P291, DOI 10.1016/j.expneurol.2005.01.004
   Cohen A, 2003, J NEUROCHEM, V85, P299, DOI 10.1046/j.1471-4159.2003.01657.x
   Comelli M, 1993, NEUROSCIENCE, V55, P473, DOI 10.1016/0306-4522(93)90517-J
   Corbetta D, 2010, EUR J PHYS REHAB MED, V46, P537
   Cramer S, 2008, ANN NEUROL, V63, P272, DOI 10.1002/ana.21393
   Debow S, 2004, CAN J PHYSIOL PHARM, V82, P231, DOI 10.1139/Y04-013
   Debow S, 2003, STROKE, V34, P1021, DOI 10.1161/01.STR.0000063374.89732.9F
   Dirnagl U, 1999, TRENDS NEUROSCI, V22, P391, DOI 10.1016/S0166-2236(99)01401-0
   Fang P, 2010, STROKE, V41, P544, DOI 10.1161/STROKEAHA.109.572073
   Garcia-alias G, 2009, NAT NEUROSCI, V12, P1145, DOI 10.1038/nn.2377
   Humm J, 1999, EXP NEUROL, V157, P349, DOI 10.1006/exnr.1999.7061
   Humm J, 1998, BRAIN RES, V783, P286, DOI 10.1016/S0006-8993(97)01356-5
   Imamura N, 2003, NEUROSCI RES, V46, P289, DOI 10.1016/S0168-0102(03)00065-8
   Ishida A, 2011, J NEUROSCI RES, V89, P457, DOI 10.1002/jnr.22566
   Kazui S, 1997, STROKE, V28, P2370, DOI 10.1161/01.STR.28.12.2370
   Kozlowski D, 1996, J NEUROSCI, V16, P4776
   Maclellan C, 2011, NEUROREHAB NEURAL RE, V25, P477, DOI 10.1177/1545968310395602
   Maier I, 2008, J NEUROSCI, V28, P9386, DOI 10.1523/JNEUROSCI.1697-08.2008
   Masuda T, 2007, NEUROSCI LETT, V425, P114, DOI 10.1016/j.neulet.2007.08.039
   Masuda T, 2007, J NEUROSCI RES, V85, P213, DOI 10.1002/jnr.21089
   Metz G, 2002, J NEUROSCI METH, V115, P169, DOI 10.1016/S0165-0270(02)00012-2
   Metz G, 2000, BEHAV BRAIN RES, V116, P111, DOI 10.1016/S0166-4328(00)00245-X
   Muller H, 2008, STROKE, V39, P1012, DOI 10.1161/STROKEAHA.107.495069
   Nudo R, 1996, SCIENCE, V272, P1791, DOI 10.1126/science.272.5269.1791
   Page S, 2004, ARCH PHYS MED REHAB, V85, P14, DOI 10.1016/S0003-9993(03)00481-7
   Park J, 2010, NEUROSCI LETT, V471, P104, DOI 10.1016/j.neulet.2010.01.020
   Ploughman M, 2005, NEUROSCIENCE, V136, P991, DOI 10.1016/j.neuroscience.2005.08.037
   Qureshi A, 2001, NEW ENGL J MED, V344, P1450, DOI 10.1056/NEJM200105103441907
   Redecker C, 2002, J CEREBR BLOOD F MET, V22, P1463, DOI 10.1097/01.WCB.0000034149.72481.BD
   Rickhag M, 2006, J NEUROCHEM, V96, P14, DOI 10.1111/j.1471-4159.2005.03508.x
   Schallert T, 2000, NEUROPHARMACOLOGY, V39, P777, DOI 10.1016/S0028-3908(00)00005-8
   Sirtori V, 2009, COCHRANE DB SYST REV, V0, P0, DOI DOI 10.1002/14651858.CD004433.pub2
   Takamatsu Y, 2010, BRAIN RES, V1355, P165, DOI 10.1016/j.brainres.2010.07.070
   Taub E, 2002, NAT REV NEUROSCI, V3, P228, DOI 10.1038/nrn754
   Taub E, 1993, ARCH PHYS MED REHAB, V74, P347
   Van DLJ, 1999, STROKE, V30, P2369, DOI 10.1161/01.STR.30.11.2369
   Whishaw I, 1993, BEHAV BRAIN RES, V56, P59, DOI 10.1016/0166-4328(93)90022-I
   Wolf S, 1989, EXP NEUROL, V104, P125, DOI 10.1016/S0014-4886(89)80005-6
   Wolf S, 2006, JAMA-J AM MED ASSOC, V296, P2095, DOI 10.1001/jama.296.17.2095
   Xi G, 2006, LANCET NEUROL, V5, P53, DOI 10.1016/S1474-4422(05)70283-0
NR 44
TC 18
Z9 18
U1 0
U2 5
PU ELSEVIER
PI AMSTERDAM
PA RADARWEG 29, 1043 NX AMSTERDAM, NETHERLANDS
SN 0166-4328
EI 
J9 BEHAV BRAIN RES
PD NOV 20
PY 2011
VL 225
IS 1
BP 126
EP 134
DI 10.1016/j.bbr.2011.06.036
PG 9
WC Behavioral Sciences; Neurosciences
SC Behavioral Sciences; Neurosciences & Neurology
GA 831YL
UT WOS:000295766900018
PM 21771615
ER

PT J
AU Shohami, Esther
   Cohen-yeshurun, Ayelet
   Magid, Lital
   Algali, Merav
   Mechoulam, Raphael
AF Shohami, Esther
   Cohen-yeshurun, Ayelet
   Magid, Lital
   Algali, Merav
   Mechoulam, Raphael
TI Endocannabinoids and traumatic brain injury
SO BRITISH JOURNAL OF PHARMACOLOGY
LA English
DT Review
DE 2-arachidonoyl-glycerol; N-arachidonoyl-L-serine; neuroprotection; brain injury
ID closed-head injury; cb1 cannabinoid receptor; nf-kappa-b; glutamatergic synaptic-transmission; messenger-rna expression; central-nervous-system; necrosis-factor-alpha; hippocampal-neuron; cerebral-ischemia; microglial cell
AB Traumatic brain injury (TBI) represents the leading cause of death in young individuals. It triggers the accumulation of harmful mediators, leading to secondary damage, yet protective mechanisms are also set in motion. The endocannabinoid (eCB) system consists of ligands, such as anandamide and 2-arachidonoyl-glycerol (2-AG), receptors (e. g. CB1, CB2), transporters and enzymes, which are responsible for the 'on-demand' synthesis and degradation of these lipid mediators. There is a large body of evidence showing that eCB are markedly increased in response to pathogenic events. This fact, as well as numerous studies on experimental models of brain toxicity, neuroinflammation and trauma supports the notion that the eCB are part of the brain's compensatory or repair mechanisms. These are mediated via CB receptors signalling pathways that are linked to neuronal survival and repair. The levels of 2-AG, the most highly abundant eCB, are significantly elevated after TBI and when administered to TBI mice, 2-AG decreases brain oedema, inflammation and infarct volume and improves clinical recovery. The role of CB1 in mediating these effects was demonstrated using selective antagonists or CB1 knockout mice. CB2 were shown in other models of brain insults to reduce white blood cell rolling and adhesion, to reduce infarct size and to improve motor function. This review is focused on the role the eCB system plays as a self-neuroprotective mechanism and its potential as a basis for the development of novel therapeutic modality for the treatment of CNS pathologies with special emphasis on TBI.
C1 [Shohami, Esther; Cohen-Yeshurun, Ayelet; Magid, Lital; Algali, Merav; Mechoulam, Raphael] Hebrew Univ Jerusalem, Fac Med, Inst Drug Res, IL-91120 Jerusalem, Israel.
RP Shohami, E (通讯作者)，Hebrew Univ Jerusalem, Fac Med, Inst Drug Res, IL-91120 Jerusalem, Israel.
EM esty@cc.huji.ac.il
FU NIH [DA-9789]; Brettler Center for Research in Molecular Pharmacology and Therapeutics, the HU School of Pharmacy; NATIONAL INSTITUTE ON DRUG ABUSE [P01DA009789] Funding Source: NIH RePORTER
CR Aguado T, 2005, FASEB J, V19, P1704, DOI 10.1096/fj.05-3995fje
   Aguado T, 2006, J NEUROSCI, V26, P1551, DOI 10.1523/JNEUROSCI.3101-05.2006
   Ahluwalia J, 2000, NEUROSCIENCE, V100, P685, DOI 10.1016/S0306-4522(00)00389-4
   Alessandri B, 1996, ACT NEUR S, V67, P6
   Alexander S, 2009, BRIT J PHARMACOL, V158, P0, DOI 10.1111/j.1476-5381.2009.00499.x
   Ashton J, 2007, CURR NEUROPHARMACOL, V5, P73, DOI 10.2174/157015907780866884
   Assaf Y, 1999, J NEUROTRAUM, V16, P1165, DOI 10.1089/neu.1999.16.1165
   Bahr B, 2006, EXPERT OPIN INV DRUG, V15, P351, DOI 10.1517/13543784.15.4.351
   Barone F, 2000, J CARDIOVASC PHARM, V36, P0, DOI 10.1097/00005344-200036001-00104
   Basavarajappa B, 2007, CURR NEUROPHARMACOL, V5, P81, DOI 10.2174/157015907780866910
   Beauchamp K, 2008, MOL MED, V14, P731, DOI 10.2119/2008-00050.Beauchamp
   Beityannai E, 1997, J CEREBR BLOOD F MET, V17, P273, DOI 10.1097/00004647-199703000-00004
   Beni S, 2004, FASEB J, V18, P149, DOI 10.1096/fj.03-0323fje
   Benito C, 2008, BRIT J PHARMACOL, V153, P277, DOI 10.1038/sj.bjp.0707505
   Benito C, 2005, J NEUROSCI, V25, P2530, DOI 10.1523/JNEUROSCI.3923-04.2005
   Berrendero F, 1999, SYNAPSE, V33, P181, DOI 10.1002/(SICI)1098-2396(19990901)33:3<181::AID-SYN3>3.0.CO;2-R
   Bisogno T, 1999, BIOCHEM BIOPH RES CO, V256, P377, DOI 10.1006/bbrc.1999.0254
   Brown J, 1998, J NEUROTRAUM, V15, P253, DOI 10.1089/neu.1998.15.253
   Cabral G, 2005, J LEUKOCYTE BIOL, V78, P1192, DOI 10.1189/jlb.0405216
   Carrier E, 2004, MOL PHARMACOL, V65, P999, DOI 10.1124/mol.65.4.999
   Caterina M, 1997, NATURE, V389, P816, DOI 10.1038/39807
   Centonze D, 2007, BRAIN, V130, P2543, DOI 10.1093/brain/awm160
   Chan P, 2001, J CEREBR BLOOD F MET, V21, P2, DOI 10.1097/00004647-200101000-00002
   Chen Y, 1999, J CEREBR BLOOD F MET, V19, P133, DOI 10.1097/00004647-199902000-00003
   Chen Y, 2000, CIRC RES, V87, P323, DOI 10.1161/01.RES.87.4.323
   Cohen R, 1995, CIRCULATION, V92, P3337, DOI 10.1161/01.CIR.92.11.3337
   Cohenyeshurun A, 2009, ISR SOC NEUR M EIL I, V0, P0
   Cohenyeshurun A, 2007, ISR SOC NEUR M EIL I, V0, P0
   Coomber B, 2008, SYNAPSE, V62, P746, DOI 10.1002/syn.20547
   Cravatt B, 2001, P NATL ACAD SCI USA, V98, P9371, DOI 10.1073/pnas.161191698
   Devane W, 1992, SCIENCE, V258, P1946, DOI 10.1126/science.1470919
   Di MV, 2001, TRENDS PHARMACOL SCI, V22, P346, DOI 10.1016/S0165-6147(00)01712-0
   Ehrhart J, 2005, J NEUROINFLAMM, V2, P0, DOI 10.1186/1742-2094-2-29
   Elgali M, 2009, ISR SOC NEUR M EIL I, V0, P0
   Faden A, 1989, SCIENCE, V244, P798, DOI 10.1126/science.2567056
   Finfer S, 2001, RESUSCITATION, V48, P77, DOI 10.1016/S0300-9572(00)00321-X
   Franklin A, 2003, EUR J PHARMACOL, V474, P195, DOI 10.1016/S0014-2999(03)02074-0
   Gallily R, 2000, EUR J PHARMACOL, V406, P0, DOI 10.1016/S0014-2999(00)00653-1
   Galve-roperh I, 2002, MOL PHARMACOL, V62, P1385, DOI 10.1124/mol.62.6.1385
   Galve-roperh I, 2007, NEUROSCIENTIST, V13, P109, DOI 10.1177/1073858406296407
   Gao Y, 2010, J NEUROSCI, V30, P2017, DOI 10.1523/JNEUROSCI.5693-09.2010
   Gilbert G, 2007, BRAIN RES, V1128, P61, DOI 10.1016/j.brainres.2006.03.011
   Golech S, 2004, MOL BRAIN RES, V132, P87, DOI 10.1016/j.molbrainres.2004.08.025
   Hajos N, 2000, EUR J NEUROSCI, V12, P3239, DOI 10.1046/j.1460-9568.2000.00217.x
   Hajos N, 2001, NEUROSCIENCE, V106, P1, DOI 10.1016/S0306-4522(01)00287-1
   Hayes R, 1988, J NEUROTRAUM, V5, P259, DOI 10.1089/neu.1988.5.259
   Hwang J, 2010, LIFE SCI, V86, P615, DOI 10.1016/j.lfs.2009.06.003
   Kalia L, 2008, LANCET NEUROL, V7, P742, DOI 10.1016/S1474-4422(08)70165-0
   Karanian D, 2005, J NEUROSCI, V25, P7813, DOI 10.1523/JNEUROSCI.2347-05.2005
   Karin M, 2000, ANNU REV IMMUNOL, V18, P621, DOI 10.1146/annurev.immunol.18.1.621
   Kathuria S, 2003, NAT MED, V9, P76, DOI 10.1038/nm803
   Katona I, 2001, J NEUROSCI, V21, P9506, DOI 10.1523/JNEUROSCI.21-23-09506.2001
   Koch M, 2010, HIPPOCAMPUS, V0, P0
   Leker R, 2002, BRAIN RES REV, V39, P55, DOI 10.1016/S0165-0173(02)00157-1
   Lynch D, 1994, CURR OPIN NEUROL, V7, P510, DOI 10.1097/00019052-199412000-00007
   Mackie K, 2006, ANNU REV PHARMACOL, V46, P101, DOI 10.1146/annurev.pharmtox.46.120604.141254
   Magid L, 2009, ISR SOC NEUR M EIL I, V0, P0
   Maresz K, 2005, J NEUROCHEM, V95, P437, DOI 10.1111/j.1471-4159.2005.03380.x
   Marsicano G, 2003, SCIENCE, V302, P84, DOI 10.1126/science.1088208
   Mchugh D, 2010, BMC NEUROSCI, V11, P0, DOI 10.1186/1471-2202-11-44
   Mechoulam R, 1995, BIOCHEM PHARMACOL, V50, P83, DOI 10.1016/0006-2952(95)00109-D
   Mechoulam R, 1998, EUR J PHARMACOL, V362, P0, DOI 10.1016/S0014-2999(98)00777-8
   Mezey E, 2000, P NATL ACAD SCI USA, V97, P3655, DOI 10.1073/pnas.060496197
   Milman G, 2006, P NATL ACAD SCI USA, V103, P2428, DOI 10.1073/pnas.0510676103
   Nagayama T, 1999, J NEUROSCI, V19, P2987
   Onaivi E, 2009, INT REV NEUROBIOL, V88, P335, DOI 10.1016/S0074-7742(09)88012-4
   Ozaita A, 2007, J NEUROCHEM, V102, P1105, DOI 10.1111/j.1471-4159.2007.04642.x
   Pacher P, 2008, BRIT J PHARMACOL, V153, P252, DOI 10.1038/sj.bjp.0707582
   Palazuelos J, 2008, J BIOL CHEM, V283, P13320, DOI 10.1074/jbc.M707960200
   Palazuelos J, 2006, FASEB J, V20, P2405, DOI 10.1096/fj.06-6164fje
   Panikashvili D, 2006, NEUROBIOL DIS, V22, P257, DOI 10.1016/j.nbd.2005.11.004
   Panikashvili D, 2005, J CEREBR BLOOD F MET, V25, P477, DOI 10.1038/sj.jcbfm.9600047
   Panikashvili D, 2001, NATURE, V413, P527, DOI 10.1038/35097089
   Pertwee R, 2008, ADDICT BIOL, V13, P147, DOI 10.1111/j.1369-1600.2008.00108.x
   Piomelli D, 1998, NEUROBIOL DIS, V5, P462, DOI 10.1006/nbdi.1998.0221
   Piomelli D, 2003, NAT REV NEUROSCI, V4, P873, DOI 10.1038/nrn1247
   Randall M, 1998, TRENDS PHARMACOL SCI, V19, P55, DOI 10.1016/S0165-6147(97)01161-9
   Schlicker E, 2001, TRENDS PHARMACOL SCI, V22, P565, DOI 10.1016/S0165-6147(00)01805-8
   Schweitzer P, 2000, J NEUROSCI, V20, P51, DOI 10.1523/JNEUROSCI.20-01-00051.2000
   Shen M, 1998, MOL PHARMACOL, V54, P459, DOI 10.1124/mol.54.3.459
   Shen M, 1996, J NEUROSCI, V16, P4322
   Shohami E, 1999, CYTOKINE GROWTH F R, V10, P119, DOI 10.1016/S1359-6101(99)00008-8
   Shohami E, 1997, J NEUROIMMUNOL, V72, P169, DOI 10.1016/S0165-5728(96)00181-6
   Sinor A, 2000, NEUROSCI LETT, V278, P157, DOI 10.1016/S0304-3940(99)00922-2
   Stahel P, 2008, PPAR RES, V2008, P0, DOI 10.1155/2008/538141
   Stella N, 2010, GLIA, V58, P1017, DOI 10.1002/glia.20983
   Sugiura T, 1995, BIOCHEM BIOPH RES CO, V215, P89, DOI 10.1006/bbrc.1995.2437
   Tolias CM, 2004, NEURORX, V1, P71, DOI 10.1602/neurorx.1.1.71
   Varga K, 1998, FASEB J, V12, P1035, DOI 10.1096/fasebj.12.11.1035
   Vink R, 2009, NEUROTHERAPEUTICS, V6, P28, DOI 10.1016/j.nurt.2008.10.036
   Zhang M, 2007, J CEREBR BLOOD F MET, V27, P1387, DOI 10.1038/sj.jcbfm.9600447
   Zhang M, 2009, J NEUROIMMUNE PHARM, V4, P249, DOI 10.1007/s11481-009-9148-4
   Ziebell J, 2010, NEUROTHERAPEUTICS, V7, P22, DOI 10.1016/j.nurt.2009.10.016
NR 93
TC 104
Z9 111
U1 2
U2 16
PU WILEY
PI HOBOKEN
PA 111 RIVER ST, HOBOKEN 07030-5774, NJ USA
SN 0007-1188
EI 
J9 BRIT J PHARMACOL
PD AUG 15
PY 2011
VL 163
IS 7
BP 1402
EP 1410
DI 10.1111/j.1476-5381.2011.01343.x
PG 9
WC Pharmacology & Pharmacy
SC Pharmacology & Pharmacy
GA 791GM
UT WOS:000292653000007
PM 21418185
ER

PT J
AU Roiha, Kristina
   Kirveskari, Erika
   Kaste, Markku
   Mustanoja, Satu
   Makela, JP
   Salonen, Oili
   Tatlisumak, Turgut
   Forss, Nina
AF Roiha, Kristina
   Kirveskari, Erika
   Kaste, Markku
   Mustanoja, Satu
   Makela, Jyrki
   Salonen, Oili
   Tatlisumak, Turgut
   Forss, Nina
TI Reorganization of the primary somatosensory cortex during stroke recovery
SO CLINICAL NEUROPHYSIOLOGY
LA English
DT Article
DE Stroke; Magnetoencephalography; Plasticity; Primary somatosensory cortex
ID adult squirrel-monkey; primary motor cortex; cerebral magnetic response; median nerve-stimulation; space separation method; regional pain syndrome; sensory hand area; movement representation; meg; magnetoencephalography
AB Objective: Animal and human studies have indicated that stroke induces reorganization of the motor and somatosensory cortices. We aimed to clarify how changes in the primary somatosensory (SI) cortex correlate with stroke recovery. Methods: We recorded somatosensory evoked fields (SEFs) with magnetoencephalography from 15 patients with stroke affecting upper extremity motor function. The size of the hand representation in the SI cortex was calculated from the Euclidean distance between the sources of SEFs to thumb and little finger tactile stimulation. The measurements were made at 1-7 days (T-0), at 1 (T-1), and at 3 months (T-2) after stroke, with concomitant evaluation of hand function. Results: The affected hand function was improved at T-1 and T-2 compared with T-0 (p < 0.01). At T-1, the SI hand representation in the affected hemisphere was enlarged compared with T-0 or T-2 (12.6 +/- 0.8 at T-1 vs. 9.6 +/- 0.8 mm at T-0 and 10.2 +/- 0.8 at T-2, p < 0.05). In patients with subcortical infarction, the increase in cortical representation at T-1 correlated strongly with impairment of hand function (r = 0.8, p < 0.01). Conclusion: Reorganization of the SI cortex provokes a transient enlargement of the hand representation that normalizes as hand functions are regained. Significance: The temporal evolution of plastic changes during stroke recovery might be useful in evaluating motor recovery. (C) 2010 International Federation of Clinical Neurophysiology. Published by Elsevier Ireland Ltd. All rights reserved.
C1 [Roiha, Kristina; Kirveskari, Erika; Forss, Nina] Aalto Univ, Low Temp Lab, Brain Res Unit, FI-02015 Espoo, Finland.
   [Roiha, Kristina; Kaste, Markku; Mustanoja, Satu; Tatlisumak, Turgut; Forss, Nina] Helsinki Univ Cent Hosp, Dept Neurol, FI-00029 Helsinki, Finland.
   [Kirveskari, Erika] Helsinki Univ Cent Hosp, Dept Clin Neurophysiol, FI-00029 Helsinki, Finland.
   [Makela, Jyrki P.] Helsinki Univ Cent Hosp, HUSLAB, BioMag Lab, FI-00029 Helsinki, Finland.
   [Salonen, Oili] Helsinki Univ Cent Hosp, Med Imaging Ctr, FI-00029 Helsinki, Finland.
RP Roiha, K (通讯作者)，Aalto Univ, Low Temp Lab, Brain Res Unit, POB 15100, FI-00076 Espoo, Finland.
EM roiha@neuro.hut.fi
FU Academy of Finland; Helsinki University Central Hospital
CR Ameli M, 2009, ANN NEUROL, V66, P298, DOI 10.1002/ana.21725
   Buchkremerratzmann I, 1997, NEUROREPORT, V8, P519, DOI 10.1097/00001756-199701200-00028
   Butefisch C, 2003, BRAIN, V126, P470, DOI 10.1093/brain/awg044
   Calautti C, 2001, NEUROREPORT, V12, P3883, DOI 10.1097/00001756-200112210-00005
   Chollet F, 1991, ANN NEUROL, V29, P63, DOI 10.1002/ana.410290112
   Domann R, 1993, NEUROSCI LETT, V155, P69, DOI 10.1016/0304-3940(93)90675-B
   Dromerick A, 1995, STROKE, V26, P2023, DOI 10.1161/01.STR.26.11.2023
   Elbert T, 1995, SCIENCE, V270, P305, DOI 10.1126/science.270.5234.305
   Forss N, 1994, ELECTROEN CLIN NEURO, V92, P510, DOI 10.1016/0168-5597(94)90135-X
   Frost S, 2003, J NEUROPHYSIOL, V89, P3205, DOI 10.1152/jn.01143.2002
   Gallien P, 2003, EUR J NEUROL, V10, P373, DOI 10.1046/j.1468-1331.2003.00593.x
   Hari R, 1984, ELECTROEN CLIN NEURO, V57, P254, DOI 10.1016/0013-4694(84)90126-3
   Hari R, 1993, EUR J NEUROSCI, V5, P724, DOI 10.1111/j.1460-9568.1993.tb00536.x
   Hashimoto I, 1987, ELECTROEN CLIN NEURO, V67, P231, DOI 10.1016/0013-4694(87)90021-6
   Heller A, 1987, J NEUROL NEUROSUR PS, V50, P714, DOI 10.1136/jnnp.50.6.714
   Huang M, 2004, CLIN NEUROPHYSIOL, V115, P820, DOI 10.1016/j.clinph.2003.11.022
   Huttunen J, 1987, ELECTROEN CLIN NEURO, V66, P391, DOI 10.1016/0013-4694(87)90208-2
   Johansson R, 1979, J PHYSIOL-LONDON, V286, P283, DOI 10.1113/jphysiol.1979.sp012619
   Juottonen K, 2002, PAIN, V98, P315, DOI 10.1016/S0304-3959(02)00119-7
   Knecht S, 1996, NEUROPSYCHOLOGIA, V34, P669, DOI 10.1016/0028-3932(95)00148-4
   Koh C, 2006, J REHABIL MED, V38, P375, DOI 10.1080/16501970600803252
   Liepert J, 2005, STROKE, V36, P2648, DOI 10.1161/01.STR.0000189629.10603.02
   Liepert J, 2005, CLIN NEUROPHYSIOL, V116, P1621, DOI 10.1016/j.clinph.2005.03.002
   Liepert J, 2000, CLIN NEUROPHYSIOL, V111, P671, DOI 10.1016/S1388-2457(99)00312-0
   Lyle R, 1981, INT J REHABIL RES, V4, P483, DOI 10.1097/00004356-198112000-00001
   Manganotti P, 2002, CLIN NEUROPHYSIOL, V113, P936, DOI 10.1016/S1388-2457(02)00062-7
   Marshall R, 2000, STROKE, V31, P656, DOI 10.1161/01.STR.31.3.656
   Mertens M, 2000, CLIN NEUROPHYSIOL, V111, P1478, DOI 10.1016/S1388-2457(00)00349-7
   Merzenich M, 1984, J COMP NEUROL, V224, P591, DOI 10.1002/cne.902240408
   Nevalainen P, 2008, INT J PSYCHOPHYSIOL, V68, P85, DOI 10.1016/j.ijpsycho.2007.10.014
   Nudo R, 1996, J NEUROPHYSIOL, V75, P2144, DOI 10.1152/jn.1996.75.5.2144
   Nudo R, 1996, J NEUROSCI, V16, P785
   Nudo R, 1996, SCIENCE, V272, P1791, DOI 10.1126/science.272.5269.1791
   Oliviero A, 2004, NEUROIMAGE, V23, P542, DOI 10.1016/j.neuroimage.2004.06.040
   Park H, 2009, NEUROREPORT, V20, P1444, DOI 10.1097/WNR.0b013e328331a51a
   Pascualleone A, 1993, BRAIN, V116, P39, DOI 10.1093/brain/116.1.39
   Plautz E, 2000, NEUROBIOL LEARN MEM, V74, P27, DOI 10.1006/nlme.1999.3934
   Pons T, 1991, SCIENCE, V252, P1857, DOI 10.1126/science.1843843
   Rossini P, 1998, BRAIN RES, V782, P153, DOI 10.1016/S0006-8993(97)01274-2
   Rossini P, 2001, NEUROIMAGE, V14, P474, DOI 10.1006/nimg.2000.0686
   Rossini P, 2004, BRAIN, V127, P99, DOI 10.1093/brain/awh012
   Schaefer M, 2004, BRAIN TOPOGR, V17, P47, DOI 10.1023/B:BRAT.0000047336.15770.86
   Schiene K, 1996, J CEREBR BLOOD F MET, V16, P906, DOI 10.1097/00004647-199609000-00014
   Stavrinou M, 2007, CEREB CORTEX, V17, P2134, DOI 10.1093/cercor/bhl120
   Tanaka N, 2009, PEDIATR NEUROL, V41, P383, DOI 10.1016/j.pediatrneurol.2009.06.007
   Taulu S, 2006, PHYS MED BIOL, V51, P1759, DOI 10.1088/0031-9155/51/7/008
   Taulu S, 2004, BRAIN TOPOGR, V16, P269, DOI 10.1023/b:brat.0000032864.93890.f9
   Tecchio F, 2007, NEUROIMAGE, V36, P1057, DOI 10.1016/j.neuroimage.2007.02.058
   Tecchio F, 2006, NEUROIMAGE, V32, P1326, DOI 10.1016/j.neuroimage.2006.05.004
   Tiihonen J, 1989, ELECTROEN CLIN NEURO, V74, P290, DOI 10.1016/0168-5597(89)90059-2
   Vartiainen N, 2008, CLIN NEUROPHYSIOL, V119, P2380, DOI 10.1016/j.clinph.2008.06.008
   Wade DT, 1989, INT DISABIL STUD, V11, P89
   Ward N, 2003, BRAIN, V126, P1430, DOI 10.1093/brain/awg145
   Ward N, 2003, BRAIN, V126, P2476, DOI 10.1093/brain/awg245
   Weiller C, 1993, ANN NEUROL, V33, P181
   Wikstrom H, 2000, ANN NEUROL, V47, P353, DOI 10.1002/1531-8249(200003)47:3<353::AID-ANA11>3.0.CO;2-R
   Xerri C, 1998, J NEUROPHYSIOL, V79, P2119, DOI 10.1152/jn.1998.79.4.2119
NR 57
TC 30
Z9 30
U1 0
U2 12
PU ELSEVIER IRELAND LTD
PI CLARE
PA ELSEVIER HOUSE, BROOKVALE PLAZA, EAST PARK SHANNON, CO, CLARE, 00000, IRELAND
SN 1388-2457
EI 
J9 CLIN NEUROPHYSIOL
PD FEB 15
PY 2011
VL 122
IS 2
BP 339
EP 345
DI 10.1016/j.clinph.2010.06.032
PG 7
WC Clinical Neurology; Neurosciences
SC Neurosciences & Neurology
GA 703QP
UT WOS:000285995400016
PM 20673646
ER

PT J
AU Sun, Hui
   Le, Thang
   Chang, TTJ
   Habib, Aisha
   Wu, Steven
   Shen, Fanxia
   Young, WL
   Su, Hua
   Liu, Jialing
AF Sun, Hui
   Le, Thang
   Chang, Tiffany
   Habib, Aisha
   Wu, Steven
   Shen, Fanxia
   Young, William
   Su, Hua
   Liu, Jialing
TI AAV-mediated netrin-1 overexpression increases peri-infarct blood vessel density and improves motor function recovery after experimental stroke
SO NEUROBIOLOGY OF DISEASE
LA English
DT Article
DE Forelimb asymmetry; Distal MCA occlusion; Barnes maze; Microvessel density; Doublecortin; Angiogenesis
ID focal cerebral-ischemia; adenoassociated viral vector; adult-mouse brain; axon growth; feedforward mechanism; promotes angiogenesis; mice; receptor; neurogenesis; expression
C1 [Sun, Hui; Le, Thang; Chang, Tiffany T. J.; Habib, Aisha; Wu, Steven; Young, William L.; Liu, Jialing] Dept Neurol Surg, San Francisco, CA USA.
   [Shen, Fanxia; Young, William L.; Su, Hua] UCSF, Cardiovasc Res Ctr, Dept Anesthesia & Perioperat Care, San Francisco, CA USA.
   [Sun, Hui] SFVAMC, San Francisco, CA USA.
   [Sun, Hui] Shanghai Jiao Tong Univ, Shanghai 200030, Peoples R China.
   [Sun, Hui] Xinhua Hosp, Dept Neurol Surg, Shanghai, Peoples R China.
   [Le, Thang] New York Med Coll, Valhalla, NY 10595 USA.
   [Young, William L.] UCSF, Dept Neurol, Cardiovasc Res Ctr, San Francisco, CA USA.
RP Liu, JL (通讯作者)，Univ Calif San Francisco, Dept Neurol Surg 112C, Dept Vet Affairs Med Ctr, 4150 Clement St, San Francisco, CA 94121 USA.
EM jialing.liu@ucsf.edu
FU American Heart AssociationEIA [0940065N]; BLRD [P01 NS44155C]; NATIONAL INSTITUTE OF NEUROLOGICAL DISORDERS AND STROKE [R01NS071050, P01NS044155] Funding Source: NIH RePORTER
CR Ahmed R, 2010, PLOS ONE, V5, P0, DOI 10.1371/journal.pone.0008576
   Arvidsson A, 2002, NAT MED, V8, P963, DOI 10.1038/nm747
   Bradford D, 2010, J COMP NEUROL, V518, P3237, DOI 10.1002/cne.22397
   Braisted J, 2000, J NEUROSCI, V20, P5792, DOI 10.1523/JNEUROSCI.20-15-05792.2000
   Castets M, 2009, DEV CELL, V16, P614, DOI 10.1016/j.devcel.2009.02.006
   De BM, 2010, BMC NEUROSCI, V11, P0, DOI 10.1186/1471-2202-11-81
   Dulawa S, 1999, J NEUROSCI, V19, P9550
   Fan Y, 2008, J CEREBR BLOOD F MET, V28, P1543, DOI 10.1038/jcbfm.2008.39
   Finger J, 2002, J NEUROSCI, V22, P10346
   Freitas C, 2008, ANGIOGENESIS, V11, P23, DOI 10.1007/s10456-008-9096-2
   Hamasaki T, 2001, J NEUROSCI, V21, P4272, DOI 10.1523/JNEUROSCI.21-12-04272.2001
   Heilbronn R, 2010, HANDB EXP PHARMACOL, V0, PP143, DOI 10.1007/978-3-642-00477-3_5
   Hoang S, 2009, J CEREBR BLOOD F MET, V29, P385, DOI 10.1038/jcbfm.2008.128
   Hoehn B, 2005, STROKE, V36, P2718, DOI 10.1161/01.STR.0000190020.30282.cc
   Liu Z, 2007, STROKE, V38, P146, DOI 10.1161/01.STR.0000251791.64910.cd
   Low K, 2008, J NEUROSCI, V28, P1099, DOI 10.1523/JNEUROSCI.4906-07.2008
   Manitt C, 2001, J NEUROSCI, V21, P3911, DOI 10.1523/JNEUROSCI.21-11-03911.2001
   Marcos S, 2009, MOL CELL NEUROSCI, V41, P429, DOI 10.1016/j.mcn.2009.04.008
   Matsumori Y, 2006, STROKE, V37, P507, DOI 10.1161/01.STR.0000199057.00365.20
   Matsumori Y, 2006, NEUROBIOL DIS, V22, P187, DOI 10.1016/j.nbd.2005.10.015
   Metin C, 1997, DEVELOPMENT, V124, P5063
   Mostany R, 2010, J NEUROSCI, V30, P14116, DOI 10.1523/JNEUROSCI.3908-10.2010
   Nguyen A, 2006, P NATL ACAD SCI USA, V103, P6530, DOI 10.1073/pnas.0511011103
   Ohab J, 2006, J NEUROSCI, V26, P13007, DOI 10.1523/JNEUROSCI.4323-06.2006
   Park K, 2004, P NATL ACAD SCI USA, V101, P16210, DOI 10.1073/pnas.0405984101
   Passini M, 2003, J VIROL, V77, P7034, DOI 10.1128/JVI.77.12.7034-7040.2003
   Prut L, 2003, EUR J PHARMACOL, V463, P3, DOI 10.1016/S0014-2999(03)01272-X
   Rapp J, 2008, STROKE, V39, P2354, DOI 10.1161/STROKEAHA.107.496737
   Rosenberger P, 2009, NAT IMMUNOL, V10, P195, DOI 10.1038/ni.1683
   Serafini T, 1996, CELL, V87, P1001, DOI 10.1016/S0092-8674(00)81795-X
   Shen F, 2008, GENE THER, V15, P30, DOI 10.1038/sj.gt.3303048
   Shen F, 2006, STROKE, V37, P2601, DOI 10.1161/01.STR.0000240407.14765.e8
   Shen F, 2006, FRONT BIOSCI-LANDMRK, V11, P3190, DOI 10.2741/2042
   Steup A, 2000, MOL CELL NEUROSCI, V15, P141, DOI 10.1006/mcne.1999.0818
   Tsuchiya A, 2007, BRAIN RES, V1159, P1, DOI 10.1016/j.brainres.2006.12.096
   Wang W, 2009, AM J PATHOL, V175, P1010, DOI 10.2353/ajpath.2009.090224
   Wang Y, 2009, 9 INT S CER BLOOW FL, V0, P0
   Weidner N, 1995, AM J PATHOL, V147, P9
   Wilson B, 2006, SCIENCE, V313, P640, DOI 10.1126/science.1124704
   Wu T, 2008, NEUROSCIENCE, V156, P475, DOI 10.1016/j.neuroscience.2008.08.015
   Yetnikoff L, 2007, NEUROSCIENCE, V150, P764, DOI 10.1016/j.neuroscience.2007.09.069
   Zhang J, 2010, J MOL CELL CARDIOL, V48, P1060, DOI 10.1016/j.yjmcc.2009.11.020
NR 42
TC 50
Z9 50
U1 1
U2 7
PU ACADEMIC PRESS INC ELSEVIER SCIENCE
PI SAN DIEGO
PA 525 B ST, STE 1900, SAN DIEGO, CA 92101-4495 USA
SN 0969-9961
EI 
J9 NEUROBIOL DIS
PD OCT 15
PY 2011
VL 44
IS 1
BP 73
EP 83
DI 10.1016/j.nbd.2011.06.006
PG 11
WC Neurosciences
SC Neurosciences & Neurology
GA 811HO
UT WOS:000294197700008
PM 21726647
ER

PT J
AU Gialanella, Bernardo
   Bertolinelli, Maurizio
   Lissi, Marianna
   Prometti, Paola
AF Gialanella, Bernardo
   Bertolinelli, Maurizio
   Lissi, Marianna
   Prometti, Paola
TI Predicting outcome after stroke: the role of aphasia
SO DISABILITY AND REHABILITATION
LA English
DT Article
DE Cerebrovascular accident; aphasia; cognitive deficits; rehabilitation; stroke
ID right-hemisphere; impairment; deficit; impact; time
AB Methods. The study was carried out in 262 patients with primary diagnosis of CVA and aphasia, included over a 6-year period (2001-2007): 131 with and 131 without aphasia. Statistically significant variables at the univariate regression analysis were submitted to the multivariate analysis. Backward stepwise regression analysis was applied to predict final motor-Functional Independence Measure (FIM), effectiveness in motor-FIM, final cognitive-FIM score and effectiveness in cognitive-FIM and discharge destination. Independent variables were age, gender, aphasia, stroke type, stroke lesion size, comorbidity, bladder catheter, motor function, trunk control test, initial motor-FIM and committed caregiver identified on admission to rehabilitation. Results. Patients with aphasia had lower motor-FIM and cognitive-FIM scores both at admission and at discharge, if compared with those without aphasia. Effectiveness in motor-FIM and cognitive-FIM scores was also poorer in patients with aphasia. Seventy-seven per cent of patients with aphasia and 91.6% of patients without aphasia returned at home. In the multivariate regression analysis, aphasia was predictor of final motor-FIM (beta = 0.15), final cognitive FIM (beta = 0.72), effectiveness in motor-FIM (beta = 0.17) and discharge destination (beta = 0.20). Conclusions. Aphasia is a predicting factor of outcome and it is the most important predictor of social outcome in patients with stroke with aphasia.
C1 [Gialanella, Bernardo; Bertolinelli, Maurizio; Lissi, Marianna; Prometti, Paola] IRCCS, Fdn Salvatore Maugeri, Unita Operat Recupero & Rieducaz Funz, Clin Lavoro & Riabilitaz, I-25066 Brescia, Italy.
RP Gialanella, B (通讯作者)，IRCCS, Fdn Salvatore Maugeri, Unita Operat Recupero & Rieducaz Funz, Clin Lavoro & Riabilitaz, IRCCS Via Giuseppe Mazzini 129, I-25066 Brescia, Italy.
EM bernardo.gialanella@fsm.it
FU pharmaceutical company
CR Adams H, 1999, NEUROLOGY, V53, P126, DOI 10.1212/WNL.53.1.126
   Adler A, 1964, HAREFUAH, V66, P62
   Bisiach E, 1986, NEUROPSYCHOLOGIA, V24, P471, DOI 10.1016/0028-3932(86)90092-8
   Brandstater M, 1998, REHABILITATION MED P, V0, P1165
   Collin C, 1990, J NEUROL NEUROSUR PS, V53, P576, DOI 10.1136/jnnp.53.7.576
   Demchuk A, 2000, NEUROL CLIN, V18, P455, DOI 10.1016/S0733-8619(05)70202-4
   Fang Y, 2003, CLIN REHABIL, V17, P608, DOI 10.1191/0269215503cr655oa
   Fuglmeyer A, 1975, SCAND J REHABIL MED, V7, P13
   Fullerton K, 1986, LANCET, V1, P430
   Giaquinto S, 2003, EUR J NEUROL, V10, P235, DOI 10.1046/j.1468-1331.2003.00563.x
   Giaquinto S, 1999, ACTA NEUROL SCAND, V100, P202
   Giaquinto S, 2005, BRAIN INJURY, V19, P667
   Granger C, 1993, ARCH PHYS MED REHAB, V74, P133
   Greig C, 2008, TOP STROKE REHABIL, V15, P307, DOI 10.1310/tsr1504-307
   Hartman-maeir A, 2002, J REHABIL MED, V34, P158, DOI 10.1080/16501970213236
   Howard D, 2002, J REHABIL MED, V34, P158
   Hsieh C, 2002, STROKE, V33, P2626, DOI 10.1161/01.STR.0000033930.05931.93
   Jehkonen M, 2001, ACTA NEUROL SCAND, V104, P136, DOI 10.1034/j.1600-0404.2001.00025.x
   Kotila M, 1984, STROKE, V15, P1039, DOI 10.1161/01.STR.15.6.1039
   Kwa V, 1996, J NEUROL, V243, P599, DOI 10.1007/BF00900948
   Liechty J, 2006, TOP STROKE REHABIL, V13, P84, DOI 10.1310/83A2-EJTR-1HHU-7GWE
   Luzzati C, 1991, AACHENER APHASIE TES, V0, P0
   Mayo N, 1991, AM J PHYS MED REHAB, V70, P5, DOI 10.1097/00002060-199102000-00003
   Natterlund B, 2010, SCAND J OCCUP THER, V17, P18, DOI 10.3109/11038120902833218
   Oder W, 1991, REHABILITATION (STUTTG), V30, P69
   Paolucci S, 2005, CEREBROVASC DIS, V20, P400, DOI 10.1159/000088671
   Parmelee P, 1995, J AM GERIATR SOC, V43, P130, DOI 10.1111/j.1532-5415.1995.tb06377.x
   Pedersen P, 1996, J NEUROL REHABIL, V10, P91
   Pedersen P, 1995, ANN NEUROL, V38, P659, DOI 10.1002/ana.410380416
   Petrilli S, 2002, ANNALES DE READAPTATION ET DE MEDECINE PHYSIQUE, V45, P69, DOI 10.1016/S0168-6054(01)00179-9
   Rao R, 1996, PHYS MED REHABILITAT, V0, P55
   Robey R, 1998, J SPEECH LANG HEAR R, V41, P172, DOI 10.1044/jslhr.4101.172
   Sene DF, 2008, DAKAR MED, V53, P68
   Shah S, 1990, STROKE, V21, P241, DOI 10.1161/01.STR.21.2.241
   Taub N, 1994, STROKE, V25, P352, DOI 10.1161/01.STR.25.2.352
   Van DPI, 2006, J REHABIL MED, V38, P218, DOI 10.1080/16501970600582930
   Wade D, 1986, J NEUROL NEUROSUR PS, V49, P11, DOI 10.1136/jnnp.49.1.11
   Williams S, 1993, ARCH PHYS MED REHAB, V74, P361
NR 38
TC 59
Z9 63
U1 0
U2 17
PU TAYLOR & FRANCIS LTD
PI ABINGDON
PA 2-4 PARK SQUARE, MILTON PARK, ABINGDON OR14 4RN, OXON, ENGLAND
SN 0963-8288
EI 
J9 DISABIL REHABIL
PD JUN 15
PY 2011
VL 33
IS 2
BP 122
EP 129
DI 10.3109/09638288.2010.488712
PG 8
WC Rehabilitation
SC Rehabilitation
GA 689TN
UT WOS:000284952300005
PM 20521995
ER

PT J
AU Kawabe, Junko
   Koda, Masao
   Hashimoto, Masayuki
   Fujiyoshi, Takayuki
   Furuya, Takeo
   Endo, Tomonori
   Okawa, Akihiko
   Yamazaki, Masashi
AF Kawabe, Junko
   Koda, Masao
   Hashimoto, Masayuki
   Fujiyoshi, Takayuki
   Furuya, Takeo
   Endo, Tomonori
   Okawa, Akihiko
   Yamazaki, Masashi
TI Neuroprotective effects of granulocyte colony-stimulating factor and relationship to promotion of angiogenesis after spinal cord injury in rats Laboratory investigation
SO JOURNAL OF NEUROSURGERY-SPINE
LA English
DT Article
DE granulocyte colony-stimulating factor; angiogenesis; hindlimb function; spinal cord injury
ID endothelial growth-factor; focal cerebral-ischemia; g-csf; functional recovery; contusion injury; brain; cell; mice; hypoxia; blood
AB Object. Granulocyte colony-stimulating factor (G-CSF) has neuroprotective effects on the CNS. The authors have previously demonstrated that G-CSF also exerts neuroprotective effects in experimental spinal cord injury (SO) by enhancing migration of bone marrow derived cells into the damaged spinal cord, increasing glial differentiation of bone marrow derived cells, enhancing antiapoptotic effects on both neurons and oligodendrocytes, and by reducing demyelination and expression of inflammatory cytokines. Because the degree of angiogenesis in the subacute phase after SCI correlates with regenerative responses, it is possible that G-CSF's neuroprotective effects after SCI are due to enhancement of angiogenesis. The aim of this study was to assess the effects of G-CSF on the vascular system after SCI. Methods. A contusive SCI rat model was used and the animals were randomly allocated to either a G-CSF-treated group or a control group. Integrity of the blood spinal cord barrier was evaluated by measuring the degree of edema in the cord and the volume of extravasation. For histological evaluation, cryosections were immunostained with anti-von Willebrand factor and the number of vessels was counted to assess revascularization. Real-time reverse transcriptase polymerase chain reaction was performed to assess expression of angiogenic cytokines, and recovery of motor function was assessed with function tests. Results. In the G-CSF treated rats, the total number of vessels with a diameter > 20 mu m was significantly larger and expression of angiogenic cytokines was significantly higher than those in the control group. The G-CSF treated group showed significantly greater recovery of hindlimb function than the control group. Conclusions. These results suggest that G-CSF exerts neuroprotective effects via promotion of angiogenesis after SCI. (DOI: 10.3171/2011.5.SPINE10421)
C1 [Koda, Masao] Chiba Aoba Municipal Hosp, Dept Orthopaed Surg, Chuo Ku, Chiba 2600852, Japan.
   [Kawabe, Junko; Hashimoto, Masayuki; Fujiyoshi, Takayuki; Furuya, Takeo; Endo, Tomonori; Okawa, Akihiko; Yamazaki, Masashi] Chiba Univ, Grad Sch Med, Dept Orthopaed Surg, Chiba, Japan.
RP Koda, M (通讯作者)，Chiba Aoba Municipal Hosp, Dept Orthopaed Surg, Chuo Ku, 1273-2 Aoba Cho, Chiba 2600852, Japan.
EM masaomst@yahoo.co.jp
FU Cervical Spine Research Society
CR Augustin H, 1998, TRENDS PHARMACOL SCI, V19, P216, DOI 10.1016/S0165-6147(98)01211-5
   Basso D, 1995, J NEUROTRAUM, V12, P1, DOI 10.1089/neu.1995.12.1
   Benton R, 2003, NEUROCHEM RES, V28, P1693, DOI 10.1023/A:1026013106016
   Casella G, 2002, EXP NEUROL, V173, P63, DOI 10.1006/exnr.2001.7827
   Date I, 2004, BIOCHEM BIOPH RES CO, V319, P1152, DOI 10.1016/j.bbrc.2004.05.100
   Ding X, 2005, CHINESE MED J-PEKING, V118, P1644
   Elhafny B, 1996, J CELL PHYSIOL, V167, P451, DOI 10.1002/(SICI)1097-4652(199606)167:3<451::AID-JCP9>3.0.CO;2-O
   Gibson C, 2005, J NEUROPATH EXP NEUR, V64, P763, DOI 10.1097/01.jnen.0000179196.10032.dd
   Hayashi T, 1998, J CEREBR BLOOD F MET, V18, P887, DOI 10.1097/00004647-199808000-00009
   Jansen J, 2005, J CELL MOL MED, V9, P37, DOI 10.1111/j.1582-4934.2005.tb00335.x
   Kitamura K, 2007, J NEUROSCI RES, V85, P2332, DOI 10.1002/jnr.21372
   Koda M, 2007, BRAIN RES, V1149, P223, DOI 10.1016/j.brainres.2007.02.058
   Langford D, 2005, BMC NEUROSCI, V6, P0, DOI 10.1186/1471-2202-6-8
   Lee S, 2005, BRAIN RES, V1058, P120, DOI 10.1016/j.brainres.2005.07.076
   Loy D, 2002, J COMP NEUROL, V445, P308, DOI 10.1002/cne.10168
   Lu C, 2006, BIOCHEM SOC T, V34, P1327, DOI 10.1042/BST0341327
   Minatoguchi S, 2004, CIRCULATION, V109, P2572, DOI 10.1161/01.CIR.0000129770.93985.3E
   Nishio Y, 2007, J NEUROPATH EXP NEUR, V66, P724, DOI 10.1097/nen.0b013e3181257176
   Ohki Y, 2005, FASEB J, V19, P2005, DOI 10.1096/fj.04-3496fje
   Rivlin A, 1977, J NEUROSURG, V47, P577, DOI 10.3171/jns.1977.47.4.0577
   Roberts A, 2005, GROWTH FACTORS, V23, P33, DOI 10.1080/08977190500055836
   Schabitz W, 2003, STROKE, V34, P745, DOI 10.1161/01.STR.0000057814.70180.17
   Schneider A, 2005, CELL CYCLE, V4, P1753, DOI 10.4161/cc.4.12.2213
   Schoch H, 2002, BRAIN, V125, P2549, DOI 10.1093/brain/awf257
   Tator C, 1991, J NEUROSURG, V75, P15, DOI 10.3171/jns.1991.75.1.0015
   Wamil A, 1998, P NATL ACAD SCI USA, V95, P13188, DOI 10.1073/pnas.95.22.13188
   Welte K, 1985, P NATL ACAD SCI USA, V82, P1526, DOI 10.1073/pnas.82.5.1526
   Whalen M, 2000, CRIT CARE MED, V28, P3710, DOI 10.1097/00003246-200011000-00029
   Widenfalk J, 2003, NEUROSCIENCE, V120, P951, DOI 10.1016/S0306-4522(03)00399-3
   Yata K, 2007, BRAIN RES, V1145, P227, DOI 10.1016/j.brainres.2007.01.144
   Zhang Z, 2000, J CLIN INVEST, V106, P829, DOI 10.1172/JCI9369
NR 31
TC 40
Z9 41
U1 0
U2 4
PU AMER ASSOC NEUROLOGICAL SURGEONS
PI ROLLING MEADOWS
PA 5550 MEADOWBROOK DRIVE, ROLLING MEADOWS, IL 60008 USA
SN 1547-5654
EI 
J9 J NEUROSURG-SPINE
PD OCT 15
PY 2011
VL 15
IS 4
BP 414
EP 421
DI 10.3171/2011.5.SPINE10421
PG 8
WC Clinical Neurology; Surgery
SC Neurosciences & Neurology; Surgery
GA 825SH
UT WOS:000295301900014
PM 21721873
ER

PT J
AU Wang, LE
   Fink, GR
   Diekhoff, Svenja
   Rehme, AK
   Eickhoff, SB
   Grefkes, Christian
AF Wang, Ling
   Fink, Gereon
   Diekhoff, Svenja
   Rehme, Anne
   Eickhoff, Simon
   Grefkes, Christian
TI Noradrenergic Enhancement Improves Motor Network Connectivity in Stroke Patients
SO ANNALS OF NEUROLOGY
LA English
DT Article
ID focal cerebral-ischemia; spatial normalization; movement kinematics; d-amphetamine; frontal-lobe; double-blind; cortex; recovery; reboxetine; brain
AB Objective: Both animal and human data suggest that noradrenergic stimulation may enhance motor performance after brain damage. We conducted a placebo-controlled, double-blind and crossover design study to investigate the effects of noradrenergic stimulation on the cortical motor system in hemiparetic stroke patients. Methods: Stroke patients (n = 11) in the subacute or chronic stage with mild-to-moderate hand paresis received a single oral dose of 6mg reboxetine (RBX), a selective noradrenaline reuptake inhibitor. We used functional magnetic resonance imaging and dynamic causal modeling to assess changes in neural activity and interregional effective connectivity while patients moved their paretic hand. Results: RBX stimulation significantly increased maximum grip power and index finger-tapping frequency of the paretic hand. Enhanced motor performance was associated with a reduction of cortical "hyperactivity" toward physiological levels as observed in healthy control subjects, especially in the ipsilesional ventral premotor cortex (vPMC) and supplementary motor area (SMA), but also in the temporoparietal junction and prefrontal cortex. Connectivity analyses revealed that in stroke patients neural coupling with SMA or vPMC was significantly reduced compared with healthy controls. This "hypoconnectivity" was partially normalized when patients received RBX, especially for the coupling of ipsilesional SMA with primary motor cortex. Interpretation: The data suggest that noradrenergic stimulation by RBX may help to modulate the pathologically altered motor network architecture in stroke patients, resulting in increased coupling of ipsilesional motor areas and thereby improved motor function. ANN NEUROL 2011;69:375-388
C1 [Diekhoff, Svenja; Rehme, Anne K.; Grefkes, Christian] Max Planck Inst Neurol Res, Neuromodulat & Neurorehabil Sect, D-50931 Cologne, Germany.
   [Wang, Ling E.; Fink, Gereon R.; Eickhoff, Simon B.; Grefkes, Christian] Res Ctr Juelich, Inst Neurosci & Med INM 3, Cognit Neurol Sect, Julich, Germany.
   [Wang, Ling E.] Ruhr Univ Bochum, Int Grad Sch Neurosci, Bochum, Germany.
   [Fink, Gereon R.; Grefkes, Christian] Univ Cologne, Dept Neurol, Cologne, Germany.
   [Eickhoff, Simon B.] Rhein Westfal TH Aachen, Dept Psychiat & Psychotherapy, Aachen, Germany.
   [Eickhoff, Simon B.] Juelich Aachen Res Alliance JARA Brain, Julich, Germany.
RP Grefkes, C (通讯作者)，Max Planck Inst Neurol Res, Neuromodulat & Neurorehabil Sect, Gleueler Str 50, D-50931 Cologne, Germany.
EM christian.grefkes@uk-koeln.de
FU Human Brain Project [R01-MH074457-01A1]; Helmholtz Association; NATIONAL INSTITUTE OF MENTAL HEALTH [R01MH074457] Funding Source: NIH RePORTER
CR Andersen S, 2010, NEUROIMAGE, V53, P78, DOI 10.1016/j.neuroimage.2010.06.003
   Ashburner J, 2005, NEUROIMAGE, V26, P839, DOI 10.1016/j.neuroimage.2005.02.018
   Barbay S, 2006, NEUROREHAB NEURAL RE, V20, P455, DOI 10.1177/1545968306290773
   Bates E, 2003, NAT NEUROSCI, V6, P448, DOI 10.1038/nn1050
   Benjamini Y, 1995, J R STAT SOC B, V57, P289, DOI 10.1111/j.2517-6161.1995.tb02031.x
   Berridge C, 2003, BRAIN RES REV, V42, P33, DOI 10.1016/S0165-0173(03)00143-7
   Boyeson M, 1990, PHARMACOL BIOCHEM BE, V35, P497, DOI 10.1016/0091-3057(90)90279-Q
   Brett M, 2001, NEUROIMAGE, V14, P486, DOI 10.1006/nimg.2001.0845
   Brocher S, 1992, BRAIN RES, V573, P27, DOI 10.1016/0006-8993(92)90110-U
   Butefisch C, 2002, ANN NEUROL, V51, P59, DOI 10.1002/ana.10056
   Calautti C, 2001, STROKE, V32, P2534, DOI 10.1161/hs1101.097401
   Calautti C, 2003, STROKE, V34, P1553, DOI 10.1161/01.STR.0000071761.36075.A6
   Cramer S, 2008, ANN NEUROL, V63, P272, DOI 10.1002/ana.21393
   Crinion J, 2007, NEUROIMAGE, V37, P866, DOI 10.1016/j.neuroimage.2007.04.065
   Crisostomo E, 1988, ANN NEUROL, V23, P94, DOI 10.1002/ana.410230117
   Dancause N, 2005, J NEUROSCI, V25, P10167, DOI 10.1523/JNEUROSCI.3256-05.2005
   Devilbiss D, 2000, SYNAPSE, V37, P273, DOI 10.1002/1098-2396(20000915)37:4<273::AID-SYN4>3.0.CO;2-#
   Dum R, 2005, J NEUROSCI, V25, P1375, DOI 10.1523/JNEUROSCI.3902-04.2005
   Dum R, 2002, PHYSIOL BEHAV, V77, P677, DOI 10.1016/S0031-9384(02)00929-0
   Edwards D, 1995, BIOPHARM DRUG DISPOS, V16, P443, DOI 10.1002/bdd.2510160603
   Eickhoff S, 2005, NEUROIMAGE, V25, P1325, DOI 10.1016/j.neuroimage.2004.12.034
   Feeney D, 2004, RESTOR NEUROL NEUROS, V22, P175
   Feeney D, 1982, SCIENCE, V217, P855, DOI 10.1126/science.7100929
   Friston K, 1998, P NATL ACAD SCI USA, V95, P796, DOI 10.1073/pnas.95.3.796
   Friston K, 2003, NEUROIMAGE, V19, P1273, DOI 10.1016/S1053-8119(03)00202-7
   Frost S, 2003, J NEUROPHYSIOL, V89, P3205, DOI 10.1152/jn.01143.2002
   Gaspar P, 1989, J COMP NEUROL, V279, P249, DOI 10.1002/cne.902790208
   Gladstone D, 2006, STROKE, V37, P179, DOI 10.1161/01.STR.0000195169.42447.78
   Goldstein L, 2009, STROKE, V40, P0, DOI 10.1161/STROKEAHA.108.533703
   Goldstein L, 1991, RESTOR NEUROL NEUROS, V3, P41, DOI 10.3233/RNN-1991-3105
   Goldstein L, 1997, RESTOR NEUROL NEUROS, V11, P55, DOI 10.3233/RNN-1997-111206
   Grefkes C, 2008, ANN NEUROL, V63, P236, DOI 10.1002/ana.21228
   Grefkes C, 2010, CEREB CORTEX, V20, P783, DOI 10.1093/cercor/bhp144
   Hasselmo M, 1997, J NEUROPHYSIOL, V77, P3326, DOI 10.1152/jn.1997.77.6.3326
   Hayashi M, 2008, CEREB CORTEX, V18, P2932, DOI 10.1093/cercor/bhn053
   Hummel F, 2005, BRAIN, V128, P490, DOI 10.1093/brain/awh369
   Johansson I, 2000, EUR J NEUROSCI, V12, P3615, DOI 10.1046/j.1460-9568.2000.00252.x
   Kasamatsu T, 1976, SCIENCE, V194, P206, DOI 10.1126/science.959850
   Kirkwood A, 1999, J NEUROSCI, V19, P1599
   Levitt P, 1984, J COMP NEUROL, V227, P23, DOI 10.1002/cne.902270105
   Marshall R, 2000, STROKE, V31, P656, DOI 10.1161/01.STR.31.3.656
   Meintzschel F, 2006, CEREB CORTEX, V16, P1106, DOI 10.1093/cercor/bhj052
   Morrison J, 1982, BRAIN RES BULL, V9, P309, DOI 10.1016/0361-9230(82)90144-7
   Nakadate K, 2006, NEUROSCIENCE, V138, P37, DOI 10.1016/j.neuroscience.2005.11.003
   Newton J, 2006, BRAIN, V129, P1844, DOI 10.1093/brain/awl106
   Nowak D, 2008, ARCH NEUROL-CHICAGO, V65, P741, DOI 10.1001/archneur.65.6.741
   Oldfield R, 1971, NEUROPSYCHOLOGIA, V9, P97, DOI 10.1016/0028-3932(71)90067-4
   Page M, 2002, NEUROPSYCHOPHARMACOL, V27, P237, DOI 10.1016/S0893-133X(02)00301-9
   Pariente J, 2001, ANN NEUROL, V50, P718, DOI 10.1002/ana.1257
   Pettigrew J, 1978, NATURE, V271, P761, DOI 10.1038/271761a0
   Picard N, 1996, CEREB CORTEX, V6, P342, DOI 10.1093/cercor/6.3.342
   Platz T, 2005, RESTOR NEUROL NEUROS, V23, P271
   Plewnia C, 2004, NEUROLOGY, V62, P2124, DOI 10.1212/01.WNL.0000128041.92710.17
   Qu M, 1998, NEUROSCIENCE, V85, P29, DOI 10.1016/S0306-4522(97)00656-8
   Remy F, 2008, CORTEX, V44, P482, DOI 10.1016/j.cortex.2007.07.004
   Riecker A, 2010, HUM BRAIN MAPP, V31, P1017, DOI 10.1002/hbm.20914
   Rogoz Z, 2002, POL J PHARMACOL, V54, P593
   Rorden C, 2007, J COGNITIVE NEUROSCI, V19, P1081, DOI 10.1162/jocn.2007.19.7.1081
   Schaechter J, 2009, HUM BRAIN MAPP, V30, P3461, DOI 10.1002/hbm.20770
   Seidler R, 2008, J NEUROPHYSIOL, V99, P1836, DOI 10.1152/jn.01187.2007
   Seidler R, 2006, EXP BRAIN RES, V175, P544, DOI 10.1007/s00221-006-0571-y
   Sharma N, 2009, ANN NEUROL, V66, P604, DOI 10.1002/ana.21810
   Shimazu H, 2004, J NEUROSCI, V24, P1200, DOI 10.1523/JNEUROSCI.4731-03.2004
   Sparing R, 2009, BRAIN, V132, P3011, DOI 10.1093/brain/awp154
   Stephan K, 2009, NEUROIMAGE, V46, P1004, DOI 10.1016/j.neuroimage.2009.03.025
   Stibick D, 2001, J NEUROTRAUM, V18, P303, DOI 10.1089/08977150151070955
   Treig T, 2003, CLIN REHABIL, V17, P590, DOI 10.1191/0269215503cr653oa
   Walkerbatson D, 1995, STROKE, V26, P2254, DOI 10.1161/01.STR.26.12.2254
   Wang L, 2009, NEUROPSYCHOLOGIA, V47, P1302, DOI 10.1016/j.neuropsychologia.2009.01.024
   Ward N, 2006, BRAIN, V129, P809, DOI 10.1093/brain/awl002
   Ward N, 2003, BRAIN, V126, P2476, DOI 10.1093/brain/awg245
   Witt S, 2008, NEUROIMAGE, V42, P343, DOI 10.1016/j.neuroimage.2008.04.025
   Wong E, 2000, BIOL PSYCHIAT, V47, P818, DOI 10.1016/S0006-3223(99)00291-7
   Wu T, 2008, J PHYSIOL-LONDON, V586, P4295, DOI 10.1113/jphysiol.2008.153445
   Zittel S, 2007, J NEUROL, V254, P197, DOI 10.1007/s00415-006-0326-5
NR 75
TC 86
Z9 87
U1 1
U2 16
PU WILEY
PI HOBOKEN
PA 111 RIVER ST, HOBOKEN 07030-5774, NJ USA
SN 0364-5134
EI 
J9 ANN NEUROL
PD FEB 15
PY 2011
VL 69
IS 2
BP 375
EP 388
DI 10.1002/ana.22237
PG 14
WC Clinical Neurology; Neurosciences
SC Neurosciences & Neurology
GA 733TD
UT WOS:000288284900020
PM 21387380
ER

PT J
AU Sullivan, JE
   Andrews, AW
   Lanzino, Desiree
   Peron, Aimee
   Potter, KA
AF Sullivan, Jane
   Andrews, A
   Lanzino, Desiree
   Peron, Aimee
   Potter, Kirsten
TI Outcome Measures in Neurological Physical Therapy Practice: Part II. A Patient-Centered Process
SO JOURNAL OF NEUROLOGIC PHYSICAL THERAPY
LA English
DT Article
DE examination; outcome measures therapy; stroke
ID fugl-meyer assessment; stroke rehabilitation assessment; berg balance scale; research arm test; length-of-stay; psychometric property; movement stream; discharge destination; self-efficacy; reliability
AB Physical therapists working in neurological practice must make choices about which standardized outcome measures are most appropriate for each patient. Significant time constraints in the clinic limit the number of measures that one can reasonably administer. Therapists must choose measures that will provide results that guide the selection of appropriate interventions and are likely to show clinically meaningful change. Therefore, therapists must be able to compare the merits of available measures to identify those that are most relevant for each patient and setting. This article describes a process for selecting outcome measures and illustrates the use of that process with a patient who has had a stroke. The link between selecting objective outcome measures and tracking patient progress is emphasized. Comparisons are made between 2 motor function measures (the Fugl-Meyer Assessment [FMA] of Physical Performance vs the Stroke Rehabilitation Assessment of Movement), and 2 balance measures (Berg Balance Scale vs the Activities-specific Balance Confidence Scale). The use of objective outcome measures allows therapists to quantify information that previously had been described in subjective terms. This allows the tracking of progress, and the comparison of effectiveness and costs across interventions, settings, providers, and patient characteristics.
C1 [Sullivan, Jane E.; Potter, Kirsten A.] Northwestern Univ, Feinberg Sch Med, Dept Phys Therapy & Human Movement Sci, Chicago, IL 60611 USA.
   [Andrews, A. Williams] Elon Univ, Elon, NC USA.
   [Lanzino, Desiree] Mayo Sch Hlth Sci, Rochester, MN USA.
   [Peron, Aimee] Genesis Rehabil Serv, Somerset, MA USA.
RP Sullivan, JE (通讯作者)，Northwestern Univ, Feinberg Sch Med, Dept Phys Therapy & Human Movement Sci, 645 N Michigan Ave,Suite 1100, Chicago, IL 60611 USA.
EM j-sullivan@northwestern.edu
CR Ahmed S, 2003, PHYS THER, V83, P617, DOI 10.1093/ptj/83.7.617
   Andersson A, 2006, J REHABIL MED, V38, P186, DOI 10.1080/16501970500478023
   [anonymous] , 2001, PHYS THER, V81, P12
   Ashburn A, 2008, AGE AGEING, V37, P270, DOI 10.1093/ageing/afn066
   Beckerman H, 1996, SCAND J REHABIL MED, V28, P3
   Belgen B, 2006, ARCH PHYS MED REHAB, V87, P554, DOI 10.1016/j.apmr.2005.12.027
   Beninato M, 2009, PHYS THER, V89, P816, DOI 10.2522/ptj.20080160
   Berg K, 1995, SCAND J REHABIL MED, V27, P27
   Botner E, 2005, DISABIL REHABIL, V27, P156, DOI 10.1080/09638280400008982
   Daley K, 1999, PHYS THER, V79, P8, DOI 10.1093/ptj/79.1.8
   Duncan P, 1983, PHYS THER, V63, P1606, DOI 10.1093/ptj/63.10.1606
   English C, 2006, CLIN REHABIL, V20, P52, DOI 10.1191/0269215506cr877oa
   Gladstone D, 2002, NEUROREHAB NEURAL RE, V16, P232, DOI 10.1177/154596802401105171
   Hawes C, 1995, GERONTOLOGIST, V35, P172, DOI 10.1093/geront/35.2.172
   Hsieh Y, 2008, NEUROREHAB NEURAL RE, V22, P723, DOI 10.1177/1545968308316385
   Hsueh I, 2008, NEUROREHAB NEURAL RE, V22, P737, DOI 10.1177/1545968308315999
   Hsueh I, 2003, STROKE, V34, P1741, DOI 10.1161/01.STR.0000075295.45185.D4
   Keith RA, 1987, ADV CLIN REHABIL, V1, P6
   Lajoie Y, 2004, ARCH GERONTOL GERIAT, V38, P11, DOI 10.1016/S0167-4943(03)00082-7
   Lin J, 2009, PHYS THER, V89, P840, DOI 10.2522/ptj.20080285
   Lin J, 2004, CLIN REHABIL, V18, P391, DOI 10.1191/0269215504cr737oa
   Liston R, 1996, ARCH PHYS MED REHAB, V77, P425, DOI 10.1016/S0003-9993(96)90028-3
   Lu W, 2008, J REHABIL MED, V40, P615, DOI 10.2340/16501977-0230
   Mackintosh S, 2006, ARCH PHYS MED REHAB, V87, P1583, DOI 10.1016/j.apmr.2006.09.004
   Mao H, 2002, STROKE, V33, P1022, DOI 10.1161/01.STR.0000012516.63191.C5
   Myers A, 1998, J GERONTOL A-BIOL, V53, P0, DOI 10.1093/gerona/53A.4.M287
   Patterson S, 2007, ARCH PHYS MED REHAB, V88, P115, DOI 10.1016/j.apmr.2006.10.025
   Platz T, 2005, CLIN REHABIL, V19, P404, DOI 10.1191/0269215505cr832oa
   Potter K, 2011, J NEUROL PHYS THER, V35, P57, DOI 10.1097/NPT.0b013e318219a51a
   Powell L, 1995, J GERONTOL A-BIOL, V50, P0, DOI 10.1093/gerona/50A.1.M28
   Rabadi M, 2006, ARCH PHYS MED REHAB, V87, P962, DOI 10.1016/j.apmr.2006.02.036
   Salbach N, 2006, ARCH PHYS MED REHAB, V87, P364, DOI 10.1016/j.apmr.2005.11.017
   Salbach N, 2001, ARCH PHYS MED REHAB, V82, P1204, DOI 10.1053/apmr.2001.24907
   Sanford J, 1993, PHYS THER, V73, P447, DOI 10.1093/ptj/73.7.447
   Schepers V, 2007, DISABIL REHABIL, V29, P221, DOI 10.1080/09638280600756257
   Smith P, 2004, CLIN REHABIL, V18, P811, DOI 10.1191/0269215504cr817oa
   Stevenson T, 1996, ARCH PHYS MED REHAB, V77, P656, DOI 10.1016/S0003-9993(96)90004-0
   Stevenson T, 2001, AUST J PHYSIOTHER, V47, P29, DOI 10.1016/S0004-9514(14)60296-8
   Tyson S, 2009, CLIN REHABIL, V23, P1018, DOI 10.1177/0269215509339004
   Tyson S, 2004, CLIN REHABIL, V18, P916, DOI 10.1191/0269215504cr821oa
   Van DLJ, 2001, J REHABIL MED, V33, P110
   Wang C, 2002, J REHABIL MED, V34, P20, DOI 10.1080/165019702317242668
   Wee J, 2003, ARCH PHYS MED REHAB, V84, P731, DOI 10.1016/S0003-9993(03)04940-7
   Wee J, 1999, ARCH PHYS MED REHAB, V80, P448, DOI 10.1016/S0003-9993(99)90284-8
   Wood-dauphine S, 1997, CAN J REHABIL, V10, P35
NR 45
TC 22
Z9 23
U1 0
U2 4
PU LIPPINCOTT WILLIAMS & WILKINS
PI PHILADELPHIA
PA TWO COMMERCE SQ, 2001 MARKET ST, PHILADELPHIA, PA 19103 USA
SN 1557-0576
EI 
J9 J NEUROL PHYS THER
PD JUN 15
PY 2011
VL 35
IS 2
BP 65
EP 74
DI 10.1097/NPT.0b013e31821a24eb
PG 10
WC Clinical Neurology; Rehabilitation
SC Neurosciences & Neurology; Rehabilitation
GA 890YA
UT WOS:000300181600003
PM 21934361
ER

PT J
AU Einav, Omer
   Geva, Dildah
   Yoeli, Doron
   Kerzhner, Marina
   Mauritz, Karl-Heinz
AF Einav, Omer
   Geva, Dildah
   Yoeli, Doron
   Kerzhner, Marina
   Mauritz, Karl-heinz
TI Development and Validation of the First Robotic Scale for the Clinical Assessment of Upper Extremity Motor Impairments in Stroke Patients
SO TOPICS IN STROKE REHABILITATION
LA English
DT Article
DE exercise training; patient outcome assessment rehabilitation; robotics; stroke; upper extremity
ID constraint-induced therapy
AB Purpose: We aimed to develop and validate the first robotic-based instrument and procedure for assessing upper extremity motor impairments in patients with stroke and to test its discriminative power. Methods: The ReoGo robotic rehabilitation platform was used to design a novel, upper limb functionality assessment tool, the Reo Scale Assessment (RSA). We used the RSA to evaluate 100 patients with stroke. The RSA items were tested for internal consistency and submitted to factor analysis. The Fugl-Meyer (FM) motor test, the Wolf Motor Function Test (WMFT), and the Action Research Arm Test (ARAT) were used to examine the validity of the RSA. RSA scores were compared and correlated with the scores of the 3 scales. The discriminative power of the RSA was tested against the FM impairment levels by analysis of variance. Results: The total RSA score correlated closely with the upper extremity scores of the FM, WMFT, and ARAT (r = 0.95, 0.93, and 0.90, respectively). The RSA was able to discriminate between low, moderate, and high functioning patients (86% agreement with FM). Principal component analysis revealed that the RSA coefficients loaded on 3 tested components: proximal, distal, and force. Conclusions: Our results provide strong evidence that the validity of the RSA is comparable with that of the FM, WMFT, and ARAT. The objective measuring and scoring systems of the robotic RSA make it an efficient tool for assessing motor function of stroke patients in clinical and research settings. Additional studies are needed to test the reliability and sensitivity of the RSA.
C1 [Einav, Omer; Yoeli, Doron; Kerzhner, Marina] Motorika Med Israel Ltd, Caesarea, Israel.
   [Geva, Dildah] Integristat, Clin Management Solut, Tel Aviv, Israel.
   [Mauritz, Karl-Heinz] Charite Berlin Univ Med Sch, Dept Neurol Rehabil, Clin Berlin, Berlin, Germany.
RP Einav, O (通讯作者)，Motorika Med Israel Ltd, Caesarea, Israel.
FU Motorika Medical (Israel) Ltd, Caesarea, Israel
CR Carroll D, 1965, J CHRON DIS, V18, P479, DOI 10.1016/0021-9681(65)90030-5
   Fuglmeyer A, 1975, SCAND J REHABIL MED, V7, P13
   Kwakkel G, 2002, J NEUROL NEUROSUR PS, V72, P473
   Kwakkel G, 1999, LANCET, V354, P191, DOI 10.1016/S0140-6736(98)09477-X
   Lloyd-jones D, 2010, CIRCULATION, V121, P0, DOI 10.1161/CIRCULATIONAHA.109.192667
   Lum P, 2002, TOP STROKE REHABIL, V8, P40
   Lyle R, 1981, INT J REHABIL RES, V4, P483, DOI 10.1097/00004356-198112000-00001
   Page S, 2002, ARCH PHYS MED REHAB, V83, P286, DOI 10.1053/apmr.2002.28007
   Page S, 2001, J REHABIL RES DEV, V38, P583
   Pierce S, 2002, ARCH PHYS MED REHAB, V83, P1462, DOI 10.1053/apmr.2002.34832
   Riener R, 2005, MED BIOL ENG COMPUT, V43, P2, DOI 10.1007/BF02345116
   Sterr A, 2002, BRAIN INJURY, V16, P1093, DOI 10.1080/02699050210155267
   Sunderland A, 1992, J NEUROL NEUROSUR PS, V55, P530, DOI 10.1136/jnnp.55.7.530
   Volpe BT, 2002, CURR ATHEROSCLER REP, V4, P270, DOI 10.1007/s11883-002-0005-7
   Wolf S, 1989, EXP NEUROL, V104, P125, DOI 10.1016/S0014-4886(89)80005-6
   *worldhealthorganization , 2007, ICF CY INT CLASS FUN, V0, P0
NR 16
TC 13
Z9 13
U1 0
U2 7
PU TAYLOR & FRANCIS LTD
PI ABINGDON
PA 2-4 PARK SQUARE, MILTON PARK, ABINGDON OR14 4RN, OXON, ENGLAND
SN 1074-9357
EI 
J9 TOP STROKE REHABIL
PD OCT 15
PY 2011
VL 18
IS 
BP 587
EP 598
DI 10.1310/tsr18s01-587
PG 12
WC Rehabilitation
SC Rehabilitation
GA 850FD
UT WOS:000297179600003
PM 22120028
ER

PT J
AU Schuster, Corina
   Maunz, Gerd
   Lutz, Karin
   Kischka, Udo
   Sturzenegger, Rolf
   Ettlin, Thierry
AF Schuster, Corina
   Maunz, Gerd
   Lutz, Karin
   Kischka, Udo
   Sturzenegger, Rolf
   Ettlin, Thierry
TI Dexamphetamine Improves Upper Extremity Outcome During Rehabilitation After Stroke: A Pilot Randomized Controlled Trial
SO NEUROREHABILITATION AND NEURAL REPAIR
LA English
DT Article
DE stroke rehabilitation; dextroamphetamine; activities of daily living (ADL); upper extremity
ID double-blind; physical-therapy; bobath concept; amphetamine; recovery; physiotherapy; impairment
AB Background. For early inpatient stroke rehabilitation, the effectiveness of amphetamine combined with physiotherapy varies across studies. Objective. To investigate whether the recovery of activities of daily living (ADL, primary outcome) and motor function (secondary outcome) can be improved by dexamphetamine added to physiotherapy. Methods. In a double-blind, placebo-controlled trial, 16 patients, from 918 who were screened, were randomized to the experimental group (EG, dexamphetamine + physiotherapy) or control group (CG, placebo + physiotherapy). Both groups received multidisciplinary inpatient rehabilitation. Dexamphetamine (10 mg oral) or placebo was administered 2 days per week before physiotherapy. ADL and motor function were measured using the Chedoke-McMaster Stroke Assessment (CMSA) twice during baseline, every week during the 5-week treatment period, and at follow-up 1 week, 6 months, and 12 months after intervention. Results. The majority of ineligible patients had too little paresis, were on anticoagulants, or had a stroke > 60 days prior to entry. Participants (EG, n = 7, age 70.3 +/- 10 years, 5 women, 37.9 +/- 9 days after stroke; CG, n = 9, age 65.2 +/- 17 years, 3 women, 40.3 +/- 9 days after stroke) did not differ at baseline except for the leg subscale. Analysis of variance from baseline to 1 week follow-up revealed significant improvements in favor of EG for subscales ADL (P = .023) and arm function (P = .020) at end of treatment. No adverse events were detected. Conclusion. In this small trial that was based on prior positive trials, significant gains in ADL and arm function suggest that the dose and timing of dexamphetamine can augment physiotherapy. Effect size calculation suggests inclusion of at least 25 patients per group in future studies (ClinicalTrials.gov number: NCT00572767).
C1 [Schuster, Corina; Lutz, Karin; Kischka, Udo; Ettlin, Thierry] Reha Rheinfelden, CH-4310 Rheinfelden, Switzerland.
   [Kischka, Udo] Oxford Ctr Enablement, Oxford, England.
   [Sturzenegger, Rolf] Univ Basel Hosp, CH-4031 Basel, Switzerland.
   [Ettlin, Thierry] Univ Basel, Basel, Switzerland.
   [Ettlin, Thierry] Univ Appl Sci NW Switzerland, Basel, Switzerland.
RP Ettlin, T (通讯作者)，Reha Rheinfelden, Salinenstr 98, CH-4310 Rheinfelden, Switzerland.
EM th.ettlin@reha-rhf.ch
FU Hugo and Elsa Isler-Foundation
CR Aichner F, 2002, J NEURAL TRANSM-SUPP, V0, P59
   Brown A, 2004, EXP NEUROL, V190, P102, DOI 10.1016/j.expneurol.2004.07.005
   Crisostomo E, 1988, ANN NEUROL, V23, P94, DOI 10.1002/ana.410230117
   Feeney D, 1997, ADV NEUROL, V73, P383
   Gladstone D, 2006, STROKE, V37, P179, DOI 10.1161/01.STR.0000195169.42447.78
   Gowland C, 1995, PHYS THER, V75, P597, DOI 10.1093/ptj/75.7.597
   Gowland C, 1993, STROKE, V24, P58, DOI 10.1161/01.STR.24.1.58
   Gowland C, 1995, CHEDOKE MCMASTER STR, V0, P0
   Gowland C, 1990, STROKE, V21, P19
   Graham J, 2009, TOP STROKE REHABIL, V16, P57, DOI 10.1310/tsr1601-57
   Kollen B, 2009, STROKE, V40, P0, DOI 10.1161/STROKEAHA.108.533828
   Luke C, 2004, CLIN REHABIL, V18, P888, DOI 10.1191/0269215504cr793oa
   Martinsson L, 2007, COCHRANE DB SYST REV, V0, P0, DOI DOI 10.1002/14651858.CD002090.pub2
   Martinsson L, 2004, DRUG AGING, V21, P67, DOI 10.2165/00002512-200421020-00001
   Martinsson L, 2003, STROKE, V34, P475, DOI 10.1161/01.STR.0000050161.38263.AE
   Munro B, 2000, STAT METHODS HLTH CA, Vfourth, P0
   Pierce C, 2004, EDUC PSYCHOL MEAS, V64, P916, DOI 10.1177/0013164404264848
   Sonde L, 2007, ACTA NEUROL SCAND, V115, P55, DOI 10.1111/j.1600-0404.2006.00728.x
   Sonde L, 2001, CEREBROVASC DIS, V12, P253, DOI 10.1159/000047712
   Sutton R, 1992, RESTOR NEUROL NEUROS, V4, P1, DOI 10.3233/RNN-1992-4101
   Treig T, 2003, CLIN REHABIL, V17, P590, DOI 10.1191/0269215503cr653oa
   Vachalathiti R, 2001, J NEUROL SCI S1, V187, P0
[truncated: 419,885 more chars]
