# Supplementary material for: Rehabilitation of motor function after stroke: A bibliometric analysis of global research from 2004 to 2022
Source: Front Aging Neurosci. 2022 Nov 2;14:1024163. doi: 10.3389/fnagi.2022.1024163 (PMC9667945; doi:10.3389/fnagi.2022.1024163)
Supplement: Supplementary file 1 [file Data_Sheet_1.zip › download2012u161.txt]

PT J
AU Lee, MM
   Cho, Hwi-young
   Song, CH
AF Lee, Myung
   Cho, Hwi-young
   Song, Chang
TI The Mirror Therapy Program Enhances Upper-Limb Motor Recovery and Motor Function in Acute Stroke Patients
SO AMERICAN JOURNAL OF PHYSICAL MEDICINE & REHABILITATION
LA English
DT Article
DE Stroke; Mirror Therapy; Upper-Limb Motor Function; Upper-Limb Motor Recovery
ID cortical reorganization; arm function; rehabilitation; reliability; movement; paresis; imagery; system
AB Lee MM, Cho H, Song CH: The mirror therapy program enhances upper-limb motor recovery and motor function in acute stroke patients. Am J Phys Med Rehabil 2012; 91: 689-700. Objective: The purpose of this study was to evaluate the effects of the mirror therapy program on upper-limb motor recovery and motor function in patients with acute stroke. Design: Twenty-six patients who had an acute stroke within 6 mos of study commencement were assigned to the experimental group (n = 13) or the control group (n = 13). Both experimental and control group members participated in a standard rehabilitation program, but only the experimental group members additionally participated in mirror therapy program, for 25 mins twice a day, five times a week, for 4 wks. The Fugl-Meyer Assessment, Brunnstrom motor recovery stage, and Manual Function Test were used to assess changes in upper-limb motor recovery and motor function after intervention. Results: In upper-limb motor recovery, the scores of Fugl-Meyer Assessment (by shoulder/elbow/forearm items, 9.54 vs. 4.61; wrist items, 2.76 vs. 1.07; hand items, 4.43 vs. 1.46, respectively) and Brunnstrom stages for upper limb and hand (by 1.77 vs. 0.69 and 1.92 vs. 0.50, respectively) were improved more in the experimental group than in the control group (P < 0.05). In upper-limb motor function, the Manual Function Test score (by shoulder item, 5.00 vs. 2.23; hand item, 5.07 vs. 0.46, respectively) was significantly increased in the experimental group compared with the control group (P < 0.01). No significant differences were found between the groups for the coordination items in Fugl-Meyer Assessment. Conclusions: This study confirms that mirror therapy program is an effective intervention for upper-limb motor recovery and motor function improvement in acute stroke patients. Additional research on mirror therapy program components, intensity, application time, and duration could result in it being used as a standardized form of hand rehabilitation in clinics and homes.
C1 [Lee, Myung Mo; Cho, Hwi-young; Song, Chang Ho] Sahmyook Univ, Coll Hlth Sci, Dept Phys Therapy, Seoul 139742, South Korea.
RP Song, CH (通讯作者)，Sahmyook Univ, Coll Hlth Sci, Dept Phys Therapy, 26-21,Gongneung2 Dong, Seoul 139742, South Korea.
CR Altschuler E, 1999, LANCET, V353, P2035, DOI 10.1016/S0140-6736(99)00920-4
   Buccino G, 2004, BRAIN LANG, V89, P370, DOI 10.1016/S0093-934X(03)00356-0
   Cacchio A, 2009, NEW ENGL J MED, V361, P634, DOI 10.1056/NEJMc0902799
   Carson R, 2005, BRAIN RES REV, V49, P641, DOI 10.1016/j.brainresrev.2005.03.005
   Cattaneo L, 2009, ARCH NEUROL-CHICAGO, V66, P557, DOI 10.1001/archneurol.2009.41
   Dohle C, 2009, NEUROREHAB NEURAL RE, V23, P209, DOI 10.1177/1545968308324786
   Duncan P, 1983, PHYS THER, V63, P1606, DOI 10.1093/ptj/63.10.1606
   Fadiga L, 2004, J CLIN NEUROPHYSIOL, V21, P157, DOI 10.1097/00004691-200405000-00004
   Franz E, 2004, EXP BRAIN RES, V157, P174, DOI 10.1007/s00221-004-1831-3
   Fuglmeyer A, 1975, SCAND J REHABIL MED, V7, P13
   Funase K, 2007, NEUROSCI LETT, V419, P108, DOI 10.1016/j.neulet.2007.04.025
   Garry M, 2005, EXP BRAIN RES, V163, P118, DOI 10.1007/s00221-005-2226-9
   Giraux P, 2003, NEUROIMAGE, V20, P0, DOI 10.1016/j.neuroimage.2003.09.024
   Grunert-pluss N, 2008, HAND THER, V13, P4
   Hu X, 2009, NEUROREHAB NEURAL RE, V23, P837, DOI 10.1177/1545968309338191
   Kwakkel G, 2003, STROKE, V34, P2181, DOI 10.1161/01.STR.0000087172.16305.CD
   Langhorne P, 2009, LANCET NEUROL, V8, P741, DOI 10.1016/S1474-4422(09)70150-4
   Liepert J, 2000, STROKE, V31, P1210, DOI 10.1161/01.STR.31.6.1210
   Lincoln N, 1999, STROKE, V30, P573, DOI 10.1161/01.STR.30.3.573
   Michielsen M, 2011, J NEUROL NEUROSUR PS, V82, P393, DOI 10.1136/jnnp.2009.194134
   Michielsen M, 2011, NEUROREHAB NEURAL RE, V25, P223, DOI 10.1177/1545968310385127
   Miyamoto S, 2009, AM J PHYS MED REHAB, V88, P247, DOI 10.1097/PHM.0b013e3181951133
   Page S, 2002, AM J PHYS MED REHAB, V81, P870, DOI 10.1097/00002060-200211000-00013
   Platz T, 2005, CLIN REHABIL, V19, P714, DOI 10.1191/0269215505cr904oa
   Ramachandran V, 1996, P ROY SOC B-BIOL SCI, V263, P377, DOI 10.1098/rspb.1996.0058
   Ring H, 2005, J REHABIL MED, V37, P32, DOI 10.1080/16501970410035387
   Rosen B, 2005, SCAND J PLAST RECONS, V39, P104, DOI 10.1080/02844310510006187
   Saghaei M, 2004, BMC MED RES METHODOL, V4, P26, DOI 10.1186/1471-2288-4-26
   Sharma N, 2006, STROKE, V37, P1941, DOI 10.1161/01.STR.0000226902.43357.fc
   Stevens J, 2003, ARCH PHYS MED REHAB, V84, P1090, DOI 10.1016/S0003-9993(03)00042-X
   Sunderland A, 1992, J NEUROL NEUROSUR PS, V55, P530, DOI 10.1136/jnnp.55.7.530
   Sutbeyaz S, 2007, ARCH PHYS MED REHAB, V88, P555, DOI 10.1016/j.apmr.2007.02.034
   Yavuzer G, 2008, ARCH PHYS MED REHAB, V89, P393, DOI 10.1016/j.apmr.2007.08.162
NR 33
TC 48
Z9 60
U1 5
U2 83
PU LIPPINCOTT WILLIAMS & WILKINS
PI PHILADELPHIA
PA TWO COMMERCE SQ, 2001 MARKET ST, PHILADELPHIA, PA 19103 USA
SN 0894-9115
EI 
J9 AM J PHYS MED REHAB
PD AUG 15
PY 2012
VL 91
IS 8
BP 689
EP 696
DI 10.1097/PHM.0b013e31824fa86d
PG 8
WC Rehabilitation; Sport Sciences
SC Rehabilitation; Sport Sciences
GA 975ZH
UT WOS:000306549800008
PM 22469877
ER

PT J
AU Rickards, Tyler
   Taub, Edward
   Sterling, Chelsey
   Graham, MJ
   Barghi, Ameen
   Uswatte, Gitendra
   Mark, VW
AF Rickards, Tyler
   Taub, Edward
   Sterling, Chelsey
   Graham, Michael
   Barghi, Ameen
   Uswatte, Gitendra
   Mark, Victor
TI Brain parenchymal fraction predicts motor improvement following intensive task-oriented motor rehabilitation for chronic stroke
SO RESTORATIVE NEUROLOGY AND NEUROSCIENCE
LA English
DT Article
DE Stroke; rehabilitation; parenchyma; neuroimaging; CI therapy; hemiparesis
ID induced movement therapy; upper extremity function; multiple-sclerosis; atrophy; recovery; impairment; infarction; hemiparesis; volume; trial
AB Background and purpose: Infarct volume and location have a weak relationship with motor deficit in patients with chronic stroke. Recent research has focused on the relationship between spared or seemingly "healthy" neural tissue and motor function. In this study we examined MRI scans of patients with chronic stroke to determine if characteristics of seemingly normal parenchyma could predict either response to different forms of upper extremity physical rehabilitation or to pre-treatment motor status. Methods: Individuals with chronic stroke (ages 60.6 +/- 11.9 years) and mild/moderate upper extremity hemiparesis were administered either CI therapy (n = 14) or a comparison therapy (n = 29). The patients were assessed prior to and following therapy with MRI scans and the Wolf Motor Function Test (WMFT) Performance Time measure. Total voxels in combined grey matter (GM) and white matter (WM) segments (parenchymal volume) were divided by total voxels in GM, WM, and cerebrospinal fluid segments (intracranial volume) to obtain the brain parenchymal fraction (BPF). Results: BPF correlated with treatment gains on the WMFT (r(43) = -0.31, p = 0.04). Significant correlations between pretreatment motor function and BPF were not observed. Conclusions: Individuals with greater BPFs after stroke show larger arm function gains after CI therapy, suggesting that reductions in volume of normal-appearing tissue may relate to ability to benefit from rehabilitation therapy in chronic stroke.
C1 [Rickards, Tyler; Taub, Edward; Sterling, Chelsey; Graham, Michael J.; Barghi, Ameen; Uswatte, Gitendra] Univ Alabama Birmingham, Dept Psychol, Birmingham, AL 35233 USA.
   [Uswatte, Gitendra] Univ Alabama Birmingham, Dept Phys Therapy, Birmingham, AL 35233 USA.
   [Mark, Victor W.] Univ Alabama Birmingham, Dept Phys Med & Rehabil, Birmingham, AL 35233 USA.
   [Mark, Victor W.] Univ Alabama Birmingham, Dept Neurol, Birmingham, AL 35233 USA.
RP Rickards, T (通讯作者)，Univ Alabama Birmingham, Dept Psychol, Birmingham, AL 35233 USA.
EM tar81285@uab.edu
CR Bayona NA, 2005, TOP STROKE REHABIL, V12, P27
   Benedict R, 2004, ARCH NEUROL-CHICAGO, V61, P226, DOI 10.1001/archneur.61.2.226
   Decarli C, 2005, NEUROBIOL AGING, V26, P491, DOI 10.1016/j.neurobiolaging.2004.05.004
   Gauthier L, 2008, STROKE, V39, P1520, DOI 10.1161/STROKEAHA.107.502229
   Gauthier L, 2012, STROKE, V43, P453, DOI 10.1161/STROKEAHA.111.633255
   Gauthier L, 2009, STROKE, V40, P2468, DOI 10.1161/STROKEAHA.109.548347
   Hildebrandt H, 2006, MULT SCLER J, V12, P428, DOI 10.1191/1352458506ms1286oa
   Keihaninejad S, 2010, NEUROIMAGE, V50, P1427, DOI 10.1016/j.neuroimage.2010.01.064
   Kraemer M, 2004, J NEUROIMAGING, V14, P265, DOI 10.1177/1051228404264950
   Lee S, 2010, J NEUROL NEUROSUR PS, V81, P1316, DOI 10.1136/jnnp.2009.197335
   Lo R, 2010, NEUROIMAGE, V49, P9, DOI 10.1016/j.neuroimage.2009.08.044
   Mark V, 2008, RESTOR NEUROL NEUROS, V26, P13
   Morris D, 2010, IMPROVING FUNCTIONAL, V0, P232
   Morris D, 2001, ARCH PHYS MED REHAB, V82, P750, DOI 10.1053/apmr.2001.23183
   Mountz J, 2003, SEMIN NUCL MED, V33, P56, DOI 10.1053/snuc.2003.127293
   Nadeau S, 2006, NEUROREHABILITATION, V21, P107
   Rudick R, 1999, NEUROLOGY, V53, P1698, DOI 10.1212/WNL.53.8.1698
   Shaw S, 2005, J REHABIL RES DEV, V42, P769, DOI 10.1682/JRRD.2005.06.0094
   Smith E, 2008, ARCH NEUROL-CHICAGO, V65, P94, DOI 10.1001/archneurol.2007.23
   Stern Y, 2002, J INT NEUROPSYCH SOC, V8, P448, DOI 10.1017/S1355617702813248
   Sterr A, 2010, NEUROREHAB NEURAL RE, V24, P413, DOI 10.1177/1545968309348310
   Taub E, 2006, EURA MEDICOPHYS, V42, P241
   Taub E, 2006, STROKE, V37, P1045, DOI 10.1161/01.STR.0000206463.66461.97
   Taub E, 2004, PEDIATRICS, V113, P305, DOI 10.1542/peds.113.2.305
   Taub E, 1993, ARCH PHYS MED REHAB, V74, P347
   Taub E, 2007, DEV NEUROREHABIL, V10, P3, DOI 10.1080/13638490601151836
   Taub E, 2011, J CHILD NEUROL, V26, P1163, DOI 10.1177/0883073811408423
   Walters R, 2003, J NEUROL NEUROSUR PS, V74, P213, DOI 10.1136/jnnp.74.2.213
   Williams A, 1980, CLIN APPL, V2, P371
   Wolf S, 2006, JAMA-J AM MED ASSOC, V296, P2095, DOI 10.1001/jama.296.17.2095
NR 30
TC 5
Z9 5
U1 0
U2 1
PU IOS PRESS
PI AMSTERDAM
PA NIEUWE HEMWEG 6B, 1013 BG AMSTERDAM, NETHERLANDS
SN 0922-6028
EI 
J9 RESTOR NEUROL NEUROS
PD JUN 15
PY 2012
VL 30
IS 5
BP 355
EP 361
DI 10.3233/RNN-2012-110211
PG 7
WC Neurosciences
SC Neurosciences & Neurology
GA 004UO
UT WOS:000308706800001
PM 22683608
ER

PT J
AU Ikuno, Koki
   Kawaguchi, Saori
   Kitabeppu, Shinsuke
   Kitaura, Masaki
   Tokuhisa, Kentaro
   Morimoto, Shigeru
   Matsuo, Atsushi
   Shomoto, Koji
AF Ikuno, Koki
   Kawaguchi, Saori
   Kitabeppu, Shinsuke
   Kitaura, Masaki
   Tokuhisa, Kentaro
   Morimoto, Shigeru
   Matsuo, Atsushi
   Shomoto, Koji
TI Effects of peripheral sensory nerve stimulation plus task-oriented training on upper extremity function in patients with subacute stroke: a pilot randomized crossover trial
SO CLINICAL REHABILITATION
LA English
DT Article
DE Stroke; electrical stimulation; sensory stimulation; arm; task-oriented training
ID induced movement therapy; motor-function-test; minimal detectable change; somatosensory stimulation; rehabilitation; excitability; reliability; performance; plasticity; difference
AB Objective: To investigate the feasibility of peripheral sensory nerve stimulation combined with task-oriented training in patients with stroke during inpatient rehabilitation. Design: A pilot randomized crossover trial. Setting: Two rehabilitation hospitals. Subjects: Twenty-two patients with subacute stroke. Interventions: Participants were randomly assigned to two groups and underwent two weeks of training in addition to conventional inpatient rehabilitation. The immediate group underwent peripheral sensory nerve stimulation combined with task-oriented training in the first week, followed by another week with task-oriented training alone. The delayed group underwent the same training in reverse order. Main measures: Outcome measures were the level of fatigue and Wolf Motor Function Test. Patients were assessed at baseline, one and two weeks. Results: All participants completed the study with no adverse events. There was no significant difference in level of fatigue between each treatment. From baseline to one week, the immediate group showed larger improvements than the delayed groups in the Wolf Motor Function Test (decrease in mean time (+/- SD) from 41.9 +/- 16.2 seconds to 30.6 +/- 11.4 seconds versus from 46.8 +/- 19.4 seconds to 42.9 +/- 14.7 seconds, respectively) but the difference did not reach significance after Bonferroni correction (P = 0.041). Within-group comparison showed significant improvements in the Wolf Motor Function Test mean time after the peripheral sensory nerve stimulation combined with task-oriented training periods in each group (P < 0.01). Conclusion: Peripheral sensory nerve stimulation is feasible in clinical settings and may enhance the effects of task-oriented training in patients with subacute stroke.
C1 [Ikuno, Koki; Kitabeppu, Shinsuke; Tokuhisa, Kentaro; Morimoto, Shigeru] Nishiyamato Rehabil Hosp, Dept Rehabil Med, Nara, Japan.
   [Kawaguchi, Saori] Terashita Hosp, Dept Phys Therapy, Wakayama, Japan.
   [Kitaura, Masaki] Wakayama Phys Therapy Coll, Dept Phys Therapy, Wakayama, Japan.
   [Matsuo, Atsushi; Shomoto, Koji] Kio Univ, Grad Sch Hlth Sci, Nara, Japan.
RP Ikuno, K (通讯作者)，3238-6 Kanmaki, Kanmaki, Nara 6390214, Japan.
EM pt.k.ikuno@gmail.com
FU Japanese Physical Therapy Association [3]
CR Birkenmeier R, 2010, NEUROREHAB NEURAL RE, V24, P620, DOI 10.1177/1545968310361957
   Blanton S, 1999, PHYS THER, V79, P847, DOI 10.1093/ptj/79.9.847
   Bohannon R, 1987, PHYS THER, V67, P206, DOI 10.1093/ptj/67.2.206
   Celnik P, 2007, ARCH PHYS MED REHAB, V88, P1369, DOI 10.1016/j.apmr.2007.08.001
   Chen H, 2009, NEUROREHAB NEURAL RE, V23, P435, DOI 10.1177/1545968308331146
   Conforto A, 2002, ANN NEUROL, V51, P122, DOI 10.1002/ana.10070
   Conforto A, 2007, J NEUROL, V254, P333, DOI 10.1007/s00415-006-0364-z
   Conforto A, 2010, NEUROREHAB NEURAL RE, V24, P263, DOI 10.1177/1545968309349946
   Dobkin B, 2005, NEW ENGL J MED, V352, P1677, DOI 10.1056/NEJMcp043511
   Folstein M, 1975, J PSYCHIAT RES, V12, P189, DOI 10.1016/0022-3956(75)90026-6
   Fraser C, 2002, NEURON, V34, P831, DOI 10.1016/S0896-6273(02)00705-5
   Fritz S, 2009, NEUROREHAB NEURAL RE, V23, P662, DOI 10.1177/1545968309335975
   Fuglmeyer A, 1975, SCAND J REHABIL MED, V7, P13
   Han C, 2008, PLOS COMPUT BIOL, V4, P0, DOI 10.1371/journal.pcbi.1000133
   Kaelin-lang A, 2002, J PHYSIOL-LONDON, V540, P623, DOI 10.1113/jphysiol.2001.012801
   Kaelin-lang A, 2008, NEUROREHABILITATION, V23, P89
   Klaiput A, 2009, NEUROREHAB NEURAL RE, V23, P351, DOI 10.1177/1545968308324227
   Lang CE, 2007, J NEUROL PHYS THER, V31, P3
   Lang C, 2009, ARCH PHYS MED REHAB, V90, P1692, DOI 10.1016/j.apmr.2009.04.005
   Langhorne P, 2011, LANCET, V377, P1693, DOI 10.1016/S0140-6736(11)60325-5
   Lin K, 2010, J REHABIL RES DEV, V47, P563, DOI 10.1682/JRRD.2009.09.0155
   Lin K, 2009, NEUROREHAB NEURAL RE, V23, P429, DOI 10.1177/1545968308331144
   Mahoney FI, 1965, MD STATE MED J, V14, P61
   Mathiowetz V, 1985, AM J OCCUP THER, V39, P386, DOI 10.5014/ajot.39.6.386
   Mckay D, 2002, NEUROREPORT, V13, P1271, DOI 10.1097/00001756-200207190-00011
   Morris D, 2001, ARCH PHYS MED REHAB, V82, P750, DOI 10.1053/apmr.2001.23183
   Nudo R, 1996, SCIENCE, V272, P1791, DOI 10.1126/science.272.5269.1791
   Robertson V, 2004, ELECTROTHERAPY EXPLA, V0, P0
   Samsa G, 2004, J REHABIL RES DEV, V41, P279, DOI 10.1682/JRRD.2003.08.0117
   Schweighofer N, 2009, PHYS THER, V89, P1327, DOI 10.2522/ptj.20080402
   Scott J, 1976, PAIN, V2, P175, DOI 10.1016/0304-3959(76)90113-5
   Siegert R, 2004, CLIN REHABIL, V18, P110, DOI 10.1191/0269215504cr711oa
   Sullivan J, 2004, PHYS THER, V84, P1045, DOI 10.1093/ptj/84.11.1045
   Timmermans A, 2010, NEUROREHAB NEURAL RE, V24, P858, DOI 10.1177/1545968310368963
   Tsuji T, 2000, ARCH PHYS MED REHAB, V81, P863, DOI 10.1053/apmr.2000.6275
   Wolf S, 2002, NEUROLOGIST, V8, P325, DOI 10.1097/00127893-200211000-00001
   Wolf S, 2001, STROKE, V32, P1635, DOI 10.1161/01.STR.32.7.1635
   Wolf S, 2005, NEUROREHAB NEURAL RE, V19, P194, DOI 10.1177/1545968305276663
   Wolf S, 2008, LANCET NEUROL, V7, P33, DOI 10.1016/S1474-4422(07)70294-6
   Wolf S, 2006, JAMA-J AM MED ASSOC, V296, P2095, DOI 10.1001/jama.296.17.2095
   Wu C, 2005, NEUROIMAGE, V27, P872, DOI 10.1016/j.neuroimage.2005.05.055
NR 41
TC 17
Z9 20
U1 1
U2 19
PU SAGE PUBLICATIONS LTD
PI LONDON
PA 1 OLIVERS YARD, 55 CITY ROAD, LONDON EC1Y 1SP, ENGLAND
SN 0269-2155
EI 
J9 CLIN REHABIL
PD NOV 15
PY 2012
VL 26
IS 11
BP 999
EP 1009
DI 10.1177/0269215512441476
PG 11
WC Rehabilitation
SC Rehabilitation
GA 022DR
UT WOS:000309936000006
PM 22498663
ER

PT J
AU Lee, Ren-Guey
   Tien, Sheng-Chung
   Chen, Chun-Chang
   Chen, Yu-Ying
AF Lee, Ren-guey
   Tien, Sheng-chung
   Chen, Chun-chang
   Chen, Yu-ying
TI DEVELOPMENT OF AN AUGMENTED REALITY-ORIENTED GAME SYSTEM FOR STROKE REHABILITATION ASSESSMENT
SO BIOMEDICAL ENGINEERING-APPLICATIONS BASIS COMMUNICATIONS
LA English
DT Article
DE Cerebral vascular accident (CVA); Stroke rehabilitation; Motor function assessment scale; Augmented reality; Head-mounted displays; Wii remote
ID virtual-reality
AB In this paper, rehabilitation tools are proposed and implemented to assist patients with stroke and body dysfunction via auxiliary physical activity. By integrating the entertainment of games and the needs of rehabilitation and utilizing motor assessment scale (MAS) as the building blocks, we propose a game system developed for assessment of stroke rehabilitation by using augmented reality (AR) technology. By means of application of AR Markers and based on related parameters of Wii remotes, various assessment games have been implemented, and vivid pictures can be presented to users via a head-mounted display by seamless combination of real environment and virtual objects. This game system takes various assessment scales into consideration, and each scale is specifically designed and individually integrated to enable the relevant capacity for assessment of motor functions. According to the experimental results, the accuracy rate of the users in successfully following the game steps is 91.2%, and the accuracy rate of the system in assessing the MAS categories is as high as 94.6%, which confirms the feasibility of our proposed and implemented rehabilitation game system.
C1 [Lee, Ren-Guey; Tien, Sheng-Chung; Chen, Chun-Chang; Chen, Yu-Ying] Natl Taipei Univ Technol, Dept Elect Engn & Commun Engn, Taipei 10608, Taiwan.
RP Lee, RG (通讯作者)，Natl Taipei Univ Technol, Dept Elect Engn & Commun Engn, Taipei 10608, Taiwan.
EM evans@ntut.edu.tw
CR Adriaenssens P, 1988, BURNS, V14, P417, DOI 10.1016/0305-4179(88)90015-0
   Boian R, 2002, P 1 INT WORKSH VIRT, V0, P77
   Burke J, 2008, 2008 INTERNATIONAL MACHINE VISION AND IMAGE PROCESSING CONFERENCE, V0, P159, DOI 10.1109/IMVIP.2008.16
   Burke J, 2009, PROCEEDINGS OF THE IEEE VIRTUAL WORLDS FOR SERIOUS APPLICATIONS, V0, PP103, DOI 10.1109/VS-GAMES.2009.17
   Carr J, 1985, PHYS THER, V65, P175, DOI 10.1093/ptj/65.2.175
   Charles S, 2005, P IEEE C REH ROB, V0, P13
   Decker J, 2009, WIIHABILITATION REHA, V0, P1
   Jack D, 2001, IEEE T NEUR SYS REH, V9, P308, DOI 10.1109/7333.948460
   Jeffrey G, 1997, SOC BEHAV PERSONAL I, V25, P345
   Kizony R, 2006, P 6 INT C DIS VIRT R, V0, P209
   Kuttuva M, 2006, CYBERPSYCHOL BEHAV, V9, P148, DOI 10.1089/cpb.2006.9.148
   Schueren B, 1986, ACTIVITIES ADAPTATION AND AGING, V8, P49, DOI 10.1300/J016v08n01_07
   Sveistrup H, 2004, J NEUROENG REHABIL, V1, P10, DOI 10.1186/1743-0003-1-10
NR 13
TC 0
Z9 0
U1 2
U2 40
PU WORLD SCIENTIFIC PUBL CO PTE LTD
PI SINGAPORE
PA 5 TOH TUCK LINK, SINGAPORE 596224, SINGAPORE
SN 1016-2372
EI 
J9 BIOMED ENG-APP BAS C
PD OCT 15
PY 2012
VL 24
IS 5
BP 435
EP 445
DI 10.4015/S1016237212500391
PG 11
WC Engineering, Biomedical
SC Engineering
GA 036RB
UT WOS:000311046000007
ER

PT J
AU Martin, JH
AF Martin, John
TI Systems neurobiology of restorative neurology and future directions for repair of the damaged motor systems
SO CLINICAL NEUROLOGY AND NEUROSURGERY
LA English
DT Article
DE Corticospinal tract; Motor cortex; Cerebral palsy; Stroke; Spinal cord injury; Motor rehabilitation; Spinal interneurons
ID activity-dependent development; induced movement therapy; spinal-cord; corticospinal projection; postnatal-development; cortex activity; electrical-stimulation; epidural stimulation; respiratory pathway; descending pathway
AB Restoring movement control after central nervous system injury requires reconnecting the brain and spinal motoneurons, and doing so with sufficient precision and strength to enable robust voluntary muscle recruitment. Whereas the connection between the upper motoneuron in motor cortex and alpha-motoneurons was thought to be the only important connection for normal motor function in humans, we know that a multiplicity of motor circuits are recruited during normal motor control. Multiplicity of functionally important motor circuits points to the myriad possibilities of intervention that restorative neurology can turn to for repairing motor systems connections to recover movement control after injury. New motor systems repair strategies :in animal models and humans are tapping into distributed motor control functions of the spinal cord: neural activity-based approaches, especially for corticospinal tract repair; and circuit-selective activation approaches. I focus on studies harnessing activity-based therapeutic approaches to promote sprouting of spared corticospinal tract axons after injury and redirecting potentially maladaptive plasticity. I discuss that we can see on the near horizon, many different strategies for repairing motor systems connections after injury. (C) 2012 Elsevier B.V. All rights reserved.
C1 [Martin, John H.] CUNY City Coll, Dept Physiol Pharmacol & Neurosci, New York, NY 10031 USA.
   [Martin, John H.] CUNY, Grad Ctr, New York, NY 10016 USA.
RP Martin, JH (通讯作者)，CUNY City Coll, Dept Physiol Pharmacol & Neurosci, 160 Convent Ave, New York, NY 10031 USA.
EM jmartin@ccny.cuny.edu
FU NIH [R01 NS36835, R01 NS64004]; March of Dimes Research Foundation; NATIONAL INSTITUTE OF NEUROLOGICAL DISORDERS AND STROKE [R01NS036835, R01NS064004] Funding Source: NIH RePORTER
CR Alaynick W, 2011, CELL, V146, P178, DOI 10.1016/j.cell.2011.06.038
   Alilain W, 2011, NATURE, V475, P196, DOI 10.1038/nature10199
   Alisky J, 1992, EXP BRAIN RES, V88, P265, DOI 10.1007/BF02259101
   Alstermark B, 2011, J NEUROPHYSIOL, V106, P122, DOI 10.1152/jn.00089.2011
   Arlotta P, 2005, NEURON, V45, P207, DOI 10.1016/j.neuron.2004.12.036
   Baldissera F, 1981, HDB PHYSL 1 1, V2, P509, DOI 10.1002/CPHY.CP010212
   Barbeau H, 1999, BRAIN RES REV, V30, P27, DOI 10.1016/S0165-0173(99)00008-9
   Bizzi E, 2008, BRAIN RES REV, V57, P125, DOI 10.1016/j.brainresrev.2007.08.004
   Bizzi E, 2000, NAT REV NEUROSCI, V1, P101, DOI 10.1038/35039000
   Bostan A, 2010, P NATL ACAD SCI USA, V107, P8452, DOI 10.1073/pnas.1000496107
   Bradbury E, 2002, NATURE, V416, P636, DOI 10.1038/416636a
   Brus-ramer M, 2007, J NEUROSCI, V27, P13793, DOI 10.1523/JNEUROSCI.3489-07.2007
   Campos L, 2004, J NEUROSCI, V24, P2090, DOI 10.1523/JNEUROSCI.5526-03.2004
   Campos L, 2008, J COMP NEUROL, V506, P838, DOI 10.1002/cne.21579
   Carmel J, 2010, J NEUROSCI, V30, P10918, DOI 10.1523/JNEUROSCI.1435-10.2010
   Chakrabarty S, 2009, J NEUROPHYSIOL, V101, P1283, DOI 10.1152/jn.91026.2008
   Chakrabarty S, 2010, J NEUROSCI, V30, P2277, DOI 10.1523/JNEUROSCI.5286-09.2010
   Chakrabarty S, 2009, J NEUROSCI, V29, P8816, DOI 10.1523/JNEUROSCI.0735-09.2009
   Charles J, 2005, NEURAL PLAST, V12, P263
   Charles J, 2005, NEURAL PLASTICITY, V12, P245, DOI 10.1155/NP.2005.245
   Chen X, 2010, ANN NY ACAD SCI, V1198, P0, DOI 10.1111/j.1749-6632.2010.05565.x
   Chen Y, 2010, J NEUROSCI, V30, P16128, DOI 10.1523/JNEUROSCI.4578-10.2010
   Cote M, 2011, NEUROTHERAPEUTICS, V8, P294, DOI 10.1007/s13311-011-0024-6
   Curfs M, 1994, DEV BRAIN RES, V78, P182, DOI 10.1016/0165-3806(94)90025-6
   Dancause N, 2011, PROG BRAIN RES, V192, P273, DOI 10.1016/B978-0-444-53355-5.00015-4
   David S, 1981, SCIENCE, V214, P931, DOI 10.1126/science.6171034
   Decherchi P, 1996, EXP NEUROL, V137, P1, DOI 10.1006/exnr.1996.0001
   Drew T, 2002, BRAIN RES REV, V40, P178, DOI 10.1016/S0165-0173(02)00200-X
   Dum R, 2002, PHYSIOL BEHAV, V77, P677, DOI 10.1016/S0031-9384(02)00929-0
   Edgerton V, 2008, BRAIN RES REV, V57, P241, DOI 10.1016/j.brainresrev.2007.09.002
   Eyre J, 2001, NEUROLOGY, V57, P1543, DOI 10.1212/WNL.57.9.1543
   Eyre J, 2007, ANN NEUROL, V62, P493, DOI 10.1002/ana.21108
   Fame R, 2011, TRENDS NEUROSCI, V34, P41, DOI 10.1016/j.tins.2010.10.002
   Friel K, 2007, J NEUROPHYSIOL, V97, P3396, DOI 10.1152/jn.00750.2006
   Friel K, 2007, J NEUROSCI, V27, P11083, DOI 10.1523/JNEUROSCI.2814-07.2007
   Friel K, 2005, J COMP NEUROL, V485, P43, DOI 10.1002/cne.20483
   Friel K, 2011, 2011 NEUR M PLANN, V0, P0
   Fries W, 1993, BRAIN, V116, P369, DOI 10.1093/brain/116.2.369
   Georgopoulos A, 1989, SCIENCE, V245, P1209, DOI 10.1126/science.2675307
   Goodman C, 1993, CELL, V72, P77, DOI 10.1016/S0092-8674(05)80030-3
   Gordon A, 2007, DEV MED CHILD NEUROL, V49, P23, DOI 10.1017/S0012162207000072
   Goulding M, 2009, NAT REV NEUROSCI, V10, P507, DOI 10.1038/nrn2608
   Grillner S, 2000, BRAIN RES BULL, V53, P473, DOI 10.1016/S0361-9230(00)00380-4
   Haber S, 2004, HUMAN NERVOUS SYSTEM, V0, P0
   Haber S, 2010, HBK BEHAV NEUROSCI, V20, P409
   Hantman A, 2010, NAT NEUROSCI, V13, P1233, DOI 10.1038/nn.2637
   Harkema S, 2011, LANCET, V377, P1938, DOI 10.1016/S0140-6736(11)60547-3
   Hart C, 2010, J NEUROSCI, V30, P1322, DOI 10.1523/JNEUROSCI.5894-08.2010
   Holmstrom L, 2010, DEV MED CHILD NEUROL, V52, P145, DOI 10.1111/j.1469-8749.2009.03496.x
   Iwaniuk A, 1999, BEHAV BRAIN RES, V101, P173, DOI 10.1016/S0166-4328(98)00151-X
   Jankowska E, 2008, BRAIN RES REV, V57, P46, DOI 10.1016/j.brainresrev.2007.06.022
   Kiehn O, 2006, ANNU REV NEUROSCI, V29, P279, DOI 10.1146/annurev.neuro.29.051605.112910
   Kuhnke N, 2008, DEV MED CHILD NEUROL, V50, P898, DOI 10.1111/j.1469-8749.2008.03119.x
   Kuypers H, 1981, HDB PHYSL NERVOUS SY, V0, P0, DOI 10.1002/CPHY.CP010213
   Ladenbauer J, 2010, IEEE T NEUR SYS REH, V18, P637, DOI 10.1109/TNSRE.2010.2054112
   Lavrov I, 2008, J NEUROSCI, V28, P7774, DOI 10.1523/JNEUROSCI.1069-08.2008
   Li Q, 2000, EXP BRAIN RES, V134, P187, DOI 10.1007/s002210000454
   Liu K, 2010, NAT NEUROSCI, V13, P1075, DOI 10.1038/nn.2603
   Maier I, 2008, J NEUROSCI, V28, P9386, DOI 10.1523/JNEUROSCI.1697-08.2008
   Martin J, 1999, EXP BRAIN RES, V125, P184, DOI 10.1007/s002210050673
   Martin J, 1999, NEUROREPORT, V10, P2277, DOI 10.1097/00001756-199908020-00010
   Martin J, 2004, J NEUROSCI, V24, P2122, DOI 10.1523/JNEUROSCI.4616-03.2004
   Martin J, 2000, J NEUROPHYSIOL, V83, P895, DOI 10.1152/jn.2000.83.2.895
   Martin J, 2009, ENCY NEUROSCIENCE, V0, P203
   Metz G, 2002, J NEUROSCI METH, V115, P169, DOI 10.1016/S0165-0270(02)00012-2
   Morecraft R, 2002, BRAIN, V125, P176, DOI 10.1093/brain/awf011
   Nudo R, 1990, SOMATOSENS MOT RES, V7, P463, DOI 10.3109/08990229009144720
   Riddle C, 2010, J NEUROPHYSIOL, V103, P2821, DOI 10.1152/jn.00491.2009
   Riddle C, 2009, J NEUROSCI, V29, P4993, DOI 10.1523/JNEUROSCI.3720-08.2009
   Rosenzweig E, 2010, NAT NEUROSCI, V13, P1505, DOI 10.1038/nn.2691
   Rosenzweig E, 2009, J COMP NEUROL, V513, P151, DOI 10.1002/cne.21940
   Rossignol S, 2009, PHYSIOLOGY, V24, P127, DOI 10.1152/physiol.00042.2008
   Salimi I, 2004, J NEUROSCI, V24, P4952, DOI 10.1523/JNEUROSCI.0004-04.2004
   Salimi I, 2008, J NEUROSCI, V28, P7426, DOI 10.1523/JNEUROSCI.1078-08.2008
   Sasaki S, 2004, J NEUROPHYSIOL, V92, P3142, DOI 10.1152/jn.00342.2004
   Schepens B, 2004, J NEUROPHYSIOL, V92, P2217, DOI 10.1152/jn.01189.2003
   Schouenborg J, 2002, BRAIN RES REV, V40, P80, DOI 10.1016/S0165-0173(02)00191-1
   Sukal T, 2007, EXP BRAIN RES, V183, P215, DOI 10.1007/s00221-007-1029-6
   Tetzlaff W, 1994, PROG BRAIN RES, V103, P271
   Theriault E, 1989, DEV BRAIN RES, V45, P219, DOI 10.1016/0165-3806(89)90041-2
   Weidner N, 2001, P NATL ACAD SCI USA, V98, P3513, DOI 10.1073/pnas.051626798
   Wolpert D, 1995, SCIENCE, V269, P1880, DOI 10.1126/science.7569931
NR 83
TC 25
Z9 25
U1 0
U2 6
PU ELSEVIER
PI AMSTERDAM
PA RADARWEG 29, 1043 NX AMSTERDAM, NETHERLANDS
SN 0303-8467
EI 
J9 CLIN NEUROL NEUROSUR
PD JUN 15
PY 2012
VL 114
IS 5
BP 515
EP 523
DI 10.1016/j.clineuro.2012.01.011
PG 9
WC Clinical Neurology; Surgery
SC Neurosciences & Neurology; Surgery
GA 941EN
UT WOS:000303946600016
PM 22316612
ER

PT J
AU Takeuchi, Naoyuki
   Izumi, Shin-Ichi
AF Takeuchi, Naoyuki
   Izumi, Shin-ichi
TI Maladaptive Plasticity for Motor Recovery after Stroke: Mechanisms and Approaches
SO NEURAL PLASTICITY
LA English
DT Review
ID transcranial magnetic stimulation; dendritic structural plasticity; corticospinal system integrity; induced movement therapy; less-affected forelimb; hand function; subcortical stroke; hemiparetic stroke; cortical infarct; brain-stimulation
AB Many studies in human and animal models have shown that neural plasticity compensates for the loss of motor function after stroke. However, neural plasticity concerning compensatory movement, activated ipsilateral motor projections and competitive interaction after stroke contributes to maladaptive plasticity, which negatively affects motor recovery. Compensatory movement on the less-affected side helps to perform self-sustaining activity but also creates an inappropriate movement pattern and ultimately limits the normal motor pattern. The activated ipsilateral motor projections after stroke are unable to sufficiently support the disruption of the corticospinal motor projections and induce the abnormal movement linked to poor motor ability. The competitive interaction between both hemispheres induces abnormal interhemispheric inhibition that weakens motor function in stroke patients. Moreover, widespread disinhibition increases the risk of competitive interaction between the hand and the proximal arm, which results in an incomplete motor recovery. To minimize this maladaptive plasticity, rehabilitation programs should be selected according to the motor impairment of stroke patients. Noninvasive brain stimulation might also be useful for correcting maladaptive plasticity after stroke. Here, we review the underlying mechanisms of maladaptive plasticity after stroke and propose rehabilitation approaches for appropriate cortical reorganization.
C1 [Takeuchi, Naoyuki; Izumi, Shin-Ichi] Tohoku Univ, Grad Sch Med, Dept Phys Med & Rehabil, Aoba Ku, Sendai, Miyagi 9808575, Japan.
RP Takeuchi, N (通讯作者)，Tohoku Univ, Grad Sch Med, Dept Phys Med & Rehabil, Aoba Ku, 2-1 Seiryo Cho, Sendai, Miyagi 9808575, Japan.
EM naoyuki@med.hokudai.ac.jp
CR Allred R, 2008, EXP NEUROL, V210, P172, DOI 10.1016/j.expneurol.2007.10.010
   Allred R, 2010, BEHAV NEUROSCI, V124, P124, DOI 10.1037/a0018457
   Allred R, 2005, RESTOR NEUROL NEUROS, V23, P297
   Allred R, 2004, EXP NEUROL, V190, P433, DOI 10.1016/j.expneurol.2004.08.005
   Bawa P, 2004, EXP BRAIN RES, V158, P385, DOI 10.1007/s00221-004-2031-x
   Beer R, 2007, MUSCLE NERVE, V36, P242, DOI 10.1002/mus.20817
   Beer R, 2004, EXP BRAIN RES, V156, P458, DOI 10.1007/s00221-003-1807-8
   Bury S, 2002, J NEUROSCI, V22, P8597
   Carmichael S, 2006, ANN NEUROL, V59, P735, DOI 10.1002/ana.20845
   Cauraugh J, 2005, PROG NEUROBIOL, V75, P309, DOI 10.1016/j.pneurobio.2005.04.001
   Chen H, 2010, PM&R, V2, P0, DOI 10.1016/j.pmrj.2010.10.006
   Chen R, 2002, NEUROSCIENCE, V111, P761, DOI 10.1016/S0306-4522(02)00025-8
   Chen R, 2008, CLIN NEUROPHYSIOL, V119, P504, DOI 10.1016/j.clinph.2007.10.014
   Cirstea M, 2000, BRAIN, V123, P940, DOI 10.1093/brain/123.5.940
   Colebatch J, 1989, BRAIN, V112, P749, DOI 10.1093/brain/112.3.749
   Dancause N, 2011, PROG BRAIN RES, V192, P273, DOI 10.1016/B978-0-444-53355-5.00015-4
   Dayan E, 2011, NEURON, V72, P443, DOI 10.1016/j.neuron.2011.10.008
   Debow S, 2003, STROKE, V34, P1021, DOI 10.1161/01.STR.0000063374.89732.9F
   Di FM, 2008, NEUROPHARMACOLOGY, V55, P353, DOI 10.1016/j.neuropharm.2008.01.012
   Di LV, 2012, STROKE, V43, P250, DOI 10.1161/STROKEAHA.111.631085
   Di LV, 2010, CEREB CORTEX, V20, P1523, DOI 10.1093/cercor/bhp216
   Dobkin B, 2005, NEW ENGL J MED, V352, P1677, DOI 10.1056/NEJMcp043511
   Dong Y, 2006, STROKE, V37, P1552, DOI 10.1161/01.STR.0000221281.69373.4e
   Dum R, 1991, J NEUROSCI, V11, P667
   Duque J, 2005, NEUROIMAGE, V28, P940, DOI 10.1016/j.neuroimage.2005.06.033
   Eliassen J, 2008, TOP STROKE REHABIL, V15, P427, DOI 10.1310/tsr1505-427
   Eyre J, 2001, NEUROLOGY, V57, P1543, DOI 10.1212/WNL.57.9.1543
   Flor H, 2008, EXPERT REV NEUROTHER, V8, P809, DOI 10.1586/14737175.8.5.809
   Fujiwara T, 2001, J REHABIL MED, V33, P249
   Galea M, 1994, CEREB CORTEX, V4, P166, DOI 10.1093/cercor/4.2.166
   Gerloff C, 2002, ACTA PSYCHOL, V110, P161, DOI 10.1016/S0001-6918(02)00032-X
   Gerloff C, 2006, HUM BRAIN MAPP, V27, P789, DOI 10.1002/hbm.20220
   Gwowdon JH, 1991, HARRISONS PRINCIPLES, V0, P157
   Hanakawa T, 2005, J NEUROPHYSIOL, V93, P2950, DOI 10.1152/jn.00784.2004
   Hankey G, 2007, NEUROLOGY, V68, P1583, DOI 10.1212/01.wnl.0000260967.77422.97
   Hankey G, 2002, STROKE, V33, P1034, DOI 10.1161/01.STR.0000012515.66889.24
   He S, 1993, J NEUROSCI, V13, P952
   Hosp J, 2011, NEURAL PLAST, V2011, P0, DOI 10.1155/2011/871296
   Johnston M, 2009, DEV DISABIL RES REV, V15, P94, DOI 10.1002/ddrr.64
   Kerr A, 2011, J COMMUN DISORD, V44, P538, DOI 10.1016/j.jcomdis.2011.04.011
   Kolominsky-rabas P, 2001, STROKE, V32, P2735, DOI 10.1161/hs1201.100209
   Krakauer J, 2006, CURR OPIN NEUROL, V19, P84, DOI 10.1097/01.wco.0000200544.29915.cc
   Kuypers H, 1970, BRAIN RES, V24, P29, DOI 10.1016/0006-8993(70)90272-6
   Kwakkel G, 2002, PHYS THER, V82, P432, DOI 10.1093/ptj/82.5.432
   Lefaucheur J, 2009, NEUROPHYSIOL CLIN, V39, P1, DOI 10.1016/j.neucli.2008.11.001
   Levin M, 2002, EXP BRAIN RES, V143, P171, DOI 10.1007/s00221-001-0976-6
   Levin M, 1996, BEHAV BRAIN SCI, V19, P79, DOI 10.1017/S0140525X00041613
   Levin M, 2009, NEUROREHAB NEURAL RE, V23, P313, DOI 10.1177/1545968308328727
   Lewis G, 2007, CLIN NEUROPHYSIOL, V118, P2050, DOI 10.1016/j.clinph.2007.06.010
   Liepert J, 2000, STROKE, V31, P1210, DOI 10.1161/01.STR.31.6.1210
   Lindenberg R, 2010, NEUROLOGY, V75, P2176, DOI 10.1212/WNL.0b013e318202013a
   Madhavan S, 2010, EUR J NEUROSCI, V32, P1032, DOI 10.1111/j.1460-9568.2010.07364.x
   Mahmoudi H, 2011, DISABIL REHABIL, V33, P1383, DOI 10.3109/09638288.2010.532283
   Michaelsen S, 2004, EXP BRAIN RES, V157, P162, DOI 10.1007/s00221-004-1829-x
   Muellbacher W, 2002, ARCH NEUROL-CHICAGO, V59, P1278, DOI 10.1001/archneur.59.8.1278
   Muellbacher W, 1999, J NEUROL, V246, P250, DOI 10.1007/s004150050343
   Murase N, 2004, ANN NEUROL, V55, P400, DOI 10.1002/ana.10848
   Netz J, 1997, BRAIN, V120, P1579, DOI 10.1093/brain/120.9.1579
   Nowak D, 2009, NEUROREHAB NEURAL RE, V23, P641, DOI 10.1177/1545968309336661
   Palmer E, 1992, J PHYSIOL-LONDON, V448, P397, DOI 10.1113/jphysiol.1992.sp019048
   Penfield W, 1950, CEREBRAL CORTEX MAN, V0, P0
   Quartarone A, 2006, TRENDS NEUROSCI, V29, P192, DOI 10.1016/j.tins.2006.02.007
   Rijntjes M, 2006, CURR OPIN NEUROL, V19, P76, DOI 10.1097/01.wco.0000203886.28068.38
   Roby-brami A, 2003, BRAIN RES, V969, P217, DOI 10.1016/S0006-8993(03)02334-5
   Roby-brami A, 2003, ACTA NEUROL SCAND, V107, P369, DOI 10.1034/j.1600-0404.2003.00021.x
   Schallert T, 2006, NEURORX, V3, P497, DOI 10.1016/j.nurx.2006.08.001
   Schwerin S, 2008, EXP BRAIN RES, V185, P509, DOI 10.1007/s00221-007-1169-8
   Shimizu T, 2002, BRAIN, V125, P1896, DOI 10.1093/brain/awf183
   Staniak A, 2003, CEREB CORTEX, V13, P475, DOI 10.1093/cercor/13.5.475
   Stewart K, 2006, J NEUROL SCI, V244, P89, DOI 10.1016/j.jns.2006.01.005
   Stinear C, 2007, BRAIN, V130, P170, DOI 10.1093/brain/awl333
   Stoykov M, 2009, NEUROREHAB NEURAL RE, V23, P945, DOI 10.1177/1545968309338190
   Sukal T, 2007, EXP BRAIN RES, V183, P215, DOI 10.1007/s00221-007-1029-6
   Summers J, 2007, J NEUROL SCI, V252, P76, DOI 10.1016/j.jns.2006.10.011
   Takeuchi N, 2005, STROKE, V36, P2681, DOI 10.1161/01.STR.0000189658.51972.34
   Takeuchi N, 2008, J REHABIL MED, V40, P298, DOI 10.2340/16501977-0181
   Takeuchi N, 2007, STROKE, V38, P1551, DOI 10.1161/STROKEAHA.106.470187
   Takeuchi N, 2010, J REHABIL MED, V42, P962, DOI 10.2340/16501977-0628
   Takeuchi N, 2009, J REHABIL MED, V41, P1049, DOI 10.2340/16501977-0454
   Talelli P, 2006, CLIN NEUROPHYSIOL, V117, P1641, DOI 10.1016/j.clinph.2006.01.016
   Taub E, 2006, EURA MEDICOPHYS, V42, P241
   Thielman G, 2004, ARCH PHYS MED REHAB, V85, P1613, DOI 10.1016/j.apmr.2004.01.028
   Turton A, 1996, ELECTROMYOGR MOTOR C, V101, P316, DOI 10.1016/0924-980X(96)95560-5
   Ustinova K, 2004, MOTOR CONTROL, V8, P139, DOI 10.1123/mcj.8.2.139
   Ward N, 2007, EUR J NEUROSCI, V25, P1865, DOI 10.1111/j.1460-9568.2007.05434.x
   Ward N, 2006, BRAIN, V129, P809, DOI 10.1093/brain/awl002
   Ward N, 2003, BRAIN, V126, P1430, DOI 10.1093/brain/awg145
   Werhahn K, 2003, ANN NEUROL, V54, P464, DOI 10.1002/ana.10686
   Williams J, 2009, J REHABIL MED, V41, P305, DOI 10.2340/16501977-0356
   Wolf S, 2006, JAMA-J AM MED ASSOC, V296, P2095, DOI 10.1001/jama.296.17.2095
   Wu C, 2011, NEUROREHAB NEURAL RE, V25, P130, DOI 10.1177/1545968310380686
NR 92
TC 105
Z9 113
U1 1
U2 5
PU HINDAWI LTD
PI LONDON
PA ADAM HOUSE, 3RD FLR, 1 FITZROY SQ, LONDON, W1T 5HF, ENGLAND
SN 2090-5904
EI 
J9 NEURAL PLAST
PD JUN 15
PY 2012
VL 2012
IS 
BP 
EP 
DI 10.1155/2012/359728
PG 9
WC Neurosciences
SC Neurosciences & Neurology
GA 989QC
UT WOS:000307574300001
PM 22792492
ER

PT J
AU King, SM
   Patel-king, RS
AF King, Stephen
   Patel-king, Ramila
TI Functional Architecture of the Outer Arm Dynein Conformational Switch
SO JOURNAL OF BIOLOGICAL CHEMISTRY
LA English
DT Article
ID light-chain 1; motor domain; flagellar beat; heavy-chain; microtubule; dynamics; complex; lc1
AB Dynein light chain 1 (LC1/DNAL1) is one of the most highly conserved components of ciliary axonemal outer arm dyneins, and it associates with both a heavy chain motor unit and tubulin located within the A-tubule of the axonemal outer doublet microtubules. In a variety of model systems, lack of LC1 or expression of mutant forms leads to profound defects in ciliary motility, including the failure of the hydrodynamic coupling needed for ciliary metachronal synchrony, random stalling during the power/recovery stroke transition, an aberrant response to imposed viscous load, and in some cases partial failure of motor assembly. These phenotypes have led to the proposal that LC1 acts as part of a mechanical switch to control motor function in response to alterations in axonemal curvature. Here we have used NMR chemical shift mapping to define the regions perturbed by a series of mutations in the C-terminal domain that yield a range of phenotypic effects on motility. In addition, we have identified the subdomain of LC1 involved in binding microtubules and characterized the consequences of an Asn -> Ser alteration within the terminal leucine-rich repeat that in humans causes primary ciliary dyskinesia. Together, these data define a series of functional subdomains within LC1 and allow us to propose a structural model for the organization of the dynein heavy chain-LC1-microtubule ternary complex that is required for the coordinated activity of dynein motors in cilia.
C1 [King, Stephen M.; Patel-King, Ramila S.] Univ Connecticut, Ctr Hlth, Dept Mol Microbial & Struct Biol, Farmington, CT 06030 USA.
RP King, SM (通讯作者)，Univ Connecticut, Ctr Hlth, Dept Mol Microbial & Struct Biol, 263 Farmington Ave, Farmington, CT 06030 USA.
EM king@neuron.uchc.edu
FU National Institutes of Health [GM051293]; NATIONAL INSTITUTE OF GENERAL MEDICAL SCIENCES [R01GM051293] Funding Source: NIH RePORTER
CR Alushin G, 2010, NATURE, V467, P805, DOI 10.1038/nature09423
   Baron D, 2007, J CELL SCI, V120, P1513, DOI 10.1242/jcs.004846
   Benashski S, 1999, BIOCHEMISTRY-US, V38, P7253, DOI 10.1021/bi990466y
   Brokaw C, 2009, CELL MOTIL CYTOSKEL, V66, P425, DOI 10.1002/cm.20313
   Carter A, 2011, SCIENCE, V331, P1159, DOI 10.1126/science.1202393
   Hayashibe K, 1997, CELL MOTIL CYTOSKEL, V37, P232, DOI 10.1002/(SICI)1097-0169(1997)37:3<232::AID-CM5>3.0.CO;2-8
   Hom E, 2011, CYTOSKELETON, V68, P555, DOI 10.1002/cm.20533
   Ishikawa T, 2007, J MOL BIOL, V368, P1249, DOI 10.1016/j.jmb.2007.02.072
   King S, 1988, J CELL BIOL, V107, P1799, DOI 10.1083/jcb.107.5.1799
   King S, 2009, CHLAMYDOMONAS SOURCE, V3, P131
   King S, 2010, CYTOSKELETON, V67, P207, DOI 10.1002/cm.20445
   Kubo T, 2010, CURR BIOL, V20, P441, DOI 10.1016/j.cub.2009.12.058
   Lindemann C, 2002, CELL MOTIL CYTOSKEL, V52, P242, DOI 10.1002/cm.10049
   Lindemann C, 2007, CELL MOTIL CYTOSKEL, V64, P580, DOI 10.1002/cm.20205
   Liu Z, 2008, EUKARYOT CELL, V7, P1136, DOI 10.1128/EC.00102-08
   Mazor M, 2011, AM J HUM GENET, V88, P599, DOI 10.1016/j.ajhg.2011.03.018
   Mosavi L, 2003, PROTEIN ENG, V16, P739, DOI 10.1093/protein/gzg098
   Movassagh T, 2010, NAT STRUCT MOL BIOL, V17, P761, DOI 10.1038/nsmb.1832
   Narayan R, 2010, FUNGAL GENET BIOL, V47, P663, DOI 10.1016/j.fgb.2010.04.008
   Nicastro D, 2006, SCIENCE, V313, P944, DOI 10.1126/science.1128618
   Oda T, 2007, J CELL BIOL, V177, P243, DOI 10.1083/jcb.200609038
   Patel-king R, 2009, J CELL BIOL, V186, P283, DOI 10.1083/jcb.200905083
   Peitsch M, 1996, BIOCHEM SOC T, V24, P274, DOI 10.1042/bst0240274
   Pfister K, 1982, CELL MOTIL CYTOSKEL, V2, P525, DOI 10.1002/cm.970020604
   Pfister K, 1984, J BIOL CHEM, V259, P2072
   Ralston K, 2011, EUKARYOT CELL, V10, P884, DOI 10.1128/EC.00298-10
   Rompolas P, 2010, MOL BIOL CELL, V21, P3669, DOI 10.1091/mbc.E10-04-0373
   Sakakibara H, 1998, J CELL SCI, V111, P1155
   Sakato M, 2007, MOL BIOL CELL, V18, P3620, DOI 10.1091/mbc.E06-10-0917
   Shen Y, 2009, J BIOMOL NMR, V44, P213, DOI 10.1007/s10858-009-9333-z
   Sugino K, 1982, NATURE, V295, P609, DOI 10.1038/295609a0
   Ueno H, 2008, P NATL ACAD SCI USA, V105, P19702, DOI 10.1073/pnas.0808194105
   Vyas J, 2009, NUCLEIC ACIDS RES, V37, P0, DOI 10.1093/nar/gkp616
   Witman G, 1986, METHOD ENZYMOL, V134, P280
   Wu H, 1999, J BIOMOL NMR, V13, P309, DOI 10.1023/A:1008340420295
   Wu H, 2000, NAT STRUCT BIOL, V7, P575
   Wu H, 2003, CELL MOTIL CYTOSKEL, V54, P267, DOI 10.1002/cm.10108
   Wu H, 2003, BIOCHEMISTRY-US, V42, P57, DOI 10.1021/bi026762j
   Yagi T, 2005, J BIOL CHEM, V280, P41412, DOI 10.1074/jbc.M509072200
NR 39
TC 9
Z9 10
U1 0
U2 5
PU AMER SOC BIOCHEMISTRY MOLECULAR BIOLOGY INC
PI BETHESDA
PA 9650 ROCKVILLE PIKE, BETHESDA, MD 20814-3996 USA
SN 
EI 
J9 J BIOL CHEM
PD JAN 27
PY 2012
VL 287
IS 5
BP 3108
EP 3122
DI 10.1074/jbc.M111.286211
PG 15
WC Biochemistry & Molecular Biology
SC Biochemistry & Molecular Biology
GA 892OI
UT WOS:000300295100017
PM 22157010
ER

PT J
AU Moore, TL
   Killiany, RJ
   Pessina, MA
   Moss, MB
   Finklestein, SP
   Rosene, DL
AF Moore, Tara
   Killiany, Ronald
   Pessina, Monica
   Moss, Mark
   Finklestein, Seth
   Rosene, Douglas
TI Recovery from ischemia in the middle-aged brain: a nonhuman primate model
SO NEUROBIOLOGY OF AGING
LA English
DT Article
DE Stroke; Cortical ischemia; Rhesus monkey; Aging; Recovery of function; Motor function; Hand; Digits
ID induced movement therapy; upper extremity function; growth-associated gene; primary motor cortex; behavioral recovery; cortical reorganization; neocortical infarction; molecular-mechanism; affected forelimb; stroke survivor
AB Studies of recovery from stroke mainly utilize rodent models and focus primarily on young subjects despite the increased prevalence of stroke with age and the fact that recovery of function is more limited in the aged brain. In the present study, a nonhuman primate model of cortical ischemia was developed to allow the comparison of impairments in young and middle-aged monkeys. Animals were pretrained on a fine motor task of the hand and digits and then underwent a surgical procedure to map and lesion the hand-digit representation in the dominant motor cortex. Animals were retested until performance returned to preoperative levels. To assess the recovery of grasp patterns, performance was videotaped and rated using a scale adapted from human occupational therapy. Results demonstrated that the impaired hand recovers to baseline in young animals in 65-80 days and in middle-aged animals in 130-150 days. However, analysis of grasp patterns revealed that neither group recover preoperative finger thumb grasp patterns, rather they develop compensatory movements. (C) 2012 Elsevier Inc. All rights reserved.
C1 [Moore, Tara L.; Killiany, Ronald J.; Pessina, Monica A.; Moss, Mark B.; Rosene, Douglas L.] Boston Univ, Dept Anat & Neurobiol, Sch Med, Boston, MA 02118 USA.
   [Moore, Tara L.; Moss, Mark B.] Boston Univ, Dept Neurol, Sch Med, Boston, MA 02118 USA.
   [Moss, Mark B.; Rosene, Douglas L.] Emory Univ, Yerkes Natl Primate Res Ctr, Atlanta, GA 30322 USA.
   [Finklestein, Seth P.] Biotrofix Inc, Waltham, MA USA.
RP Moore, TL (通讯作者)，Boston Univ, Dept Anat & Neurobiol, Sch Med, 700 Albany St,W-701, Boston, MA 02118 USA.
EM tlmoore@bu.edu
FU NIH-NIA [P01-AG000001]; NIA [R21AG028680-01A1]; NATIONAL INSTITUTE ON AGING [P01AG000001, R21AG028680] Funding Source: NIH RePORTER
CR Allred R, 2010, BEHAV NEUROSCI, V124, P124, DOI 10.1037/a0018457
   Bacigaluppi M, 2010, OPEN NEUROL J, V4, P26, DOI 10.2174/1874205X01004020026
   Badan I, 2004, EUR J NEUROSCI, V19, P2270, DOI 10.1111/j.0953-816X.2004.03323.x
   Badan I, 2003, J CEREBR BLOOD F MET, V23, P845, DOI 10.1097/01.WCB.0000071883.63724.A7
   Barbay S, 2006, EXP BRAIN RES, V169, P106, DOI 10.1007/s00221-005-0129-4
   Beck H, 2000, AM J PATHOL, V157, P1473, DOI 10.1016/S0002-9440(10)64786-4
   Beck H, 2009, ACTA NEUROPATHOL, V117, P481, DOI 10.1007/s00401-009-0483-6
   Biernaskie J, 2005, EUR J NEUROSCI, V21, P989, DOI 10.1111/j.1460-9568.2005.03899.x
   Buga A, 2008, ROM J MORPHOL EMBRYO, V49, P279
   Butefisch C, 2005, NEUROLOGY, V64, P1067, DOI 10.1212/01.WNL.0000154603.48446.36
   Carmichael S, 2001, NEUROBIOL DIS, V8, P910, DOI 10.1006/nbdi.2001.0425
   Carmichael S, 2002, J NEUROSCI, V22, P6062
   Carmichael S, 2005, EXP NEUROL, V193, P291, DOI 10.1016/j.expneurol.2005.01.004
   Carmichael S, 2006, ANN NEUROL, V59, P735, DOI 10.1002/ana.20845
   Carter A, 2010, CURR NEUROL NEUROSCI, V10, P158, DOI 10.1007/s11910-010-0091-9
   Chen R, 2002, NEUROSCIENCE, V111, P761, DOI 10.1016/S0306-4522(02)00025-8
   Chin Y, 2010, NEUROSCI RES, V66, P406, DOI 10.1016/j.neures.2010.01.001
   Cirstea M, 2000, BRAIN, V123, P940, DOI 10.1093/brain/123.5.940
   Cramer S, 2006, STROKE, V37, P111, DOI 10.1161/01.STR.0000195135.70379.1f
   Dancause N, 2005, J NEUROSCI, V25, P10167, DOI 10.1523/JNEUROSCI.3256-05.2005
   Dancause N, 2006, REV NEUROSCIENCE, V17, P561
   Davis M, 1995, STROKE, V26, P1072, DOI 10.1161/01.STR.26.6.1072
   De SL, 1980, DISABIL REHABIL, V2, P10
   Desrosiers J, 1996, STROKE, V27, P1564, DOI 10.1161/01.STR.27.9.1564
   Dinse H, 2005, ACTA NEUROCHIR SUPPL, V93, P79
   Duncan P, 1983, PHYS THER, V63, P1606, DOI 10.1093/ptj/63.10.1606
   Eisner-janowicz I, 2008, J NEUROPHYSIOL, V100, P1498, DOI 10.1152/jn.90447.2008
   Feinklestein S, 1999, STROKE, V30, P2752, DOI 10.1161/01.STR.30.12.2752
   Fridman E, 2004, BRAIN, V127, P747, DOI 10.1093/brain/awh082
   Friel K, 2000, NEUROREHAB NEURAL RE, V14, P187, DOI 10.1177/154596830001400304
   Friel K, 1998, SOMATOSENS MOT RES, V15, P173, DOI 10.1080/08990229870745
   Frost S, 2003, J NEUROPHYSIOL, V89, P3205, DOI 10.1152/jn.01143.2002
   Fuglmeyer A, 1975, SCAND J REHABIL MED, V7, P13
   Gonzalez C, 2004, EUR J NEUROSCI, V20, P3442, DOI 10.1111/j.1460-9568.2004.03751.x
   Gowland C, 1987, STROKE REHABILITATIO, V0, P217
   Green J, 1999, NEUROLOGY, V53, P736, DOI 10.1212/WNL.53.4.736
   Green J, 1999, STROKE, V30, P2659, DOI 10.1161/01.STR.30.12.2659
   Green JB, 2003, TOP STROKE REHABIL, V10, P1
   Hammer A, 2010, DISABIL REHABIL, V32, P1184, DOI 10.3109/09638280903437253
   Hayashi T, 2003, J CEREBR BLOOD F MET, V23, P166, DOI 10.1097/00004647-200302000-00004
   Heller A, 1987, J NEUROL NEUROSUR PS, V50, P714, DOI 10.1136/jnnp.50.6.714
   Hoane M, 2004, BEHAV BRAIN RES, V153, P189, DOI 10.1016/j.bbr.2003.11.012
   Hsu J, 2006, EXP NEUROL, V201, P479, DOI 10.1016/j.expneurol.2006.05.003
   Jang S, 2003, NEUROREPORT, V14, P1305, DOI 10.1097/01.wnr.0000078700.79393.09
   Jones T, 1992, BRAIN RES, V581, P156, DOI 10.1016/0006-8993(92)90356-E
   Jorgensen H, 1995, ARCH PHYS MED REHAB, V76, P399, DOI 10.1016/S0003-9993(95)80567-2
   Krupinski J, 1994, STROKE, V25, P1794, DOI 10.1161/01.STR.25.9.1794
   Langhorne P, 2009, LANCET NEUROL, V8, P741, DOI 10.1016/S1474-4422(09)70150-4
   Li J, 2010, BRAIN RES, V1334, P65, DOI 10.1016/j.brainres.2010.03.080
   Li S, 2005, NEUROBIOL DIS, V18, P432, DOI 10.1016/j.nbd.2004.12.014
   Li S, 2006, NEUROBIOL DIS, V23, P362, DOI 10.1016/j.nbd.2006.03.011
   Liepert J, 1998, NEUROSCI LETT, V250, P5, DOI 10.1016/S0304-3940(98)00386-3
   Lindner M, 2003, J NEUROSCI, V23, P10913
   Lum P, 2009, TOP STROKE REHABIL, V16, P237, DOI 10.1310/tsr1604-237
   Marti H, 2000, NEWS PHYSIOL SCI, V15, P225
   Metz G, 2005, BEHAV BRAIN RES, V162, P71, DOI 10.1016/j.bbr.2005.03.002
   Michaelsen S, 2004, EXP BRAIN RES, V157, P162, DOI 10.1007/s00221-004-1829-x
   Miyai I, 2002, ANN NEUROL, V52, P188, DOI 10.1002/ana.10274
   Moore T, 2010, SOMATOSENS MOT RES, V27, P121, DOI 10.3109/08990220.2010.485963
   Nagayama M, 1999, J CEREBR BLOOD F MET, V19, P661, DOI 10.1097/00004647-199906000-00009
   Nakayama H, 1994, ARCH PHYS MED REHAB, V75, P852, DOI 10.1016/0003-9993(94)90108-2
   Nathan R, 1990, IEEE T BIO-MED ENG, V37, P317, DOI 10.1109/10.52333
   Nichols-larsen D, 2005, STROKE, V36, P1480, DOI 10.1161/01.STR.0000170706.13595.4f
   Noskin O, 2008, J NEUROL NEUROSUR PS, V79, P401, DOI 10.1136/jnnp.2007.118463
   Nudo R, 2006, CURR OPIN NEUROBIOL, V16, P638, DOI 10.1016/j.conb.2006.10.004
   Nudo R, 2003, J REHABIL MED, V35, P7, DOI 10.1080/16501960310010070
   Nudo R, 1999, REV NEUROL, V155, P713
   Nudo R, 1999, CURR OPIN NEUROBIOL, V9, P740, DOI 10.1016/S0959-4388(99)00027-6
   Nudo R, 1996, J NEUROPHYSIOL, V75, P2144, DOI 10.1152/jn.1996.75.5.2144
   Odell M, 2009, ANNU REV MED, V60, P55, DOI 10.1146/annurev.med.60.042707.104248
   Oujamaa L, 2009, ANNALS OF PHYSICAL AND REHABILITATION MEDICINE, V52, P269, DOI 10.1016/j.rehab.2008.10.003
   Plautz E, 2005, P ANN INT IEEE EMBS, V0, PP4145, DOI 10.1109/IEMBS.2005.1615376
   Popa-wagner A, 2006, ROM J MORPHOL EMBRYOL, V47, P215
   Popa-wagner A, 2007, CURR NEUROVASC RES, V4, P216
   Popa-wagner A, 2007, ACTA NEUROPATHOL, V113, P277, DOI 10.1007/s00401-006-0164-7
   Raghavan P, 2010, J NEUROPHYSIOL, V103, P3034, DOI 10.1152/jn.00936.2009
   Roberts E, 1997, ADV EXP MED BIOL, V411, P83
   Roby-brami A, 2003, ACTA NEUROL SCAND, V107, P369, DOI 10.1034/j.1600-0404.2003.00021.x
   Rosene D, 1986, J HISTOCHEM CYTOCHEM, V34, P1301, DOI 10.1177/34.10.3745909
   Sato Y, 2009, NEUROSCI RES, V65, P71, DOI 10.1016/j.neures.2009.05.010
   Saver J, 2007, STROKE, V38, P3055, DOI 10.1161/STROKEAHA.107.488536
   Schaechter J, 2004, PROG NEUROBIOL, V73, P61, DOI 10.1016/j.pneurobio.2004.04.001
   Schaefer S, 2007, BRAIN, V130, P2146, DOI 10.1093/brain/awm145
   Seo N, 2010, EXP BRAIN RES, V202, P891, DOI 10.1007/s00221-010-2193-7
   Sirtori V, 2009, COCHRANE DB SYST REV, V0, P0, DOI DOI 10.1002/14651858.CD004433.pub2
   Statler K, 2001, J NEUROTRAUM, V18, P1195, DOI 10.1089/089771501317095232
   Steultjens E, 2003, STROKE, V34, P676, DOI 10.1161/01.STR.0000057576.77308.30
   Stroemer R, 1995, STROKE, V26, P2135, DOI 10.1161/01.STR.26.11.2135
   Stroemer R, 1998, STROKE, V29, P2381, DOI 10.1161/01.STR.29.11.2381
   Sunderland A, 1989, J NEUROL NEUROSUR PS, V52, P1267, DOI 10.1136/jnnp.52.11.1267
   Sunderland A, 1999, STROKE, V30, P949, DOI 10.1161/01.STR.30.5.949
   Sunderland A, 2000, STROKE, V31, P430, DOI 10.1161/01.STR.31.2.430
   Tigges J, 1988, AM J PRIMATOL, V15, P263, DOI 10.1002/ajp.1350150308
   Wade DT, 1989, INT DISABIL STUD, V11, P89
   Wade D, 1983, J NEUROL NEUROSUR PS, V46, P521, DOI 10.1136/jnnp.46.6.521
   Wang R, 2003, GERONTOLOGY, V49, P27, DOI 10.1159/000066505
   Ward N, 2004, CURR OPIN NEUROL, V17, P725, DOI 10.1097/00019052-200412000-00013
   Ward N, 2003, BRAIN, V126, P873, DOI 10.1093/brain/awg071
   Whishaw I, 2002, BEHAV BRAIN RES, V133, P165, DOI 10.1016/S0166-4328(01)00479-X
   Winstein C, 1999, NEUROPSYCHOLOGIA, V37, P975, DOI 10.1016/S0028-3932(98)00145-6
   Wittenberg G, 2009, CURR OPIN NEUROL, V22, P582, DOI 10.1097/WCO.0b013e3283320229
   Wolf S, 2008, LANCET NEUROL, V7, P33, DOI 10.1016/S1474-4422(07)70294-6
   Wolf S, 2006, JAMA-J AM MED ASSOC, V296, P2095, DOI 10.1001/jama.296.17.2095
   Woodson A, 2002, OCCUPATIONAL THERAPY, V0, P817
   Zai L, 2009, J NEUROSCI, V29, P8187, DOI 10.1523/JNEUROSCI.0414-09.2009
NR 105
TC 24
Z9 25
U1 0
U2 3
PU ELSEVIER SCIENCE INC
PI NEW YORK
PA STE 800, 230 PARK AVE, NEW YORK, NY 10169 USA
SN 0197-4580
EI 
J9 NEUROBIOL AGING
PD MAR 15
PY 2012
VL 33
IS 3
BP 
EP 
DI 10.1016/j.neurobiolaging.2011.02.005
PG 16
WC Geriatrics & Gerontology; Neurosciences
SC Geriatrics & Gerontology; Neurosciences & Neurology
GA 885NP
UT WOS:000299786000025
PM 21458887
ER

PT J
AU Cimolin, Veronica
   Beretta, Elena
   Piccinini, Luigi
   Turconi, AC
   Locatelli, Federica
   Galli, Manuela
   Strazzer, Sandra
AF Cimolin, Veronica
   Beretta, Elena
   Piccinini, Luigi
   Turconi, Anna
   Locatelli, Federica
   Galli, Manuela
   Strazzer, Sandra
TI Constraint-Induced Movement Therapy for Children With Hemiplegia After Traumatic Brain Injury: A Quantitative Study
SO JOURNAL OF HEAD TRAUMA REHABILITATION
LA English
DT Article
DE children; CIMT; kinematics; rehabilitation; traumatic brain injury; upper limbs
ID upper extremity kinematics; motor function measure; cerebral-palsy; upper-limb; 3-dimensional kinematics; excite trial; stroke; adolescent; reliability; evaluate
AB Objective: The aims of this study are to quantify the movement limitation of upper limbs in hemiplegic children with traumatic brain injury (TBI) by using a clinical-functional scale and upper limb kinematics and to evaluate the effectiveness of constraint-induced movement therapy (CIMT) on upper limbs. Design: Pre-post study. Setting: Clinical rehabilitation research laboratory. Participants: Ten children with TBI. Main Outcome Measures: The participants were evaluated by clinical examinations (Gross Motor Function Measure, Besta scale, Quality of Upper Extremities Skills Test, and Manual Ability Classification System) and 3D kinematic movement analysis of the upper limb before the CIMT program (pretest: 0.7 years after the injury) and at the end of the program (posttest: 10 weeks later). Results: After the CIMT, most of the clinical measures improved significantly. Some significant improvements were present in terms of kinematics, in particular, in the movement duration and the velocity of movement execution of both tasks; the index of curvature and the average jerk improved, respectively, during reaching and hand-to-mouth task, while the adjusting sway parameter decreased during the 2 movements. Significant improvements were found in upper limb joint excursion after the rehabilitative programme too. Conclusions: Our results suggest that the CIMT program can improve movement efficiency and upper limb function in children after TBI. The integration of the clinical outcomes and upper limb kinematics revealed to be crucial in detecting the effects of the CIMT programme.
C1 [Cimolin, Veronica; Galli, Manuela] Politecn Milan, Dept Bioengn, I-20133 Milan, Italy.
   [Beretta, Elena; Piccinini, Luigi; Turconi, Anna Carla; Locatelli, Federica; Strazzer, Sandra] IRCCS E Medea La Nostra Famiglia, Bosisio Parini, LC, Italy.
   [Galli, Manuela] IRCCS San Raffaele Pisana Tosinvest Sanita, Rome, Italy.
RP Cimolin, V (通讯作者)，Politecn Milan, Dept Bioengn, Pzza Leonardo da Vinci 32, I-20133 Milan, Italy.
EM veronica.cimolin@biomed.polimi.it
CR Achenbach T, 1981, MONOGR SOC RES CHILD, V46, P1, DOI 10.2307/1165983
   Boyd R, 2010, BMC NEUROL, V10, P0, DOI 10.1186/1471-2377-10-4
   Brady K, 2009, DEV DISABIL RES REV, V15, P102, DOI 10.1002/ddrr.59
   Caimmi M, 2008, NEUROREHAB NEURAL RE, V22, P31, DOI 10.1177/1545968307302923
   Chang J, 2005, CLIN BIOMECH, V20, P381, DOI 10.1016/j.clinbiomech.2004.11.015
   Chevignard A, 2008, ANNALES DE READAPTATION ET DE MEDECINE PHYSIQUE, V51, P238, DOI 10.1016/j.annrmp.2008.01.013
   Coker P, 2010, DISABIL REHABIL, V32, P402, DOI 10.3109/09638280903171592
   Coluccini M, 2007, GAIT POSTURE, V25, P493, DOI 10.1016/j.gaitpost.2006.12.015
   Concato J, 2000, NEW ENGL J MED, V342, P1887, DOI 10.1056/NEJM200006223422507
   Cope S, 2008, AM J OCCUP THER, V62, P430, DOI 10.5014/ajot.62.4.430
   Cope S, 2010, DEV NEUROREHABIL, V13, P19, DOI 10.3109/17518420903236247
   Deluca S, 2006, J CHILD NEUROL, V21, P931, DOI 10.1177/08830738060210110401
   Dematteo C, 1993, PHYS OCCUP THER PEDI, V13, P833, DOI 10.1080/J006V13N02_01
   Eliasson A, 2006, DEV MED CHILD NEUROL, V48, P549, DOI 10.1017/S0012162206001162
   Emanuelson I, 1997, DEV MED CHILD NEUROL, V39, P502
   Facchin P, 2009, AM J PHYS MED REHAB, V88, P216, DOI 10.1097/PHM.0b013e3181951382
   Fedrizzi E, 1994, MOTOR DEV CHILDHOOD, V0, P51
   Feng CJ, 1997, IEEE TRANS REHABIL ENG, V5, P253, DOI 10.1109/86.623017
   Gordon A, 2007, DEV MED CHILD NEUROL, V49, P23, DOI 10.1017/S0012162207000072
   Hoare B, 2007, CLIN REHABIL, V21, P675, DOI 10.1177/0269215507080783
   Jennett B, 1981, J NEUROL NEUROSUR PS, V44, P285, DOI 10.1136/jnnp.44.4.285
   Karman N, 2003, J HEAD TRAUMA REHAB, V18, P259, DOI 10.1097/00001199-200305000-00004
   Linder-lucht M, 2007, PEDIATRICS, V120, P880, DOI 10.1542/peds.2006-2258
   Mackey A, 2006, ARCH PHYS MED REHAB, V87, P207, DOI 10.1016/j.apmr.2005.10.023
   Mackey A, 2005, GAIT POSTURE, V22, P1, DOI 10.1016/j.gaitpost.2004.06.002
   Massie C, 2009, ARCH PHYS MED REHAB, V90, P571, DOI 10.1016/j.apmr.2008.09.574
   Menegoni F, 2009, EUR J NEUROL, V16, P232, DOI 10.1111/j.1468-1331.2008.02396.x
   Park S, 2008, NEUROREHAB NEURAL RE, V22, P486, DOI 10.1177/1545968308316906
   Petuskey K, 2007, GAIT POSTURE, V25, P573, DOI 10.1016/j.gaitpost.2006.06.006
   Pidcock F, 2009, TOP STROKE REHABIL, V16, P339, DOI 10.1310/tsr1605-339
   Poggi G, 2000, BRAIN INJURY, V14, P833, DOI 10.1080/026990500421930
   Rab G, 2002, GAIT POSTURE, V15, P113, DOI 10.1016/S0966-6362(01)00155-2
   Ramos E, 1997, ARCH PHYS MED REHAB, V78, P491, DOI 10.1016/S0003-9993(97)90162-3
   Russell D, 1989, DEV MED CHILD NEUROL, V31, P341
   Schweighofer N, 2009, PHYS THER, V89, P1327, DOI 10.2522/ptj.20080402
   Smania N, 2009, EUR J PHYS REHAB MED, V45, P493
   Taub E, 1976, EXERC SPORT SCI REV, V4, P335
   Wallen M, 2008, DEV NEUROREHABIL, V11, P124, DOI 10.1080/17518420701640897
   Wechsler D, 2003, MANUAL WECHSLER INTE, V4th, P0
   Wolf S, 2007, RESTOR NEUROL NEUROS, V25, P549
   Wolf S, 2006, JAMA-J AM MED ASSOC, V296, P2095, DOI 10.1001/jama.296.17.2095
   Wu C, 2007, ARCH PHYS MED REHAB, V88, P964, DOI 10.1016/j.apmr.2007.05.012
NR 42
TC 34
Z9 35
U1 0
U2 21
PU LIPPINCOTT WILLIAMS & WILKINS
PI PHILADELPHIA
PA TWO COMMERCE SQ, 2001 MARKET ST, PHILADELPHIA, PA 19103 USA
SN 0885-9701
EI 
J9 J HEAD TRAUMA REHAB
PD MAY-JUN 15
PY 2012
VL 27
IS 3
BP 177
EP 187
DI 10.1097/HTR.0b013e3182172276
PG 11
WC Clinical Neurology; Rehabilitation
SC Neurosciences & Neurology; Rehabilitation
GA 941CV
UT WOS:000303941500006
PM 21522025
ER

PT J
AU Prosser, LA
   Ohlrich, LB
   Curatalo, LA
   Alter, KE
   Damiano, DL
AF Prosser, Laura
   Ohlrich, Laurie
   Curatalo, Lindsey
   Alter, Katharine
   Damiano, Diane
TI Feasibility and preliminary effectiveness of a novel mobility training intervention in infants and toddlers with cerebral palsy
SO DEVELOPMENTAL NEUROREHABILITATION
LA English
DT Article
DE Cerebral palsy; rehabilitation; motor development; gross motor function; gait; infants; toddlers; weight support technology; mobility training
ID gross motor function; rehabilitation; classification; children; stroke; adult; stability; therapy; age
AB Objective: To design a novel mobility training intervention incorporating infant motor learning and neurorehabilitation principles and investigate its feasibility, tolerability and effect on motor development in toddlers with cerebral palsy (CP). Methods: A single-subject research design with repeated measures during 6-week baseline and intervention phases and after treatment withdrawal was used. Five participants attended therapy utilizing novel dynamic weight assistance technology, which allowed practice of motor skills beyond participants' current abilities. Results: Average attendance and engagement rates exceeded 90%. Gains in gross motor function were observed after treatment that exceeded the expected rate in four of the five participants. Rates of motor development during treatment were 10.8, 3.8, 7.0, 15.1, and 0.3 times greater than during baseline for the five participants, respectively. Conclusions: This intervention was tolerated and demonstrated the potential to alter the trajectory of motor development in CP, providing proof of concept for further investigation.
C1 [Prosser, Laura A.] Childrens Hosp Philadelphia, Div Rehabil Med, Philadelphia, PA 19104 USA.
   [Ohlrich, Laurie B.; Curatalo, Lindsey A.; Alter, Katharine E.; Damiano, Diane L.] NIH, Funct & Appl Biomech Sect, Dept Rehabil Med, Ctr Clin, Bethesda, MD 20892 USA.
   [Alter, Katharine E.] Mt Washington Pediat Hosp, Dept Phys Med, Baltimore, MD USA.
RP Prosser, LA (通讯作者)，Childrens Hosp Philadelphia, Div Rehabil Med, 34th & Civ Ctr Blvd,MSC C02-1130, Philadelphia, PA 19104 USA.
EM prosserl@email.chop.edu
FU National Institutes of Health Clinical Center
CR Adolph K, 2008, CURR DIR PSYCHOL SCI, V17, P213, DOI 10.1111/j.1467-8721.2008.00577.x
   Bayley N, 2001, BAYLEY SCALES INFANT, V0, P0
   Blauw-hospers C, 2011, PHYS THER, V91, P1323, DOI 10.2522/ptj.20100205
   Clearfield M, 2009, DEVELOPMENTAL SCI, V12, P26, DOI 10.1111/j.1467-7687.2008.00769.x
   Damiano D, 2009, J NEUROL PHYS THER, V33, P27, DOI 10.1097/NPT.0b013e31819800e2
   De GV, 2007, NEUROSCI BIOBEHAV R, V31, P1191, DOI 10.1016/j.neubiorev.2007.04.008
   Dobkin B, 2012, NEUROREHAB NEURAL RE, V26, P308, DOI 10.1177/1545968312439687
   Gorter J, 2009, DEV MED CHILD NEUROL, V51, P46, DOI 10.1111/j.1469-8749.2008.03117.x
   Harbourne R, 2009, PHYS THER, V89, P284, DOI 10.2522/ptj.20080130.ar
   Heathcock J, 2008, PHYS THER, V88, P310, DOI 10.2522/ptj.20070145
   Heathcock J, 2009, PHYS THER, V89, P1027, DOI 10.2522/ptj.20080278
   Horn S, 2005, ARCH PHYS MED REHAB, V86, P0, DOI 10.1016/j.apmr.2005.09.016
   Hornby T, 2008, STROKE, V39, P1786, DOI 10.1161/STROKEAHA.107.504779
   Joh A, 2006, CHILD DEV, V77, P89, DOI 10.1111/j.1467-8624.2006.00858.x
   Kleim J, 2008, J SPEECH LANG HEAR R, V51, P0, DOI 10.1044/1092-4388(2008/018)
   Krishnan R, 2003, INT J NEUROSCI, V113, P1333, DOI 10.1080/00207450390231446
   Lewek M, 2009, PHYS THER, V89, P829, DOI 10.2522/ptj.20080180
   Mccormick A, 2007, DEV MED CHILD NEUROL, V49, P265, DOI 10.1111/j.1469-8749.2007.00265.x
   Michelsen S, 2006, DEV MED CHILD NEUROL, V48, P643, DOI 10.1017/S0012162206001368
   Oeffinger D, 2008, DEV MED CHILD NEUROL, V50, P918, DOI 10.1111/j.1469-8749.2008.03150.x
   Pakula A, 2009, PHYS MED REH CLIN N, V20, P427, DOI 10.1016/j.pmr.2009.06.001
   Palisano R, 2006, DEV MED CHILD NEUROL, V48, P424, DOI 10.1017/S0012162206000934
   Palisano R, 2009, PHYS THER, V89, P1304, DOI 10.2522/ptj.20090162
   Rosenbaum P, 2002, JAMA-J AM MED ASSOC, V288, P1357, DOI 10.1001/jama.288.11.1357
   Russell D, 2000, PHYS THER, V80, P873, DOI 10.1093/ptj/80.9.873
   Thelen E, 1987, DEV MED CHILD NEUROL, V29, P380
   Torres-oviedo G, 2012, J NEUROPHYSIOL, V107, P346, DOI 10.1152/jn.00570.2011
   Ulrich D, 2001, PEDIATRICS, V108, P0, DOI 10.1542/peds.108.5.e84
   Valentin-gudiol M, 2011, COCHRANE DB SYST REV, V0, P0, DOI DOI 10.1002/14651858.CD009242.pub2
   Watkins MP, 2014, FDN CLIN RES APPL PR, V0, P0
   Wiegerink D, 2010, DEV MED CHILD NEUROL, V52, P576, DOI 10.1111/j.1469-8749.2010.03620.x
   Wiley M, 1998, DEV MED CHILD NEUROL, V40, P100, DOI 10.1111/j.1469-8749.1998.tb15369.x
   Wolf S, 2006, JAMA-J AM MED ASSOC, V296, P2095, DOI 10.1001/jama.296.17.2095
NR 33
TC 36
Z9 36
U1 0
U2 7
PU TAYLOR & FRANCIS INC
PI PHILADELPHIA
PA 530 WALNUT STREET, STE 850, PHILADELPHIA, PA 19106 USA
SN 1751-8423
EI 
J9 DEV NEUROREHABIL
PD JUN 15
PY 2012
VL 15
IS 4
BP 259
EP 266
DI 10.3109/17518423.2012.687782
PG 8
WC Clinical Neurology; Pediatrics; Rehabilitation
SC Neurosciences & Neurology; Pediatrics; Rehabilitation
GA 968FY
UT WOS:000305963900003
PM 22670679
ER

PT J
AU Zhao, Jun
   Zhang, Tong
   Xu, Jianmin
   Wang, Mingli
   Zhao, Shengjie
AF Zhao, Jun
   Zhang, Tong
   Xu, Jianmin
   Wang, Mingli
   Zhao, Shengjie
TI Functional magnetic resonance imaging evaluation of brain function reorganization in cerebral stroke patients after constraint-induced movement therapy
SO NEURAL REGENERATION RESEARCH
LA English
DT Article
DE cerebral stroke; constraint-induced movement; functional magnetic resonance imaging; cerebral functional reorganization; rehabilitation; motor function of upper limbs; neural regeneration
ID randomized clinical-trial; upper extremity; learned nonuse; longitudinal fmri; motor recovery; forced use
AB In this study, stroke patients received constraint-induced movement therapy for 3 weeks. Before and after constraint-induced movement therapy, the flexibility of their upper limbs on the affected side was assessed using the Wolf motor function test, and daily use of their affected limbs was assessed using the movement activities log, and cerebral functional reorganization was assessed by functional magnetic resonance imaging. The Wolf motor function test score and the movement activities log quantity and quality scores were significantly increased, while action performance time in the Wolf motor function test was significantly decreased after constraint-induced movement therapy. By functional magnetic resonance imaging examination, only scattered activation points were visible on the affected side before therapy. In contrast, the volume of the activated area was increased after therapy. The activation volume in the sensorimotor area was significantly different before and after therapy, and the activation area increased and appeared adjusted. In addition to the activated area around the lesions being decreased, there were also some new activated areas, including the supplementary movement area, premotor area and the ipsilateral sensorimotor area. Our findings indicate that constraint-induced movement therapy significantly improves the movement ability and daily use of the affected upper limbs in stroke patients and promotes cerebral functional reorganization.
C1 [Zhao, Jun; Zhang, Tong; Zhao, Shengjie] Capital Med Univ, Sch Rehabil Med, Dept Neurol, China Rehabil Res Ctr, Beijing 100068, Peoples R China.
   [Xu, Jianmin; Wang, Mingli] Beijing Boai Hosp, Dept Radiol, China Rehabil Res Ctr, Beijing 100068, Peoples R China.
RP Zhang, T (通讯作者)，Capital Med Univ, Sch Rehabil Med, Dept Neurol, China Rehabil Res Ctr, Beijing 100068, Peoples R China.
EM zt61611@sohu.com
FU Capital Medical Development Foundation [2009-2098]
CR Brunner I, 2011, TOP STROKE REHABIL, V18, P248, DOI 10.1310/tsr1803-248
   Hosomi M, 2011, J STROKE CEREBROVASC, V0, P0
   Kim Y, 2006, NEUROLOGY, V67, P330, DOI 10.1212/01.wnl.0000225178.85833.0d
   Langhorne P, 2009, LANCET NEUROL, V8, P741, DOI 10.1016/S1474-4422(09)70150-4
   Liepert J, 1998, NEUROSCI LETT, V250, P5, DOI 10.1016/S0304-3940(98)00386-3
   Liepert J, 2000, STROKE, V31, P1210, DOI 10.1161/01.STR.31.6.1210
   Lin K, 2010, AM J PHYS MED REHAB, V89, P177, DOI 10.1097/PHM.0b013e3181cf1c78
   Massie C, 2009, ARCH PHYS MED REHAB, V90, P571, DOI 10.1016/j.apmr.2008.09.574
   Ogawa S, 1990, P NATL ACAD SCI USA, V87, P9868, DOI 10.1073/pnas.87.24.9868
   Page S, 2008, PHYS THER, V88, P333, DOI 10.2522/ptj.20060029
   Sheng B, 2009, BRAIN INJURY, V23, P65, DOI 10.1080/02699050802635299
   Shi Y, 2011, ARCH PHYS MED REHAB, V92, P972, DOI 10.1016/j.apmr.2010.12.036
   *stat CP, 1994, ADM REG MED I, V0, P0
   Sterr A, 2002, ARCH PHYS MED REHAB, V83, P1726, DOI 10.1053/apmr.2002.35660
   Taub E, 2006, STROKE, V37, P1045, DOI 10.1161/01.STR.0000206463.66461.97
   Taub E, 1994, J EXP ANAL BEHAV, V61, P281, DOI 10.1901/jeab.1994.61-281
   Taub E, 1980, BEHAV PSYCHOL REHABI, V0, P0
   Van DLJ, 1999, STROKE, V30, P2369, DOI 10.1161/01.STR.30.11.2369
   Wang Q, 2011, J REHABIL MED, V43, P619, DOI 10.2340/16501977-0819
   Ward N, 2003, BRAIN, V126, P1430, DOI 10.1093/brain/awg145
   Ward N, 2003, BRAIN, V126, P2476, DOI 10.1093/brain/awg245
   Wolf S, 1989, EXP NEUROL, V104, P125, DOI 10.1016/S0014-4886(89)80005-6
   Wolf S, 2006, JAMA-J AM MED ASSOC, V296, P2095, DOI 10.1001/jama.296.17.2095
   Wu C, 2011, CHANG GUNG MED J, V33, P628
NR 24
TC 1
Z9 1
U1 1
U2 9
PU SHENYANG EDITORIAL DEPT NEURAL REGENERATION RES
PI SHENYANG
PA PO BOX 1234, SHENYANG, LIAONING 110004, PEOPLES R CHINA
SN 1673-5374
EI 
J9 NEURAL REGEN RES
PD MAY 25
PY 2012
VL 7
IS 15
BP 1158
EP 1163
DI 10.3969/j.issn.1673-5374.012.15.006
PG 6
WC Cell Biology; Neurosciences
SC Cell Biology; Neurosciences & Neurology
GA 955WG
UT WOS:000305051000006
PM 25722709
ER

PT J
AU In, TS
   Jung, KS
   Lee, SW
   Song, CH
AF In, Tae
   Jung, Kyung
   Lee, Seung
   Song, Chang
TI Virtual Reality Reflection Therapy Improves Motor Recovery and Motor Function in the Upper Extremities of People with Chronic Stroke
SO JOURNAL OF PHYSICAL THERAPY SCIENCE
LA English
DT Article
DE Stroke; Virtual reality; Mirror therapy
ID randomized controlled-trial; mirror therapy; rehabilitation; excitability; reliability; hemiparesis; scale; box
AB [Purpose] The main purpose of this study was to investigate the effects of Virtual Reality Reflection Therapy on motor recovery and motor function in the upper extremities of patients with chronic stroke. [Subjects] Nineteen participants patients with chronic stroke were randomly assigned to the experimental group (n=11) and the control group (n=8). [Methods] The experimental group performed a Virtual Reality Reflection Therapy program for 30 minutes a day, 5 days a week, during a 4 week period, in addition to conventional therapy. The control group received conventional therapy and performed sham program. All subjects were evaluated using by the Fugl-Meyer Assessment (upper limb section), the Modified Ashworth Scale (MA S), the Box and Block Test (BBT), the Jebsen-Taylor Hand Function Test and the Manual Function Test pre- and post-intervention. [Results] The experimental group and the control group effectively increased their upper-extremity motor recovery and motor function. Upper-extremity motor recovery and motor function of the experimental group showed more significant increases than those of the control group. [Conclusion] Virtual Reality Reflection Therapy (even as a home treatment) with a conventional program in the early stages of treatment might be beneficial for improving hand function. Future studies need to investigate the effectiveness of Virtual Reality Reflection Therapy with optimal patient selection or duration and intensity of training.
C1 [In, Tae Sung; Jung, Kyung Sim; Lee, Seung Won; Song, Chang Ho] Sahmyook Univ, Dept Phys Therapy, Seoul 139742, South Korea.
RP In, TS (通讯作者)，Sahmyook Univ, Dept Phys Therapy, 26-21 Gongneung2 Dong, Seoul 139742, South Korea.
EM chsong@syu.ac.kr
CR Altschuler E, 1999, LANCET, V353, P2035, DOI 10.1016/S0140-6736(99)00920-4
   Carr J, 1985, PHYS THER, V65, P175, DOI 10.1093/ptj/65.2.175
   Cattaneo L, 2009, ARCH NEUROL-CHICAGO, V66, P557, DOI 10.1001/archneurol.2009.41
   Duncan P, 2002, STROKE, V33, P167, DOI 10.1161/hs0102.101014
   Duncan P, 1983, PHYS THER, V63, P1606, DOI 10.1093/ptj/63.10.1606
   Fadiga L, 2004, J CLIN NEUROPHYSIOL, V21, P157, DOI 10.1097/00004691-200405000-00004
   Funase K, 2007, NEUROSCI LETT, V419, P108, DOI 10.1016/j.neulet.2007.04.025
   Garry M, 2005, EXP BRAIN RES, V163, P118, DOI 10.1007/s00221-005-2226-9
   Jebsen RH, 1969, ARCHIVES OF PHYSICAL MEDICINE AND REHABILITATION, V50, P311
   Kwon S, 2004, STROKE, V35, P918, DOI 10.1161/01.STR.0000119385.56094.32
   Mathiowetz V, 1985, AM J OCCUP THER, V39, P386, DOI 10.5014/ajot.39.6.386
   Miltner R, 2000, PT Z PHYSIOTHERAPEUT, V52, P954
   Miyamoto S, 2009, AM J PHYS MED REHAB, V88, P247, DOI 10.1097/PHM.0b013e3181951133
   Pizzi A, 2005, ARCH PHYS MED REHAB, V86, P410, DOI 10.1016/j.apmr.2004.10.022
   Prange G, 2006, J REHABIL RES DEV, V43, P171, DOI 10.1682/JRRD.2005.04.0076
   Ramachandran V, 1996, P ROY SOC B-BIOL SCI, V263, P377, DOI 10.1098/rspb.1996.0058
   Rothgangel A, 2011, INT J REHABIL RES, V34, P1, DOI 10.1097/MRR.0b013e3283441e98
   Saghaei M, 2004, BMC MED RES METHODOL, V4, P26, DOI 10.1186/1471-2288-4-26
   Sathian K, 2000, NEUROREHAB NEURAL RE, V14, P73, DOI 10.1177/154596830001400109
   Stevens J, 2003, ARCH PHYS MED REHAB, V84, P1090, DOI 10.1016/S0003-9993(03)00042-X
   Stevens JA, 2004, TOP STROKE REHABIL, V11, P59
   Sutbeyaz S, 2007, ARCH PHYS MED REHAB, V88, P555, DOI 10.1016/j.apmr.2007.02.034
   Wall J, 1986, ARCH PHYS MED REHAB, V67, P550
   Yang Y, 2007, GAIT POSTURE, V25, P185, DOI 10.1016/j.gaitpost.2006.03.007
   Yavuzer G, 2008, ARCH PHYS MED REHAB, V89, P393, DOI 10.1016/j.apmr.2007.08.162
NR 25
TC 21
Z9 25
U1 2
U2 45
PU SOC PHYSICAL THERAPY SCIENCE
PI TOKYO
PA C/O PUBLICATION CENTER, 1-24-12 SUGAMO, TOSHIMA-KU, TOKYO, 170-0002, JAPAN
SN 0915-5287
EI 
J9 J PHYS THER SCI
PD MAY 15
PY 2012
VL 24
IS 4
BP 339
EP 343
DI 10.1589/jpts.24.339
PG 5
WC Rehabilitation
SC Rehabilitation
GA 973HW
UT WOS:000306352100009
ER

PT J
AU Corti, Manuela
   Patten, Carolynn
   Triggs, William
AF Corti, Manuela
   Patten, Carolynn
   Triggs, William
TI Repetitive Transcranial Magnetic Stimulation of Motor Cortex after Stroke A Focused Review
SO AMERICAN JOURNAL OF PHYSICAL MEDICINE & REHABILITATION
LA English
DT Review
DE Repetitive Transcranial Magnetic Stimulation; Rehabilitation; Stroke; Recovery; Interhemispheric Competition
ID acute ischemic-stroke; brain-stimulation; cortical stimulation; function recovery; excitability; disability; safety; hand; rtm
AB Corti M, Patten C, Triggs W: Repetitive transcranial magnetic stimulation of motor cortex after stroke: A focused review. Am J Phys Med Rehabil 2012;91:254Y270. Repetitive Transcranial Magnetic Stimulation (rTMS) is known to modulate cortical excitability and has thus been suggested to be a therapeutic approach for improving the efficacy of rehabilitation for motor recovery after stroke. In addition to producing effects on cortical excitability, stroke may affect the balance of transcallosal inhibitory pathways between motor primary areas in both hemispheres: the affected hemisphere (AH) may be disrupted not only by the infarct itself but also by the resulting asymmetric inhibition from the unaffected hemisphere, further reducing the excitability of the AH. Conceptually, therefore, rTMS could be used therapeutically to restore the balance of interhemispheric inhibition after stroke. rTMS has been used in two ways: low-frequency stimulation (<= 1 Hz) to the motor cortex of the unaffected hemisphere to reduce the excitability of the contralesional hemisphere or high-frequency stimulation (91 Hz) to the motor cortex of the AH to increase excitability of the ipsilesional hemisphere. The purpose of this systematic review is to collate evidence regarding the safety and efficacy of high-frequency rTMS to the motor cortex of the AH. The studies included investigated the concurrent effects of rTMS on the excitability of corticospinal pathways and upper-limb motor function in adults after stroke. This review suggests that rTMS applied to the AH is a safe technique and could be considered an effective approach for modulating brain function and contributing to motor recovery after stroke. Although the studies included in this review provide important information, double-blinded, sham-controlled Phase II and Phase III clinical trials with larger sample sizes are needed to validate this novel therapeutic approach.
C1 [Patten, Carolynn] Univ Florida, Brain Rehabil Res Ctr Excellence, Malcom Randall VA Med Ctr, UFHSC, Gainesville, FL 32610 USA.
   [Corti, Manuela; Patten, Carolynn; Triggs, William] Univ Florida, Neural Control Movement Lab, Gainesville, FL 32610 USA.
   [Patten, Carolynn] Univ Florida, Dept Phys Therapy, UFHSC, Gainesville, FL 32610 USA.
   [Patten, Carolynn; Triggs, William] Univ Florida, Dept Neurol, Gainesville, FL 32610 USA.
RP Patten, C (通讯作者)，Univ Florida, Brain Rehabil Res Ctr Excellence, Malcom Randall VA Med Ctr, UFHSC, Box 100154, Gainesville, FL 32610 USA.
FU University of Florida; Department of Veterans Affairs, Rehabilitation Research & Development Service [F7823S]
CR Ameli M, 2009, ANN NEUROL, V66, P298, DOI 10.1002/ana.21725
   Bae E, 2007, EPILEPSY BEHAV, V10, P521, DOI 10.1016/j.yebeh.2007.03.004
   Catano A, 1997, ELECTROMYOGR MOTOR C, V105, P290, DOI 10.1016/S0924-980X(97)00021-0
   Di LV, 2008, CLIN NEUROPHYSIOL, V119, P715, DOI 10.1016/j.clinph.2007.11.049
   Di LV, 2010, CEREB CORTEX, V20, P1523, DOI 10.1093/cercor/bhp216
   Floel A, 2010, NEUROBIOL DIS, V37, P243, DOI 10.1016/j.nbd.2009.05.027
   Hankey G, 2002, STROKE, V33, P1034, DOI 10.1161/01.STR.0000012515.66889.24
   Hiscock A, 2008, NEUROREHAB NEURAL RE, V22, P228, DOI 10.1177/1545968307307115
   Hummel F, 2005, NEUROREHAB NEURAL RE, V19, P14, DOI 10.1177/1545968304272698
   Hummel F, 2006, LANCET NEUROL, V5, P708, DOI 10.1016/S1474-4422(06)70525-7
   Khedr E, 2010, ACTA NEUROL SCAND, V121, P30, DOI 10.1111/j.1600-0404.2009.01195.x
   Khedr E, 2009, EUR J NEUROL, V16, P1323, DOI 10.1111/j.1468-1331.2009.02746.x
   Khedr E, 2005, NEUROLOGY, V65, P466, DOI 10.1212/01.wnl.0000173067.84247.36
   Khedr E, 2010, J NEUROL NEUROSUR PS, V81, P495, DOI 10.1136/jnnp.2009.188482
   Kim Y, 2006, STROKE, V37, P1471, DOI 10.1161/01.STR.0000221233.55497.51
   Kobayashi M, 2003, LANCET NEUROL, V2, P145, DOI 10.1016/S1474-4422(03)00321-1
   Lefaucheur J, 2006, NEUROPHYSIOL CLIN, V36, P105, DOI 10.1016/j.neucli.2006.08.011
   Lomarev M, 2007, CLIN NEUROPHYSIOL, V118, P2072, DOI 10.1016/j.clinph.2007.06.016
   Maher C, 2003, PHYS THER, V83, P713, DOI 10.1093/ptj/83.8.713
   Malcolm M, 2007, AM J PHYS MED REHAB, V86, P707, DOI 10.1097/PHM.0b013e31813e0de0
   Mally J, 2008, BRAIN RES BULL, V76, P388, DOI 10.1016/j.brainresbull.2007.11.019
   Meltzoff J, 1998, CRITICAL THINKING RE, V0, P0
   Murase N, 2004, ANN NEUROL, V55, P400, DOI 10.1002/ana.10848
   Neumann-haefelin T, 2000, J CEREBR BLOOD F MET, V20, P45, DOI 10.1097/00004647-200001000-00008
   Nowak D, 2009, NEUROREHAB NEURAL RE, V23, P641, DOI 10.1177/1545968309336661
   Phillips B, 2001, LEVELS EVIDENCE GRAD, V0, P0
   Robey R, 2004, J COMMUN DISORD, V37, P401, DOI 10.1016/j.jcomdis.2004.04.003
   Rossi S, 2009, CLIN NEUROPHYSIOL, V120, P2008
   Shelton F, 2001, STROKE, V32, P107, DOI 10.1161/01.STR.32.1.107
   Takeuchi N, 2008, J REHABIL MED, V40, P298, DOI 10.2340/16501977-0181
   Talelli P, 2007, CLIN NEUROPHYSIOL, V118, P333, DOI 10.1016/j.clinph.2006.10.014
   Talelli P, 2006, CURR OPIN NEUROL, V19, P543, DOI 10.1097/WCO.0b013e32801080d1
   Thilmann A, 1990, J NEUROL NEUROSUR PS, V53, P208, DOI 10.1136/jnnp.53.3.208
   Ward N, 2004, ARCH NEUROL-CHICAGO, V61, P1844, DOI 10.1001/archneur.61.12.1844
   Yozbatiran N, 2009, STROKE, V40, P309, DOI 10.1161/STROKEAHA.108.522144
NR 35
TC 85
Z9 113
U1 1
U2 20
PU LIPPINCOTT WILLIAMS & WILKINS
PI PHILADELPHIA
PA 530 WALNUT ST, PHILADELPHIA, PA 19106-3621 USA
SN 0894-9115
EI 
J9 AM J PHYS MED REHAB
PD MAR 15
PY 2012
VL 91
IS 3
BP 254
EP 270
DI 10.1097/PHM.0b013e318228bf0c
PG 17
WC Rehabilitation; Sport Sciences
SC Rehabilitation; Sport Sciences
GA 898BA
UT WOS:000300708900008
PM 22042336
ER

PT J
AU Jo, HM
   Choi, BY
   Chang, CH
   Kim, SH
   Lee, Jun
   Chang, MC
   Son, SM
   Jang, SH
AF Jo, Hae
   Choi, Byung
   Chang, Chul
   Kim, Seong
   Lee, Jun
   Chang, Min
   Son, Su
   Jang, Sung
TI The clinical characteristics of motor function in chronic hemiparetic stroke patients with complete corticospinal tract injury
SO NEUROREHABILITATION
LA English
DT Article
DE Corticospinal tract; motor function; stroke; diffusion tensor tractography
ID diffusion tensor tractography; corona radiata; cortical reorganization; magnetic stimulation; spinal-cord; recovery; brain; projection; pathway; location
AB clarification of the clinical characteristics of motor function in stroke patients with complete corticospinal tract (CST) injury would be of importance in stroke rehabilitation. However, this topic has not been clearly elucidated. We conducted an investigation of the clinical characteristics of motor function in chronic hemiparetic stroke patients with complete CST injury, as confirmed by transcranial magnetic stimulation and diffusion tensor imaging. Forty-one consecutive chronic hemiparetic stroke patients who showed an absence of motor evoked potential in muscles of the upper and lower extremities upon transcranial magnetic stimulation and in whom the integrity of the CST discontinued around stroke lesion on diffusion tensor imaging tractography were recruited. Mean Medical Research Council scores for distal musculature were lower than those for proximal musculature (P < 0.001). Mean Medical Research Council scores for upper extremity muscles were lower than those for lower extremity muscles (P < 0.001). The mean Motricity Index score for muscles of the upper extremities was lower than that for muscles of the lower extremities (P < 0.001). None of the patients had a functional hand; in contrast, 56% of patients were able to walk independently. We found that motor weaknesses of distal joint musculature and upper extremities were more severe than those of proximal joint musculature and lower extremities following complete injury of the CST in stroke, respectively. As a result, despite the absence of a functional hand in all patients, more than half were able to walk independently.
C1 [Jo, Hae Min; Chang, Min Cheol; Son, Su Min; Jang, Sung Ho] Yeungnam Univ, Coll Med, Dept Phys Med & Rehabil, Taegu 705717, South Korea.
   [Choi, Byung Yeon; Chang, Chul Hoon; Kim, Seong Ho] Yeungnam Univ, Coll Med, Dept Neurosurg, Taegu 705717, South Korea.
   [Lee, Jun] Yeungnam Univ, Coll Med, Dept Neurol, Taegu 705717, South Korea.
RP Jang, SH (通讯作者)，Yeungnam Univ, Coll Med, Dept Phys Med & Rehabil, 317-1 Daemyungdong, Taegu 705717, South Korea.
EM strokerehab@hanmail.net
FU Basic Science Research Program through the National Research Foundation of Korea (NRF); Ministry of Education, Science and Technology [2012R1A1A4A0100 1873]
CR Ahn Y, 2006, NEUROREPORT, V17, P987, DOI 10.1097/01.wnr.0000220128.01597.e0
   Basser P, 1996, J MAGN RESON SER B, V111, P209, DOI 10.1016/j.jmr.2011.09.022
   Brouwer B, 1990, ELECTROEN CLIN NEURO, V76, P509, DOI 10.1016/0013-4694(90)90002-2
   Brunnstrom S, 1966, PHYS THER, V46, P357
   Canedo A, 1997, PROG NEUROBIOL, V51, P287, DOI 10.1016/S0301-0082(96)00058-5
   Christensen L, 1998, ANN NY ACAD SCI, V860, P546, DOI 10.1111/j.1749-6632.1998.tb09100.x
   Cunha I, 2002, AM J PHYS MED REHAB, V81, P848, DOI 10.1097/00002060-200211000-00008
   Davidoff R, 1990, NEUROLOGY, V40, P332
   Demeurisse G, 1980, EUR NEUROL, V19, P382, DOI 10.1159/000115178
   Fuji Y, 2003, J NEUROSURG, V98, P64, DOI 10.3171/jns.2003.98.1.0064
   Heffner R, 1983, BRAIN BEHAV EVOLUT, V23, P165, DOI 10.1159/000121494
   Holden M, 1984, PHYS THER, V64, P35, DOI 10.1093/ptj/64.1.35
   Jang S, 2005, RESTOR NEUROL NEUROS, V23, P325
   Jang S, 2011, YONSEI MED J, V52, P553, DOI 10.3349/ymj.2011.52.4.553
   Jang S, 2010, INT J REHABIL RES, V33, P285, DOI 10.1097/MRR.0b013e32833f0500
   Jang S, 2010, J NEUROL SCI, V290, P107, DOI 10.1016/j.jns.2009.10.019
   Jang S, 2009, NEUROREHABILITATION, V24, P285, DOI 10.3233/NRE-2009-0480
   Jang S, 2009, NEUROREHABILITATION, V24, P279, DOI 10.3233/NRE-2009-0479
   Kim J, 2005, NEUROLOGY, V64, P1438, DOI 10.1212/01.WNL.0000158656.09335.E7
   Kunimatsu A, 2004, MAGN RESON MED SCI, V3, P11, DOI 10.2463/mrms.3.11
   Kwon Y, 2011, J REHABIL MED, V43, P430, DOI 10.2340/16501977-0793
   Lawrence D, 1968, BRAIN, V91, P1, DOI 10.1093/brain/91.1.1
   Matsuyama K, 2004, PROG BRAIN RES, V143, P239, DOI 10.1016/S0079-6123(03)43024-0
   Medical RC, 1976, 45 MED RES COUNC, V0, P0
   Mendoza J, 2007, CLIN NEUROANATOMY NE, V0, P0
   Mori S, 1999, ANN NEUROL, V45, P265, DOI 10.1002/1531-8249(199902)45:2<265::AID-ANA21>3.0.CO;2-3
   Nijland R, 2010, STROKE, V41, P745, DOI 10.1161/STROKEAHA.109.572065
   Nudo R, 1990, J COMP NEUROL, V296, P559, DOI 10.1002/cne.902960405
   Rossini P, 1994, ELECTROEN CLIN NEURO, V91, P79, DOI 10.1016/0013-4694(94)90029-9
   Tower S, 1940, BRAIN, V63, P36, DOI 10.1093/brain/63.1.36
   York D, 1987, NEUROSURGERY, V20, P70
NR 31
TC 41
Z9 44
U1 0
U2 5
PU IOS PRESS
PI AMSTERDAM
PA NIEUWE HEMWEG 6B, 1013 BG AMSTERDAM, NETHERLANDS
SN 1053-8135
EI 
J9 NEUROREHABILITATION
PD JUN 15
PY 2012
VL 31
IS 2
BP 207
EP 213
DI 10.3233/NRE-2012-0790
PG 7
WC Clinical Neurology; Rehabilitation
SC Neurosciences & Neurology; Rehabilitation
GA 003IN
UT WOS:000308604700013
PM 22951715
ER

PT J
AU Kakuda, Wataru
   Abo, Masahiro
   Shimizu, Masato
   Sasanuma, Jinichi
   Okamoto, Takatsugu
   Yokoi, Aki
   Taguchi, Kensuke
   Mitani, Sugao
   Harashima, Hiroaki
   Urushidani, Naoki
   Urashima, Mitsuyoshi
AF Kakuda, Wataru
   Abo, Masahiro
   Shimizu, Masato
   Sasanuma, Jinichi
   Okamoto, Takatsugu
   Yokoi, Aki
   Taguchi, Kensuke
   Mitani, Sugao
   Harashima, Hiroaki
   Urushidani, Naoki
   Urashima, Mitsuyoshi
TI A multi-center study on low-frequency rTMS combined with intensive occupational therapy for upper limb hemiparesis in post-stroke patients
SO JOURNAL OF NEUROENGINEERING AND REHABILITATION
LA English
DT Article
DE Repetitive transcranial magnetic stimulation; Occupational therapy; Stroke; Upper limb hemiparesis; Rehabilitation
ID transcranial magnetic stimulation; induced movement therapy; upper extremity function; motor function-test; stroke patient; cortical reorganization; controlled trial; excitability; brain; reliability
AB Background: Both low-frequency repetitive transcranial magnetic stimulation (rTMS) and intensive occupational therapy (OT) have been recently reported to be clinically beneficial for post-stroke patients with upper limb hemiparesis. Based on these reports, we developed an inpatient combination protocol of these two modalities for the treatment of such patients. The aims of this pilot study were to confirm the safety and feasibility of the protocol in a large number of patients from different institutions, and identify predictors of the clinical response to the treatment. Methods: The study subjects were 204 post-stroke patients with upper limb hemiparesis (mean age at admission 58.5 +/- 13.4 years, mean time after stroke 5.0 +/- 4.5 years, +/- SD) from five institutions in Japan. During 15-day hospitalization, each patient received 22 treatment sessions of 20-min low-frequency rTMS and 120-min intensive OT daily. Low-frequency rTMS of 1 Hz was applied to the contralesional hemisphere over the primary motor area. The intensive OT, consisting of 60-min one-to-one training and 60-min self-exercise, was provided after the application of low-frequency rTMS. Fugl-Meyer Assessment (FMA) and Wolf Motor Function Test (WMFT) were performed serially. The physiatrists and occupational therapists involved in this study received training prior to the study to standardize the therapeutic protocol. Results: All patients completed the protocol without any adverse effects. The FMA score increased and WMFT log performance time decreased significantly at discharge, relative to the respective values at admission (change in FMA score: median at admission, 47 points; median at discharge, 51 points; p < 0.001. change in WMFT log performance time: median at admission, 3.23; median at discharge, 2.51; p < 0.001). These changes were persistently seen up to 4 weeks after discharge in 79 patients. Linear regression analysis found no significant relationship between baseline parameters and indexes of improvement in motor function. Conclusions: The 15-day inpatient rTMS plus OT protocol is a safe, feasible, and clinically useful neurorehabilitative intervention for post-stroke patients with upper limb hemiparesis. The response to the treatment was not influenced by age or time after stroke onset. The efficacy of the intervention should be confirmed in a randomized controlled study including a control group.
C1 [Kakuda, Wataru; Abo, Masahiro; Yokoi, Aki; Taguchi, Kensuke] Jikei Univ, Sch Med, Dept Rehabil Med, Minato Ku, Tokyo 1058461, Japan.
   [Shimizu, Masato; Mitani, Sugao] Shimizu Hosp, Kurayoshi, Tottori 6820881, Japan.
   [Sasanuma, Jinichi] Tokyo Gen Hosp, Dept Neurosurg, Nakano Ku, Tokyo 1658906, Japan.
   [Okamoto, Takatsugu; Urushidani, Naoki] Nishi Hiroshima Rehabil Hosp, Saeki Ku, Hiroshima 7315143, Japan.
   [Harashima, Hiroaki] Tokyo Gen Hosp, Dept Rehabil Med, Nakano Ku, Tokyo 1658906, Japan.
   [Urashima, Mitsuyoshi] Jikei Univ, Sch Med, Div Mol Epidemiol, Minato Ku, Tokyo 1058461, Japan.
RP Abo, M (通讯作者)，Jikei Univ, Sch Med, Dept Rehabil Med, Minato Ku, 3-25-8 Nishi Shimbashi, Tokyo 1058461, Japan.
EM abo@jikei.ac.jp
FU Japan Society for the Promotion of Science
CR Anderson B, 2006, J ECT, V22, P49, DOI 10.1097/00124509-200603000-00011
   Carmichael S, 2006, ANN NEUROL, V59, P735, DOI 10.1002/ana.20845
   Chen R, 1997, NEUROLOGY, V48, P1398, DOI 10.1212/WNL.48.5.1398
   Ferreri F, 2011, NEUROIMAGE, V54, P90, DOI 10.1016/j.neuroimage.2010.07.056
   Fregni F, 2006, STROKE, V37, P2115, DOI 10.1161/01.STR.0000231390.58967.6b
   Gladstone D, 2002, NEUROREHAB NEURAL RE, V16, P232, DOI 10.1177/154596802401105171
   Huerta P, 2009, J NEUROENG REHABIL, V6, P0, DOI 10.1186/1743-0003-6-7
   Hummel F, 2006, LANCET NEUROL, V5, P708, DOI 10.1016/S1474-4422(06)70525-7
   Kakuda W, 2010, INT J REHABIL RES, V33, P339, DOI 10.1097/MRR.0b013e32833cdf10
   Langhorne P, 2009, LANCET NEUROL, V8, P741, DOI 10.1016/S1474-4422(09)70150-4
   Levy C, 2001, AM J PHYS MED REHAB, V80, P4, DOI 10.1097/00002060-200101000-00003
   Liepert J, 2000, STROKE, V31, P1210, DOI 10.1161/01.STR.31.6.1210
   Maeda F, 2000, CLIN NEUROPHYSIOL, V111, P800, DOI 10.1016/S1388-2457(99)00323-5
   Malcolm M, 2007, AM J PHYS MED REHAB, V86, P707, DOI 10.1097/PHM.0b013e31813e0de0
   Mansur C, 2005, NEUROLOGY, V64, P1802, DOI 10.1212/01.WNL.0000161839.38079.92
   Morris D, 2001, ARCH PHYS MED REHAB, V82, P750, DOI 10.1053/apmr.2001.23183
   Muellbacher W, 2000, CLIN NEUROPHYSIOL, V111, P1002, DOI 10.1016/S1388-2457(00)00284-4
   Page S, 2002, CLIN REHABIL, V16, P55, DOI 10.1191/0269215502cr473oa
   Platz T, 2005, CLIN REHABIL, V19, P404, DOI 10.1191/0269215505cr832oa
   Rossini PM, 1999, ELECTROENCEPHALOGR CLIN NEUROPHYSIOL SUPPL, V52, P171
   Rossini P, 1994, ELECTROEN CLIN NEURO, V91, P79, DOI 10.1016/0013-4694(94)90029-9
   Takeuchi N, 2005, STROKE, V36, P2681, DOI 10.1161/01.STR.0000189658.51972.34
   Wassermann E, 1998, EVOKED POTENTIAL, V108, P1, DOI 10.1016/S0168-5597(97)00096-8
   Wolf S, 2001, STROKE, V32, P1635, DOI 10.1161/01.STR.32.7.1635
   Wolf S, 2006, JAMA-J AM MED ASSOC, V296, P2095, DOI 10.1001/jama.296.17.2095
   Wu T, 2000, NEUROSCI LETT, V287, P37, DOI 10.1016/S0304-3940(00)01132-0
NR 27
TC 63
Z9 67
U1 0
U2 22
PU BIOMED CENTRAL LTD
PI LONDON
PA 236 GRAYS INN RD, FLOOR 6, LONDON WC1X 8HL, ENGLAND
SN 1743-0003
EI 
J9 J NEUROENG REHABIL
PD JAN 20
PY 2012
VL 9
IS 
BP 
EP 
DI 10.1186/1743-0003-9-4
PG 11
WC Engineering, Biomedical; Neurosciences; Rehabilitation
SC Engineering; Neurosciences & Neurology; Rehabilitation
GA 893BN
UT WOS:000300330400002
PM 22264239
ER

PT J
AU Faraji, Jamshid
   Kurio, Kristyn
   Metz, GA
AF Faraji, Jamshid
   Kurio, Kristyn
   Metz, Gerlinde
TI Concurrent silent strokes impair motor function by limiting behavioral compensation
SO EXPERIMENTAL NEUROLOGY
LA English
DT Article
DE Sensorimotor cortex; Dorsolateral striatum; Brain plasticity; Mini-stroke; Focal ischemia; Endothelin-1; Skilled forelimb reaching task; Ladder rung walking task
ID transient ischemic attack; medial forebrain-bundle; skilled forelimb use; pyramidal tract; striatal lesion; brain infarct; cortex stroke; mini-stroke; risk-factor; limb use
AB Silent strokes occur more frequently than classic strokes; however, symptoms may go unreported in spite of lasting tissue damage. A silent stroke may indicate elevated susceptibility to recurrent stroke, which may eventually result in apparent and lasting impairments. Here we investigated if multiple silent strokes to the motor system challenge the compensatory capacity of the brain to cumulatively result in permanent functional deficits. Adult male rats with focal ischemia received single focal ischemic mini-lesions in the sensorimotor cortex (SMC) or the dorsolateral striatum (DLS), or multiple lesions affecting both SMC and DLS. The time course and outcome of motor compensation and recovery were determined by quantitative and qualitative assessment of skilled reaching and skilled walking. Rats with SMC or DLS lesion alone did not show behavioral deficits in either task. However, the combination of focal ischemic lesions in SMC and DLS perturbed skilled reaching accuracy and disrupted forelimb placement in the ladder rung walking task. These observations suggest that multiple focal infarcts, each resembling a silent stroke, gradually compromise the plastic capacity of the motor system to cause permanent motor deficits. Moreover, these findings support the notion that cortical and subcortical motor systems cooperate when adopting beneficial compensatory movement strategies. (C) 2012 Elsevier Inc. All rights reserved.
C1 [Faraji, Jamshid; Kurio, Kristyn; Metz, Gerlinde A.] Univ Lethbridge, Canadian Ctr Behav Neurosci, Lethbridge, AB T1K 3M4, Canada.
   [Faraji, Jamshid] Golestan Univ Med Sci, Fac Nursing & Midwifery, Gorgan, Iran.
RP Faraji, J (通讯作者)，Univ Lethbridge, Canadian Ctr Behav Neurosci, 4401 Univ Dr, Lethbridge, AB T1K 3M4, Canada.
EM jamshid.faraji@uleth.ca
FU Canadian Institutes of Health Research; Natural Sciences and Engineering Research Council of Canada; Alberta Innovates-Health Solutions
CR Adams F, 1994, PHYSIOL BEHAV, V55, P947, DOI 10.1016/0031-9384(94)90084-1
   Alaverdashvili M, 2010, NEUROSCIENCE, V167, P21, DOI 10.1016/j.neuroscience.2010.02.001
   Alaverdashvili M, 2008, EUR J NEUROSCI, V28, P311, DOI 10.1111/j.1460-9568.2008.06315.x
   Alkayed N, 2002, STROKE, V33, P1677, DOI 10.1161/01.STR.0000016332.37292.59
   Alloway K, 2006, J COMP NEUROL, V499, P33, DOI 10.1002/cne.21039
   Bailey E, 2009, STROKE, V40, P0, DOI 10.1161/STROKEAHA.108.528430
   Ballermann M, 2001, J NEUROSCI METH, V106, P39, DOI 10.1016/S0165-0270(01)00326-0
   Belayev L, 1996, NEUROREPORT, V8, P55, DOI 10.1097/00001756-199612200-00012
   Bernick C, 2001, NEUROLOGY, V57, P1222, DOI 10.1212/WNL.57.7.1222
   Brown D, 2005, STROKE, V36, P1285, DOI 10.1161/01.STR.0000165926.74213.e3
   Bures I, 1990, CEREBRAL CORTEX RAT, V0, P213
   Chang J, 1999, NEUROSCIENCE, V88, P617, DOI 10.1016/S0306-4522(98)00217-6
   Chen J, 1997, NEUROLOGY, V48, P306, DOI 10.1212/WNL.48.2.306
   Craig L, 2009, EXP BRAIN RES, V193, P29, DOI 10.1007/s00221-008-1592-5
   Das R, 2008, STROKE, V39, P2929, DOI 10.1161/STROKEAHA.108.516575
   Davalos A, 1999, CURRENT REV CEREBROV, V0, P149
   De LL, 2009, EXPERT REV NEUROTHER, V9, P1159, DOI 10.1586/ern.09.71
   Dobrossy M, 2003, EXP NEUROL, V184, P274, DOI 10.1016/S0014-4886(03)00028-1
   Dunnett S, 1982, BEHAV BRAIN RES, V6, P213, DOI 10.1016/0166-4328(82)90024-9
   Faraji J, 2007, BEHAV BRAIN RES, V177, P195, DOI 10.1016/j.bbr.2006.11.034
   Faraji J, 2011, EXP NEUROL, V232, P251, DOI 10.1016/j.expneurol.2011.09.014
   Faraji J, 2009, NEUROSCI LETT, V462, P248, DOI 10.1016/j.neulet.2009.06.096
   Gallego J, 2009, CEREBROVASC DIS, V27, P88, DOI 10.1159/000200445
   Gharbawie O, 2007, EUR J NEUROSCI, V26, P3309, DOI 10.1111/j.1460-9568.2007.05874.x
   Gidday J, 2006, NAT REV NEUROSCI, V7, P437, DOI 10.1038/nrn1927
   Grefkes C, 2011, BRAIN, V134, P1264, DOI 10.1093/brain/awr033
   Hakim A, 1994, STROKE, V25, P715, DOI 10.1161/01.STR.25.3.715
   Hankey G, 2003, CEREBROVASC DIS, V16, P14, DOI 10.1159/000069936
   Herderschee D, 1992, STROKE, V23, P1220, DOI 10.1161/01.STR.23.9.1220
   Hilger T, 2004, J CEREBR BLOOD F MET, V24, P789, DOI 10.1097/01.WCB.0000123905.17746.DB
   Kang D, 2006, ARCH NEUROL-CHICAGO, V63, P1730, DOI 10.1001/archneur.63.12.1730
   Karl J, 2010, NEUROSCIENCE, V170, P123, DOI 10.1016/j.neuroscience.2010.06.054
   Klein A, 2011, BEHAV BRAIN RES, V222, P33, DOI 10.1016/j.bbr.2011.03.018
   Kobayashi S, 1997, STROKE, V28, P1932, DOI 10.1161/01.STR.28.10.1932
   Krakauer J, 2006, CURR OPIN NEUROL, V19, P84, DOI 10.1097/01.wco.0000200544.29915.cc
   Longstreth W, 2002, STROKE, V33, P2376, DOI 10.1161/01.STR.0000032241.58727.49
   Malhotra S, 2006, J NEUROSCI RES, V83, P19, DOI 10.1002/jnr.20705
   Masuda J, 2001, CURR OPIN NEUROL, V14, P77, DOI 10.1097/00019052-200102000-00012
   Mcdonald R, 2008, EUR J NEUROSCI, V27, P2197, DOI 10.1111/j.1460-9568.2008.06151.x
   Metz G, 2005, BEHAV BRAIN RES, V162, P71, DOI 10.1016/j.bbr.2005.03.002
   Metz G, 2002, J NEUROSCI METH, V115, P169, DOI 10.1016/S0165-0270(02)00012-2
   Metz G, 2009, J VIS EXP, V0, P0
   Metz G, 2000, BEHAV BRAIN RES, V116, P111, DOI 10.1016/S0166-4328(00)00245-X
   Metz G, 2000, BRAIN RES, V883, P165, DOI 10.1016/S0006-8993(00)02778-5
   Moncayo J, 2000, NEUROLOGY, V54, P2089, DOI 10.1212/WNL.54.11.2089
   Moon S, 2009, EXP NEUROL, V218, P145, DOI 10.1016/j.expneurol.2009.04.021
   Nascimbeni A, 2006, FUNCT NEUROL, V21, P199
   Olsson T, 1990, J INTERN MED, V228, P177
   Paxinos G, 1998, RAT BRAIN IN STEREOTAXIC COORDINATES, V0, P0
   Pidoux M, 2011, J PHYSIOL-LONDON, V589, P263, DOI 10.1113/jphysiol.2010.199646
   Pisa M, 1988, NEUROSCIENCE, V24, P453, DOI 10.1016/0306-4522(88)90341-7
   Prabhakaran S, 2008, NEUROREHAB NEURAL RE, V22, P64, DOI 10.1177/1545968307305302
   Reading P, 1991, BEHAV BRAIN RES, V45, P147, DOI 10.1016/S0166-4328(05)80080-4
   Roiha K, 2011, CLIN NEUROPHYSIOL, V122, P339, DOI 10.1016/j.clinph.2010.06.032
   Soltanian-zadeh H, 2003, J MAGN RESON IMAGING, V17, P398, DOI 10.1002/jmri.10256
   Teskey G, 2003, NEUROL RES, V25, P794, DOI 10.1179/016164103771953871
   Thallmair M, 1998, NAT NEUROSCI, V1, P124, DOI 10.1038/373
   Vermeer S, 2003, STROKE, V34, P392, DOI 10.1161/01.STR.0000052631.98405.15
   Weih M, 1999, STROKE, V30, P1851, DOI 10.1161/01.STR.30.9.1851
   Whishaw I, 2000, NEUROPHARMACOLOGY, V39, P788, DOI 10.1016/S0028-3908(99)00259-2
   Whishaw I, 1986, BRAIN, V109, P805, DOI 10.1093/brain/109.5.805
   Whishaw I, 1993, BEHAV BRAIN RES, V56, P59, DOI 10.1016/0166-4328(93)90022-I
   Whishaw I, 2002, BEHAV BRAIN RES, V134, P323, DOI 10.1016/S0166-4328(02)00051-7
   Whishaw I, 1998, BEHAV BRAIN RES, V93, P167, DOI 10.1016/S0166-4328(97)00152-6
   Yatsu FM, 2004, CURR ATHEROSCLER REP, V6, P307, DOI 10.1007/s11883-004-0063-0
NR 65
TC 12
Z9 12
U1 0
U2 10
PU ACADEMIC PRESS INC ELSEVIER SCIENCE
PI SAN DIEGO
PA 525 B ST, STE 1900, SAN DIEGO, CA 92101-4495 USA
SN 0014-4886
EI 
J9 EXP NEUROL
PD AUG 15
PY 2012
VL 236
IS 2
BP 241
EP 248
DI 10.1016/j.expneurol.2012.05.007
PG 8
WC Neurosciences
SC Neurosciences & Neurology
GA 976YI
UT WOS:000306622900006
PM 22609330
ER

PT J
AU Schweizer, TA
   Al-khindi, Timour
   Macdonald, RL
AF Schweizer, Tom
   Al-khindi, Timour
   Macdonald, R
TI Mini-Mental State Examination versus Montreal Cognitive Assessment: Rapid assessment tools for cognitive and functional outcome after aneurysmal subarachnoid hemorrhage
SO JOURNAL OF THE NEUROLOGICAL SCIENCES
LA English
DT Article
DE Cognitive outcome; Screening tools; Subarachnoid hemorrhage
ID impairment; performance; superior; stroke; damage; moca
AB Objective: Recent studies suggest that the Montreal Cognitive Assessment (MoCA) is more sensitive to stroke-associated cognitive dysfunction than the Mini-Mental State Examination (MMSE), but little is known about how these screening measures relate to neurocognitive test performance or real-world functioning in patients with good recovery after aneurysmal subarachnoid hemorrhage (aSAH). The aim of the present study was to determine how MoCA and MMSE scores relate to neurocognitive impairment and return to work after aSAH. Methods: Thirty-two patients with aSAH who had made a good recovery completed the MoCA, the MMSE, and a battery of neurocognitive tests. Results: 42% and 0% of aSAH patients were impaired on the MoCA and MMSE, respectively. The MoCA had acceptable sensitivity (40-100%) and specificity (54-68%) (Table 3). The MMSE failed to detect impairment in any cognitive domain. The MoCA, but not the MMSE, predicted performance on tests of verbal learning, executive function, working memory, visuospatial function, and motor function. Superior performance on the Animal naming and Abstraction subtests of the MoCA score were associated with return to work following aSAH. Conclusion: Compared to the MMSE, the MoCA is more sensitive to aSAH-associated cognitive impairment. Certain MoCA subtests are also sensitive to functional difficulties after aSAH such as return to work. These findings support the utility of the MoCA as a brief bedside assessment of cognitive and real-world outcome in aSAH survivors. (C) 2012 Elsevier B.V. All rights reserved.
C1 [Schweizer, Tom A.; Macdonald, R. Loch] St Michaels Hosp, Div Neurosurg, Toronto, ON M5B 1W8, Canada.
   [Schweizer, Tom A.; Al-Khindi, Timour; Macdonald, R. Loch] St Michaels Hosp, Labatt Family Ctr Excellence Brain Injury & Traum, Keenan Res Ctr, Li Ka Shing Knowledge Inst, Toronto, ON M5B 1W8, Canada.
   [Schweizer, Tom A.; Macdonald, R. Loch] Univ Toronto, Dept Surg, Div Neurosurg, Toronto, ON, Canada.
   [Schweizer, Tom A.] Ontario Ctr Stroke Recovery, Heart & Stroke Fdn, Toronto, ON, Canada.
RP Schweizer, TA (通讯作者)，St Michaels Hosp, Div Neurosurg, 30 Bond St, Toronto, ON M5B 1W8, Canada.
EM SchweizerT@smh.toronto.on.ca
FU Heart and Stroke Foundation of Canada; Ontario Ministry of Research and Innovation
CR Al-khindi T, 2010, STROKE, V41, P0, DOI 10.1161/STROKEAHA.110.581975
   Crum R, 1993, JAMA-J AM MED ASSOC, V269, P2386, DOI 10.1001/jama.269.18.2386
   Dong Y, 2010, J NEUROL SCI, V299, P15, DOI 10.1016/j.jns.2010.08.051
   Elwood R, 1995, NEUROPSYCHOL REV, V5, P173, DOI 10.1007/BF02214761
   Folstein M, 1975, J PSYCHIAT RES, V12, P189, DOI 10.1016/0022-3956(75)90026-6
   Godefroy O, 2011, STROKE, V42, P1712, DOI 10.1161/STROKEAHA.110.606277
   Haaland K, 1981, NEUROPSYCHOLOGIA, V19, P17
   Hackett M, 2000, NEUROLOGY, V55, P658, DOI 10.1212/WNL.55.5.658
   Hillis A, 2000, J NEUROL NEUROSUR PS, V69, P608, DOI 10.1136/jnnp.69.5.608
   Kaplan E, 1983, BOSTON NAMING TEST P, V2nd ed., P0
   Lezak M, 2004, NEUROPSYCHOLOGICAL A, V0, P0
   Manly T, 1999, NEUROPSYCHOLOGIA, V37, P661, DOI 10.1016/S0028-3932(98)00127-4
   Manning L, 2005, EUR J NEUROL, V12, P466, DOI 10.1111/j.1468-1331.2005.01012.x
   Mayer S, 2002, NEUROLOGY, V59, P1750, DOI 10.1212/01.WNL.0000035748.91128.C2
   Nasreddine Z, 2005, J AM GERIATR SOC, V53, P695, DOI 10.1111/j.1532-5415.2005.53221.x
   Pendlebury S, 2010, STROKE, V41, P1290, DOI 10.1161/STROKEAHA.110.579888
   Stuss D, 2000, NEUROPSYCHOLOGIA, V38, P388, DOI 10.1016/S0028-3932(99)00093-7
   Stuss D, 2001, PSYCHOL ASSESSMENT, V13, P230, DOI 10.1037//1040-3590.13.2.230
   Tatemichi T, 1994, J NEUROL NEUROSUR PS, V57, P202, DOI 10.1136/jnnp.57.2.202
   Toglia J, 2011, ARCH PHYS MED REHAB, V92, P792, DOI 10.1016/j.apmr.2010.12.034
NR 20
TC 76
Z9 85
U1 0
U2 23
PU ELSEVIER
PI AMSTERDAM
PA RADARWEG 29, 1043 NX AMSTERDAM, NETHERLANDS
SN 0022-510X
EI 
J9 J NEUROL SCI
PD MAY 15
PY 2012
VL 316
IS 1-2
BP 137
EP 140
DI 10.1016/j.jns.2012.01.003
PG 4
WC Clinical Neurology; Neurosciences
SC Neurosciences & Neurology
GA 930XK
UT WOS:000303177900026
PM 22280947
ER

PT J
AU Stinear, CM
   Barber, PA
   Petoe, Matthew
   Anwar, Samir
   Byblow, WD
AF Stinear, Cathy
   Barber, P
   Petoe, Matthew
   Anwar, Samir
   Byblow, Winston
TI The PREP algorithm predicts potential for upper limb recovery after stroke
SO BRAIN
LA English
DT Article
DE stroke; prognosis; rehabilitation; motor; TMS; MRI
ID transcranial magnetic stimulation; diffusion tensor tractography; internal capsule; motor recovery; hand function; movement; damage
AB Stroke is a leading cause of adult disability and the recovery of motor function is important for independence in activities of daily living. Predicting motor recovery after stroke in individual patients is difficult. Accurate prognosis would enable realistic rehabilitation goal-setting and more efficient allocation of resources. The aim of this study was to test and refine an algorithm for predicting the potential for recovery of upper limb function after stroke. Forty participants were prospectively enrolled within 3 days of ischaemic stroke. First, shoulder abduction and finger extension strength were graded 72 h after stroke onset to compute a shoulder abduction and finger extension score. Secondly, transcranial magnetic stimulation was used to assess the functional integrity of descending motor pathways to the affected upper limb. Third, diffusion-weighted magnetic resonance imaging was used to assess the structural integrity of the posterior limbs of the internal capsules. Finally, these measures were combined in the PREP algorithm for predicting an individual's potential for upper limb recovery at 12 weeks, measured with the Action Research Arm Test. A cluster analysis was used to independently group patients according to Action Research Arm Test score at 12 weeks, for comparison with predictions from the PREP algorithm. There was excellent correspondence between the cluster analysis of Action Research Arm Test score at 12 weeks and predictions made with the PREP algorithm. The algorithm had positive predictive power of 88%, negative predictive power of 83%, specificity of 88% and sensitivity of 73%. This study provides preliminary data in support of the PREP algorithm for the prognosis of upper limb recovery in individual patients. PREP may enable tailored planning of rehabilitation and more accurate stratification of patients in clinical trials.
C1 [Byblow, Winston D.] Univ Auckland, Dept Sport & Exercise Sci, Auckland 1142, New Zealand.
   [Stinear, Cathy M.; Barber, P. Alan; Petoe, Matthew] Univ Auckland, Dept Med, Auckland 1142, New Zealand.
   [Stinear, Cathy M.; Barber, P. Alan; Petoe, Matthew; Anwar, Samir; Byblow, Winston D.] Univ Auckland, Ctr Brain Res, Auckland 1142, New Zealand.
   [Barber, P. Alan] Auckland City Hosp, Dept Neurol, Auckland 1023, New Zealand.
   [Anwar, Samir] Auckland Dist Hlth Board, RehabPlus, Auckland, New Zealand.
RP Byblow, WD (通讯作者)，Univ Auckland, Dept Sport & Exercise Sci, Private Bag 92019, Auckland 1142, New Zealand.
EM w.byblow@auckland.ac.nz
FU Health Research Council of New Zealand; Julius Brendel Trust; Stroke Foundation of New Zealand (Northern Region)
CR Cruz MA, 1999, ELECTROMYOGR CLIN NEUROPHYSIOL, V39, P405
   Devetten G, 2010, STROKE, V41, P751, DOI 10.1161/STROKEAHA.109.573287
   Escudero J, 1998, STROKE, V29, P1854, DOI 10.1161/01.STR.29.9.1854
   Fuglmeyer A, 1975, SCAND J REHABIL MED, V7, P13
   Graziano M, 2006, ANNU REV NEUROSCI, V29, P105, DOI 10.1146/annurev.neuro.29.051605.112924
   Hachinski V, 2010, STROKE, V41, P1084, DOI 10.1161/STROKEAHA.110.586156
   Heald A, 1993, BRAIN, V116, P1371, DOI 10.1093/brain/116.6.1371
   Jang S, 2010, J NEUROL SCI, V290, P107, DOI 10.1016/j.jns.2009.10.019
   Kasner S, 2006, LANCET NEUROL, V5, P603, DOI 10.1016/S1474-4422(06)70495-1
   Katrak P, 1998, ARCH PHYS MED REHAB, V79, P758, DOI 10.1016/S0003-9993(98)90352-5
   Kwon Y, 2011, J REHABIL MED, V43, P430, DOI 10.2340/16501977-0793
   Lang C, 2008, ARCH PHYS MED REHAB, V89, P1693, DOI 10.1016/j.apmr.2008.02.022
   Nijland R, 2010, STROKE, V41, P745, DOI 10.1161/STROKEAHA.109.572065
   Puig J, 2011, AM J NEURORADIOL, V32, P857, DOI 10.3174/ajnr.A2400
   Radlinska B, 2010, NEUROLOGY, V75, P1048, DOI 10.1212/WNL.0b013e3181f39aa0
   Rapisarda G, 1996, STROKE, V27, P2191, DOI 10.1161/01.STR.27.12.2191
   Schiemanck S, 2008, J REHABIL MED, V40, P96, DOI 10.2340/16501977-0130
   Shelton F, 2001, STROKE, V32, P107, DOI 10.1161/01.STR.32.1.107
   Smania N, 2007, STROKE, V38, P1088, DOI 10.1161/01.STR.0000258077.88064.a3
   Smith S, 2004, NEUROIMAGE, V23, P0, DOI 10.1016/j.neuroimage.2004.07.051
   Sotak C, 2002, NMR BIOMED, V15, P561, DOI 10.1002/nbm.786
   Stinear C, 2010, LANCET NEUROL, V9, P1228, DOI 10.1016/S1474-4422(10)70247-7
   Stinear C, 2007, BRAIN, V130, P170, DOI 10.1093/brain/awl333
   Van DLJ, 2001, ARCH PHYS MED REHAB, V82, P14, DOI 10.1053/apmr.2001.18668
   Veerbeek J, 2011, STROKE, V42, P1482, DOI 10.1161/STROKEAHA.110.604090
   Ward N, 2011, J PHYSIOL-LONDON, V589, P5625, DOI 10.1113/jphysiol.2011.220939
   *worldhealthorganization , 2004, GLOB BURD DIS 2004 U, V0, P0
NR 27
TC 316
Z9 329
U1 3
U2 42
PU OXFORD UNIV PRESS
PI OXFORD
PA GREAT CLARENDON ST, OXFORD OX2 6DP, ENGLAND
SN 0006-8950
EI 
J9 BRAIN
PD AUG 15
PY 2012
VL 135
IS 
BP 2527
EP 2535
DI 10.1093/brain/aws146
PG 9
WC Clinical Neurology; Neurosciences
SC Neurosciences & Neurology
GA 984DQ
UT WOS:000307170300031
PM 22689909
ER

PT J
AU Huseyinsinoglu, BE
   Ozdincler, AR
   Krespi, Yakup
AF Huseyinsinoglu, Burcu
   Ozdincler, Arzu
   Krespi, Yakup
TI Bobath Concept versus constraint-induced movement therapy to improve arm functional recovery in stroke patients: a randomized controlled trial
SO CLINICAL REHABILITATION
LA English
DT Article
DE Bobath Concept; constraint-induced movement therapy; rehabilitation; stroke recovery; arm
ID motor function-test; upper extremity function; quality-of-life; independence measure; rehabilitation; reliability; term; adaptation; outcm; program
AB Objective: To compare the effects of the Bobath Concept and constraint-induced movement therapy on arm functional recovery among stroke patients with a high level of function on the affected side. Design: A single-blinded, randomized controlled trial. Setting: Outpatient physiotherapy department of a stroke unit. Subjects: A total of 24 patients were randomized to constraint-induced movement therapy or Bobath Concept group. Intervention: The Bobath Concept group was treated for 1 hour whereas the constraint-induced movement therapy group received training for 3 hours per day during 10 consecutive weekdays. Main measures: Main measures were the Motor Activity Log-28, the Wolf Motor Function Test, the Motor Evaluation Scale for Arm in Stroke Patients and the Functional Independence Measure. Results: The two groups were found to be homogeneous based on demographic variables and baseline measurements. Significant improvements were seen after treatment only in the 'Amount of use' and 'Quality of movement' subscales of the Motor Activity Log-28 in the constraint-induced movement therapy group over the the Bobath Concept group (P = 0.003; P = 0.01 respectively). There were no significant differences in Wolf Motor Function Test 'Functional ability' (P = 0.137) and 'Performance time' (P = 0.922), Motor Evaluation Scale for Arm in Stroke Patients (P = 0.947) and Functional Independence Measure scores (P = 0.259) between the two intervention groups. Conclusions: Constraint-induced movement therapy and the Bobath Concept have similar efficiencies in improving functional ability, speed and quality of movement in the paretic arm among stroke patients with a high level of function. Constraint-induced movement therapy seems to be slightly more efficient than the Bobath Concept in improving the amount and quality of affected arm use.
C1 [Huseyinsinoglu, Burcu Ersoz] Florence Nightingale Hastanesi, Stroke Unit, Inme Merkezi, Istanbul, Turkey.
   [Ozdincler, Arzu Razak] Istanbul Univ, Sch Phys Therapy & Rehabil, Istanbul, Turkey.
RP Huseyinsinoglu, BE (通讯作者)，Florence Nightingale Hastanesi, Stroke Unit, Inme Merkezi, Abide I Hurriyet Cad 164 Sisli Istanbul, Istanbul, Turkey.
EM fztersoz@gmail.com
CR Beaton D, 2000, SPINE, V25, P3186, DOI 10.1097/00007632-200012150-00014
   Brogardh C, 2009, CLIN REHABIL, V23, P418, DOI 10.1177/0269215508099861
   Cohen J, 1988, V2ND, V0, P0
   Dahl A, 2008, CLIN REHABIL, V22, P436, DOI 10.1177/0269215507084581
   Dromerick A, 2009, NEUROLOGY, V73, P195, DOI 10.1212/WNL.0b013e3181ab2b27
   Fritz S, 2006, PHYS THER, V86, P825, DOI 10.1093/ptj/86.6.825
   Gelber D, 1995, J NEUROL REHABIL, V9, P191
   Graham J, 2009, TOP STROKE REHABIL, V16, P57, DOI 10.1310/tsr1601-57
   Huseyinsinoglu B, 2011, TURK J NEUROL, V17, P83
   Kidd D, 1995, DISABIL REHABIL, V17, P10, DOI 10.3109/09638289509166622
   Kucukdeveci A, 2001, CLIN REHABIL, V15, P311, DOI 10.1191/026921501676877265
   Kwakkel G, 2004, STROKE, V35, P2529, DOI 10.1161/01.STR.0000143153.76460.7d
   Lai S, 2002, STROKE, V33, P1840, DOI 10.1161/01.STR.0000019289.15440.F2
   Langan J, 2008, NEUROREHAB NEURAL RE, V22, P298, DOI 10.1177/1545968307307123
   Langhammer B, 2000, CLIN REHABIL, V14, P361, DOI 10.1191/0269215500cr338oa
   Liepert J, 2010, CURR OPIN NEUROL, V23, P678, DOI 10.1097/WCO.0b013e32833ff4c4
   Lin K, 2009, NEUROREHAB NEURAL RE, V23, P160, DOI 10.1177/1545968308320642
   Luke C, 2004, CLIN REHABIL, V18, P888, DOI 10.1191/0269215504cr793oa
   Morris DM, 2006, EURA MEDICOPHYS, V42, P257
   Morris D, 2001, ARCH PHYS MED REHAB, V82, P750, DOI 10.1053/apmr.2001.23183
   Myint MWW, 2008, HONG KONG MED J, V14, P40
   Nichols-larsen D, 2005, STROKE, V36, P1480, DOI 10.1161/01.STR.0000170706.13595.4f
   Patel M, 2006, AGE AGEING, V35, P273, DOI 10.1093/ageing/afj074
   Platz T, 2005, CLIN REHABIL, V19, P714, DOI 10.1191/0269215505cr904oa
   Sirtori V, 2009, COCHRANE DB SYST REV, V0, P0, DOI DOI 10.1002/14651858.CD004433.pub2
   Sterr A, 2006, COGN BEHAV NEUROL, V19, P48, DOI 10.1097/00146965-200603000-00006
   Taub E, 2006, STROKE, V37, P1045, DOI 10.1161/01.STR.0000206463.66461.97
   Uswatte G, 2006, NEUROLOGY, V67, P1189, DOI 10.1212/01.wnl.0000238164.90657.c2
   Van DWA, 2006, CLIN REHABIL, V20, P871, DOI 10.1177/0269215506072181
   Wittenberg G, 2003, NEUROREHAB NEURAL RE, V17, P48, DOI 10.1177/0888439002250456
   Wolf S, 2001, STROKE, V32, P1635, DOI 10.1161/01.STR.32.7.1635
   Wolf S, 2007, RESTOR NEUROL NEUROS, V25, P549
   Wolf S, 2006, JAMA-J AM MED ASSOC, V296, P2095, DOI 10.1001/jama.296.17.2095
   Young J, 2011, AM J THER, V18, P70, DOI 10.1097/MJT.0b013e3181e0f1a4
NR 34
TC 14
Z9 18
U1 3
U2 36
PU SAGE PUBLICATIONS LTD
PI LONDON
PA 1 OLIVERS YARD, 55 CITY ROAD, LONDON EC1Y 1SP, ENGLAND
SN 0269-2155
EI 
J9 CLIN REHABIL
PD AUG 15
PY 2012
VL 26
IS 8
BP 705
EP 715
DI 10.1177/0269215511431903
PG 11
WC Rehabilitation
SC Rehabilitation
GA 975CN
UT WOS:000306484500005
PM 22257503
ER

PT J
AU Sitaram, Ranganatha
   Veit, Ralf
   Stevens, Birte
   Caria, Andrea
   Gerloff, Christian
   Birbaumer, Niels
   Hummel, Friedhelm
AF Sitaram, Ranganatha
   Veit, Ralf
   Stevens, Birte
   Caria, Andrea
   Gerloff, Christian
   Birbaumer, Niels
   Hummel, Friedhelm
TI Acquired Control of Ventral Premotor Cortex Activity by Feedback Training: An Exploratory Real-Time fMRI and TMS Study
SO NEUROREHABILITATION AND NEURAL REPAIR
LA English
DT Article
DE stroke; real-time fMRI; BCI; TMS; premotor cortex; visuomotor tracking task
ID transcranial magnetic stimulation; motor cortex; frontoparietal circuit; cortical activity; brain activation; stroke; area; recovery; precision; region
AB Background. Despite the availability of various options for movement restoration in stroke patients, there is no effective treatment for patients who show little or no functional recovery of upper limb motor function. Objective. The present study explored the feasibility of real-time functional magnetic resonance imaging brain-computer interface (fMRI-BCI) as a new tool for rehabilitation of this patient population. Methods. Healthy adults and chronic subcortical stroke patients with residual movement were trained for 3 days to regulate the blood oxygenation level dependent (BOLD) response in the ventral premotor cortex (PMv), a secondary motor area with extensive anatomic connections with the primary motor cortex. Effect of learned modulation of the PMv was evaluated with BOLD signal changes across training sessions, transcranial magnetic stimulation (TMS), and a visuomotor task. Results. fMRI-BCI feedback training showed learning with a significantly increasing BOLD signal in the PMv over sessions. Participants' capability to learn self-regulation was found to depend linearly on intracortical facilitation and correlated negatively with intracortical inhibition measured by TMS prior to feedback training. After training, intracortical inhibition decreased significantly with the volitional increase of the BOLD response in the PMv, indicating a beneficial effect of self-regulation training on motor cortical output. Conclusion. The study provides first evidence for the therapeutic potential of fMRI-BCI in stroke rehabilitation.
C1 [Sitaram, Ranganatha; Veit, Ralf; Caria, Andrea; Birbaumer, Niels] Univ Tubingen, Inst Med Psychol & Behav Neurobiol, D-72076 Tubingen, Germany.
   [Hummel, Friedhelm] Univ Med Ctr Hamburg Eppendorf, Dept Neurol, Imaging & Neurostimulat Lab BINS, D-20246 Hamburg, Germany.
   [Birbaumer, Niels] Ist Ricovero & Cura Carattere Sci, Lido, Italy.
RP Sitaram, R (通讯作者)，Univ Tubingen, Inst Med Psychol & Behav Neurobiol, Gartenstr 29, D-72076 Tubingen, Germany.
EM sitaram.ranganatha@uni-tuebingen.de; f.hummel@uke.de
FU Deutsche Forschungsgemeinschaft [DFG BI 195/59-1, DFG BI 195/56-1]; European Union; Bundesministerium fur Bildung und Forschung Bernstein [01GQ0761]; Werner-Otto Foundation [7/73]
CR Alagona G, 2001, STROKE, V32, P1304, DOI 10.1161/01.STR.32.6.1304
   Binkofski F, 1999, EUR J NEUROSCI, V11, P3276, DOI 10.1046/j.1460-9568.1999.00753.x
   Birbaumer N, 2008, CURR OPIN NEUROL, V21, P634, DOI 10.1097/WCO.0b013e328315ee2d
   Buccino G, 2001, EUR J NEUROSCI, V13, P400, DOI 10.1046/j.1460-9568.2001.01385.x
   Caria A, 2010, BIOL PSYCHIAT, V68, P425, DOI 10.1016/j.biopsych.2010.04.020
   Cerri G, 2003, J NEUROPHYSIOL, V90, P832, DOI 10.1152/jn.01026.2002
   Chen R, 2000, MUSCLE NERVE, V0, PS26
   Cramer S, 1999, J NEUROPHYSIOL, V81, P383, DOI 10.1152/jn.1999.81.1.383
   Curra A, 2002, NEUROLOGY, V59, P1851, DOI 10.1212/01.WNL.0000038744.30298.D4
   Dancause N, 2006, J COMP NEUROL, V495, P374, DOI 10.1002/cne.20875
   Davare M, 2006, J NEUROSCI, V26, P2260, DOI 10.1523/JNEUROSCI.3386-05.2006
   Decharms R, 2007, TRENDS COGN SCI, V11, P473, DOI 10.1016/j.tics.2007.08.014
   Decharms R, 2005, P NATL ACAD SCI USA, V102, P18626, DOI 10.1073/pnas.0505210102
   Ehrsson H, 2000, J NEUROPHYSIOL, V83, P528, DOI 10.1152/jn.2000.83.1.528
   Ehrsson H, 2001, J NEUROPHYSIOL, V85, P2613, DOI 10.1152/jn.2001.85.6.2613
   Fogassi L, 2001, BRAIN, V124, P571, DOI 10.1093/brain/124.3.571
   Frost S, 2003, J NEUROPHYSIOL, V89, P3205, DOI 10.1152/jn.01143.2002
   Gerloff C, 2006, BRAIN, V129, P791, DOI 10.1093/brain/awh713
   Hanakawa T, 2005, J NEUROPHYSIOL, V93, P2950, DOI 10.1152/jn.00784.2004
   Hepp-reymond M, 1999, EXP BRAIN RES, V128, P123, DOI 10.1007/s002210050827
   Heppreymond M, 1994, CAN J PHYSIOL PHARM, V72, P571, DOI 10.1139/y94-081
   Hoshi E, 2004, PROG BRAIN RES, V143, P507, DOI 10.1016/S0079-6123(03)43047-1
   Kaas J, 2004, ANAT REC PART A, V281A, P1148, DOI 10.1002/ar.a.20120
   Kakei S, 2001, NAT NEUROSCI, V4, P1020, DOI 10.1038/nn726
   Kujirai T, 1993, J PHYSIOL-LONDON, V471, P501, DOI 10.1113/jphysiol.1993.sp019912
   Miyai I, 1999, STROKE, V30, P1380, DOI 10.1161/01.STR.30.7.1380
   Nudo R, 1990, J COMP NEUROL, V296, P584, DOI 10.1002/cne.902960406
   Rota G, 2009, HUM BRAIN MAPP, V30, P1605, DOI 10.1002/hbm.20621
   Seitz R, 1998, ARCH NEUROL-CHICAGO, V55, P1081, DOI 10.1001/archneur.55.8.1081
   Shimazu H, 2004, J NEUROSCI, V24, P1200, DOI 10.1523/JNEUROSCI.4731-03.2004
   Siebner H, 2003, EXP BRAIN RES, V148, P1, DOI 10.1007/s00221-002-1234-2
   Sitaram R, 2009, NEURAL NETWORKS, V22, P1320, DOI 10.1016/j.neunet.2009.05.009
   Stoeckel M, 2003, NEUROIMAGE, V19, P1103, DOI 10.1016/S1053-8119(03)00182-4
   Ward N, 2004, ARCH NEUROL-CHICAGO, V61, P1844, DOI 10.1001/archneur.61.12.1844
   Weiskopf N, 2007, MAGN RESON IMAGING, V25, P989, DOI 10.1016/j.mri.2007.02.007
   Wittenberg G, 2007, NEUROREHAB NEURAL RE, V21, P568, DOI 10.1177/1545968307302438
NR 36
TC 101
Z9 106
U1 0
U2 25
PU SAGE PUBLICATIONS INC
PI THOUSAND OAKS
PA 2455 TELLER RD, THOUSAND OAKS, CA 91320 USA
SN 1545-9683
EI 
J9 NEUROREHAB NEURAL RE
PD MAR-APR 15
PY 2012
VL 26
IS 3
BP 256
EP 265
DI 10.1177/1545968311418345
PG 10
WC Clinical Neurology; Rehabilitation
SC Neurosciences & Neurology; Rehabilitation
GA 894OD
UT WOS:000300435300006
PM 21903976
ER

PT J
AU Caliandro, Pietro
   Celletti, Claudia
   Padua, Luca
   Minciotti, Ileana
   Russo, Giuseppina
   Granata, Giuseppe
   La torre, Giuseppe
   Granieri, Enrico
   Camerota, Filippo
AF Caliandro, Pietro
   Celletti, Claudia
   Padua, Luca
   Minciotti, Ileana
   Russo, Giuseppina
   Granata, Giuseppe
   La torre, Giuseppe
   Granieri, Enrico
   Camerota, Filippo
TI Focal Muscle Vibration in the Treatment of Upper Limb Spasticity: A Pilot Randomized Controlled Trial in Patients With Chronic Stroke
SO ARCHIVES OF PHYSICAL MEDICINE AND REHABILITATION
LA English
DT Article
DE Outcomes assessment; Rehabilitation; Spasticity; Stroke; Vibration
ID motor function-test; minimal detectable change; cortical excitability; important difference; change score; areas 3a; recovery; improvement
AB Caliandro P, Celletti C, Padua L, Minciotti I, Russo G, Granata G, La Torre G, Granieri E, Camerota F. Focal muscle vibration in the treatment of upper limb spasticity: a pilot randomized controlled trial in patients with chronic stroke. Arch Phys Med Rehabil 2012;93:1656-61. Objective: To examine the clinical effect of repetitive focal muscle vibration (rMV) on the motor function of the upper extremity 1 month after treatment in patients with chronic stroke. Design: We performed a pilot randomized controlled trial using a double-blind, parallel-group study design. Setting: Medical center. Participants: Patients with chronic stroke (N=49). Interventions: Patients randomly assigned to the study group (SG) received rMV, while patients in the control group (CG) received a placebo vibratory treatment. The patients and the clinical examiner were blind to the intervention. Main Outcome Measures: The primary endpoint was an improvement of more than .37 points on the Functional Ability Scale of the Wolf Motor Function Test (WMFT FAS). The Modified Ashworth Scale and the visual analog scale were the secondary outcome measures. All measures were administered before the treatment (t0) and I week (t1) and 1 month (t2) after the treatment. Results: Twenty-eight patients were allocated to the SG and 21 to the CG. The analysis of variance for repeated measurements revealed a significant difference in the expression of the WMFT FAS score over time only in the SG (P=.006). The treatment was successful for 7 (33%) of 21 patients recruited in the SG and for 2 (13%) of 15 patients recruited in the CG. The relative risk was 2.5 (95% confidence interval, .60-10.39), and the number needed to treat was 5. The Wilcoxon test showed a statistically significant difference between t0 and t2 in the SG (P=.02). No adverse event was observed in the 2 groups. Conclusions: Our results suggest that rMV treatment of the upper limb may improve the functional ability of chronic stroke patients, but a larger, multicenter, randomized controlled study is needed.
C1 [Celletti, Claudia; Camerota, Filippo] Univ Roma La Sapienza, Phys Med & Rehabil Div, Umberto Hosp 1, I-00185 Rome, Italy.
   [Caliandro, Pietro; Padua, Luca; Granata, Giuseppe] Univ Cattolica Sacro Cuore, Inst Neurol, I-00168 Rome, Italy.
   [Caliandro, Pietro; Padua, Luca; Minciotti, Ileana; Russo, Giuseppina; Granata, Giuseppe] Don Carlo Gnocchi Onlus Fdn, Milan, Italy.
   [La Torre, Giuseppe] Univ Roma La Sapienza, Dept Publ Hlth & Infect Dis, Rome, Italy.
   [Granieri, Enrico] Univ Ferrara, Dept Med Surg Sci Commun & Behav, Neurol Sect, I-44100 Ferrara, Italy.
RP Celletti, C (通讯作者)，Univ Roma La Sapienza, Phys Med & Rehabil Div, Umberto Hosp 1, Piazzale Aldo Moro 3, I-00185 Rome, Italy.
EM c_celletti@libero.it
CR *americanheartassociation , 2008, HEART STROK STAT UPD, V0, P0
   Barreca S, 2003, NEUROREHAB NEURAL RE, V17, P220, DOI 10.1177/0888439003259415
   Bohannon R, 1987, PHYS THER, V67, P206, DOI 10.1093/ptj/67.2.206
   Boutron I, 2008, ANN INTERN MED, V148, P295, DOI 10.7326/0003-4819-148-4-200802190-00008
   Broeks J, 1999, DISABIL REHABIL, V21, P357
   Brunetti O, 2006, KNEE SURG SPORT TR A, V14, P1180, DOI 10.1007/s00167-006-0101-2
   Fattorini L, 2006, EUR J APPL PHYSIOL, V98, P79, DOI 10.1007/s00421-006-0250-5
   Filippi G, 2009, ARCH PHYS MED REHAB, V90, P2019, DOI 10.1016/j.apmr.2009.08.139
   Fritz S, 2009, NEUROREHAB NEURAL RE, V23, P662, DOI 10.1177/1545968309335975
   Haley S, 2006, PHYS THER, V86, P735, DOI 10.1093/ptj/86.5.735
   Heath C, 1976, J PHYSIOL-LONDON, V257, P199, DOI 10.1113/jphysiol.1976.sp011364
   Hore J, 1976, J NEUROPHYSIOL, V39, P484, DOI 10.1152/jn.1976.39.3.484
   Jones E, 1980, BRAIN RES REV, V2, P1, DOI 10.1016/0165-0173(80)90002-8
   Langhorne P, 2009, LANCET NEUROL, V8, P741, DOI 10.1016/S1474-4422(09)70150-4
   Lin K, 2009, NEUROREHAB NEURAL RE, V23, P429, DOI 10.1177/1545968308331144
   Marconi B, 2011, NEUROREHAB NEURAL RE, V25, P48, DOI 10.1177/1545968310376757
   Marconi B, 2008, J NEUROL SCI, V275, P51, DOI 10.1016/j.jns.2008.07.025
   Morris D, 2001, ARCH PHYS MED REHAB, V82, P750, DOI 10.1053/apmr.2001.23183
   Odell M, 2009, ANNU REV MED, V60, P55, DOI 10.1146/annurev.med.60.042707.104248
   Portney L, 2009, FDN CLIN RES APPL PR, V0, P0
   Roll J, 1989, EXP BRAIN RES, V76, P213
   Schmitt J, 2004, J CLIN EPIDEMIOL, V57, P1008, DOI 10.1016/j.jclinepi.2004.02.007
   Schulz K, 2010, BMJ-BRIT MED J, V340, P0, DOI 10.1136/bmj.c332
   Scott J, 1976, PAIN, V2, P175, DOI 10.1016/0304-3959(76)90113-5
   Swayne O, 2008, CEREB CORTEX, V18, P1909, DOI 10.1093/cercor/bhm218
   Ward N, 2004, ARCH NEUROL-CHICAGO, V61, P1844, DOI 10.1001/archneur.61.12.1844
   Wolf S, 2001, STROKE, V32, P1635, DOI 10.1161/01.STR.32.7.1635
NR 27
TC 59
Z9 62
U1 0
U2 34
PU W B SAUNDERS CO-ELSEVIER INC
PI PHILADELPHIA
PA 1600 JOHN F KENNEDY BOULEVARD, STE 1800, PHILADELPHIA, PA 19103-2899 USA
SN 0003-9993
EI 
J9 ARCH PHYS MED REHAB
PD SEP 15
PY 2012
VL 93
IS 9
BP 1656
EP 1661
DI 10.1016/j.apmr.2012.04.002
PG 6
WC Rehabilitation; Sport Sciences
SC Rehabilitation; Sport Sciences
GA 001IL
UT WOS:000308453800020
PM 22507444
ER

PT J
AU Gordon, C.
   Roopchand-martin, S.
   Gregg, A.
AF Gordon, C
   Roopchand-martin, S
   Gregg, A
TI Potential of the Nintendo Wii (TM) as a rehabilitation tool for children with cerebral palsy in a developing country: a pilot study
SO PHYSIOTHERAPY
LA English
DT Article
DE Virtual reality; Nintendo Wii; Cerebral palsy; Gross motor function
ID randomized clinical-trial; induced movement therapy; motor function measure; mirror neuron system; virtual-reality; cortical reorganization; stroke rehabilitation; wii; responsiveness; recovery
AB Objectives To explore the possibility of using the Nintendo Wii (TM) as a rehabilitation tool for children with cerebral palsy (CP) in a developing country, and determine whether there is potential for an impact on their gross motor function. Design Pilot study with a pre-post-test design. Setting Sir John Golding Rehabilitation Center, Jamaica, West Indies. Participants Seven children, aged 6 to 12 years, with dyskinetic CP were recruited for the study. One child dropped out at week 4. Intervention Training with the Nintendo Wii was conducted twice weekly for 6 weeks. The games used were Wii Sports Boxing, Baseball and Tennis. Main outcome measures Percentage attendance over the 6-week period, percentage of sessions for which the full duration of training was completed, and changes in gross motor function using the Gross Motor Function Measure (GMFM). Results All six participants who completed the study had 100% attendance, and all were able to complete the full 45 minutes of training at every session. Those who were wheelchair bound participated in two games, whilst those who were ambulant played three games. The mean GMFM score increased from 62.83 [standard deviation (SD) 24.86] to 70.17 (SD 23.67). Conclusion The Nintendo Wii has the potential for use as a rehabilitation tool in the management of children with CP. Clinical trials should be conducted in this area to determine whether this could be an effective tool for improving gross motor function. (C) 2012 Chartered Society of Physiotherapy. Published by Elsevier Ltd. All rights reserved.
C1 [Gordon, C.; Roopchand-Martin, S.; Gregg, A.] Univ W Indies, Sect Phys Therapy, Kingston 7, Jamaica.
RP Roopchand-Martin, S (通讯作者)，Univ W Indies, Sect Phys Therapy, POB 126,Mona PO Kingston 7, Kingston 7, Jamaica.
EM sharmella3@hotmail.com
CR Ahl L, 2005, DEV MED CHILD NEUROL, V47, P613, DOI 10.1017/S0012162205001210
   Akhutina T, 2003, DISABIL REHABIL, V25, P1361, DOI 10.1080/09638280310001616358
   [anonymous] , 2009, STAT POWER ANAL BEHA, V0, P0
   Bryanton C, 2006, CYBERPSYCHOL BEHAV, V9, P123, DOI 10.1089/cpb.2006.9.123
   Cans C, 2000, DEV MED CHILD NEUROL, V42, P816, DOI 10.1111/j.1469-8749.2000.tb00695.x
   Charles J, 2006, DEV MED CHILD NEUROL, V48, P635, DOI 10.1017/S0012162206001356
   Chen Y, 2007, PHYS THER, V87, P1441, DOI 10.2522/ptj.20060062
   Damiano D, 2005, J PEDIATR ORTHOPED, V25, P641, DOI 10.1097/01.bpo.0000167079.83835.22
   Deutsch J, 2008, PHYS THER, V88, P1196, DOI 10.2522/ptj.20080062
   Eliasson A, 2005, DEV MED CHILD NEUROL, V47, P266, DOI 10.1111/j.1469-8749.2005.tb01132.x
   Garvey M, 2007, CURR NEUROL NEUROSCI, V7, P147, DOI 10.1007/s11910-007-0010-x
   Gordon A, 2007, DEV MED CHILD NEUROL, V49, P830, DOI 10.1111/j.1469-8749.2007.00830.x
   Iacoboni M, 2007, ANN NEUROL, V62, P213, DOI 10.1002/ana.21198
   Joo L, 2010, J REHABIL MED, V42, P437, DOI 10.2340/16501977-0528
   Pomeroy V, 2005, NEUROREHAB NEURAL RE, V19, P4, DOI 10.1177/1545968304274351
   Reid D, 2006, THER RECREAT J, V40, P255
   Rizzolatti G, 2009, NAT CLIN PRACT NEURO, V5, P24, DOI 10.1038/ncpneuro0990
   Russell D, 2002, CLIN DEV MED, V0, P0
   Sankar C, 2005, INDIAN JOURNAL OF PEDIATRICS, V72, P865, DOI 10.1007/BF02731117
   Saposnik G, 2010, INT J STROKE, V5, P47, DOI 10.1111/j.1747-4949.2009.00404.x
   Saposnik G, 2010, STROKE, V41, P1477, DOI 10.1161/STROKEAHA.110.584979
   Sveistrup H, 2004, J NEUROENG REHABIL, V1, P10, DOI 10.1186/1743-0003-1-10
   Viau A, 2004, J NEUROENG REHABIL, V1, P11, DOI 10.1186/1743-0003-1-11
   Wang H, 2006, ARCH PHYS MED REHAB, V87, P51, DOI 10.1016/j.apmr.2005.08.117
   Weiss P, 2004, TXB NEURAL REPAIR RE, V0, P182
   Winter S, 2002, PEDIATRICS, V110, P1220, DOI 10.1542/peds.110.6.1220
   You S, 2005, DEV MED CHILD NEUROL, V47, P628, DOI 10.1017/S0012162205001234
   You S, 2005, STROKE, V36, P1166, DOI 10.1161/01.STR.0000162715.43417.91
NR 28
TC 50
Z9 52
U1 0
U2 39
PU ELSEVIER SCI LTD
PI OXFORD
PA THE BOULEVARD, LANGFORD LANE, KIDLINGTON, OXFORD OX5 1GB, OXON, ENGLAND
SN 0031-9406
EI 
J9 PHYSIOTHERAPY
PD SEP 15
PY 2012
VL 98
IS 3
BP 238
EP 242
DI 10.1016/j.physio.2012.05.011
PG 5
WC Rehabilitation
SC Rehabilitation
GA 994SE
UT WOS:000307951000010
PM 22898581
ER

PT J
AU Overman, JJ
   Clarkson, AN
   Wanner, IB
   Overman, WT
   Eckstein, Ilya
   Maguire, JL
   Dinov, ID
   Toga, AW
   Carmichael, ST
AF Overman, Justine
   Clarkson, Andrew
   Wanner, Ina
   Overman, William
   Eckstein, Ilya
   Maguire, Jaime
   Dinov, Ivo
   Toga, Arthur
   Carmichael, S
TI A role for ephrin-A5 in axonal sprouting, recovery, and activity-dependent plasticity after stroke
SO PROCEEDINGS OF THE NATIONAL ACADEMY OF SCIENCES OF THE UNITED STATES OF AMERICA
LA English
DT Article
DE cortical map; regeneration; repair; motor function; EphA4
ID induced movement therapy; focal cerebral-ischemia; growth-associated gene; eph receptor; thalamocortical projection; neurotrophic factor; adult; brain; expression; cortex
AB Stroke causes loss of neurological function. Recovery after stroke is facilitated by forced use of the affected limb and is associated with sprouting of new connections, a process that is sharply confined in the adult brain. We show that ephrin-A5 is induced in reactive astrocytes in periinfarct cortex and is an inhibitor of axonal sprouting and motor recovery in stroke. Blockade of ephrin-A5 signaling using a unique tissue delivery system induces the formation of a new pattern of axonal projections in motor, premotor, and prefrontal circuits and mediates recovery after stroke in the mouse through these new projections. Combined blockade of ephrin-A5 and forced use of the affected limb promote new and surprisingly widespread axonal projections within the entire cortical hemisphere ipsilateral to the stroke. These data indicate that stroke activates a newly described membrane-bound astrocyte growth inhibitor to limit neuroplasticity, activity-dependent axonal sprouting, and recovery in the adult.
C1 [Overman, Justine J.; Overman, William T.; Eckstein, Ilya; Dinov, Ivo D.; Toga, Arthur W.; Carmichael, S. Thomas] Univ Calif Los Angeles, David Geffen Sch Med, Dept Neurol, Los Angeles, CA 90095 USA.
   [Wanner, Ina B.] Univ Calif Los Angeles, Multiple Myeloma Res Consortium, Semel Inst Neurosci & Human Behav, Los Angeles, CA 90095 USA.
   [Clarkson, Andrew N.] Univ Otago, Dept Anat, Dunedin 9054, New Zealand.
   [Clarkson, Andrew N.] Univ Otago, Dept Psychol, Dunedin 9054, New Zealand.
   [Maguire, Jaime L.] Tufts Univ, Sch Med, Dept Neurosci, Medford, MA 02155 USA.
RP Carmichael, ST (通讯作者)，Univ Calif Los Angeles, David Geffen Sch Med, Dept Neurol, Los Angeles, CA 90095 USA.
EM scarmichael@mednet.ucla.edu
FU BioTime Inc.; National Institutes of Health [NS045729, NS061530-02 NS049041]; National Science Foundation Division of Undergraduate Education [0716055, K99-NR010797, RR021813]; Neilsen Foundation [20080654: 59240]; Larry L. Hillblom Foundation; Dr. Miriam and Sheldon G. Adelson Medical Research Foundation; NATIONAL CENTER FOR RESEARCH RESOURCES [U54RR021813] Funding Source: NIH RePORTER; NATIONAL INSTITUTE OF NEUROLOGICAL DISORDERS AND STROKE [F31NS061530, R01NS049041, R01NS045729] Funding Source: NIH RePORTER; NATIONAL INSTITUTE OF NURSING RESEARCH [K99NR010797] Funding Source: NIH RePORTER
CR Bolz J, 2004, J NEUROBIOL, V59, P82, DOI 10.1002/neu.10346
   Brown C, 2009, J NEUROSCI, V29, P1719, DOI 10.1523/JNEUROSCI.4249-08.2009
   Burbach G, 2004, J NEUROSCI METH, V138, P141, DOI 10.1016/j.jneumeth.2004.03.022
   Cang J, 2005, NEURON, V48, P577, DOI 10.1016/j.neuron.2005.10.026
   Carmichael S, 2001, NEUROBIOL DIS, V8, P910, DOI 10.1006/nbdi.2001.0425
   Carmichael S, 2002, J NEUROSCI, V22, P6062
   Carmichael S, 2005, EXP NEUROL, V193, P291, DOI 10.1016/j.expneurol.2005.01.004
   Carmichael S, 2006, ANN NEUROL, V59, P735, DOI 10.1002/ana.20845
   Chen P, 2002, P NATL ACAD SCI USA, V99, P9031, DOI 10.1073/pnas.132076299
   Clarkson A, 2011, J NEUROSCI, V31, P3766, DOI 10.1523/JNEUROSCI.5780-10.2011
   Clarkson A, 2010, NATURE, V468, P305, DOI 10.1038/nature09511
   Dalva M, 2007, NEURON, V55, P681, DOI 10.1016/j.neuron.2007.08.015
   Dancause N, 2005, J NEUROSCI, V25, P10167, DOI 10.1523/JNEUROSCI.3256-05.2005
   Davis S, 1994, SCIENCE, V266, P816, DOI 10.1126/science.7973638
   Dinov ID, 2009, FRONT NEUROINFORM, V3, P22, DOI 10.3389/neuro.11.022.2009
   Duffy P, 2012, P NATL ACAD SCI USA, V109, P5063, DOI 10.1073/pnas.1113953109
   Gerlai R, 1999, J NEUROSCI, V19, P9538
   Goldshmit Y, 2011, PLOS ONE, V6, P0, DOI 10.1371/journal.pone.0024636
   Guellmar A, 2009, J COMP NEUROL, V517, P645, DOI 10.1002/cne.22198
   Himanen J, 2004, NAT NEUROSCI, V7, P501, DOI 10.1038/nn1237
   Himanen J, 2007, CURR OPIN CELL BIOL, V19, P534, DOI 10.1016/j.ceb.2007.08.004
   Holschneider D, 2003, J CEREBR BLOOD F MET, V23, P925, DOI 10.1097/01.WCB.0000072797.66873.6A
   Katsman D, 2003, J CEREBR BLOOD F MET, V23, P997, DOI 10.1097/01.WCB.0000084252.20114.BE
   Kleim J, 2004, J NEUROSCI, V24, P628, DOI 10.1523/JNEUROSCI.3440-03.2004
   Kleim J, 1996, J NEUROSCI, V16, P4529
   Kononen M, 2005, J CEREBR BLOOD F MET, V25, P1668, DOI 10.1038/sj.jcbfm.9600158
   Kramer E, 2006, NEURON, V50, P35, DOI 10.1016/j.neuron.2006.02.020
   Lawrenson I, 2002, J CELL SCI, V115, P1059
   Lee J, 2004, J NEUROSCI, V24, P6209, DOI 10.1523/JNEUROSCI.1643-04.2004
   Lee S, 2004, STROKE, V35, P2195, DOI 10.1161/01.STR.0000136150.73891.14
   Li S, 2006, NEUROBIOL DIS, V23, P362, DOI 10.1016/j.nbd.2006.03.011
   Li S, 2010, NAT NEUROSCI, V13, P1496, DOI 10.1038/nn.2674
   Liu Y, 2009, J NEUROSCI RES, V87, P2793, DOI 10.1002/jnr.22098
   Liu Z, 2007, STROKE, V38, P146, DOI 10.1161/01.STR.0000251791.64910.cd
   Neeper S, 1996, BRAIN RES, V726, P49, DOI 10.1016/S0006-8993(96)00273-9
   Ohab J, 2006, J NEUROSCI, V26, P13007, DOI 10.1523/JNEUROSCI.4323-06.2006
   Pasquale E, 2005, NAT REV MOL CELL BIO, V6, P462, DOI 10.1038/nrm1662
   Sawaki L, 2008, NEUROREHAB NEURAL RE, V22, P505, DOI 10.1177/1545968308317531
   Seymour A, 2005, J CEREBR BLOOD F MET, V25, P1366, DOI 10.1038/sj.jcbfm.9600134
   Stein E, 1998, GENE DEV, V12, P667, DOI 10.1101/gad.12.5.667
   Uziel D, 2002, J NEUROSCI, V22, P9352
   Uziel D, 2008, NEUROREPORT, V19, P877, DOI 10.1097/WNR.0b013e3282ffdeec
   Veenman C, 1992, J NEUROSCI METH, V41, P239, DOI 10.1016/0165-0270(92)90089-V
   Wang L, 2004, STROKE, V35, P1732, DOI 10.1161/01.STR.0000132196.49028.a4
   Wanner I, 2008, GLIA, V56, P1691, DOI 10.1002/glia.20721
   Wimmer-kleikamp S, 2004, J CELL BIOL, V164, P661, DOI 10.1083/jcb.200312001
   Wolf S, 2006, JAMA-J AM MED ASSOC, V296, P2095, DOI 10.1001/jama.296.17.2095
   Wongriley M, 1979, BRAIN RES, V171, P11, DOI 10.1016/0006-8993(79)90728-5
   Yiu G, 2006, NAT REV NEUROSCI, V7, P617, DOI 10.1038/nrn1956
   Zai L, 2011, J NEUROSCI, V31, P5977, DOI 10.1523/JNEUROSCI.4498-10.2011
NR 50
TC 159
Z9 160
U1 0
U2 27
PU NATL ACAD SCIENCES
PI WASHINGTON
PA 2101 CONSTITUTION AVE NW, WASHINGTON, DC 20418 USA
SN 0027-8424
EI 
J9 P NATL ACAD SCI USA
PD AUG 14
PY 2012
VL 109
IS 33
BP E2230
EP E2239
DI 10.1073/pnas.1204386109
PG 10
WC Multidisciplinary Sciences
SC Science & Technology - Other Topics
GA 992VC
UT WOS:000307807000009
PM 22837401
ER

PT J
AU Thompson, Benjamin
   Mansouri, Behzad
   Koski, Lisa
   Hess, RF
AF Thompson, Benjamin
   Mansouri, Behzad
   Koski, Lisa
   Hess, Robert
TI From motor cortex to visual cortex: The application of noninvasive brain stimulation to amblyopia
SO DEVELOPMENTAL PSYCHOBIOLOGY
LA English
DT Article
DE amblyopia; repetitive transcranial magnetic stimulation; visual cortex plasticity; contrast sensitivity; stroke
ID transcranial magnetic stimulation; unaffected hemisphere; transcallosal inhibition; cortical stimulation; poststroke reorganization; intracortical inhibition; binocular interaction; deprivation amblyopia; contrast sensitivity; strabismic amblyopia
AB Noninvasive brain stimulation is a technique for inducing changes in the excitability of discrete neural populations in the human brain. A current model of the underlying pathological processes contributing to the loss of motor function after stroke has motivated a number of research groups to investigate the potential therapeutic application of brain stimulation to stroke rehabilitation. The loss of motor function is modeled as resulting from a combination of reduced excitability in the lesioned motor cortex and an increased inhibitory drive from the nonlesioned hemisphere over the lesioned hemisphere. This combination of impaired neural function and pathological suppression resonates with current views on the cause of the visual impairment in amblyopia. Here, we discuss how the rationale for using noninvasive brain stimulation in stroke rehabilitation can be applied to amblyopia, review a proof-of-principle study demonstrating that brain stimulation can temporarily improve amblyopic eye function, and propose future research avenues. (C) 2010 Wiley Periodicals, Inc. Dev Psychobiol 54:263-273, 2012.
C1 [Thompson, Benjamin] Univ Auckland, Dept Optometry & Vis Sci, Auckland 1, New Zealand.
   [Thompson, Benjamin; Mansouri, Behzad; Hess, Robert F.] McGill Univ, Dept Ophthalmol, Montreal, PQ H3A 2T5, Canada.
   [Mansouri, Behzad] Univ Manitoba, Dept Internal Med, Neurol Sect, Winnipeg, MB, Canada.
   [Koski, Lisa] McGill Univ, MUHC Res Inst, Transcranial Magnet Stimulat Lab, Montreal, PQ, Canada.
RP Thompson, B (通讯作者)，Univ Auckland, Dept Optometry & Vis Sci, Auckland 1, New Zealand.
EM b.thompson@auckland.ac.nz
FU Auckland Medical Research Foundation; New Zealand Health Research Council; Canadian Foundation for Innovation; Canadian Institute of Health [MT108-18, MOP53346]
CR Ackerley S, 2010, STROKE, V41, P1568, DOI 10.1161/STROKEAHA.110.583278
   Antal A, 2006, BRAIN RES BULL, V68, P459, DOI 10.1016/j.brainresbull.2005.10.006
   Antal A, 2003, SUPPL CLIN NEUROPHYS, V56, P291
   Antal A, 2001, NEUROREPORT, V12, P3553, DOI 10.1097/00001756-200111160-00036
   Antal A, 2008, CEREB CORTEX, V18, P2701, DOI 10.1093/cercor/bhn032
   Antal A, 2008, PERCEPTION, V37, P367, DOI 10.1068/p5872
   Asper L, 2000, CLIN EXP OPTOM, V83, P49
   Baker D, 2007, INVEST OPHTH VIS SCI, V48, P5332, DOI 10.1167/iovs.07-0194
   Barker A, 1985, LANCET, V1, P1106
   Barnes G, 2001, J PHYSIOL-LONDON, V533, P281, DOI 10.1111/j.1469-7793.2001.0281b.x
   Bienenstock E, 1982, J NEUROSCI, V2, P32, DOI 10.1523/jneurosci.02-01-00032.1982
   Bonhomme G, 2006, J AAPOS, V10, P540, DOI 10.1016/j.jaapos.2006.07.008
   Boroojerdi B, 2000, CEREB CORTEX, V10, P529, DOI 10.1093/cercor/10.5.529
   Boroojerdi B, 1996, J NEUROL SCI, V144, P160, DOI 10.1016/S0022-510X(96)00222-5
   Burchfiel J, 1981, BRAIN RES, V206, P479, DOI 10.1016/0006-8993(81)90551-5
   Charles J, 2006, DEV MED CHILD NEUROL, V48, P931, DOI 10.1017/S0012162206002039
   Cicinelli P, 1997, ELECTROMYOGR MOTOR C, V105, P438, DOI 10.1016/S0924-980X(97)00052-0
   Conner I, 2007, J PHYSIOL-LONDON, V583, P159, DOI 10.1113/jphysiol.2007.136242
   Crawford M, 1979, INVEST OPHTH VIS SCI, V18, P496
   Deblieck C, 2008, HUM BRAIN MAPP, V29, P662, DOI 10.1002/hbm.20427
   Delvaux V, 2003, CLIN NEUROPHYSIOL, V114, P1217, DOI 10.1016/S1388-2457(03)00070-1
   Dobkin B, 2004, LANCET NEUROL, V3, P528, DOI 10.1016/S1474-4422(04)00851-8
   Duffy F, 1976, NATURE, V260, P256, DOI 10.1038/260256a0
   Duque J, 2005, NEUROIMAGE, V28, P940, DOI 10.1016/j.neuroimage.2005.06.033
   Epelbaum M, 1993, OPHTHALMOLOGY, V100, P323
   Eyre J, 2007, ANN NEUROL, V62, P493, DOI 10.1002/ana.21108
   Fitzgerald P, 2006, CLIN NEUROPHYSIOL, V117, P2584, DOI 10.1016/j.clinph.2006.06.712
   Fregni F, 2005, NEUROREPORT, V16, P1551, DOI 10.1097/01.wnr.0000177010.44602.5e
   Fregni F, 2006, STROKE, V37, P2115, DOI 10.1161/01.STR.0000231390.58967.6b
   Fumal A, 2006, CEPHALALGIA, V26, P143, DOI 10.1111/j.1468-2982.2005.01013.x
   Gottlob I, 1990, INVEST OPHTH VIS SCI, V31, P776
   Gottlob I, 1995, GRAEF ARCH CLIN EXP, V233, P407, DOI 10.1007/BF00180943
   Hallett M, 2007, NEURON, V55, P187, DOI 10.1016/j.neuron.2007.06.026
   Harauzov A, 2010, J NEUROSCI, V30, P361, DOI 10.1523/JNEUROSCI.2233-09.2010
   Harrad R, 1996, BRIT J OPHTHALMOL, V80, P373, DOI 10.1136/bjo.80.4.373
   He H, 2007, NAT NEUROSCI, V10, P1134, DOI 10.1038/nn1965
   Heinen F, 1998, ANN NEUROL, V43, P608, DOI 10.1002/ana.410430508
   Hess RF, 2002, AMBLYOPIA MULTIDISCI, V0, P19
   Hess RF, 2010, RESTORATIVE IN PRESS, V0, P0
   Hess RF, 2001, CLIN EXP OPTOM, V84, P321
   Hess R, 2010, OPTOMETRY VISION SCI, V87, P697, DOI 10.1097/OPX.0b013e3181ea18e9
   Hess R, 2009, HUM BRAIN MAPP, V30, P4054, DOI 10.1002/hbm.20829
   Hess R, 2009, INVEST OPHTH VIS SCI, V50, P5006, DOI 10.1167/iovs.09-3551
   Ho C, 2009, VISION RES, V49, P2891, DOI 10.1016/j.visres.2009.07.012
   Hoffman R, 2002, AM J PSYCHIAT, V159, P1093, DOI 10.1176/appi.ajp.159.7.1093
   Holmes J, 2006, LANCET, V367, P1343, DOI 10.1016/S0140-6736(06)68581-4
   Holmes J, 2006, STRABISMUS, V14, P37, DOI 10.1080/09273970500536227
   Huang C, 2008, P NATL ACAD SCI USA, V105, P4068, DOI 10.1073/pnas.0800824105
   Huang Y, 2004, CLIN NEUROPHYSIOL, V115, P1069, DOI 10.1016/j.clinph.2003.12.026
   Hubel D, 1965, J NEUROPHYSIOL, V28, P1041, DOI 10.1152/jn.1965.28.6.1041
   Hummel F, 2005, NEUROREHAB NEURAL RE, V19, P14, DOI 10.1177/1545968304272698
   Hummel F, 2005, BRAIN, V128, P490, DOI 10.1093/brain/awh369
   Hummel F, 2009, NEUROLOGY, V72, P1766, DOI 10.1212/WNL.0b013e3181a609c5
   Hummel F, 2008, BRAIN STIMUL, V1, P370, DOI 10.1016/j.brs.2008.09.003
   Hummel F, 2006, LANCET NEUROL, V5, P708, DOI 10.1016/S1474-4422(06)70525-7
   Iyer M, 2003, J NEUROSCI, V23, P10867
   Jampolsky A, 1955, ARCH OPHTHALMOL-CHIC, V54, P683
   Khedr E, 2005, NEUROLOGY, V65, P466, DOI 10.1212/01.wnl.0000173067.84247.36
   Kim Y, 2006, STROKE, V37, P1471, DOI 10.1161/01.STR.0000221233.55497.51
   Kiorpes L, 1980, INVEST OPHTH VIS SCI, V19, P841
   Kiorpes L, 1999, CURR OPIN NEUROBIOL, V9, P480, DOI 10.1016/S0959-4388(99)80072-5
   Kirton A, 2008, LANCET NEUROL, V7, P507, DOI 10.1016/S1474-4422(08)70096-6
   Kirton A, 2007, NEUROREHABILITATION, V22, P371
   Lerner Y, 2006, NEUROIMAGE, V33, P169, DOI 10.1016/j.neuroimage.2006.06.026
   Levi D, 1996, P NATL ACAD SCI USA, V93, P6830, DOI 10.1073/pnas.93.13.6830
   Levi D, 2005, DEV PSYCHOBIOL, V46, P222, DOI 10.1002/dev.20050
   Li R, 2007, INVEST OPHTH VIS SCI, V48, P5046, DOI 10.1167/iovs.07-0324
   Li R, 2004, J VISION, V4, P476, DOI 10.1167/4.6.7
   Li X, 2007, INVEST OPHTH VIS SCI, V48, P1575, DOI 10.1167/iovs.06-1021
   Li X, 2007, EUR J NEUROSCI, V25, P1265, DOI 10.1111/J.1460-9568.2007.05356.x
   Liebetanz D, 2002, BRAIN, V125, P2238, DOI 10.1093/brain/awf238
   Liepert J, 2000, MUSCLE NERVE, V23, P1761, DOI 10.1002/1097-4598(200011)23:11<1761::AID-MUS14>3.0.CO;2-M
   Manganotti P, 2002, CLIN NEUROPHYSIOL, V113, P936, DOI 10.1016/S1388-2457(02)00062-7
   Mansouri B, 2008, VISION RES, V48, P2775, DOI 10.1016/j.visres.2008.09.002
   Maya-vetencourt J, 2008, SCIENCE, V320, P385, DOI 10.1126/science.1150516
   Mitchell D, 2008, RESTOR NEUROL NEUROS, V26, P425
   Mower G, 1984, BRAIN RES, V309, P168, DOI 10.1016/0006-8993(84)91024-2
   Murase N, 2004, ANN NEUROL, V55, P400, DOI 10.1002/ana.10848
   Nitsche M, 2003, CLIN NEUROPHYSIOL, V114, P2220, DOI 10.1016/S1388-2457(03)00235-9
   Nitsche M, 2000, J PHYSIOL-LONDON, V527, P633, DOI 10.1111/j.1469-7793.2000.t01-1-00633.x
   Polat U, 2004, P NATL ACAD SCI USA, V101, P6692, DOI 10.1073/pnas.0401200101
   Poreisz C, 2007, BRAIN RES BULL, V72, P208, DOI 10.1016/j.brainresbull.2007.01.004
   Richards L, 2008, NEUROPSYCHOLOGIA, V46, P3, DOI 10.1016/j.neuropsychologia.2007.08.013
   Ridding M, 2007, NAT REV NEUROSCI, V8, P559, DOI 10.1038/nrn2169
   Rose DK, 2004, TOP STROKE REHABIL, V11, P20, DOI 10.1310/XAUM-LPBM-0RXD-RLDK
   Sale A, 2007, NAT NEUROSCI, V10, P679, DOI 10.1038/nn1899
   Sale A, 2010, FRONT CELL NEUROSCI, V4, P0, DOI 10.3389/fncel.2010.00010
   Sengpiel F, 2006, CEREB CORTEX, V16, P1750, DOI 10.1093/cercor/bhj110
   Sillito A, 1981, NATURE, V291, P318, DOI 10.1038/291318a0
   Silvanto J, 2008, BRAIN TOPOGR, V21, P1, DOI 10.1007/s10548-008-0067-0
   Silvanto J, 2008, J NEUROPHYSIOL, V99, P2725, DOI 10.1152/jn.01392.2007
   Silvanto J, 2007, EUR J NEUROSCI, V26, P523, DOI 10.1111/j.1460-9568.2007.05682.x
   Silvanto J, 2007, EUR J NEUROSCI, V25, P1874, DOI 10.1111/j.1460-9568.2007.05440.x
   Smith E, 1997, J NEUROPHYSIOL, V78, P1353, DOI 10.1152/jn.1997.78.3.1353
   Stinear C, 2008, BRAIN, V131, P1381, DOI 10.1093/brain/awn051
   Takeuchi N, 2005, STROKE, V36, P2681, DOI 10.1161/01.STR.0000189658.51972.34
   Talelli P, 2006, CURR OPIN NEUROL, V19, P543, DOI 10.1097/WCO.0b013e32801080d1
   Thompson B, 2008, CURR BIOL, V18, P1067, DOI 10.1016/j.cub.2008.06.052
   Valero-cabre A, 2008, EUR J NEUROSCI, V27, P765, DOI 10.1111/j.1460-9568.2008.06045.x
   Wassermann E, 1998, EVOKED POTENTIAL, V108, P1, DOI 10.1016/S0168-5597(97)00096-8
   Webber A, 2007, CLIN EXP OPTOM, V90, P250, DOI 10.1111/j.1444-0938.2007.00164.x
   Wolf S, 2002, NEUROLOGIST, V8, P325, DOI 10.1097/00127893-200211000-00001
   Zhou Y, 2006, VISION RES, V46, P739, DOI 10.1016/j.visres.2005.07.031
NR 103
TC 15
Z9 17
U1 2
U2 12
PU WILEY
PI HOBOKEN
PA 111 RIVER ST, HOBOKEN 07030-5774, NJ USA
SN 0012-1630
EI 
J9 DEV PSYCHOBIOL
PD APR 15
PY 2012
VL 54
IS 3
BP 263
EP 273
DI 10.1002/dev.20509
PG 11
WC Developmental Biology; Psychology
SC Developmental Biology; Psychology
GA 907RP
UT WOS:000301435600005
PM 22415915
ER

PT J
AU Tang, I-Ning
AF Tang, I-ning
TI The Effect of Repetitive Transcranial Magnetic Stimulation on Upper Extremity Motor Function in Stroke Patients: A Meta-Analytical Review
SO JOURNAL OF FOOD AND DRUG ANALYSIS
LA English
DT Review
DE stroke; repetitive transcranial magnetic stimulation (rTMS); upper extremity; motor function; meta-analysis
ID corticospinal excitability; cortical stimulation; subcortical stroke; arm function; cortex; recovery; trial; facilitation; hand
AB Repetitive magnetic stimulation (iTMS) is a non-invasive brain stimulation technique, which can alter excitability in the motor cortex and is a potential treatment for motor impairment in stroke patients. However, the effect of rTMS on upper extremity function in stroke patients remains controversial. This study systematically reviewed and meta-analyzed the current findings on the effectiveness of rTMS for restoring upper extremity motor function in stroke patients. A comprehensive literature search up to March 2010 of PubMed, the Cochrane Library, Scirus and the Chinese Electronic Periodical Services (CEPS) was performed. The articles from these searches were used to obtain additional articles. The quality of each study was assessed by criteria suggested by Jadad and the American Academy of Neurology for grading therapeutic trials. Biostat meta-analysis software version 2.0 was used to perform meta-analysis. Nine studies were included. The overall random effects model revealed a significant positive treatment effect of rTMS when applied to primary motor cortex (M1) (Hedges' g = 0.590, 95% CI = 0.133 - 1.048, p = 0.011). In subgroup analysis, positive treatment effects were seen in acute stroke (Hedges' g = 0.91, 95% CI = 0.339 - 1.481, p = 0.002) and on the nonlesional M1 cortex (Hedges' g = 0.807, 95% CI = 0.054 - 1.560, p = 0.036). It is concluded that when applied to the nonlesional hemisphere, low frequency rTMS may improve the upper extremity motor function of patients with acute stroke.
C1 Food & Drug Adm, Div Med Devices & Cosmet, Dept Hlth, Taipei, Taiwan.
RP Tang, IN (通讯作者)，Food & Drug Adm, Div Med Devices & Cosmet, Dept Hlth, Taipei, Taiwan.
EM tin@fda.gov.tw
CR Ameli M, 2009, ANN NEUROL, V66, P298, DOI 10.1002/ana.21725
   Berardelli A, 1998, EXP BRAIN RES, V122, P79, DOI 10.1007/s002210050493
   Chen R, 1997, NEUROLOGY, V48, P1398, DOI 10.1212/WNL.48.5.1398
   Cooper H, 2009, HDB RES SYNTHESIS ME, V0, P0
   Dafotakis M, 2008, EXP NEUROL, V211, P407, DOI 10.1016/j.expneurol.2008.02.018
   Duncan P, 1994, STROKE, V25, P1181, DOI 10.1161/01.STR.25.6.1181
   Fregni F, 2006, STROKE, V37, P2115, DOI 10.1161/01.STR.0000231390.58967.6b
   Frost S, 2003, J NEUROPHYSIOL, V89, P3205, DOI 10.1152/jn.01143.2002
   Harris-love M, 2006, ARCH PHYS MED REHAB, V87, P0, DOI 10.1016/j.apmr.2006.08.330
   Heller A, 1987, J NEUROL NEUROSUR PS, V50, P714, DOI 10.1136/jnnp.50.6.714
   Hiscock A, 2008, NEUROREHAB NEURAL RE, V22, P228, DOI 10.1177/1545968307307115
   Kirton A, 2008, LANCET NEUROL, V7, P507, DOI 10.1016/S1474-4422(08)70096-6
   Liepert J, 2007, RESTOR NEUROL NEUROS, V25, P461
   Maeda F, 2000, CLIN NEUROPHYSIOL, V111, P800, DOI 10.1016/S1388-2457(99)00323-5
   Malcolm M, 2007, AM J PHYS MED REHAB, V86, P707, DOI 10.1097/PHM.0b013e31813e0de0
   Muellbacher W, 2000, CLIN NEUROPHYSIOL, V111, P1002, DOI 10.1016/S1388-2457(00)00284-4
   Murase N, 2004, ANN NEUROL, V55, P400, DOI 10.1002/ana.10848
   Nowak D, 2008, ARCH NEUROL-CHICAGO, V65, P741, DOI 10.1001/archneur.65.6.741
   Peinemann A, 2004, CLIN NEUROPHYSIOL, V115, P1519, DOI 10.1016/j.clinph.2004.02.005
   Romero J, 2002, CLIN NEUROPHYSIOL, V113, P101, DOI 10.1016/S1388-2457(01)00693-9
   Sunderland A, 1989, J NEUROL NEUROSUR PS, V52, P1267, DOI 10.1136/jnnp.52.11.1267
   Takeuchi N, 2005, STROKE, V36, P2681, DOI 10.1161/01.STR.0000189658.51972.34
   Takeuchi N, 2009, J REHABIL MED, V41, P1049, DOI 10.2340/16501977-0454
   Wade D, 1983, J NEUROL NEUROSUR PS, V46, P521, DOI 10.1136/jnnp.46.6.521
   Ward N, 2003, BRAIN, V126, P2476, DOI 10.1093/brain/awg245
   Yozbatiran N, 2009, STROKE, V40, P309, DOI 10.1161/STROKEAHA.108.522144
NR 26
TC 8
Z9 9
U1 0
U2 11
PU BUREAU FOOD DRUG ANALYSIS
PI TAIPEI
PA 161-2 KUNYANG STREET, NANGANG, TAIPEI, 00000, TAIWAN
SN 1021-9498
EI 
J9 J FOOD DRUG ANAL
PD MAR 15
PY 2012
VL 20
IS 1
BP 1
EP 5
DI 
PG 5
WC Food Science & Technology; Pharmacology & Pharmacy
SC Food Science & Technology; Pharmacology & Pharmacy
GA 920VP
UT WOS:000302436900001
ER

PT J
AU Benito-penalva, Jesus
   Edwards, DJ
   Opisso, Eloy
   Cortes, Mar
   Lopez-blazquez, Raquel
   Murillo, Narda
   Costa, Ursula
   Tormos, JM
   Vidal-samso, Joan
   Valls-sole, Josep
   Medina, Josep
AF Benito-penalva, Jesus
   Edwards, Dylan
   Opisso, Eloy
   Cortes, Mar
   Lopez-blazquez, Raquel
   Murillo, Narda
   Costa, Ursula
   Tormos, Jose
   Vidal-samso, Joan
   Valls-sole, Josep
   Medina, Josep
TI Gait Training in Human Spinal Cord Injury Using Electromechanical Systems: Effect of Device Type and Patient Characteristics
SO ARCHIVES OF PHYSICAL MEDICINE AND REHABILITATION
LA English
DT Article
DE Gait; Rehabilitation; Spinal cord injuries
ID body-weight support; paraplegic patient; locomotor pattern; stroke patient; walking; recovery; treadmill; validity; motor; rehabilitation
AB Benito-Penalva J, Edwards DJ, Opisso E, Cortes M, Lopez-Blazquez R, Murillo N, Costa U, Tormos JM, Vidal-Samso J, Valls-Sole J, European Multicenter Study about Human Spinal Cord Injury Study Group, Medina J. Gait training in human spinal cord injury using electromechanical systems: effect of device type and patient characteristics. Arch Phys Med Rehabil 2012;93:404-12. Objective: To report the clinical improvements in spinal cord injury (SCI) patients associated with intensive gait training using electromechanical systems according to patient characteristics. Design: Prospective longitudinal study. Setting: Inpatient SCI rehabilitation center. Participants: Adults with SCI (n=130). Intervention: Patients received locomotor training with 2 different electromechanical devices, 5 days per week for 8 weeks. Main Outcome Measures: Lower-extremity motor score, Walking Index for Spinal Cord Injury, and 10-meter walking test data were collected at the baseline, midpoint, and end of the program. Patients were stratified according to the American Spinal Injury Association (ASIA) category, time since injury, and injury etiology. A subgroup of traumatic ASIA grade C and D patients were compared with data obtained from the European Multicenter Study about Human Spinal Cord Injury (EM-SCI). Results: One hundred and five patients completed the program. Significant gains in lower-limb motor function and gait were observed for both types of electromechanical device systems, to a similar degree. The greatest rate of improvement was shown in the motor incomplete SCI patients, and for patients <6 months postinjury. The positive response associated with training was not affected by injury etiology, age, sex, or lesion level. The trajectory of improvement was significantly enhanced relative to patients receiving the conventional standard of care without electromechanical systems (EM-SCI). Conclusions: The use of electromechanical systems for intensive gait training in SCI is associated with a marked improvement in lower-limb motor function and gait across a diverse range of patients and is most evident in motor incomplete patients, and for patients who begin the regimen early in the recovery process.
C1 [Benito-Penalva, Jesus; Murillo, Narda; Costa, Ursula; Vidal-Samso, Joan; Medina, Josep] Univ Autonoma Barcelona, Inst Guttmann, Hosp Neurorehabil, Dept Spinal Cord Injury,Inst Univ Adscrit, Barcelona 08916, Spain.
   [Opisso, Eloy; Lopez-Blazquez, Raquel; Tormos, Jose M.] Univ Autonoma Barcelona, Inst Guttmann, Hosp Neurorehabil, Dept Res,Inst Univ Adscrit, Barcelona 08916, Spain.
   [Edwards, Dylan J.; Cortes, Mar] Cornell Univ, Coll Med, Burke Med Res Inst, Noninvas Brain Stimulat & Human Motor Control Lab, White Plains, NY 10605 USA.
   [Valls-Sole, Josep] Hosp Clin Barcelona, Dept Neurol, Electromyog Unit, Barcelona, Spain.
RP Benito-Penalva, J (通讯作者)，Univ Autonoma Barcelona, Inst Guttmann, Hosp Neurorehabil, Dept Spinal Cord Injury,Inst Univ Adscrit, Cami Can Ruti S-N, Barcelona 08916, Spain.
EM jbenito@guttmann.com
CR *americanspinalinjuryassociation , 2002, INT STAND NEUR CLASS, V0, P0
   Barbeau H, 1998, ANN NY ACAD SCI, V860, P377, DOI 10.1111/j.1749-6632.1998.tb09063.x
   Brown T, 1911, P R SOC LOND B-CONTA, V84, P308, DOI 10.1098/rspb.1911.0077
   Colombo G, 2000, J REHABIL RES DEV, V37, P693
   Dietz V, 1998, SPINAL CORD, V36, P380, DOI 10.1038/sj.sc.3100590
   Ditunno J, 2007, NEUROREHAB NEURAL RE, V21, P539, DOI 10.1177/1545968307301880
   Dobkin B, 2006, NEUROLOGY, V66, P484, DOI 10.1212/01.wnl.0000202600.72018.39
   Dobkin B, 2007, NEUROREHAB NEURAL RE, V21, P25, DOI 10.1177/1545968306295556
   Duschau-wicke A, 2010, J NEUROENG REHABIL, V7, P0, DOI 10.1186/1743-0003-7-43
   Fawcett J, 2007, SPINAL CORD, V45, P190, DOI 10.1038/sj.sc.3102007
   Gupta A, 2008, SPINAL CORD, V46, P482, DOI 10.1038/sj.sc.3102168
   Harness E, 2008, SPINAL CORD, V46, P733, DOI 10.1038/sc.2008.56
   Hesse S, 2004, SPINAL CORD, V42, P346, DOI 10.1038/sj.sc.3101595
   Hesse S, 1999, BIOMED TECH, V44, P194
   Hidler J, 2009, NEUROREHAB NEURAL RE, V23, P5, DOI 10.1177/1545968308326632
   Hidler J, 2008, CLIN BIOMECH, V23, P1251, DOI 10.1016/j.clinbiomech.2008.08.004
   Hornby T, 2008, STROKE, V39, P1786, DOI 10.1161/STROKEAHA.107.504779
   Hornby T, 2010, PM&R, V2, P214, DOI 10.1016/j.pmrj.2010.02.013
   Husemann B, 2007, STROKE, V38, P349, DOI 10.1161/01.STR.0000254607.48765.cb
   Jagust W, 2006, ANN NEUROL, V59, P673, DOI 10.1002/ana.20799
   Jones T, 1999, J NEUROSCI, V19, P10153
   Kawashimat N, 2008, NEUROL RES, V30, P36, DOI 10.1179/016164107X235482
   Kirshblum S, 1998, ARCH PHYS MED REHAB, V79, P1456, DOI 10.1016/S0003-9993(98)90244-1
   Lunenburger L, 2006, EXP BRAIN RES, V174, P638, DOI 10.1007/s00221-006-0509-4
   Matthews J, 1990, BRIT MED J, V300, P230, DOI 10.1136/bmj.300.6719.230
   Mayr A, 2007, NEUROREHAB NEURAL RE, V21, P307, DOI 10.1177/1545968307300697
   Mulroy S, 2010, PHYS THER, V90, P209, DOI 10.2522/ptj.20090141
   Rossier P, 2001, ARCH PHYS MED REHAB, V82, P9, DOI 10.1053/apmr.2001.9396
   Scivoletto G, 2011, SPINAL CORD, V49, P391, DOI 10.1038/sc.2010.85
   Steeves J, 2011, SPINAL CORD, V49, P257, DOI 10.1038/sc.2010.99
   Swinnen E, 2010, J REHABIL MED, V42, P520, DOI 10.2340/16501977-0538
   Van HH, 2005, ARCH PHYS MED REHAB, V86, P190, DOI 10.1016/j.apmr.2004.02.010
   Van HH, 2008, NEUROL RES, V30, P61, DOI 10.1179/016164107X230775
   Visintin M, 1989, CAN J NEUROL SCI, V16, P315, DOI 10.1017/S0317167100029152
   Waters R, 1993, CLIN ORTHOP RELAT R, V0, P87
   Waters R, 1992, ARCH PHYS MED REHAB, V73, P784
   Waters R, 1994, ARCH PHYS MED REHAB, V75, P306, DOI 10.1016/0003-9993(94)90034-5
   Werner C, 2002, STROKE, V33, P2895, DOI 10.1161/01.STR.0000035734.61539.f6
   Wernig A, 1998, SPINAL CORD, V36, P744, DOI 10.1038/sj.sc.3100670
   Wernig A, 1992, PARAPLEGIA, V30, P229, DOI 10.1038/sc.1992.61
   Wernig A, 1995, EUR J NEUROSCI, V7, P823, DOI 10.1111/j.1460-9568.1995.tb00686.x
   Wirz M, 2005, ARCH PHYS MED REHAB, V86, P672, DOI 10.1016/j.apmr.2004.08.004
   Zorner B, 2010, J NEUROTRAUM, V27, P241, DOI 10.1089/neu.2009.0901
NR 43
TC 43
Z9 45
U1 0
U2 16
PU W B SAUNDERS CO-ELSEVIER INC
PI PHILADELPHIA
PA 1600 JOHN F KENNEDY BOULEVARD, STE 1800, PHILADELPHIA, PA 19103-2899 USA
SN 0003-9993
EI 
J9 ARCH PHYS MED REHAB
PD MAR 15
PY 2012
VL 93
IS 3
BP 404
EP 412
DI 10.1016/j.apmr.2011.08.028
PG 9
WC Rehabilitation; Sport Sciences
SC Rehabilitation; Sport Sciences
GA 902GW
UT WOS:000301027600005
PM 22209475
ER

PT J
AU Coupar, Fiona
   Pollock, Alex
   Legg, LA
   Sackley, Catherine
   Van vliet, Paulette
AF Coupar, Fiona
   Pollock, Alex
   Legg, Lynn
   Sackley, Catherine
   Van vliet, Paulette
TI Home-based therapy programmes for upper limb functional recovery following stroke
SO COCHRANE DATABASE OF SYSTEMATIC REVIEWS
LA English
DT Review
ID randomized controlled-trial; community-based rehabilitation; improves motor function; upper-extremity; electrical-stimulation; occupational-therapy; hospital discharge; exercise program; single-blind; arm function
AB Background With an increased focus on home-based stroke services and the undertaking of programmes, targeted at upper limb recovery within clinical practice, a systematic review of home-based therapy programmes for individuals with upper limb impairment following stroke was required. Objectives To determine the effects of home-based therapy programmes for upper limb recovery in patients with upper limb impairment following stroke. Search methods We searched the Cochrane Stroke Group's Specialised Trials Register (May 2011), the Cochrane Central Register of Controlled Trials (CENTRAL) (The Cochrane Library 2011, Issue 2), MEDLINE (1950 to May 2011), EMBASE (1980 to May 2011), AMED (1985 to May 2011) and six additional databases. We also searched reference lists and trials registers. Selection criteria Randomised controlled trials (RCTs) in adults after stroke, where the intervention was a home-based therapy programme targeted at the upper limb, compared with placebo, or no intervention or usual care. Primary outcomes were performance in activities of daily living (ADL) and functional movement of the upper limb. Secondary outcomes were performance in extended ADL and motor impairment of the arm. Data collection and analysis Two review authors independently screened abstracts, extracted data and appraised trials. We undertook assessment of risk of bias in terms of method of randomisation and allocation concealment (selection bias), blinding of outcome assessment (detection bias), whether all the randomised patients were accounted for in the analysis (attrition bias) and the presence of selective outcome reporting. Main results We included four studies with 166 participants. No studies compared the effects of home-based upper limb therapy programmes with placebo or no intervention. Three studies compared the effects of home-based upper limb therapy programmes with usual care. Primary outcomes: we found no statistically significant result for performance of ADL (mean difference (MD) 2.85; 95% confidence interval (CI) -1.43 to 7.14) or functional movement of the upper limb (MD 2.25; 95% CI -0.24 to 4.73)). Secondary outcomes: no statistically significant results for extended ADL (MD 0.83; 95% CI -0.51 to 2.17)) or upper limb motor impairment (MD 1.46; 95% CI -0.58 to 3.51). One study compared the effects of a home-based upper limb programme with the same upper limb programme based in hospital, measuring upper limb motor impairment only; we found no statistically significant difference between groups (MD 0.60; 95% CI -8.94 to 10.14). Authors' conclusions There is insufficient good quality evidence to make recommendations about the relative effect of home-based therapy programmes compared with placebo, no intervention or usual care.
C1 [Coupar, Fiona] Univ Glasgow, Glasgow Royal Infirm, Acad Sect Geriatr Med, Glasgow G4 0SF, Lanark, Scotland.
   [Pollock, Alex] Glasgow Caledonian Univ, Nursing Midwifery & Allied Hlth Profess Res Unit, Glasgow G4 0BA, Lanark, Scotland.
   [Legg, Lynn A.] Univ Glasgow, Fac Med, Div Cardiovasc & Med Sci, Acad Sect Geriatr Med, Glasgow G4 0SF, Lanark, Scotland.
   [Sackley, Catherine] Univ Birmingham, Birmingham, W Midlands, England.
   [van Vliet, Paulette] Univ Newcastle, Fac Hlth, Sch Hlth Sci, Callaghan, NSW 2308, Australia.
RP Coupar, F (通讯作者)，Univ Glasgow, Glasgow Royal Infirm, Acad Sect Geriatr Med, Univ Block, Glasgow G4 0SF, Lanark, Scotland.
EM fmacvicar@yahoo.com
FU Greater Glasgow Health Board Managed Clinical Network for Stroke, UK; Chest, Heart and Stroke Scotland, UK; Chief Scientist Office, Scottish Government Health Directorate, UK; Chief Scientist Office, Scottish Government Health Directorate; Stroke Therapy Evaluation Project; Chest, Heart and Stroke Scotland; Chief Scientist Office [CZB/4/784, NMAHP2] Funding Source: researchfish
CR Alberts J, 2010, REHABILITATION STROK, V0, P0
   Alon G, 2003, J STROKE CEREBROVASC DIS, V12, P209, DOI 10.1016/S1052-3057(03)00076-4
   Andersen H, 2000, STROKE, V31, P1038, DOI 10.1161/01.STR.31.5.1038
   Andersen H, 2002, CLIN REHABIL, V16, P593, DOI 10.1191/0269215502cr528oa
   Anderson C, 2005, COCHRANE DB SYST REV, V0, P0, DOI DOI 10.1002/14651858.CD000443.pub2
   [anonymous] , 1989, STROKE, V20, P1407
   Ashburn A, 1982, PHYSIOTHERAPY, V68, P109
   Ashworth B, 1964, PRACTITIONER, V192, P540
   Barclay-goddard R, 2011, COCHRANE DB SYST REV, V0, P0, DOI DOI 10.1002/14651858.CD005950.pub4
   Barker R, 2008, STROKE, V39, P1800, DOI 10.1161/STROKEAHA.107.498485
   Barreca S, 2005, ARCH PHYS MED REHAB, V86, P1616, DOI 10.1016/j.apmr.2005.03.017
   Baskett J, 1999, CLIN REHABIL, V13, P23, DOI 10.1191/026921599701532090
   Basmajian J, 1982, ARCH PHYS MED REHAB, V63, P613
   Bjorkdahl A, 2006, CLIN REHABIL, V20, P1038, DOI 10.1177/0269215506071230
   Bohannon R, 1987, PHYS THER, V67, P206, DOI 10.1093/ptj/67.2.206
   Bonita R, 1988, STROKE, V19, P1497, DOI 10.1161/01.STR.19.12.1497
   Brogardh C, 2006, CLIN REHABIL, V20, P218, DOI 10.1191/0269215506cr937oa
   Byl N, 2003, NEUROREHAB NEURAL RE, V17, P176, DOI 10.1177/0888439003257137
   Byl N, 2008, NEUROREHAB NEURAL RE, V22, P494, DOI 10.1177/1545968308317431
   Calis M, 2004, TURK J PHYS MED REHA, V50, P14
   Carr J, 1985, PHYS THER, V65, P175, DOI 10.1093/ptj/65.2.175
   Carroll D, 1967, MD STATE MED J, V16, P107
   Cauraugh J, 2003, J NEUROL NEUROSUR PS, V74, P1562, DOI 10.1136/jnnp.74.11.1562
   Chaiyawat P, 2009, NEUROL INT, V1, P36, DOI 10.4081/ni.2009.e10
   Chen X, 2006, CHINESE J CLIN REHAB, V10, P4, DOI 10.1589/jpts.28.3264
   Clarke P, 1995, CLIN REHABIL, V9, P91
   Collen FM, 1991, INT DISABIL STUD, V13, P50
   Coupar F, 2007, COCHRANE DB SYST REV, V0, P0, DOI DOI 10.1002/14651858.CD006755
   Coupar F, 2010, COCHRANE DB SYST REV, V0, P0, DOI DOI 10.1002/14651858.CD006432.pub2
   Crosbie J, 2009, PHYS THER REV, V14, P336, DOI 10.1179/108331909X12540993897892
   De POT, 2007, PHYSIOTHERAPY S1, V93, P0
   Deeks J, 2001, SYSTEMATIC REV HEALT, V0, P0
   Demeurisse G, 1980, EUR NEUROL, V19, P382, DOI 10.1159/000115178
   Dersimonian R, 1986, CONTROL CLIN TRIALS, V7, P177, DOI 10.1016/0197-2456(86)90046-2
   Desrosiers J, 1993, CAN J OCCUP THER, V60, P9, DOI 10.1177/000841749306000104
   Dijkerman H, 2004, CLIN REHABIL, V18, P538, DOI 10.1191/0269215504cr769oa
   Donaldson C, 2009, NEUROREHAB NEURAL RE, V23, P389, DOI 10.1177/1545968308326635
   Duncan P, 1998, STROKE, V29, P2055, DOI 10.1161/01.STR.29.10.2055
   Duncan P, 2003, STROKE, V34, P2173, DOI 10.1161/01.STR.0000083699.95351.F2
   French B, 2007, COCHRANE DB SYST REV, V0, P0, DOI DOI 10.1002/14651858.CD006073.pub2
   Fuglmeyer A, 1975, SCAND J REHABIL MED, V7, P13
   Gabr U, 2005, CLIN REHABIL, V19, P737, DOI 10.1191/0269215505cr909oa
   Gilbertson L, 2000, BRIT MED J, V320, P603, DOI 10.1136/bmj.320.7235.603
   Gladman J, 1993, J NEUROL NEUROSUR PS, V56, P960, DOI 10.1136/jnnp.56.9.960
   Gladman J, 1994, AGE AGEING, V23, P9, DOI 10.1093/ageing/23.1.9
   Hara Y, 2008, DISABIL REHABIL, V30, P296, DOI 10.1080/09638280701265539
   Heller A, 1987, J NEUROL NEUROSUR PS, V50, P714, DOI 10.1136/jnnp.50.6.714
   Hesse S, 2008, AM J PHYS MED REHAB, V87, P779, DOI 10.1097/PHM.0b013e318186b4bc
   Higgins J, 2006, CLIN REHABIL, V20, P296, DOI 10.1191/0269215505cr943oa
   Higgins J, 2012, COCHRANE DB SYST REV, V0, P0, DOI DOI 10.1002/14651858.ED000049
   Holbrook M, 1983, AGE AGEING, V12, P166, DOI 10.1093/ageing/12.2.166
   Isard P, 1992, CEREBROVASC DIS, V71, P733
   Jebsen RH, 1969, ARCHIVES OF PHYSICAL MEDICINE AND REHABILITATION, V50, P311
   Katz S, 1970, GERONTOLOGIST, V10, P20, DOI 10.1093/geront/10.1_Part_1.20
   Keith RA, 1987, ADV CLIN REHABIL, V1, P6
   Kellor M, 1971, AM J OCCUP THER, V25, P77
   Kimberley T, 2004, EXP BRAIN RES, V154, P450, DOI 10.1007/s00221-003-1695-y
   Langhorne P, 2003, J NEUROL NEUROSUR PS, V74, P18
   Laver K, 2011, COCHRANE DB SYST REV, V0, P0
   Lin J, 2004, KAOHSIUNG JOURNAL OF MEDICAL SCIENCES, V20, P18
   Lincoln N, 1979, PHYSIOTHERAPY, V65, P48
   Liu K, 2009, STROKE, V40, P2222, DOI 10.1161/STROKEAHA.108.540997
   Lo A, 2010, NEW ENGL J MED, V362, P1772, DOI 10.1056/NEJMoa0911341
   Lo A, 2009, NEUROREHAB NEURAL RE, V23, P775, DOI 10.1177/1545968309338195
   Lyle R, 1981, INT J REHABIL RES, V4, P483, DOI 10.1097/00004356-198112000-00001
   Mahoney FI, 1965, MD STATE MED J, V14, P61
   Mantel N, 1959, J NATL CANCER I, V22, P719
   Mathiowetz V, 1985, AM J OCCUP THER, V39, P386, DOI 10.5014/ajot.39.6.386
   Medical RC(, 1975, AIDS INV PER NERV IN, V0, P0
   Mehrholz J, 2008, COCHRANE DB SYST REV, V0, P0, DOI DOI 10.1002/14651858.CD006876.pub2
   Nakayama H, 1994, ARCH PHYS MED REHAB, V75, P394, DOI 10.1016/0003-9993(94)90161-9
   Noad R, 1998, BR J THER REHABIL, V5, P578
   Nouri F, 1987, CLIN REHABIL, V1, P301, DOI 10.1177/026921558700100409
   Outpatient ST, 2003, COCHRANE DB SYST REV, V1, P1465, DOI 10.1002/14651858.CD002925
   Ozdemir F, 2001, ARCH PHYS MED REHAB, V82, P1375, DOI 10.1053/apmr.2001.25973
   Page S, 2009, STROKE, V40, P551, DOI 10.1161/STROKEAHA.108.528760
   Pang M, 2006, ARCH PHYS MED REHAB, V87, P1, DOI 10.1016/j.apmr.2005.08.113
   Parker C, 2001, CLIN REHABIL, V15, P42, DOI 10.1191/026921501666968247
   Parker VM, 1986, INT REHABIL MED, V8, P69
   Piron L, 2008, J TELEMED TELECARE, V14, P257, DOI 10.1258/jtt.2008.080304
   Piron L, 2009, J REHABIL MED, V41, P1016, DOI 10.2340/16501977-0459
   Platz T, 2009, NEUROREHAB NEURAL RE, V23, P706, DOI 10.1177/1545968309335974
   Ploughman M, 2008, ARCH PHYS MED REHAB, V89, P2041, DOI 10.1016/j.apmr.2008.05.017
   Pomeroy V, 2006, COCHRANE DB SYST REV, V0, P0, DOI DOI 10.1002/14651858.CD003241.pub2
   Ring H, 2005, J REHABIL MED, V37, P32, DOI 10.1080/16501970410035387
   Roderick P, 2001, AGE AGEING, V30, P303, DOI 10.1093/ageing/30.4.303
   Rossier P, 2001, J REHABIL MED, V33, P61
   Rudd A, 1997, BMJ-BRIT MED J, V315, P1039, DOI 10.1136/bmj.315.7115.1039
   Ryan T, 2006, CLIN REHABIL, V20, P123, DOI 10.1191/0269215506cr933oa
   Sackley C, 2006, STROKE, V37, P2336, DOI 10.1161/01.STR.0000237124.20596.92
   Sirtori V, 2009, COCHRANE DB SYST REV, V0, P0, DOI DOI 10.1002/14651858.CD004433.pub2
   Sodring K, 1995, SCAND J REHABIL MED, V27, P211
   Studenski S, 2005, STROKE, V36, P1764, DOI 10.1161/01.STR.0000174192.87887.70
   Sun S, 2010, NEUROREHAB NEURAL RE, V24, P34, DOI 10.1177/1545968309341060
   Taub E, 1993, ARCH PHYS MED REHAB, V74, P347
   The NCC(CC, 2011, REV MAN REVMAN 5 1, V0, P0
   Thielman G, 2004, ARCH PHYS MED REHAB, V85, P1613, DOI 10.1016/j.apmr.2004.01.028
   Thrasher T, 2008, NEUROREHAB NEURAL RE, V22, P706, DOI 10.1177/1545968308317436
   Tiffin J, 1948, J APPL PSYCHOL, V32, P234, DOI 10.1037/h0061266
   Tseng C, 2007, J ADV NURS, V57, P181, DOI 10.1111/j.1365-2648.2006.04078.x
   Turton A, 1990, BR J OCCUP THER, V53, P457, DOI 10.1177/030802269005301104
   Van DA, 2009, BMC NEUROL, V9, P0, DOI 10.1186/1471-2377-9-57
   Vanbennekom C, 1995, ARCH PHYS MED REHAB, V76, P501, DOI 10.1016/S0003-9993(95)80502-8
   Volpe B, 2008, NEUROREHAB NEURAL RE, V22, P305, DOI 10.1177/1545968307311102
   Walker M, 1999, LANCET, V354, P278, DOI 10.1016/S0140-6736(98)11128-5
   Whitall J, 2000, STROKE, V31, P2390, DOI 10.1161/01.STR.31.10.2390
   Whiting S, 1980, OCCUP THER J RES, V43, P44, DOI 10.1177/030802268004300207
   Wilson D, 1984, AM J OCCUP THER, V38, P159, DOI 10.5014/ajot.38.3.159
   Winter J, 2011, COCHRANE DB SYST REV, V0, P0, DOI DOI 10.1002/14651858.CD006609.pub2
   Wolf S, 2001, STROKE, V32, P1635, DOI 10.1161/01.STR.32.7.1635
   Wolfe C, 2000, CLIN REHABIL, V14, P563, DOI 10.1191/0269215500cr362oa
   Woodford H, 2007, COCHRANE DB SYST REV, V0, P0, DOI DOI 10.1002/14651858.CD004585.pub2
   Wyller T, 1998, STROKE, V29, P363, DOI 10.1161/01.STR.29.2.363
   Young J, 1991, CLIN REHABIL, V5, P283
   Yu J, 2009, CLIN REHABIL, V23, P408, DOI 10.1177/0269215508091870
NR 115
TC 32
Z9 32
U1 0
U2 25
PU WILEY
PI HOBOKEN
PA 111 RIVER ST, HOBOKEN 07030-5774, NJ USA
SN 1469-493X
EI 
J9 COCHRANE DB SYST REV
PD JUN 15
PY 2012
VL 0
IS 5
BP 
EP 
DI 10.1002/14651858.CD006755.pub2
PG 42
WC Medicine, General & Internal
SC General & Internal Medicine
GA 943CY
UT WOS:000304099300008
PM 22592715
ER

PT J
AU Kindler, Jochen
   Schumacher, Rahel
   Cazzoli, Dario
   Gutbrod, Klemens
   Koenig, Monica
   Nyffeler, Thomas
   Dierks, Thomas
   Mueri, RM
AF Kindler, Jochen
   Schumacher, Rahel
   Cazzoli, Dario
   Gutbrod, Klemens
   Koenig, Monica
   Nyffeler, Thomas
   Dierks, Thomas
   Mueri, Rene
TI Theta Burst Stimulation Over the Right Broca's Homologue Induces Improvement of Naming in Aphasic Patients
SO STROKE
LA English
DT Article
DE aphasia; repetitive TMS; theta burst stimulation; right Broca's homologue
ID transcranial magnetic stimulation; noninvasive brain-stimulation; language performance; poststroke aphasia; motor function; recovery; stroke; neglect; rtm; tm
AB Background and Purpose-Improvements of language production in aphasic patients have been reported following repeated 1-Hz transcranial magnetic stimulation over the nondamaged right hemisphere. Most studies examined aphasic patients in the chronic phase. The effect of transcranial magnetic stimulation application in acute or subacute patients has not been systematically studied. We aimed to evaluate whether continuous theta burst stimulation, an inhibitory protocol with a shorter application time than the common 1-Hz protocol, is able to improve naming performance in aphasic patients in different poststroke phases. Methods-Eighteen right-handed aphasic patients performed a picture naming task and a language independent alertness test before and after the application of theta burst stimulation over the intact right Broca's homologue localized by the 10-20 electroencephalogram system in a randomized, sham-controlled, crossover trial. Results-We found that naming performance was significantly better, and naming latency was significantly shorter, after theta burst stimulation than after the sham intervention. Patients who responded best were in the subacute phase after stroke. Conclusions-This setting with the short theta burst stimulation application time and the simple stimulation localization procedure is suitable for clinical purposes. (Stroke. 2012; 43: 2175-2179.)
C1 [Schumacher, Rahel; Cazzoli, Dario; Gutbrod, Klemens; Nyffeler, Thomas; Mueri, Rene M.] Univ Hosp Bern, Div Cognit & Restorat Neurol, Dept Neurol, Inselspital, CH-3010 Bern, Switzerland.
   [Schumacher, Rahel; Cazzoli, Dario; Gutbrod, Klemens; Nyffeler, Thomas; Mueri, Rene M.] Univ Hosp Bern, Dept Clin Res, Inselspital, CH-3010 Bern, Switzerland.
   [Kindler, Jochen; Dierks, Thomas] Univ Bern, CH-3012 Bern, Switzerland.
   [Cazzoli, Dario] Univ Oxford, Nuffield Dept Clin Neurosci, Oxford OX1 2JD, England.
   [Koenig, Monica] Spitalzentrum Biel, Biel, Switzerland.
RP Muri, RM (通讯作者)，Univ Hosp Bern, Div Cognit & Restorat Neurol, Dept Neurol, Inselspital, Freiburgstr 10, CH-3010 Bern, Switzerland.
EM rene.mueri@insel.ch
FU Ernst-Gohner-Stiftung, Switzerland; Swiss National Science Foundation
CR Andoh J, 2008, EUR PSYCHIAT, V23, P281, DOI 10.1016/j.eurpsy.2007.10.012
   Baker J, 2010, STROKE, V41, P1229, DOI 10.1161/STROKEAHA.109.576785
   Barwood C, 2011, EUR J NEUROL, V18, P935, DOI 10.1111/j.1468-1331.2010.03284.x
   Barwood C, 2011, NEUROREHABILITATION, V28, P113, DOI 10.3233/NRE-2011-0640
   Bates E, 2003, PSYCHON B REV, V10, P344, DOI 10.3758/BF03196494
   Breitenstein C, 2009, NERVENARZT, V80, P149, DOI 10.1007/s00115-008-2571-6
   Cazzoli D, 2009, EUR J NEUROSCI, V29, P1271, DOI 10.1111/j.1460-9568.2009.06665.x
   Corbetta M, 2005, NAT NEUROSCI, V8, P1603, DOI 10.1038/nn1574
   Delavier C, 1981, BASEL MINNESOTA TEST, V0, P0
   Enderby P, 1986, BRIT J DISORD COMMUN, V21, P151
   Fertonani A, 2010, BEHAV BRAIN RES, V208, P311, DOI 10.1016/j.bbr.2009.10.030
   Floel A, 2011, STROKE, V42, P2065, DOI 10.1161/STROKEAHA.110.609032
   Fridriksson J, 2011, STROKE, V42, P819, DOI 10.1161/STROKEAHA.110.600288
   Fridriksson J, 2010, J NEUROSCI, V30, P11558, DOI 10.1523/JNEUROSCI.2227-10.2010
   Hamilton R, 2011, BRAIN LANG, V118, P40, DOI 10.1016/j.bandl.2011.02.005
   Heiss W, 2006, BRAIN LANG, V98, P118, DOI 10.1016/j.bandl.2006.02.002
   Holland R, 2010, CEREB CORTEX, V20, P2771, DOI 10.1093/cercor/bhq020
   Huang Y, 2011, CLIN NEUROPHYSIOL, V122, P1011, DOI 10.1016/j.clinph.2010.08.016
   Huang Y, 2005, NEURON, V45, P201, DOI 10.1016/j.neuron.2004.12.033
   Kaplan E, 1983, BOSTON NAMING TEST P, V2nd ed., P0
   Martin P, 2009, BRAIN LANG, V111, P20, DOI 10.1016/j.bandl.2009.07.007
   Meinzer M, 2011, APHASIOLOGY, V25, P271, DOI 10.1080/02687038.2010.530672
   Monti A, 2008, J NEUROL NEUROSUR PS, V79, P451, DOI 10.1136/jnnp.2007.135277
   Murase N, 2004, ANN NEUROL, V55, P400, DOI 10.1002/ana.10848
   Naeser M, 2005, BRAIN LANG, V93, P95, DOI 10.1016/j.bandl.2004.08.004
   Naeser M, 2011, BRAIN LANG, V119, P206, DOI 10.1016/j.bandl.2011.07.005
   Nyffeler T, 2008, EUR J NEUROSCI, V27, P1809, DOI 10.1111/j.1460-9568.2008.06154.x
   Nyffeler T, 2009, STROKE, V40, P2791, DOI 10.1161/STROKEAHA.109.552323
   Pedersen P, 1995, ANN NEUROL, V38, P659, DOI 10.1002/ana.410380416
   Postman-caucheteux W, 2010, J COGNITIVE NEUROSCI, V22, P1299, DOI 10.1162/jocn.2009.21261
   Richter M, 2008, BRAIN, V131, P1391, DOI 10.1093/brain/awn043
   Ridding M, 2007, NAT REV NEUROSCI, V8, P559, DOI 10.1038/nrn2169
   Rorden C, 2007, J COGNITIVE NEUROSCI, V19, P1081, DOI 10.1162/jocn.2007.19.7.1081
   Rossion B, 2004, PERCEPTION, V33, P217, DOI 10.1068/p5117
   Saur D, 2006, BRAIN, V129, P1371, DOI 10.1093/brain/awl090
   Saur D, 2010, BRAIN, V133, P1252, DOI 10.1093/brain/awq021
   Senn S, 2006, STAT MED, V25, P4334, DOI 10.1002/sim.2682
   Snodgrass J, 1980, J EXP PSYCHOL-HUM L, V6, P174, DOI 10.1037/0278-7393.6.2.174
   Sparing R, 2008, NEUROPSYCHOLOGIA, V46, P261, DOI 10.1016/j.neuropsychologia.2007.07.009
   Turkeltaub P, 2011, NEUROLOGY, V76, P1726, DOI 10.1212/WNL.0b013e31821a44c1
   Ward N, 2004, ARCH NEUROL-CHICAGO, V61, P1844, DOI 10.1001/archneur.61.12.1844
   Weiduschat N, 2011, STROKE, V42, P409, DOI 10.1161/STROKEAHA.110.597864
   Willmes , 1983, AACHENER APHASIE TES, V0, P0
   Winhuisen L, 2005, STROKE, V36, P1759, DOI 10.1161/01.STR.0000174487.81126.ef
   You D, 2011, BRAIN LANG, V119, P1, DOI 10.1016/j.bandl.2011.05.002
NR 45
TC 39
Z9 43
U1 0
U2 12
PU LIPPINCOTT WILLIAMS & WILKINS
PI PHILADELPHIA
PA 530 WALNUT ST, PHILADELPHIA, PA 19106-3621 USA
SN 0039-2499
EI 
J9 STROKE
PD AUG 15
PY 2012
VL 43
IS 8
BP 2175
EP U270
DI 10.1161/STROKEAHA.111.647503
PG 6
WC Clinical Neurology; Peripheral Vascular Disease
SC Neurosciences & Neurology; Cardiovascular System & Cardiology
GA 977UC
UT WOS:000306689300037
PM 22581821
ER

PT J
AU Borich, MR
   Mang, Cameron
   Boyd, LA
AF Borich, Michael
   Mang, Cameron
   Boyd, Lara
TI Both projection and commissural pathways are disrupted in individuals with chronic stroke: investigating microstructural white matter correlates of motor recovery
SO BMC NEUROSCIENCE
LA English
DT Article
DE Diffusion tensor imaging; Stroke; Motor recovery; White matter; Integrity; Corpus callosum; Internal capsule
ID human corpus-callosum; corticospinal tract; reproducibility; integrity; stimulation; inhibition; hemisphere; patient; fiber; skill
AB Background: Complete recovery of motor function after stroke is rare with deficits persisting into the chronic phase of recovery. Diffusion tensor imaging (DTI) can evaluate relationships between white matter microstructure and motor function after stroke. The objective of this investigation was to characterize microstructural fiber integrity of motor and sensory regions of the corpus callosum (CC) and descending motor outputs of the posterior limb of the internal capsule (PLIC) in individuals with chronic stroke and evaluate the relationships between white matter integrity and motor function. Results: Standardized measures of upper extremity motor function were measured in thirteen individuals with chronic stroke. Manual dexterity was assessed in thirteen healthy age-matched control participants. DTI scans were completed for each participant. Fractional anisotropy (FA) of a cross-section of sensory and motor regions of the CC and the PLIC bilaterally were quantified. Multivariate analysis of variance evaluated differences between stroke and healthy groups. Correlational analyses were conducted for measures of motor function and FA. The stroke group exhibited reduced FA in the sensory (p = 0.001) region of the CC, contra- (p = 0.032) and ipsilesional (p = 0.001) PLIC, but not the motor region of the CC (p = 0.236). In the stroke group, significant correlations between contralesional PLIC FA and level of physical impairment (p = 0.005), grip strength (p = 0.006) and hand dexterity (p = 0.036) were observed. Conclusions: Microstructural status of the sensory region of the CC is reduced in chronic stroke. Future work is needed to explore relationships between callosal sensorimotor fiber integrity and interhemispheric interactions post-stroke. In addition, contralesional primary motor output tract integrity is uniquely and closely associated with multiple dimensions of motor recovery in the chronic phase of stroke suggesting it may be an important biomarker of overall motor recovery.
C1 [Borich, Michael R.; Mang, Cameron; Boyd, Lara A.] Univ British Columbia, Fac Med, Dept Phys Therapy, Vancouver, BC V6T 1Z3, Canada.
   [Boyd, Lara A.] Univ British Columbia, Brain Res Ctr, Vancouver, BC V6T 1Z3, Canada.
RP Boyd, LA (通讯作者)，Univ British Columbia, Fac Med, Dept Phys Therapy, 212-2177 Wesbrook Mall, Vancouver, BC V6T 1Z3, Canada.
EM lara.boyd@ubc.ca
FU National Institutes of Health [NS051714]; Canadian Institutes of Health Research [MOP-106651]; Canada Research Chairs; Michael Smith Foundation for Health Research; Heart and Stroke Foundation of Canada; Natural Sciences and Engineering Research Council of Canada
CR Basser P, 1996, J MAGN RESON SER B, V111, P209, DOI 10.1016/j.jmr.2011.09.022
   Borich M, 2012, NEUROIMAGE, V59, P2393, DOI 10.1016/j.neuroimage.2011.09.009
   Bosnell R, 2011, NEUROREHAB NEURAL RE, V25, P607, DOI 10.1177/1545968311405675
   Boyd L, 2010, NEUROSCI LETT, V482, P21, DOI 10.1016/j.neulet.2010.06.082
   Butefisch C, 2008, NEUROREHAB NEURAL RE, V22, P4, DOI 10.1177/1545968307301769
   Calautti C, 2007, NEUROIMAGE, V34, P322, DOI 10.1016/j.neuroimage.2006.08.026
   Carey J, 2002, BRAIN, V125, P773, DOI 10.1093/brain/awf091
   Chen H, 2009, NEUROREHAB NEURAL RE, V23, P435, DOI 10.1177/1545968308331146
   Chen P, 2002, P NATL ACAD SCI USA, V99, P9031, DOI 10.1073/pnas.132076299
   Coupar F, 2012, CLIN REHABIL, V26, P291, DOI 10.1177/0269215511420305
   Duque J, 2008, CEREB CORTEX, V18, P1395, DOI 10.1093/cercor/bhm173
   Duque J, 2005, NEUROIMAGE, V28, P940, DOI 10.1016/j.neuroimage.2005.06.033
   Farrell J, 2007, J MAGN RESON IMAGING, V26, P756, DOI 10.1002/jmri.21053
   Fuglmeyer A, 1975, SCAND J REHABIL MED, V7, P13
   Gregersen R, 2001, EXP BRAIN RES, V138, P384, DOI 10.1007/s002210100715
   Gresham G, 1995, AM FAM PHYSICIAN, V52, P461
   Gupta R, 2006, J MAGN RESON IMAGING, V24, P549, DOI 10.1002/jmri.20677
   Hofer S, 2006, NEUROIMAGE, V32, P989, DOI 10.1016/j.neuroimage.2006.05.044
   Jang S, 2010, NEUROREHABILITATION, V27, P367, DOI 10.3233/NRE-2010-0621
   Jang S, 2009, NEUROREHABILITATION, V24, P159, DOI 10.3233/NRE-2009-0464
   Jiang H, 2006, COMPUT METH PROG BIO, V81, P106, DOI 10.1016/j.cmpb.2005.08.004
   Kimberley T, 2004, EXP BRAIN RES, V154, P450, DOI 10.1007/s00221-003-1695-y
   Lindenberg R, 2010, NEUROLOGY, V74, P280, DOI 10.1212/WNL.0b013e3181ccc6d9
   Lindenberg R, 2012, HUM BRAIN MAPP, V33, P1040, DOI 10.1002/hbm.21266
   Liu Z, 2008, STROKE, V39, P2571, DOI 10.1161/STROKEAHA.107.511659
   Lotze M, 2012, NEUROREHAB NEURAL RE, V26, P594, DOI 10.1177/1545968311427706
   Mathiowetz V, 1985, AM J OCCUP THER, V39, P386, DOI 10.5014/ajot.39.6.386
   Meehan S, 2011, NEUROSCI LETT, V500, P26, DOI 10.1016/j.neulet.2011.05.237
   Meehan S, 2011, HUM BRAIN MAPP, V32, P290, DOI 10.1002/hbm.21019
   Murase N, 2004, ANN NEUROL, V55, P400, DOI 10.1002/ana.10848
   Oishi K, 2011, MRI ATLAS HUMAN WHIT, V2nd edition, P0
   Qiu M, 2011, NEUROREHAB NEURAL RE, V25, P275, DOI 10.1177/1545968310389183
   Schaechter J, 2009, HUM BRAIN MAPP, V30, P3461, DOI 10.1002/hbm.20770
   Shimizu T, 2002, BRAIN, V125, P1896, DOI 10.1093/brain/awf183
   Sterr A, 2010, NEUROREHAB NEURAL RE, V24, P413, DOI 10.1177/1545968309348310
   Stinear C, 2007, BRAIN, V130, P170, DOI 10.1093/brain/awl333
   Witelson S, 1989, BRAIN, V112, P799, DOI 10.1093/brain/112.3.799
   Wolf S, 2005, NEUROREHAB NEURAL RE, V19, P194, DOI 10.1177/1545968305276663
NR 38
TC 46
Z9 51
U1 1
U2 10
PU BMC
PI LONDON
PA CAMPUS, 4 CRINAN ST, LONDON N1 9XW, ENGLAND
SN 1471-2202
EI 
J9 BMC NEUROSCI
PD AUG 29
PY 2012
VL 13
IS 
BP 
EP 
DI 10.1186/1471-2202-13-107
PG 11
WC Neurosciences
SC Neurosciences & Neurology
GA 072NA
UT WOS:000313677300001
PM 22931454
ER

PT J
AU Luft, AR
AF Luft, Andreas
TI How to gain evidence in neurorehabilitation: a personal view
SO BIOMEDICAL ENGINEERING-BIOMEDIZINISCHE TECHNIK
LA English
DT Article
DE learning; recovery; rehabilitation; robotics; stroke
ID weight-supported treadmill; induced movement therapy; spinal-cord-injury; physical-activity; chronic stroke; hemiparetic stroke; motor function; rehabilitation; exercise; intensity
AB Neurorehabilitation is an emerging field driven by developments in neuroscience and biomedical engineering. Most patients that require neurorehabilitation have had a stroke, but other diseases of the brain, spinal cord, or nerves can also be alleviated. Modern therapies in neurorehabilitation focus on reducing impairment and improving function in daily life. As compared with acute care medicine, the clinical evidence for most neurorehabilitative treatments (modern or conventional) is sparse. Clinical trials support constraint-induced movement therapy for the arm and aerobic treadmill training for walking, both high-intensity interventions requiring therapist time (i.e., cost) and patient motivation. Promising approaches for the future include robotic training, telerehabilitation at the patient's home, and supportive therapies that promote motivation and compliance. It is argued that a better understanding of the neuroscience of recovery together with results from small-scale and well-focused clinical experiments are necessary to design optimal interventions for specific target groups of patients.
C1 Univ Zurich, Dept Neurol, CH-8091 Zurich, Switzerland.
RP Luft, AR (通讯作者)，Univ Zurich, Dept Neurol, Frauenklin Str 26, CH-8091 Zurich, Switzerland.
EM andreas.luft@uzh.ch
CR Alcobendas-maestro M, 2012, NEUROREHABIL NEURAL, V0, P0
   Biernaskie J, 2001, J NEUROSCI, V21, P5272, DOI 10.1523/JNEUROSCI.21-14-05272.2001
   Brogardh C, 2009, J REHABIL MED, V41, P231, DOI 10.2340/16501977-0312
   Cai L, 2006, J NEUROSCI, V26, P10564, DOI 10.1523/JNEUROSCI.2266-06.2006
   Caurin G, 2011, IEEE ENG MED BIO, V0, PP1395, DOI 10.1109/IEMBS.2011.6090328
   Crespo L, 2008, J MOTOR BEHAV, V40, P545, DOI 10.3200/JMBR.40.6.545-557
   Dobkin B, 2006, NEUROLOGY, V66, P484, DOI 10.1212/01.wnl.0000202600.72018.39
   Dobkin B, 2012, NEUROREHAB NEURAL RE, V26, P308, DOI 10.1177/1545968312439687
   Domingo A, 2009, GAIT POSTURE, V30, P464, DOI 10.1016/j.gaitpost.2009.07.114
   Duncan P, 2011, NEW ENGL J MED, V364, P2026, DOI 10.1056/NEJMoa1010790
   Ellis M, 2009, NEUROREHAB NEURAL RE, V23, P862, DOI 10.1177/1545968309332927
   Flynn S, 2007, J NEUROL PHYS THER, V31, P180, DOI 10.1097/NPT.0b013e31815d00d5
   Gebruers N, 2010, ARCH PHYS MED REHAB, V91, P288, DOI 10.1016/j.apmr.2009.10.025
   Globas C, 2012, NEUROREHAB NEURAL RE, V26, P85, DOI 10.1177/1545968311418675
   Goldstein L, 2011, STROKE, V42, P517, DOI 10.1161/STR.0b013e3181fcb238
   Hacke W, 2008, NEW ENGL J MED, V359, P1317, DOI 10.1056/NEJMoa0804656
   Hafer-macko C, 2008, J REHABIL RES DEV, V45, P261, DOI 10.1682/JRRD.2007.02.0040
   Harris J, 2010, STROKE, V41, P136, DOI 10.1161/STROKEAHA.109.567438
   Hesse S, 2003, CURR OPIN NEUROL, V16, P705, DOI 10.1097/00019052-200312000-00010
   Hesse S, 2008, NEUROREHABILITATION, V23, P55
   Hosp J, 2011, J NEUROSCI, V31, P2481, DOI 10.1523/JNEUROSCI.5411-10.2011
   Huang V, 2009, J NEUROENG REHABIL, V6, P0, DOI 10.1186/1743-0003-6-5
   Ivey F, 2007, STROKE, V38, P2752, DOI 10.1161/STROKEAHA.107.490391
   Jeannet P, 2011, EUR J PAEDIATR NEURO, V15, P40, DOI 10.1016/j.ejpn.2010.07.002
   Krebs HI, 2004, J NEUROENG REHABIL, V1, P5, DOI 10.1186/1743-0003-1-5
   Kwakkel G, 2004, STROKE, V35, P2529, DOI 10.1161/01.STR.0000143153.76460.7d
   Kwakkel G, 1999, LANCET, V354, P191, DOI 10.1016/S0140-6736(98)09477-X
   Lam J, 2010, NEUROREHAB NEURAL RE, V24, P567, DOI 10.1177/1545968310364059
   Lambercy O, 2007, IEEE T NEUR SYS REH, V15, P356, DOI 10.1109/TNSRE.2007.903913
   Lo A, 2010, NEW ENGL J MED, V362, P1772, DOI 10.1056/NEJMoa0911341
   Lucareli P, 2011, SPINAL CORD, V49, P1001, DOI 10.1038/sc.2011.37
   Luft A, 2008, STROKE, V39, P3341, DOI 10.1161/STROKEAHA.108.527531
   Macko R, 2005, STROKE, V36, P2206, DOI 10.1161/01.STR.0000181076.91805.89
   Mariani B, 2010, J BIOMECH, V43, P2999, DOI 10.1016/j.jbiomech.2010.07.003
   Meister I, 2005, HUM BRAIN MAPP, V25, P345, DOI 10.1002/hbm.20112
   Molina-luna K, 2009, PLOS ONE, V4, P0, DOI 10.1371/journal.pone.0007082
   Moseley A, 2003, COCHRANE DB SYST REV, V0, P0
   Nef T, 2007, MED BIOL ENG COMPUT, V45, P887, DOI 10.1007/s11517-007-0226-6
   Patton J, 2006, EXP BRAIN RES, V168, P368, DOI 10.1007/s00221-005-0097-8
   Perez M, 2004, EXP BRAIN RES, V159, P197, DOI 10.1007/s00221-004-1947-5
   Raiss P, 2007, Z ORTHOP UNFALLCHIR, V145, P493, DOI 10.1055/s-2007-965468
   Redzuan N, 2012, ARCH PHYS MED REHABI, V0, P0
   Sandercock P, 2011, TRIALS, V12, P0, DOI 10.1186/1745-6215-12-252
   Saposnik G, 2010, STROKE, V41, P1477, DOI 10.1161/STROKEAHA.110.584979
   Scheidtmann K, 2001, LANCET, V358, P787, DOI 10.1016/S0140-6736(01)05966-9
   Schepers H, 2010, J BIOMECH, V43, P3138, DOI 10.1016/j.jbiomech.2010.07.039
   Schultz W, 2007, TRENDS NEUROSCI, V30, P203, DOI 10.1016/j.tins.2007.03.007
   Shadmehr R, 1994, J NEUROSCI, V14, P3208
   Sirtori V, 2009, COCHRANE DB SYST REV, V0, P0, DOI DOI 10.1002/14651858.CD004433.pub2
   Sivenius J, 1985, STROKE, V16, P928, DOI 10.1161/01.STR.16.6.928
   Stuart M, 2009, NEUROREHAB NEURAL RE, V23, P726, DOI 10.1177/1545968309332734
   Swinnen E, 2010, J REHABIL MED, V42, P520, DOI 10.2340/16501977-0538
   Taub E, 2002, NAT REV NEUROSCI, V3, P228, DOI 10.1038/nrn754
   Teasell R, 2005, TOP STROKE REHABIL, V12, P46
   Tognetti A, 2007, T I MEAS CONTROL, V29, P215, DOI 10.1177/0142331207069487
   Van PR, 2004, CLIN REHABIL, V18, P833, DOI 10.1191/0269215504cr843oa
   Van WF, 2012, ANN NY ACAD SCI, V1252, P305, DOI 10.1111/j.1749-6632.2011.06403.x
   Veltink PH, 1996, IEEE TRANS REHABIL ENG, V4, P375, DOI 10.1109/86.547939
   Winstein C, 1994, RES Q EXERCISE SPORT, V65, P316, DOI 10.1080/02701367.1994.10607635
   Wolf S, 2007, RESTOR NEUROL NEUROS, V25, P549
   Wolf S, 2006, JAMA-J AM MED ASSOC, V296, P2095, DOI 10.1001/jama.296.17.2095
   Wolfe C, 2000, CLIN REHABIL, V14, P563, DOI 10.1191/0269215500cr362oa
   Zijlstra W, 2003, GAIT POSTURE, V18, P1, DOI 10.1016/S0966-6362(02)00190-X
NR 63
TC 1
Z9 1
U1 0
U2 12
PU WALTER DE GRUYTER GMBH
PI BERLIN
PA GENTHINER STRASSE 13, D-10785 BERLIN, GERMANY
SN 0013-5585
EI 
J9 BIOMED ENG-BIOMED TE
PD DEC 15
PY 2012
VL 57
IS 6
BP 427
EP 433
DI 10.1515/bmt-2011-0135
PG 7
WC Engineering, Biomedical; Medical Informatics
SC Engineering; Medical Informatics
GA 059LW
UT WOS:000312707900002
PM 23023795
ER

PT J
AU Khuman, Jugta
   Zhang, Jimmy
   Park, Juyeon
   Carroll, JD
   Donahue, Chad
   Whalen, MJ
AF Khuman, Jugta
   Zhang, Jimmy
   Park, Juyeon
   Carroll, James
   Donahue, Chad
   Whalen, Michael
TI Low-Level Laser Light Therapy Improves Cognitive Deficits and Inhibits Microglial Activation after Controlled Cortical Impact in Mice
SO JOURNAL OF NEUROTRAUMA
LA English
DT Article
DE cognition; controlled cortical impact; inflammation; low-level laser light therapy; mice; microglia
ID traumatic brain-injury; long-term disability; united-states; promotes regeneration; functional recovery; ischemic-stroke; emitting diode; water maze; tnf-alpha; irradiation
AB Low-level laser light therapy (LLLT) exerts beneficial effects on motor and histopathological outcomes after experimental traumatic brain injury (TBI), and coherent near-infrared light has been reported to improve cognitive function in patients with chronic TBI. However, the effects of LLLT on cognitive recovery in experimental TBI are unknown. We hypothesized that LLLT administered after controlled cortical impact (CCI) would improve post-injury Morris water maze (MWM) performance. Low-level laser light (800 nm) was applied directly to the contused parenchyma or transcranially in mice beginning 60-80 min after CCI. Injured mice treated with 60 J/cm(2) (500 mW/cm(2)x2 min) either transcranially or via an open craniotomy had modestly improved latency to the hidden platform (p<0.05 for group), and probe trial performance (p<0.01) compared to non-treated controls. The beneficial effects of LLLT in open craniotomy mice were associated with reduced microgliosis at 48h (21.8 +/- 2.3 versus 39.2 +/- 4.2 IbA-1 + cells/200 x field, p<0.05). Little or no effect of LLLT on post-injury cognitive function was observed using the other doses, a 4-h administration time point and 7-day administration of 60 J/cm(2). No effect of LLLT (60 J/cm(2) open craniotomy) was observed on post-injury motor function (days 1-7), brain edema (24h), nitrosative stress (24h), or lesion volume (14 days). Although further dose optimization and mechanism studies are needed, the data suggest that LLLT might be a therapeutic option to improve cognitive recovery and limit inflammation after TBI.
C1 [Khuman, Jugta; Zhang, Jimmy; Park, Juyeon; Whalen, Michael J.] Harvard Univ, Massachusetts Gen Hosp, Dept Pediat Crit Care Med, Sch Med, Charlestown, MA 02129 USA.
   [Khuman, Jugta; Zhang, Jimmy; Park, Juyeon; Donahue, Chad; Whalen, Michael J.] Harvard Univ, Massachusetts Gen Hosp, Neurosci Ctr, Sch Med, Charlestown, MA 02129 USA.
   [Carroll, James D.] THOR Photomed Ltd, Chesham, England.
RP Whalen, MJ (通讯作者)，Harvard Univ, Massachusetts Gen Hosp, Dept Pediat Crit Care Med, Sch Med, Charlestown, MA 02129 USA.
EM mwhalen@partners.org
FU Massachusetts General Hospital Center for the Integration of Medicine and Technology (CIMIT);  [RO1NS047447]; NATIONAL INSTITUTE OF NEUROLOGICAL DISORDERS AND STROKE [R01NS047447] Funding Source: NIH RePORTER
CR Ad N, 2001, INT J CARDIOL, V80, P109, DOI 10.1016/S0167-5273(01)00503-4
   Anders J, 2004, NEUROL RES, V26, P233, DOI 10.1179/016164104225013914
   Bermpohl D, 2007, J CEREBR BLOOD F MET, V27, P1806, DOI 10.1038/sj.jcbfm.9600487
   Byrnes K, 2005, LASER SURG MED, V36, P171, DOI 10.1002/lsm.20143
   Conlan M, 1996, J CLIN PERIODONTOL, V23, P492, DOI 10.1111/j.1600-051X.1996.tb00580.x
   Cooper D, 2011, NEW ENGL J MED, V364, P1493, DOI 10.1056/NEJMoa1102077
   Dhooge R, 2001, BRAIN RES REV, V36, P60, DOI 10.1016/S0165-0173(01)00067-4
   Dikmen S, 2009, J HEAD TRAUMA REHAB, V24, P430, DOI 10.1097/HTR.0b013e3181c133e9
   Eells J, 2004, MITOCHONDRION, V4, P559, DOI 10.1016/j.mito.2004.07.033
   Fujimoto S, 2004, NEUROSCI BIOBEHAV R, V28, P365, DOI 10.1016/j.neubiorev.2004.06.002
   Harting M, 2008, SURGERY, V144, P803, DOI 10.1016/j.surg.2008.05.017
   Homsi S, 2010, J NEUROTRAUM, V27, P911, DOI 10.1089/neu.2009.1223
   Huang Y, 2009, DOSE-RESPONSE, V7, P358, DOI 10.2203/dose-response.09-027.Hamblin
   Karu T, 2005, LASER SURG MED, V36, P307, DOI 10.1002/lsm.20148
   Khuman J, 2011, J CEREBR BLOOD F MET, V31, P778, DOI 10.1038/jcbfm.2010.172
   Konstantinovic L, 2010, PAIN MED, V11, P1169, DOI 10.1111/j.1526-4637.2010.00907.x
   Lampl Y, 2007, STROKE, V38, P1843, DOI 10.1161/STROKEAHA.106.478230
   Langlois J, 2005, J HEAD TRAUMA REHAB, V20, P187, DOI 10.1097/00001199-200505000-00001
   Lanzafame R, 2007, LASER SURG MED, V39, P534, DOI 10.1002/lsm.20519
   Lapchak P, 2007, NEUROSCIENCE, V148, P907, DOI 10.1016/j.neuroscience.2007.07.002
   Lapchak P, 2010, ANN MED, V42, P576, DOI 10.3109/07853890.2010.532811
   Lubart R, 2005, PHOTOMED LASER SURG, V23, P3, DOI 10.1089/pho.2005.23.3
   Lubart R, 2006, PHOTOMED LASER SURG, V24, P532, DOI 10.1089/pho.2006.24.532
   Mannix R, 2011, J CEREBR BLOOD F MET, V31, P351, DOI 10.1038/jcbfm.2010.99
   Mochizuki-oda N, 2002, NEUROSCI LETT, V323, P207, DOI 10.1016/S0304-3940(02)00159-3
   Moreira M, 2009, J PHOTOCH PHOTOBIO B, V97, P145, DOI 10.1016/j.jphotobiol.2009.09.002
   Moriyama Y, 2005, PHOTOCHEM PHOTOBIOL, V81, P1351, DOI 10.1562/2005-02-28-RA-450
   Morris R, 1982, NATURE, V297, P681, DOI 10.1038/297681a0
   Naeser M, 2011, PHOTOMED LASER SURG, V29, P351, DOI 10.1089/pho.2010.2814
   Oron A, 2007, J NEUROTRAUM, V24, P651, DOI 10.1089/neu.2006.0198
   Oron A, 2006, STROKE, V37, P2620, DOI 10.1161/01.STR.0000242775.14642.b8
   Pastore D, 2000, INT J RADIAT BIOL, V76, P863
   Rochkind S, 2009, PHOTOMED LASER SURG, V27, P219, DOI 10.1089/pho.2009.9955
   De MN, 2010, PHOTOMED LASER SURG, V28, P227, DOI 10.1089/pho.2008.2422
   Rutland-brown W, 2006, J HEAD TRAUMA REHAB, V21, P544, DOI 10.1097/00001199-200611000-00009
   Salmond C, 2006, NEUROIMAGE, V29, P117, DOI 10.1016/j.neuroimage.2005.07.012
   Salmond C, 2005, CURR OPIN CRIT CARE, V11, P111, DOI 10.1097/01.ccx.0000155358.31983.37
   Schreck R, 1992, FREE RADICAL RES COM, V17, P221, DOI 10.3109/10715769209079515
   Selassie A, 2008, J HEAD TRAUMA REHAB, V23, P123, DOI 10.1097/01.HTR.0000314531.30401.39
   Shein N, 2008, BRAIN RES, V1244, P132, DOI 10.1016/j.brainres.2008.09.032
   Simunovic-soskic M, 2010, PHOTOMED LASER SURG, V28, P189, DOI 10.1089/pho.2008.2420
   Sommer A, 2001, J CLIN LASER MED SUR, V19, P29, DOI 10.1089/104454701750066910
   Streifler JY, 2007, HAREFUAH, V146, P373
   Tafur J, 2008, PHOTOMED LASER SURG, V26, P323, DOI 10.1089/pho.2007.2184
   Tafur J, 2010, PHOTOMED LASER SURG, V28, P23, DOI 10.1089/pho.2008.2373
   Wong S, 2002, CANCER J, V8, P247, DOI 10.1097/00130404-200205000-00008
   Yager P, 2008, J CEREBR BLOOD F MET, V28, P1030, DOI 10.1038/sj.jcbfm.9600605
   Yang J, 2010, J NEUROTRAUM, V27, P1037, DOI 10.1089/neu.2009.1229
   Yau J, 2002, J NEUROSCI, V22, P1436, DOI 10.1523/JNEUROSCI.22-04-01436.2002
   You Z, 2008, J CEREBR BLOOD F MET, V28, P1564, DOI 10.1038/jcbfm.2008.44
   Zaloshnja E, 2008, J HEAD TRAUMA REHAB, V23, P394, DOI 10.1097/01.HTR.0000341435.52004.ac
   Ziebell J, 2010, NEUROTHERAPEUTICS, V7, P22, DOI 10.1016/j.nurt.2009.10.016
   Zivin J, 2009, STROKE, V40, P1359, DOI 10.1161/STROKEAHA.109.547547
NR 53
TC 77
Z9 77
U1 0
U2 15
PU MARY ANN LIEBERT, INC
PI NEW ROCHELLE
PA 140 HUGUENOT STREET, 3RD FL, NEW ROCHELLE, NY 10801 USA
SN 0897-7151
EI 
J9 J NEUROTRAUM
PD JAN 20
PY 2012
VL 29
IS 2
BP 408
EP 417
DI 10.1089/neu.2010.1745
PG 10
WC Critical Care Medicine; Clinical Neurology; Neurosciences
SC General & Internal Medicine; Neurosciences & Neurology
GA 885SO
UT WOS:000299801300020
PM 21851183
ER

PT J
AU Kwon, HG
   Jang, SH
AF Kwon, Hyeok
   Jang, Sung
TI Motor recovery mechanism in a quadriplegic patient with locked-in syndrome
SO NEUROREHABILITATION
LA English
DT Article
DE Diffusion tensor imaging; locked-in syndrome; motor recovery; stroke; pons
ID diffusion tensor tractography; corona radiata infarct; corticospinal tract; pontine infarct; periinfarct reorganization; intracerebral hemorrhage; hemiparetic patient; brain; area
AB Locked-in syndrome (LIS) is a rare neurologic condition caused by bilateral pontine lesions. Quadriplegia is one of the most serious clinical manifestations in patients with LIS. However, little is known about the motor recovery mechanism of quadriplegia in patients with LIS. In the current study, we present with a quadriplegic patient with bilateral pontine infarcts, whose motor function appeared to be reorganized into the peri-infarct areas of the infarcted pons, as demonstrated by diffusion tensor tractography (DTT). A 60-year-old was diagnosed as LIS due to bilateral pontine infarcts 6 years ago. The patient presented with complete paralysis of all four extremities at onset. After slow motor recovery, the patient was able to move all joint muscles against gravity and demonstrated some fine motor activity at the time of DTT scanning (6 years after onset). Results of DTTs for the corticospinal tract (CST) in both hemispheres showed that the CSTs originated from the primary motor cortex, descended along the known CST pathway, and passed through lateral areas of infarcts in the pons. Therefore, motor function of the four extremities of this patient appears to have been recovered by the CST, which passed through the lateral areas to the pontine infarcts.
C1 [Kwon, Hyeok Gyu; Jang, Sung Ho] Yeungnam Univ, Dept Phys Med & Rehabil, Coll Med, Taegu 705717, South Korea.
RP Jang, SH (通讯作者)，Yeungnam Univ, Dept Phys Med & Rehabil, Coll Med, 317-1 Daemyungdong, Taegu 705717, South Korea.
EM strokerehab@hanmail.net
FU Korean Small & Medium Business Administration [SM 124161]
CR Ahn Y, 2006, NEUROREHABILITATION, V21, P233
   Behrens T, 2007, NEUROIMAGE, V34, P144, DOI 10.1016/j.neuroimage.2006.09.018
   Behrens T, 2003, NAT NEUROSCI, V6, P750, DOI 10.1038/nn1075
   Bruno M, 2009, PEDIATR NEUROL, V41, P237, DOI 10.1016/j.pediatrneurol.2009.05.001
   Casanova E, 2003, ARCH PHYS MED REHAB, V84, P862, DOI 10.1016/S0003-9993(03)00008-X
   Demeurisse G, 1980, EUR NEUROL, V19, P382, DOI 10.1159/000115178
   Ebinger G, 1985, INTENS CARE MED, V11, P218, DOI 10.1007/BF00272409
   Folstein M, 1975, J PSYCHIAT RES, V12, P189, DOI 10.1016/0022-3956(75)90026-6
   Hong J, 2010, NEURAL REGEN RES, V5, P1357, DOI 10.3969/j.issn.1673-5374.2010.17.014
   Hong J, 2010, NEUROIMAGE, V51, P952, DOI 10.1016/j.neuroimage.2010.02.063
   Jang S, 2009, J NEUROL NEUROSUR PS, V80, P243, DOI 10.1136/jnnp.2008.146571
   Jang S, 2006, RESTOR NEUROL NEUROS, V24, P65
   Jang S, 2010, NEURAL REGEN RES, V5, P1353, DOI 10.3969/j.issn.1673-5374.2010.17.013
   Jang S, 2009, NEURAL REGEN RES, V4, P668, DOI 10.3969/j.issn.1673-5374.2009.09.005
   Kim Y, 1994, J KOREAN ACAD REHAB, V18, P780
   Kwak S, 2010, EUR NEUROL, V63, P149, DOI 10.1159/000281108
   Kwon Y, 2010, EUR NEUROL, V64, P9, DOI 10.1159/000313976
   Kwon Y, 2007, NEUROREHABILITATION, V22, P105
   Mccusker E, 1982, ARCH NEUROL-CHICAGO, V39, P145, DOI 10.1001/archneur.1982.00510150015004
   Mori S, 1999, ANN NEUROL, V45, P265, DOI 10.1002/1531-8249(199902)45:2<265::AID-ANA21>3.0.CO;2-3
   Pannek K, 2009, J MAGN RESON IMAGING, V29, P529, DOI 10.1002/jmri.21627
   Richard I, 1995, PARAPLEGIA, V33, P640, DOI 10.1038/sc.1995.135
   Schaechter J, 2009, HUM BRAIN MAPP, V30, P3461, DOI 10.1002/hbm.20770
   Smith S, 2004, NEUROIMAGE, V23, P0, DOI 10.1016/j.neuroimage.2004.07.051
   Yang D, 2008, J COMPUT ASSIST TOMO, V32, P418, DOI 10.1097/RCT.0b013e31811eba4e
   Yeo S, 2010, EUR NEUROL, V63, P154, DOI 10.1159/000281900
   Yousry T, 1997, BRAIN, V120, P141, DOI 10.1093/brain/120.1.141
NR 27
TC 4
Z9 4
U1 0
U2 3
PU IOS PRESS
PI AMSTERDAM
PA NIEUWE HEMWEG 6B, 1013 BG AMSTERDAM, NETHERLANDS
SN 1053-8135
EI 
J9 NEUROREHABILITATION
PD JUN 15
PY 2012
VL 30
IS 2
BP 113
EP 117
DI 10.3233/NRE-2012-0734
PG 5
WC Clinical Neurology; Rehabilitation
SC Neurosciences & Neurology; Rehabilitation
GA 914KO
UT WOS:000301948900004
PM 22430576
ER

PT J
AU Kakuda, W.
   Abo, M.
   Momosaki, R.
   Yokoi, A.
   Fukuda, A.
   Ito, H.
   Tominaga, A.
   Umemori, T.
   Kameda, Y.
AF Kakuda, W
   Abo, M
   Momosaki, R
   Yokoi, A
   Fukuda, A
   Ito, H
   Tominaga, A
   Umemori, T
   Kameda, Y
TI Combined therapeutic application of botulinum toxin type A, low-frequency rTMS, and intensive occupational therapy for post-stroke spastic upper limb hemiparesis
SO EUROPEAN JOURNAL OF PHYSICAL AND REHABILITATION MEDICINE
LA English
DT Article
DE Stroke; Muscle spasticity; Rehabilitation; Paresis; Transcranial magnetic stimulation
ID transcranial magnetic stimulation; induced movement therapy; upper extremity function; motor function-test; controlled trial; stroke patient; reliability; limitation; management; ashworth
AB Background. For spastic upper limb hemiparesis after stroke, we developed triple-element protocol of botulinum toxin type A (BoNTA) injection, low-frequency repetitive transcranial magnetic stimulation (LF-rTMS), and intensive occupational therapy (OT). Aim. To investigate the safety and feasibility of the protocol. Design. A preliminary study. Setting. At a university hospital. Population. Fourteen post-stroke patients with spastic upper limb hemiparesis (mean age: 54.9 +/- 9.2 years, time after onset: 87.1 +/- 48.2 months, +/- SD). Methods. In all patients, BoNTA was injected into spastic muscles of the affected upper limb (maximum total dose: 240 units). Four weeks later, they were hospitalized to receive 22 sessions of 20-min LF-rTMS and 120-min intensive OT daily over 15 days. Motor function of the affected upper limb was evaluated mainly using Fugl-Meyer Assessment (FMA), Wolf Motor Function Test (WMFT), motor activity log (MAL), and the severity of spasticity was measured with modified Ashworth scale (MAS) at BoNTA injection, discharge and four weeks post-discharge. Results. All patients completed the protocol without any adverse effects. The FMA score and MAL scores, but not WMFT performance time, improved significantly at discharge. The MAS score of all examined muscles decreased significantly between BoNTA and discharge. The beneficial effect of the protocol on motor function and spasticity was almost maintained until four weeks after discharge. Conclusion. The protocol is safe and feasible, although further larger studies are needed to confirm its efficacy. Clinical Rehabilitation Impact. The protocol is a potentially useful neurorehabilitative approach for this patient population.
C1 [Abo, M.] Jikei Univ, Dept Rehabil Med, Sch Med, Minato Ku, Tokyo 1058461, Japan.
RP Abo, M (通讯作者)，Jikei Univ, Dept Rehabil Med, Sch Med, Minato Ku, 3-25-8 Nishi Shimbashi, Tokyo 1058461, Japan.
EM abo@jikei.ac.ip
FU Japan Society for the Promotion of Science
CR Bakheit A, 2004, J NEUROL NEUROSUR PS, V75, P1558, DOI 10.1136/jnnp.2003.035139
   Brashear A, 2002, NEW ENGL J MED, V347, P395, DOI 10.1056/NEJMoa011892
   Brin M, 1997, MUSCLE NERVE, V0, PS208
   Childers M, 2004, ARCH PHYS MED REHAB, V85, P1063, DOI 10.1016/j.apmr.2003.10.015
   Conchou F, 2009, HUM BRAIN MAPP, V30, P2542, DOI 10.1002/hbm.20690
   Corbetta D, 2010, EUR J PHYS REHAB MED, V46, P537
   Elovic E, 2008, ARCH PHYS MED REHAB, V89, P799, DOI 10.1016/j.apmr.2008.01.007
   Fregni F, 2006, STROKE, V37, P2115, DOI 10.1161/01.STR.0000231390.58967.6b
   Gladstone D, 2002, NEUROREHAB NEURAL RE, V16, P232, DOI 10.1177/154596802401105171
   Gregson J, 1999, ARCH PHYS MED REHAB, V80, P1013, DOI 10.1016/S0003-9993(99)90053-9
   Kaji R, 2010, CURR MED RES OPIN, V26, P1983, DOI 10.1185/03007995.2010.497103
   Kakuda W, 2011, PM&R, V3, P516, DOI 10.1016/j.pmrj.2011.02.015
   Kakuda W, 2010, INT J REHABIL RES, V33, P339, DOI 10.1097/MRR.0b013e32833cdf10
   Levy C, 2001, AM J PHYS MED REHAB, V80, P4, DOI 10.1097/00002060-200101000-00003
   Lin K, 2009, NEUROREHAB NEURAL RE, V23, P429, DOI 10.1177/1545968308331144
   Lundstrom E, 2008, EUR J NEUROL, V15, P533, DOI 10.1111/j.1468-1331.2008.02114.x
   Mansur C, 2005, NEUROLOGY, V64, P1802, DOI 10.1212/01.WNL.0000161839.38079.92
   Morris D, 2001, ARCH PHYS MED REHAB, V82, P750, DOI 10.1053/apmr.2001.23183
   Pandyan A, 1999, CLIN REHABIL, V13, P373, DOI 10.1191/026921599677595404
   Richardson D, 2000, J NEUROL NEUROSUR PS, V69, P499, DOI 10.1136/jnnp.69.4.499
   Shaw L, 2011, STROKE, V42, P1371, DOI 10.1161/STROKEAHA.110.582197
   Simon O, 2010, EUR J PHYS REHAB MED, V46, P401
   Simpson D, 2008, NEUROLOGY, V70, P1691, DOI 10.1212/01.wnl.0000311391.00944.c4
   Simpson D, 1996, NEUROLOGY, V46, P1306, DOI 10.1212/WNL.46.5.1306
   Smania N, 2010, EUR J PHYS REHAB MED, V46, P423
   Sun S, 2010, NEUROREHAB NEURAL RE, V24, P34, DOI 10.1177/1545968309341060
   Takeuchi N, 2005, STROKE, V36, P2681, DOI 10.1161/01.STR.0000189658.51972.34
   Van DLJ, 2004, STROKE, V35, P1410, DOI 10.1161/01.STR.0000126900.24964.7e
   Van DLJ, 1999, STROKE, V30, P2369, DOI 10.1161/01.STR.30.11.2369
   Ward A, 2005, J REHABIL MED, V37, P252, DOI 10.1080/16501970510027312
   Wassermann E, 1998, EVOKED POTENTIAL, V108, P1, DOI 10.1016/S0168-5597(97)00096-8
   Welmer A, 2006, CEREBROVASC DIS, V21, P247, DOI 10.1159/000091222
   Wissel J, 2009, J REHABIL MED, V41, P13, DOI 10.2340/16501977-0303
   Wolf S, 2006, JAMA-J AM MED ASSOC, V296, P2095, DOI 10.1001/jama.296.17.2095
NR 34
TC 14
Z9 16
U1 0
U2 12
PU EDIZIONI MINERVA MEDICA
PI TURIN
PA CORSO BRAMANTE 83-85 INT JOURNALS DEPT., 10126 TURIN, ITALY
SN 1973-9087
EI 
J9 EUR J PHYS REHAB MED
PD MAR 15
PY 2012
VL 48
IS 1
BP 47
EP 55
DI 
PG 9
WC Rehabilitation
SC Rehabilitation
GA 944VT
UT WOS:000304232600006
PM 22071503
ER

PT J
AU Salem, Yasser
   Gropack, SJ
   Coffin, Dale
   Godwin, EM
AF Salem, Yasser
   Gropack, Stacy
   Coffin, Dale
   Godwin, Ellen
TI Effectiveness of a low-cost virtual reality system for children with developmental delay: a preliminary randomised single-blind controlled trial
SO PHYSIOTHERAPY
LA English
DT Article
DE Wii gaming system; Virtual reality; Children with developmental delay
ID deficit hyperactivity disorder; motor function measure; wii remote controller; cerebral-palsy; stroke rehabilitation; energy-expenditure; young-adult; people; technology; disease
AB Objectives Physical and occupational therapists have started to use the Nintendo Wii (TM) gaming system with adults and children as part of their regular treatment. Despite the growing use of the Wii and trend towards evidence-based practice, limited evidence is available on the effectiveness of virtual reality using the Wii for children with developmental delay. The purpose of this study was to determine the feasibility and preliminary effectiveness of a low-cost gaming system for young children with developmental delay. Study design Single-blind, randomised controlled trial. Participants and setting Forty children with developmental delay (age 39 to 58 months) who attended a segregated or integrated preschool participated in this study. All children's parents read and signed an informed consent form approved by the institutional review board. Children were assigned at random to an experimental (Wii) group (n = 20) or a control group (n = 20). Intervention Two weekly sessions for 10 weeks using Nintendo Wii Sports (TM) and Nintendo Wii Fit (TM), including balance, strength training and aerobics games. Main outcome measures Participants were evaluated 1 week before and 1 week after the programme by a blinded investigator. Primary outcomes were gait speed, timed up and go test, single leg stance test, five-times-sit-to-stand test, timed up and down stairs test, 2-minute walk test and grip strength. The Gross Motor Function Measure (GMFM) was used to assess gross motor skills. Results The two groups were homogenous regarding all parameters at baseline. The Wii training was feasible and enjoyable for those in the experimental group. There were no adverse effects or injuries reported over 267 training sessions. Comparison of groups following the intervention indicated that the experimental group showed significant improvements compared with the control group in single leg stance test {mean difference 1.03 [standard deviation (SD) 1.7], 95% confidence interval (CI) 0.2 to 1.9; P = 0.017}, right grip strength [mean difference 1.11 (SD 1.84), 95% CI 0.15 to 2.06; P = 0.024] and left grip strength [mean difference 0.90 (SD 1.67), 95% CI 0.03 to 1.77; P = 0.043]. Although changes in other outcome measures were not significant between the study groups, there were trends towards greater improvements in the experimental group compared with the control group. Conclusion This study supports use of the Wii as a feasible, safe and potentially effective therapeutic tool to augment the rehabilitation of young children with developmental delay. The potential application of the Wii to increase the intensity of therapy or as a rehabilitation tool in children's homes and rural settings is an area worthy of investigation. The promising results of this study suggest that further studies are warranted to validate the potential benefits of a low-cost commercially available gaming system as a treatment strategy to supplement rehabilitation of children with disabilities. (C) 2012 Chartered Society of Physiotherapy. Published by Elsevier Ltd. All rights reserved.
C1 [Salem, Yasser; Gropack, Stacy Jaffee] Long Isl Univ, Div Phys Therapy, Brooklyn, NY USA.
   [Coffin, Dale] Hosp Clinic Home Ctr Instruct Corp, ACE PreSch ACE Head Start, Brooklyn, NY USA.
   [Godwin, Ellen M.] Suny Downstate Med Ctr, Human Performance Lab, Brooklyn, NY 11203 USA.
   [Salem, Yasser] Fac Physiotherapy, Cairo, Egypt.
RP Salem, Y (通讯作者)，Univ N Texas, Hlth Sci Ctr, Dept Phys Therapy, Ft Worth, TX 76107 USA.
EM yasser.salem@unthsc.edu
FU School of Health Professions, Long Island University, Brooklyn Campus; Long Island University Worksite Wellness Institute Grant
CR Abdelrahman S, 2010, WORLD APPL SCI J, V10, P254
   Anderson F, 2010, STUD HEALTH TECHNOL, V154, P229, DOI 10.3233/978-1-60750-561-7-229
   Bartlett D, 2002, PHYS THER, V82, P237, DOI 10.1093/ptj/82.3.237
   Bjornson KF, 1998, PHYSICAL AND OCCUPATIONAL THERAPY IN PEDIATRICS, V18, P51, DOI 10.1300/J006v18n02_03
   Bouisset S, 2008, NEUROPHYSIOL CLIN, V38, P345, DOI 10.1016/j.neucli.2008.10.001
   Boyd R, 1999, DEV MED CHILD NEUROL, V41, P676, DOI 10.1017/S0012162299001395
   Chen Y, 2007, PHYS THER, V87, P1441, DOI 10.2522/ptj.20060062
   Deutsch J, 2008, PHYS THER, V88, P1196, DOI 10.2522/ptj.20080062
   Eisenzopt L, 2010, BRAIN INJURY, V24, P53
   Eley K, 2010, NEW ENGL J MED, V362, P473, DOI 10.1056/NEJMc0909544
   Finch E, 2002, PHYS REHABILITATION, V0, P0
   Graves L, 2010, J PHYS ACT HEALTH, V7, P393, DOI 10.1123/jpah.7.3.393
   Habib Z, 1999, PEDIAT PHYS THER, V11, P73, DOI 10.1097/00001577-199901120-00004
   Habib Z, 1998, PEDIATR PHYS THER, V10, P101, DOI 10.1097/00001577-199801030-00003
   Hurkmans H, 2010, ARCH PHYS MED REHAB, V91, P1577, DOI 10.1016/j.apmr.2010.07.216
   Kirk M, 2011, ADAPT PHYS ACT Q, V28, P210, DOI 10.1123/apaq.28.3.210
   Macfarlane TS, 2008, PEDIATR PHYS THER, V20, P128, DOI 10.1097/PEP.0b013e318172432d
   Miller S, 2003, CYBERPSYCHOL BEHAV, V6, P623, DOI 10.1089/109493103322725397
   Muller M, 2007, EXP BRAIN RES, V183, P447, DOI 10.1007/s00221-007-1065-2
   Penko A, 2010, ANN BEHAV MED, V39, P162, DOI 10.1007/s12160-010-9164-x
   Pirpiris M, 2003, J PEDIATR ORTHOPED, V23, P302, DOI 10.1097/00004694-200305000-00006
   Podsiadlo D, 1991, J AM GERIATR SOC, V39, P142, DOI 10.1111/j.1532-5415.1991.tb01616.x
   Rizzo A, 2005, PRESENCE-TELEOP VIRT, V14, P119, DOI 10.1162/1054746053967094
   Russell D, 1994, PHYS THER, V74, P630, DOI 10.1093/ptj/74.7.630
   Russell D, 1989, DEV MED CHILD NEUROL, V31, P341
   Russell D, 2000, PHYS THER, V80, P873, DOI 10.1093/ptj/80.9.873
   Russell D, 2002, CLIN DEV MED, V0, P0
   Saposnik G, 2010, INT J STROKE, V5, P47, DOI 10.1111/j.1747-4949.2009.00404.x
   Shih C, 2011, RES DEV DISABIL, V32, P2005, DOI 10.1016/j.ridd.2011.04.008
   Shih C, 2011, RES DEV DISABIL, V32, P1631, DOI 10.1016/j.ridd.2011.02.014
   Shih C, 2010, RES DEV DISABIL, V31, P936, DOI 10.1016/j.ridd.2010.03.004
   Solway S, 2001, CHEST, V119, P256, DOI 10.1378/chest.119.1.256
   Szturm T, 2011, PHYS THER, V91, P1449, DOI 10.2522/ptj.20090205
   Teasell R, 2009, TOP STROKE REHABIL, V16, P44, DOI 10.1310/tsr1601-44
   Wang M, 2011, NEUROEPIDEMIOLOGY, V36, P2, DOI 10.1159/000320847
   Whitney S, 2005, PHYS THER, V85, P1034, DOI 10.1093/ptj/85.10.1034
   Williams E, 2005, DEV MED CHILD NEUROL, V47, P518, DOI 10.1017/S0012162205001027
   Wuang Y, 2011, RES DEV DISABIL, V32, P312, DOI 10.1016/j.ridd.2010.10.002
   Yen C, 2011, PHYS THER, V91, P862, DOI 10.2522/ptj.20100050
   You S, 2005, DEV MED CHILD NEUROL, V47, P628, DOI 10.1017/S0012162205001234
   Zaino CA, 2004, PEDIATR PHYS THER, V16, P90, DOI 10.1097/01.PEP.0000127564.08922.6A
   Zumbrunn T, 2011, GAIT POSTURE, V34, P174, DOI 10.1016/j.gaitpost.2011.04.005
NR 42
TC 78
Z9 79
U1 5
U2 82
PU ELSEVIER SCI LTD
PI OXFORD
PA THE BOULEVARD, LANGFORD LANE, KIDLINGTON, OXFORD OX5 1GB, OXON, ENGLAND
SN 0031-9406
EI 
J9 PHYSIOTHERAPY
PD SEP 15
PY 2012
VL 98
IS 3
BP 189
EP 195
DI 10.1016/j.physio.2012.06.003
PG 7
WC Rehabilitation
SC Rehabilitation
GA 994SE
UT WOS:000307951000003
PM 22898574
ER

PT J
AU Ru, Theodor
   Schlaug, Gottfried
   Lindenberg, Robert
AF Ru, Theodor
   Schlaug, Gottfried
   Lindenberg, Robert
TI Compensatory role of the cortico-rubro-spinal tract in motor recovery after stroke
SO NEUROLOGY
LA English
DT Article
ID upper extremity function; pyramidal tract; functional organization; cerebral hemisphere; capsular stroke; white-matter; brain-injury; red nucleus; diffusion; tractography
AB Objectives: Studies on nonhuman primates have demonstrated that the cortico-rubro-spinal system can compensate for damage to the pyramidal tract (PT). In humans, so-called alternate motor fibers (aMF), which may comprise the cortico-rubro-spinal tract, have been suggested to play a similar role in motor recovery after stroke. Using diffusion tensor imaging, we examined PT and aMF in the context of human motor recovery by relating their microstructural properties to functional outcome in chronic stroke patients. Methods: PT and aMF were reconstructed based on their origins in primary motor, dorsal premotor, and supplementary motor cortices in 18 patients and 10 healthy controls. The patients' degree of motor recovery was assessed using the Wolf Motor Function Test (WMFT). Results: Compared to controls, fractional anisotropy (FA) was lower along ipsilesional PT and aMF in chronic stroke patients, but clusters of higher FA were found bilaterally in aMF within the vicinity of the red nuclei. FA along ipsilesional PT and aMF and within the red nuclei correlated significantly with WMFT scores. Probabilistic connectivity of aMF originating from ipsilesional primary motor cortex was higher in patients, whereas the ipsilesional PT exhibited lower connectivity compared to controls. Conclusions: The strong correlations observed between microstructural properties of bilateral red nuclei and the level of motor function in chronic stroke patients indicate possible remodeling during recovery. Our results shed light on the role of different corticofugal motor tracts, and highlight a compensatory function of the cortico-rubro-spinal system which may be used as a target in future restorative treatments. Neurology (R) 2012;79:515-522
C1 [Ru, Theodor; Schlaug, Gottfried; Lindenberg, Robert] Harvard Univ, Beth Israel Deaconess Med Ctr, Sch Med, Dept Neurol,Neuroimaging & Stroke Recovery Labs, Boston, MA 02215 USA.
   [Ru, Theodor] Bonn Univ Hosp, Dept Epileptol, Bonn, Germany.
   [Lindenberg, Robert] Charite, Dept Neurol, D-13353 Berlin, Germany.
RP Lindenberg, R (通讯作者)，Harvard Univ, Beth Israel Deaconess Med Ctr, Sch Med, Dept Neurol,Neuroimaging & Stroke Recovery Labs, Boston, MA 02215 USA.
EM gschlaug@bidmc.harvard.edu; robert.lindenberg@charite.de
FU NIH [NS045049, DC008796]; Mary Crown and William Ellis Foundation; Rosalyn and Richard Slifka Family Foundation; CIMIT; NATIONAL INSTITUTE OF NEUROLOGICAL DISORDERS AND STROKE [R01NS045049] Funding Source: NIH RePORTER; NATIONAL INSTITUTE ON DEAFNESS AND OTHER COMMUNICATION DISORDERS [R01DC008796] Funding Source: NIH RePORTER
CR Beaulieu C, 2002, NMR BIOMED, V15, P435, DOI 10.1002/nbm.782
   Behrens T, 2007, NEUROIMAGE, V34, P144, DOI 10.1016/j.neuroimage.2006.09.018
   Behrens T, 2003, MAGN RESON MED, V50, P1077, DOI 10.1002/mrm.10609
   Belhaj-saif A, 2000, J NEUROPHYSIOL, V83, P3147, DOI 10.1152/jn.2000.83.5.3147
   Buffon F, 2005, J CEREBR BLOOD F MET, V25, P641, DOI 10.1038/sj.jcbfm.9600054
   Canedo A, 1997, PROG NEUROBIOL, V51, P287, DOI 10.1016/S0301-0082(96)00058-5
   Concha L, 2006, NEUROIMAGE, V32, P1090, DOI 10.1016/j.neuroimage.2006.04.187
   Dancause N, 2005, J NEUROSCI, V25, P10167, DOI 10.1523/JNEUROSCI.3256-05.2005
   Fries W, 1993, BRAIN, V116, P369, DOI 10.1093/brain/116.2.369
   Fries W, 1991, ANN NEUROL, V29, P646, DOI 10.1002/ana.410290612
   Geyer S, 2000, ANAT EMBRYOL, V202, P443, DOI 10.1007/s004290000127
   Heiervang E, 2006, NEUROIMAGE, V33, P867, DOI 10.1016/j.neuroimage.2006.07.037
   Jenkinson M, 2001, MED IMAGE ANAL, V5, P143, DOI 10.1016/S1361-8415(01)00036-6
   Johansen-berg H, 2009, ANNU REV NEUROSCI, V32, P75, DOI 10.1146/annurev.neuro.051508.135735
   Kamali A, 2010, J MAGN RESON IMAGING, V32, P809, DOI 10.1002/jmri.22330
   Lang C, 2003, J NEUROPHYSIOL, V90, P1160, DOI 10.1152/jn.00130.2003
   Lawrence D, 1968, BRAIN, V91, P15, DOI 10.1093/brain/91.1.15
   Lawrence D, 1968, BRAIN, V91, P1, DOI 10.1093/brain/91.1.1
   Lehericy S, 2004, CEREB CORTEX, V14, P1302, DOI 10.1093/cercor/bhh091
   Lindenberg R, 2010, NEUROLOGY, V74, P280, DOI 10.1212/WNL.0b013e3181ccc6d9
   Morris D, 2001, ARCH PHYS MED REHAB, V82, P750, DOI 10.1053/apmr.2001.23183
   Newton J, 2006, BRAIN, V129, P1844, DOI 10.1093/brain/awl106
   Nichols T, 2002, HUM BRAIN MAPP, V15, P1, DOI 10.1002/hbm.1058
   Pal D, 2011, J CLIN NEUROSCI, V18, P193, DOI 10.1016/j.jocn.2010.05.033
   Pfefferbaum A, 2010, NEUROBIOL AGING, V31, P482, DOI 10.1016/j.neurobiolaging.2008.04.013
   Schaechter J, 2009, HUM BRAIN MAPP, V30, P3461, DOI 10.1002/hbm.20770
   Schlaug G, 1996, NEUROREPORT, V7, P879, DOI 10.1097/00001756-199603220-00009
   Scholz J, 2009, NAT NEUROSCI, V12, P1370, DOI 10.1038/nn.2412
   Sidaros A, 2008, BRAIN, V131, P559, DOI 10.1093/brain/awm294
   Smith S, 2002, HUM BRAIN MAPP, V17, P143, DOI 10.1002/hbm.10062
   Smith S, 2009, NEUROIMAGE, V44, P83, DOI 10.1016/j.neuroimage.2008.03.061
   Stinear C, 2007, BRAIN, V130, P170, DOI 10.1093/brain/awl333
   Thomalla G, 2004, NEUROIMAGE, V22, P1767, DOI 10.1016/j.neuroimage.2004.03.041
   Wakana S, 2007, NEUROIMAGE, V36, P630, DOI 10.1016/j.neuroimage.2007.02.049
   Wenzelburger R, 2005, BRAIN, V128, P64, DOI 10.1093/brain/awh317
   Werring D, 2000, J NEUROL NEUROSUR PS, V69, P269, DOI 10.1136/jnnp.69.2.269
   Wolf S, 2006, JAMA-J AM MED ASSOC, V296, P2095, DOI 10.1001/jama.296.17.2095
   Yeo S, 2010, NEUROREHABILITATION, V27, P373, DOI 10.3233/NRE-2010-0622
   Zgraggen W, 2000, J NEUROSCI, V20, P6561, DOI 10.1523/JNEUROSCI.20-17-06561.2000
   Zarei M, 2007, J MAGN RESON IMAGING, V25, P48, DOI 10.1002/jmri.20810
NR 40
TC 70
Z9 79
U1 0
U2 2
PU LIPPINCOTT WILLIAMS & WILKINS
PI PHILADELPHIA
PA 530 WALNUT ST, PHILADELPHIA, PA 19106-3621 USA
SN 0028-3878
EI 
J9 NEUROLOGY
PD AUG 15
PY 2012
VL 79
IS 6
BP 515
EP 522
DI 10.1212/WNL.0b013e31826356e8
PG 8
WC Clinical Neurology
SC Neurosciences & Neurology
GA 987ZW
UT WOS:000307458800010
ER

PT J
AU Oron, Amir
   Oron, Uri
   Streeter, Jackson
   De taboada, Luis
   Alexandrovich, Alexander
   Trembovler, Victoria
   Shohami, Esther
AF Oron, Amir
   Oron, Uri
   Streeter, Jackson
   De taboada, Luis
   Alexandrovich, Alexander
   Trembovler, Victoria
   Shohami, Esther
TI Near Infrared Transcranial Laser Therapy Applied at Various Modes to Mice following Traumatic Brain Injury Significantly Reduces Long-Term Neurological Deficits
SO JOURNAL OF NEUROTRAUMA
LA English
DT Article
DE low-level laser therapy; magnetic resonance imaging; mice; motor function; pulsed laser; traumatic brain injury
ID closed-head injury; myocardial-infarction; embolic stroke; light therapy; irradiation; safety; rat; mechanism; protein; motor
AB Near-infrared transcranial laser therapy (TLT) has been found to modulate various biological processes including traumatic brain injury (TBI). Following TBI in mice, in this study we assessed the possibility of various near-infrared TLT modes (pulsed versus continuous) in producing a beneficial effect on the long-term neurobehavioral outcome and brain lesions of these mice. TBI was induced by a weight-drop device, and neurobehavioral function was assessed from 1 h to 56 days post-trauma using the Neurological Severity Score (NSS). The extent of recovery is expressed as the difference in NSS (dNSS), the difference between the initial score and that at any other later time point. An 808-nm Ga-Al-As diode laser was employed transcranially 4, 6, or 8h post-trauma to illuminate the entire cortex of the brain. Mice were divided into several groups of 6-8 mice: one control group that received a sham treatment and experimental groups that received either TLT continuous wave (CW) or pulsed wave (PW) mode transcranially. MRI was taken prior to sacrifice at 56 days post-injury. From 5-28 days post-TBI, the NSS of the laser-treated mice were significantly lower (p<0.05) than those of the non-laser-treated control mice. The percentage of surviving mice that demonstrated full recovery at 56 days post-CHI (NSS=0, as in intact mice) was the highest (63%) in the group that had received TLT in the PW mode at 100 Hz. In addition, magnetic resonance imaging (MRI) analysis demonstrated significantly smaller infarct lesion volumes in laser-treated mice compared to controls. Our data suggest that non-invasive TLT of mice post-TBI provides a significant long-term functional neurological benefit, and that the pulsed laser mode at 100 Hz is the preferred mode for such treatment.
C1 [Oron, Amir] Kaplan Med Ctr, Dept Hand Surg, Rehovot, Israel.
   [Oron, Uri; Streeter, Jackson; De Taboada, Luis] PhotoThera Inc, Carlsbad, CA USA.
   [Alexandrovich, Alexander; Trembovler, Victoria; Shohami, Esther] Hebrew Univ Jerusalem, Sch Pharm, Dept Pharmacol, IL-91120 Jerusalem, Israel.
RP Oron, U (通讯作者)，Tel Aviv Univ, Fac Life Sci, Dept Zool, IL-69978 Tel Aviv, Israel.
EM oronu@post.tau.ac.il
CR Anders J, 2004, NEUROL RES, V26, P233, DOI 10.1179/016164104225013914
   Avni D, 2005, PHOTOMED LASER SURG, V23, P273, DOI 10.1089/pho.2005.23.273
   Beni-adani L, 2001, J PHARMACOL EXP THER, V296, P57
   Chen Y, 1996, J NEUROTRAUM, V13, P557, DOI 10.1089/neu.1996.13.557
   Conlan M, 1996, J CLIN PERIODONTOL, V23, P492, DOI 10.1111/j.1600-051X.1996.tb00580.x
   Detaboada L, 2006, LASER SURG MED, V38, P70, DOI 10.1002/lsm.20256
   Flierl M, 2009, NAT PROTOC, V4, P1328, DOI 10.1038/nprot.2009.148
   Hashmi J, 2010, LASER SURG MED, V42, P450, DOI 10.1002/lsm.20950
   Ilic S, 2006, PHOTOMED LASER SURG, V24, P458, DOI 10.1089/pho.2006.24.458
   Karu T, 2007, 10 LECT BASIC SCI LA, V0, P0
   Lampl Y, 2007, STROKE, V38, P1843, DOI 10.1161/STROKEAHA.106.478230
   Lapchak P, 2007, NEUROSCIENCE, V148, P907, DOI 10.1016/j.neuroscience.2007.07.002
   Lapchak P, 2004, STROKE, V35, P1985, DOI 10.1161/01.STR.0000131808.69640.b7
   Lapchak P, 2008, STROKE, V39, P3073, DOI 10.1161/STROKEAHA.108.516393
   Lapchak P, 2010, BRAIN RES, V1306, P100, DOI 10.1016/j.brainres.2009.10.022
   Leker R, 2002, BRAIN RES REV, V39, P55, DOI 10.1016/S0165-0173(02)00157-1
   Mautes A, 2001, J MOL NEUROSCI, V16, P33, DOI 10.1385/JMN:16:1:33
   Mccarthy T, 2010, PHOTOMED LASER SURG, V28, P663, DOI 10.1089/pho.2009.2581
   Mcfaddaen L, 2011, J NEUROTRAUM, V28, P2821
   Oron A, 2007, J NEUROTRAUM, V24, P651, DOI 10.1089/neu.2006.0198
   Oron A, 2006, STROKE, V37, P2620, DOI 10.1161/01.STR.0000242775.14642.b8
   Oron U, 2001, LASER SURG MED, V28, P204, DOI 10.1002/lsm.1039
   Oron U, 2001, CIRCULATION, V103, P296
   Oron U, 2006, PHOTOMED LASER SURG, V24, P111, DOI 10.1089/pho.2006.24.111
   Shefer G, 2002, J CELL SCI, V115, P1461
   Stemer AB, 2010, CURR CARDIOL REP, V12, P29, DOI 10.1007/s11886-009-0071-3
   Streeter J, 2004, MITOCHONDRION, V4, P569, DOI 10.1016/j.mito.2004.07.037
   Tsenter J, 2008, J NEUROTRAUM, V25, P324, DOI 10.1089/neu.2007.0452
   Winson J, 1972, BEHAV BIOL, V7, P479, DOI 10.1016/S0091-6773(72)80210-4
   Wong-riley M, 2005, J BIOL CHEM, V280, P4761, DOI 10.1074/jbc.M409650200
   Yaakobi T, 2001, J APPL PHYSIOL, V90, P2411, DOI 10.1152/jappl.2001.90.6.2411
   Yatsiv I, 2002, J CEREBR BLOOD F MET, V22, P971, DOI 10.1097/00004647-200208000-00008
   Zivin J, 2009, STROKE, V40, P1359, DOI 10.1161/STROKEAHA.109.547547
NR 33
TC 39
Z9 42
U1 0
U2 6
PU MARY ANN LIEBERT, INC
PI NEW ROCHELLE
PA 140 HUGUENOT STREET, 3RD FL, NEW ROCHELLE, NY 10801 USA
SN 0897-7151
EI 
J9 J NEUROTRAUM
PD JAN 20
PY 2012
VL 29
IS 2
BP 401
EP 407
DI 10.1089/neu.2011.2062
PG 7
WC Critical Care Medicine; Clinical Neurology; Neurosciences
SC General & Internal Medicine; Neurosciences & Neurology
GA 885SO
UT WOS:000299801300019
PM 22040267
ER

PT J
AU Zheng, Wenjun
AF Zheng, Wenjun
TI Coarse-grained modeling of the structural states and transition underlying the powerstroke of dynein motor domain
SO JOURNAL OF CHEMICAL PHYSICS
LA English
DT Article
ID elastic-network model; microtubule-binding domain; dictyostelium cytoplasmic dynein; intermediate-chain binding; beta-heavy chain; aaa plus ring; molecular motor; energy transduction; nucleotide-binding; force generation
AB This study aims to model a minimal dynein motor domain capable of motor function, which consists of the linker domain, six AAA+ modules (AAA1-AAA6), coiled coil stalk, and C-terminus domain. To this end, we have used the newly solved X-ray structures of dynein motor domain to perform a coarse-grained modeling of dynein's post-and pre-powerstroke conformation and the conformational transition between them. First, we have used normal mode analysis to identify a single normal mode that captures the coupled motions of AAA1-AAA2 closing and linker domain rotation, which enables the ATP-driven recovery stroke of dynein. Second, based on the post-powerstroke conformation solved crystallographically, we have modeled dynein's pre-powerstroke conformation by computationally inducing AAA1-AAA2 closing and sliding of coiled coil stalk, and the resulting model features a linker domain near the pre-powerstroke position and a slightly tilted stalk. Third, we have modeled the conformational transition from pre- to post-powerstroke conformation, which predicts a clear sequence of structural events that couple microtubule binding, powerstroke and product release, and supports a signaling path from stalk to AAA1 via AAA3 and AAA4. Finally, we have found that a closed AAA3-AAA4 interface (compatible with nucleotide binding) is essential to the mechanochemical coupling in dynein. Our modeling not only offers unprecedented structural insights to the motor function of dynein as described by past single-molecule, fluorescence resonance energy transfer, and electron microscopy studies, but also provides new predictions for future experiments to test. (C) 2012 American Institute of Physics. [http://dx.doi.org/10.1063/1.4704661]
C1 SUNY Buffalo, Dept Phys, Buffalo, NY 14260 USA.
RP Zheng, WJ (通讯作者)，SUNY Buffalo, Dept Phys, Buffalo, NY 14260 USA.
EM wjzheng@buffalo.edu
FU American Heart Association [0835292N]; National Science Foundation [0952736]
CR Atilgan A, 2001, BIOPHYS J, V80, P505, DOI 10.1016/S0006-3495(01)76033-X
   Bahar I, 2005, CURR OPIN STRUC BIOL, V15, P586, DOI 10.1016/j.sbi.2005.08.007
   Burgess S, 2003, NATURE, V421, P715, DOI 10.1038/nature01377
   Carter A, 2011, SCIENCE, V331, P1159, DOI 10.1126/science.1202393
   Carter A, 2010, BIOCHEM CELL BIOL, V88, P15, DOI 10.1139/O09-127
   Carter A, 2008, SCIENCE, V322, P1691, DOI 10.1126/science.1164424
   Cecchini M, 2008, PLOS COMPUT BIOL, V4, P0, DOI 10.1371/journal.pcbi.1000129
   Cho C, 2008, J BIOL CHEM, V283, P25839, DOI 10.1074/jbc.M802951200
   Dibella L, 2001, INT REV CYTOL, V210, P227
   Fischer S, 2005, P NATL ACAD SCI USA, V102, P6873, DOI 10.1073/pnas.0408784102
   Gee M, 1997, NATURE, V390, P636, DOI 10.1038/37663
   Gennerich A, 2007, CELL, V131, P952, DOI 10.1016/j.cell.2007.10.016
   Gibbons I, 2005, J BIOL CHEM, V280, P23960, DOI 10.1074/jbc.M501636200
   Gibbons I, 1965, SCIENCE, V149, P424, DOI 10.1126/science.149.3682.424
   Gibbons I, 1991, NATURE, V352, P640, DOI 10.1038/352640a0
   Habura A, 1999, J BIOL CHEM, V274, P15447, DOI 10.1074/jbc.274.22.15447
   Hafner J, 2010, J CHEM PHYS, V132, P0, DOI 10.1063/1.3288503
   Hinsen K, 1998, PROTEINS, V33, P417, DOI 10.1002/(SICI)1097-0134(19981115)33:3<417::AID-PROT10>3.0.CO;2-8
   Holzbaur E, 1989, BIOCHEMISTRY-US, V28, P5577, DOI 10.1021/bi00439a036
   Holzbaur E, 1989, BIOCHEMISTRY-US, V28, P7010, DOI 10.1021/bi00443a034
   Hook P, 2005, J BIOL CHEM, V280, P33045, DOI 10.1074/jbc.M504693200
   Imamula K, 2007, P NATL ACAD SCI USA, V104, P16134, DOI 10.1073/pnas.0702370104
   Johnson K, 1985, ANNU REV BIOPHYS BIO, V14, P161, DOI 10.1146/annurev.bb.14.060185.001113
   Karki S, 1999, CURR OPIN CELL BIOL, V11, P45, DOI 10.1016/S0955-0674(99)80006-4
   Kon T, 2005, NAT STRUCT MOL BIOL, V12, P513, DOI 10.1038/nsmb930
   Kon T, 2004, BIOCHEMISTRY-US, V43, P11266, DOI 10.1021/bi048985a
   Kon T, 2011, NAT STRUCT MOL BIOL, V18, P638, DOI 10.1038/nsmb.2074
   Kon T, 2009, NAT STRUCT MOL BIOL, V16, P325, DOI 10.1038/nsmb.1555
   Krebs W, 2002, PROTEINS, V48, P682, DOI 10.1002/prot.10168
   Li G, 2004, BIOPHYS J, V86, P743, DOI 10.1016/S0006-3495(04)74152-1
   Ming D, 2005, PHYS REV LETT, V95, P0, DOI 10.1103/PhysRevLett.95.198103
   Mizuno N, 2007, P NATL ACAD SCI USA, V104, P20832, DOI 10.1073/pnas.0710406105
   Mocz G, 1996, BIOCHEMISTRY-US, V35, P9204, DOI 10.1021/bi960662u
   Mogami T, 2007, J BIOL CHEM, V282, P21639, DOI 10.1074/jbc.M701914200
   Navizet I, 2004, PROTEINS, V54, P384, DOI 10.1002/prot.10476
   Neuwald A, 1999, GENOME RES, V9, P27
   Nishiura M, 2004, J BIOL CHEM, V279, P22799, DOI 10.1074/jbc.M313362200
   Numata N, 2008, BIOCHEM SOC T, V36, P131, DOI 10.1042/BST0360131
   Ogawa K, 1991, NATURE, V352, P643, DOI 10.1038/352643a0
   Reck-peterson S, 2006, CELL, V126, P335, DOI 10.1016/j.cell.2006.05.046
   Reck-peterson S, 2004, P NATL ACAD SCI USA, V101, P14305, DOI 10.1073/pnas.0404506101
   Roberts A, 2009, CELL, V136, P485, DOI 10.1016/j.cell.2008.11.049
   Samso M, 1998, J MOL BIOL, V276, P927, DOI 10.1006/jmbi.1997.1584
   Serohijos A, 2006, P NATL ACAD SCI USA, V103, P18540, DOI 10.1073/pnas.0602867103
   Serohijos A, 2009, PHYS CHEM CHEM PHYS, V11, P4840, DOI 10.1039/b902028d
   Shima T, 2006, P NATL ACAD SCI USA, V103, P17736, DOI 10.1073/pnas.0606794103
   Shima T, 2006, J STRUCT BIOL, V156, P182, DOI 10.1016/j.jsb.2006.03.014
   Shiroguchi K, 2001, CELL MOTIL CYTOSKEL, V49, P189, DOI 10.1002/cm.1032
   Silvanovich A, 2003, MOL BIOL CELL, V14, P1355, DOI 10.1091/mbc.E02-10-0675
   Takahashi Y, 2004, P NATL ACAD SCI USA, V101, P12865, DOI 10.1073/pnas.0403429101
   Tama F, 2005, J MOL BIOL, V345, P837, DOI 10.1016/j.jmb.2004.10.084
   Tama F, 2001, PROTEIN ENG, V14, P1, DOI 10.1093/protein/14.1.1
   Tama F, 2006, ANNU REV BIOPH BIOM, V35, P115, DOI 10.1146/annurev.biophys.35.040405.102010
   Tekpinar M, 2010, PROTEINS, V78, P2469, DOI 10.1002/prot.22755
   Tirion M, 1996, PHYS REV LETT, V77, P1905, DOI 10.1103/PhysRevLett.77.1905
   Tozzini V, 2005, CURR OPIN STRUC BIOL, V15, P144, DOI 10.1016/j.sbi.2005.02.005
   Tsygankov D, 2009, J CHEM PHYS, V130, P0, DOI 10.1063/1.3050098
   Tynan S, 2000, J BIOL CHEM, V275, P32769, DOI 10.1074/jbc.M001537200
   Ueno H, 2008, P NATL ACAD SCI USA, V105, P19702, DOI 10.1073/pnas.0808194105
   Vale R, 2003, CELL, V112, P467, DOI 10.1016/S0092-8674(03)00111-9
   Vale R, 2000, J CELL BIOL, V150, P0, DOI 10.1083/jcb.150.1.F13
   Vallee R, 2004, J NEUROBIOL, V58, P189, DOI 10.1002/neu.10314
   Wang H, 1998, NATURE, V396, P279, DOI 10.1038/24409
   Yu H, 2007, PLOS COMPUT BIOL, V3, P214, DOI 10.1371/journal.pcbi.0030023
   Zheng W, 2007, PROTEINS, V69, P43, DOI 10.1002/prot.21465
   Zheng W, 2007, PROTEINS, V67, P886, DOI 10.1002/prot.21326
   Zheng W, 2011, PROTEINS, V79, P2291, DOI 10.1002/prot.23055
   Zheng W, 2010, PROTEINS, V78, P638, DOI 10.1002/prot.22594
   Zheng W, 2009, BMC STRUCT BIOL, V9, P0, DOI 10.1186/1472-6807-9-45
   Zheng W, 2009, BIOPHYS J, V96, P2128, DOI 10.1016/j.bpj.2008.12.3897
   Zheng W, 2006, P NATL ACAD SCI USA, V103, P7664, DOI 10.1073/pnas.0510426103
   Zheng W, 2005, BIOPHYS J, V89, P167, DOI 10.1529/biophysj.105.063305
   Zheng W, 2005, J MOL BIOL, V346, P745, DOI 10.1016/j.jmb.2004.12.020
   Zheng W, 2003, P NATL ACAD SCI USA, V100, P13253, DOI 10.1073/pnas.2235686100
   Zhu F, 2009, BIOPHYS J, V97, P2456, DOI 10.1016/j.bpj.2009.08.020
NR 75
TC 20
Z9 20
U1 1
U2 13
PU AMER INST PHYSICS
PI MELVILLE
PA CIRCULATION & FULFILLMENT DIV, 2 HUNTINGTON QUADRANGLE, STE 1 N O 1, MELVILLE, NY 11747-4501 USA
SN 0021-9606
EI 
J9 J CHEM PHYS
PD APR 21
PY 2012
VL 136
IS 15
BP 
EP 
DI 10.1063/1.4704661
PG 8
WC Chemistry, Physical; Physics, Atomic, Molecular & Chemical
SC Chemistry; Physics
GA 930NV
UT WOS:000303147000049
PM 22519354
ER

PT J
AU Plummer-d’amato, Prudence
   Kyvelidou, Anastasia
   Sternad, Dagmar
   Najafi, Bijan
   Villalobos, RM
   Zurakowski, David
AF Plummer-d’amato, Prudence
   Kyvelidou, Anastasia
   Sternad, Dagmar
   Najafi, Bijan
   Villalobos, Raymond
   Zurakowski, David
TI Training dual-task walking in community-dwelling adults within 1 year of stroke: a protocol for a single-blind randomized controlled trial
SO BMC NEUROLOGY
LA English
DT Article
DE Stroke; Gait; Dual-task; Attention; Cognition; Rehabilitation; Obstacle avoidance; Participation; Physical therapy
ID montreal cognitive assessment; crossing following stroke; older-adult; physical performance; step characteristics; obstacle avoidance; balance; interference; gait; scale
AB Background: Community ambulation is a highly complex skill requiring the ability to adapt to increased environmental complexity and perform multiple tasks simultaneously. After stroke, individuals demonstrate a diminished ability to perform dual-tasks. Current evidence suggests that conventional rehabilitation does not adequately address gait-related dual-task impairments after stroke, which may be contributing to low levels of participation and physical inactivity in community-dwelling stroke survivors. The objective of this study is to investigate the efficacy of dual-task gait training in community-dwelling adults within 1 year of stroke. Specifically, we will compare the effects of dual-task gait training and single-task gait training on cognitive-motor interference during walking at preferred speed and at fastest comfortable speed (Aim 1), locomotor control during obstacle negotiation (Aim 2), and spontaneous physical activity (Aim 3). Methods/Design: This single-blind randomized controlled trial will involve 44 individuals within 12 months of stroke. Following baseline evaluation, participants will be randomly allocated to single- or dual-task gait training. Both groups will receive 12, 30-minute sessions provided one-on-one over 4-6 weeks in an outpatient therapy setting. Single-task gait training involves practice of gait activities incorporating motor relearning principles. Dual-task gait training involves an identical gait training protocol; the critical difference being that the dual-task gait training group will practice the gait activities while simultaneously performing a cognitive task for 75% of the repetitions. Blinded assessors will measure outcomes at baseline, post-intervention, and 6 months after completion of the intervention. The primary outcome measure will be dual-task effects on gait speed and cognition during unobstructed walking. Secondary outcomes include spatiotemporal and kinetic gait parameters during unobstructed single- and dual-task walking at preferred and fastest comfortable walking speeds, gait parameters during high and low obstacle crossing, spontaneous physical activity, executive function, lower extremity motor function, Timed Up and Go, balance self-efficacy, number of falls, and stroke-related disability. Hypotheses for each aim will be tested using an intention-to-treat analysis with repeated measures ANOVA design. Discussion: This trial will provide evidence to help clinicians make decisions about the types of activities to include in rehabilitation to improve dual-task walking after stroke.
C1 [Plummer-D'Amato, Prudence] Northeastern Univ, Dept Phys Therapy, Boston, MA 02115 USA.
   [Kyvelidou, Anastasia; Sternad, Dagmar] Northeastern Univ, Dept Biol, Boston, MA 02115 USA.
   [Sternad, Dagmar] Northeastern Univ, Dept Elect & Comp Engn, Boston, MA 02115 USA.
   [Sternad, Dagmar] Northeastern Univ, Dept Phys, Boston, MA 02115 USA.
   [Najafi, Bijan] Univ Arizona, Dept Surg, Tucson, AZ 85724 USA.
   [Najafi, Bijan] Univ Arizona, Arizona Ctr Aging, Tucson, AZ 85724 USA.
   [Villalobos, Raymond M.] New England Rehabil Hosp, Woburn, MA 01801 USA.
   [Zurakowski, David] Childrens Hosp, Dept Anesthesia, Boston, MA 02115 USA.
   [Zurakowski, David] Childrens Hosp, Dept Surg, Boston, MA 02115 USA.
   [Zurakowski, David] Harvard Univ, Sch Med, Dept Anesthesia, Boston, MA 02115 USA.
   [Zurakowski, David] Harvard Univ, Sch Med, Dept Biostat, Boston, MA 02115 USA.
RP Plummer-D'Amato, P (通讯作者)，Northeastern Univ, Dept Phys Therapy, 360 Huntington Ave,6 Robinson Hall, Boston, MA 02115 USA.
EM pplummer@neu.edu
FU American Heart Association [11SDG7270001]; EUNICE KENNEDY SHRIVER NATIONAL INSTITUTE OF CHILD HEALTH & HUMAN DEVELOPMENT [R01HD045639] Funding Source: NIH RePORTER
CR [anonymous] , 1989, STROKE, V20, P1407
   Astrom M, 1993, STROKE, V24, P976, DOI 10.1161/01.STR.24.7.976
   Bond M, 1995, DISABIL REHABIL, V17, P63, DOI 10.3109/09638289509166629
   Bowen A, 2001, AGE AGEING, V30, P319, DOI 10.1093/ageing/30.4.319
   Brott T, 1989, STROKE, V20, P864, DOI 10.1161/01.STR.20.7.864
   Butland R, 1982, BRIT MED J, V284, P1607, DOI 10.1136/bmj.284.6329.1607
   Carr J, 1987, MOTOR RELEARNING PRO, V0, P0
   Cockburn J, 2003, CLIN REHABIL, V17, P167, DOI 10.1191/0269215503cr597oa
   Assef E, 2007, SPAN J PSYCHOL, V10, P33, DOI 10.1017/S1138741600006296
   Duncan P, 1999, STROKE, V30, P2131, DOI 10.1161/01.STR.30.10.2131
   French B, 2007, COCHRANE DB SYST REV, V0, P0, DOI DOI 10.1002/14651858.CD006073.pub2
   Fuglmeyer A, 1975, SCAND J REHABIL MED, V7, P13
   Gentile A, 2000, MOVEMENT SCI FDN PHY, V2nd ed., P0
   Haggard P, 2000, J NEUROL NEUROSUR PS, V69, P479, DOI 10.1136/jnnp.69.4.479
   Hyndman D, 2006, DISABIL REHABIL, V28, P849, DOI 10.1080/09638280500534994
   Kemper S, 2006, AGING NEUROPSYCHOL C, V13, P115, DOI 10.1080/13825580500501496
   Kramer A, 1995, J EXP PSYCHOL-APPL, V1, P50, DOI 10.1037/1076-898X.1.1.50
   Langhorne P, 2009, LANCET NEUROL, V8, P741, DOI 10.1016/S1474-4422(09)70150-4
   Luis C, 2009, INT J GERIATR PSYCH, V24, P197, DOI 10.1002/gps.2101
   Mcdowd J, 1986, J GERONTOL, V41, P764, DOI 10.1093/geronj/41.6.764
   Najafi B, 2003, IEEE T BIO-MED ENG, V50, P711, DOI 10.1109/TBME.2003.812189
   Najafi B, 2002, IEEE T BIO-MED ENG, V49, P843, DOI 10.1109/TBME.2002.800763
   Najafi B, 2008, NOVAL AMBULATORY DEV, V0, P0
   Nasreddine Z, 2005, J AM GERIATR SOC, V53, P695, DOI 10.1111/j.1532-5415.2005.53221.x
   Nigg B, 1993, J BIOMECH, V26, P909, DOI 10.1016/0021-9290(93)90053-H
   Otter A, 2005, EXP BRAIN RES, V161, P180, DOI 10.1007/s00221-004-2057-0
   Patla A, 1999, J AGING PHYS ACTIV, V7, P7, DOI 10.1123/japa.7.1.7
   Perera S, 2006, J AM GERIATR SOC, V54, P743, DOI 10.1111/j.1532-5415.2006.00701.x
   Plummer-damato P, 2011, ARCH PHYS MED REHAB, V92, P1717
   Plummer-damato P, 2008, GAIT POSTURE, V27, P683, DOI 10.1016/j.gaitpost.2007.09.001
   Plummer-damato P, 2010, NEUROREHAB NEURAL RE, V24, P542, DOI 10.1177/1545968309357926
   Podsiadlo D, 1991, J AM GERIATR SOC, V39, P142, DOI 10.1111/j.1532-5415.1991.tb01616.x
   Powell L, 1995, J GERONTOL A-BIOL, V50, P0, DOI 10.1093/gerona/50A.1.M28
   Reynolds CR, 2002, COMPREHENSIVE TRAIL, V0, P0
   Rittman M, 2007, TOP STROKE REHABIL, V14, P21, DOI 10.1310/tsr1402-21
   Said C, 2008, GAIT POSTURE, V27, P23, DOI 10.1016/j.gaitpost.2006.12.009
   Said C, 2005, PHYS THER, V85, P413, DOI 10.1093/ptj/85.5.413
   Said C, 1999, ARCH PHYS MED REHAB, V80, P1054, DOI 10.1016/S0003-9993(99)90060-6
   Said C, 2001, ARCH PHYS MED REHAB, V82, P1712, DOI 10.1053/apmr.2001.26247
   Silsupadol P, 2009, ARCH PHYS MED REHAB, V90, P381, DOI 10.1016/j.apmr.2008.09.559
   Silsupadol P, 2009, GAIT POSTURE, V29, P634, DOI 10.1016/j.gaitpost.2009.01.006
   Siu K, 2008, EXP BRAIN RES, V184, P115, DOI 10.1007/s00221-007-1087-9
   Smith A, 1982, SYMBOL DIGIT MODALIT, V0, P0
   Vaughan C, 1999, DYNAMCIS HUMAN GAIT, V0, P0
   Wilson B, 1987, BEHAV INATTENTION TE, V0, P0
   Yang Y, 2007, ARCH PHYS MED REHAB, V88, P1236, DOI 10.1016/j.apmr.2007.06.762
NR 46
TC 23
Z9 23
U1 1
U2 40
PU BIOMED CENTRAL LTD
PI LONDON
PA 236 GRAYS INN RD, FLOOR 6, LONDON WC1X 8HL, ENGLAND
SN 1471-2377
EI 
J9 BMC NEUROL
PD OCT 31
PY 2012
VL 12
IS 
BP 
EP 
DI 10.1186/1471-2377-12-129
PG 8
WC Clinical Neurology
SC Neurosciences & Neurology
GA 052NB
UT WOS:000312203500001
PM 23113928
ER

PT J
AU Lai, Yih-tsen
   Hsieh, Ching-lin
   Lee, Hung-pin
   Pan, Shin-liang
AF Lai, Yih-tsen
   Hsieh, Ching-lin
   Lee, Hung-pin
   Pan, Shin-liang
TI Are higher total serum cholesterol levels associated with better long-term motor function after ischemic stroke?
SO NUTRITIONAL NEUROSCIENCE
LA English
DT Article
DE Cerebrovascular accident; Rehabilitation; Fugl-Meyer assessment; Cholesterol; Risk factors
ID risk-factor; mortality; rehabilitation; disability; tolerance; survival
AB Objectives: The objective of the study was to investigate the prognostic role of total cholesterol (TC) level on the long-term motor function after ischemic stroke. Methods: One hundred and fourteen patients with ischemic stroke were included and divided into high total cholesterol (HTC; TC. >= 5.18 mmol/l or >= 200 mg/dl) and low total cholesterol (LTC; TC <.18 mmol/l or <00 mg/dl) groups. The motor outcome was evaluated using the motor score of the Fugl-Meyer assessment (MFMA) at 2 weeks (baseline), 1, 3, 6, and 12 months after stroke. Prognostic factors on the repeated measurements of the MFMA were investigated using the linear mixed regression model. Results: The TC, basal ganglion lesion, baseline MFMA, first-time stroke, and follow-up time were identified as significant predictors for serial MFMA scores. The HTC group had higher MFMA scores than the LTC group by 2.72 units (95% confidence interval (CI): 0.17, 5.27, P = 0.037). An elevation of one unit of baseline MFMA led to a 0.86 increase (95% CI: 0.82, 0.90, P < 0.001) of subsequent MFMA scores. Subjects with basal ganglion lesions had lower MFMA scores by -3.55 (95% CI: -5.97, -1.14, P = 0.004). Discussion: Higher total cholesterol at the acute phase of ischemic stroke is a favorable prognostic factor for long-term motor function.
C1 [Lai, Yih-tsen; Lee, Hung-pin; Pan, Shin-liang] Natl Taiwan Univ Hosp, Dept Phys Med & Rehabil, Taipei 100, Taiwan.
   [Lai, Yih-tsen] Cathay Gen Hosp, Dept Phys Med & Rehabil, Taipei, Taiwan.
   [Hsieh, Ching-lin] Natl Taiwan Univ, Coll Med, Sch Occupat Therapy, Taipei 10764, Taiwan.
   [Pan, Shin-liang] Natl Taiwan Univ, Coll Med, Dept Phys Med, Taipei 10764, Taiwan.
   [Pan, Shin-liang] Natl Taiwan Univ, Coll Med, Dept Rehabil, Taipei 10764, Taiwan.
RP Pan, SL (通讯作者)，Natl Taiwan Univ Hosp, Dept Phys Med & Rehabil, 7 Chung Shan S Rd, Taipei 100, Taiwan.
EM panslcb@gmail.com
CR Bastiaanse E, 1994, J MOL CELL CARDIOL, V26, P639, DOI 10.1006/jmcc.1994.1076
   Butterworth R, 1997, CEREBROVASC DIS, V7, P10, DOI 10.1159/000108156
   Censori B, 1993, STROKE, V24, P532, DOI 10.1161/01.STR.24.4.532
   Davalos A, 1996, STROKE, V27, P1028, DOI 10.1161/01.STR.27.6.1028
   Davis J, 2004, STROKE, V35, P1930, DOI 10.1161/01.STR.0000135227.10451.c9
   De CE, 1997, J BIOL CHEM, V272, P30766, DOI 10.1074/jbc.272.49.30766
   Dyker A, 1997, BMJ-BRIT MED J, V314, P1584, DOI 10.1136/bmj.314.7094.1584
   Fuglmeyer A, 1975, SCAND J REHABIL MED, V7, P13
   Fyfe T, 1971, LANCET, V2, P997
   Gariballa S, 1998, AM J CLIN NUTR, V68, P275, DOI 10.1093/ajcn/68.2.275
   Hsieh C, 2002, STROKE, V33, P2626, DOI 10.1161/01.STR.0000033930.05931.93
   Leppala J, 1999, STROKE, V30, P2535, DOI 10.1161/01.STR.30.12.2535
   Leys D, 2002, NEUROLOGY, V59, P26, DOI 10.1212/WNL.59.1.26
   Mauch D, 2001, SCIENCE, V294, P1354, DOI 10.1126/science.294.5545.1354
   Miyai I, 1997, NEUROLOGY, V48, P95, DOI 10.1212/WNL.48.1.95
   Olsen T, 2007, STROKE, V38, P2646, DOI 10.1161/STROKEAHA.107.490292
   Paciaroni M, 2000, EUR NEUROL, V43, P30, DOI 10.1159/000008125
   Parasassi T, 1995, FREE RADICAL BIO MED, V19, P511, DOI 10.1016/0891-5849(95)00038-Y
   Pfrieger F, 2003, BBA-BIOMEMBRANES, V1610, P271, DOI 10.1016/S0005-2736(03)00024-5
   Piechowski-jozwiak B, 2004, STROKE, V35, P1523, DOI 10.1161/01.STR.0000130460.09807.ec
   Roquer J, 2005, NEUROLOGY, V65, P1198, DOI 10.1212/01.wnl.0000180968.26242.4a
   Roth E, 1998, ARCH PHYS MED REHAB, V79, P329, DOI 10.1016/S0003-9993(98)90015-6
   Thrift A, 2004, STROKE, V35, P1524, DOI 10.1161/01.STR.0000128590.48495.02
   Vauthey C, 2000, NEUROLOGY, V54, P1944, DOI 10.1212/WNL.54.10.1944
   Watson W, 1963, BRIT MED J, V0, PP709, DOI 10.1136/bmj.2.5359.709
   Weimar C, 2002, J NEUROL, V249, P888, DOI 10.1007/s00415-002-0755-8
   Wilson P, 1998, CIRCULATION, V97, P1837, DOI 10.1161/01.CIR.97.18.1837
   Woodbury M, 2008, ARCH PHYS MED REHAB, V89, P1563, DOI 10.1016/j.apmr.2007.12.041
   Xi L, 2006, MOL CELL BIOCHEM, V291, P205, DOI 10.1007/s11010-006-9194-7
   Zuliani G, 2004, J GERONTOL A-BIOL, V59, P293
NR 30
TC 3
Z9 3
U1 0
U2 4
PU TAYLOR & FRANCIS LTD
PI ABINGDON
PA 2-4 PARK SQUARE, MILTON PARK, ABINGDON OR14 4RN, OXON, ENGLAND
SN 1028-415X
EI 
J9 NUTR NEUROSCI
PD NOV 15
PY 2012
VL 15
IS 6
BP 239
EP 243
DI 10.1179/1476830512Y.0000000016
PG 5
WC Neurosciences; Nutrition & Dietetics
SC Neurosciences & Neurology; Nutrition & Dietetics
GA 055FT
UT WOS:000312401400001
PM 22643364
ER

PT J
AU Schulz, Robert
   Park, Chang-Hyun
   Boudrias, Marie-Helene
   Gerloff, Christian
   Hummel, FC
   Ward, NS
AF Schulz, Robert
   Park, Chang-hyun
   Boudrias, Marie-helene
   Gerloff, Christian
   Hummel, Friedhelm
   Ward, Nick
TI Assessing the Integrity of Corticospinal Pathways From Primary and Secondary Cortical Motor Areas After Stroke
SO STROKE
LA English
DT Article
DE corticospinal; diffusion; M1; motor; premotor; recovery; stroke
ID connection
AB Background and Purpose-Aside from the primary motor cortex, the corticospinal tract (CST) also receives fibers from dorsal and ventral premotor cortices and supplementary motor area, all of which might potentially contribute to motor function after stroke. We sought to quantify the microstructural integrity of CST originating from the hand representations in these 4 motor cortices separately and examined how these values related to hand motor impairment. Methods-Probabilistic tractography from functional MRI-defined cortical sites demonstrated continuous CST originating from hand representations within each motor area in a group of healthy subjects. Microstructural integrity for each tract was calculated using fractional anisotropy at the level of the posterior limb of the internal capsule in a group of patients with chronic stroke. Results-Fractional anisotropy was reduced in all 4 CSTs in the affected hemisphere. Grip strength correlated with the integrity of the CSTs originating from primary motor and dorsal premotor cortices, whereas, in a multiple regression model, the latter improved the ability of primary motor cortex CST to explain variability in grip strength. Conclusion-Handgrip critically depends on the CST originating in primary motor cortex but microstructural integrity of CST originating from premotor cortices appears to play a role in supporting motor function after stroke. (Stroke. 2012; 43: 2248-2251.)
C1 [Schulz, Robert; Gerloff, Christian; Hummel, Friedhelm C.] Univ Med Ctr Hamburg Eppendorf, Dept Neurol, D-20246 Hamburg, Germany.
   [Park, Chang-Hyun; Boudrias, Marie-Helene; Ward, Nick S.] UCL Inst Neurol, Sobell Dept Motor Neurosci & Movement Disorders, London, England.
RP Schulz, R (通讯作者)，Univ Med Ctr Hamburg Eppendorf, Dept Neurol, Martinistr 52, D-20246 Hamburg, Germany.
EM rschulz@uke.de
FU German Research Foundation [SFB-936]; Competence Net Stroke, Germany; Wellcome Trust; European Commission [223524]; Canadian Institutes of Health Research
CR Galea M, 1994, CEREB CORTEX, V4, P166, DOI 10.1093/cercor/4.2.166
   Lindenberg R, 2012, HUM BRAIN MAPP, V33, P1040, DOI 10.1002/hbm.21266
   Newton J, 2006, BRAIN, V129, P1844, DOI 10.1093/brain/awl106
   Riley J, 2011, STROKE, V42, P421, DOI 10.1161/STROKEAHA.110.599340
   Schaechter J, 2009, HUM BRAIN MAPP, V30, P3461, DOI 10.1002/hbm.20770
   Ward N, 2008, NEUROBIOL AGING, V29, P1434, DOI 10.1016/j.neurobiolaging.2007.04.017
   Zarei M, 2007, J MAGN RESON IMAGING, V25, P48, DOI 10.1002/jmri.20810
NR 7
TC 116
Z9 118
U1 1
U2 7
PU LIPPINCOTT WILLIAMS & WILKINS
PI PHILADELPHIA
PA 530 WALNUT ST, PHILADELPHIA, PA 19106-3621 USA
SN 0039-2499
EI 
J9 STROKE
PD AUG 15
PY 2012
VL 43
IS 8
BP 2248
EP U456
DI 10.1161/STROKEAHA.112.662619
PG 5
WC Clinical Neurology; Peripheral Vascular Disease
SC Neurosciences & Neurology; Cardiovascular System & Cardiology
GA 977UC
UT WOS:000306689300050
PM 22764214
ER

PT J
AU Sakurai, Hiroaki
   Sugiura, Yoshito
   Motoya, Ikuo
   Kawamura, Tetsuro
   Okanisi, Tetsuo
   Kanada, Yoshikiyo
AF Sakurai, Hiroaki
   Sugiura, Yoshito
   Motoya, Ikuo
   Kawamura, Tetsuro
   Okanisi, Tetsuo
   Kanada, Yoshikiyo
TI The Validity of FIM as a Predictor of Functional Independence of Stroke Patients: a Comparison between the Early and Late Elderly
SO JOURNAL OF PHYSICAL THERAPY SCIENCE
LA English
DT Article
DE FIM; Stroke; Prediction
ID gross motor function; cerebral-palsy; rehabilitation
AB [Purpose] This study examined the validity of admission FIM scores as predictors of functional independence, of "early" and "late" elderly patients with stroke in a post-acute rehabilitation unit. [Subjects] After excluding stroke patients with recurrence and complications, the remaining 286 (150 males and 136 females) patients aged 65 to 84 with stays of more than one month. [Methods] According to the level of ADL independence, based on motor and cognitive admission FIM scores, the patients were divided into 3 groups: completely dependent/maximal assistance; moderate/minimal assistance; and supervision/completely independent. Subsequently, time-dependent changes in FIM scores were analyzed to compare the "early" and "late" elderly, score-based groups, and measurements. [Results] Total motor and cognitive F I M scores on and after admission did not overlap among the three ADL independence groups, and showed linear time-dependent changes. Such changes were not observed in individual FIM item, while differences were shown in the period and degree of ADL improvement between the age-based groups. [Conclusion] Motor and cognitive FIM scores were shown to be valid as predictors of functional independence, regardless of age. Scores of individual items were shown to be generally inappropriate as predictors. As the period and degree of ADL improvement varied between the age-based groups, it may be important to continuously provide approaches not only for motor, but also cognitive functions over a long period of time, while considering the age and type of ADL, as well as the individual needs of each patient.
C1 [Sakurai, Hiroaki; Okanisi, Tetsuo; Kanada, Yoshikiyo] Fujita Hlth Univ, Sch Hlth Sci, Toyoake, Aichi 4701192, Japan.
   [Sakurai, Hiroaki; Okanisi, Tetsuo; Kanada, Yoshikiyo] Fujita Hlth Univ, Grad Sch Hlth Sci, Toyoake, Aichi 4701192, Japan.
   [Motoya, Ikuo] Kawamura Hosp, Gifu, Japan.
   [Kawamura, Tetsuro] Suzuka Univ Med Sci, Matsusaka, Mie, Japan.
RP Sakurai, H (通讯作者)，Fujita Hlth Univ, Sch Hlth Sci, 1-98 Dengakugakubo, Toyoake, Aichi 4701192, Japan.
EM hsakurai@fujita-hu.ac.jp
CR *cabinetoffice , 2010, ANN REP AG SOC, V0, P0
   Chino N, 1988, INT DISABIL STUD, V10, P150
   Goto K, 2008, AICHI PHYS THERAPY O, V20, P42
   Goto S, 2008, GEN REHABIL, V36, P275
   Hanna S, 2009, DEV MED CHILD NEUROL, V51, P295, DOI 10.1111/j.1469-8749.2008.03196.x
   Inouye M, 2001, AM J PHYS MED REHAB, V80, P586, DOI 10.1097/00002060-200108000-00008
   Ito T, 2002, J PHYS THER SCI, V17, P215
   Koyama T, 2005, CLIN REHABIL, V19, P779, DOI 10.1191/0269215505cr876oa
   Mahoney F, 1965, MD STATE MED J, V14, P61
   Minari T, 2006, J GERONTOL NURS, V36, P154
   Mizuno K, 2005, J CLIN REHABIL, V14, P174
   *nationalrecoveryperiodrihawardliaisoncouncil , 1900, ..., V0, P32
   Niki R, 1983, GEN REHABIL, V11, P895
   Nishio D, 2010, JPN J STROKE, V32, P86, DOI 10.3995/jstroke.32.86
   Rosenbaum P, 2002, JAMA-J AM MED ASSOC, V288, P1357, DOI 10.1001/jama.288.11.1357
   Sakurai H, 2011, J PHYS THER SCI, V23, P283, DOI 10.1589/jpts.23.283
   Shiraishi N, 2005, J JPN PHYS THER ASS, V32, P361
   Sonoda S, 1995, JPN J REHABIL MED, V32, P123
   Sonoda S, 2005, J STROKE CEREBROVASC DIS, V14, P8, DOI 10.1016/j.jstrokecerebrovasdis.2004.10.001
   Sugimoto S, 2003, J PHYS THER SCI, V18, P235
   Suzuki T, 2003, J PHYS THER SCI, V18, P183
   Tokunaga M, 2008, J CLIN REHABIL, V11, P1112
   Toshima M, 2009, J CLIN REHABIL, V18, P659
   Toshima M, 2001, JPN J REHABIL MED, V38, P268
   Tsuji T, 1995, AM J PHYS MED REHAB, V74, P432, DOI 10.1097/00002060-199511000-00007
   Tsuji T, 2001, HLTH RESERCH NEWS, V28, P4
   Uematsu K, 2002, JPN J REHABIL MED, V39, P396
   Umemoto Y, 2008, AICHI OCCUPATIONAL T, V16, P33
   Yavuzer G, 2001, AM J PHYS MED REHAB, V80, P250, DOI 10.1097/00002060-200104000-00003
   Yokoi T, 2003, J PHYS THER SCI, V18, P225
   Yoshida K, 2006, JPN J STROKE, V28, P396
NR 32
TC 2
Z9 2
U1 1
U2 7
PU SOC PHYSICAL THERAPY SCIENCE
PI TOKYO
PA C/O PUBLICATION CENTER, 1-24-12 SUGAMO, TOSHIMA-KU, TOKYO, 170-0002, JAPAN
SN 0915-5287
EI 
J9 J PHYS THER SCI
PD MAY 15
PY 2012
VL 24
IS 4
BP 321
EP 329
DI 10.1589/jpts.24.321
PG 9
WC Rehabilitation
SC Rehabilitation
GA 973HW
UT WOS:000306352100006
ER

PT J
AU Ertelt, Denis
   Hemmelmann, Claudia
   Dettmers, Christian
   Ziegler, Andreas
   Binkofski, Ferdinand
AF Ertelt, Denis
   Hemmelmann, Claudia
   Dettmers, Christian
   Ziegler, Andreas
   Binkofski, Ferdinand
TI Observation and execution of upper-limb movements as a tool for rehabilitation of motor deficits in paretic stroke patients: protocol of a randomized clinical trial
SO BMC NEUROLOGY
LA English
DT Article
ID premotor cortex; imagery; reliability; recognition; inventory; scale; fmri
AB Background: Evidence exist that motor observation activates the same cortical motor areas that are involved in the performance of the observed actions. The so called "mirror neuron system" has been proposed to be responsible for this phenomenon. We employ this neural system and its capability to re-enact stored motor representations as a tool for rehabilitating motor control. In our new neurorehabilitative schema (videotherapy) we combine observation of daily actions with concomitant physical training of the observed actions focusing on the upper limbs. Following a pilot study in chronic patients in an ambulatory setting, we currently designed a new multicenter clinical study dedicated to patients in the sub-acute state after stroke using a home-based self-induced training. Within our protocol we assess 1) the capability of action observation to elicit rehabilitational effects in the motor system, and 2) the capacity of this schema to be performed by patients without assistance from a physiotherapist. The results of this study would be of high health and economical relevance. Methods/design: A controlled, randomized, multicenter, paralleled, 6 month follow-up study will be conducted on three groups of patients: one group will be given the experimental treatment whereas the other two will participate in control treatments. All patients will undergo their usual rehabilitative treatment beside participation in the study. The experimental condition consists in the observation and immediate imitation of common daily hand and arm actions. The two parallel control groups are a placebo group and a group receiving usual rehabilitation without any trial-related treatment. Trial randomization is provided via external data management. The primary efficacy endpoint is the improvement of the experimental group in a standardized motor function test (Wolf Motor Function Test) relative to control groups. Further assessments refer to subjective and qualitative rehabilitational scores. This study has been reviewed and approved by the ethics committee of Aachen University. Discussion: This therapy provides an extension of therapeutic procedures for recovery after stroke and emphasizes the importance of action perception in neurorehabilitation The results of the study could become implemented into the wide physiotherapeutic practice, for example as an ad on and individualized therapy.
C1 [Binkofski, Ferdinand] RWTH Aachen Univ Hosp, Dept Neurol, D-52074 Aachen, Germany.
   [Ertelt, Denis] Med Univ Lubeck, Ctr Clin Trials, D-23562 Lubeck, Germany.
   [Hemmelmann, Claudia; Ziegler, Andreas] Med Univ Lubeck, Univ Hosp Schleswig Holstein, Inst Med Biometry & Stat, D-23562 Lubeck, Germany.
   [Dettmers, Christian] Kliniken Schmieder Konstanz, D-78464 Constance, Germany.
RP Binkofski, F (通讯作者)，RWTH Aachen Univ Hosp, Dept Neurol, Pauwelsstr 30, D-52074 Aachen, Germany.
EM fbinkofski@ukaachen.de
FU Deutsche Forschungsgemeinschaft (German Research Association) [GZ: BI 486/2-1]; European Rental Association [3070-Forschungsvorhaben 2010-43]
CR Albert M, 1973, NEUROLOGY, V23, P658, DOI 10.1212/WNL.23.6.658
   Beck A, 1961, ARCH GEN PSYCHIAT, V4, P561, DOI 10.1001/archpsyc.1961.01710120031004
   Berger K, 1999, FORTSCHR NEUROL PSYC, V67, P81, DOI 10.1055/s-2007-993985
   Binkofski F, 2004, NEUROL REHABIL, V10, P1
   Brandsma JW, 2001, J HAND THER, V14, P273
   Bretz F, 2009, STAT MED, V28, P586, DOI 10.1002/sim.3495
   Buccino G, 2001, EUR J NEUROSCI, V13, P400, DOI 10.1046/j.1460-9568.2001.01385.x
   Buccino G, 2004, NEURON, V42, P323, DOI 10.1016/S0896-6273(04)00181-3
   Celnik P, 2008, STROKE, V39, P1814, DOI 10.1161/STROKEAHA.107.508184
   De SLH, 1980, INT REHABIL MED, V2, P10
   Duncan P, 1999, STROKE, V30, P2131, DOI 10.1161/01.STR.30.10.2131
   Ertelt D, 2006, AKT NEUROL S, VS1, P33
   Ertelt D, 2007, NEUROL REHABIL, V13, P260
   Ertelt D, 2008, NEUROREHABILITATIVE, V0, P0
   Ertelt D, 2007, NEUROIMAGE, V36, P0, DOI 10.1016/j.neuroimage.2007.03.043
   Fadiga L, 1995, J NEUROPHYSIOL, V73, P2608, DOI 10.1152/jn.1995.73.6.2608
   Folstein M, 1975, J PSYCHIAT RES, V12, P189, DOI 10.1016/0022-3956(75)90026-6
   Gallese V, 1996, BRAIN, V119, P593, DOI 10.1093/brain/119.2.593
   Hari R, 1998, P NATL ACAD SCI USA, V95, P15061, DOI 10.1073/pnas.95.25.15061
   Kimberley T, 2006, NEUROREHAB NEURAL RE, V20, P268, DOI 10.1177/1545968306286958
   Mahoney FI, 1965, MD STATE MED J, V14, P61
   Mathiowetz V, 1985, AM J OCCUP THER, V39, P386, DOI 10.5014/ajot.39.6.386
   Nordle O, 1977, CLIN PHARMACOL THER, V22, P825
   Oldfield R, 1971, NEUROPSYCHOLOGIA, V9, P97, DOI 10.1016/0028-3932(71)90067-4
   Page S, 2001, CLIN REHABIL, V15, P233, DOI 10.1191/026921501672063235
   Rizzolatti G, 2004, ANNU REV NEUROSCI, V27, P169, DOI 10.1146/annurev.neuro.27.070203.144230
   Rizzolatti G, 1996, COGNITIVE BRAIN RES, V3, P131, DOI 10.1016/0926-6410(95)00038-0
   Rothi L, 1984, BRAIN COGNITION, V3, P426, DOI 10.1016/0278-2626(84)90032-0
   Stinear C, 2007, CLIN NEUROPHYSIOL, V118, P1794, DOI 10.1016/j.clinph.2007.05.008
   Van DLJ, 2004, STROKE, V35, P1410, DOI 10.1161/01.STR.0000126900.24964.7e
   Wang S, 1987, BIOMETRICS, V43, P193, DOI 10.2307/2531959
   Wenkeler V, 2009, KLIN NEUROPHYSIOL, V40, P62
   Wenkeler V, 2009, KLIN NEUROPHYSIOL, V40, P61
   Wiens B, 2003, PHARM STAT, V2, P211, DOI 10.1002/pst.64
   Wolf S, 2001, STROKE, V32, P1635, DOI 10.1161/01.STR.32.7.1635
NR 35
TC 28
Z9 31
U1 1
U2 5
PU BMC
PI LONDON
PA CAMPUS, 4 CRINAN ST, LONDON N1 9XW, ENGLAND
SN 1471-2377
EI 
J9 BMC NEUROL
PD JUN 18
PY 2012
VL 12
IS 
BP 
EP 
DI 10.1186/1471-2377-12-42
PG 10
WC Clinical Neurology
SC Neurosciences & Neurology
GA 038GI
UT WOS:000311162800001
PM 22708612
ER

PT J
AU Green, Dido
   Wilson, PH
AF Green, Dido
   Wilson, Peter
TI Use of virtual reality in rehabilitation of movement in children with hemiplegia - A multiple case study evaluation
SO DISABILITY AND REHABILITATION
LA English
DT Article
DE Hemiplegia; virtual reality; children; cerebral palsy; upper-extremity
ID classification-system mac; randomized control trial; cerebral-palsy; upper-limb; manual ability; motor function; acute stroke; therapy; injury; reliability
AB Purpose: To evaluate the feasibility and therapeutic effect of engaging children of differing neuromotor and cognitive ability in a virtual reality (VR) tabletop workspace designed to improve upper-limb function. Method: Single-subject experimental design with multiple baselines was employed. Four children with hemiplegia participated in VR-based training between nine and 19, 30-minute sessions, over three-four weeks. Outcomes were assessed from the perspective of the International Classification of Functioning, Disability and Health; considering body function, activity performance and participation. Upper-limb performance was assessed using system-measured variables (speed, trajectory and accuracy) and standardized tests. Trend analyses were employed to determine trends on system variables between baseline phase and treatment phases. Standardised measures were compared between pre- and post-training. Results: Two children made progress across system variables with some translation to daily activities. Performance of the other two children was more variable, however, they engaged positively with the system by the end of the treatment phase. Conclusions: The VR (RE-ACTION) system shows promise as an engaging rehabilitation tool to improve upper-limb function of children with hemiplegia, across ability levels. Trade-offs between kinematic variables should be considered when measuring improvements in movement skill. Larger trials are warranted to evaluate effects of augmented feedback, intensity and duration of training, and interface type to optimise the system's effectiveness.
C1 [Green, Dido] Tel Aviv Univ, IL-69978 Tel Aviv, Israel.
   [Green, Dido] Guys & St Thomas NHS Fdn Trust, London, England.
   [Wilson, Peter H.] RMIT Univ, Melbourne, Vic, Australia.
RP Green, D (通讯作者)，Tel Aviv Univ, IL-69978 Tel Aviv, Israel.
EM dido@post.tau.ac.il
FU Guy's and St Thomas' Charity; NIHR; Ministry of Immigration and Absorption
CR Akhutina T, 2003, DISABIL REHABIL, V25, P1361, DOI 10.1080/09638280310001616358
   [anonymous] , 2007, INT CLASS FUNCT DIS, V0, P0
   Arnould C, 2004, NEUROLOGY, V63, P1045, DOI 10.1212/01.WNL.0000138423.77640.37
   Bax M, 2006, JAMA-J AM MED ASSOC, V296, P1602, DOI 10.1001/jama.296.13.1602
   Bohannon R, 1987, PHYS THER, V67, P206, DOI 10.1093/ptj/67.2.206
   Charles J, 2006, DEV MED CHILD NEUROL, V48, P635, DOI 10.1017/S0012162206001356
   Chen Y, 2007, PHYS THER, V87, P1441, DOI 10.2522/ptj.20060062
   Dourish P, 2001, HUM-COMPUT INTERACT, V16, P229, DOI 10.1207/S15327051HCI16234_07
   Edwards D, 2009, RESTOR NEUROL NEUROS, V27, P199, DOI 10.3233/RNN-2009-0470
   Eliasson A, 2005, DEV MED CHILD NEUROL, V47, P266, DOI 10.1111/j.1469-8749.2005.tb01132.x
   Eliasson A, 2006, DEV MED CHILD NEUROL, V48, P549, DOI 10.1017/S0012162206001162
   Eyre J, 2007, NEUROSCI BIOBEHAV R, V31, P1136, DOI 10.1016/j.neubiorev.2007.05.011
   Ferrari A, 2008, DEV MED CHILD NEUROL, V50, P18, DOI 10.1111/j.1469-8749.2008.00014.x
   Gaggioli A, 2006, NEUROREHAB NEURAL RE, V20, P503, DOI 10.1177/1545968306290224
   Goble D, 2009, INT J REHABIL RES, V32, P267, DOI 10.1097/MRR.0b013e32832a62d5
   Golomb M, 2010, ARCH PHYS MED REHAB, V91, P1, DOI 10.1016/j.apmr.2009.08.153
   Goodman R, 1998, J CHILD PSYCHOL PSYC, V39, P347, DOI 10.1017/S0021963097002059
   Gordon A, 2007, DEV MED CHILD NEUROL, V49, P830, DOI 10.1111/j.1469-8749.2007.00830.x
   Green D, 2003, BRIT J OCCUP THER, V66, P454, DOI 10.1177/030802260306601004
   Gunel M, 2009, EUR J PEDIATR, V168, P477, DOI 10.1007/s00431-008-0775-1
   Guzzetta A, 2008, DEV MED CHILD NEUROL, V50, P5
   Hemayattalab R, 2010, RES DEV DISABIL, V31, P212, DOI 10.1016/j.ridd.2009.09.002
   Himmelmann K, 2005, ACTA PAEDIATR, V94, P287, DOI 10.1111/j.1651-2227.2005.tb03071.x
   Hoon A, 2002, DISEASES NERVOUS SYS, V0, P568
   Ishii H, 1997, P ACM SIGCHI C HUMAN, V0, PP234, DOI 10.1145/258549.258715
   Jebsen RH, 1969, ARCHIVES OF PHYSICAL MEDICINE AND REHABILITATION, V50, P311
   Juenger H, 2007, NEUROPEDIATRICS, V38, P130, DOI 10.1055/s-2007-985904
   Kizony R, 2004, P 5 INT C DIS VIRT R, V0, P19
   Landers M, 2004, INT J REHABIL RES, V27, P1, DOI 10.1097/00004356-200403000-00001
   Law M, 1993, DEV MED CHILD NEUROL, V35, P983, DOI 10.1111/j.1469-8749.1993.tb11580.x
   Liu W, 2007, PEDIATR PHYS THER, V19, P188, DOI 10.1097/PEP.0b013e31812574a9
   Loureiro R, 2004, P 5 INT C DIS VIRT R, V0, P0
   Lowing K, 2009, DISABIL REHABIL, V31, P1808, DOI 10.1080/09638280902822278
   Lucca L, 2009, J REHABIL MED, V41, P1003, DOI 10.2340/16501977-0405
   Masiero S, 2007, ARCH PHYS MED REHAB, V88, P142, DOI 10.1016/j.apmr.2006.10.032
   Mathiowetz V, 1984, J HAND SURG-AM, V9A, P222, DOI 10.1016/S0363-5023(84)80146-X
   Mathiowetz V, 1985, CAN J OCCUP THER, V52, P241, DOI 10.1177/000841748505200505
   Mcdonald R, 2004, BRIT J OCCUPATIONAL, V67, P293
   Morganti F, 2006, PSYCHNOLOGY J, V4, P181
   Mumford N, 2010, BRAIN INJURY, V24, P780, DOI 10.3109/02699051003652807
   Mumford N, 2009, BRAIN INJURY, V23, P179, DOI 10.1080/02699050802695566
   Nourbakhsh M, 1994, PHYS THER, V74, P768, DOI 10.1093/ptj/74.8.768
   Omalley M, 2006, ARCH PHYS MED REHAB, V87, P0, DOI 10.1016/j.apmr.2006.08.332
   Ottenbacher K, 1984, AM J OCCUP THER, V38, P647, DOI 10.5014/ajot.38.10.647
   Page S, 2005, NEUROREHAB NEURAL RE, V19, P27, DOI 10.1177/1545968304272701
   Pezzulo G, 2008, MIND MACH, V18, P179, DOI 10.1007/s11023-008-9095-5
   Pridmore T, 2007, INT J DISABIL HUM DE, V6, P87
   Radell U, 2008, DISABIL REHABIL, V30, P1910, DOI 10.1080/09638280701673641
   Rizzo A, 2004, NEUROPSYCHOL REHABIL, V14, P207, DOI 10.1080/09602010343000183
   Ronnqvist L, 2007, CLIN BIOMECH, V22, P165, DOI 10.1016/j.clinbiomech.2006.09.004
   Rosenbaum P, 2007, DEV MED CHILD NEUROL, V49, P8, DOI 10.1111/j.1469-8749.2007.tb12610.x
   Sakzewski L, 2009, PEDIATRICS, V123, P0, DOI 10.1542/peds.2008-3335
   Schmidt J, 2003, J YOUTH ADOLESCENCE, V32, P37, DOI 10.1023/A:1021080323230
   Schmidt RA, 2005, MOTOR CONTROL LEARNI, V4th, P0
   Skold A, 2007, J HAND THER, V20, P262, DOI 10.1197/j.jht.2007.04.003
   Skold A, 2011, DEV MED CHILD NEUROL, V53, P436, DOI 10.1111/j.1469-8749.2010.03896.x
   Slifkin A, 2000, J NEUROPHYSIOL, V84, P1708, DOI 10.1152/jn.2000.84.4.1708
   Snider L, 2010, DEV NEUROREHABIL, V13, P120, DOI 10.3109/17518420903357753
   Steenbeek D, 2007, DEV MED CHILD NEUROL, V49, P550, DOI 10.1111/j.1469-8749.2007.00550.x
   Steenbergen B, 2009, DEV MED CHILD NEUROL, V51, P690, DOI 10.1111/j.1469-8749.2009.03371.x
   Steenbergen B, 2006, DEV MED CHILD NEUROL, V48, P780, DOI 10.1017/S0012162206001666
   Wilson P, 2002, J CHILD NEUROL, V17, P491, DOI 10.1177/088307380201700704
   Wolf S, 2002, NEUROLOGIST, V8, P325, DOI 10.1097/00127893-200211000-00001
   You S, 2005, DEV MED CHILD NEUROL, V47, P628, DOI 10.1017/S0012162205001234
NR 64
TC 39
Z9 39
U1 0
U2 42
PU TAYLOR & FRANCIS LTD
PI ABINGDON
PA 2-4 PARK SQUARE, MILTON PARK, ABINGDON OR14 4RN, OXON, ENGLAND
SN 0963-8288
EI 
J9 DISABIL REHABIL
PD JUN 15
PY 2012
VL 34
IS 7
BP 593
EP 604
DI 10.3109/09638288.2011.613520
PG 12
WC Rehabilitation
SC Rehabilitation
GA 892AR
UT WOS:000300259400007
PM 21978233
ER

PT J
AU Hosomi, Masashi
   Koyama, Tetsuo
   Takebayashi, Takashi
   Terayama, Shuji
   Kodama, Norihiko
   Matsumoto, Kenji
   Domen, Kazuhisa
AF Hosomi, Masashi
   Koyama, Tetsuo
   Takebayashi, Takashi
   Terayama, Shuji
   Kodama, Norihiko
   Matsumoto, Kenji
   Domen, Kazuhisa
TI A Modified Method for Constraint-induced Movement Therapy: A Supervised Self-training Protocol
SO JOURNAL OF STROKE & CEREBROVASCULAR DISEASES
LA English
DT Article
DE Burden; efficient; methodology; shaping; task
ID randomized controlled-trial; upper extremity; chronic stroke; hemiplegic patient; recovery; autocite; deficit
AB Background: Constraint-induced movement therapy (CI therapy) is a rehabilitation treatment that is effective for improving upper extremity function in patients with stroke hemiparesis. In standard protocols, the burdens are great on the patient, therapist, and in terms of health care costs, preventing the wider application of CI therapy. To address this, we developed a protocol based on self-training and examined its effects. Methods: Patients with chronic hemiparesis caused by a stroke (intracerebral hemorrhage or cerebral infarct) 180 days after disease onset were included in this study. We performed before and after comparisons after intervention. We assessed motor impairment in the shoulder, elbow, forearm, wrist, and hand with the Fugl-Meyer Assessment (FMA) and determined training tasks, taking into consideration the patient's primary complaint. We established direct supervision by the therapist and self-training to occupy 40% and 60% of the training period, respectively. With this protocol, training was conducted 5 hours per day for 10 consecutive weekdays. We assessed upper extremity function using the FMA, Wolf Motor Function Test (WMFT), and Motricity Index (MI) before and after intervention. Results: There were 40 subjects. Before and after intervention, scores for the FMA upper extremity items, WMFT functional ability scale, WMFT performance times, and MI showed significant improvements, from 49.35 +/- 10.1 (mean +/- SD) to 52.88 +/- 8.0 points, 3.48 +/- 0.65 to 3.72 +/- 0.67 points, 14.37 +/- 13.22 to 10.58 +/- 11.97 seconds, and 75.0 +/- 12.0 to 77.7 +/- 12.0 points, respectively. Conclusions: Our self-training-based CI therapy protocol is likely to be as effective for improving upper extremity function as the standard CI therapy. The method may contribute to the wider use of CI therapy.
C1 [Hosomi, Masashi; Takebayashi, Takashi; Kodama, Norihiko; Domen, Kazuhisa] Hyogo Coll Med, Dept Phys Med & Rehabil, Nishinomiya, Hyogo 6638501, Japan.
   [Koyama, Tetsuo] Nishinomiya Kyoritsu Neurosurg Hosp, Dept Rehabil Med, Nishinomiya, Hyogo, Japan.
   [Terayama, Shuji] Hyogo Coll Med, Sasayama Med Ctr, Dept Gen Med & Community Hlth Sci, Sasayama, Hyogo, Japan.
   [Matsumoto, Kenji] Kansai Rehabil Hosp, Dept Rehabil Med, Toyonaka, Osaka, Japan.
RP Hosomi, M (通讯作者)，Hyogo Coll Med, Dept Phys Med & Rehabil, 1-1 Mukogawa Cho, Nishinomiya, Hyogo 6638501, Japan.
EM mhosomi@hyo-med.ac.jp
CR Bohannon R, 1987, PHYS THER, V67, P206, DOI 10.1093/ptj/67.2.206
   Bonaiuti D, 2007, EURA MEDICOPHYS, V43, P139
   Dahl A, 2008, CLIN REHABIL, V22, P436, DOI 10.1177/0269215507084581
   Demeurisse G, 1980, EUR NEUROL, V19, P382, DOI 10.1159/000115178
   Fuglmeyer A, 1975, SCAND J REHABIL MED, V7, P13
   Hakkennes S, 2005, AUST J PHYSIOTHER, V51, P221, DOI 10.1016/S0004-9514(05)70003-9
   Langhorne P, 2009, LANCET NEUROL, V8, P741, DOI 10.1016/S1474-4422(09)70150-4
   Lum P, 2004, J REHABIL RES DEV, V41, P249, DOI 10.1682/JRRD.2003.06.0092
   Massie C, 2009, ARCH PHYS MED REHAB, V90, P571, DOI 10.1016/j.apmr.2008.09.574
   Miltner W, 1999, STROKE, V30, P586, DOI 10.1161/01.STR.30.3.586
   Morris DM, 2006, EURA MEDICOPHYS, V42, P257
   Ostendorf C, 1981, PHYS THER, V61, P1022, DOI 10.1093/ptj/61.7.1022
   Page S, 2002, CLIN REHABIL, V16, P55, DOI 10.1191/0269215502cr473oa
   Page S, 2004, ARCH PHYS MED REHAB, V85, P14, DOI 10.1016/S0003-9993(03)00481-7
   Page S, 2008, PHYS THER, V88, P333, DOI 10.2522/ptj.20060029
   Page S, 2007, PHYS THER, V87, P872, DOI 10.2522/ptj.20060202
   Ro T, 2006, NEUROCASE, V12, P50, DOI 10.1080/13554790500493415
   Sterr A, 2002, ARCH PHYS MED REHAB, V83, P1374, DOI 10.1053/apmr.2002.35108
   Taub E, 2006, STROKE, V37, P1045, DOI 10.1161/01.STR.0000206463.66461.97
   Taub E, 2005, STROKE, V36, P1301, DOI 10.1161/01.STR.0000166043.27545.e8
   Taub E, 2002, NAT REV NEUROSCI, V3, P228, DOI 10.1038/nrn754
   Taub E, 1980, NEUROSCIENCE, V5, P389, DOI 10.1016/0306-4522(80)90114-1
   Taub E, 1993, ARCH PHYS MED REHAB, V74, P347
   Wolf S, 2001, STROKE, V32, P1635, DOI 10.1161/01.STR.32.7.1635
   Wolf S, 2006, JAMA-J AM MED ASSOC, V296, P2095, DOI 10.1001/jama.296.17.2095
NR 25
TC 5
Z9 7
U1 0
U2 11
PU ELSEVIER SCIENCE BV
PI AMSTERDAM
PA PO BOX 211, 1000 AE AMSTERDAM, NETHERLANDS
SN 1052-3057
EI 
J9 J STROKE CEREBROVASC
PD NOV 15
PY 2012
VL 21
IS 8
BP 767
EP 775
DI 10.1016/j.jstrokecerebrovasdis.2011.04.004
PG 9
WC Neurosciences; Peripheral Vascular Disease
SC Neurosciences & Neurology; Cardiovascular System & Cardiology
GA 031LM
UT WOS:000310641900024
PM 21596584
ER

PT J
AU Dukelow, SP
   Herter, TM
   Bagg, SD
   Scott, SH
AF Dukelow, Sean
   Herter, Troy
   Bagg, Stephen
   Scott, Stephen
TI The independence of deficits in position sense and visually guided reaching following stroke
SO JOURNAL OF NEUROENGINEERING AND REHABILITATION
LA English
DT Article
DE Stroke; Rehabilitation; Position sense; Proprioception; Robotics; Visuomotor
ID upper-limb asymmetry; somatosensory stimulation; electrical-stimulation; upper extremity; recovery; perception; arm; age; proprioception; reliability
AB Background: Several studies have found correlations between proprioception and visuomotor function during stroke recovery, however two more recent studies have found no correlation. Unfortunately, most of the studies to date have been conducted with clinical assessments of sensation that are observer-based and have poor reliability. We have recently developed new tests to assess position sense and motor function using robotic technology. The present study was conducted to reassess the relationship between position sense and upper limb movement following stroke. Methods: We assessed position sense and motor performance of 100 inpatient stroke rehabilitation subjects and 231 non-disabled controls. All subjects completed quantitative assessments of position sense (arm-position matching task) and motor performance (visually-guided reaching task) using the KINARM robotic device. Subjects also completed clinical assessments including handedness, vision, Purdue Pegboard, Chedoke-McMaster Stroke Assessment-Impairment Inventory and Functional Independence Measure (FIM). Neuroimaging documented lesion localization. Fisher's exact probability tests were used to determine the relationship between performances on the arm-position matching and visually-guided reaching task. Pearson's correlations were conducted to determine the relationship between robotically measured parameters and clinical assessments. Results: Performance by individual subjects on the matching and reaching tasks was statistically independent (Fisher's test, P<0.01). However, performance on the matching and reaching tasks both exhibited relationships with abilities in daily activities as measured by the FIM. Performance on the reaching task also displayed strong relationships with other clinical measures of motor impairment. Conclusions: Our data support the concept that position sense deficits are functionally relevant and point to the importance of assessing proprioceptive and motor impairments independently when planning treatment strategies.
C1 [Dukelow, Sean P.; Herter, Troy M.] Univ Calgary, Hotchkiss Brain Inst, Dept Clin Neurosci, Calgary, AB, Canada.
   [Herter, Troy M.; Scott, Stephen H.] Queens Univ, Ctr Neurosci Studies, Kingston, ON, Canada.
   [Herter, Troy M.] Univ S Carolina, Dept Exercise Sci, Columbia, SC 29208 USA.
   [Bagg, Stephen D.] St Marys Lake Hosp, Providence Care, Kingston, ON, Canada.
   [Bagg, Stephen D.] Queens Univ, Dept Phys Med & Rehabil, Kingston, ON, Canada.
   [Scott, Stephen H.] Queens Univ, Dept Biomed & Mol Sci, Kingston, ON, Canada.
RP Dukelow, SP (通讯作者)，Univ Calgary, Hotchkiss Brain Inst, Dept Clin Neurosci, Calgary, AB, Canada.
EM sean.dukelow@albertahealthservices.ca
FU CIHR [MOP 81366, MOP 106662, NSP 104015]; Heart and Stroke Foundation of Alberta; NWT; Nunavut; Alberta Nunavut; N.W.T. Heart and Stroke Foundation
CR Adamo D, 2007, PERCEPT MOTOR SKILL, V104, P1297, DOI 10.2466/PMS.104.4.1297-1309
   Adamo D, 2009, J AGING PHYS ACTIV, V17, P272, DOI 10.1123/japa.17.3.272
   Beebe J, 2009, STROKE, V40, P1772, DOI 10.1161/STROKEAHA.108.536763
   Bell E, 2006, NEUROIMAGE, V30, P529, DOI 10.1016/j.neuroimage.2005.09.049
   Bernard J, 2011, J NEUROPHYSIOL, V105, P88, DOI 10.1152/jn.00512.2010
   Bobath B, 1970, ADULT HEMIPLEGIA EVA, V0, P0
   Bohannon R, 1987, PHYS THER, V67, P206, DOI 10.1093/ptj/67.2.206
   Bosecker C, 2010, NEUROREHAB NEURAL RE, V24, P62, DOI 10.1177/1545968309343214
   Carey L, 1996, ARCH PHYS MED REHAB, V77, P1271, DOI 10.1016/S0003-9993(96)90192-6
   Carey L, 1993, ARCH PHYS MED REHAB, V74, P602, DOI 10.1016/0003-9993(93)90158-7
   Celnik P, 2007, ARCH PHYS MED REHAB, V88, P1369, DOI 10.1016/j.apmr.2007.08.001
   Chester C, 1989, ARCH PHYS MED REHAB, V70, P520
   Coderre A, 2010, NEUROREHAB NEURAL RE, V24, P528, DOI 10.1177/1545968309356091
   Conforto A, 2002, ANN NEUROL, V51, P122, DOI 10.1002/ana.10070
   Conforto A, 2007, J NEUROL, V254, P333, DOI 10.1007/s00415-006-0364-z
   Davidoff G, 1991, ARCH PHYS MED REHAB, V72, P869, DOI 10.1016/0003-9993(91)90001-Y
   De WW, 1987, INT J REHABIL RES, V10, P110, DOI 10.1097/00004356-198712005-00022
   Dukelow S, 2010, NEUROREHAB NEURAL RE, V24, P178, DOI 10.1177/1545968309345267
   Ellis M, 2008, NEUROREHAB NEURAL RE, V22, P321, DOI 10.1177/1545968307313509
   Fukutake T, 1993, JPN J PSYCHIAT NEUR, V47, P647
   Gandevia S, 1976, J PHYSIOL-LONDON, V260, P387, DOI 10.1113/jphysiol.1976.sp011521
   Goble D, 2008, J NEUROPHYSIOL, V99, P3063, DOI 10.1152/jn.90259.2008
   Goble D, 2010, J EXP PSYCHOL HUMAN, V36, P768, DOI 10.1037/a0018392
   Goble D, 2009, EXP BRAIN RES, V197, P403, DOI 10.1007/s00221-009-1922-2
   Goble D, 2006, EXP BRAIN RES, V168, P307, DOI 10.1007/s00221-005-0280-y
   Goodale M, 1992, TRENDS NEUROSCI, V15, P20, DOI 10.1016/0166-2236(92)90344-8
   Goodale M, 2008, COGN NEUROPSYCHOL, V25, P891, DOI 10.1080/02643290801961984
   Gorbet D, 2007, EUR J NEUROSCI, V25, P1228, DOI 10.1111/j.1460-9568.2007.05358.x
   Gowland C, 1993, STROKE, V24, P58, DOI 10.1161/01.STR.24.1.58
   Hiraga A, 2005, J NEUROL SCI, V231, P81, DOI 10.1016/j.jns.2004.11.049
   Hirayama K, 1999, J NEUROL SCI, V167, P45, DOI 10.1016/S0022-510X(99)00136-7
   Ihori N, 2002, EUR NEUROL, V48, P87, DOI 10.1159/000062993
   Katrak P, 1998, ARCH PHYS MED REHAB, V79, P758, DOI 10.1016/S0003-9993(98)90352-5
   Keith RA, 1987, ADV CLIN REHABIL, V1, P6
   Kroliczak G, 2006, BRAIN RES, V1080, P9, DOI 10.1016/j.brainres.2005.01.107
   Kusoffsky A, 1982, SCAND J REHABIL MED, V14, P27
   Kwakkel G, 2003, STROKE, V34, P2181, DOI 10.1161/01.STR.0000087172.16305.CD
   Lajoie W, 1982, ARCH PHYS MED REHAB, V63, P223
   Langan J, 2010, FRONT SYST NEUROSCI, V4, P0, DOI 10.3389/fnsys.2010.00017
   Lincoln N, 1991, CLIN REHABIL, V5, P273, DOI 10.1177/026921559100500403
   Mcgivern R, 2012, PLOS ONE, V7, P0, DOI 10.1371/journal.pone.0032238
   Oldfield R, 1971, NEUROPSYCHOLOGIA, V9, P97, DOI 10.1016/0028-3932(71)90067-4
   Peurala S, 2002, CLIN REHABIL, V16, P709, DOI 10.1191/0269215502cr543oa
   Prescott R, 1982, STROKE, V13, P641, DOI 10.1161/01.STR.13.5.641
   Przybyla A, 2012, EXP BRAIN RES, V216, P419, DOI 10.1007/s00221-011-2946-y
   Rand D, 1999, NEUROREHAB NEURAL RE, V13, P15, DOI 10.1177/154596839901300104
   Rand D, 2001, PHYS OCCUPATIONAL TH, V18, P69, DOI 10.1080/J148v18n03_05
   Sakakibara R, 2009, J NEUROL SCI, V276, P193, DOI 10.1016/j.jns.2008.08.035
   Schabrun S, 2009, CLIN REHABIL, V23, P27, DOI 10.1177/0269215508098897
   Scott S, 1999, J NEUROSCI METH, V89, P119, DOI 10.1016/S0165-0270(99)00053-9
   Scott S, 2004, NAT REV NEUROSCI, V5, P534, DOI 10.1038/nrn1427
   Scott S, 2011, J REHABIL RES DEV, V48, P335, DOI 10.1682/JRRD.2010.04.0057
   Seidler R, 2010, NEUROSCI BIOBEHAV R, V34, P721, DOI 10.1016/j.neubiorev.2009.10.005
   Sherrington C, 1906, BRAIN, V29, P467
   Simo L, 2011, IEEE ENG MED BIO, V0, PP8227, DOI 10.1109/IEMBS.2011.6092029
   Smith D, 1983, AGE AGEING, V12, P63, DOI 10.1093/ageing/12.1.63
   Squeri V, 2011, IEEE INT CONF REHABIL ROBOT, V2011, P5975500, DOI 10.1109/ICORR.2011.5975500
   Sullivan J, 2007, CLIN REHABIL, V21, P142, DOI 10.1177/0269215506071252
   Szilagyi L, 2007, BATES GUIDE PHYS EXA, V0, P0
   Tekeoolu Y, 1998, CLIN REHABIL, V12, P277, DOI 10.1191/026921598672873816
   Tiffin J, 1948, J APPL PSYCHOL, V32, P234, DOI 10.1037/h0061266
   Twitchell T, 1951, BRAIN, V74, P443, DOI 10.1093/brain/74.4.443
   Volpe B, 2009, ARCH NEUROL-CHICAGO, V66, P1086, DOI 10.1001/archneurol.2009.182
   Wade D, 1983, J NEUROL NEUROSUR PS, V46, P521, DOI 10.1136/jnnp.46.6.521
   Wadell I, 1987, INTERNATIONAL JOURNAL OF REHABILITATION RESEARCH, V10, P103, DOI 10.1097/00004356-198700105-00021
   Wilson B, 1987, ARCH PHYS MED REHAB, V68, P98
   Wilson E, 2010, PLOS ONE, V5, P0, DOI 10.1371/journal.pone.0011851
   Winter J, 2005, J PHYSIOL-LONDON, V568, P1035, DOI 10.1113/jphysiol.2005.092619
   Wong J, 2011, J NEUROPHYSIOL, V105, P2512, DOI 10.1152/jn.00949.2010
   Wu C, 2006, ARCH PHYS MED REHAB, V87, P351, DOI 10.1016/j.apmr.2005.11.019
   Yavuzer G, 2007, ARCH PHYS MED REHAB, V88, P710, DOI 10.1016/j.apmr.2007.02.030
   Yoshida H, 2008, J PHYS THER SCI, V20, P123, DOI 10.1589/jpts.20.123
   Zeman B, 1989, J NEUROL NEUROSUR PS, V52, P242, DOI 10.1136/jnnp.52.2.242
NR 73
TC 95
Z9 96
U1 1
U2 39
PU BMC
PI LONDON
PA CAMPUS, 4 CRINAN ST, LONDON N1 9XW, ENGLAND
SN 
EI 
J9 J NEUROENG REHABIL
PD OCT 4
PY 2012
VL 9
IS 
BP 
EP 
DI 10.1186/1743-0003-9-72
PG 13
WC Engineering, Biomedical; Neurosciences; Rehabilitation
SC Engineering; Neurosciences & Neurology; Rehabilitation
GA 072DA
UT WOS:000313647600003
PM 23035968
ER

PT J
AU Mcintyre, Amanda
   Viana, Ricardo
   Janzen, Shannon
   Mehta, Swati
   Pereira, Shelialah
   Teasell, Robert
AF Mcintyre, Amanda
   Viana, Ricardo
   Janzen, Shannon
   Mehta, Swati
   Pereira, Shelialah
   Teasell, Robert
TI Systematic Review and Meta-Analysis of Constraint-Induced Movement Therapy in the Hemiparetic Upper Extremity More Than Six Months Post Stroke
SO TOPICS IN STROKE REHABILITATION
LA English
DT Review
DE constraint-induced movement therapy; function; stroke; upper extremity
ID motor control; arm function; upper-limb; rehabilitation; trial; dysfunction; recovery; term
AB Objective: To conduct a systematic review and meta-analysis of the available evidence on the effectiveness of constraint-induced movement therapy (CIMT) in the hemiparetic upper extremity (UE) among individuals who were more than 6 months post stroke. Methods: A literature search of multiple databases (PubMed, CINAHL, and EMBASE) was conducted to identify articles published in the English language up to and including July 2012. Studies were included for review if (1) >= 50% of the sample had sustained a stroke, (2) the research design was a randomized controlled trial (RCT), (3) the mean time since stroke was >= 6 months for both the treated and control groups, (4) the treatment group received CIMT, (5) the control group received a form of traditional rehabilitation, and (6) functional improvement was assessed both pre and posttreatment. Methodological quality was assessed using the PEDro tool with a score out of 10. Results: Sixteen RCTs (PEDro scores 4-8) met inclusion criteria and included a pooled sample size of 572 individuals with a mean age of 58.2 years (range, 30-87). The meta-analysis revealed a significant treatment effect on the amount of use and quality of movements subscales of the Motor Activity Log (P < .001, for both), Fugl-Meyer Assessment (P = .014), and Action Research Arm Test (P = .001); however, there was no significant treatment effect demonstrated by the Wolf Motor Function Test (P = .120) or FIM (P = .070). Conclusions: CIMT to improve UE function is an appropriate and beneficial therapy for individuals who have sustained a stroke more than 6 months previously.
C1 [McIntyre, Amanda; Janzen, Shannon; Mehta, Swati; Pereira, Shelialah; Teasell, Robert] Lawson Hlth Res Inst, Aging Rehabil & Geriatr Care Program, London, ON, Canada.
   [McIntyre, Amanda; Viana, Ricardo; Janzen, Shannon; Mehta, Swati; Pereira, Shelialah; Teasell, Robert] Parkwood Hosp, St Josephs Hlth Care, London, ON, Canada.
   [Viana, Ricardo; Teasell, Robert] Univ Western Ontario, Schulich Sch Med & Dent, Dept Phys Med & Rehabil, London, ON, Canada.
RP McIntyre, A (通讯作者)，Lawson Hlth Res Inst, Aging Rehabil & Geriatr Care Program, London, ON, Canada.
FU Canadian Stroke Network
CR Blanton S, 1999, PHYS THER, V79, P847, DOI 10.1093/ptj/79.9.847
   Broeks J, 1999, DISABIL REHABIL, V21, P357
   Corbetta D, 2010, EUR J PHYS REHAB MED, V46, P537
   Dahl A, 2008, CLIN REHABIL, V22, P436, DOI 10.1177/0269215507084581
   Dettmers C, 2005, ARCH PHYS MED REHAB, V86, P204, DOI 10.1016/j.apmr.2004.05.007
   Dromerick A, 2009, NEUROLOGY, V73, P195, DOI 10.1212/WNL.0b013e3181ab2b27
   Dromerick A, 2000, STROKE, V31, P2984, DOI 10.1161/01.STR.31.12.2984
   Hayner K, 2010, AM J OCCUP THER, V64, P528, DOI 10.5014/ajot.2010.08027
   Heller A, 1987, J NEUROL NEUROSUR PS, V50, P714, DOI 10.1136/jnnp.50.6.714
   Hiraoka K, 2005, J PHYS THER SCI, V13, P5
   Jorgensen H, 1995, ARCH PHYS MED REHAB, V76, P27, DOI 10.1016/S0003-9993(95)80038-7
   Khan C, 2011, CLIN REHABIL, V25, P1032, DOI 10.1177/0269215511399795
   Kwakkel G, 2003, STROKE, V34, P2181, DOI 10.1161/01.STR.0000087172.16305.CD
   Kwon S, 2004, STROKE, V35, P918, DOI 10.1161/01.STR.0000119385.56094.32
   Lin K, 2008, ACTA NEUROCHIR SUPPL, V101, P61
   Lin K, 2007, CLIN REHABIL, V21, P1075, DOI 10.1177/0269215507079843
   Lin K, 2009, NEUROREHAB NEURAL RE, V23, P160, DOI 10.1177/1545968308320642
   Lindsay M, 2010, CANADIAN BEST PRACTI, V0, P0
   Mark VW, 2006, EURA MEDICOPHYS, V42, P269
   Moseley A, 2002, AUST J PHYSIOTHER, V48, P43, DOI 10.1016/S0004-9514(14)60281-6
   Page S, 2002, CLIN REHABIL, V16, P55, DOI 10.1191/0269215502cr473oa
   Page S, 2005, NEUROREHAB NEURAL RE, V19, P27, DOI 10.1177/1545968304272701
   Page S, 2004, ARCH PHYS MED REHAB, V85, P14, DOI 10.1016/S0003-9993(03)00481-7
   Page S, 2008, PHYS THER, V88, P333, DOI 10.2522/ptj.20060029
   Shi Y, 2011, ARCH PHYS MED REHAB, V92, P972, DOI 10.1016/j.apmr.2010.12.036
   Sun S, 2010, NEUROREHAB NEURAL RE, V24, P34, DOI 10.1177/1545968309341060
   Suputtitada A, 2004, JOURNAL OF THE MEDICAL ASSOCIATION OF THAILAND, V87, P1482
   Taub E, 2002, NAT REV NEUROSCI, V3, P228, DOI 10.1038/nrn754
   Taub E, 1976, EXERC SPORT SCI REV, V4, P335
   Taub E, 1993, ARCH PHYS MED REHAB, V74, P347
   Teasell RW, 2011, EVIDENCE BASED REV S, V0, P0
   Teasell R, 2012, TOP STROKE REHABIL, V19, P115, DOI 10.1310/tsr1902-115
   Uswatte G, 2005, STROKE, V36, P2493, DOI 10.1161/01.STR.0000185928.90848.2e
   Van DLJ, 1999, STROKE, V30, P2369, DOI 10.1161/01.STR.30.11.2369
   Viana R, 2012, TOP STROKE REHABIL, V19, P104, DOI 10.1310/tsr1902-104
   Wang Q, 2011, J REHABIL MED, V43, P619, DOI 10.2340/16501977-0819
   Wittenberg G, 2003, NEUROREHAB NEURAL RE, V17, P48, DOI 10.1177/0888439002250456
   Wolf S, 2010, STROKE, V41, P2309, DOI 10.1161/STROKEAHA.110.588723
   Wolf S, 2006, JAMA-J AM MED ASSOC, V296, P2095, DOI 10.1001/jama.296.17.2095
   Wu C, 2007, NEUROREHAB NEURAL RE, V21, P460, DOI 10.1177/1545968307303411
   Wu C, 2007, ARCH PHYS MED REHAB, V88, P964, DOI 10.1016/j.apmr.2007.05.012
   Wu C, 2007, ARCH PHYS MED REHAB, V88, P273, DOI 10.1016/j.apmr.2006.11.021
   Wu C, 2011, NEUROREHAB NEURAL RE, V25, P130, DOI 10.1177/1545968310380686
   Yen J, 2005, ACTA NEUROL TAIWAN, V14, P16
NR 45
TC 48
Z9 51
U1 0
U2 38
PU TAYLOR & FRANCIS LTD
PI ABINGDON
PA 2-4 PARK SQUARE, MILTON PARK, ABINGDON OR14 4RN, OXON, ENGLAND
SN 1074-9357
EI 
J9 TOP STROKE REHABIL
PD NOV-DEC 15
PY 2012
VL 19
IS 6
BP 499
EP 513
DI 10.1310/tsr1906-499
PG 15
WC Rehabilitation
SC Rehabilitation
GA 060CQ
UT WOS:000312754500006
PM 23192715
ER

PT J
AU Menniti, FS
   Ren, JingMei
   Sietsma, DK
   Som, Angel
   Nelson, FR
   Stephenson, DT
   Tate, BA
   Finklestein, SP
AF Menniti, Frank
   Ren, Jingmei
   Sietsma, Dana
   Som, Angel
   Nelson, Fredrick
   Stephenson, Diane
   Tate, Barbara
   Finklestein, Seth
TI A non-brain penetrant PDE5A inhibitor improves functional recovery after stroke in rats
SO RESTORATIVE NEUROLOGY AND NEUROSCIENCE
LA English
DT Article
DE Phosphodiesterase 5A; PDE5A; stroke recovery; PF-5; PF-489,791; brain penetration
ID cgmp-specific phosphodiesterase; tissue-plasminogen activator; middle cerebral-artery; acute ischemic-stroke; embolic stroke; sildenafil; angiogenesis; neurogenesis; expression; occlusion
AB Purpose: Phosphodiesterase 5A (PDE5A) inhibitors improve functional recovery in experimental models of stroke in rats when treatment is delayed and without effect on infarct volume. PDE5A is expressed to only a very limited extent in forebrain tissues, raising the possibility that the locus of effect for the inhibitors is outside the brain. To start to address this question, we determined whether PDE5A inhibitors must have the ability to cross the blood brain barrier to improve recovery. Method: After permanent middle cerebral artery occlusion in rats, PF-5 and UK-489,791, PDE5A inhibitors that do or do not pass the blood brain barrier, were administered starting 24 h after occlusion and continued for 1 week. Motor function was assessed at intervals to 28 days using body swing and limb placement measures. Results: Both PF-5 and UK-489,791 produced improvement in motor scores over 28 days that were significantly greater than in vehicle treated animals. There was no difference in efficacy between the two PDE5A inhibitors. Conclusions: Brain penetrability appears not to be critical to the ability of a PDE5A inhibitor to improve functional recovery after experimental stroke in rats. This finding is discussed with regard to the cellular target(s) for PDE5A inhibitors mediating this effect.
C1 [Menniti, Frank S.; Nelson, Fredrick R.; Stephenson, Diane T.; Tate, Barbara A.] Pfizer Global Res & Dev, Neurosci Biol, Groton, CT USA.
   [Ren, JingMei; Sietsma, Dana K.; Som, Angel; Finklestein, Seth P.] Biotrofix, Needham, MA USA.
RP Menniti, FS (通讯作者)，Mnemosyne Pharmaceut Inc, 1 Davol Sq,Suite 200, Providence, RI 02903 USA.
EM mennitifs@gmail.com
FU Pfizer Global Research Development
CR Bednar M, 2008, CURR OPIN INVEST DR, V9, P754
   Borlongan C, 1995, J NEUROSCI, V15, P5372
   Borlongan C, 1998, NEUROREPORT, V9, P3615, DOI 10.1097/00001756-199811160-00012
   Carmichael S, 2006, ANN NEUROL, V59, P735, DOI 10.1002/ana.20845
   Chen J, 2006, NEURORX, V3, P466, DOI 10.1016/j.nurx.2006.07.007
   Cramer S, 2007, STROKE, V38, P1393, DOI 10.1161/01.STR.0000260087.67462.80
   Ding G, 2008, J CEREBR BLOOD F MET, V28, P1440, DOI 10.1038/jcbfm.2008.33
   Dombovy ML, 2004, CURR NEUROL NEUROSCI REP, V4, P31, DOI 10.1007/s11910-004-0008-6
   Fisher M, 2003, ANN NEUROL, V53, P10, DOI 10.1002/ana.10407
   Giordano D, 2001, BBA-MOL CELL RES, V1539, P16, DOI 10.1016/S0167-4889(01)00086-6
   Green A, 2008, BRIT J PHARMACOL, V153, P0, DOI 10.1038/sj.bjp.0707594
   Hemnes AR, 2006, EXPERT REV CARDIOVASC THER, V4, P293, DOI 10.1586/14779072.4.3.293
   Hitchcock S, 2006, J MED CHEM, V49, P7559, DOI 10.1021/jm060642i
   Hughes R, 2010, J MED CHEM, V53, P2656, DOI 10.1021/jm901781q
   Kalra L, 2007, STROKE, V38, P235, DOI 10.1161/01.STR.0000254944.91297.a3
   Kass D, 2007, CIRC RES, V101, P1084, DOI 10.1161/CIRCRESAHA.107.162511
   Kotera J, 2000, J HISTOCHEM CYTOCHEM, V48, P685, DOI 10.1177/002215540004800512
   Kruse L, 2006, NEUROSCI LETT, V404, P202, DOI 10.1016/j.neulet.2006.05.045
   Li L, 2007, BRAIN RES, V1132, P185, DOI 10.1016/j.brainres.2006.10.098
   Marler J, 1995, NEW ENGL J MED, V333, P1581, DOI 10.1056/nejm199512143332401
   Mcallisterlucas L, 1995, J BIOL CHEM, V270, P30671, DOI 10.1074/jbc.270.51.30671
   Menniti F, 2009, J PHARMACOL EXP THER, V331, P1
   Nakamizo T, 2003, J NEUROSCI RES, V71, P485, DOI 10.1002/jnr.10483
   Ren J, 2005, CNS NEUROL DISORD-DR, V4, P121, DOI 10.2174/1568007053544101
   Sandner P, 2008, EXPERT OPIN THER PAT, V18, P21, DOI 10.1517/13543776.18.1.21
   Schallert T, 2000, NEUROPHARMACOLOGY, V39, P777, DOI 10.1016/S0028-3908(00)00005-8
   Shaffer C, 2010, ANNU REP MED CHEM, V45, P55, DOI 10.1016/S0065-7743(10)45004-6
   Shimizu-albergine M, 2003, J NEUROSCI, V23, P6452
   Tamura A, 1981, J CEREBR BLOOD F MET, V1, P53, DOI 10.1038/jcbfm.1981.6
   Weintraub M, 2006, STROKE, V37, P1917, DOI 10.1161/01.STR.0000226651.04862.da
   Wolk R, 2009, HYPERTENSION, V53, P1091, DOI 10.1161/HYPERTENSIONAHA.109.132225
   Xiong Y, 2010, CURR OPIN INVEST DR, V11, P298
   Zhang L, 2005, STROKE, V36, P847, DOI 10.1161/01.STR.0000158923.19956.73
   Zhang L, 2006, BRAIN RES, V1118, P192, DOI 10.1016/j.brainres.2006.08.028
   Zhang R, 2002, STROKE, V33, P2675, DOI 10.1161/01.STR.0000034399.95249.59
NR 35
TC 7
Z9 7
U1 0
U2 3
PU IOS PRESS
PI AMSTERDAM
PA NIEUWE HEMWEG 6B, 1013 BG AMSTERDAM, NETHERLANDS
SN 0922-6028
EI 
J9 RESTOR NEUROL NEUROS
PD JUN 15
PY 2012
VL 30
IS 4
BP 283
EP 289
DI 10.3233/RNN-2012-110187
PG 7
WC Neurosciences
SC Neurosciences & Neurology
GA 973OA
UT WOS:000306368300002
PM 22596355
ER

PT J
AU Hong, IK
   Choi, JB
   Lee, JH
AF Hong, Il
   Choi, Jong
   Lee, Jong
TI Cortical Changes After Mental Imagery Training Combined With Electromyography-Triggered Electrical Stimulation in Patients With Chronic Stroke
SO STROKE
LA English
DT Article
DE electromyography-triggered electric stimulation; mental imagery; positron emission tomography; stroke recovery
AB Background and Purpose-Paresis of the upper extremity after stroke is not effectively solved by existing therapies. We investigated whether mental imagery training combined with electromyogram-triggered electric stimulation improved motor function of the paretic upper extremity in patients with chronic stroke and induced cortical changes. Methods-Fourteen subjects with chronic stroke (>= 12 months) were randomly allocated to receive mental imagery training combined with electromyogram-triggered electric stimulation (n=7) or generalized functional electric stimulation (n=7) on the forearm extensor muscles of the paretic extremity in 2 20-minute daily sessions 5 days a week for 4 weeks. The upper extremity component of the Fugl-Meyer Motor Assessment, the Motor Activity Log, the modified Barthel Index, and F-18-fluorodeoxyglucose brain positron emission tomography were measured before and after the intervention. Results-The group receiving mental imagery training combined with electromyogram-triggered electric stimulation exhibited significant improvements in the upper extremity component of the Fugl-Meyer Motor Assessment after intervention (median, 7; interquartile range, 5-8; P<0.05), but the group receiving functional electric stimulation did not (median, 0; interquartile range, 0-3). Differences in score changes between the 2 groups were significant. The mental imagery training combined with electromyogram-triggered electric stimulation group showed significantly increased metabolism in the contralesional supplementary motor, precentral, and postcentral gyri (P-uncorrected < 0.001) after the intervention, but the functional electric stimulation group showed no significant differences. Conclusions-Mental imagery training combined with electromyogram-triggered electric stimulation improved motor function of the paretic extremity in patients with chronic stroke. The intervention increased metabolism in the contralesional motor-sensory cortex.
C1 [Hong, Il Ki] Kyung Hee Univ, Dept Nucl Med, Sch Med, Seoul, South Korea.
   [Choi, Jong Bae; Lee, Jong Ha] Kyung Hee Univ, Dept Phys Med & Rehabil, Sch Med, Seoul, South Korea.
RP Lee, JH (通讯作者)，1 Hoegi Dong, Seoul 130701, South Korea.
EM lukaslee@hanmail.net
CR Feydy A, 2002, STROKE, V33, P1610, DOI 10.1161/01.STR.0000017100.68294.52
   Kim Y, 2009, CLIN NEUROPHARMACOL, V32, P335, DOI 10.1097/WNF.0b013e3181b40678
   Nandedkar S, 2002, ELECTRODIAGNOSTIC ME, V0, P296
   Schuhfried O, 2012, J REHABIL MED, V44, P99, DOI 10.2340/16501977-0941
NR 4
TC 31
Z9 35
U1 1
U2 15
PU LIPPINCOTT WILLIAMS & WILKINS
PI PHILADELPHIA
PA 530 WALNUT ST, PHILADELPHIA, PA 19106-3621 USA
SN 0039-2499
EI 
J9 STROKE
PD SEP 15
PY 2012
VL 43
IS 9
BP 2506
EP 2509
DI 10.1161/STROKEAHA.112.663641
PG 4
WC Clinical Neurology; Peripheral Vascular Disease
SC Neurosciences & Neurology; Cardiovascular System & Cardiology
GA 000UX
UT WOS:000308416300054
PM 22798329
ER

PT J
AU Hu, XL
   Tong, KY
   Li, R.
   Xue, JJ
   Ho, SK
   Chen, P.
AF Hu, X
   Tong, K
   Li, R
   Xue, J
   Ho, S
   Chen, P
TI The effects of electromechanical wrist robot assistive system with neuromuscular electrical stimulation for stroke rehabilitation
SO JOURNAL OF ELECTROMYOGRAPHY AND KINESIOLOGY
LA English
DT Article
DE Neuromuscular electrical stimulation; Robot; Stroke; Functional scores
ID muscle coactivation pattern; elbow
AB An electromyography (EMG)-driven electromechanical robot system integrated with neuromuscular electrical stimulation (NMES) was developed for wrist training after stroke. The performance of the system in assisting wrist flexion/extension tracking was evaluated on five chronic stroke subjects, when the system provided five different schemes with or without NMES and robot assistance. The tracking performances were measured by range of motion (ROM) of the wrist and root mean squared error (RMSE). The performance is better when both NMES and robot assisted in the tracking than those with either NMES or robot only (P < 0.05). The muscle co-contractions in the upper limb measured by EMG were reduced when NMES provided assistance (P < 0.05). All subjects also attended a 20-session wrist training for evaluating the training effects (3-5 times/week). The results showed improvements on the voluntary motor functions in the hand, wrist and elbow functions after the training, as indicated by the clinical scores of Fugl-Meyer Assessment, Action Research Arm Test, Wolf Motor Function Test; and also showed reduced spasticity in the wrist and the elbow as measured by the Modified Ashworth Score of each subject. After the training, the co-contractions were reduced between the flexor carpi radialis and extensor carpi radialis, and between the biceps brachii and triceps brachii. Assistance from the robot helped improve the movement accuracy; and the NMES helped increase the muscle activation for the wrist joint and suppress the excessive muscular activities from the elbow joint. The NMES-robot assisted wrist training could improve the hand, wrist, and elbow functions. (C) 2011 Elsevier Ltd. All rights reserved.
C1 [Hu, X. L.; Tong, K. Y.; Li, R.; Xue, J. J.; Ho, S. K.; Chen, P.] Hong Kong Polytech Univ, Dept Hlth Technol & Informat, Hong Kong, Hong Kong, Peoples R China.
RP Tong, KY (通讯作者)，Hong Kong Polytech Univ, Dept Hlth Technol & Informat, Room ST417,Core S, Hong Kong, Hong Kong, Peoples R China.
EM k.y.tong@polyu.edu.hk
FU Research Grants Council of the Hong Kong Special Administrative Region, China [PolyU 5318/09E]
CR Allison G, 2002, CLIN BIOMECH, V17, P464, DOI 10.1016/S0268-0033(02)00033-5
   Ashworth B, 1964, PRACTITIONER, V192, P540
   Burridge J, 2001, NEUROMODULATION, V4, P147, DOI 10.1046/j.1525-1403.2001.00147.x
   Carmick J, 1993, PHYS THER, V73, P514, DOI 10.1093/ptj/73.8.514
   Carroll D, 1965, J CHRON DIS, V18, P479, DOI 10.1016/0021-9681(65)90030-5
   Chae J, 2000, CRIT REV PHYS REHABI, V12, P1, DOI 10.1615/CRITREVPHYSREHABILMED.V12.I1.10
   Dewald JP, 2001, TOP STROKE REHABIL, V8, P1
   Dewald J, 1995, BRAIN, V118, P495, DOI 10.1093/brain/118.2.495
   Edman K, 1995, ADV EXP MED BIOL, V384, P29
   Farmer J, 2004, NEUROSCIENCE, V124, P71, DOI 10.1016/j.neuroscience.2003.09.029
   Fuglmeyer A, 1975, SCAND J REHABIL MED, V7, P13
   Hesse S, 2003, ARCH PHYS MED REHAB, V84, P915, DOI 10.1016/S0003-9993(02)04954-7
   Hesse S, 2006, J REHABIL RES DEV, V43, P671, DOI 10.1682/JRRD.2005.02.0052
   Hu X, 2009, J ELECTROMYOGR KINES, V19, P639, DOI 10.1016/j.jelekin.2008.04.002
   Hu X, 2009, NEUROREHAB NEURAL RE, V23, P837, DOI 10.1177/1545968309338191
   Hu X, 2007, ARCH PHYS MED REHAB, V88, P1022, DOI 10.1016/j.apmr.2007.05.006
   Kralj A, 1989, FUNCTIONAL ELECT STI, V0, P0
   Maenpaa H, 2004, PEDIATR PHYS THER, V16, P39
   Mccabe J, 2008, J REHABIL RES DEV, V45, P997, DOI 10.1682/JRRD.2007.08.0124
   Rabadi M, 2006, ARCH PHYS MED REHAB, V87, P962, DOI 10.1016/j.apmr.2006.02.036
   Riener R, 2005, MED BIOL ENG COMPUT, V43, P2, DOI 10.1007/BF02345116
   Song R, 2008, IEEE T NEUR SYS REH, V16, P371, DOI 10.1109/TNSRE.2008.926707
   Tong K, 2008, SERVICE ROBOTICS, V0, P0
   Tong R, 2006, PHYS THER, V86, P1282, DOI 10.2522/ptj.20050183
   Volpe BT, 2004, CURR ATHEROSCLER REP, V6, P314
   Wolf S, 1989, EXP NEUROL, V104, P125, DOI 10.1016/S0014-4886(89)80005-6
NR 28
TC 28
Z9 32
U1 2
U2 46
PU ELSEVIER SCI LTD
PI OXFORD
PA THE BOULEVARD, LANGFORD LANE, KIDLINGTON, OXFORD OX5 1GB, OXON, ENGLAND
SN 1050-6411
EI 
J9 J ELECTROMYOGR KINES
PD JUN 15
PY 2012
VL 22
IS 3
BP 431
EP 439
DI 10.1016/j.jelekin.2011.12.010
PG 9
WC Neurosciences; Physiology; Rehabilitation; Sport Sciences
SC Neurosciences & Neurology; Physiology; Rehabilitation; Sport Sciences
GA 948FF
UT WOS:000304488300017
PM 22277205
ER

PT J
AU Buxbaum, LJ
   Dawson, AM
   Linsley, Drew
AF Buxbaum, Laurel
   Dawson, Amanda
   Linsley, Drew
TI Reliability and Validity of the Virtual Reality Lateralized Attention Test in Assessing Hemispatial Neglect in Right-Hemisphere Stroke
SO NEUROPSYCHOLOGY
LA English
DT Article
DE hemispatial neglect; assessment; test; right-hemisphere stroke
ID unilateral spatial neglect; prism adaptation; wheelchair navigation; visuospatial neglect; rehabilitation; inattention; task; bias
AB Objective: Many tests of hemispatial neglect are insensitive to subtle (but clinically relevant) forms of the disorder. This study provides additional reliability and validity data on the Virtual Reality Lateralized Attention Test (VRLAT), an easy-to-administer computerized measure of hemispatial neglect that mimics the attentional demands of real-world tasks, and has previously shown strong validity and sensitivity (Dawson, Buxbaum, & Rizzo, 2008). The present study assessed a large sample of patients with the aim of developing a clinically useful version of the test, and established the concurrent criterion validity of the VRLAT as measured by its association with performance in a real-world task. Method: Seventy consecutively recruited right-hemisphere stroke patients were assessed with the VRLAT, which requires participants to name objects as they navigate (or are navigated) along a winding virtual path. They also performed a real-world navigation task, tests of sensory and motor function, and paper-and-pencil neglect tests. Results: The VRLAT demonstrated strong sensitivity and specificity, minimal practice effects, and strong validity, and outperformed traditional paper-and-pencil tests in the prediction of real-world collisions. Conclusions: The VRLAT is a sensitive, valid, and reliable measure of hemispatial neglect that requires no specialized equipment, is easy to administer, and is useful for both clinical and research purposes. Moreover, a shortened version with a 5-min administration time has many of the desirable psychometric properties of the original full-length task.
C1 [Buxbaum, Laurel J.; Dawson, Amanda M.; Linsley, Drew] Moss Rehabil Res Inst, Elkins Pk, PA 19027 USA.
RP Buxbaum, LJ (通讯作者)，Moss Rehabil Res Inst, 50 Township Line Rd, Elkins Pk, PA 19027 USA.
EM lbuxbaum@einstein.edu
FU U.S. Department of Education, Office of Special Education and Rehabilitative Services, National Institute of Disability and Rehabilitation Research [H133G060086]
CR Azouvi P, 2002, J NEUROL NEUROSUR PS, V73, P160, DOI 10.1136/jnnp.73.2.160
   Bowen A, 1999, STROKE, V30, P1196, DOI 10.1161/01.STR.30.6.1196
   Brighina F, 2003, NEUROSCI LETT, V336, P131, DOI 10.1016/S0304-3940(02)01283-1
   Buxbaum L, 2008, J CLIN EXP NEUROPSYC, V30, P650, DOI 10.1080/13803390701625821
   Buxbaum L, 2006, COGN NEUROPSYCHOL, V23, P184, DOI 10.1080/02643290500202698
   Buxbaum L, 2004, NEUROLOGY, V62, P749, DOI 10.1212/01.WNL.0000113730.73031.F4
   Cherney L, 2001, BRAIN INJURY, V15, P585, DOI 10.1080/02699050010009090
   Cocchini G, 2001, NEUROPSYCHOL REHABIL, V11, P17, DOI 10.1080/09602010042000132
   Dawson A, 2008, VIRTUAL REHABILITATI, V0, P0, DOI 10.1109/ICVR.2008.4625140]
   Deouell L, 2002, CONSCIOUS COGN, V11, P546, DOI 10.1016/S1053-8100(02)00024-7
   Erez A, 2009, NEUROPSYCHOL REHABIL, V19, P677, DOI 10.1080/09602010802711160
   Farne A, 2002, NEUROPSYCHOLOGIA, V40, P718, DOI 10.1016/S0028-3932(01)00186-5
   Fordell H, 2011, ACTA NEUROL SCAND, V123, P167, DOI 10.1111/j.1600-0404.2010.01390.x
   Friedrich F, 1993, NEUROPSY NEUROPSY BE, V6, P54
   Gauthier L, 1989, INT J CLIN NEUROPSYC, V11, P49
   Husain M, 1997, NATURE, V385, P154, DOI 10.1038/385154a0
   Kartsounis L, 1994, CORTEX, V30, P647, DOI 10.1016/S0010-9452(13)80241-9
   Katz N, 1999, ARCH PHYS MED REHAB, V80, P379, DOI 10.1016/S0003-9993(99)90273-3
   Katz N, 2005, DISABIL REHABIL, V27, P1235, DOI 10.1080/09638280500076079
   Kooistra C, 1989, NEUROLOGY, V39, P1125, DOI 10.1212/WNL.39.8.1125
   Maeshima S, 2001, BRAIN INJURY, V15, P125, DOI 10.1080/026990501458362
   Menon-nair A, 2006, CLIN REHABIL, V20, P623, DOI 10.1191/0269215506cr974oa
   Paolucci S, 2001, ARCH PHYS MED REHAB, V82, P743, DOI 10.1053/apmr.2001.23191
   Punt T, 2011, NEUROPSYCHOL REHABIL, V21, P367, DOI 10.1080/09602011.2011.559132
   Rengachary J, 2009, ARCH PHYS MED REHAB, V90, P2081, DOI 10.1016/j.apmr.2009.07.014
   Rizzo A, 2004, NEUROPSYCHOL REHABIL, V14, P207, DOI 10.1080/09602010343000183
   Robertson I, 1992, INT J NEUROSCI, V62, P45
   Rode G, 2006, RESTOR NEUROL NEUROS, V24, P347
   Serino A, 2007, NEUROPSYCHOL REHABIL, V17, P657, DOI 10.1080/09602010601052006
   Sparing R, 2009, BRAIN, V132, P3011, DOI 10.1093/brain/awp154
   Tsirlin I, 2009, CYBERPSYCHOL BEHAV, V12, P175, DOI 10.1089/cpb.2008.0208
   Turton A, 2009, NEUROPSYCHOL REHABIL, V19, P274, DOI 10.1080/09602010802106478
   Vallar G, 1991, NEUROLOGY, V41, P1918, DOI 10.1212/WNL.41.12.1918
   Webster J, 1995, ARCH PHYS MED REHAB, V76, P924, DOI 10.1016/S0003-9993(95)80068-9
   Webster J, 1994, J CLIN EXP NEUROPSYC, V16, P129, DOI 10.1080/01688639408402623
   Wilson B, 1987, BEHAV INATTENTION TE, V0, P0
   Winward C, 2002, CLIN REHABIL, V16, P523, DOI 10.1191/0269215502cr522oa
NR 37
TC 43
Z9 44
U1 3
U2 29
PU AMER PSYCHOLOGICAL ASSOC
PI WASHINGTON
PA 750 FIRST ST NE, WASHINGTON, DC 20002-4242 USA
SN 0894-4105
EI 
J9 NEUROPSYCHOLOGY
PD JUL 15
PY 2012
VL 26
IS 4
BP 430
EP 441
DI 10.1037/a0028674
PG 12
WC Psychology, Clinical; Neurosciences; Psychology
SC Psychology; Neurosciences & Neurology
GA 969DQ
UT WOS:000306036300004
PM 22642393
ER

PT J
AU Wu, Ching-yi
   Chen, Yi-an
   Chen, Hsieh-ching
   Lin, Keh-chung
   Yeh, I-ling
AF Wu, Ching-yi
   Chen, Yi-an
   Chen, Hsieh-ching
   Lin, Keh-chung
   Yeh, I-ling
TI Pilot Trial of Distributed Constraint-Induced Therapy With Trunk Restraint to Improve Poststroke Reach to Grasp and Trunk Kinematics
SO NEUROREHABILITATION AND NEURAL REPAIR
LA English
DT Article
DE grasping; stroke rehabilitation; kinematics; trunk restraint; constraint-induced therapy; compensatory movement
ID induced movement therapy; fugl-meyer assessment; motor-activity log; chronic stroke; randomized-trial; hemiparetic arm; recovery; rehabilitation; performance; validity
AB Background. Constraint-induced therapy (CIT) is effective in improving upper extremity motor function, but evidence is lacking about effectiveness grasp and trunk control. Objective. This study investigated whether distributed CIT combined with trunk restraint (dCIT + TR) benefited movement kinematics of grasping and the trunk, as well as motor ability of the upper extremity, more than dCIT alone. Methods. A total of 45 stroke participants received 2 hours of dCIT + TR, dCIT, or the dose-matched control intervention for 3 weeks. Movement kinematics, motor ability, and daily function were the outcome measures. Movement kinematics included grasping, joint range, and trunk movement at various phases of reach-to-grasp tasks. Motor ability and daily function of all participants were evaluated using the Fugl-Meyer Assessment and the Motor Activity Log. Results. Four to 5 participants in each group were not included for kinematic analysis because of their inability to grasp a can. The dCIT + TR group showed better preplanned grasping movement and less trunk motion at the early phase of the reach-to-grasp movements than the dCIT or control groups. Compared with the controls, the dCIT + TR participants showed better motor ability in the overall and distal arm scores of the Fugl-Meyer Assessment. The dCIT + TR and dCIT participants demonstrated significantly greater functional use of the affected arm. Conclusions. Administering dCIT + TR produced additional benefits by improving grasping control and reversing the compensatory trunk movement at the early phase of a reach-to-grasp movement. The use of experimental tasks beyond and within arm's length might improve our understanding of optimal upper extremity rehabilitation.
C1 [Lin, Keh-chung] Natl Taiwan Univ, Sch Occupat Therapy, Coll Med, Taipei, Taiwan.
   [Yeh, I-ling] Natl Univ Singapore Hosp, Singapore, Singapore.
   [Wu, Ching-yi; Chen, Yi-an] Chang Gung Univ, Tao Yuan, Taiwan.
   [Chen, Hsieh-ching] Natl Taipei Univ Technol, Taipei, Taiwan.
RP Lin, KC (通讯作者)，Natl Taiwan Univ, Sch Occupat Therapy, Coll Med, 17,F4,Xu Zhou Rd, Taipei, Taiwan.
EM kehchunglin@ntu.edu.tw
FU National Health Research Institutes [NHRI-EX99-9920PI, NHRI-EX100-10010PI]; National Science Council in Taiwan [NSC-97-2314-B-002-008-MY3, NSC-97-2314-B-182-004-MY3, NSC-99-2314-B-182-014-MY3]
CR Alberts J, 2002, EXP BRAIN RES, V143, P417, DOI 10.1007/s00221-002-1005-0
   Alt MM, 2011, NEUROREHAB NEURAL RE, V25, P71, DOI 10.1177/1545968310370748
   Bernstein N, 1967, COORDINATION REGULAT, V0, P0
   Bogard K, 2009, NEUROREHAB NEURAL RE, V23, P422, DOI 10.1177/1545968308331141
   Cirstea M, 2000, BRAIN, V123, P940, DOI 10.1093/brain/123.5.940
   Cohen J, 1988, V2ND, V0, P0
   Dean C, 1999, GAIT POSTURE, V10, P135, DOI 10.1016/S0966-6362(99)00026-0
   Duncan P, 1983, PHYS THER, V63, P1606, DOI 10.1093/ptj/63.10.1606
   Fuglmeyer A, 1975, SCAND J REHABIL MED, V7, P13
   Grosskopf A, 2006, EXP BRAIN RES, V168, P230, DOI 10.1007/s00221-005-0083-1
   Hammer A, 2010, DISABIL REHABIL, V32, P1184, DOI 10.3109/09638280903437253
   Hsieh Y, 2009, STROKE, V40, P1386, DOI 10.1161/STROKEAHA.108.530584
   Koyama T, 2007, NEUROREHABILITATION, V22, P287
   Lang C, 2008, ARCH PHYS MED REHAB, V89, P1693, DOI 10.1016/j.apmr.2008.02.022
   Levin M, 2002, EXP BRAIN RES, V143, P171, DOI 10.1007/s00221-001-0976-6
   Levin M, 2009, NEUROREHAB NEURAL RE, V23, P313, DOI 10.1177/1545968308328727
   Lin K, 2007, CLIN REHABIL, V21, P1075, DOI 10.1177/0269215507079843
   Ma S, 1995, J NEUROPHYSIOL, V73, P2120, DOI 10.1152/jn.1995.73.5.2120
   Malcolm M, 2009, TOP STROKE REHABIL, V16, P69, DOI 10.1310/tsr1601-69
   Massie C, 2009, ARCH PHYS MED REHAB, V90, P571, DOI 10.1016/j.apmr.2008.09.574
   Michaelsen S, 2006, STROKE, V37, P186, DOI 10.1161/01.STR.0000196940.20446.c9
   Michaelsen S, 2001, STROKE, V32, P1875, DOI 10.1161/01.STR.32.8.1875
   Michaelsen S, 2004, STROKE, V35, P1914, DOI 10.1161/01.STR.0000132569.33572.75
   Page S, 2008, PHYS THER, V88, P333, DOI 10.2522/ptj.20060029
   Rabadi M, 2006, ARCH PHYS MED REHAB, V87, P962, DOI 10.1016/j.apmr.2006.02.036
   Rohrer B, 2002, J NEUROSCI, V22, P8297
   Rosnow R, 1991, ESSENTIALS BEHAV RES, V0, P0
   Subramanian S, 2010, STROKE, V41, P2303, DOI 10.1161/STROKEAHA.110.593368
   Thielman G, 2008, NEUROREHAB NEURAL RE, V22, P697, DOI 10.1177/1545968308315998
   Turvey M, 1978, ATTENTION PERFORM, V0, P557
   Uswatte G, 2006, NEUROLOGY, V67, P1189, DOI 10.1212/01.wnl.0000238164.90657.c2
   Van DLJ, 2004, STROKE, V35, P1410, DOI 10.1161/01.STR.0000126900.24964.7e
   Verheyden G, 2011, NEUROREHAB NEURAL RE, V25, P656, DOI 10.1177/1545968311401628
   Wolf S, 2008, LANCET NEUROL, V7, P33, DOI 10.1016/S1474-4422(07)70294-6
   Woodbury M, 2009, NEUROREHAB NEURAL RE, V23, P78, DOI 10.1177/1545968308318836
   Wu C, 2011, NEUROREHAB NEURAL RE, V25, P130, DOI 10.1177/1545968310380686
NR 36
TC 21
Z9 23
U1 0
U2 10
PU SAGE PUBLICATIONS INC
PI THOUSAND OAKS
PA 2455 TELLER RD, THOUSAND OAKS, CA 91320 USA
SN 1545-9683
EI 
J9 NEUROREHAB NEURAL RE
PD MAR-APR 15
PY 2012
VL 26
IS 3
BP 247
EP 255
DI 10.1177/1545968311415862
PG 9
WC Clinical Neurology; Rehabilitation
SC Neurosciences & Neurology; Rehabilitation
GA 894OD
UT WOS:000300435300005
PM 21903975
ER

PT J
AU Smania, Nicola
   Gandolfi, Marialuisa
   Paolucci, Stefano
   Iosa, Marco
   Ianes, Patrizia
   Recchia, Serena
   Giovanzana, Chiara
   Molteni, Franco
   Avesani, Renato
   Di paolo, Pietro
   Zaccala, Massimo
   Agostini, Michela
   Tassorelli, Cristina
   Fiaschi, Antonio
   Primon, Daniela
   Ceravolo, MG
   Farina, Simona
AF Smania, Nicola
   Gandolfi, Marialuisa
   Paolucci, Stefano
   Iosa, Marco
   Ianes, Patrizia
   Recchia, Serena
   Giovanzana, Chiara
   Molteni, Franco
   Avesani, Renato
   Di paolo, Pietro
   Zaccala, Massimo
   Agostini, Michela
   Tassorelli, Cristina
   Fiaschi, Antonio
   Primon, Daniela
   Ceravolo, Maria
   Farina, Simona
TI Reduced-Intensity Modified Constraint-Induced Movement Therapy Versus Conventional Therapy for Upper Extremity Rehabilitation After Stroke: A Multicenter Trial
SO NEUROREHABILITATION AND NEURAL REPAIR
LA English
DT Article
DE stroke rehabilitation; nonuse of upper limb; constraint-induced therapy; physical therapy; cortical plasticity
ID randomized controlled-trial; motor function-test; forced-use; cortical reorganization; learned nonuse; arm; metaanalysis; reliability; dysfunction; recovery
AB Background. Constraint-induced movement therapy (CIMT) is a rehabilitation approach for arm paresis consisting of an intensive schedule of treatment (6 h/d). The high demand of resources for CIMT is a critical issue for its implementation in the Italian health system. Objective. To compare the effects of a reduced-intensity modified CIMT (mCIMT) program that included splinting the unaffected arm for 12 hours daily with the effects of a conventional rehabilitation program for arm paresis in patients with stroke. Methods. Sixty-six participants with hemiparesis (3-24 months poststroke) who could extend the wrist and several fingers at least 10 degrees were randomly assigned to mCIMT or conventional rehabilitation. Each group underwent 10 (2 h/d) treatment sessions (5 d/wk for 2 weeks). Patients were assessed with the Wolf Motor Function Test (WMFT-FA and WMFT-T), the Motor Activity Log (MAL-AOU and MAL-QOM), and the Ashworth Scale before and after treatment and 3 months later. Results. Between-groups analysis showed that the mCIMT group overall had greater improvement than the control group in terms of the WMFT-FA (P = .010), MAL-AOU (P < .001), and MAL-QOM (P < .001). Differences between groups were significant both after treatment (P < .01) and at the 3-month follow-up (P < .01), although 40% of participants did not complete the 3-month assessment. Furthermore, the mCIMT group showed a greater decrease of Ashworth Scale score than the control group at 3 months (P = .021). Conclusion. Two hours of CIMT may be more effective than conventional rehabilitation in improving motor function and use of the paretic arm in patients with chronic stroke.
C1 [Smania, Nicola] Univ Verona, Neuromotor & Cognit Rehabil Res Ctr CRRNC, I-37100 Verona, Italy.
   [Paolucci, Stefano; Iosa, Marco] Santa Lucia Fdn, IRCCS, Rome, Italy.
   [Giovanzana, Chiara; Molteni, Franco] Villa Beretta, Costa Masnaga, Lecco, Italy.
   [Avesani, Renato] Osped S Cuore Don Calabria, Verona, Italy.
   [Di Paolo, Pietro] Clin San Francesco, Bergamo, Italy.
   [Zaccala, Massimo] Osped Maggiore La Carita, SCDU, Novara, Italy.
   [Agostini, Michela; Fiaschi, Antonio] San Camillo Hosp, IRCCS, Venice, Italy.
   [Tassorelli, Cristina] Fdn Ist Neurol C Mondino, IRCCS, Pavia, Italy.
   [Primon, Daniela] Unita Operat Med Fis & Riabilitaz OC, Padua, Italy.
   [Ceravolo, Maria Grazia] Az Osped Riuniti, Clin Neuroriabilitaz, Ancona, Italy.
   [Farina, Simona] Dept Rehabil, Marzana Verona, Italy.
RP Smania, N (通讯作者)，Univ Verona, Neuromotor & Cognit Rehabil Res Ctr CRRNC, I-37100 Verona, Italy.
EM nicola.smania@univr.it
CR Benjamini Y, 1995, J R STAT SOC B, V57, P289, DOI 10.1111/j.2517-6161.1995.tb02031.x
   Boake C, 2007, NEUROREHAB NEURAL RE, V21, P14, DOI 10.1177/1545968306291858
   Bobath B, 1990, ADULT HEMIPLEGIA EVA, V0, P0
   Bohannon R, 1987, PHYS THER, V67, P931, DOI 10.1093/ptj/67.6.931
   Briggs GG, 1975, CORTEX, V11, P230
   Bryant T, 1997, REHABILITATION STUDI, V0, P189
   Demeurisse G, 1980, EUR NEUROL, V19, P382, DOI 10.1159/000115178
   Dick J, 1984, J NEUROL NEUROSUR PS, V47, P496, DOI 10.1136/jnnp.47.5.496
   Dromerick A, 2009, NEUROLOGY, V73, P195, DOI 10.1212/WNL.0b013e3181ab2b27
   Dromerick A, 2000, STROKE, V31, P2984, DOI 10.1161/01.STR.31.12.2984
   Gordon A, 2005, ARCH PHYS MED REHAB, V86, P837, DOI 10.1016/j.apmr.2004.10.008
   Hamzei F, 2008, EXP BRAIN RES, V190, P329, DOI 10.1007/s00221-008-1474-x
   Hamzei F, 2006, NEUROIMAGE, V31, P710, DOI 10.1016/j.neuroimage.2005.12.035
   Hantson L, 1994, STROKE, V25, P2215, DOI 10.1161/01.STR.25.11.2215
   Kagawa S, 2011, J STROKE CEREBROVASC, V0, P0, DOI 10.1016/J.JSTR0KE-CEREBR0VASDIS.2011.09.021]
   Lang C, 2008, ARCH PHYS MED REHAB, V89, P1693, DOI 10.1016/j.apmr.2008.02.022
   Langhorne P, 2009, LANCET NEUROL, V8, P741, DOI 10.1016/S1474-4422(09)70150-4
   Liepert J, 2000, STROKE, V31, P1210, DOI 10.1161/01.STR.31.6.1210
   Liepert J, 2010, CURR OPIN NEUROL, V23, P678, DOI 10.1097/WCO.0b013e32833ff4c4
   Mccormack H, 1988, PSYCHOL MED, V18, P1007, DOI 10.1017/S0033291700009934
   Morris DM, 2006, EURA MEDICOPHYS, V42, P257
   Morris D, 2001, ARCH PHYS MED REHAB, V82, P750, DOI 10.1053/apmr.2001.23183
   Myint MWW, 2008, HONG KONG MED J, V14, P40
   Nijland R, 2010, STROKE, V41, P745, DOI 10.1161/STROKEAHA.109.572065
   Page S, 2003, BRAIN INJURY, V17, P675, DOI 10.1080/0269905031000107160
   Page S, 2002, NEUROREHAB NEURAL RE, V16, P290, DOI 10.1177/154596802401105225
   Page S, 2001, J REHABIL RES DEV, V38, P583
   Page S, 2008, PHYS THER, V88, P333, DOI 10.2522/ptj.20060029
   Peurala S, 2012, CLIN REHABIL, V26, P209, DOI 10.1177/0269215511420306
   Ploughman M, 2004, ARCH PHYS MED REHAB, V85, P1417, DOI 10.1016/j.apmr.2004.01.018
   Schaechter J, 2002, NEUROREHAB NEURAL RE, V16, P326, DOI 10.1177/154596830201600403
   Shah S, 1989, J CLIN EPIDEMIOL, V42, P703, DOI 10.1016/0895-4356(89)90065-6
   Shi Y, 2011, ARCH PHYS MED REHAB, V92, P972, DOI 10.1016/j.apmr.2010.12.036
   Siebers A, 2010, PHYSIOTHER CAN, V62, P388, DOI 10.3138/physio.62.4.388
   Sirtori V, 2009, COCHRANE DB SYST REV, V0, P0, DOI DOI 10.1002/14651858.CD004433.pub2
   Sterr A, 2002, ARCH PHYS MED REHAB, V83, P1374, DOI 10.1053/apmr.2002.35108
   Taub E, 1993, ARCH PHYS MED REHAB, V74, P347
   Taub E, 1999, J REHABIL RES DEV, V36, P237
   Taub E, 1994, J EXP ANAL BEHAV, V61, P281, DOI 10.1901/jeab.1994.61-281
   Waller S, 2008, NEUROREHABILITATION, V23, P29
   Winstein C, 2003, NEUROREHAB NEURAL RE, V17, P137, DOI 10.1177/0888439003255511
   Wittenberg G, 2009, CURR OPIN NEUROL, V22, P582, DOI 10.1097/WCO.0b013e3283320229
   Wolf S, 1989, EXP NEUROL, V104, P125, DOI 10.1016/S0014-4886(89)80005-6
   Wolf S, 2001, STROKE, V32, P1635, DOI 10.1161/01.STR.32.7.1635
   Wolf S, 2008, LANCET NEUROL, V7, P33, DOI 10.1016/S1474-4422(07)70294-6
   Wolf S, 2006, JAMA-J AM MED ASSOC, V296, P2095, DOI 10.1001/jama.296.17.2095
   Wu C, 2011, NEUROREHAB NEURAL RE, V25, P130, DOI 10.1177/1545968310380686
NR 47
TC 38
Z9 42
U1 1
U2 39
PU SAGE PUBLICATIONS INC
PI THOUSAND OAKS
PA 2455 TELLER RD, THOUSAND OAKS, CA 91320 USA
SN 1545-9683
EI 
J9 NEUROREHAB NEURAL RE
PD NOV-DEC 15
PY 2012
VL 26
IS 9
BP 1035
EP 1045
DI 10.1177/1545968312446003
PG 11
WC Clinical Neurology; Rehabilitation
SC Neurosciences & Neurology; Rehabilitation
GA 014ER
UT WOS:000309358400002
PM 22661278
ER

PT J
AU Liebigt, Susan
   Schlegel, Nadja
   Oberland, Julia
   Witte, OW
   Redecker, Christoph
   Keiner, Silke
AF Liebigt, Susan
   Schlegel, Nadja
   Oberland, Julia
   Witte, Otto
   Redecker, Christoph
   Keiner, Silke
TI Effects of rehabilitative training and anti-inflammatory treatment on functional recovery and cellular reorganization following stroke
SO EXPERIMENTAL NEUROLOGY
LA English
DT Article
DE Indometacin; Minocycline; Skilled reaching training; Sensorimotor cortex
ID focal cerebral-ischemia; nitric-oxide synthase; minocycline treatment; infarct volume; motor function; injury; indomethacin; inflammation; rat; proliferation
AB Post-ischemic inflammation plays a critical role in cellular reorganization and functional recovery after stroke. We therefore address the hypothesis whether anti-inflammatory treatment with either indometacin or minocycline combined with rehabilitative training improve functional recovery and influence perilesional cellular response following focal cortical infarcts. Using the photothrombosis model in adult rats, focal cortical infarcts were induced in the fore- and hindlimb sensorimotor cortex. Inflammatory processes were blocked by intraperitoneal application of indometacin or minocycline twice daily during the first 2 weeks of the experiment. Immediately after the infarct, the animals received a daily session of skilled reaching training of the impaired forelimb. In addition, Bromodeoxyuridine (BrdU) was administrated for 5 sequential days post infarct. Proliferation and differentiation of astrocytes, microglia, immature and mature neurons in the perilesional zone were immunocytochemically quantified at days 14 and 42. Functional recovery was assessed in a sensorimotor walking task preoperatively and 4, 14 and 28 days post surgery. Combined rehabilitative training and indometacin or minocycline strongly improved sensorimotor performance and significantly reduced the number of proliferating microglia compared to reaching training alone. Furthermore, the combination increased the survival of proliferating astrocytes and, moreover, minocycline increased the doublecortin-positive cells in the perilesional zone. Anti-inflammatory drug application combined with rehabilitative training demonstrates improved functional recovery and significantly modifies proliferation and survival of distinct glial and neuronal subpopulations in the direct vicinity of cortical infarcts compared to reaching training alone. (C) 2011 Elsevier Inc. All rights reserved.
C1 [Liebigt, Susan; Schlegel, Nadja; Oberland, Julia; Witte, Otto W.; Redecker, Christoph; Keiner, Silke] Jena Univ Hosp, Hans Berger Dept Neurol, D-07747 Jena, Germany.
RP Keiner, S (通讯作者)，Jena Univ Hosp, Hans Berger Dept Neurol, Erlanger Allee 101, D-07747 Jena, Germany.
EM silke.keiner@med.uni-jena.de
FU Ernst-Abbe-Foundation Jena; IZKF [J12]; German Ministry of Education and Research (BMBF) [01GN0977]
CR Attur M, 1999, J IMMUNOL, V162, P3160
   Biernaskie J, 2001, J NEUROSCI, V21, P5272, DOI 10.1523/JNEUROSCI.21-14-05272.2001
   Bloch J, 2011, J COMP NEUROL, V519, P775, DOI 10.1002/cne.22547
   Chiu A, 1998, AM J OPHTHALMOL, V126, P116, DOI 10.1016/S0002-9394(98)00063-4
   Chu L, 2007, ACTA PHARMACOL SIN, V28, P763, DOI 10.1111/j.1745-7254.2007.00578.x
   Chu L, 2010, LIFE SCI, V86, P170, DOI 10.1016/j.lfs.2009.12.001
   Dawson T, 1998, PROG BRAIN RES, V118, P3
   Dobkin B, 2004, LANCET NEUROL, V3, P528, DOI 10.1016/S1474-4422(04)00851-8
   Friel K, 1998, SOMATOSENS MOT RES, V15, P173, DOI 10.1080/08990229870745
   Godoy D, 2005, ACTA ANAESTH SCAND, V49, P1577, DOI 10.1111/j.1399-6576.2005.00885_49_10.x
   Guerin C, 1992, BIOCHEM BIOPH RES CO, V188, P740, DOI 10.1016/0006-291X(92)91118-A
   Hewlett K, 2006, NEUROSCIENCE, V141, P27, DOI 10.1016/j.neuroscience.2006.03.071
   Hoehn B, 2005, STROKE, V36, P2718, DOI 10.1161/01.STR.0000190020.30282.cc
   Jin K, 2010, P NATL ACAD SCI USA, V107, P7993, DOI 10.1073/pnas.1000154107
   Keiner S, 2008, GLIA, V56, P516, DOI 10.1002/glia.20632
   Kriz J, 2009, ACTA NEUROPATHOL, V117, P497, DOI 10.1007/s00401-009-0496-1
   Lampl Y, 2007, NEUROLOGY, V69, P1404, DOI 10.1212/01.wnl.0000277487.04281.db
   Liu Z, 2007, STROKE, V38, P146, DOI 10.1161/01.STR.0000251791.64910.cd
   Matsukawa N, 2009, BMC NEUROSCI, V10, P0, DOI 10.1186/1471-2202-10-126
   Metz G, 2002, J NEUROSCI METH, V115, P169, DOI 10.1016/S0165-0270(02)00012-2
   Mitchell J, 1993, P NATL ACAD SCI USA, V90, P11693, DOI 10.1073/pnas.90.24.11693
   Nagarajan L, 2000, J PAEDIATR CHILD H, V36, P82, DOI 10.1046/j.1440-1754.2000.00430.x
   Rasmussen M, 2005, ACTA ANAESTH SCAND, V49, P341, DOI 10.1111/j.1399-6576.2005.00647.x
   Rogers D, 1997, STROKE, V28, P2060, DOI 10.1161/01.STR.28.10.2060
   Samdani A, 1997, STROKE, V28, P1283, DOI 10.1161/01.STR.28.6.1283
   Saver J, 1999, STROKE, V30, P293, DOI 10.1161/01.STR.30.2.293
   Stirling D, 2004, J NEUROSCI, V24, P2182, DOI 10.1523/JNEUROSCI.5275-03.2004
   Thom T, 2006, CIRCULATION, V113, P0, DOI 10.1161/CIRCULATIONAHA.105.171600
   Tikka T, 2001, J NEUROSCI, V21, P2580, DOI 10.1523/JNEUROSCI.21-08-02580.2001
   Tsuji M, 2004, EXP NEUROL, V189, P58, DOI 10.1016/j.expneurol.2004.01.011
   Yong V, 2004, LANCET NEUROL, V3, P744, DOI 10.1016/S1474-4422(04)00937-8
   Yrjanheikki J, 1999, P NATL ACAD SCI USA, V96, P13496, DOI 10.1073/pnas.96.23.13496
NR 32
TC 32
Z9 32
U1 0
U2 3
PU ACADEMIC PRESS INC ELSEVIER SCIENCE
PI SAN DIEGO
PA 525 B ST, STE 1900, SAN DIEGO, CA 92101-4495 USA
SN 0014-4886
EI 
J9 EXP NEUROL
PD FEB 15
PY 2012
VL 233
IS 2
BP 776
EP 782
DI 10.1016/j.expneurol.2011.11.037
PG 7
WC Neurosciences
SC Neurosciences & Neurology
GA 890CV
UT WOS:000300123600025
PM 22178328
ER

PT J
AU Xing, L
   Jian-hui, W
AF Xing, Li
   Jian-hui, Wang
TI The study on motor-function evaluation method based on Fuzzy-AHP method with online self-correction
SO INFORMATION-AN INTERNATIONAL INTERDISCIPLINARY JOURNAL
LA English
DT Article
DE Hemiplegia after stroke; Synthetical evaluation model of motor function; Fuzzy-AHP with online self-correction function; 5-DOF upper-limb rehabilitation robot
AB It demands a real-time, quantification monitor system on the restoration of motor function in hemiplegia after stroke for the needs of today and the future. So this paper analyzed a lot of evaluation methods in the rehabilitation medicine and mathematical analysis, and then proposed a kind of Fuzzy-AHP method with online self-correction function using 5-DOF upper-limb rehabilitation robot as platform. Meanwhile, this paper also gave motor-function evaluation content and established a synthetical evaluation model of motor function for upper-limb rehabilitation robot. This method greatly increases the reliability, validity and feasibility of evaluation, overcoming the shortcomings of other methods.
C1 [Li Xing; Wang Jian-hui] Northeastern Univ, Coll Informat Sci & Engn, Shenyang, Peoples R China.
RP Li, X (通讯作者)，Northeastern Univ, Coll Informat Sci & Engn, Shenyang, Peoples R China.
EM lixing8245@163.com
FU Fundamental Research Funds for the Central Universities; Foundation of Shenyang [F10-205-1-57]; Science and Technology Planning Project of Liaoning Province [2010020176-301]
CR Bin M, 2006, CHINESE J CLIN REHAB, V35, P155
   Gao , 2008, RES EXPT EVALUATION, V0, P0
   Hu Y, 2004, ZHONGGUO LINCHUANG K, V8, P7754
   Krebs HI, 2000, J REHABILITATION RES, V37, P0
   Tang D, 2009, KINESITHERAPY, V0, P0
   Wang X, 2001, NEUROREHABILITATION, V0, P0
   Zhu JJ, 2005, RES SOME PROBLEMS AN, V0, P0
NR 7
TC 0
Z9 0
U1 1
U2 10
PU INT INFORMATION INST
PI TOKYO
PA FAC ENG, HOSEI UNIV, KOGANEI, TOKYO, 184-8584, JAPAN
SN 1343-4500
EI 
J9 INFORMATION-TOKYO
PD NOV 15
PY 2012
VL 15
IS 11A
BP 4469
EP 4474
DI 
PG 6
WC Engineering, Multidisciplinary
SC Engineering
GA 036XS
UT WOS:000311066200021
ER

PT J
AU Mccarthy, CA
   Vinh, Antony
   Broughton, BRS
   Sobey, CG
   Callaway, JK
   Widdop, RE
AF Mccarthy, Claudia
   Vinh, Antony
   Broughton, Brad
   Sobey, Christopher
   Callaway, Jennifer
   Widdop, Robert
TI Angiotensin II Type 2 Receptor Stimulation Initiated After Stroke Causes Neuroprotection in Conscious Rats
SO HYPERTENSION
LA English
DT Article
DE angiotensin II type 2 receptors; angiotensin; stroke; hypertension
ID focal cerebral-ischemia; artery occlusion; neuronal injury; resident microglia; improves recovery; at(2) receptor; candesartan; damage; brain; model
AB We have demonstrated previously that pretreatment with an angiotensin II type 2 receptor (AT(2)R) agonist is neuroprotective against a subsequent stroke independent of any changes in blood pressure. Therefore, in the current study, we have examined the potential neuroprotective effect of AT(2)R stimulation initiated after stroke induction to mimic the clinical setting. Intracerebroventricular administration of the AT(2)R agonist CGP42112 was commenced 6 hours after an ischemic stroke had been induced in conscious spontaneously hypertensive rats. CGP42112 given over 4 doses in the same rats (3 mu g/kg per dose centrally) at 6, 24, 48, and 72 hours after stroke induction reduced total infarct volume (32 +/- 13 mm(3) versus vehicle, 170 +/- 49 mm(3); P<0.05) and improved motor function. Furthermore, we have demonstrated that AT(2)R stimulation after stroke increased neuronal survival, decreased apoptosis, and caused an increase in the number of activated microglia in the core region of damage. The effects of CGP42112 were partially reversed with the coadministration of an AT(2)R antagonist, PD123319. Thus, the current study has shown for the first time that delayed central AT(2)R stimulation after a cerebral incident is neuroprotective in a conscious rat model of stroke. (Hypertension. 2012;60:1531-1537.)
C1 [McCarthy, Claudia A.; Vinh, Antony; Broughton, Brad R. S.; Sobey, Christopher G.; Widdop, Robert E.] Monash Univ, Dept Pharmacol, Clayton, Vic 3800, Australia.
   [Callaway, Jennifer K.] Univ Melbourne, Dept Pharmacol, Parkville, Vic 3052, Australia.
RP McCarthy, CA (通讯作者)，Monash Univ, Dept Pharmacol, Clayton, Vic 3800, Australia.
EM claudia.mccarthy@monash.edu
FU Australian Postgraduate Award; Monash University Faculty of Medicine; National Health and Medical Research Council (NHMRC) of Australia [APP1007986]; CASS Foundation; Monash University Larkins Fellowship; Heart Foundation (Australia); Foundation for High Blood Pressure Research Postdoctoral Fellowship
CR Alberts M, 2003, CURR MED RES OPIN, V19, P438, DOI 10.1185/030079903125001956
   Badan I, 2003, J CEREBR BLOOD F MET, V23, P845, DOI 10.1097/01.WCB.0000071883.63724.A7
   Callaway J, 2003, NEUROPHARMACOLOGY, V44, P787, DOI 10.1016/S0028-3908(03)00068-6
   Callaway J, 2000, J NEUROSCI METH, V102, P53, DOI 10.1016/S0165-0270(00)00278-8
   Callaway J, 1999, STROKE, V30, P2704, DOI 10.1161/01.STR.30.12.2704
   Dahlof B, 2002, LANCET, V359, P995, DOI 10.1016/S0140-6736(02)08089-3
   Dai W, 1999, STROKE, V30, P2391, DOI 10.1161/01.STR.30.11.2391
   De GM, 2000, PHARMACOL REV, V52, P415
   Denes A, 2007, J CEREBR BLOOD F MET, V27, P1941, DOI 10.1038/sj.jcbfm.9600495
   Deoliveira A, 1994, BIOCHEM BIOPH RES CO, V200, P1049, DOI 10.1006/bbrc.1994.1556
   Faure S, 2008, J HYPERTENS, V26, P2008, DOI 10.1097/HJH.0b013e32830dd5ee
   Gelosa P, 2009, J HYPERTENS, V27, P2444, DOI 10.1097/HJH.0b013e3283311ba1
   Groth W, 2003, J HYPERTENS, V21, P2175, DOI 10.1097/00004872-200311000-00028
   Imai F, 2007, J CEREBR BLOOD F MET, V27, P488, DOI 10.1038/sj.jcbfm.9600362
   Iwai M, 2004, CIRCULATION, V110, P843, DOI 10.1161/01.CIR.0000138848.58269.80
   Jones E, 2008, PHARMACOL THERAPEUT, V120, P292, DOI 10.1016/j.pharmthera.2008.08.009
   Kostulas N, 2002, STROKE, V33, P1129, DOI 10.1161/hs0402.105379
   Li J, 2005, FASEB J, V19, P617, DOI 10.1096/fj.04-2960fje
   Li J, 2005, FASEB J, V10, P0
   Li J, 2009, NEUROSCIENCE, V158, P1488, DOI 10.1016/j.neuroscience.2008.11.046
   Li J, 2007, MOL ENDOCRINOL, V21, P499, DOI 10.1210/me.2006-0005
   Lou M, 2004, J CEREBR BLOOD F MET, V24, P536, DOI 10.1097/00004647-200405000-00008
   Lu Q, 2005, NEUROREPORT, V16, P1963, DOI 10.1097/01.wnr.0000187636.13147.cd
   Matavelli L, 2011, HYPERTENSION, V57, P308, DOI 10.1161/HYPERTENSIONAHA.110.164202
   Mccann S, 2008, J NEUROSCI RES, V86, P2524, DOI 10.1002/jnr.21700
   Mccarthy C, 2009, STROKE, V40, P1482, DOI 10.1161/STROKEAHA.108.531509
   Mecca A, 2009, EXP PHYSIOL, V94, P937, DOI 10.1113/expphysiol.2009.047936
   Mogi M, 2006, HYPERTENSION, V48, P141, DOI 10.1161/01.HYP.0000229648.67883.f9
   Osborne K, 1987, J NEUROL NEUROSUR PS, V50, P402, DOI 10.1136/jnnp.50.4.402
   Ozden S, 2004, J NEUROTRAUM, V21, P73, DOI 10.1089/089771504772695968
   Rompe F, 2010, DRUG NEWS PERSPECT, V23, P104, DOI 10.1358/dnp.2010.23.2.1475901
   Roulston C, 2008, EUR J PHARMACOL, V584, P100, DOI 10.1016/j.ejphar.2008.01.046
   Roulston C, 2004, NEUROSCIENCE, V127, P753, DOI 10.1016/j.neuroscience.2004.04.062
   Sawada M, 2009, PARKINSONISM RELAT D, V15, P0, DOI 10.1016/S1353-8020(09)70011-2
   Schrader J, 2005, STROKE, V36, P1218, DOI 10.1161/01.STR.0000166048.35740.a9
   Schroeter M, 1997, STROKE, V28, P382, DOI 10.1161/01.STR.28.2.382
   Schroeter M, 1997, STROKE, V28, P328
   Sharkey J, 1993, J CEREBR BLOOD F MET, V13, P865, DOI 10.1038/jcbfm.1993.108
   Sugawara T, 2005, NEUROREPORT, V16, P325, DOI 10.1097/00001756-200503150-00004
   Vincent J, 2005, STROKE, V36, P2691, DOI 10.1161/01.STR.0000190002.79052.bf
   Widdop R, 1997, CLIN SCI, V93, P191, DOI 10.1042/cs0930191
NR 41
TC 42
Z9 42
U1 0
U2 3
PU LIPPINCOTT WILLIAMS & WILKINS
PI PHILADELPHIA
PA 530 WALNUT ST, PHILADELPHIA, PA 19106-3621 USA
SN 0194-911X
EI 
J9 HYPERTENSION
PD DEC 15
PY 2012
VL 60
IS 6
BP 1531
EP U396
DI 10.1161/HYPERTENSIONAHA.112.199646
PG 13
WC Peripheral Vascular Disease
SC Cardiovascular System & Cardiology
GA 037LK
UT WOS:000311105900036
PM 23090772
ER

PT J
AU Sun, Fen
   Wang, Xiaomei
   Mao, XiaoOu
   Xie, Lin
   Jin, Kunlin
AF Sun, Fen
   Wang, Xiaomei
   Mao, Xiaoou
   Xie, Lin
   Jin, Kunlin
TI Ablation of Neurogenesis Attenuates Recovery of Motor Function after Focal Cerebral Ischemia in Middle-Aged Mice
SO PLOS ONE
LA English
DT Article
ID stroke-induced neurogenesis; subventricular zone; neuroblast migration; dentate gyrus; adult brain; stem-cell; rat-brain; proliferation; angiogenesis; replacement
AB Depletion of neurogenesis worsens functional outcome in young-adult mice after focal cerebral ischemia, but whether a similar effect occurs in older mice is unknown. Using middle-aged (12-month-old) transgenic (DCX-TK(+)) mice that express herpes simplex virus thymidine kinase (HSV-TK) under control of the doublecortin (DCX) promoter, we conditionally depleted DCX-positive cells in the subventricular zone (SVZ) and hippocampus by treatment with ganciclovir (GCV) for 14 days. Focal cerebral ischemia was induced by permanent occlusion of the middle cerebral artery (MCAO) or occlusion of the distal segment of middle cerebral artery (dMCAO) on day 14 of vehicle or GCV treatment and mice were killed 24 hr or 12 weeks later. Increased infarct volume or brain atrophy was found in GCV-compared to vehicle-treated middle-aged DCX-TK(+) mice, both 24 hr after MCAO and 12 weeks after dMCAO. More severe motor deficits were also observed in GCV-treated, middle-aged DCX-TK(+) transgenic mice at both time points. Our results indicate that ischemia-induced newborn neurons contribute to anatomical and functional outcome after experimental stroke in middle-aged mice.
C1 [Sun, Fen; Jin, Kunlin] Univ N Texas, Dept Pharmacol & Neurosci, Inst Aging & Alzheimers Dis Res, Ft Worth, TX USA.
   [Wang, Xiaomei; Mao, XiaoOu; Xie, Lin; Jin, Kunlin] Buck Inst Res Aging, Novato, CA USA.
RP Jin, KL (通讯作者)，Univ N Texas, Dept Pharmacol & Neurosci, Inst Aging & Alzheimers Dis Res, Ft Worth, TX USA.
EM kunlin.jin@UNTHSC.edu
FU US Public Health Service [NS57186, AG21980]; NATIONAL INSTITUTE OF NEUROLOGICAL DISORDERS AND STROKE [R01NS057186] Funding Source: NIH RePORTER; NATIONAL INSTITUTE ON AGING [R01AG021980] Funding Source: NIH RePORTER
CR Ahn M, 1999, BRAIN RES, V837, P169, DOI 10.1016/S0006-8993(99)01645-5
   Ameh E, 2009, SURG INFECT, V10, P105, DOI 10.1089/sur.2007.082
   Andersen M, 1999, PHARMACOL BIOCHEM BE, V62, P673, DOI 10.1016/S0091-3057(98)00204-4
   Arnold K, 1981, AGE AGEING, V10, P5, DOI 10.1093/ageing/10.1.5
   Arvidsson A, 2002, NAT MED, V8, P963, DOI 10.1038/nm747
   Buga A, 2011, AGING DIS, V2, P64
   Burns T, 2011, EXPERT OPIN BIOL TH, V11, P447, DOI 10.1517/14712598.2011.552883
   Darsalia V, 2005, STROKE, V36, P1790, DOI 10.1161/01.STR.0000173151.36031.be
   Davis M, 1995, STROKE, V26, P1072, DOI 10.1161/01.STR.26.6.1072
   Encarnacion A, 2011, J NEUROSCI METH, V196, P247, DOI 10.1016/j.jneumeth.2011.01.010
   Hoyer S, 1987, GERONTOLOGY, V33, P203, DOI 10.1159/000212877
   Jin K, 2003, MOL CELL NEUROSCI, V24, P171, DOI 10.1016/S1044-7431(03)00159-3
   Jin K, 2004, AGING CELL, V3, P373, DOI 10.1111/j.1474-9728.2004.00131.x
   Jin K, 2003, AGING CELL, V2, P175, DOI 10.1046/j.1474-9728.2003.00046.x
   Jin K, 2001, P NATL ACAD SCI USA, V98, P4710, DOI 10.1073/pnas.081011098
   Jin K, 2010, AGING DIS, V1, P72
   Jin K, 2010, P NATL ACAD SCI USA, V107, P7993, DOI 10.1073/pnas.1000154107
   Jin K, 2006, P NATL ACAD SCI USA, V103, P13198, DOI 10.1073/pnas.0603512103
   Liu J, 1998, J NEUROSCI, V18, P7768
   Luo J, 2006, AGING CELL, V5, P139, DOI 10.1111/j.1474-9726.2006.00197.x
   Maslov A, 2004, J NEUROSCI, V24, P1726, DOI 10.1523/JNEUROSCI.4608-03.2004
   Nagayama M, 1999, J CEREBR BLOOD F MET, V19, P661, DOI 10.1097/00004647-199906000-00009
   Ohlsson A, 1995, STROKE, V26, P644, DOI 10.1161/01.STR.26.4.644
   Ooboshi H, 2000, BRAIN RES, V884, P23, DOI 10.1016/S0006-8993(00)02861-4
   Parent J, 2002, ANN NEUROL, V52, P802, DOI 10.1002/ana.10393
   Popa-wagner A, 1998, STROKE, V29, P2196, DOI 10.1161/01.STR.29.10.2196
   Popa-wagner A, 2010, STROKE, V41, P1027, DOI 10.1161/STROKEAHA.109.575621
   Ramirez-lassepas M, 1998, GERIATRICS-US, V53, P0
   Sugiura S, 2005, STROKE, V36, P859, DOI 10.1161/01.STR.0000158905.22871.95
   Swanson R, 1990, J CEREBR BLOOD F MET, V10, P290, DOI 10.1038/jcbfm.1990.47
   Takagi Y, 1999, BRAIN RES, V831, P283, DOI 10.1016/S0006-8993(99)01411-0
   Thored P, 2007, STROKE, V38, P3032, DOI 10.1161/STROKEAHA.107.488445
   Thored P, 2006, STEM CELLS, V24, P739, DOI 10.1634/stemcells.2005-0281
   Tropepe V, 1997, J NEUROSCI, V17, P7850
   Yamashita T, 2006, J NEUROSCI, V26, P6627, DOI 10.1523/JNEUROSCI.0149-06.2006
   Yao H, 1991, STROKE, V22, P1414, DOI 10.1161/01.STR.22.11.1414
   Zhang L, 2002, J NEUROSCI METH, V117, P207, DOI 10.1016/S0165-0270(02)00114-0
   Zhang R, 2004, J CEREBR BLOOD F MET, V24, P441, DOI 10.1097/00004647-200404000-00009
NR 38
TC 46
Z9 47
U1 0
U2 7
PU PUBLIC LIBRARY SCIENCE
PI SAN FRANCISCO
PA 1160 BATTERY STREET, STE 100, SAN FRANCISCO, CA 94111 USA
SN 1932-6203
EI 
J9 PLOS ONE
PD OCT 26
PY 2012
VL 7
IS 10
BP 
EP 
DI 10.1371/journal.pone.0046326
PG 8
WC Multidisciplinary Sciences
SC Science & Technology - Other Topics
GA 026GL
UT WOS:000310262500004
PM 23110048
ER

PT J
AU Wolf, SL
   Thompson, PA
   Estes, Emily
   Lonergan, Timothy
   Merchant, Rozina
   Richardson, Natasha
AF Wolf, Steven
   Thompson, Paul
   Estes, Emily
   Lonergan, Timothy
   Merchant, Rozina
   Richardson, Natasha
TI The EXCITE Trial: Analysis of "Noncompleted" Wolf Motor Function Test Items
SO NEUROREHABILITATION AND NEURAL REPAIR
LA English
DT Article
DE constraint-induced therapy; Wolf Motor Function Test; stroke rehabilitation; neuroplasticity; task practice; upper extremity
ID induced movement therapy; constraint-induced therapy; randomized controlled-trial; upper extremity function; quality-of-life; ischemic brain-injury; stroke patient; cortical reorganization; rehabilitative therapy; hemiplegic patient
AB Objective. This is the first study to examine Wolf Motor Function Test (WMFT) tasks among EXCITE Trial participants that could not be completed at baseline or 2 weeks later. Methods. Data were collected from participants who received constraint-induced movement therapy (CIMT) immediately at the time of randomization (CIMT-I, n = 106) and from those for whom there was a delay of 1 year in receiving this intervention (CIMT-D, n = 116). Data were collected at baseline and at a 2-week time point, during which the CIMT-I group received the CIMT intervention and the CIMT-D group did not. Generalized estimating equation (GEE) analyses were used to examine repeated binary data and count values. Group and visit interactions were assessed, adjusting for functional level, affected side, dominant side, age, and gender covariates. Results. In CIMT-I participants, there was an increase in the proportion of completed tasks at posttest compared with CIMT-D participants, particularly with respect to those tasks requiring dexterity with small objects and total incompletes (P < .0033). Compared with baseline, 120 tasks governing distal limb use for CIMT-I and 58 tasks dispersed across the WMFT for CIMT-D could be completed after 2 weeks. Common movement components that may have contributed to incomplete tasks include shoulder stabilization and flexion, elbow flexion and extension, wrist pronation, supination and ulnar deviation, and pincer grip. Conclusion. CIMT training should emphasize therapy for those specific movement components in patients who meet the EXCITE criteria for baseline motor control.
C1 [Wolf, Steven L.] Emory Univ, Sch Med, Ctr Rehabil Med, Atlanta, GA 30322 USA.
   [Wolf, Steven L.] Atlanta VA Rehabil Res & Training Ctr, Decatur, GA USA.
   [Thompson, Paul A.] Univ S Dakota, Sioux Falls, SD USA.
RP Wolf, SL (通讯作者)，Emory Univ, Sch Med, Ctr Rehabil Med, 1441 Clifton Rd NE, Atlanta, GA 30322 USA.
EM swolf@emory.edu
FU NIH [R01 HD37606]; EUNICE KENNEDY SHRIVER NATIONAL INSTITUTE OF CHILD HEALTH &HUMAN DEVELOPMENT [R01HD037606] Funding Source: NIH RePORTER
CR Biernaskie J, 2004, J NEUROSCI, V24, P1245, DOI 10.1523/JNEUROSCI.3834-03.2004
   Boake C, 2007, NEUROREHAB NEURAL RE, V21, P14, DOI 10.1177/1545968306291858
   Boniface S, 2001, J NEUROL NEUROSUR PS, V71, P713, DOI 10.1136/jnnp.71.6.713
   Brogardh C, 2009, J REHABIL MED, V41, P231, DOI 10.2340/16501977-0312
   Caimmi M, 2008, NEUROREHAB NEURAL RE, V22, P31, DOI 10.1177/1545968307302923
   Dettmers C, 2005, ARCH PHYS MED REHAB, V86, P204, DOI 10.1016/j.apmr.2004.05.007
   Dong Y, 2006, STROKE, V37, P1552, DOI 10.1161/01.STR.0000221281.69373.4e
   Frost S, 2003, J NEUROPHYSIOL, V89, P3205, DOI 10.1152/jn.01143.2002
   Gresham G, 1986, STROKE, V17, P358, DOI 10.1161/01.STR.17.3.358
   Hammer A, 2009, PHYS THER, V89, P526, DOI 10.2522/ptj.20080017
   Hamzei F, 2006, NEUROIMAGE, V31, P710, DOI 10.1016/j.neuroimage.2005.12.035
   Jenkins W, 1990, J NEUROPHYSIOL, V63, P82, DOI 10.1152/jn.1990.63.1.82
   Johansen-berg H, 2002, BRAIN, V125, P2731, DOI 10.1093/brain/awf282
   Kaplon R, 2007, CLIN REHABIL, V21, P950, DOI 10.1177/0269215507078333
   Kleim J, 2003, NEUROCHEM RES, V28, P1757, DOI 10.1023/A:1026025408742
   Krakauer J, 2006, CURR OPIN NEUROL, V19, P84, DOI 10.1097/01.wco.0000200544.29915.cc
   Levin M, 2002, EXP BRAIN RES, V143, P171, DOI 10.1007/s00221-001-0976-6
   Levin M, 2009, NEUROREHAB NEURAL RE, V23, P313, DOI 10.1177/1545968308328727
   Levy C, 2001, AM J PHYS MED REHAB, V80, P4, DOI 10.1097/00002060-200101000-00003
   Liepert J, 1998, NEUROSCI LETT, V250, P5, DOI 10.1016/S0304-3940(98)00386-3
   Liepert J, 2000, STROKE, V31, P1210, DOI 10.1161/01.STR.31.6.1210
   Lin K, 2007, CLIN REHABIL, V21, P1075, DOI 10.1177/0269215507079843
   Lin K, 2009, NEUROREHAB NEURAL RE, V23, P441, DOI 10.1177/1545968308328719
   Lin K, 2009, NEUROREHAB NEURAL RE, V23, P429, DOI 10.1177/1545968308331144
   Lin K, 2009, NEUROREHAB NEURAL RE, V23, P336, DOI 10.1177/1545968308321773
   Lin K, 2009, NEUROREHAB NEURAL RE, V23, P160, DOI 10.1177/1545968308320642
   Massie C, 2009, ARCH PHYS MED REHAB, V90, P571, DOI 10.1016/j.apmr.2008.09.574
   Morris D, 2001, ARCH PHYS MED REHAB, V82, P750, DOI 10.1053/apmr.2001.23183
   Nijland R, 2010, J REHABIL MED, V42, P694, DOI 10.2340/16501977-0560
   Nudo R, 1996, J NEUROPHYSIOL, V75, P2144, DOI 10.1152/jn.1996.75.5.2144
   Nudo R, 1996, SCIENCE, V272, P1791, DOI 10.1126/science.272.5269.1791
   Ostendorf C, 1981, PHYS THER, V61, P1022, DOI 10.1093/ptj/61.7.1022
   Page S, 2005, NEUROREHAB NEURAL RE, V19, P27, DOI 10.1177/1545968304272701
   Page S, 2004, ARCH PHYS MED REHAB, V85, P14, DOI 10.1016/S0003-9993(03)00481-7
   Page S, 2008, PHYS THER, V88, P333, DOI 10.2522/ptj.20060029
   Park S, 2004, NEUROREHAB NEURAL RE, V18, P95, DOI 10.1177/0888439004265113
   Sawaki L, 2008, NEUROREHAB NEURAL RE, V22, P505, DOI 10.1177/1545968308317531
   Schaechter J, 2002, NEUROREHAB NEURAL RE, V16, P326, DOI 10.1177/154596830201600403
   Sterr A, 2002, ARCH PHYS MED REHAB, V83, P1374, DOI 10.1053/apmr.2002.35108
   Taub E, 2002, NAT REV NEUROSCI, V3, P228, DOI 10.1038/nrn754
   Underwood J, 2006, PHYS THER, V86, P1241, DOI 10.2522/ptj.20050357
   Winstein C, 2003, NEUROREHAB NEURAL RE, V17, P137, DOI 10.1177/0888439003255511
   Wolf S, 1983, PHYS THER, V63, P1393, DOI 10.1093/ptj/63.9.1393
   Wolf S, 2002, NEUROLOGIST, V8, P325, DOI 10.1097/00127893-200211000-00001
   Wolf S, 2001, STROKE, V32, P1635, DOI 10.1161/01.STR.32.7.1635
   Wolf S, 2007, RESTOR NEUROL NEUROS, V25, P549
   Wolf S, 2007, PHYS THER, V87, P1212, DOI 10.2522/ptj.20060355
   Wolf S, 2010, STROKE, V41, P2309, DOI 10.1161/STROKEAHA.110.588723
   Wolf S, 2006, JAMA-J AM MED ASSOC, V296, P2095, DOI 10.1001/jama.296.17.2095
   Woodbury M, 2010, NEUROREHAB NEURAL RE, V24, P791, DOI 10.1177/1545968310370749
   Woodbury M, 2009, NEUROREHAB NEURAL RE, V23, P78, DOI 10.1177/1545968308318836
   Wu C, 2007, NEUROREHAB NEURAL RE, V21, P460, DOI 10.1177/1545968307303411
   Wu C, 2007, ARCH PHYS MED REHAB, V88, P964, DOI 10.1016/j.apmr.2007.05.012
   Wu C, 2007, ARCH PHYS MED REHAB, V88, P273, DOI 10.1016/j.apmr.2006.11.021
NR 54
TC 6
Z9 10
U1 0
U2 5
PU SAGE PUBLICATIONS INC
PI THOUSAND OAKS
PA 2455 TELLER RD, THOUSAND OAKS, CA 91320 USA
SN 1545-9683
EI 
J9 NEUROREHAB NEURAL RE
PD FEB 15
PY 2012
VL 26
IS 2
BP 178
EP 187
DI 10.1177/1545968311426437
PG 10
WC Clinical Neurology; Rehabilitation
SC Neurosciences & Neurology; Rehabilitation
GA 878RS
UT WOS:000299274800007
PM 22072089
ER

PT J
AU Sweetnam, Danielle
   Holmes, Andrew
   Tennant, KA
   Zamani, Akram
   Walle, Mark
   Jones, Paul
   Wong, Charles
   Brown, CE
AF Sweetnam, Danielle
   Holmes, Andrew
   Tennant, Kelly
   Zamani, Akram
   Walle, Mark
   Jones, Paul
   Wong, Charles
   Brown, Craig
TI Diabetes Impairs Cortical Plasticity and Functional Recovery Following Ischemic Stroke
SO JOURNAL OF NEUROSCIENCE
LA English
DT Article
ID hippocampal synaptic plasticity; focal cerebral-ischemia; central-nervous-system; primary motor cortex; brain-injury; glucose concentration; periinfarct cortex; insulin-treatment; barrel cortex; infarct size
AB Diabetics are at greater risk of having a stroke and are less likely to recover from it. To understand this clinically relevant problem, we induced an ischemic stroke in the primary forelimb somatosensory (FLS1) cortex of diabetic mice and then examined sensory-evoked changes in cortical membrane potentials and behavioral recovery of forelimb sensory-motor function. Consistent with previous studies, focal stroke in non-diabetic mice was associated with acute deficits in forelimb sensorimotor function and a loss of forelimb evoked cortical depolarizations in peri-infarct cortex that gradually recovered over several weeks time. In addition, we discovered that damage to FLS1 cortex led to an enhancement of forelimb evoked depolarizations in secondary forelimb somatosensory (FLS2) cortex. Enhanced FLS2 cortical responses appeared to play a role in stroke recovery given that silencing this region was sufficient to reinstate forelimb impairments. By contrast, the functional reorganization of FLS1 and FLS2 cortex was largely absent in diabetic mice and could not be explained by more severe cortical infarctions. Diabetic mice also showed persistent behavioral deficits in sensorimotor function of the forepaw, which could not be rescued by chronic insulin therapy after stroke. Collectively these results indicate that diabetes has a profound effect on brain plasticity, especially when challenged, as is often the case, by an ischemic event. Further, our data suggest that secondary cortical regions play an important role in the restoration of sensorimotor function when primary cortical regions are damaged.
C1 [Sweetnam, Danielle; Holmes, Andrew; Tennant, Kelly A.; Zamani, Akram; Walle, Mark; Jones, Paul; Wong, Charles; Brown, Craig E.] Univ Victoria, Div Med Sci, Victoria, BC V8P 5C2, Canada.
   [Brown, Craig E.] Univ Victoria, Dept Biol, Victoria, BC V8P 5C2, Canada.
   [Brown, Craig E.] Univ British Columbia, Dept Psychiat, Vancouver, BC V6T 2A1, Canada.
RP Brown, CE (通讯作者)，Univ Victoria, Div Med Sci, Med Sci Bldg,POB 1700 STN CSC, Victoria, BC V8W 2Y2, Canada.
EM brownc@uvic.ca
FU Canadian Institutes of Health Research; Heart and Stroke Foundation of British Columbia; Heart and Stroke Foundation of Yukon; Michael Smith Foundation for Health Research; Natural Sciences and Engineering Research Council of Canada; Canada Foundation for Innovation
CR Arikan R, 2002, J NEUROSCI METH, V118, P51, DOI 10.1016/S0165-0270(02)00143-7
   Auer R, 1998, NEUROLOGY, V51, P0, DOI 10.1212/WNL.51.3_Suppl_3.S39
   Benison A, 2007, J NEUROPHYSIOL, V97, P200, DOI 10.1152/jn.00673.2006
   Biernaskie J, 2005, EUR J NEUROSCI, V21, P989, DOI 10.1111/j.1460-9568.2005.03899.x
   Biessels G, 1998, BRAIN RES, V800, P125, DOI 10.1016/S0006-8993(98)00510-1
   Biessels G, 1996, DIABETES, V45, P1259, DOI 10.2337/diabetes.45.9.1259
   Biessels G, 1999, BRAIN, V122, P757, DOI 10.1093/brain/122.4.757
   Brands A, 2005, DIABETES CARE, V28, P726, DOI 10.2337/diacare.28.3.726
   Brown C, 2005, J COMP NEUROL, V486, P48, DOI 10.1002/cne.20522
   Brown C, 2007, J NEUROSCI, V27, P4101, DOI 10.1523/JNEUROSCI.4295-06.2007
   Brown C, 2009, J NEUROSCI, V29, P1719, DOI 10.1523/JNEUROSCI.4249-08.2009
   Carey L, 2002, NEUROLOGY, V59, P749, DOI 10.1212/WNL.59.5.749
   Carmichael ST, 2005, NEURORX, V2, P396
   Carmichael S, 2001, NEUROBIOL DIS, V8, P910, DOI 10.1006/nbdi.2001.0425
   Carmichael S, 2005, EXP NEUROL, V193, P291, DOI 10.1016/j.expneurol.2005.01.004
   Castroalamancos M, 1995, NEUROSCIENCE, V68, P793, DOI 10.1016/0306-4522(95)00178-L
   Chaithongdi N, 2011, HORM-INT J ENDOCRINO, V10, P250, DOI 10.14310/horm.2002.1316
   Chakraibarti S, 2006, J COMP NEUROL, V498, P624, DOI 10.1002/cne.21052
   Clarkson A, 2010, NATURE, V468, P305, DOI 10.1038/nature09511
   Clavier I, 1994, STROKE, V25, P2005, DOI 10.1161/01.STR.25.10.2005
   Cramer S, 2008, ANN NEUROL, V63, P272, DOI 10.1002/ana.21393
   Dancause N, 2005, J NEUROSCI, V25, P10167, DOI 10.1523/JNEUROSCI.3256-05.2005
   Dijkhuizen R, 2001, P NATL ACAD SCI USA, V98, P12766, DOI 10.1073/pnas.231235598
   Dirnagl U, 1999, TRENDS NEUROSCI, V22, P391, DOI 10.1016/S0166-2236(99)01401-0
   Duverger D, 1988, J CEREBR BLOOD F MET, V8, P449, DOI 10.1038/jcbfm.1988.86
   Ebenezer G, 2011, BRAIN, V134, P1853, DOI 10.1093/brain/awr086
   Ergul A, 2007, BMC NEUROL, V7, P0, DOI 10.1186/1471-2377-7-33
   Farr T, 2006, J NEUROSCI METH, V153, P104, DOI 10.1016/j.jneumeth.2005.10.011
   Feng G, 2000, NEURON, V28, P41, DOI 10.1016/S0896-6273(00)00084-2
   Ferezou I, 2007, NEURON, V56, P907, DOI 10.1016/j.neuron.2007.10.007
   Francis G, 2008, BRAIN, V131, P3311, DOI 10.1093/brain/awn288
   Gispen W, 2000, TRENDS NEUROSCI, V23, P542, DOI 10.1016/S0166-2236(00)01656-8
   Hankey G, 2007, NEUROLOGY, V68, P1583, DOI 10.1212/01.wnl.0000260967.77422.97
   Iemolo F, 2002, NEUROL SCI, V23, P15, DOI 10.1007/s100720200018
   Jablonka J, 2010, NEUROSCIENCE, V165, P90, DOI 10.1016/j.neuroscience.2009.09.074
   Jorgensen H, 1994, STROKE, V25, P1977, DOI 10.1161/01.STR.25.10.1977
   Kaas J, 2002, PROG BRAIN RES, V138, P167, DOI 10.1016/S0079-6123(02)38077-4
   Kamouchi M, 2011, STROKE, V42, P2788, DOI 10.1161/STROKEAHA.111.617415
   Kennedy J, 2005, J PERIPHER NERV SYST, V10, P144, DOI 10.1111/j.1085-9489.2005.0010205.x
   Kennedy J, 2005, DIABETES, V54, P830, DOI 10.2337/diabetes.54.3.830
   Krubitzer L, 1997, J COMP NEUROL, V379, P399
   Kruyt N, 2010, NAT REV NEUROL, V6, P145, DOI 10.1038/nrneurol.2009.231
   Kumari R, 2007, J CEREBR BLOOD F MET, V27, P710, DOI 10.1038/sj.jcbfm.9600382
   Langdon K, 2011, NEUROSCIENCE, V182, P82, DOI 10.1016/j.neuroscience.2011.03.028
   Li S, 2010, NAT NEUROSCI, V13, P1496, DOI 10.1038/nn.2674
   Li W, 2010, DIABETES, V59, P228, DOI 10.2337/db09-0902
   Li Z, 2004, LIFE SCI, V76, P249, DOI 10.1016/j.lfs.2004.03.039
   Like A, 1976, SCIENCE, V193, P415, DOI 10.1126/science.180605
   Macdougall N, 2011, J CEREBR BLOOD F MET, V31, P807, DOI 10.1038/jcbfm.2010.210
   Malone J, 2008, PEDIATR DIABETES, V9, P531, DOI 10.1111/j.1399-5448.2008.00431.x
   Mankovsky B, 1996, CLIN NEUROL NEUROSUR, V98, P137, DOI 10.1016/0303-8467(95)00092-5
   Manschot S, 2003, BRAIN RES, V966, P274, DOI 10.1016/S0006-8993(02)04211-7
   Martin J, 1999, J NEUROSCI METH, V86, P145, DOI 10.1016/S0165-0270(98)00163-0
   Masuda T, 2011, GLIA, V59, P1744, DOI 10.1002/glia.21220
   Moreira T, 2007, NEUROSCIENCE, V144, P1169, DOI 10.1016/j.neuroscience.2006.10.054
   Moskowitz M, 2010, NEURON, V67, P181, DOI 10.1016/j.neuron.2010.07.002
   Mostany R, 2010, J NEUROSCI, V30, P14116, DOI 10.1523/JNEUROSCI.3908-10.2010
   Muranyi M, 2003, DIABETES, V52, P481, DOI 10.2337/diabetes.52.2.481
   Murphy T, 2009, NAT REV NEUROSCI, V10, P861, DOI 10.1038/nrn2735
   Nathan D, 2005, NEW ENGL J MED, V353, P2643, DOI 10.1056/nejmoa052187
   Nedergaard M, 1987, ACTA NEUROPATHOL, V73, P131, DOI 10.1007/BF00693778
   Nedergaard M, 1988, ACTA NEUROL SCAND, V77, P81, DOI 10.1111/j.1600-0404.1988.tb05878.x
   Nhan H, 2004, J CEREBR BLOOD F MET, V24, P756, DOI 10.1097/01.WCB.0000122744.72175.9C
   Nudo R, 1996, J NEUROPHYSIOL, V75, P2144, DOI 10.1152/jn.1996.75.5.2144
   Reijmer Y, 2011, DIABETES-METAB RES, V27, P195, DOI 10.1002/dmrr.1163
   Romo R, 2001, ANNU REV NEUROSCI, V24, P107, DOI 10.1146/annurev.neuro.24.1.107
   Schaffer C, 2006, PLOS BIOL, V4, P258, DOI 10.1371/journal.pbio.0040022
   Schallert T, 2006, NEURORX, V3, P497, DOI 10.1016/j.nurx.2006.08.001
   Shanina E, 2006, NEUROSCIENCE, V139, P1495, DOI 10.1016/j.neuroscience.2006.01.016
   Shih A, 2009, J CEREBR BLOOD F MET, V29, P738, DOI 10.1038/jcbfm.2008.166
   Shoham D, 1999, NEURON, V24, P791, DOI 10.1016/S0896-6273(00)81027-2
   Stranahan A, 2008, HIPPOCAMPUS, V18, P1085, DOI 10.1002/hipo.20470
   Stranahan A, 2008, NAT NEUROSCI, V11, P309, DOI 10.1038/nn2055
   Tennant K, 2009, J NEUROSCI METH, V181, P18, DOI 10.1016/j.jneumeth.2009.04.009
   Toni D, 1994, J NEUROL SCI, V123, P129, DOI 10.1016/0022-510X(94)90214-3
   Van MM, 2010, J NEUROSCI, V30, P3964, DOI 10.1523/JNEUROSCI.5709-09.2010
   Vannucci S, 2001, J CEREBR BLOOD F MET, V21, P52, DOI 10.1097/00004647-200101000-00007
   Vinik A, 2002, J DIABETES COMPLICAT, V16, P235, DOI 10.1016/S1056-8727(01)00212-4
   Ward N, 2006, ARCH PHYS MED REHAB, V87, P0, DOI 10.1016/j.apmr.2006.08.334
   Watson B, 1985, ANN NEUROL, V17, P497, DOI 10.1002/ana.410170513
   Wei J, 2010, STROKE, V41, P1877, DOI 10.1161/STROKEAHA.110.586909
   Werhahn K, 2003, ANN NEUROL, V54, P464, DOI 10.1002/ana.10686
   Winship I, 2008, J NEUROSCI, V28, P6592, DOI 10.1523/JNEUROSCI.0622-08.2008
   Zhang S, 2007, PLOS BIOL, V5, P1152, DOI 10.1371/journal.pbio.0050119
   Zhang Z, 2009, LANCET NEUROL, V8, P491, DOI 10.1016/S1474-4422(09)70061-4
NR 85
TC 59
Z9 61
U1 0
U2 8
PU SOC NEUROSCIENCE
PI WASHINGTON
PA 11 DUPONT CIRCLE, NW, STE 500, WASHINGTON, DC 20036 USA
SN 0270-6474
EI 
J9 J NEUROSCI
PD APR 11
PY 2012
VL 32
IS 15
BP 5132
EP 5143
DI 10.1523/JNEUROSCI.5075-11.2012
PG 12
WC Neurosciences
SC Neurosciences & Neurology
GA 925WT
UT WOS:000302793500012
PM 22496559
ER

PT J
AU Liu, Bin
   Li, Jianrui
   Li, Longling
   Yu, Lehua
   Li, Changqing
AF Liu, Bin
   Li, Jianrui
   Li, Longling
   Yu, Lehua
   Li, Changqing
TI Electrical stimulation of cerebellar fastigial nucleus promotes the expression of growth arrest and DNA damage inducible gene beta and motor function recovery in cerebral ischemia/reperfusion rats
SO NEUROSCIENCE LETTERS
LA English
DT Article
DE Cerebral ischemia; Fastigial nucleus electrical stimulation; Gadd45 beta
ID blood-flow; induced apoptosis; artery occlusion; hematopoietic-cell; pressor-response; global-ischemia; p38 activation; focal ischemia; brain; gadd45b
AB This study focused on the effects of electrical stimulation of cerebellar fastigial nucleus on the expression of growth arrest and DNA damage inducible gene beta (Gadd45 beta) and on motor function recovery after focal cerebral ischemia/reperfusion (I/R) in rats. Sprague-Dawley (SD) rats were randomly divided into 4 groups: sham I/R (control group), I/R (I/R group), I/R with sham stimulation and I/R with electrical stimulation at 6 h, 12 h, 24 h, 2 d and 3 d after I/R. Cerebral ischemia and reperfusion was established by nylon monofilament occlusion method. Fastigial nucleus (FN) electrical stimulation was applied at 2 h after ischemia for 1 h. The changes in the expression of Gadd45 beta were analyzed by immunohistochemistry, real-time polymerase chain reaction (PCR) and Western-blot respectively. Another group of rats were divided into the same 4 groups. Montoya staircase test score was used to test the motor function of affected forelimb. The levels of Gadd45 beta were significantly elevated after I/R injury. FN electrical stimulation treatment elevated the expression of Gadd45 beta further and improved motor function recovery. These results suggest that FN electrical stimulation can promote the expression of Gadd45 beta and motor function recovery after focal cerebral ischemia. Published by Elsevier Ireland Ltd.
C1 [Yu, Lehua] Chongqing Med Univ, Affiliated Hosp 2, Dept Rehabil, Chongqing, Peoples R China.
   [Liu, Bin; Li, Jianrui; Li, Longling; Li, Changqing] Chongqing Med Univ, Affiliated Hosp 2, Dept Neurol, Chongqing, Peoples R China.
RP Yu, LH (通讯作者)，Chongqing Med Univ, Affiliated Hosp 2, Dept Rehabil, Chongqing, Peoples R China.
EM yulehuadoc@yahoo.com.cn; licq9217@163.com
FU Natural Science Foundation of Chongqing city [2004-54-83]
CR Barreto G, 2007, NATURE, V445, P671, DOI 10.1038/nature05515
   Belayev L, 1996, STROKE, V27, P1616, DOI 10.1161/01.STR.27.9.1616
   Block F, 1999, PROG NEUROBIOL, V58, P279, DOI 10.1016/S0301-0082(98)00085-9
   Chen J, 1998, J CEREBR BLOOD F MET, V18, P646, DOI 10.1097/00004647-199806000-00007
   Doba N, 1972, J PHYSIOL-LONDON, V227, P729, DOI 10.1113/jphysiol.1972.sp010056
   Endres M, 2000, J NEUROSCI, V20, P3175, DOI 10.1523/JNEUROSCI.20-09-03175.2000
   Galea E, 1998, AM J PHYSIOL-HEART C, V275, P0, DOI 10.1152/ajpheart.1998.275.6.H2053
   Gupta M, 2006, J BIOL CHEM, V281, P17552, DOI 10.1074/jbc.M600950200
   Iadecola C, 1990, J CEREBR BLOOD F MET, V10, P608, DOI 10.1038/jcbfm.1990.112
   Jin K, 1996, NEUROREPORT, V7, P1797, DOI 10.1097/00001756-199607290-00022
   Liebermann D, 2007, BLOOD CELL MOL DIS, V39, P329, DOI 10.1016/j.bcmd.2007.06.006
   Liu B, 2009, NEUROBIOL DIS, V33, P104, DOI 10.1016/j.nbd.2008.09.020
   Livak K, 2001, METHODS, V25, P402, DOI 10.1006/meth.2001.1262
   Longa E, 1989, STROKE, V20, P84, DOI 10.1161/01.STR.20.1.84
   Ma D, 2009, SCIENCE, V323, P1074, DOI 10.1126/science.1166859
   Miura M, 1969, BRAIN RES, V13, P595, DOI 10.1016/0006-8993(69)90269-8
   Montoya C, 1991, J NEUROSCI METH, V36, P219, DOI 10.1016/0165-0270(91)90048-5
   Mraovitch S, 1986, AM J PHYSIOL, V251, P0, DOI 10.1152/ajpheart.1986.251.1.H153
   Nakai M, 1982, AM J PHYSIOL, V243, P0, DOI 10.1152/ajpheart.1982.243.2.H226
   Nakai M, 1983, BRAIN RES, V260, P35, DOI 10.1016/0006-8993(83)90762-X
   Reis D, 1991, J CEREBR BLOOD F MET, V11, P810, DOI 10.1038/jcbfm.1991.139
   Reis D, 1998, BRAIN RES, V780, P161, DOI 10.1016/S0006-8993(97)01017-2
   Williams J, 1990, AM J PHYSIOL, V258, P0, DOI 10.1152/ajpheart.1990.258.3.H729
   Yamamoto S, 1993, J CEREBR BLOOD F MET, V13, P1020, DOI 10.1038/jcbfm.1993.128
   Yoo J, 2003, J BIOL CHEM, V278, P43001, DOI 10.1074/jbc.M307869200
   Zhang F, 1992, J CEREBRAL BLOOD FLO, V2, P962
   Zhang F, 1993, J CEREBR BLOOD F MET, V13, P1013, DOI 10.1038/jcbfm.1993.127
   Zhou P, 2001, J NEUROCHEM, V79, P328, DOI 10.1046/j.1471-4159.2001.00585.x
NR 28
TC 21
Z9 25
U1 0
U2 2
PU ELSEVIER IRELAND LTD
PI CLARE
PA ELSEVIER HOUSE, BROOKVALE PLAZA, EAST PARK SHANNON, CO, CLARE, 00000, IRELAND
SN 0304-3940
EI 
J9 NEUROSCI LETT
PD JUN 27
PY 2012
VL 520
IS 1
BP 110
EP 114
DI 10.1016/j.neulet.2012.05.044
PG 5
WC Neurosciences
SC Neurosciences & Neurology
GA 969AE
UT WOS:000306027300022
PM 22634525
ER

PT J
AU Dogan-aslan, Meryem
   Nakipoglu-yuzer, GF
   Dogan, Asuman
   Karabay, Ilkay
   Ozgirgin, Nese
AF Dogan-aslan, Meryem
   Nakipoglu-yuzer, Guldal
   Dogan, Asuman
   Karabay, Ilkay
   Ozgirgin, Nese
TI The Effect of Electromyographic Biofeedback Treatment in Improving Upper Extremity Functioning of Patients with Hemiplegic Stroke
SO JOURNAL OF STROKE & CEREBROVASCULAR DISEASES
LA English
DT Article
DE Electromyographic biofeedback; upper extremity function; hemiplegia; rehabilitation
ID physical therapy; chronic hemiparesis; follow-up; feedback; hand; arm; reliability
AB This study evaluated the effect of electromyographic biofeedback (EMG-BF) treatment on wrist flexor muscle spasticity, upper extremity motor function, and ability to perform activities of daily living in patients with hemiplegia following stroke. A total of 40 patients were enrolled and were randomly assigned to two groups: a group treated with EMG-BF (study group) and a untreated (control) group. Both groups participated in a hemiplegia rehabilitation program consisting of neurodevelopmental and conventional methods and verbal encouragement to "relax" spastic wrist flexor muscles. In addition, the study group received 3 weeks of EMG-BF treatment, 5 times a week, for 20 minutes per session at hemiplegic side wrist flexors. Clinical findings were assessed before and after rehabilitation using the Ashworth scale (AS), Brunnstrom's stage (BS) of recovery for hemiplegic arm and hand, the upper extremity function test (UEFT), the wrist and hand portion of the Fugl-Meyer scale (FMS), goniometric measurements of wrist extension, surface EMG potentials, and the Barthel Index (BI). There was no statistically significant difference between the two groups in terms of age, sex, systemic disease, and the etiology, side, and duration of hemiplegia. There also was no statistically significant difference in the pretreatment values between two groups. We found statistically significant improvements posttreatment in the AS, BS, UEFT, goniometric measurements of wrist extension, and surface EMG potentials in the study group. We also noted statistically significant differences in the wrist and hand portion of the FMS and the BI in both groups, but with significantly greater improvements in the study group. Our findings indicate a positive effect of EMG-BF treatment in conjunction with neurodevelopmental and conventional methods in hemiplegia rehabilitation.
C1 Ankara Phys Med Rehabil Educ & Res Hosp, Dept Phys Med 5, Ankara, Turkey.
   Ankara Phys Med Rehabil Educ & Res Hosp, Rehabil Clin, Ankara, Turkey.
RP Dogan-Aslan, M (通讯作者)，Hanimeli Sok 26-5 Sihhiye, Ankara, Turkey.
EM meryemdoganaslan@yahoo.com
CR Ada L, 2006, DISABIL REHABIL, V28, P891, DOI 10.1080/09638280500535165
   Alibiglou L, 2008, J NEUROENG REHABIL, V5, P0, DOI 10.1186/1743-0003-5-18
   Armagan O, 2003, AM J PHYS MED REHAB, V82, P856, DOI 10.1097/01.PHM.0000091984.72486.E0
   Balliet R, 1986, ARCH PHYS MED REHAB, V67, P304
   Basmajian J, 1987, ARCH PHYS MED REHAB, V68, P267
   Bate P, 1992, ARCH PHYS MED REHAB, V73, P1050
   Bohannon R, 1987, PHYS THER, V67, P206, DOI 10.1093/ptj/67.2.206
   Broeks J, 1999, DISABIL REHABIL, V21, P357
   Fuglmeyer A, 1975, SCAND J REHABIL MED, V7, P13
   Garrison S, 1993, REHABILITATION MED P, V0, P801
   Hemmen B, 2007, CLIN REHABIL, V21, P587, DOI 10.1177/0269215507075502
   Inglis J, 1984, ARCH PHYS MED REHAB, V65, P755
   Kraft G, 1992, ARCH PHYS MED REHAB, V73, P220
   Mahoney FI, 1965, MD STATE MED J, V14, P61
   Moreland J, 1994, PHYS THER, V74, P534, DOI 10.1093/ptj/74.6.534
   Lourencao M, 2008, INT J REHABIL RES, V31, P33, DOI 10.1097/MRR.0b013e3282f4524c
   Rathkolb O, 1990, ELECTROMYOGR CLIN NEUROPHYSIOL, V30, P89
   Roth E, 2000, PHYS MED REHABILITAT, V0, P1117
   Sanford J, 1993, PHYS THER, V73, P447, DOI 10.1093/ptj/73.7.447
   Schleenbaker R, 1993, ARCH PHYS MED REHAB, V74, P1301, DOI 10.1016/0003-9993(93)90083-M
   Trombly C, 1989, OCCUPATIONAL THERAPY, V0, P316
   Turczynski B, 1984, ARCH PHYS MED REHAB, V65, P526
   Twitchell T, 1951, BRAIN, V74, P443, DOI 10.1093/brain/74.4.443
   Van DH, 2005, J REHABIL MED, V37, P202, DOI 10.1080/16501970510030165
   Wissel J, 1989, ARCH PHYS MED REHAB, V70, P612
   Wolf S, 1983, PHYS THER, V63, P1448, DOI 10.1093/ptj/63.9.1448
   Wolf S, 1980, ARCH PHYS MED REHAB, V61, P351
   Wolf S, 1983, PHYS THER, V63, P1393, DOI 10.1093/ptj/63.9.1393
   Wolf S, 2001, DOWNEY DARLINGS PHYS, V0, P747
   Woodford H, 2007, COCHRANE DB SYST REV, V18, P0
NR 30
TC 32
Z9 43
U1 0
U2 26
PU ELSEVIER
PI AMSTERDAM
PA RADARWEG 29, 1043 NX AMSTERDAM, NETHERLANDS
SN 1052-3057
EI 
J9 J STROKE CEREBROVASC
PD APR 15
PY 2012
VL 21
IS 3
BP 187
EP 192
DI 10.1016/j.jstrokecerebrovasdis.2010.06.006
PG 6
WC Neurosciences; Peripheral Vascular Disease
SC Neurosciences & Neurology; Cardiovascular System & Cardiology
GA 922YZ
UT WOS:000302586200006
PM 20880720
ER

PT J
AU Wang, Xiao-Feng
   Jiang, Zhiguo
   Daly, JJ
   Yue, GH
AF Wang, Xiao-feng
   Jiang, Zhiguo
   Daly, Janis
   Yue, Guang
TI A generalized regression model for region of interest analysis of fMRI data
SO NEUROIMAGE
LA English
DT Article
DE Functional Magnetic Resonance Imaging; Stroke; Motor function; Region of interest analysis; Number of activated voxels; Regression; Generalized negative-binomial model; Dispersion
ID brain activation; motor; signal; stroke; frequency; movement
AB In this study functional Magnetic Resonance Imaging (fMRI) was used to evaluate cortical motor network adaptation after a rehabilitation program for upper extremity motor function in chronic stroke patients. Patients and healthy controls were imaged when they attempted to perform shoulder-elbow and wrist-hand movements in a 1.5 T Siemens scanner. We perform fMRI analysis at both single- and group-subject levels. Activated voxel counts are calculated to quantify brain activation in regions of interest. We discuss several candidate regression models for making inference on the count data, and propose an application of a generalized negative-binomial model (GNBM) with structured dispersion in the study. The effects of inappropriate statistical models that ignore the nature of data are addressed through Monte Carlo simulations. Based on the GNBM, significant activation differences are observed in a number of cortical regions for stroke versus control and as a result of treatment; notably, these differences are not detected when the data are analyzed using a conventional linear regression model. Our findings provide an improved functional neuroimaging data analysis protocol, specifically for pixel/voxel counts. (C) 2011 Elsevier Inc. All rights reserved.
C1 [Wang, Xiao-Feng] Cleveland Clin, Dept Quantitat Hlth Sci, Biostat Sect, Cleveland, OH 44195 USA.
   [Yue, Guang H.] Cleveland Clin, Dept Biomed Engn, Cleveland, OH 44195 USA.
   [Yue, Guang H.] Cleveland Clin, Dept Phys Med & Rehabil, Cleveland, OH 44195 USA.
   [Jiang, Zhiguo] Univ Calif Los Angeles, Ctr Neurobiol Stress, Los Angeles, CA 90095 USA.
   [Daly, Janis J.] Louis Stokes Cleveland Vet Affairs Med Ctr, Cognit & Motor Learning Res Program, Cleveland, OH USA.
RP Wang, XF (通讯作者)，Cleveland Clin, Dept Quantitat Hlth Sci, Biostat Sect, 9500 Euclid Ave JJN3, Cleveland, OH 44195 USA.
EM wangx6@ccf.org
FU NIH [UL1 RR024989, R01 NS035130]; NATIONAL CANCER INSTITUTE [R01CA189665] Funding Source: NIH RePORTER; NATIONAL CENTER FOR RESEARCH RESOURCES [UL1RR024989] Funding Source: NIH RePORTER; NATIONAL INSTITUTE OF NEUROLOGICAL DISORDERS AND STROKE [R01NS035130] Funding Source: NIH RePORTER
CR [anonymous] , 1988, [NO TITLE CAPTURED], V0, P0
   Bandettini P, 1998, MAGNET RESON MED, V39, P410, DOI 10.1002/mrm.1910390311
   Benwell N, 2007, EXP BRAIN RES, V182, P93, DOI 10.1007/s00221-007-0973-5
   Brodtmann A, 2007, STROKE, V38, P2360, DOI 10.1161/STROKEAHA.106.480574
   Carey J, 2002, BRAIN, V125, P773, DOI 10.1093/brain/awf091
   Carroll RJ, 2006, MEASUREMENT ERROR NO, V0, P0
   Chee M, 2003, NEUROIMAGE, V18, P468, DOI 10.1016/S1053-8119(02)00019-8
   Cohen M, 1999, JMRI-J MAGN RESON IM, V10, P33, DOI 10.1002/(SICI)1522-2586(199907)10:1<33::AID-JMRI5>3.0.CO;2-N
   Daly J, 2008, J NEUROSCI METH, V175, P133, DOI 10.1016/j.jneumeth.2008.07.025
   Daly J, 2006, IEEE T NEUR SYS REH, V14, P168, DOI 10.1109/TNSRE.2006.875554
   Genovese C, 2002, NEUROIMAGE, V15, P870, DOI 10.1006/nimg.2001.1037
   Kimberley T, 2008, J NEUROIMAGING, V18, P18, DOI 10.1111/j.1552-6569.2007.00163.x
   King G, 1989, AM J POLIT SCI, V33, P762, DOI 10.2307/2111071
   Liu J, 2003, J NEUROPHYSIOL, V90, P300, DOI 10.1152/jn.00821.2002
   Logothetis N, 2001, NATURE, V412, P150, DOI 10.1038/35084005
   Luft A, 2002, HUM BRAIN MAPP, V17, P131, DOI 10.1002/hbm.10058
   Mccullagh P, 1989, GEN LINEAR MODELS, V2, P0, DOI 10.1007/978-1-4899-3242-6
   Molenberghs G, 2005, MODELS DISCRETE LONG, V0, P0
   Pell G, 2008, NEUROIMAGE, V41, P1324, DOI 10.1016/j.neuroimage.2008.02.050
   Poldrack R, 2007, SOC COGN AFFECT NEUR, V2, P67, DOI 10.1093/scan/nsm006
   Wang X, 2011, J STAT SOFTW, V39, P1
   Wang X, 2007, STAT MED, V26, P3927, DOI 10.1002/sim.2943
   Winkelmann R, 2008, ECONOMETRIC ANAL COU, V0, P0
   Winstein C, 1990, J EXP PSYCHOL LEARN, V16, P677, DOI 10.1037/0278-7393.16.4.677
   Worsley K, 2002, NEUROIMAGE, V15, P1, DOI 10.1006/nimg.2001.0933
NR 25
TC 8
Z9 8
U1 0
U2 8
PU ACADEMIC PRESS INC ELSEVIER SCIENCE
PI SAN DIEGO
PA 525 B ST, STE 1900, SAN DIEGO, CA 92101-4495 USA
SN 1053-8119
EI 
J9 NEUROIMAGE
PD JAN 2
PY 2012
VL 59
IS 1
BP 502
EP 510
DI 10.1016/j.neuroimage.2011.07.079
PG 9
WC Neurosciences; Neuroimaging; Radiology, Nuclear Medicine & Medical Imaging
SC Neurosciences & Neurology; Radiology, Nuclear Medicine & Medical Imaging
GA 838CX
UT WOS:000296265500049
PM 21839177
ER

PT J
AU Lee, JY
   Choi, SY
   Oh, TH
   Yune, TY
AF Lee, Jee
   Choi, Soo
   Oh, Tae
   Yune, Tae
TI 17 beta-Estradiol Inhibits Apoptotic Cell Death of Oligodendrocytes by Inhibiting RhoA-JNK3 Activation after Spinal Cord Injury
SO ENDOCRINOLOGY
LA English
DT Article
ID improves functional recovery; experimental brain-injury; focal cerebral-ischemia; c-jun; wallerian degeneration; in-vivo; estradiol protect; axon regeneration; cortical-neuron; oxidative stress
AB A delayed oligodendrocyte cell death after spinal cord injury (SCI) contributes to chronic demyelination of spared axons, leading to a permanent neurological deficit. Therefore, therapeutic approaches to prevent oligodendrocyte cell death after SCI should be considered. Estrogens are well known to have a broad neuroprotective effect, but the protective effect of estrogens on oligodendrocytes after injury is largely unknown. Here, we demonstrated that 17 beta-estradiol attenuates apoptosis of oligodendrocytes by inhibiting RhoA and c-Jun-N-terminal kinase activation after SCI. Estrogen receptor (ER)-alpha and -beta were expressed in oligodendrocytes of the spinal cord, and 17 beta-estradiol treatment significantly inhibited oligodendrocyte cell death at 7 d after injury as compared with vehicle (cyclodextrin) control. 17 beta-Estradiol also attenuated caspase-3 and -9 activation at 7 d and reduced the loss of axons from progressive degeneration. In addition, 17 beta-estradiol inhibited RhoA and JNK3 activation, which were activated and peaked at 3 and/or 5 d after injury. Furthermore, administration of Rho inhibitor, PEP-1-C3 exoenzyme, inhibited RhoA and JNK3 activation, and decreased phosphorylated c-Jun level at 5 d after injury. Additionally, the attenuation of RhoA and JNK3 activation as well as oligodendrocyte cell death by 17 beta-estradiol was reversed by ER antagonist, ICI182780. Our results thus indicate that 17 beta-estradiol treatment improves functional recovery after SCI in part by reducing oligodendrocyte cell death via inhibition of RhoA and JNK3 activation, which were ER dependent. Furthermore, improvement of hindlimb motor function by posttreatment of 17 beta-estradiol suggests its potential as a therapeutic agent for SCI patients. (Endocrinology 153: 3815-3827, 2012)
C1 [Yune, Tae Y.] Kyung Hee Univ, Sch Med, Dept Biochem & Mol Biol, Seoul 130701, South Korea.
   [Lee, Jee Y.; Oh, Tae H.; Yune, Tae Y.] Kyung Hee Univ, Sch Med, Age Related & Brain Dis Res Ctr, Seoul 130701, South Korea.
   [Lee, Jee Y.; Yune, Tae Y.] Kyung Hee Univ, Sch Med, Neurodegenerat Control Res Ctr, Seoul 130701, South Korea.
   [Choi, Soo Y.] Hallym Univ, Dept Biomed Sci, Chunchon 200702, South Korea.
   [Choi, Soo Y.] Hallym Univ, Res Inst Biosci & Biotechnol, Chunchon 200702, South Korea.
RP Yune, TY (通讯作者)，Kyung Hee Univ, Sch Med, Dept Biochem & Mol Biol, Med Bldg,10th Floor,Hoegi Dong 1, Seoul 130701, South Korea.
EM tyune@khu.ac.kr
FU Korea Health Technology R&D Project, Ministry of Health and Welfare [A101198]; Ministry of Education, Science, and Technology (MEST), the Republic of Korea [2011K000282, 2011K000291, 20110001692, 20110000932]
CR Abe Y, 1999, J NEUROTRAUM, V16, P945, DOI 10.1089/neu.1999.16.945
   Alkayed N, 2001, J NEUROSCI, V21, P7543, DOI 10.1523/JNEUROSCI.21-19-07543.2001
   Aznar S, 2001, CANCER LETT, V165, P1, DOI 10.1016/S0304-3835(01)00412-8
   Basso D, 1995, J NEUROTRAUM, V12, P1, DOI 10.1089/neu.1995.12.1
   Beattie M, 2002, PROG BRAIN RES, V137, P37
   Beattie M, 2002, NEURON, V36, P375, DOI 10.1016/S0896-6273(02)01005-X
   Becerra J, 1995, AM J NEURORADIOL, V16, P125
   Behl C, 1997, MOL PHARMACOL, V51, P535, DOI 10.1124/mol.51.4.535
   Brecht S, 2005, EUR J NEUROSCI, V21, P363, DOI 10.1111/j.1460-9568.2005.03857.x
   Bulun S, 2003, J STEROID BIOCHEM, V86, P219, DOI 10.1016/S0960-0760(03)00359-5
   Casha S, 2001, NEUROSCIENCE, V103, P203, DOI 10.1016/S0306-4522(00)00538-8
   Coffey E, 2002, J NEUROSCI, V22, P4335, DOI 10.1523/JNEUROSCI.22-11-04335.2002
   Crowe M, 1997, NAT MED, V3, P73, DOI 10.1038/nm0197-73
   Culmsee C, 1999, J CEREBR BLOOD F MET, V19, P1263, DOI 10.1097/00004647-199911000-00011
   David S, 2002, PROG BRAIN RES, V137, P407
   Dergham P, 2002, J NEUROSCI, V22, P6570
   Dillon S, 1995, METHOD ENZYMOL, V256, P174
   Dubal D, 1999, J NEUROSCI, V19, P6385
   Dubal D, 1998, J CEREBR BLOOD F MET, V18, P1253, DOI 10.1097/00004647-199811000-00012
   Dubreuil C, 2003, J CELL BIOL, V162, P233, DOI 10.1083/jcb.200301080
   Eum W, 2004, FREE RADICAL BIO MED, V37, P1656, DOI 10.1016/j.freeradbiomed.2004.07.028
   Ferrer I, 1996, EUR J NEUROSCI, V8, P1286, DOI 10.1111/j.1460-9568.1996.tb01297.x
   Fournier A, 2003, J NEUROSCI, V23, P1416, DOI 10.1523/JNEUROSCI.23-04-01416.2003
   Garcia-segura L, 2001, PROG NEUROBIOL, V63, P29, DOI 10.1016/S0301-0082(00)00025-3
   Gu C, 1999, J NEUROSCI, V19, P3043
   Gupta S, 1996, EMBO J, V15, P2760, DOI 10.1002/j.1460-2075.1996.tb00636.x
   Harrington A, 2002, J NEUROSCI, V22, P156, DOI 10.1523/JNEUROSCI.22-01-00156.2002
   Hawkins M, 2004, ENDOCRINOLOGY, V145, P2968, DOI 10.1210/en.2003-0806
   Herdegen T, 1992, MOL BRAIN RES, V14, P155, DOI 10.1016/0169-328X(92)90170-G
   Herdegen T, 1998, J NEUROSCI, V18, P5124, DOI 10.1523/JNEUROSCI.18-14-05124.1998
   Holstege J, 1987, NEUROSCIENCE, V23, P809, DOI 10.1016/0306-4522(87)90160-6
   Honda K, 2000, J NEUROSCI RES, V60, P321, DOI 10.1002/(SICI)1097-4547(20000501)60:3<321::AID-JNR6>3.3.CO;2-K
   Hunot S, 2004, P NATL ACAD SCI USA, V101, P665, DOI 10.1073/pnas.0307453101
   Iannotti C, 2004, EXP NEUROL, V189, P317, DOI 10.1016/j.expneurol.2004.05.033
   Jenkins R, 1993, EUR J NEUROSCI, V5, P203, DOI 10.1111/j.1460-9568.1993.tb00486.x
   Jimenez B, 1995, ONCOGENE, V10, P811
   Jurewicz A, 2003, BRAIN, V126, P1358, DOI 10.1093/brain/awg146
   Kenney A, 1998, J NEUROSCI, V18, P1318
   Kerschensteiner M, 2005, NAT MED, V11, P572, DOI 10.1038/nm1229
   Kobori N, 2002, MOL BRAIN RES, V104, P148, DOI 10.1016/S0169-328X(02)00331-5
   Kuan C, 2003, P NATL ACAD SCI USA, V100, P15184, DOI 10.1073/pnas.2336254100
   Lee J, 2010, ENDOCRINOLOGY, V151, P3815, DOI 10.1210/en.2009-1416
   Lee S, 2004, J NEUROCHEM, V91, P568, DOI 10.1111/j.1471-4159.2004.02780.x
   Lehmann M, 1999, J NEUROSCI, V19, P7537, DOI 10.1523/JNEUROSCI.19-17-07537.1999
   Li Q, 2007, J NEUROSCI, V27, P8395, DOI 10.1523/JNEUROSCI.2478-07.2007
   Lu A, 2002, J CEREBR BLOOD F MET, V22, P183, DOI 10.1097/00004647-200202000-00006
   Luo L, 2000, NAT REV NEUROSCI, V1, P173, DOI 10.1038/35044547
   Marinissen M, 2004, MOL CELL, V14, P29, DOI 10.1016/S1097-2765(04)00153-4
   Mckerracher L, 2006, J NEUROTRAUM, V23, P309, DOI 10.1089/neu.2006.23.309
   Merkler D, 2001, J NEUROSCI, V21, P3665, DOI 10.1523/JNEUROSCI.21-10-03665.2001
   Negishi M, 2002, J BIOCHEM, V132, P157, DOI 10.1093/oxfordjournals.jbchem.a003205
   Okuno S, 2004, J NEUROSCI, V24, P7879, DOI 10.1523/JNEUROSCI.1745-04.2004
   Pirianov G, 2007, J CEREBR BLOOD F MET, V27, P1022, DOI 10.1038/sj.jcbfm.9600413
   Raghupathi R, 1995, BRAIN PATHOL, V5, P437, DOI 10.1111/j.1750-3639.1995.tb00622.x
   Rivlin A, 1977, J NEUROSURG, V47, P577, DOI 10.3171/jns.1977.47.4.0577
   Sawada H, 1998, J NEUROSCI RES, V54, P707, DOI 10.1002/(SICI)1097-4547(19981201)54:5<707::AID-JNR16>3.3.CO;2-K
   Shaulian E, 2002, NAT CELL BIOL, V4, P0, DOI 10.1038/ncb0502-e131
   Singer C, 1999, J NEUROSCI, V19, P2455
   Soustiel J, 2005, J NEUROTRAUM, V22, P345, DOI 10.1089/neu.2005.22.345
   Springer J, 1999, NAT MED, V5, P943, DOI 10.1038/11387
   Stirling D, 2004, J NEUROSCI, V24, P2182, DOI 10.1523/JNEUROSCI.5275-03.2004
   Sung J, 2003, BRAIN RES, V959, P29, DOI 10.1016/S0006-8993(02)03717-4
   Tang M, 1996, LANCET, V348, P429, DOI 10.1016/S0140-6736(96)03356-9
   Vasudevan H, 2005, AM J PHYSIOL-HEART C, V289, P0, DOI 10.1152/ajpheart.00399.2005
   Warden P, 2001, EXP NEUROL, V168, P213, DOI 10.1006/exnr.2000.7622
   Yamashita T, 2002, J CELL BIOL, V157, P565, DOI 10.1083/jcb.200202010
   Yang D, 1997, NATURE, V389, P865, DOI 10.1038/39899
   Yin K, 2005, NEUROBIOL DIS, V20, P881, DOI 10.1016/j.nbd.2005.05.026
   Yune T, 2008, J NEUROTRAUM, V25, P1121, DOI 10.1089/neu.2008.0544
   Yune T, 2007, J NEUROSCI, V27, P7751, DOI 10.1523/JNEUROSCI.1661-07.2007
   Yune T, 2008, FREE RADICAL BIO MED, V45, P1190, DOI 10.1016/j.freeradbiomed.2008.07.016
   Yune T, 2004, J NEUROTRAUM, V21, P293, DOI 10.1089/089771504322972086
NR 72
TC 38
Z9 40
U1 0
U2 0
PU ENDOCRINE SOC
PI WASHINGTON
PA 2055 L ST NW, SUITE 600, WASHINGTON, DC 20036 USA
SN 0013-7227
EI 
J9 ENDOCRINOLOGY
PD AUG 15
PY 2012
VL 153
IS 8
BP 3815
EP 3827
DI 10.1210/en.2012-1068
PG 13
WC Endocrinology & Metabolism
SC Endocrinology & Metabolism
GA 977JD
UT WOS:000306652400028
PM 22700771
ER

PT J
AU Lin, Pei-Yi
   Lin, Sang-
   Chen, JJ
AF Lin, Pei-yi
   Lin, Sang-
   Chen, Jia-jin
TI Functional Near Infrared Spectroscopy Study of Age-Related Difference in Cortical Activation Patterns During Cycling With Speed Feedback
SO IEEE TRANSACTIONS ON NEURAL SYSTEMS AND REHABILITATION ENGINEERING
LA English
DT Article
DE Aging; cortical activation; cycling; feedback; near-infrared spectroscopy
ID motor-performance; premotor cortex; visual feedback; brain; stroke; gait; movement; registration; resolution; capacity
AB Functional decline of lower-limb affects the ability of locomotion and the age-related brain differences have been elucidated among the elderly. Cycling exercise is a common training program for restoring motor function in the deconditioned elderly or stroke patients. The provision of speed feedback has been commonly suggested to clinical therapists for facilitating learning of controlled cycling performance and maintaining motivation in training programs with elderly participants. However, the cortical control of pedaling movements and the effect of external feedback remain poorly understanding. This study investigated the regional cortical activities detected by functional near infrared spectroscopy (fNIRS) in 12 healthy young and 13 healthy elderly subjects under conditions of cycling without-(free cycling) and with feedback (target cycling). The elderly exhibited predominant activation of the sensorimotor cortex during free cycling similar to young subjects but with poorer cycling performance. The cycling performance improved in both groups, and the elderly showed increased brain activities of the supplementary motor area and premotor cortex under target cycling condition. These findings demonstrated age-related changes in the cortical control in processing external feedback and pedaling movements. Use of fNIRS to evaluate brain activation patterns after training may facilitate brain-based design of tailored therapeutic rehabilitation strategies.
C1 [Lin, Pei-Yi; Chen, Jia-Jin J.] Natl Cheng Kung Univ, Dept Biomed Engn, Tainan 70101, Taiwan.
   [Lin, Sang-, I] Natl Cheng Kung Univ, Dept Phys Therapy, Inst Gerontol, Tainan 70101, Taiwan.
   [Lin, Sang-, I] Natl Cheng Kung Univ, Inst Allied Hlth Sci, Tainan 70101, Taiwan.
   [Chen, Jia-Jin J.] Natl Cheng Kung Univ, Med Device Innovat Ctr, Tainan 70101, Taiwan.
RP Lin, PY (通讯作者)，Natl Cheng Kung Univ, Dept Biomed Engn, Tainan 70101, Taiwan.
EM ivy@jason.bme.ncku.edu.tw; lin31@mail.ncku.edu.tw; jason@jason.bme.ncku.edu.tw
FU National Health Research Institute [NHRI-EX97-9734EI]; National Science Council of Taiwan, the Republic of China [NSC-98-2221-E006-010, NSC-99-2218-E006-002]
CR Boas D, 2004, OPT LETT, V29, P1506, DOI 10.1364/OL.29.001506
   Brindle T, 2006, J ELECTROMYOGR KINES, V16, P236, DOI 10.1016/j.jelekin.2005.06.012
   Catalan M, 1998, BRAIN, V121, P253, DOI 10.1093/brain/121.2.253
   Christensen L, 2000, EXP BRAIN RES, V135, P66, DOI 10.1007/s002210000493
   Colcombe S, 2004, P NATL ACAD SCI USA, V101, P3316, DOI 10.1073/pnas.0400266101
   Collins D, 1994, J COMPUT ASSIST TOMO, V18, P192, DOI 10.1097/00004728-199403000-00005
   Cope M, 1988, MED BIOL ENG COMPUT, V26, P289, DOI 10.1007/BF02447083
   Cui X, 2010, NEUROIMAGE, V49, P3039, DOI 10.1016/j.neuroimage.2009.11.050
   Debaere F, 2003, NEUROIMAGE, V19, P764, DOI 10.1016/S1053-8119(03)00148-4
   Dietz V, 2002, BRAIN, V125, P2626, DOI 10.1093/brain/awf273
   Duncan A, 1996, PEDIATR RES, V39, P889, DOI 10.1203/00006450-199605000-00025
   Ehrsson H, 2000, J NEUROPHYSIOL, V83, P528, DOI 10.1152/jn.2000.83.1.528
   Ferrari M, 2004, CAN J APPL PHYSIOL, V29, P463, DOI 10.1139/h04-031
   Franceschini M, 2000, OPT EXPRESS, V6, P49, DOI 10.1364/OE.6.000049
   Franceschini M, 2006, J BIOMED OPT, V11, P0, DOI 10.1117/1.2363365
   Franceschini M, 2007, PEDIATR RES, V61, P546, DOI 10.1203/pdr.0b013e318045be99
   Grafton S, 1998, J NEUROPHYSIOL, V79, P1092, DOI 10.1152/jn.1998.79.2.1092
   Halsband U, 2006, J PHYSIOL-PARIS, V99, P414, DOI 10.1016/j.jphysparis.2006.03.007
   Harada T, 2009, EXP BRAIN RES, V193, P445, DOI 10.1007/s00221-008-1643-y
   Hatakenaka M, 2007, NEUROIMAGE, V34, P109, DOI 10.1016/j.neuroimage.2006.08.014
   Heuninckx S, 2008, J NEUROSCI, V28, P91, DOI 10.1523/JNEUROSCI.3300-07.2008
   Hoshi E, 2004, J NEUROPHYSIOL, V92, P3482, DOI 10.1152/jn.00547.2004
   Huppert T, 2009, APPL OPTICS, V48, P0, DOI 10.1364/AO.48.00D280
   Izquierdo M, 2003, J STRENGTH COND RES, V17, P129
   Jobsis F, 1977, SCIENCE, V198, P1264, DOI 10.1126/science.929199
   Jung S, 2005, ARCH PHYS MED REHAB, V86, P2218, DOI 10.1016/j.apmr.2005.04.015
   Karni A, 1998, P NATL ACAD SCI USA, V95, P861, DOI 10.1073/pnas.95.3.861
   Kohno S, 2007, J BIOMED OPT, V12, P0, DOI 10.1117/1.2814249
   Lapointe K, 2009, RESTOR NEUROL NEUROS, V27, P253, DOI 10.3233/RNN-2009-0475
   Lin P, 2009, J MED BIOL ENG, V29, P210
   Mattay V, 2002, NEUROLOGY, V58, P630, DOI 10.1212/WNL.58.4.630
   Miyai I, 2006, EXP BRAIN RES, V169, P85, DOI 10.1007/s00221-005-0123-x
   Miyai I, 2001, NEUROIMAGE, V14, P1186, DOI 10.1006/nimg.2001.0905
   Miyai I, 2002, ANN NEUROL, V52, P188, DOI 10.1002/ana.10274
   Miyai I, 2003, STROKE, V34, P2866, DOI 10.1161/01.STR.0000100166.81077.8A
   Okamoto M, 2006, NEUROIMAGE, V31, P796, DOI 10.1016/j.neuroimage.2005.12.021
   Peng C, 2011, J MED BIOL ENG, V31, P1, DOI 10.5405/jmbe.718
   Picard N, 2001, CURR OPIN NEUROBIOL, V11, P663, DOI 10.1016/S0959-4388(01)00266-5
   Rosano C, 2008, J GERONTOL A-BIOL, V63, P1380, DOI 10.1093/gerona/63.12.1380
   Sacco K, 2009, BRAIN RES, V1297, P124, DOI 10.1016/j.brainres.2009.08.049
   Seidler R, 2010, NEUROSCI BIOBEHAV R, V34, P721, DOI 10.1016/j.neubiorev.2009.10.005
   Singh A, 2005, NEUROIMAGE, V27, P842, DOI 10.1016/j.neuroimage.2005.05.019
   Strangman G, 2002, BIOL PSYCHIAT, V52, P679, DOI 10.1016/S0006-3223(02)01550-0
   Suzuki M, 2004, NEUROIMAGE, V23, P1020, DOI 10.1016/j.neuroimage.2004.07.002
   Swinnen S, 1993, J EXP PSYCHOL LEARN, V19, P1328, DOI 10.1037/0278-7393.19.6.1328
   Van VP, 2006, DISABIL REHABIL, V28, P831, DOI 10.1080/09638280500534937
   Ward N, 2006, AGEING RES REV, V5, P239, DOI 10.1016/j.arr.2006.04.003
   Ward N, 2003, BRAIN, V126, P873, DOI 10.1093/brain/awg071
   Wulf G, 2002, J MOTOR BEHAV, V34, P171, DOI 10.1080/00222890209601939
   Wulf G, 2009, PHYS THER, V89, P162, DOI 10.2522/ptj.20080045
NR 50
TC 10
Z9 11
U1 0
U2 26
PU IEEE-INST ELECTRICAL ELECTRONICS ENGINEERS INC
PI PISCATAWAY
PA 445 HOES LANE, PISCATAWAY, NJ 08855-4141 USA
SN 1534-4320
EI 
J9 IEEE T NEUR SYS REH
PD JAN 15
PY 2012
VL 20
IS 1
BP 78
EP 84
DI 10.1109/TNSRE.2011.2170181
PG 7
WC Engineering, Biomedical; Rehabilitation
SC Engineering; Rehabilitation
GA 881TN
UT WOS:000299512300010
PM 21984524
ER

PT J
AU Plummer-d’amato, Prudence
   Altmann, LJP
AF Plummer-d’amato, Prudence
   Altmann, Lori
TI Relationships between motor function and gait-related dual-task interference after stroke: A pilot study
SO GAIT & POSTURE
LA English
DT Article
DE Stroke; Gait; Rehabilitation; Dual-task
ID performance; community; balance
AB The purpose of this pilot study was to examine the relationships between motor performance measures and dual-task interference in gait among community-dwelling adults with stroke. Dual-task costs on gait were correlated with Fugl-Meyer lower extremity score and usual gait speed in 13 community-dwelling adults with stroke. Individuals with greater lower extremity motor impairment and slower gait speed experienced greater cognitive-motor interference in gait. Paretic single limb stance was particularly susceptible to dual-task interference. Gait speed was only vulnerable to dual-task interference in the most complex dual-task. Thus, global characteristics of gait were vulnerable in the most difficult cognitive tasks, but even easy tasks impaired discrete components of dynamic balance. (C) 2011 Elsevier B.V. All rights reserved.
C1 [Plummer-D'Amato, Prudence] Northeastern Univ, Dept Phys Therapy, Boston, MA 02115 USA.
   [Altmann, Lori J. P.] Univ Florida, Dept Speech Language & Hearing, Gainesville, FL USA.
RP Plummer-D'Amato, P (通讯作者)，Northeastern Univ, Dept Phys Therapy, 360 Huntington Ave,6 Robinson Hall, Boston, MA 02115 USA.
EM pplummer@neu.edu; laltmann@ufl.edu
FU National Institute of Aging [1R21AG033284]; NATIONAL INSTITUTE ON AGING [R21AG033284] Funding Source: NIH RePORTER
CR Bowen A, 2001, AGE AGEING, V30, P319, DOI 10.1093/ageing/30.4.319
   Fuglmeyer A, 1975, SCAND J REHABIL MED, V7, P13
   Hausdorff J, 2008, J GERONTOL A-BIOL, V63, P1335, DOI 10.1093/gerona/63.12.1335
   Hyndman D, 2006, DISABIL REHABIL, V28, P849, DOI 10.1080/09638280500534994
   Kemper S, 2006, AGING NEUROPSYCHOL C, V13, P115, DOI 10.1080/13825580500501496
   Mcdowd J, 1986, J GERONTOL, V41, P764, DOI 10.1093/geronj/41.6.764
   Plummer-damato P, 2008, GAIT POSTURE, V27, P683, DOI 10.1016/j.gaitpost.2007.09.001
   Plummer-damato P, 2011, GAIT POSTURE, V33, P233, DOI 10.1016/j.gaitpost.2010.11.011
   Plummer-damato P, 2010, NEUROREHAB NEURAL RE, V24, P542, DOI 10.1177/1545968309357926
NR 9
TC 16
Z9 16
U1 0
U2 12
PU ELSEVIER IRELAND LTD
PI CLARE
PA ELSEVIER HOUSE, BROOKVALE PLAZA, EAST PARK SHANNON, CO, CLARE, 00000, IRELAND
SN 0966-6362
EI 
J9 GAIT POSTURE
PD JAN 15
PY 2012
VL 35
IS 1
BP 170
EP 172
DI 10.1016/j.gaitpost.2011.08.015
PG 3
WC Neurosciences; Orthopedics; Sport Sciences
SC Neurosciences & Neurology; Orthopedics; Sport Sciences
GA 892DR
UT WOS:000300267400033
PM 21962406
ER

PT J
AU Lindenberg, Robert
   Zhu, LL
   Rueber, Theodor
   Schlaug, Gottfried
AF Lindenberg, Robert
   Zhu, Lin
   Rueber, Theodor
   Schlaug, Gottfried
TI Predicting functional motor potential in chronic stroke patients using diffusion tensor imaging
SO HUMAN BRAIN MAPPING
LA English
DT Article
DE alternate motor fibers; corticospinal tract; directional diffusivity; fractional anisotropy; inter-hemispheric interaction; motor impairment; pyramidal tract; transcallosal fibers
ID upper extremity function; surface-based analysis; white-matter; interhemispheric inhibition; wallerian degeneration; corpus-callosum; human brain; recovery; tractography; cortex
AB Electrophysiological and neuroimaging studies suggest that the integrity of ipsilesional and inter-hemispheric motor circuits is important for motor recovery after stroke. However, the extent to which each of these tracts contributes to the variance in outcome remains unclear. We examined whether diffusion tensor imaging (DTI)-derived measures of corticospinal and transcallosal tracts predict motor improvement in an experimental neurorehabilitation trial. 15 chronic stroke patients received bihemispheric transcranial direct current stimulation and simultaneous physical/occupational therapy for five consecutive days. Motor impairment was assessed prior to and after the intervention. At baseline, the patients underwent DTI; probabilistic fiber tracking was used to reconstruct the pyramidal tract (PT), alternate descending motor fibers (aMF), and transcallosal fibers connecting primary motor cortices (M1-M1). Ipsilesional corticospinal tracts (PT, aMF) and M1-M1 showed significantly decreased fractional anisotropy (FA) and increased directional diffusivities when compared to age-matched healthy controls. Partial correlations revealed that greater gains in motor function were related to higher FA values and lower directional diffusivities of transcallosal and ipsilesional corticospinal tracts. M1-M1 diffusivity had the greatest predictive value. An additional slice-by-slice analysis of FA values along the corticospinal tracts demonstrated that the more the ipsilesional FA profiles of patients resembled those of healthy controls, the greater their functional improvement. In conclusion, our study shows that DTI-derived measures can be used to predict functional potential for subsequent motor recovery in chronic stroke patients. Diffusivity parameters of individual tracts and tract combinations may help in assessing a patient's individual recovery potential and in determining optimal neurorehabilitative interventions. Hum Brain Mapp, 2011. (c) 2011 Wiley-Liss, Inc.
C1 [Lindenberg, Robert; Zhu, Lin L.; Rueber, Theodor; Schlaug, Gottfried] Harvard Univ, Beth Israel Deaconess Med Ctr, Neuroimaging & Stroke Recovery Labs, Sch Med,Dept Neurol, Boston, MA 02215 USA.
   [Rueber, Theodor] Bonn Univ Hosp, Dept Epileptol, Bonn, Germany.
RP Schlaug, G (通讯作者)，Harvard Univ, Beth Israel Deaconess Med Ctr, Neuroimaging & Stroke Recovery Labs, Sch Med,Dept Neurol, 330 Brookline Ave, Boston, MA 02215 USA.
EM rlindenb@bidmc.harvard.edu; gschlaug@bidmc.har-vard.edu
FU NIH [NS045049, DC008796, DC008796-02S1]; CIMIT; NATIONAL INSTITUTE OF NEUROLOGICAL DISORDERS AND STROKE [R01NS045049] Funding Source: NIH RePORTER; NATIONAL INSTITUTE ON DEAFNESS AND OTHER COMMUNICATION DISORDERS [R01DC008796] Funding Source: NIH RePORTER
[truncated: 595,618 more chars]
