# Supplementary material for: Rehabilitation of motor function after stroke: A bibliometric analysis of global research from 2004 to 2022
Source: Front Aging Neurosci. 2022 Nov 2;14:1024163. doi: 10.3389/fnagi.2022.1024163 (PMC9667945; doi:10.3389/fnagi.2022.1024163)
Supplement: Supplementary file 1 [file Data_Sheet_1.zip › download2013u184.txt]

PT J
AU Do, KH
   Yeo, SS
   Lee, Jun
   Jang, SH
AF Do, Kyung
   Yeo, Sang
   Lee, Jun
   Jang, Sung
TI Injury of the corticoreticular pathway in patients with proximal weakness following cerebral infarct: Diffusion tensor tractography study
SO NEUROSCIENCE LETTERS
LA English
DT Article
DE Diffusion tensor imaging; Corticoreticulospinal tract; Corticoreticular pathway; Stroke; Cerebral infarct
ID corticospinal tract; premotor cortex; stroke patient; magnetic stimulation; motor recovery; human brain; lesion; reliability; pattern; system
AB The corticoreticular pathway (CRP) innervates mainly the proximal muscles of extremities. Identification of the CRP by diffusion tensor tractography (DTT) in the human brain has recently become possible. However, little is known about the relation between proximal weakness and injury of the CRP in stroke patients. In this study, we attempted to investigate the usefulness of DTT for elucidation of the relation between proximal motor weakness and injury of the CRP in patients with cerebral infarct. Among 247 consecutive patients with cerebral infarct, four hemiparetic patients who showed more severe weakness in proximal joints (shoulder and hip) than distal joints (finger and ankle) of the affected extremities were recruited for this study. Evaluation of motor function, DTT, and transcranial magnetic stimulation (TMS) for evaluation of the corticospinal tract state by analysis of the characteristics of the motor-evoked potential were performed at the early stage of cerebral infarct (mean: 17.0 days; range: 11-29). The integrity of the CST on DTT findings in the affected hemisphere was preserved in all four patients and TMS findings in terms of latency and amplitude showed within normal range (one patient) and partial injuries (three patients) of the corticospinal tract. By contrast, on DTT of the CRP in the affected hemispheres, we observed Wallerian degeneration in two patients and discontinuations at infarct level in two patients. The injury of the CRP appeared to attribute the proximal weakness of the shoulder and hip observed in these four patients. Therefore, DTT of the CRP would be useful for elucidating the relation between proximal weakness and injury of the CRP in patients with cerebral infarct. (C) 2013 Elsevier Ireland Ltd. All rights reserved.
C1 [Do, Kyung Hee; Yeo, Sang Seok; Jang, Sung Ho] Yeungnam Univ, Coll Med, Dept Phys Med & Rehabil, Taegu 705717, South Korea.
   [Lee, Jun] Yeungnam Univ, Coll Med, Dept Neurol, Taegu 705717, South Korea.
RP Jang, SH (通讯作者)，Yeungnam Univ, Coll Med, Dept Phys Med & Rehabil, 317-1 Daemyungdong, Taegu 705717, South Korea.
EM strokerehab@hanmail.net
FU National Research Foundation of Korea (NRF); Ministry of Education, Science and Technology [2012R1A1A4A01001873]
CR Davidoff R, 1990, NEUROLOGY, V40, P332
   Freund H, 1985, BRAIN, V108, P697, DOI 10.1093/brain/108.3.697
   Freund H, 1990, REV NEUROL, V146, P543
   Freund H, 1985, BEHAV BRAIN RES, V18, P187, DOI 10.1016/0166-4328(85)90074-9
   Freund H, 1984, EXP BRAIN RES, V53, P479
   Gregson J, 2000, AGE AGEING, V29, P223, DOI 10.1093/ageing/29.3.223
   Jang S, 2005, RESTOR NEUROL NEUROS, V23, P51
   Jang S, 2011, YONSEI MED J, V52, P553, DOI 10.3349/ymj.2011.52.4.553
   Jang S, 2010, INT J REHABIL RES, V33, P285, DOI 10.1097/MRR.0b013e32833f0500
   Jang S, 2009, NEUROREHABILITATION, V24, P285, DOI 10.3233/NRE-2009-0480
   Jo H, 2012, NEUROREHABILITATION, V31, P207, DOI 10.3233/NRE-2012-0790
   Kably B, 1998, J NEUROPHYSIOL, V80, P389, DOI 10.1152/jn.1998.80.1.389
   Kim D, 2007, NEUROREHABILITATION, V22, P273
   Kunimatsu A, 2004, MAGN RESON MED SCI, V3, P11, DOI 10.2463/mrms.3.11
   Lawrence D, 1968, BRAIN, V91, P15, DOI 10.1093/brain/91.1.15
   Matsuyama K, 2004, PROG BRAIN RES, V143, P239, DOI 10.1016/S0079-6123(03)43024-0
   Mendoza J, 2007, CLIN NEUROANATOMY NE, V0, P704
   Miyai I, 1999, STROKE, V30, P1380, DOI 10.1161/01.STR.30.7.1380
   Mori S, 1999, ANN NEUROL, V45, P265, DOI 10.1002/1531-8249(199902)45:2<265::AID-ANA21>3.0.CO;2-3
   Paternostro-sluga T, 2008, J REHABIL MED, V40, P665, DOI 10.2340/16501977-0235
   Rossini P, 1994, ELECTROEN CLIN NEURO, V91, P79, DOI 10.1016/0013-4694(94)90029-9
   Schneider R, 1994, BRAIN, V117, P347, DOI 10.1093/brain/117.2.347
   Smith S, 2004, NEUROIMAGE, V23, P0, DOI 10.1016/j.neuroimage.2004.07.051
   Yeo S, 2013, NEUROREHABILITATION, V32, P305, DOI 10.3233/NRE-130848
   Yeo S, 2012, NEUROSCI LETT, V508, P9, DOI 10.1016/j.neulet.2011.11.030
NR 25
TC 15
Z9 15
U1 0
U2 4
PU ELSEVIER IRELAND LTD
PI CLARE
PA ELSEVIER HOUSE, BROOKVALE PLAZA, EAST PARK SHANNON, CO, CLARE, 00000, IRELAND
SN 0304-3940
EI 
J9 NEUROSCI LETT
PD JUN 24
PY 2013
VL 546
IS 
BP 21
EP 25
DI 10.1016/j.neulet.2013.04.040
PG 5
WC Neurosciences
SC Neurosciences & Neurology
GA 173PD
UT WOS:000321090500005
PM 23643994
ER

PT J
AU Jiang, Lin
   Xu, Huijuan
   Yu, Chunshui
AF Jiang, Lin
   Xu, Huijuan
   Yu, Chunshui
TI Brain Connectivity Plasticity in the Motor Network after Ischemic Stroke
SO NEURAL PLASTICITY
LA English
DT Review
ID aberrant pyramidal tract; state functional connectivity; graph-theoretical analysis; gaussian water diffusion; focal cerebral-ischemia; long-term change; corticospinal tract; medial lemniscus; cortical reorganization; recovery mechanism
AB The motor function is controlled by the motor system that comprises a series of cortical and subcortical areas interacting via anatomical connections. The motor function will be disturbed when the stroke lesion impairs either any of these areas or their connections. More and more evidence indicates that the reorganization of the motor network including both areas and their anatomical and functional connectivity might contribute to the motor recovery after stroke. Here, we review recent studies employing models of anatomical, functional, and effective connectivity on neuroimaging data to investigate how ischemic stroke influences the connectivity of motor areas and how changes in connectivity relate to impaired function and functional recovery. We suggest that connectivity changes constitute an important pathophysiological aspect of motor impairment after stroke and important mechanisms of motor recovery. We also demonstrate that therapeutic interventions may facilitate motor recovery after stroke by modulating the connectivity among the motor areas. In conclusion, connectivity analyses improved our understanding of the mechanisms of motor recovery after stroke and may help to design hypothesis-driven treatment strategies and sensitive measures for outcome prediction in stroke patients.
C1 [Jiang, Lin; Xu, Huijuan; Yu, Chunshui] Tianjin Med Univ, Gen Hosp, Dept Radiol, Tianjin 300052, Peoples R China.
   [Yu, Chunshui] Tianjin Med Univ, Sch Med Imaging, Tianjin 300070, Peoples R China.
RP Yu, CS (通讯作者)，Tianjin Med Univ, Gen Hosp, Dept Radiol, Tianjin 300052, Peoples R China.
EM chunshuiyu@yahoo.cn
FU National Basic Research Program of China (973 program) [2011CB707804]; Natural Science Foundation of China [81271564]; Natural Science Foundation of Tianjin [12JCZDJC23800]
CR Abo M, 2001, NEUROREPORT, V12, P1543, DOI 10.1097/00001756-200105250-00048
   Ahn Y, 2006, NEUROREHABILITATION, V21, P233
   Assaf Y, 1998, J MAGN RESON, V131, P69, DOI 10.1006/jmre.1997.1313
   Assaf Y, 2008, J MOL NEUROSCI, V34, P51, DOI 10.1007/s12031-007-0029-0
   Bestmann S, 2010, J NEUROSCI, V30, P11926, DOI 10.1523/JNEUROSCI.5642-09.2010
   Bhagat Y, 2006, J CEREBR BLOOD F MET, V26, P1442, DOI 10.1038/sj.jcbfm.9600294
   Biswal B, 1995, MAGNET RESON MED, V34, P537, DOI 10.1002/mrm.1910340409
   Boespflug E, 2014, BRAIN IMAGING BEHAV, V8, P359, DOI 10.1007/s11682-011-9144-1
   Breier J, 2011, NEUROCASE, V17, P506, DOI 10.1080/13554794.2010.547505
   Brodtmann A, 2012, J NEUROL SCI, V322, P122, DOI 10.1016/j.jns.2012.07.019
   Buckner R, 1996, P NATL ACAD SCI USA, V93, P1249, DOI 10.1073/pnas.93.3.1249
   Bullmore E, 2009, NAT REV NEUROSCI, V10, P186, DOI 10.1038/nrn2575
   Carter A, 2012, NEUROIMAGE, V62, P2271, DOI 10.1016/j.neuroimage.2012.02.070
   Carter A, 2012, NEUROREHAB NEURAL RE, V26, P7, DOI 10.1177/1545968311411054
   Carter A, 2010, ANN NEUROL, V67, P365, DOI 10.1002/ana.21905
   Chen R, 1997, CAN J NEUROL SCI, V24, P284, DOI 10.1017/S0317167100032947
   Chen R, 1997, ANN NEUROL, V41, P247, DOI 10.1002/ana.410410216
   Cheng L, 2012, IEEE ENG MED BIO, V0, PP4132, DOI 10.1109/EMBC.2012.6346876
   Chollet F, 1991, ANN NEUROL, V29, P63, DOI 10.1002/ana.410290112
   Corbetta M, 2005, NAT NEUROSCI, V8, P1603, DOI 10.1038/nn1574
   Cramer S, 2008, ANN NEUROL, V63, P272, DOI 10.1002/ana.21393
   Crofts J, 2011, NEUROIMAGE, V54, P161, DOI 10.1016/j.neuroimage.2010.08.032
   Damoiseaux J, 2006, P NATL ACAD SCI USA, V103, P13848, DOI 10.1073/pnas.0601417103
   Dancause N, 2006, NEUROSCIENTIST, V12, P489, DOI 10.1177/1073858406292782
   Dijkhuizen R, 2003, J CEREBR BLOOD F MET, V23, P1383, DOI 10.1097/01.WCB.0000100341.78607.EB
   Dijkhuizen R, 2001, P NATL ACAD SCI USA, V98, P12766, DOI 10.1073/pnas.231235598
   Dijkhuizen R, 2003, J NEUROSCI, V23, P510, DOI 10.1523/JNEUROSCI.23-02-00510.2003
   Ding G, 2008, J CEREBR BLOOD F MET, V28, P1440, DOI 10.1038/jcbfm.2008.33
   Fallani F, 2009, ANAT REC, V292, P2023, DOI 10.1002/ar.20965
   Fan F, 2013, HUM BRAIN MAPP, V34, P1872, DOI 10.1002/hbm.22034
   Farr T, 2010, J CEREBR BLOOD F MET, V30, P703, DOI 10.1038/jcbfm.2010.5
   Feydy A, 2002, STROKE, V33, P1610, DOI 10.1161/01.STR.0000017100.68294.52
   Fox M, 2007, NAT REV NEUROSCI, V8, P700, DOI 10.1038/nrn2201
   Friston KJ, 1994, HUMAN BRAIN MAPPING, V2, P56, DOI 10.1002/hbm.460020107
   Friston K, 2002, PROG NEUROBIOL, V68, P113, DOI 10.1016/S0301-0082(02)00076-X
   Friston K, 1993, J CEREBR BLOOD F MET, V13, P5, DOI 10.1038/jcbfm.1993.4
   Friston K, 1997, NEUROIMAGE, V6, P218, DOI 10.1006/nimg.1997.0291
   Friston K, 2003, NEUROIMAGE, V19, P1273, DOI 10.1016/S1053-8119(03)00202-7
   Fuji Y, 2003, J NEUROSURG, V98, P64, DOI 10.3171/jns.2003.98.1.0064
   Gauthier L, 2008, STROKE, V39, P1520, DOI 10.1161/STROKEAHA.107.502229
   Golestani A, 2013, NEUROREHAB NEURAL RE, V27, P153, DOI 10.1177/1545968312457827
   Grefkes C, 2008, ANN NEUROL, V63, P236, DOI 10.1002/ana.21228
   Grefkes C, 2010, NEUROIMAGE, V50, P233, DOI 10.1016/j.neuroimage.2009.12.029
   Gresham G, 1986, STROKE, V17, P358, DOI 10.1161/01.STR.17.3.358
   Grinberg F, 2012, NMR BIOMED, V25, P1295, DOI 10.1002/nbm.2802
   He B, 2008, P NATL ACAD SCI USA, V105, P16039, DOI 10.1073/pnas.0807010105
   Honey C, 2009, P NATL ACAD SCI USA, V106, P2035, DOI 10.1073/pnas.0811168106
   Hong J, 2011, NEURAL REGEN RES, V6, P1027, DOI 10.3969/j.issn.1673-5374.2011.13.012
   Hong J, 2009, NEUROREPORT, V20, P695, DOI 10.1097/WNR.0b013e32832a5c86
   Horwitz B, 1998, P NATL ACAD SCI USA, V95, P8939, DOI 10.1073/pnas.95.15.8939
   Hui E, 2012, STROKE, V43, P2968, DOI 10.1161/STROKEAHA.112.657742
   Hummel F, 2006, LANCET NEUROL, V5, P708, DOI 10.1016/S1474-4422(06)70525-7
   Inman C, 2012, NEUROIMAGE, V59, P227, DOI 10.1016/j.neuroimage.2011.07.083
   James G, 2009, TOP STROKE REHABIL, V16, P270, DOI 10.1310/tsr1604-270
   Jang S, 2011, NEUROREHABILITATION, V28, P345, DOI 10.3233/NRE-2011-0662
   Jang S, 2009, J NEUROL NEUROSUR PS, V80, P243, DOI 10.1136/jnnp.2008.146571
   Jang S, 2005, RESTOR NEUROL NEUROS, V23, P51
   Jang S, 2006, RESTOR NEUROL NEUROS, V24, P65
   Jang S, 2006, RESTOR NEUROL NEUROS, V24, P25
   Jang S, 2009, NEUROREHABILITATION, V24, P315, DOI 10.3233/NRE-2009-0484
   Jensen J, 2011, NMR BIOMED, V24, P452, DOI 10.1002/nbm.1610
   Jensen J, 2010, NMR BIOMED, V23, P698, DOI 10.1002/nbm.1518
   Jensen J, 2005, MAGNET RESON MED, V53, P1432, DOI 10.1002/mrm.20508
   Jiang Q, 2006, NEUROIMAGE, V32, P1080, DOI 10.1016/j.neuroimage.2006.05.025
   Jiang Q, 2010, STROKE, V41, P410, DOI 10.1161/STROKEAHA.109.568048
   Kim Y, 2004, ARCH PHYS MED REHAB, V85, P1351, DOI 10.1016/j.apmr.2003.08.102
   Kim Y, 2008, STROKE, V39, P439, DOI 10.1161/STROKEAHA.107.492215
   Kim Y, 2007, J CEREBR BLOOD F MET, V27, P142, DOI 10.1038/sj.jcbfm.9600317
   Kreisel S, 2006, CEREBROVASC DIS, V21, P6, DOI 10.1159/000089588
   Kwon H, 2011, BMC NEUROSCI, V12, P0, DOI 10.1186/1471-2202-12-108
   Kwon Y, 2007, NEUROSCI LETT, V417, P138, DOI 10.1016/j.neulet.2007.01.084
   Kwon Y, 2007, NEUROREHABILITATION, V22, P105
   Laufs H, 2003, P NATL ACAD SCI USA, V100, P11053, DOI 10.1073/pnas.1831638100
   Le BD, 2003, NAT REV NEUROSCI, V4, P469, DOI 10.1038/nrn1119
   Li L, 2009, STROKE, V40, P936, DOI 10.1161/STROKEAHA.108.527713
   Lindenberg R, 2010, NEUROLOGY, V74, P280, DOI 10.1212/WNL.0b013e3181ccc6d9
   Lindenberg R, 2012, HUM BRAIN MAPP, V33, P1040, DOI 10.1002/hbm.21266
   Liu Y, 2007, STROKE, V38, P138, DOI 10.1161/01.STR.0000252127.07428.9c
   Loubinoux I, 2003, NEUROIMAGE, V20, P2166, DOI 10.1016/j.neuroimage.2003.08.017
   Lu H, 2007, P NATL ACAD SCI USA, V104, P18265, DOI 10.1073/pnas.0705791104
   Lu H, 2006, NMR BIOMED, V19, P236, DOI 10.1002/nbm.1020
   Lu J, 2011, J NEUROSCI, V31, P15065, DOI 10.1523/JNEUROSCI.2364-11.2011
   Marshall R, 2000, STROKE, V31, P656, DOI 10.1161/01.STR.31.3.656
   Maulden S, 2005, ARCH PHYS MED REHAB, V86, P0, DOI 10.1016/j.apmr.2005.08.119
   Mcintosh AR, 1994, HUMAN BRAIN MAPPING, V2, P2
   Meinzer M, 2011, APHASIOLOGY, V25, P271, DOI 10.1080/02687038.2010.530672
   Mintzopoulos D, 2009, NEUROIMAGE, V47, P0, DOI 10.1016/j.neuroimage.2009.03.007
   Mori S, 1999, ANN NEUROL, V45, P265, DOI 10.1002/1531-8249(199902)45:2<265::AID-ANA21>3.0.CO;2-3
   Mukherjee P, 2005, NEUROIMAG CLIN N AM, V15, P655, DOI 10.1016/j.nic.2005.08.010
   Neil J, 2008, J MAGN RESON IMAGING, V27, P1, DOI 10.1002/jmri.21087
   Netz J, 1997, BRAIN, V120, P1579, DOI 10.1093/brain/120.9.1579
   Niendorf T, 1996, MAGN RESON MED, V36, P847, DOI 10.1002/mrm.1910360607
   Nomura E, 2010, P NATL ACAD SCI USA, V107, P12017, DOI 10.1073/pnas.1002431107
   Nudo R, 2006, CURR OPIN NEUROBIOL, V16, P638, DOI 10.1016/j.conb.2006.10.004
   Nudo R, 1999, CURR OPIN NEUROBIOL, V9, P740, DOI 10.1016/S0959-4388(99)00027-6
   Oshea J, 2007, NEURON, V54, P479, DOI 10.1016/j.neuron.2007.04.021
   Palmer E, 1992, ANN NEUROL, V32, P519, DOI 10.1002/ana.410320407
   Pannek K, 2009, J MAGN RESON IMAGING, V29, P529, DOI 10.1002/jmri.21627
   Park C, 2011, STROKE, V42, P1357, DOI 10.1161/STROKEAHA.110.596155
   Penny W, 2004, NEUROIMAGE, V22, P1157, DOI 10.1016/j.neuroimage.2004.03.026
   Pierpaoli C, 1996, MAGNET RESON MED, V36, P893, DOI 10.1002/mrm.1910360612
   Qin W, 2012, PLOS ONE, V7, P0, DOI 10.1371/journal.pone.0041441
   Reese T, 2000, NMR BIOMED, V13, P361, DOI 10.1002/1099-1492(200010)13:6<361::AID-NBM654>3.0.CO;2-C
   Rehme A, 2011, CEREB CORTEX, V21, P756, DOI 10.1093/cercor/bhq140
   Rehme A, 2011, NEUROIMAGE, V55, P1147, DOI 10.1016/j.neuroimage.2011.01.014
   Reijneveld J, 2007, CLIN NEUROPHYSIOL, V118, P2317, DOI 10.1016/j.clinph.2007.08.010
   Riecker A, 2010, HUM BRAIN MAPP, V31, P1017, DOI 10.1002/hbm.20914
   Roebroeck A, 2005, NEUROIMAGE, V25, P230, DOI 10.1016/j.neuroimage.2004.11.017
   Rubinov M, 2010, NEUROIMAGE, V52, P1059, DOI 10.1016/j.neuroimage.2009.10.003
   Ruber T, 2012, NEUROLOGY, V78, P0, DOI 10.1212/WNL.0b013e31826356e8
   Saur D, 2006, BRAIN, V129, P1371, DOI 10.1093/brain/awl090
   Sauter A, 2002, MAGN RESON MED, V47, P759, DOI 10.1002/mrm.10123
   Schaechter J, 2009, HUM BRAIN MAPP, V30, P3461, DOI 10.1002/hbm.20770
   Schlaug G, 2009, ANN NY ACAD SCI, V1169, P385, DOI 10.1111/j.1749-6632.2009.04587.x
   Sergi F, 2011, IEEE ENG MED BIO, V0, PP7470, DOI 10.1109/IEMBS.2011.6091843
   Serrien D, 2004, EXP NEUROL, V190, P425, DOI 10.1016/j.expneurol.2004.08.004
   Sharma N, 2009, ANN NEUROL, V66, P604, DOI 10.1002/ana.21810
   Shen Y, 2012, J ALTERN COMPLEM MED, V18, P1154, DOI 10.1089/acm.2011.0493
   Sicard K, 2006, STROKE, V37, P2593, DOI 10.1161/01.STR.0000239667.15532.c1
   Son S, 2009, NEUROSCI LETT, V451, P94, DOI 10.1016/j.neulet.2008.12.033
   Sotak C, 2002, NMR BIOMED, V15, P561, DOI 10.1002/nbm.786
   Stephan K, 2007, J BIOSCIENCES, V32, P129, DOI 10.1007/s12038-007-0012-5
   Tomasi D, 2011, CEREB CORTEX, V21, P2003, DOI 10.1093/cercor/bhq268
   Tomasi D, 2010, P NATL ACAD SCI USA, V107, P9885, DOI 10.1073/pnas.1001414107
   Traversa R, 1997, STROKE, V28, P110, DOI 10.1161/01.STR.28.1.110
   Van DZJ, 2008, EXP NEUROL, V212, P207, DOI 10.1016/j.expneurol.2008.03.027
   Van MM, 2012, J NEUROSCI, V32, P4495, DOI 10.1523/JNEUROSCI.3662-11.2012
   Van MM, 2010, J CEREBR BLOOD F MET, V30, P1707, DOI 10.1038/jcbfm.2010.124
   Van MM, 2010, J NEUROSCI, V30, P3964, DOI 10.1523/JNEUROSCI.5709-09.2010
   Varkuti B, 2013, NEUROREHAB NEURAL RE, V27, P53, DOI 10.1177/1545968312445910
   Vincent J, 2007, NATURE, V447, P83, DOI 10.1038/nature05758
   Wang L, 2010, BRAIN, V133, P1224, DOI 10.1093/brain/awq043
   Wang L, 2011, ANN NEUROL, V69, P375, DOI 10.1002/ana.22237
   Ward N, 2007, EUR J NEUROSCI, V25, P1865, DOI 10.1111/j.1460-9568.2007.05434.x
   Ward N, 2003, BRAIN, V126, P2476, DOI 10.1093/brain/awg245
   Warren J, 2009, BRAIN, V132, P3428, DOI 10.1093/brain/awp270
   Watts D, 1998, NATURE, V393, P440, DOI 10.1038/30918
   Weber R, 2008, J NEUROSCI, V28, P1022, DOI 10.1523/JNEUROSCI.4147-07.2008
   Weber R, 2006, J CEREBR BLOOD F MET, V26, P591, DOI 10.1038/sj.jcbfm.9600241
   Weiller C, 1992, ANN NEUROL, V31, P463, DOI 10.1002/ana.410310502
   Wu E, 2010, NMR BIOMED, V23, P836, DOI 10.1002/nbm.1506
   Wu Z, 2012, ACUPUNCT MED, V30, P331, DOI 10.1136/acupmed-2012-010172
   Xuan Y, 2012, PLOS ONE, V7, P0, DOI 10.1371/journal.pone.0030570
   Yamashita M, 2001, EUR NEUROL, V45, P75, DOI 10.1159/000052099
   Yeo S, 2012, NEUROREHABILITATION, V30, P303, DOI 10.3233/NRE-2012-0759
   Yeo S, 2011, NEURAL REGEN RES, V6, P1023, DOI 10.3969/j.issn.1673-5374.2011.13.011
   Yin D, 2012, PLOS ONE, V7, P0, DOI 10.1371/journal.pone.0052727
   Yu C, 2009, NEUROIMAGE, V47, P451, DOI 10.1016/j.neuroimage.2009.04.066
   Zaaimi B, 2012, BRAIN, V135, P2277, DOI 10.1093/brain/aws115
NR 149
TC 53
Z9 57
U1 1
U2 7
PU HINDAWI LTD
PI LONDON
PA ADAM HOUSE, 3RD FLR, 1 FITZROY SQ, LONDON, W1T 5HF, ENGLAND
SN 2090-5904
EI 
J9 NEURAL PLAST
PD JUN 15
PY 2013
VL 2013
IS 
BP 
EP 
DI 10.1155/2013/924192
PG 11
WC Neurosciences
SC Neurosciences & Neurology
GA 141YJ
UT WOS:000318762200001
PM 23738150
ER

PT J
AU Linder, SM
   Rosenfeldt, AB
   Reiss, Aimee
   Buchanan, Sharon
   Sahu, Komal
   Bay, CR
   Wolf, SL
   Alberts, JL
AF Linder, Susan
   Rosenfeldt, Anson
   Reiss, Aimee
   Buchanan, Sharon
   Sahu, Komal
   Bay, Curtis
   Wolf, Steven
   Alberts, Jay
TI The home stroke rehabilitation and monitoring system trial: a randomized controlled trial
SO INTERNATIONAL JOURNAL OF STROKE
LA English
DT Article
DE assistive technology; robotics; stroke; telerehabilitation; upper extremity
ID induced movement therapy; upper-extremity function; research arm test; american-heart-association; constraint-induced therapy; repetitive-task practice; robot-assisted therapy; motor function-test; upper-limb; depression scale
AB Rationale Because many individuals poststroke lack access to the quality and intensity of rehabilitation to improve upper extremity motor function, a home-based robotic-assisted upper extremity rehabilitation device is being paired with an individualized home exercise program. Aims/Hypothesis The primary aim of this project is to determine the effectiveness of robotic-assisted home therapy compared with a home exercise program on upper extremity motor recovery and health-related quality of life for stroke survivors in rural and underserved locations. The secondary aim is to explore whether initial degree of motor function of the upper limb may be a factor in predicting the extent to which patients with stroke may be responsive to a home therapy approach. We hypothesize that the home exercise program intervention, when enhanced with robotic-assisted therapy, will result in significantly better outcomes in motor function and quality of life. Design A total of 96 participants within six-months of a single, unilateral ischemic, or hemorrhagic stroke will be recruited in this prospective, single-blind, multisite randomized clinical trial. Study Outcomes The primary outcome is the change in upper extremity function using the Action Research Arm Test. Secondary outcomes include changes in: upper extremity function (Wolf Motor Function Test), upper extremity impairment (upper extremity portion of the Fugl-Meyer Test), self-reported quality of life (Stroke Impact Scale), and affect (Centers for Epidemiologic Studies Depression Scale). Discussion Similar or greater improvements in upper extremity function using the combined robotic home exercise program intervention compared with home exercise program alone will be interpreted as evidence that supports the introduction of in-home technology to augment the recovery of function poststroke.
C1 [Linder, Susan M.; Rosenfeldt, Anson B.; Alberts, Jay L.] Cleveland Clin Fdn, Dept Biomed Engn, Cleaveland, OH USA.
   [Linder, Susan M.; Rosenfeldt, Anson B.; Alberts, Jay L.] Cleveland Clin Fdn, Ctr Neurol Restorat, Cleaveland, OH USA.
   [Reiss, Aimee; Sahu, Komal; Wolf, Steven L.] Emory Univ Sch Med, Dept Rehabil Med, Atlanta, GA USA.
   [Buchanan, Sharon] Kinet Muscles Inc, Tempe, AZ USA.
   [Bay, Curtis R.] AT Still Univ, Mesa, AZ USA.
   [Wolf, Steven L.] Atlanta VA Rehabil R&D Ctr, Decatur, GA USA.
   [Alberts, Jay L.] L Stokes Cleveland VA Med Ctr, Cleveland FES Ctr, Cleveland, OH USA.
RP Alberts, JL (通讯作者)，Cleveland Clin, 9500 Euclid Ave, Cleveland, OH 44106 USA.
EM albertj@ccf.org
FU National Institute of Neurological Disorders and Stroke [RC3NS070646]; EUNICE KENNEDY SHRIVER NATIONAL INSTITUTE OF CHILD HEALTH & HUMAN DEVELOPMENT [R03HD073566] Funding Source: NIH RePORTER; NATIONAL INSTITUTE OF NEUROLOGICAL DISORDERS AND STROKE [RC3NS070646] Funding Source: NIH RePORTER
CR Ansari N, 2008, NEUROREHABILITATION, V23, P231
   Bennett K, 2008, HLTH DISPARITIES RUR, V0, P0
   Carignan C, 2006, J REHABIL RES DEV, V43, P695, DOI 10.1682/JRRD.2005.05.0085
   Christie L, 2011, AUST OCCUP THER J, V58, P364, DOI 10.1111/j.1440-1630.2011.00945.x
   Clark P, 2010, MED SCI MONITOR, V16, P0
   Dobkin B, 2005, NEW ENGL J MED, V352, P1677, DOI 10.1056/NEJMcp043511
   Duncan P, 1999, STROKE, V30, P2131, DOI 10.1161/01.STR.30.10.2131
   Fuglmeyer A, 1975, SCAND J REHABIL MED, V7, P73
   Gladstone D, 2002, NEUROREHAB NEURAL RE, V16, P232, DOI 10.1177/154596802401105171
   Harvey R, 2009, NEUROREHAB NEURAL RE, V23, P32, DOI 10.1177/1545968308317532
   Hsieh C, 1998, AGE AGEING, V27, P107, DOI 10.1093/ageing/27.2.107
   Jenkins W, 1987, PROG BRAIN RES <D>, V71, P249
   Johansson B, 2000, STROKE, V31, P223, DOI 10.1161/01.STR.31.1.223
   Johansson T, 2011, J TELEMED TELECARE, V17, P1, DOI 10.1258/jtt.2010.100105
   Jurkiewicz M, 2011, TOP STROKE REHABIL, V18, P277, DOI 10.1310/tsr1803-277
   Kaplon R, 2007, CLIN REHABIL, V21, P950, DOI 10.1177/0269215507078333
   Kleim J, 2008, J SPEECH LANG HEAR R, V51, P0, DOI 10.1044/1092-4388(2008/018)
   Kutner N, 2010, PHYS THER, V90, P493, DOI 10.2522/ptj.20090160
   Kwakkel G, 2003, STROKE, V34, P2181, DOI 10.1161/01.STR.0000087172.16305.CD
   Kwakkel G, 2008, NEUROREHAB NEURAL RE, V22, P111, DOI 10.1177/1545968307305457
   Lang C, 2008, ARCH PHYS MED REHAB, V89, P1693, DOI 10.1016/j.apmr.2008.02.022
   Lin J, 2009, PHYS THER, V89, P840, DOI 10.2522/ptj.20080285
   Lin K, 2010, NEUROREHAB NEURAL RE, V24, P486, DOI 10.1177/1545968309356295
   Lo A, 2010, NEW ENGL J MED, V362, P1772, DOI 10.1056/NEJMoa0911341
   Lum P, 2006, J REHABIL RES DEV, V43, P391, DOI 10.1682/JRRD.2005.02.0042
   Lum P, 2002, ARCH PHYS MED REHAB, V83, P952, DOI 10.1053/apmr.2001.33101
   Miller E, 2010, STROKE, V41, P2402, DOI 10.1161/STR.0b013e3181e7512b
   Morris D, 2001, ARCH PHYS MED REHAB, V82, P750, DOI 10.1053/apmr.2001.23183
   Page S, 2008, PHYS THER, V88, P333, DOI 10.2522/ptj.20060029
   Parikh R, 1988, INT J PSYCHIAT MED, V18, P169, DOI 10.2190/BH75-EUYA-4FM1-J7QA
   Piron L, 2009, J REHABIL MED, V41, P1016, DOI 10.2340/16501977-0459
   Platz T, 2005, CLIN REHABIL, V19, P404, DOI 10.1191/0269215505cr832oa
   Pocock S, 1975, BIOMETRICS, V31, P103, DOI 10.2307/2529712
   Rosenstein L, 2008, AM J OCCUP THER, V62, P28, DOI 10.5014/ajot.62.1.28
   Schwamm L, 2009, STROKE, V40, P2635, DOI 10.1161/STROKEAHA.109.192361
   Shinar D, 1986, STROKE, V17, P241, DOI 10.1161/01.STR.17.2.241
   Skolarus L, 2012, NEUROLOGY, V78, P1590, DOI 10.1212/WNL.0b013e3182563bf5
   Winstein CJ, 2009, STROKE RECOVERY REHA, V0, P267
   Winstein C, 2003, NEUROREHAB NEURAL RE, V17, P137, DOI 10.1177/0888439003255511
   Wolf S, 2002, NEUROLOGIST, V8, P325, DOI 10.1097/00127893-200211000-00001
   Wolf S, 2001, STROKE, V32, P1635, DOI 10.1161/01.STR.32.7.1635
   Wolf S, 2010, BRAIN REPAIR STROKE, V0, P219
   Wolf S, 2006, JAMA-J AM MED ASSOC, V296, P2095, DOI 10.1001/jama.296.17.2095
   Yozbatiran N, 2008, NEUROREHAB NEURAL RE, V22, P78, DOI 10.1177/1545968307305353
NR 44
TC 32
Z9 34
U1 3
U2 46
PU WILEY-BLACKWELL
PI HOBOKEN
PA 111 RIVER ST, HOBOKEN 07030-5774, NJ USA
SN 1747-4930
EI 
J9 INT J STROKE
PD JAN 15
PY 2013
VL 8
IS 1
BP 46
EP 53
DI 10.1111/j.1747-4949.2012.00971.x
PG 8
WC Clinical Neurology; Peripheral Vascular Disease
SC Neurosciences & Neurology; Cardiovascular System & Cardiology
GA 061YI
UT WOS:000312885800011
PM 23280269
ER

PT J
AU Rahman, Akhlaquor
   Al-jumaily, Adel
AF Rahman, Akhlaquor
   Al-jumaily, Adel
TI Design and Development of a Bilateral Therapeutic Hand Device for Stroke Rehabilitation
SO INTERNATIONAL JOURNAL OF ADVANCED ROBOTIC SYSTEMS
LA English
DT Article
DE Flex Sensor; Hand Exoskeleton; Stroke; Bilateral Therapy; Rehabilitation
ID motor cortex plasticity; exoskeleton; recovery
AB The major cause of disability is stroke. It is the second highest cause of death after coronary heart disease in Australia. In this paper, a post stroke therapeutic device has been designed and developed for hand motor function rehabilitation that a stroke survivor can use for bilateral movement practice. A prototype of the device was fabricated that can fully flex and extend metacarpophalangeal (MCP), proximal interphalangeal (PIP) and distal interphalangeal (DIP) joints of the fingers, and interphalangeal (IP), metacarpophalangeal (MCP) and trapeziometacarpal (TM) joints of the thumb of the left hand (impaired hand), based on movements of the right hand's (healthy hand) fingers. Out of 21 degrees of freedom (DOFs) of hand fingers, the prototype of the hand exoskeleton allowed fifteen degrees of freedom (DOFs), with three degrees of freedom (DOFs) for each finger and three degrees of freedom (DOFs) for the thumb. In addition, testing of the device on a healthy subject was conducted to validate the design requirements.
C1 [Rahman, Akhlaquor; Al-Jumaily, Adel] Univ Technol Sydney, Fac Engn & Informat Technol, Sch Elect Mech & Mech Syst, Sydney, NSW 2007, Australia.
RP Al-Jumaily, A (通讯作者)，Univ Technol Sydney, Fac Engn & Informat Technol, Sch Elect Mech & Mech Syst, Sydney, NSW 2007, Australia.
EM Adel.Al-Jumaily@uts.edu.au
CR Benner T, 2002, NEUROREHABILITATION, V16, P61
   Brokaw E, 2011, IEEE T NEUR SYS REH, V19, P391, DOI 10.1109/TNSRE.2011.2157705
   Burton TMW, 2012, ADVANCES IN AUTONOMOUS ROBOTICS. JOINT PROCEEDINGS OF THE 13TH ANNUAL TAROS CONFERENCE AND THE 15TH ANNUAL FIRA ROBOWORLD CONGRESS, V0, PP390, DOI 10.1007/978-3-642-32527-4_35
   Cauraugh J, 2005, PROG NEUROBIOL, V75, P309, DOI 10.1016/j.pneurobio.2005.04.001
   Chen IM, 2010, J REHABILITATION RES, V48, P69
   Chiri A, 2012, IEEE-ASME T MECH, V17, P884, DOI 10.1109/TMECH.2011.2144614
   Cooper S, 2005, NEUROSCI BIOBEHAV R, V28, P851, DOI 10.1016/j.neubiorev.2004.09.009
   Hallett M, 2001, BRAIN RES REV, V36, P169, DOI 10.1016/S0165-0173(01)00092-3
   Hendricks H, 2002, ARCH PHYS MED REHAB, V83, P1629, DOI 10.1053/apmr.2002.35473
   In H, 2011, P IEEE INT C REH ROB, V0, P1
   Iqbal J, 2011, PROCEEDINGS OF THE FOURTH INTERNATIONAL CONFERENCE ON ADVANCES IN COMPUTER-HUMAN INTERACTIONS (ACHI 2011), V0, P142
   Langhorne P, 2009, LANCET NEUROL, V8, P741, DOI 10.1016/S1474-4422(09)70150-4
   Li J, 2012, CHIN J MECH ENG-EN, V25, P223, DOI 10.3901/CJME.2012.02.223
   Liepert J, 1998, NEUROSCI LETT, V250, P5, DOI 10.1016/S0304-3940(98)00386-3
   Liepert J, 2001, J NEUROL, V248, P315, DOI 10.1007/s004150170207
   Lin J, 2000, MODELING CONSTRAINTS, V0, P0
   Mohamaddan S, 2010, 2010 IEEE INTERNATIONAL CONFERENCE ON MECHATRONICS AND AUTOMATION (ICMA), V0, PP1015, DOI 10.1109/ICMA.2010.5588077
   Mohamaddan S, 2010, SERVICE ROBOTICS AND MECHATRONICS, V0, PP95, DOI 10.1007/978-1-84882-694-6_17
   Mulas M, 2005, INT C REHAB ROBOT, V0, P371
   Nudo R, 1996, SCIENCE, V272, P1791, DOI 10.1126/science.272.5269.1791
   Schaechter J, 2004, PROG NEUROBIOL, V73, P61, DOI 10.1016/j.pneurobio.2004.04.001
   Summers J, 2007, J NEUROL SCI, V252, P76, DOI 10.1016/j.jns.2006.10.011
   Summers J, 1995, ADV PSYCHOL, V111, P231
   Taub E, 2002, NAT REV NEUROSCI, V3, P228, DOI 10.1038/nrn754
   Ueki S, 2012, IEEE-ASME T MECH, V17, P136, DOI 10.1109/TMECH.2010.2090353
   Wege A, 2006, HUMAN INTERACTION WITH MACHINES, V0, PP149, DOI 10.1007/1-4020-4043-1_16
   Winstein C, 2003, HDB NEUROPSYCHOLOGY HDB NEUROPSYCHOLOGY, V9, P77
   Yihun Y, 2012, IEEE ENG MED BIO, V0, PP1916, DOI 10.1109/EMBC.2012.6346328
NR 28
TC 12
Z9 12
U1 0
U2 18
PU SAGE PUBLICATIONS INC
PI THOUSAND OAKS
PA 2455 TELLER RD, THOUSAND OAKS, CA 91320 USA
SN 1729-8814
EI 
J9 INT J ADV ROBOT SYST
PD DEC 13
PY 2013
VL 10
IS 
BP 
EP 
DI 10.5772/56809
PG 12
WC Robotics
SC Robotics
GA 274QC
UT WOS:000328620100001
ER

PT J
AU Okabe, Naohiko
   Nakamura, Emi
   Himi, Naoyuki
   Narita, Kazuhiko
   Tsukamoto, Ikuko
   Maruyama, Tokumi
   Sakakibara, Norikazu
   Nakamura, Takehiro
   Itano, Toshifumi
   Miyamoto, Osamu
AF Okabe, Naohiko
   Nakamura, Emi
   Himi, Naoyuki
   Narita, Kazuhiko
   Tsukamoto, Ikuko
   Maruyama, Tokumi
   Sakakibara, Norikazu
   Nakamura, Takehiro
   Itano, Toshifumi
   Miyamoto, Osamu
TI Delayed administration of the nucleic acid analog 2Cl-C.OXT-A attenuates brain damage and enhances functional recovery after ischemic stroke
SO BRAIN RESEARCH
LA English
DT Article
DE COA-Cl; Brain ischemia; Purinergic receptor; ERK 1/2; Angiogenesis; Synaptogenesis
ID focal cerebral-ischemia; neural plasticity; up-regulation; angiogenesis; neuroprotection; erk; infarction; pathway; model; phosphorylation
AB 2Cl-C.OXT-A (COA-Cl) is a novel nucleic acid analog that enhances angiogenesis through extracellular signal-regulated kinase 1 or 2 (ERK1/2) activation. ERK1/2 is a well-known kinase that regulates cell survival, proliferation and differentiation in the central nervous system. We performed in vitro and in vivo experiments to investigate whether COA-Cl can attenuate neuronal damage and enhance recovery after brain ischemia. In primary cortical neuron cultures, COA-Cl prevented neuronal injury after 2 h of oxygen-glucose deprivation. COA-Cl increased phospho-ERK levels in a dose-dependent manner and COA-Cl-induced neuroprotection and ERK1/2 activation was inhibited by suramin or PD98059. The effect of COA-Cl was evaluated in vivo with 60 mm of middle cerebral artery occlusion combined with bilateral common carotid artery occlusion. COA-Cl or saline was injected intracerebroventricularly 5 min after reperfusion. COA-Cl significantly reduced infarct volume and improved neurological deficits upon injection of 15 or 30 mu g/kg COA-Cl. Moreover, COA-Cl reduced the number of TUNEL positive cells in ischemic boundary, while rCBF was not significantly changed by COA-Cl administration. We also evaluated the effect of delayed COA-Cl administration on recovery from brain ischemia by continuous administration of COA-Cl from 1 to 8 days after reperfusion. Delayed continuous COA-Cl administration also reduced infarct volume. Furthermore, COA-Cl enhanced pen-infarct angiogenesis and synaptogenesis, resulting in improved motor function recovery. Our findings demonstrate that COA-Cl exerts both neuroprotective and neurorestorative effects over a broad therapeutic time window, suggesting COA-Cl might be a novel and potent therapeutic agent for ischemic stroke. (C) 2013 Elsevier B.V. All rights reserved.
C1 [Okabe, Naohiko; Nakamura, Emi; Himi, Naoyuki; Narita, Kazuhiko; Miyamoto, Osamu] Kawasaki Med Sch, Dept Physiol 2, Kurashiki, Okayama, Japan.
   [Tsukamoto, Ikuko] Kagawa Univ, Fac Med, Dept Pharmacobioinformat, Miki, Kagawa, Japan.
   [Maruyama, Tokumi; Sakakibara, Norikazu] Tokushima Bunri Univ, Kagawa Sch Pharmaceut Sci, Sanuki, Kagawa, Japan.
   [Nakamura, Takehiro; Itano, Toshifumi] Kagawa Univ, Fac Med, Dept Neurobiol, Miki, Kagawa, Japan.
RP Miyamoto, O (通讯作者)，Kawasaki Med Sch, Dept Physiol 2, 577 Matsushima, Kurashiki, Okayama, Japan.
EM mosamu@med.kawasaki-m.ac.jp
FU KAWASAKI foundation for Medical Science and Medical Welfare; Ryobi Teien Memorial Foundation; Grants-in-Aid for Scientific Research [24615008] Funding Source: KAKEN
CR Allan L, 2003, NAT CELL BIOL, V5, P647, DOI 10.1038/ncb1005
   Arvidsson A, 2002, NAT MED, V8, P963, DOI 10.1038/nm747
   Baron J, 1995, STROKE, V26, P2219, DOI 10.1161/01.STR.26.12.2219
   Beck H, 2009, ACTA NEUROPATHOL, V117, P481, DOI 10.1007/s00401-009-0483-6
   Bisacchi G, 1991, J MED CHEM, V34, P1415, DOI 10.1021/jm00108a026
   Black J, 1989, NEUROBIOL AGING, V10, P353, DOI 10.1016/0197-4580(89)90048-1
   Black J, 1991, EXP NEUROL, V111, P204, DOI 10.1016/0014-4886(91)90008-Z
   Chu M, 2012, FRONT BIOSCI (ELITE ED), V4, P1926
   Dietrich W, 1993, J CEREBR BLOOD F MET, V13, P541, DOI 10.1038/jcbfm.1993.71
   Fujita T, 2009, GLIA, V57, P244, DOI 10.1002/glia.20749
   Grabb M, 1999, J NEUROSCI, V19, P1657
   Gu W, 2001, ACTA NEUROPATHOL, V102, P216
   Harada T, 2001, NAT CELL BIOL, V3, P453, DOI 10.1038/35074516
   Hetman M, 1999, J BIOL CHEM, V274, P22569, DOI 10.1074/jbc.274.32.22569
   Iadecola C, 2004, NAT REV NEUROSCI, V5, P347, DOI 10.1038/nrn1387
   Isaacs K, 1992, J CEREBR BLOOD F MET, V12, P110, DOI 10.1038/jcbfm.1992.14
   Kawaguchi M, 2000, ANESTHESIOLOGY, V92, P1335, DOI 10.1097/00000542-200005000-00023
   Kilic E, 2005, FASEB J, V19, P2026, DOI 10.1096/fj.05-3941fje
   Kokaia Z, 2006, CEREB CORTEX, V16, P0, DOI 10.1093/cercor/bhj174
   Kong Q, 2005, PURINERGIC SIGNAL, V1, P337, DOI 10.1007/s11302-005-7145-5
   Kotani Y, 2008, J CEREBR BLOOD F MET, V28, P354, DOI 10.1038/sj.jcbfm.9600532
   Krupinski J, 1994, STROKE, V25, P1794, DOI 10.1161/01.STR.25.9.1794
   Li Y, 1995, J CEREBR BLOOD F MET, V15, P389, DOI 10.1038/jcbfm.1995.49
   Lin Y, 2011, STROKE, V42, P2045, DOI 10.1161/STROKEAHA.110.603621
   Luciano F, 2003, ONCOGENE, V22, P6785, DOI 10.1038/sj.onc.1206792
   Miyamoto O, 2003, EUR J PHARMACOL, V459, P179, DOI 10.1016/S0014-2999(02)02876-5
   Miyamoto O, 2000, NEUROLOGY, V54, P362, DOI 10.1212/WNL.54.2.362
   Nedergaard M, 1987, NEUROLOGICAL RESEARCH, V9, P241
   Ortega F, 2011, NEUROPHARMACOLOGY, V61, P1210, DOI 10.1016/j.neuropharm.2011.07.010
   Ortega F, 2009, NEUROTOX RES, V15, P193, DOI 10.1007/s12640-009-9020-6
   Petullo D, 1999, LIFE SCI, V64, P1099, DOI 10.1016/S0024-3205(99)00038-7
   Singer C, 1999, J NEUROSCI, V19, P2455
   Sugiyama T, 2010, INVEST OPHTH VIS SCI, V51, P3236, DOI 10.1167/iovs.09-4192
   Sun Y, 2003, J CLIN INVEST, V111, P1843, DOI 10.1172/JCI200317977
   Thored P, 2007, STROKE, V38, P3032, DOI 10.1161/STROKEAHA.107.488445
   Tsukamoto I, 2010, BIOCHEM BIOPH RES CO, V399, P699, DOI 10.1016/j.bbrc.2010.08.003
   Wang Y, 2007, BRIT J PHARMACOL, V151, P1377, DOI 10.1038/sj.bjp.0707285
   Wei L, 2001, STROKE, V32, P2179, DOI 10.1161/hs0901.094282
   Xia Z, 1995, SCIENCE, V270, P1326, DOI 10.1126/science.270.5240.1326
   Xiao Z, 2007, CELL RES, V17, P73, DOI 10.1038/sj.cr.7310126
   Xu X, 2006, LIFE SCI, V78, P704, DOI 10.1016/j.lfs.2005.05.080
   Zhang F, 2007, STROKE, V38, P2329, DOI 10.1161/STROKEAHA.107.482786
NR 42
TC 16
Z9 16
U1 0
U2 11
PU ELSEVIER SCIENCE BV
PI AMSTERDAM
PA PO BOX 211, 1000 AE AMSTERDAM, NETHERLANDS
SN 0006-8993
EI 
J9 BRAIN RES
PD APR 19
PY 2013
VL 1506
IS 
BP 115
EP 131
DI 10.1016/j.brainres.2013.02.009
PG 17
WC Neurosciences
SC Neurosciences & Neurology
GA 134KJ
UT WOS:000318208800011
PM 23416149
ER

PT J
AU Fan, Fengmei
   Zhu, Chaozhe
   Chen, Hai
   Qin, Wen
   Ji, Xunming
   Wang, Liang
   Zhang, Yujin
   Zhu, Litao
   Yu, Chunshui
AF Fan, Fengmei
   Zhu, Chaozhe
   Chen, Hai
   Qin, Wen
   Ji, Xunming
   Wang, Liang
   Zhang, Yujin
   Zhu, Litao
   Yu, Chunshui
TI Dynamic brain structural changes after left hemisphere subcortical stroke
SO HUMAN BRAIN MAPPING
LA English
DT Article
DE ischemic stroke; post-stroke recovery; plasticity; volumetric MRI; motor cortex
ID voxel-based morphometry; ipsilesional motor deficit; functional reorganization; lesion detection; ischemic-stroke; recovery; performance; activation; dexterity; cortex
AB This study aimed to quantify dynamic structural changes in the brain after subcortical stroke and identify brain areas that contribute to motor recovery of affected limbs. High-resolution structural MRI and neurological examinations were conducted at five consecutive time points during the year following stroke in 10 patients with left hemisphere subcortical infarctions involving motor pathways. Gray matter volume (GMV) was calculated using an optimized voxel-based morphometry technique, and dynamic changes in GMV were evaluated using a mixed-effects model. After stroke, GMV was decreased bilaterally in brain areas that directly or indirectly connected with lesions, which suggests the presence of regional damage in these healthy brain tissues in stroke patients. Moreover, the GMVs of these brain areas were not correlated with the Motricity Index (MI) scores when controlling for time intervals after stroke, which indicates that these structural changes may reflect an independent process (such as axonal degeneration) but cannot affect the improvement of motor function. In contrast, the GMV was increased in several brain areas associated with motor and cognitive functions after stroke. When controlling for time intervals after stroke, only the GMVs in the cognitive-related brain areas (hippocampus and precuneus) were positively correlated with MI scores, which suggests that the structural reorganization in cognitive-related brain areas may facilitate the recovery of motor function. However, considering the small sample size of this study, further studies are needed to clarify the exact relationships between structural changes and recovery of motor function in stroke patients. Hum Brain Mapp, 2013. (c) 2012 Wiley Periodicals, Inc.
C1 [Fan, Fengmei; Zhu, Chaozhe; Wang, Liang; Zhang, Yujin; Zhu, Litao] Beijing Normal Univ, State Key Lab Cognit Neurosci & Learning, Beijing 100875, Peoples R China.
   [Chen, Hai] Capital Med Univ, Xuanwu Hosp, Dept Neurol, Beijing, Peoples R China.
   [Qin, Wen; Yu, Chunshui] Tianjin Med Univ, Gen Hosp, Dept Radiol, Tianjin 300052, Peoples R China.
   [Qin, Wen; Yu, Chunshui] Capital Med Univ, Xuanwu Hosp, Dept Radiol, Beijing, Peoples R China.
   [Ji, Xunming] Capital Med Univ, Xuanwu Hosp, Cerebrovasc Dis Res Inst, Beijing, Peoples R China.
RP Yu, CS (通讯作者)，Tianjin Med Univ, Gen Hosp, Dept Radiol, 154 Anshan Rd, Tianjin 300052, Peoples R China.
EM chunshuiyu@yahoo.cn
FU National Key Basic Research and Development Program (973) [2011CB707804]; Natural Science Foundation of China [30970773]; Open Project Program of the State Key Laboratory of Cognitive Neuroscience and Learning
CR Ashburner J, 2000, NEUROIMAGE, V11, P805, DOI 10.1006/nimg.2000.0582
   Calautti C, 2001, STROKE, V32, P2534, DOI 10.1161/hs1101.097401
   Calautti C, 2003, STROKE, V34, P1553, DOI 10.1161/01.STR.0000071761.36075.A6
   Cameron D, 2000, CLIN REHABIL, V14, P208, DOI 10.1191/026921500675786655
   Carter A, 2010, ANN NEUROL, V67, P365, DOI 10.1002/ana.21905
   Cavanna A, 2006, BRAIN, V129, P564, DOI 10.1093/brain/awl004
   Chestnut C, 2008, ARCH PHYS MED REHAB, V89, P62, DOI 10.1016/j.apmr.2007.08.125
   Cirstea C, 2006, STROKE, V37, P1237, DOI 10.1161/01.STR.0000217417.89347.63
   Collin C, 1990, J NEUROL NEUROSUR PS, V53, P576, DOI 10.1136/jnnp.53.7.576
   Crinion J, 2007, NEUROIMAGE, V37, P866, DOI 10.1016/j.neuroimage.2007.04.065
   Dafotakis M, 2008, EXP NEUROL, V211, P407, DOI 10.1016/j.expneurol.2008.02.018
   Demeurisse G, 1980, EUR NEUROL, V19, P382, DOI 10.1159/000115178
   Draganski B, 2004, NATURE, V427, P311, DOI 10.1038/427311a
   Draganski B, 2006, J NEUROSCI, V26, P6314, DOI 10.1523/JNEUROSCI.4628-05.2006
   Ehrsson H, 2002, J NEUROSCI, V22, P5074, DOI 10.1523/JNEUROSCI.22-12-05074.2002
   Enzinger C, 2008, STROKE, V39, P1507, DOI 10.1161/STROKEAHA.107.501999
   Enzinger C, 2009, STROKE, V40, P2460, DOI 10.1161/STROKEAHA.109.550053
   Feydy A, 2002, STROKE, V33, P1610, DOI 10.1161/01.STR.0000017100.68294.52
   Fridman E, 2004, BRAIN, V127, P747, DOI 10.1093/brain/awh082
   Gauthier L, 2008, STROKE, V39, P1520, DOI 10.1161/STROKEAHA.107.502229
   Genovese C, 2002, NEUROIMAGE, V15, P870, DOI 10.1006/nimg.2001.1037
   Gibbons R, 1988, PSYCHOPHARMACOL BULL, V24, P438
   Good C, 2001, NEUROIMAGE, V14, P21, DOI 10.1006/nimg.2001.0786
   Howland J, 2008, PROG BRAIN RES, V169, P145, DOI 10.1016/S0079-6123(07)00008-8
   Imamizu H, 2003, P NATL ACAD SCI USA, V100, P5461, DOI 10.1073/pnas.0835746100
   Johansen-berg H, 2002, BRAIN, V125, P2731, DOI 10.1093/brain/awf282
   Kraemer M, 2004, J NEUROIMAGING, V14, P265, DOI 10.1177/1051228404264950
   Lerch J, 2005, CEREB CORTEX, V15, P995, DOI 10.1093/cercor/bhh200
   Leung A, 2010, NEUROREHABILITATION, V27, P351, DOI 10.3233/NRE-2010-0619
   Loubinoux I, 2003, NEUROIMAGE, V20, P2166, DOI 10.1016/j.neuroimage.2003.08.017
   Loubinoux I, 2007, CEREB CORTEX, V17, P2980, DOI 10.1093/cercor/bhm023
   Luft A, 2004, NEUROIMAGE, V21, P924, DOI 10.1016/j.neuroimage.2003.10.026
   Marshall R, 2000, STROKE, V31, P656, DOI 10.1161/01.STR.31.3.656
   Mcewen S, 2009, BRAIN INJURY, V23, P263, DOI 10.1080/02699050902788493
   Mehta S, 2003, NEUROIMAGE, V20, P1438, DOI 10.1016/S1053-8119(03)00377-X
   Nelles G, 1999, ANN NEUROL, V46, P901, DOI 10.1002/1531-8249(199912)46:6<901::AID-ANA13>3.0.CO;2-7
   Nomura E, 2010, P NATL ACAD SCI USA, V107, P12017, DOI 10.1073/pnas.1002431107
   Noskin O, 2008, J NEUROL NEUROSUR PS, V79, P401, DOI 10.1136/jnnp.2007.118463
   Nowak D, 2007, EUR J NEUROSCI, V25, P3173, DOI 10.1111/j.1460-9568.2007.05551.x
   Nowak D, 2007, NEUROPSYCHOLOGIA, V45, P696, DOI 10.1016/j.neuropsychologia.2006.08.011
   Ones K, 2009, NEUROREHABILITATION, V25, P241, DOI 10.3233/NRE-2009-0521
   Pariente J, 2001, ANN NEUROL, V50, P718, DOI 10.1002/ana.1257
   Pineiro R, 2002, STROKE, V33, P103, DOI 10.1161/hs0102.100482
   Pineiro R, 2001, STROKE, V32, P1134, DOI 10.1161/01.STR.32.5.1134
   Rehme A, 2011, NEUROIMAGE, V55, P1147, DOI 10.1016/j.neuroimage.2011.01.014
   Riecker A, 2010, HUM BRAIN MAPP, V31, P1017, DOI 10.1002/hbm.20914
   Schaechter J, 2006, BRAIN, V129, P2722, DOI 10.1093/brain/awl214
   Serrien D, 2004, EXP NEUROL, V190, P425, DOI 10.1016/j.expneurol.2004.08.004
   Sharma N, 2009, ANN NEUROL, V66, P604, DOI 10.1002/ana.21810
   Shen S, 2005, P ANN INT IEEE EMBS, V0, PP3051, DOI 10.1109/IEMBS.2005.1617118
   Shen S, 2007, MAGN RESON IMAGING, V25, P1385, DOI 10.1016/j.mri.2007.03.025
   Smith C, 2007, NEUROBIOL AGING, V28, P1075, DOI 10.1016/j.neurobiolaging.2006.05.018
   Stebbins G, 2008, STROKE, V39, P785, DOI 10.1161/STROKEAHA.107.507392
   Sunderland A, 1999, STROKE, V30, P949, DOI 10.1161/01.STR.30.5.949
   Sunderland A, 2000, STROKE, V31, P430, DOI 10.1161/01.STR.31.2.430
   Tombari D, 2004, NEUROIMAGE, V23, P827, DOI 10.1016/j.neuroimage.2004.07.058
   Van MM, 2010, J NEUROSCI, V30, P3964, DOI 10.1523/JNEUROSCI.5709-09.2010
   Vega-gonzalez A, 2005, ARCH PHYS MED REHAB, V86, P541, DOI 10.1016/j.apmr.2004.04.049
   W BR, 1999, J PHYS THER SCI, V11, P59, DOI 10.1589/jpts.11.59
   Wang L, 2010, BRAIN, V133, P1224, DOI 10.1093/brain/awq043
   Weder B, 1994, BRAIN, V117, P593, DOI 10.1093/brain/117.3.593
   Weiller C, 1992, ANN NEUROL, V31, P463, DOI 10.1002/ana.410310502
   Weiller C, 1993, ANN NEUROL, V33, P181
   Wetter S, 2005, ARCH PHYS MED REHAB, V86, P776, DOI 10.1016/j.apmr.2004.08.009
   Yu C, 2009, NEUROIMAGE, V47, P451, DOI 10.1016/j.neuroimage.2009.04.066
NR 65
TC 57
Z9 65
U1 3
U2 29
PU WILEY
PI HOBOKEN
PA 111 RIVER ST, HOBOKEN 07030-5774, NJ USA
SN 1065-9471
EI 
J9 HUM BRAIN MAPP
PD AUG 15
PY 2013
VL 34
IS 8
BP 1872
EP 1881
DI 10.1002/hbm.22034
PG 10
WC Neurosciences; Neuroimaging; Radiology, Nuclear Medicine & Medical Imaging
SC Neurosciences & Neurology; Radiology, Nuclear Medicine & Medical Imaging
GA 178GX
UT WOS:000321435100010
PM 22431281
ER

PT J
AU Duff, Margaret
   Chen, Yinpeng
   Cheng, Long
   Liu, Sheng-Min
   Blake, Paul
   Wolf, SL
   Rikakis, Thanassis
AF Duff, Margaret
   Chen, Yinpeng
   Cheng, Long
   Liu, Sheng-min
   Blake, Paul
   Wolf, Steven
   Rikakis, Thanassis
TI Adaptive Mixed Reality Rehabilitation Improves Quality of Reaching Movements More Than Traditional Reaching Therapy Following Stroke
SO NEUROREHABILITATION AND NEURAL REPAIR
LA English
DT Article
DE stroke/rehabilitation; therapy; computer-assisted/methods; recovery of function/physiology; feedback; sensory/physiology; biomechanics; movement
ID upper extremity function; motor function-test; quantitative-evaluation; interactive feedback; functional recovery; poststroke; system; trial; hemiparesis; reliability
AB Background. Adaptive mixed reality rehabilitation (AMRR) is a novel integration of motion capture technology and high-level media computing that provides precise kinematic measurements and engaging multimodal feedback for self-assessment during a therapeutic task. Objective. We describe the first proof-of-concept study to compare outcomes of AMRR and traditional upper-extremity physical therapy. Methods. Two groups of participants with chronic stroke received either a month of AMRR therapy (n = 11) or matched dosing of traditional repetitive task therapy (n = 10). Participants were right handed, between 35 and 85 years old, and could independently reach to and at least partially grasp an object in front of them. Upper-extremity clinical scale scores and kinematic performances were measured before and after treatment. Results. Both groups showed increased function after therapy, demonstrated by statistically significant improvements in Wolf Motor Function Test and upper-extremity Fugl-Meyer Assessment (FMA) scores, with the traditional therapy group improving significantly more on the FMA. However, only participants who received AMRR therapy showed a consistent improvement in kinematic measurements, both for the trained task of reaching to grasp a cone and the untrained task of reaching to push a lighted button. Conclusions. AMRR may be useful in improving both functionality and the kinematics of reaching. Further study is needed to determine if AMRR therapy induces long-term changes in movement quality that foster better functional recovery.
C1 [Duff, Margaret; Chen, Yinpeng; Cheng, Long; Rikakis, Thanassis] Arizona State Univ, Tempe, AZ 85287 USA.
   [Liu, Sheng-Min; Blake, Paul] Banner Baywood Med Ctr, John J Rhodes Rehabil Inst, Mesa, AZ USA.
   [Wolf, Steven L.] Emory Univ, Sch Med, Atlanta, GA USA.
RP Duff, M (通讯作者)，Arizona State Univ, Sch Arts Media & Engn, Sch Biol & Hlth Syst Engn, POB 878709, Tempe, AZ 85287 USA.
EM margaret.duff@asu.edu
FU State of Arizona; Banner Foundation; NSF through CISE RI grant [0403428]; NSF through IGERT grant [0504647]
CR Bagg S, 2002, STROKE, V33, P179, DOI 10.1161/hs0102.101224
   Baran M, 2011, IEEE ENG MED BIO, V0, PP7602, DOI 10.1109/IEMBS.2011.6091874
   Boyd L, 2007, NEUROREHAB NEURAL RE, V21, P444, DOI 10.1177/1545968307300438
   Cameirao M, 2012, STROKE, V43, P2720, DOI 10.1161/STROKEAHA.112.653196
   Chen Y, 2011, AIP CONF PROC, V1371, P317, DOI 10.1063/1.3596656
   Chen Y, 2011, TOP STROKE REHABIL, V18, P212, DOI 10.1310/tsr1803-212
   Cirstea M, 2003, EXP BRAIN RES, V152, P476, DOI 10.1007/s00221-003-1568-4
   De NM, 2007, ARCH PHYS MED REHAB, V88, P1121, DOI 10.1016/j.apmr.2007.06.005
   Dromerick A, 2006, J REHABIL RES DEV, V43, P401, DOI 10.1682/JRRD.2005.04.0075
   Duff M, 2010, IEEE ENG MED BIO, V0, PP5899, DOI 10.1109/IEMBS.2010.5627537
   Duff M, 2008, IEEE ENG MED BIO, V0, PP4150, DOI 10.1109/IEMBS.2008.4650123
   Duncan P, 1983, PHYS THER, V63, P1606, DOI 10.1093/ptj/63.10.1606
   Duncan P, 1999, STROKE, V30, P2131, DOI 10.1161/01.STR.30.10.2131
   Fuglmeyer A, 1975, SCAND J REHABIL MED, V7, P13
   Holden M, 2005, CYBERPSYCHOL BEHAV, V8, P187, DOI 10.1089/cpb.2005.8.187
   Housman S, 2009, NEUROREHAB NEURAL RE, V23, P505, DOI 10.1177/1545968308331148
   Krakauer J, 2005, SEMIN NEUROL, V25, P384, DOI 10.1055/s-2005-923533
   Kwakkel G, 2004, RESTOR NEUROL NEUROS, V22, P281
   Lang C, 2006, NEUROREHAB NEURAL RE, V20, P444, DOI 10.1177/1545968306289299
   Lehrer N, 2011, J NEUROENG REHABIL, V8, P0, DOI 10.1186/1743-0003-8-54
   Lehrer N, 2011, J NEUROENG REHABIL, V8, P0, DOI 10.1186/1743-0003-8-51
   Levin M, 2009, NEUROREHAB NEURAL RE, V23, P313, DOI 10.1177/1545968308328727
   Lo A, 2009, NEUROREHAB NEURAL RE, V23, P775, DOI 10.1177/1545968309338195
   Lum P, 2009, TOP STROKE REHABIL, V16, P237, DOI 10.1310/tsr1604-237
   Page S, 2004, ARCH PHYS MED REHAB, V85, P1377, DOI 10.1016/j.apmr.2003.12.031
   Piron L, 2005, PRESENCE-TELEOP VIRT, V14, P732, DOI 10.1162/105474605775196580
   Ruparel R, 2009, IEEE ENG MED BIO, V0, PP811, DOI 10.1109/IEMBS.2009.5332386
   Shelton F, 2001, STROKE, V32, P107, DOI 10.1161/01.STR.32.1.107
   Subramanian S, 2007, J NEUROENG REHABIL, V4, P0, DOI 10.1186/1743-0003-4-20
   Subramanian S, 2010, STROKE, V41, P2303, DOI 10.1161/STROKEAHA.110.593368
   Subramanian S, 2010, NEUROREHAB NEURAL RE, V24, P113, DOI 10.1177/1545968309349941
   Supuk T, 2011, CLIN BIOMECH, V26, P811, DOI 10.1016/j.clinbiomech.2011.04.007
   Taub E, 1999, J REHABIL RES DEV, V36, P237
   Tutzauer F, 2003, HUM COMMUN RES, V29, P455
   Uswatte G, 2005, STROKE, V36, P2493, DOI 10.1161/01.STR.0000185928.90848.2e
   Van DLJ, 1999, STROKE, V30, P2369, DOI 10.1161/01.STR.30.11.2369
   Wagner J, 2007, PHYS THER, V87, P751, DOI 10.2522/ptj.20060135
   Winstein C, 2003, NEUROREHAB NEURAL RE, V17, P137, DOI 10.1177/0888439003255511
   Wolf S, 2001, STROKE, V32, P1635, DOI 10.1161/01.STR.32.7.1635
   Wolf S, 2007, RESTOR NEUROL NEUROS, V25, P549
NR 40
TC 26
Z9 27
U1 0
U2 28
PU SAGE PUBLICATIONS INC
PI THOUSAND OAKS
PA 2455 TELLER RD, THOUSAND OAKS, CA 91320 USA
SN 1545-9683
EI 
J9 NEUROREHAB NEURAL RE
PD MAY 15
PY 2013
VL 27
IS 4
BP 306
EP 315
DI 10.1177/1545968312465195
PG 10
WC Clinical Neurology; Rehabilitation
SC Neurosciences & Neurology; Rehabilitation
GA 136JX
UT WOS:000318359300003
PM 23213076
ER

PT J
AU Bermudez i badia, S.
   Garcia morgade, A.
   Samaha, H.
   Verschure, PFMJ
AF Bermudez i badia, S
   Garcia morgade, A
   Samaha, H
   Verschure, P
TI Using a Hybrid Brain Computer Interface and Virtual Reality System to Monitor and Promote Cortical Reorganization through Motor Activity and Motor Imagery Training
SO IEEE TRANSACTIONS ON NEURAL SYSTEMS AND REHABILITATION ENGINEERING
LA English
DT Article
DE Brain-computer interface (BCI); mirror neurons; motor imagery; neuro-feeback; personalized training; stroke; virtual reality
ID gamma-band activity; stroke recovery; rehabilitation; cortex; modulation; activation; plasticity; hemiparesis; suppression; environment
AB Stroke is one of the leading causes of adult disability with high economical and societal costs. In recent years, novel rehabilitation paradigms have been proposed to address the life-long plasticity of the brain to regain motor function. We propose a hybrid brain-computer interface (BCI)-virtual reality (VR) system that combines a personalized motor training in a VR environment, exploiting brain mechanisms for action execution and observation, and a neuro-feedback paradigm using mental imagery as a way to engage secondary or indirect pathways to access undamaged cortico-spinal tracts. Furthermore, we present the development and validation experiments of the proposed system. More specifically, EEG data on nine naive healthy subjects show that a simultaneous motor activity and motor imagery paradigm is more effective at engaging cortical motor areas and related networks to a larger extent. Additionally, we propose a motor imagery driven BCI-VR version of our system that was evaluated with nine different healthy subjects. Data show that users are capable of controlling a virtual avatar in a motor imagery training task that dynamically adjusts its difficulty to the capabilities of the user. User self-report questionnaires indicate enjoyment and acceptance of the proposed system.
C1 [Bermudez i Badia, S.] Univ Madeira, P-9004512 Funchal, Portugal.
   [Garcia Morgade, A.; Samaha, H.] Univ Pompeu Fabra, Lab Synthet Percept & Cognit Syst, Barcelona 08170, Spain.
   [Verschure, P. F. M. J.] Univ Pompeu Fabra, Lab Synthet Percept & Cognit Syst, Barcelona 08170, Spain.
   [Verschure, P. F. M. J.] Inst Catalana Recerca & Estudis Avancats, Barcelona 08010, Spain.
RP Badia, SBI (通讯作者)，Univ Madeira, P-9004512 Funchal, Portugal.
EM sergi.bermudez@uma.pt
FU European Commission through the Rehabilitation Gaming System project [EC-FP7 AAL-2008-1-119]; RehabNet project [303891-FP7-PEOPLE-2011-CIG]; ICREA Funding Source: Custom
CR Altschuler E, 1999, LANCET, V353, P2035, DOI 10.1016/S0140-6736(99)00920-4
   Arroyo S, 1993, ELECTROEN CLIN NEURO, V87, P76, DOI 10.1016/0013-4694(93)90114-B
   August K, 2006, IEEE ENG MED BIOL SO, V0, P0, DOI 10.1109/IEMBS.2006.260144
   Bauer M, 2006, J NEUROSCI, V26, P490, DOI 10.1523/JNEUROSCI.5228-04.2006
   Bhatt E, 2007, EXP BRAIN RES, V182, P435, DOI 10.1007/s00221-007-1001-5
   Broeren J, 2007, NEUROREHAB NEURAL RE, V21, P180, DOI 10.1177/1545968306290774
   Butefisch C, 2006, J PHYSIOL-PARIS, V99, P437, DOI 10.1016/j.jphysparis.2006.03.001
   Cameirao M, 2010, J NEUROENG REHABIL, V7, P0, DOI 10.1186/1743-0003-7-48
   Caria A, 2011, PSYCHOPHYSIOLOGY, V48, P578, DOI 10.1111/j.1469-8986.2010.01117.x
   Cameirao M, 2011, RESTOR NEUROL NEUROS, V29, P287, DOI 10.3233/RNN-2011-0599
   David TB, 2012, J NEURAL ENG, V9, P0
   Dinh H, 1999, P IEEE VIRT REAL ANN, V0, PP222, DOI 10.1109/VR.1999.756955
   Egner T, 2004, CLIN NEUROPHYSIOL, V115, P131, DOI 10.1016/S1388-2457(03)00353-5
   Ertelt D, 2007, NEUROIMAGE, V36, P0, DOI 10.1016/j.neuroimage.2007.03.043
   Gaggioli A, 2007, VIRT REH C VEN IT, V0, P0
   Gazzola V, 2009, CEREB CORTEX, V19, P1239, DOI 10.1093/cercor/bhn181
   Gruber T, 2001, NEUROSCI LETT, V316, P29, DOI 10.1016/S0304-3940(01)02361-8
   Gruber T, 1900, V14, V0, P732
   Hatsopoulos N, 2009, RHYTHMS MOTOR PROCES, V0, P0
   Hayashi M, 2008, CEREB CORTEX, V18, P2932, DOI 10.1093/cercor/bhn053
   Herrmann C, 2004, TRENDS COGN SCI, V8, P347, DOI 10.1016/j.tics.2004.06.006
   Ietswaart M, 2011, BRAIN, V134, P1373, DOI 10.1093/brain/awr077
   Kalra L, 2007, STROKE, V38, P235, DOI 10.1161/01.STR.0000254944.91297.a3
   Kanayama N, 2007, PSYCHOPHYSIOLOGY, V44, P392, DOI 10.1111/j.1469-8986.2007.00511.x
   Klem GH, 1999, ELECTROENCEPHALOGR CLIN NEUROPHYSIOL SUPPL, V52, P3
   Klimesch W, 2007, BRAIN RES REV, V53, P63, DOI 10.1016/j.brainresrev.2006.06.003
   Laver K, 2012, EUR J PHYS REHAB MED, V48, P523
   Liepert J, 1998, NEUROSCI LETT, V250, P5, DOI 10.1016/S0304-3940(98)00386-3
   Mathers C, 2006, PLOS MED, V3, P0, DOI 10.1371/journal.pmed.0030442
   Merians A, 2009, EUR J PHYS REHAB MED, V45, P123
   Millan J, 2010, FRONT NEUROSCI-SWITZ, V4, P0, DOI 10.3389/fnins.2010.00161
   Miltner W, 1999, NATURE, V397, P434, DOI 10.1038/17126
   Moritz G, 2011, J NEURAL ENG, V8, P0
   Murphy T, 2009, NAT REV NEUROSCI, V10, P861, DOI 10.1038/nrn2735
   Nudo R, 2007, STROKE, V38, P840, DOI 10.1161/01.STR.0000247943.12887.d2
   Oberman L, 2008, NEUROPSYCHOLOGIA, V46, P1558, DOI 10.1016/j.neuropsychologia.2008.01.010
   Perez-marcos D, 2009, NEUROREPORT, V20, P589, DOI 10.1097/WNR.0b013e32832a0a2a
   Prabhakaran S, 2008, NEUROREHAB NEURAL RE, V22, P64, DOI 10.1177/1545968307305302
   Rizzolatti G, 2004, ANNU REV NEUROSCI, V27, P169, DOI 10.1146/annurev.neuro.27.070203.144230
   Sabatini U, 1994, STROKE, V25, P514, DOI 10.1161/01.STR.25.2.514
   Schneider T, 2008, NEUROIMAGE, V42, P1244, DOI 10.1016/j.neuroimage.2008.05.033
   Seitz R, 2004, RESTOR NEUROL NEUROS, V22, P207
   Senkowski D, 2009, EXP BRAIN RES, V198, P363, DOI 10.1007/s00221-009-1835-0
   Silvoni S, 2011, CLIN EEG NEUROSCI, V42, P245, DOI 10.1177/155005941104200410
   Sivak M, 2009, STUD HEALTH TECHNOL, V142, P319, DOI 10.3233/978-1-58603-964-6-319
   Slater M, 2009, IEEE COMPUT GRAPH, V29, P76, DOI 10.1109/MCG.2009.55
   Soekadar S, 2011, SYSTEMS NEUROSCIENCE AND REHABILITATION, V0, PP3, DOI 10.1007/978-4-431-54008-3_1
   Solodkin A, 2004, CEREB CORTEX, V14, P1246, DOI 10.1093/cercor/bhh086
   Szameitat A, 2012, NEUROIMAGE, V62, P266, DOI 10.1016/j.neuroimage.2012.05.009
   Tzounopoulos T, 2007, NEURON, V54, P291, DOI 10.1016/j.neuron.2007.03.026
   Wade E, 2011, TOP STROKE REHABIL, V18, P685, DOI 10.1310/tsr1806-685
   Ward N, 2007, EUR J NEUROSCI, V25, P1865, DOI 10.1111/j.1460-9568.2007.05434.x
   Ward N, 2006, BRAIN, V129, P809, DOI 10.1093/brain/awl002
   *worldhealthorganization , 2008, GLOB BURD DIS 2004 U, V0, P0
   Yuval-greenberg S, 2007, J NEUROSCI, V27, P1090, DOI 10.1523/JNEUROSCI.4828-06.2007
NR 56
TC 52
Z9 55
U1 4
U2 102
PU IEEE-INST ELECTRICAL ELECTRONICS ENGINEERS INC
PI PISCATAWAY
PA 445 HOES LANE, PISCATAWAY, NJ 08855-4141 USA
SN 1534-4320
EI 
J9 IEEE T NEUR SYS REH
PD MAR 15
PY 2013
VL 21
IS 2
BP 174
EP 181
DI 10.1109/TNSRE.2012.2229295
PG 8
WC Engineering, Biomedical; Rehabilitation
SC Engineering; Rehabilitation
GA 108AW
UT WOS:000316264100003
PM 23204287
ER

PT J
AU Linder, SM
   Reiss, Aimee
   Buchanan, Sharon
   Sahu, Komal
   Rosenfeldt, AB
   Clark, Cindy
   Wolf, SL
   Alberts, JL
AF Linder, Susan
   Reiss, Aimee
   Buchanan, Sharon
   Sahu, Komal
   Rosenfeldt, Anson
   Clark, Cindy
   Wolf, Steven
   Alberts, Jay
TI Incorporating Robotic-Assisted Telerehabilitation in a Home Program to Improve Arm Function Following Stroke
SO JOURNAL OF NEUROLOGIC PHYSICAL THERAPY
LA English
DT Article
DE assistive technology; home exercise program; robotics; telerehabilitation; upper extremity
ID induced movement therapy; upper-extremity function; randomized controlled-trial; american-heart-association; motor function-test; hemiplegic patient; depression scale; reliability; validity; care
AB Background and Purpose: After stroke, many individuals lack resources to receive the intensive rehabilitation that is thought to improve upper extremity motor function. This case study describes the application of a telerehabilitation intervention using a portable robotic device combined with a home exercise program (HEP) designed to improve upper extremity function. Case Description: The participant was a 54-year-old man, 22 weeks following right medullary pyramidal ischemic infarct. At baseline, he exhibited residual paresis of the left upper extremity, resulting in impaired motor control consistent with a flexion synergistic pattern, scoring 22 of 66 on the Fugl-Meyer Assessment. Intervention: The participant completed 85 total hours of training (38 hours of robotic device and 47 hours of HEP) over the 8-week intervention period. Outcomes: The participant demonstrated an improvement of 26 points on the Action Research Arm Test, 5 points on the Functional Ability Scale portion of the Wolf Motor Function Test, and 20 points on the Fugl-Meyer Assessment, all of which surpassed the minimal clinically important difference. Of the 17 tasks of the Wolf Motor Function Test, he demonstrated improvement on 11 of the 15 time-based tasks and both strength measures. The participant reported an overall improvement in his recovery from stroke on the Stroke Impact Scale quality-of-life questionnaire from 40 of 100 to 65 of 100. His score on the Center for Epidemiologic Studies Depression Scale improved by 19 points. Discussion: This case demonstrates that robotic-assisted therapy paired with an HEP can be successfully delivered within a home environment to a person with stroke. Robotic-assisted therapy may be a feasible and efficacious adjunct to an HEP program to elicit substantial improvements in upper extremity motor function, especially in those persons with stroke who lack access to stroke rehabilitation centers. Video Abstract available (See Video, Supplemental Digital Content 1, http://links.lww.com/JNPT/A52) for more insights from the authors.
C1 [Linder, Susan M.; Rosenfeldt, Anson B.; Clark, Cindy; Alberts, Jay L.] Cleveland Clin Fdn, Dept Biomed Engn, Cleveland, OH 44195 USA.
   [Linder, Susan M.; Rosenfeldt, Anson B.; Clark, Cindy; Alberts, Jay L.] Cleveland Clin Fdn, Ctr Neurol Restorat, Cleveland, OH 44195 USA.
   [Reiss, Aimee; Sahu, Komal; Wolf, Steven L.] Emory Univ, Sch Med, Dept Rehabil Med, Atlanta, GA USA.
   [Buchanan, Sharon] Kinet Muscles Inc, Tempe, AZ USA.
   [Wolf, Steven L.] Atlanta VA Rehabil R&D Ctr, Decatur, GA USA.
   [Alberts, Jay L.] Louis Stokes Cleveland VA Med Ctr, Cleveland FES Ctr, Cleveland, OH USA.
RP Alberts, JL (通讯作者)，Cleveland Clin Fdn, Ctr Neurol Restorat, Dept Biomed Engn, 9500 Euclid Ave, Cleveland, OH 44195 USA.
EM albertj@ccf.org
FU National Institute of Neurological Disorders And Stroke [RC3NS070646]; NATIONAL INSTITUTE OF NEUROLOGICAL DISORDERS AND STROKE [RC3NS070646] Funding Source: NIH RePORTER
CR Ansari N, 2008, NEUROREHABILITATION, V23, P231
   Bailey M, 2000, NEUROREHABILITATION, V14, P139
   Bennett K, 2008, HLTH DISPARITIES RUR, V0, P0
   Birkenmeier R, 2010, NEUROREHAB NEURAL RE, V24, P620, DOI 10.1177/1545968310361957
   Brott T, 1989, STROKE, V20, P864, DOI 10.1161/01.STR.20.7.864
   Carignan C, 2006, J REHABIL RES DEV, V43, P695, DOI 10.1682/JRRD.2005.05.0085
   Christie L, 2011, AUST OCCUP THER J, V58, P364, DOI 10.1111/j.1440-1630.2011.00945.x
   Dalisa S, 2005, ACTA NEUROL SCAND, V112, P157, DOI 10.1111/j.1600-0404.2005.00466.x
   Duncan P, 1999, STROKE, V30, P2131, DOI 10.1161/01.STR.30.10.2131
   Fuglmeyer A, 1975, SCAND J REHABIL MED, V7, P13
   Fuglmeyer A, 1975, SCAND J REHABIL MED, V7, P73
   Gladstone D, 2002, NEUROREHAB NEURAL RE, V16, P232, DOI 10.1177/154596802401105171
   Hsieh C, 1998, AGE AGEING, V27, P107, DOI 10.1093/ageing/27.2.107
   Johansson T, 2011, J TELEMED TELECARE, V17, P1, DOI 10.1258/jtt.2010.100105
   Jurkiewicz M, 2011, TOP STROKE REHABIL, V18, P277, DOI 10.1310/tsr1803-277
   Kleim J, 2008, J SPEECH LANG HEAR R, V51, P0, DOI 10.1044/1092-4388(2008/018)
   Kutner N, 2010, PHYS THER, V90, P493, DOI 10.2522/ptj.20090160
   Lang C, 2008, ARCH PHYS MED REHAB, V89, P1693, DOI 10.1016/j.apmr.2008.02.022
   Lee A, 2012, PHYS THER, V92, P463, DOI 10.2522/ptj.20110100
   Lin J, 2009, PHYS THER, V89, P840, DOI 10.2522/ptj.20080285
   Lin K, 2010, NEUROREHAB NEURAL RE, V24, P486, DOI 10.1177/1545968309356295
   Linder S, 2013, INT J STROKE, V8, P46, DOI 10.1111/j.1747-4949.2012.00971.x
   Lo A, 2010, NEW ENGL J MED, V362, P1772, DOI 10.1056/NEJMoa0911341
   Lum P, 2006, J REHABIL RES DEV, V43, P391, DOI 10.1682/JRRD.2005.02.0042
   Miller E, 2010, STROKE, V41, P2402, DOI 10.1161/STR.0b013e3181e7512b
   Morris D, 2001, ARCH PHYS MED REHAB, V82, P750, DOI 10.1053/apmr.2001.23183
   Page S, 2008, PHYS THER, V88, P333, DOI 10.2522/ptj.20060029
   Parikh R, 1988, INT J PSYCHIAT MED, V18, P169, DOI 10.2190/BH75-EUYA-4FM1-J7QA
   Pfeiffer E, 1975, J AM GERIATR SOC, V23, P433, DOI 10.1111/j.1532-5415.1975.tb00927.x
   Platz T, 2005, CLIN REHABIL, V19, P404, DOI 10.1191/0269215505cr832oa
   Pramuka M, 2009, INT J TELEREHABILITA, V1, P85, DOI 10.5195/IJT.2009.6016
   Rosenstein L, 2008, AM J OCCUP THER, V62, P28, DOI 10.5014/ajot.62.1.28
   Schwamm L, 2009, STROKE, V40, P2635, DOI 10.1161/STROKEAHA.109.192361
   Shinar D, 1986, STROKE, V17, P241, DOI 10.1161/01.STR.17.2.241
   Winstein C, 2003, NEUROREHAB NEURAL RE, V17, P137, DOI 10.1177/0888439003255511
   Winstein C, 2009, STROKE RECOVERY REHA, V0, P0
   Wolf S, 2001, STROKE, V32, P1635, DOI 10.1161/01.STR.32.7.1635
   Wolf S, 2010, STROKE, V41, P2309, DOI 10.1161/STROKEAHA.110.588723
   Yozbatiran N, 2008, NEUROREHAB NEURAL RE, V22, P78, DOI 10.1177/1545968307305353
NR 39
TC 15
Z9 16
U1 1
U2 11
PU LIPPINCOTT WILLIAMS & WILKINS
PI PHILADELPHIA
PA 530 WALNUT ST, PHILADELPHIA, PA 19106-3621 USA
SN 1557-0576
EI 
J9 J NEUROL PHYS THER
PD SEP 15
PY 2013
VL 37
IS 3
BP 125
EP 132
DI 10.1097/NPT.0b013e31829fa808
PG 8
WC Clinical Neurology; Rehabilitation
SC Neurosciences & Neurology; Rehabilitation
GA 299FF
UT WOS:000330380500006
PM 23872687
ER

PT J
AU Nystroem, Anna
   Hellstroem, Karin
AF Nystroem, Anna
   Hellstroem, Karin
TI Fall risk six weeks from onset of stroke and the ability of the Prediction of Falls in Rehabilitation Settings Tool and motor function to predict falls
SO CLINICAL REHABILITATION
LA English
DT Article
DE Acute stroke; accidental falls; prevention of falls; prediction of risk; prospective study
ID poststroke; index; 1st
AB Objective: To investigate whether the Prediction of Falls in Rehabilitation Settings Tool (Predict FIRST) and motor function could be used to identify people at risk of falling during the first six weeks after stroke, and to compare the risk of falling according to Predict FIRST with real falls frequency. Design: A longitudinal, prospective study. Patients: Sixty-eight people newly diagnosed with stroke admitted to an acute stroke unit. Methods: The participants underwent an assessment of motor ability (Modified Motor Assessment Scale according to Uppsala University Hospital version 99 (M-MAS UAS-99)) and falls risk (Predict FIRST) on the first to fourth day at the acute stroke unit. Falls occurring in the acute stroke unit were recorded and falls occurring after discharge were reported by telephone follow-up. The prediction of falls was analysed with binary logistic regression. Results: Fourteen of the patients (21%) fell at least once during the first six weeks after stroke. The strongest significant predictor for falls was a high score on Predict FIRST (odds ratio 5.21, confidence interval (CI) 1.10-24.78) followed by M-MAS UAS-99 parts C-E (odds ratio 0.65, CI 0.44-0.95). Predict FIRST underestimated the risk of falling as the median fall risk was 9% according to Predict FIRST. Conclusion: Although Predict FIRST has the ability to predict falls in people with recent onset of stroke, there is some underestimation of fall risk.
C1 [Nystroem, Anna; Hellstroem, Karin] Uppsala Univ, Dept Neurosci, Sect Physiotherapy, Uppsala, Sweden.
RP Nystrom, A (通讯作者)，St Olofsgatan 56A, S-75330 Uppsala, Sweden.
EM karlsson.anna@hotmail.se
CR Baetens T, 2011, J REHABIL MED, V43, P876, DOI 10.2340/16501977-0873
   Barkelius K, 1997, NORDISK FYSIOTERAPI, V1, P0
   Batchelor F, 2012, INT J STROKE, V7, P482, DOI 10.1111/j.1747-4949.2012.00796.x
   Campbell G, 2010, J NURS SCHOLARSHIP, V42, P395, DOI 10.1111/j.1547-5069.2010.01369.x
   Friedman S, 2002, J AM GERIATR SOC, V50, P1329, DOI 10.1046/j.1532-5415.2002.50352.x
   Ganz D, 2007, JAMA-J AM MED ASSOC, V297, P77, DOI 10.1001/jama.297.1.77
   Holloway R, 2007, NEUROLOGY, V68, P550, DOI 10.1212/01.wnl.0000254992.39919.2e
   Holmgren E, 2010, THESIS UMEA U SWEDEN, V0, P0
   Jonsson E, 2005, CLIN BIOMECH, V20, P202, DOI 10.1016/j.clinbiomech.2004.09.008
   Jorgensen L, 2002, STROKE, V33, P542, DOI 10.1161/hs0202.102375
   Nakagawa Y, 2008, ENVIRONMENTAL HEALTH AND PREVENTIVE MEDICINE, V13, P138, DOI 10.1007/s12199-007-0023-8
   Nyberg L, 1996, STROKE, V27, P1821, DOI 10.1161/01.STR.27.10.1821
   Nyberg L, 1997, STROKE, V28, P716, DOI 10.1161/01.STR.28.4.716
   Persson C, 2011, J REHABIL MED, V43, P348, DOI 10.2340/16501977-0677
   Rabadi M, 2008, REHABIL NURS, V33, P104, DOI 10.1002/j.2048-7940.2008.tb00213.x
   Schmid A, 2010, J REHABIL RES DEV, V47, P553, DOI 10.1682/JRRD.2009.08.0133
   Sherrington C, 2010, J REHABIL MED, V42, P482, DOI 10.2340/16501977-0550
   Smith J, 2006, AGE AGEING, V35, P138, DOI 10.1093/ageing/afj027
   Suzuki T, 2005, EXP AGING RES, V31, P457, DOI 10.1080/03610730500206881
   Tilson J, 2012, STROKE, V43, P446, DOI 10.1161/STROKEAHA.111.636258
   Tutuarima J, 1997, STROKE, V28, P297, DOI 10.1161/01.STR.28.2.297
NR 21
TC 18
Z9 18
U1 0
U2 14
PU SAGE PUBLICATIONS LTD
PI LONDON
PA 1 OLIVERS YARD, 55 CITY ROAD, LONDON EC1Y 1SP, ENGLAND
SN 0269-2155
EI 
J9 CLIN REHABIL
PD MAY 15
PY 2013
VL 27
IS 5
BP 473
EP 479
DI 10.1177/0269215512464703
PG 7
WC Rehabilitation
SC Rehabilitation
GA 258OH
UT WOS:000327468100011
PM 23144226
ER

PT J
AU Rosso, Charlotte
   Valabregue, Romain
   Attal, Yohan
   Vargas, Patricia
   Gaudron, Marie
   Baronnet, Flore
   Bertasi, Eric
   Humbert, Frederic
   Peskine, Anne
   Perlbarg, Vincent
   Benali, Habib
   Lehericy, Stephane
   Samson, Yves
AF Rosso, Charlotte
   Valabregue, Romain
   Attal, Yohan
   Vargas, Patricia
   Gaudron, Marie
   Baronnet, Flore
   Bertasi, Eric
   Humbert, Frederic
   Peskine, Anne
   Perlbarg, Vincent
   Benali, Habib
   Lehericy, Stephane
   Samson, Yves
TI Contribution of Corticospinal Tract and Functional Connectivity in Hand Motor Impairment after Stroke
SO PLOS ONE
LA English
DT Article
ID diffusion tensor tractography; cortical activation; upper-limb; recovery; brain; reorganization; stimulation; damage; fmri; cerebellar
AB Background: Motor outcome after stroke is associated with reorganisation of cortical networks and corticospinal tract (CST) integrity. However, the relationships between motor severity, CST damage, and functional brain connectivity are not well understood. Here, the main objective was to study the effect of CST damage on the relationship between functional motor network connectivity and hand motor function in two groups of stroke patients: the severely (n=8) and the mildly impaired (n=14). Methods: Twenty-two carotid stroke patients with motor deficits were studied with magnetic resonance imaging (MRI) at 3 weeks, at 3 and 6 months. Healthy subjects (n=28) were scanned once. The CST injury was assessed by fractional anisotropy values. Functional connectivity was studied from a whole-hand grip task fMRI in a cortical and cerebellar motor network. Functional connectivity indexes were computed between these regions at each time point. The relationship between hand motor strength, ipsilesional CST damage and functional connectivity from the primary motor cortex (M1) was investigated using global and partial correlations. Findings: In mildly impaired patients, cortico-cortical connectivity was disturbed at three weeks but returned to a normal pattern after 3 months. Cortico-cerebellar connectivity was still decreased at 6 months. In severely impaired patients, the cortico-cortical connectivity tended to return to a normal pattern, but the cortico-cerebellar connectivity was totally abolished during the follow-up. In the entire group of patients, the hand motor strength was correlated to the ipsilesional functional connectivity from M1. Partial correlations revealed that these associations were not anymore significant when the impact of CST damage was removed, except for the ipsilesional M1-contralateral cerebellum connectivity. Conclusion: Functional brain connectivity changes can be observed, even in severely impaired patients with no recovery. Upper limb function is mainly explained by the CST damage and by the ipsilesional cortico-cerebellar connectivity.
C1 [Rosso, Charlotte; Valabregue, Romain; Attal, Yohan; Vargas, Patricia; Gaudron, Marie; Bertasi, Eric; Humbert, Frederic; Perlbarg, Vincent; Benali, Habib; Lehericy, Stephane; Samson, Yves] Univ Paris 06, Ctr Rech, Inst Cerveau & Moelle Epiniere CRICM, Paris, France.
   [Rosso, Charlotte; Valabregue, Romain; Attal, Yohan; Vargas, Patricia; Gaudron, Marie; Bertasi, Eric; Humbert, Frederic; Lehericy, Stephane; Samson, Yves] CNRS, INSERM, U975, UMR 7225, Paris, France.
   [Rosso, Charlotte; Attal, Yohan; Vargas, Patricia; Gaudron, Marie; Samson, Yves] CRICM, COGIMAGE, Paris, France.
   [Rosso, Charlotte; Baronnet, Flore; Samson, Yves] Hop La Pitie Salpetriere, APHP, Paris, France.
   [Rosso, Charlotte] Univ Paris 11, IFR49, DSV NeuroSpin I2BM, Gif Sur Yvette, France.
   [Valabregue, Romain; Bertasi, Eric; Humbert, Frederic] Ctr Neuroimagerie Rech CENIR, Inst Cerveau & Moelle Epiniere, Paris, France.
   [Gaudron, Marie] CHU Tours, Serv Neurol, Tours, France.
   [Baronnet, Flore] CEA NEUROSPIN, INSERM, U562, Saclay, France.
   [Peskine, Anne] Hop La Pitie Salpetriere, AP HP, Serv Med Phys & Readaptat, Paris, France.
   [Perlbarg, Vincent; Benali, Habib] Hop La Pitie Salpetriere, Lab Imagerie Fonct, INSERM, UMR S678, Paris, France.
   [Lehericy, Stephane] Hop La Pitie Salpetriere, AP HP, Serv Neuroradiol, Paris, France.
RP Rosso, C (通讯作者)，Univ Paris 06, Ctr Rech, Inst Cerveau & Moelle Epiniere CRICM, Paris, France.
EM charlotte.rosso@gmail.com
FU IFR 49 institute (Institut Federatif de Recherche, Gif sur Yvette, France) [49]; program "Investissements d'avenir" [ANR-10-IAIHU-06]
CR Altman D, 1991, SCIENCE, V266, P458
   Benjamini Y, 2001, BEHAV BRAIN RES, V125, P279, DOI 10.1016/S0166-4328(01)00297-2
   Binkofski F, 2004, NEUROLOGY, V63, P1223, DOI 10.1212/01.WNL.0000140468.92212.BE
   Brott T, 1989, STROKE, V20, P864, DOI 10.1161/01.STR.20.7.864
   Buma F, 2010, NEUROREHAB NEURAL RE, V24, P589, DOI 10.1177/1545968310364058
   Burgel U, 2006, NEUROIMAGE, V29, P1092, DOI 10.1016/j.neuroimage.2005.08.040
   Calautti C, 2010, J NEUROL NEUROSUR PS, V81, P788, DOI 10.1136/jnnp.2009.190512
   Carter A, 2012, NEUROIMAGE, V62, P2271, DOI 10.1016/j.neuroimage.2012.02.070
   Carter A, 2012, NEUROREHAB NEURAL RE, V26, P7, DOI 10.1177/1545968311411054
   Catano A, 1996, ELECTROMYOGR MOTOR C, V101, P233, DOI 10.1016/0924-980X(96)95656-8
   Cho S, 2007, NEUROSCI LETT, V426, P123, DOI 10.1016/j.neulet.2007.08.049
   Coynel D, 2010, NEUROIMAGE, V49, P759, DOI 10.1016/j.neuroimage.2009.08.048
   Cunnington R, 2002, NEUROIMAGE, V15, P373, DOI 10.1006/nimg.2001.0976
   Deen B, 2012, NATURE, V491, P0
   Feydy A, 2002, STROKE, V33, P1610, DOI 10.1161/01.STR.0000017100.68294.52
   Grefkes C, 2008, ANN NEUROL, V63, P236, DOI 10.1002/ana.21228
   Grefkes C, 2011, BRAIN, V134, P1264, DOI 10.1093/brain/awr033
   Jaillard A, 2005, BRAIN, V128, P1122, DOI 10.1093/brain/awh456
   Jang S, 2004, NEUROREPORT, V15, P395, DOI 10.1097/00001756-200403010-00002
   Jang S, 2003, NEUROREPORT, V14, P1305, DOI 10.1097/01.wnr.0000078700.79393.09
   Johansen-berg H, 2009, BRAIN STRUCT FUNCT, V213, P499, DOI 10.1007/s00429-009-0220-x
   Jorgensen H, 1995, ARCH PHYS MED REHAB, V76, P406, DOI 10.1016/S0003-9993(95)80568-0
   Kokotilo K, 2009, J NEUROL PHYS THER, V33, P45, DOI 10.1097/NPT.0b013e31819824f0
   Kwon Y, 2011, J REHABIL MED, V43, P430, DOI 10.2340/16501977-0793
   Lindenberg R, 2010, NEUROLOGY, V74, P280, DOI 10.1212/WNL.0b013e3181ccc6d9
   Loubinoux I, 2003, NEUROIMAGE, V20, P2166, DOI 10.1016/j.neuroimage.2003.08.017
   Loubinoux I, 2007, CEREB CORTEX, V17, P2980, DOI 10.1093/cercor/bhm023
   Lu J, 2011, J NEUROSCI, V31, P15065, DOI 10.1523/JNEUROSCI.2364-11.2011
   Lu M, 2012, FRONT HUM NEUROSCI, V6, P0, DOI 10.3389/fnhum.2012.00260
   Marrelec G, 2006, NEUROIMAGE, V32, P228, DOI 10.1016/j.neuroimage.2005.12.057
   Marshall R, 2000, STROKE, V31, P656, DOI 10.1161/01.STR.31.3.656
   Middleton F, 1994, SCIENCE, V266, P458, DOI 10.1126/science.7939688
   Mintzopoulos D, 2009, NEUROIMAGE, V47, P0, DOI 10.1016/j.neuroimage.2009.03.007
   Newton J, 2006, BRAIN, V129, P1844, DOI 10.1093/brain/awl106
   Noskin O, 2008, J NEUROL NEUROSUR PS, V79, P401, DOI 10.1136/jnnp.2007.118463
   Pannek K, 2009, J MAGN RESON IMAGING, V29, P529, DOI 10.1002/jmri.21627
   Pantano P, 1986, BRAIN, V109, P677, DOI 10.1093/brain/109.4.677
   Perlbarg V, 2007, MAGN RESON IMAGING, V25, P35, DOI 10.1016/j.mri.2006.09.042
   Puig J, 2010, AM J NEURORADIOL, V31, P1324, DOI 10.3174/ajnr.A2038
   Radlinska B, 2010, NEUROLOGY, V75, P1048, DOI 10.1212/WNL.0b013e3181f39aa0
   Rehme A, 2013, J PHYSIOL-LONDON, V591, P17, DOI 10.1113/jphysiol.2012.243469
   Rehme A, 2012, NEUROIMAGE, V59, P2771, DOI 10.1016/j.neuroimage.2011.10.023
   Rehme A, 2011, CEREB CORTEX, V21, P756, DOI 10.1093/cercor/bhq140
   Rehme A, 2011, NEUROIMAGE, V55, P1147, DOI 10.1016/j.neuroimage.2011.01.014
   Riley J, 2011, STROKE, V42, P421, DOI 10.1161/STROKEAHA.110.599340
   Schaechter J, 2009, HUM BRAIN MAPP, V30, P3461, DOI 10.1002/hbm.20770
   Seitz R, 2010, NEUROLOGY, V74, P276, DOI 10.1212/WNL.0b013e3181ccc758
   Sharma N, 2009, ANN NEUROL, V66, P604, DOI 10.1002/ana.21810
   Small S, 2002, BRAIN, V125, P1544, DOI 10.1093/brain/awf148
   Stagg C, 2012, BRAIN, V135, P276, DOI 10.1093/brain/awr313
   Sterr A, 2010, NEUROREHAB NEURAL RE, V24, P413, DOI 10.1177/1545968309348310
   Stinear C, 2007, BRAIN, V130, P170, DOI 10.1093/brain/awl333
   Talelli P, 2012, NEUROREHAB NEURAL RE, V26, P976, DOI 10.1177/1545968312437940
   Tombari D, 2004, NEUROIMAGE, V23, P827, DOI 10.1016/j.neuroimage.2004.07.058
   Vargas P, 2013, J MAGN RESON IMAGING, V37, P836, DOI 10.1002/jmri.23870
   Wang L, 2012, HUM BRAIN MAPP, V33, P2941, DOI 10.1002/hbm.21417
   Ward N, 2006, NEUROREHAB NEURAL RE, V20, P398, DOI 10.1177/1545968306286322
   Ward N, 2003, BRAIN, V126, P1430, DOI 10.1093/brain/awg145
   Westlake K, 2011, FRONT SYST NEUROSCI, V5, P0, DOI 10.3389/fnsys.2011.00008
   Zhu L, 2010, STROKE, V41, P910, DOI 10.1161/STROKEAHA.109.577023
NR 60
TC 35
Z9 37
U1 0
U2 15
PU PUBLIC LIBRARY SCIENCE
PI SAN FRANCISCO
PA 1160 BATTERY STREET, STE 100, SAN FRANCISCO, CA 94111 USA
SN 1932-6203
EI 
J9 PLOS ONE
PD SEP 27
PY 2013
VL 8
IS 9
BP 
EP 
DI 10.1371/journal.pone.0073164
PG 11
WC Multidisciplinary Sciences
SC Science & Technology - Other Topics
GA 228WY
UT WOS:000325223900011
PM 24086272
ER

PT J
AU Korner-bitensky, Nicol
AF Korner-bitensky, Nicol
TI When does stroke rehabilitation end?
SO INTERNATIONAL JOURNAL OF STROKE
LA English
DT Article
DE chronic; health service delivery; motor function; poststroke; rehabilitation; therapy
ID constraint-induced movement; randomized controlled-trial; induced therapy; working-memory; brain-injury; intervention; exercise; adult; efficacy; aphasia
AB This article examines key evidence on intervention effectiveness late poststroke; provides discussion on how this evidence impacts stroke rehabilitation at a clinical and national level; and explores strategies that should improve the way in which chronic stroke is addressed internationally.
C1 [Korner-Bitensky, Nicol] McGill Univ, Sch Phys & Occupat Therapy, Fac Med, Montreal, PQ H3G 1Y5, Canada.
   [Korner-Bitensky, Nicol] Ctr Rech Interdisciplinaire Readaptat Montreal Me, Montreal, PQ, Canada.
RP Korner-Bitensky, N (通讯作者)，McGill Univ, Sch Phys & Occupat Therapy, Fac Med, 3630 Promenades Sir William Osler, Montreal, PQ H3G 1Y5, Canada.
EM nicol.korner-bitensky@mcgill.ca
CR Chu K, 2004, ARCH PHYS MED REHAB, V85, P870, DOI 10.1016/j.apmr.2003.11.001
   Cramer S, 2007, STROKE, V38, P2204, DOI 10.1161/STROKEAHA.107.486555
   Dromerick A, 2009, NEUROLOGY, V73, P195, DOI 10.1212/WNL.0b013e3181ab2b27
   Duncan P, 2011, NEW ENGL J MED, V364, P2026, DOI 10.1056/NEJMoa1010790
   Duncan P, 1992, STROKE, V23, P1084, DOI 10.1161/01.STR.23.8.1084
   Elman R, 1999, J SPEECH LANG HEAR R, V42, P411, DOI 10.1044/jslhr.4202.411
   Evans J, 1998, J INT NEUROPSYCH SOC, V4, P399, DOI 10.1017/S1355617798003993
   Fish J, 2008, J NEUROL NEUROSUR PS, V79, P930, DOI 10.1136/jnnp.2007.125203
   Fish J, 2008, J INT NEUROPSYCH SOC, V14, P154, DOI 10.1017/S1355617708080120
   Gauthier L, 2008, STROKE, V39, P1520, DOI 10.1161/STROKEAHA.107.502229
   Henderson C, 2012, DISABIL REHABIL, V85, P14
   Honda T, 1999, TOP STROKE REHABIL, V1, P15
   Kagan A, 2001, J SPEECH LANG HEAR R, V44, P624, DOI 10.1044/1092-4388(2001/051)
   Lee M, 2008, J AM GERIATR SOC, V56, P976, DOI 10.1111/j.1532-5415.2008.01707.x
   Lin K, 2008, ACTA NEUROCHIR SUPPL, V101, P61
   Lin K, 2010, AM J PHYS MED REHAB, V89, P177, DOI 10.1097/PHM.0b013e3181cf1c78
   Lin K, 2009, NEUROREHAB NEURAL RE, V23, P441, DOI 10.1177/1545968308328719
   Lin K, 2009, NEUROREHAB NEURAL RE, V23, P160, DOI 10.1177/1545968308320642
   Lo A, 2010, NEW ENGL J MED, V362, P19
   Man D, 2006, NEUROREHABILITATION, V21, P205
   Mayo N, 1989, AM J PHYS MED REHAB, V68, P139, DOI 10.1097/00002060-198906000-00008
   Myers A, 1996, BONE, V18, P0, DOI 10.1016/8756-3282(95)00384-3
   Page S, 2004, ARCH PHYS MED REHAB, V85, P14, DOI 10.1016/S0003-9993(03)00481-7
   Page S, 2008, PHYS THER, V88, P333, DOI 10.2522/ptj.20060029
   Pang M, 2005, J AM GERIATR SOC, V53, P1667, DOI 10.1111/j.1532-5415.2005.53521.x
   Quaney B, 2009, NEUROREHAB NEURAL RE, V23, P879, DOI 10.1177/1545968309338193
   Rand D, 2009, AM J OCCUP THER, V63, P535, DOI 10.5014/ajot.63.5.535
   Schweizer T, 2008, NEUROREHAB NEURAL RE, V22, P72, DOI 10.1177/1545968307305303
   Smania N, 2012, NEUROREHAB NEURAL RE, V26, P1035, DOI 10.1177/1545968312446003
   Suputtitada A, 2004, JOURNAL OF THE MEDICAL ASSOCIATION OF THAILAND, V87, P1482
   Vallat C, 2005, BRAIN INJURY, V19, P1157, DOI 10.1080/02699050500110595
   Visintin M, 1998, STROKE, V29, P1122, DOI 10.1161/01.STR.29.6.1122
   Westerberg H, 2007, BRAIN INJURY, V21, P21, DOI 10.1080/02699050601148726
   Widenholmqvist L, 1993, SCAND J REHABIL MED, V25, P173
   Wu C, 2011, NEUROREHAB NEURAL RE, V25, P130, DOI 10.1177/1545968310380686
NR 35
TC 13
Z9 15
U1 0
U2 20
PU WILEY-BLACKWELL
PI HOBOKEN
PA 111 RIVER ST, HOBOKEN 07030-5774, NJ USA
SN 1747-4930
EI 
J9 INT J STROKE
PD JAN 15
PY 2013
VL 8
IS 1
BP 8
EP 10
DI 10.1111/j.1747-4949.2012.00963.x
PG 3
WC Clinical Neurology; Peripheral Vascular Disease
SC Neurosciences & Neurology; Cardiovascular System & Cardiology
GA 061YI
UT WOS:000312885800005
PM 23280263
ER

PT J
AU Worthen-chaudhari, Lise
   Whalen, CN
   Swendal, Catherine
   Bockbrader, Marcia
   Haserodt, Sarah
   Smith, Rashana
   Bruce, MK
   Mysiw, WJ
AF Worthen-chaudhari, Lise
   Whalen, Cara
   Swendal, Catherine
   Bockbrader, Marcia
   Haserodt, Sarah
   Smith, Rashana
   Bruce, Michael
   Mysiw, W
TI A feasibility study using interactive graphic art feedback to augment acute neurorehabilitation therapy
SO NEUROREHABILITATION
LA English
DT Article
DE Movement; therapy; patient compliance; neuromuscular diseases; virtual reality; interactive art; biomechanics
ID virtual-reality; explicit information; stroke; rehabilitation; individual; reliability; poststroke; impact; task
AB BACKGROUND: Interactive arts technologies, designed to augment the acute neurorehabilitation provided by expert therapists, may overcome existing barriers of access for patients with low motor and cognitive function. OBJECTIVES: Develop an application prototype to present movement feedback interactively and creatively. Evaluate feasibility of use within acute neurorehabilitation. METHODS: Record demographics and Functional Independent Measure (TM) scores among inpatients who used the technology during physical, occupational or recreational therapy. Record exercises performed with the technology, longest exercise duration performed (calculated from sensor data), user feedback, and therapist responses to a validated technology assessment questionnaire. RESULTS: Inpatients (n = 21) between the ages of 19 and 86 (mean 57 +/- 18; 12 male/ 9 female) receiving treatment for motor deficits associated with neuropathology used the application in conjunction with occupational, recreational, or physical therapy during 1 to 7 sessions. Patients classified on the Functional Independence Measure (TM) as requiring 75%+ assistance for cognitive and motor function were able to use the interactive application. CONCLUSIONS: Customized interactive arts applications are appropriate for further study as a therapeutic modality. In addition to providing interactivity to individuals with low motor function, interactive arts applications might serve to augment activity-based medicine among inpatients with low problem-solving and memory function.
C1 [Worthen-Chaudhari, Lise; Swendal, Catherine; Bockbrader, Marcia; Smith, Rashana; Mysiw, W. Jerry] Ohio State Univ, Dept Phys Med & Rehabil, Columbus, OH 43210 USA.
   [Whalen, Cara N.] Ohio State Univ, Sch Hlth & Rehabil Sci, Columbus, OH 43210 USA.
   [Haserodt, Sarah] Ohio State Univ, Sch Med, Columbus, OH 43210 USA.
   [Bruce, Michael Kelly] Ohio State Univ, Dept Dance, Columbus, OH 43210 USA.
RP Worthen-Chaudhari, L (通讯作者)，Ohio State Univ, Dept Phys Med & Rehabil, Columbus, OH 43210 USA.
EM lise.worthen-chaudhari@osumc.edu
FU Ohio State University Alumni Grants for Graduate Research and Scholarship; Department of Dance Vera J. Blaine Special Projects Fund; Medical Alumni Society; College of Medicine Bennett Scholarship
CR Boyd L, 2004, NEUROREHAB NEURAL RE, V18, P134, DOI 10.1177/0888439004269072
   Boyd L, 2004, LEARN MEMORY, V11, P388, DOI 10.1101/lm.80104
   Boyd L, 2003, PHYS THER, V83, P976, DOI 10.1093/ptj/83.11.976
   Boyd L, 2001, NEUROSCI LETT, V298, P65, DOI 10.1016/S0304-3940(00)01734-1
   Boyd L, 2006, J NEUROL PHYS THER, V30, P46
   Boyd L, 2007, NEUROREHAB NEURAL RE, V21, P444, DOI 10.1177/1545968307300438
   Brewer B, 2007, TOP STROKE REHABIL, V14, P22, DOI 10.1310/tsr1406-22
   Celinder D, 2012, SCAND J OCCUP THER, V19, P457, DOI 10.3109/11038128.2012.655307
   Csikszentmihalyi M, 1991, FLOW PSYCHOL OPTIMAL, V0, P0
   Dodds T, 1993, ARCH PHYS MED REHAB, V74, P531, DOI 10.1016/0003-9993(93)90119-U
   Flynn S, 2007, J NEUROL PHYS THER, V31, P180, DOI 10.1097/NPT.0b013e31815d00d5
   Hamilton B, 1994, SCAND J REHABIL MED, V26, P115
   Hobart J, 2001, NEUROLOGY, V57, P639, DOI 10.1212/WNL.57.4.639
   Joo L, 2010, J REHABIL MED, V42, P437, DOI 10.2340/16501977-0528
   Lozano-hemmer R, 2008, PULSE PARK RECREATIO, V0, P0
   Mcnevins N, 2000, PHYS THERAPY, V0, P0
   Meehan S, 2011, HUM BRAIN MAPP, V32, P290, DOI 10.1002/hbm.21019
   Merians A, 2002, PHYS THER, V82, P898, DOI 10.1093/ptj/82.9.898
   Mirelman A, 2010, GAIT POSTURE, V31, P433, DOI 10.1016/j.gaitpost.2010.01.016
   Mouawad M, 2011, J REHABIL MED, V43, P527, DOI 10.2340/16501977-0816
   Orrell A, 2009, NEUROREHAB NEURAL RE, V23, P177, DOI 10.1177/1545968308317752
   Orrell A, 2006, PHYS THER, V86, P369, DOI 10.1093/ptj/86.3.369
   Oshlyansky L, 2007, VALIDATING UNIFIED T, V15, P0
   Rosenburg H, 1952, ART NEWS, V0, P0
   Saposnik G, 2011, STROKE, V42, P1380, DOI 10.1161/STROKEAHA.110.605451
   Siengsuhon C, 2008, TOP STROKE REHABIL, V15, P1, DOI 10.1310/tsr1501-1
   Stineman M, 1996, ARCH PHYS MED REHAB, V77, P1101, DOI 10.1016/S0003-9993(96)90130-6
   Van VP, 2006, DISABIL REHABIL, V28, P831, DOI 10.1080/09638280500534937
   Venkatesh V, 2003, MIS QUART, V27, P425, DOI 10.2307/30036540
   Vidoni ED, 2007, J NEUROL PHYS THER, V31, P145
   Yang Y, 2008, GAIT POSTURE, V28, P201, DOI 10.1016/j.gaitpost.2007.11.007
   You S, 2005, STROKE, V36, P1166, DOI 10.1161/01.STR.0000162715.43417.91
NR 32
TC 9
Z9 9
U1 2
U2 19
PU IOS PRESS
PI AMSTERDAM
PA NIEUWE HEMWEG 6B, 1013 BG AMSTERDAM, NETHERLANDS
SN 1053-8135
EI 
J9 NEUROREHABILITATION
PD JUN 15
PY 2013
VL 33
IS 3
BP 481
EP 490
DI 10.3233/NRE-130981
PG 10
WC Clinical Neurology; Rehabilitation
SC Neurosciences & Neurology; Rehabilitation
GA 252DY
UT WOS:000326986400015
PM 23949079
ER

PT J
AU Yue, Shujin
   Jiang, Xiaolian
   Wong, Thomas
AF Yue, Shujin
   Jiang, Xiaolian
   Wong, Thomas
TI Effects of a nurse-led acupressure programme for stroke patients in China
SO JOURNAL OF CLINICAL NURSING
LA English
DT Article
DE activities of daily living; acupressure; motor function; stroke
ID motor recovery
AB Aim and objective. To examine the effects of a nurse-led acupressure programme on the recovery of motor function and daily activities of stroke patients. Background. Stroke is one of the main causes of death and permanent physical disability in the world. The traditional Chinese medicine (TCM) is widely used for the treatment and rehabilitation of people with stroke in China. Physiotherapy or occupational therapy cannot be performed several times a day. Therefore, researchers and healthcare providers have been seeking effective and efficient alternative strategies for the rehabilitation of stroke patients. Acupressure, non-invasive and widely accessible to any healthcare professionals, is one of the promising alternatives. Methods. Seventy-eight stroke patients were recruited and randomly assigned into an intervention or control group, with 39 patients in each. The intervention group received acupressure plus routine care, while the control group received only routine care only. The acupressure treatment was carried out by nurses. Patient's activities of daily living (ADL) and motor function from both groups were evaluated at the point of recruitment, and at the end of the first and third month after stroke. Results. The ADL and the Fugl-Meyer motor scores in the intervention group were significantly higher than those in the control group at the end of the third month (p<0 center dot 05). Conclusion. Nurse-led acupressure programme had positive effects on the recovery of motor function and daily activities of stroke patients. Our study suggests that nurse-led acupressure programmes play an important role in the recovery of stroke patients. Relevance to clinical practice. Healthcare providers need to think about alternative care methods including acupressure for the rehabilitation of stroke patients. Acupressure is one of the promising alternatives nursing intervention for stroke patients in practice.
C1 [Yue, Shujin; Jiang, Xiaolian] Sichuan Univ, West China Sch Nursing, West China Hosp, Chengdu 610041, Sichuan Provinc, Peoples R China.
   [Wong, Thomas] Tung Wah Coll, Hong Kong, Hong Kong, Peoples R China.
RP Jiang, XL (通讯作者)，Sichuan Univ, West China Sch Nursing, West China Hosp, 37 Guoxue Xiang St, Chengdu 610041, Sichuan Provinc, Peoples R China.
EM jiang_xiaolian@126.com
CR Bakas T, 2002, J NEUROSCI NURS, V34, P242
   Burton C, 2009, INT J NURS STUD, V46, P86, DOI 10.1016/j.ijnurstu.2008.08.001
   *chinaassociationofchinesemedicine , 2006, ROUT TECHN OP REG NU, V0, P49
   Cho Y, 2004, J NURS RES, V12, P51
   Dale R, 1997, ALTERNATIVE COMPLEME, V3, P125
   Davidson I, 2005, CLIN REHABIL, V19, P126, DOI 10.1191/0269215505cr841oa
   Torres-arreola L, 2009, J CLIN NURS, V18, P2993, DOI 10.1111/j.1365-2702.2009.02862.x
   Dold C, 1998, DISCOVER, V19, P59
   Duncan P, 1992, STROKE, V23, P1084, DOI 10.1161/01.STR.23.8.1084
   Fuglmeyer A, 1975, SCAND J REHABIL MED, V7, P13
   Gladstone D, 2002, NEUROREHAB NEURAL RE, V16, P232, DOI 10.1177/154596802401105171
   Goodman GM, 2008, J MED BIOGR, V16, P127, DOI 10.1258/jmb.2006.006064
   Griffiths S, 2009, PERSPECT PUBLIC HEALTH, V129, P64
   Hagell P, 1999, J NEUROSCI NURS, V31, P110
   Hao Y, 2010, FUNDAMENTALS TRADITI, V0, P29
   Juby L, 1996, CEREBROVASC DIS, V6, P106, DOI 10.1159/000108005
   Junhua Z, 2009, STROKE, V40, P2797, DOI 10.1161/STROKEAHA.109.555227
   Kang H, 2009, J CLIN NURS, V18, P2145, DOI 10.1111/j.1365-2702.2008.02522.x
   Kirkevold M, 2010, J ADV NURSING SCI, V33, P27
   Lam T, 2001, J EPIDEMIOL COMMUN H, V55, P762, DOI 10.1136/jech.55.10.762
   Liu M, 2007, LANCET NEUROL, V6, P456, DOI 10.1016/S1474-4422(07)70004-2
   Mackay J, 2004, ATLAS HEAT DIS STROK, V0, P0
   Maxwell J, 1997, RN, V60, P53
   Paci M, 2003, J REHABIL MED, V35, P2, DOI 10.1080/16501970306106
   Perry L, 2004, NURSING STANDARD, V19, P3
   Roderick P, 1993, CLIN REHABIL, V7, P63
   Shin Y, 2004, CANCER NURS, V27, P267, DOI 10.1097/00002820-200407000-00002
   Windle PE, 2001, J PERIANESTH NURS, V16, P158, DOI 10.1053/jpan.2001.24040
   *worldhealthorganization , 2002, COMM LANG FUNCT DIS, V0, P0
   *worldhealthorganization , 2007, ICF CY INT CLASS FUN, V0, P0
   Yi W, 2006, ZHONGGUO ZHONG XI YI JIE HE ZA ZHI, V26, P710
NR 31
TC 5
Z9 5
U1 0
U2 29
PU WILEY
PI HOBOKEN
PA 111 RIVER ST, HOBOKEN 07030-5774, NJ USA
SN 0962-1067
EI 
J9 J CLIN NURS
PD APR 15
PY 2013
VL 22
IS 7-8
BP 1182
EP 1188
DI 10.1111/j.1365-2702.2012.04127.x
PG 7
WC Nursing
SC Nursing
GA 106MQ
UT WOS:000316148500029
PM 22805254
ER

PT J
AU Saito, Hisayasu
   Magota, Keiichi
   Zhao, Songji
   Kubo, Naoki
   Kuge, Yuji
   Shichinohe, Hideo
   Houkin, Kiyohiro
   Tamaki, Nagara
   Kuroda, Satoshi
AF Saito, Hisayasu
   Magota, Keiichi
   Zhao, Songji
   Kubo, Naoki
   Kuge, Yuji
   Shichinohe, Hideo
   Houkin, Kiyohiro
   Tamaki, Nagara
   Kuroda, Satoshi
TI I-123-Iomazenil Single Photon Emission Computed Tomography Visualizes Recovery of Neuronal Integrity by Bone Marrow Stromal Cell Therapy in Rat Infarct Brain
SO STROKE
LA English
DT Article
DE cerebral infarction; iomazenil; mesenchymal stromal cells; tissue therapy; tomography, emission-computed, single-photon
ID focal cerebral-ischemia; iodine-123-iomazenil spect; functional recovery; nervous-system; acid receptor; transplantation; model; stroke; neurogenesis; iomazenil
AB Background and Purpose This study was aimed to assess whether I-123-iomazenil (IMZ) single photon emission computed tomography can serially monitor the effects of bone marrow stromal cell (BMSC) transplantation on neuronal integrity in infarct brain of rats. Methods The BMSCs were harvested from green fluorescent protein-transgenic rats and were cultured. The rats were subjected to permanent middle cerebral artery occlusion. Their motor function was serially quantified throughout the experiments. The BMSCs or vehicle was stereotactically transplanted into the ipsilateral striatum at 7 days after the insult. Using small-animal single photon emission computed tomography/computed tomography apparatus, the I-123-IMZ uptake was serially measured at 6 and 35 days after the insult. Finally, fluorescence immunohistochemistry was performed to evaluate the distribution of engrafted cells and their phenotypes. Results The distribution of I-123-IMZ was markedly decreased in the ipsilateral neocortex at 6 days postischemia. The vehicle-transplanted animals did not show a significant change at 35 days postischemia. However, BMSC transplantation significantly improved the distribution of I-123-IMZ in the peri-infarct neocortex as well as motor function. The engrafted BMSCs were densely distributed around cerebral infarct, and some of them expressed neuronal nuclear antigen and -aminobutyric acid type-A receptor. Conclusions The present findings strongly suggest that the BMSCs may enhance functional recovery by improving the neuronal integrity in the peri-infarct area, when directly transplanted into the infarct brain at clinically relevant timing. I-123-IMZ single photon emission computed tomography may be a promising modality to scientifically prove the beneficial effects of BMSC transplantation on the host brain in clinical situation.
C1 [Saito, Hisayasu; Shichinohe, Hideo; Houkin, Kiyohiro; Kuroda, Satoshi] Hokkaido Univ, Grad Sch Med, Dept Neurosurg, Sapporo, Hokkaido, Japan.
   [Magota, Keiichi; Tamaki, Nagara] Hokkaido Univ, Dept Nucl Med, Grad Sch Med, Sapporo, Hokkaido, Japan.
   [Zhao, Songji] Hokkaido Univ, Dept Tracer Kinet & Bioanal, Grad Sch Med, Sapporo, Hokkaido, Japan.
   [Kubo, Naoki; Kuge, Yuji] Hokkaido Univ, Cent Inst Isotope Sci, Sapporo, Hokkaido, Japan.
   [Kuroda, Satoshi] Toyama Univ, Grad Sch Med & Pharmaceut Sci, Dept Neurosurg, Toyama 9300194, Japan.
RP Kuroda, S (通讯作者)，Toyama Univ, Grad Sch Med & Pharmaceut Sci, Dept Neurosurg, 2630 Sugitani, Toyama 9300194, Japan.
EM skuroda@med.u-toyama.ac.jp
FU Ministry of Education, Science and Culture of Japan [23390342]; Ministry of Education, Culture, Sports, Science and Technology; Japanese Government
CR Abe K, 2012, J CEREBR BLOOD F MET, V32, P1317, DOI 10.1038/jcbfm.2011.187
   Fukumoto D, 2011, SYNAPSE, V65, P207, DOI 10.1002/syn.20836
   Hatazawa J, 1995, J NUCL MED, V36, P2154
   Hokari M, 2008, J NEUROSCI RES, V86, P1024, DOI 10.1002/jnr.21572
   Ito M, 2012, NEUROPATHOLOGY, V32, P522, DOI 10.1111/j.1440-1789.2011.01291.x
   Ito M, 2011, TRANSL STROKE RES, V2, P294, DOI 10.1007/s12975-011-0098-9
   Kaji T, 2004, EUR J NUCL MED MOL I, V31, P64, DOI 10.1007/s00259-003-1319-6
   Kawabori M, 2012, NEUROPATHOLOGY, V32, P217, DOI 10.1111/j.1440-1789.2011.01260.x
   Kuge Y, 2003, J NUCL MED, V44, P1168
   Lee J, 2004, BRAIN RES PROTOC, V14, P37, DOI 10.1016/j.brainresprot.2004.09.004
   Lee J, 2010, STEM CELLS, V28, P1099, DOI 10.1002/stem.430
   Magota K, 2011, EUR J NUCL MED MOL I, V38, P742, DOI 10.1007/s00259-010-1683-y
   Maltman D, 2011, NEUROCHEM INT, V59, P347, DOI 10.1016/j.neuint.2011.06.008
   Miyamoto M, 2013, J NUCL MED, V54, P145, DOI 10.2967/jnumed.112.109017
   Mori K, 2005, J CEREBR BLOOD F MET, V25, P887, DOI 10.1038/sj.jcbfm.9600083
   Nakagawara J, 1997, STROKE, V28, P124, DOI 10.1161/01.STR.28.1.124
   Otero L, 2012, CYTOTHERAPY, V14, P34, DOI 10.3109/14653249.2011.608349
   Prockop D, 1997, SCIENCE, V276, P71, DOI 10.1126/science.276.5309.71
   Prohovnik I, 1998, J NUCL MED, V39, P927
   Saur D, 2006, STROKE, V37, P2713, DOI 10.1161/01.STR.0000244827.36393.8f
   Savitz S, 2007, ANN NEUROL, V61, P396, DOI 10.1002/ana.21127
   Savitz S, 2011, STROKE, V42, P825, DOI 10.1161/STROKEAHA.110.601914
   Shichinohe H, 2006, J NUCL MED, V47, P486
   Sugiyama T, 2011, NEUROSURGERY, V68, P1733, DOI 10.1227/NEU.0b013e31820edd63
   Umeoka S, 2007, J NEUROSURG, V107, P352, DOI 10.3171/JNS-07/08/0352
   Yano S, 2006, J NEUROTRAUM, V23, P1682, DOI 10.1089/neu.2006.23.1682
NR 26
TC 12
Z9 13
U1 0
U2 1
PU LIPPINCOTT WILLIAMS & WILKINS
PI PHILADELPHIA
PA 530 WALNUT ST, PHILADELPHIA, PA 19106-3621 USA
SN 0039-2499
EI 
J9 STROKE
PD OCT 15
PY 2013
VL 44
IS 10
BP 2869
EP 2874
DI 10.1161/STROKEAHA.113.001612
PG 6
WC Clinical Neurology; Peripheral Vascular Disease
SC Neurosciences & Neurology; Cardiovascular System & Cardiology
GA 223TC
UT WOS:000324831900046
PM 23881961
ER

PT J
AU Devos, Hannes
   Vandenberghe, Wim
   Tant, Mark
   Akinwuntan, AE
   De weerdt, Willy
   Nieuwboer, Alice
   Uc, EY
AF Devos, Hannes
   Vandenberghe, Wim
   Tant, Mark
   Akinwuntan, Abiodun
   De weerdt, Willy
   Nieuwboer, Alice
   Uc, Ergun
TI Driving and Off-Road Impairments Underlying Failure on Road Testing in Parkinson's Disease
SO MOVEMENT DISORDERS
LA English
DT Article
DE Parkinson's disease; automobile driving; cognitive assessment; visual acuity; postural instability and gait disorders
ID people; performance; driver; dementia; fitness; ability; determinant; stroke; scale; rule
AB Parkinson's disease (PD) affects driving ability. We aimed to determine the most critical impairments in specific road skills and in clinical characteristics leading to failure on a road test in PD. In this cross-sectional study, certified driving assessment experts evaluated specific driving skills in 104 active, licensed drivers with PD using a standardized, on-road checklist and issued a global decision of pass/fail. Participants also completed an off-road evaluation assessing demographic features, disease characteristics, motor function, vision, and cognition. The most important driving skills and off-road predictors of the pass/fail outcome were identified using multivariate stepwise regression analyses. Eighty-six (65%) passed and 36 (35%) failed the on-road driving evaluation. Persons who failed performed worse on all on-road items. When adjusted for age and gender, poor performances on lateral positioning at low speed, speed adaptations at high speed, and left turning maneuvers yielded the best model that determined the pass/fail decision (R-2=0.56). The fail group performed poorer on all motor, visual, and cognitive tests. Measures of visual scanning, motor severity, PD subtype, visual acuity, executive functions, and divided attention were independent predictors of pass/fail decisions in the multivariate model (R-2=0.60). Our study demonstrated that failure on a road test in PD is determined by impairments in specific driving skills and associated with deficits in motor, visual, executive, and visuospatial functions. These findings point to specific driving and off-road impairments that can be targeted in multimodal rehabilitation programs for drivers with PD. (c) 2013 International Parkinson and Movement Disorder Society
C1 [Devos, Hannes; De Weerdt, Willy; Nieuwboer, Alice] Univ Louvain, Katholieke Univ KU Leuven, Dept Rehabil Sci, Louvain, Belgium.
   [Devos, Hannes] Univ Iowa, Iowa City, IA USA.
   [Devos, Hannes; Akinwuntan, Abiodun E.] Georgia Regents Univ, Dept Phys Therapy, Augusta, GA 30912 USA.
   [Vandenberghe, Wim] Katholieke Univ Leuven Hosp, Dept Neurol, Louvain, Belgium.
   [Vandenberghe, Wim] Univ Louvain, Dept Neurosci, Katholieke Univ KU Leuven, Louvain, Belgium.
   [Tant, Mark] Belgian Rd Safety Inst, Ctr Evaluat Fitness Drive CARA, Brussels, Belgium.
   [Uc, Ergun Y.] Univ Iowa, Dept Neurol, Iowa City, IA 52242 USA.
   [Uc, Ergun Y.] Vet Affairs Med Ctr, Neurol Serv, Iowa City, IA 52242 USA.
RP Devos, H (通讯作者)，Georgia Regents Univ, Coll Allied Hlth Sci, Dept Phys Therapy, 1120 15th St,EC-1304, Augusta, GA 30912 USA.
EM hdevos@gru.edu
FU Department of Rehabilitation Sciences of KU Leuven; CARA, Belgian Road Safety Institute; NATIONAL INSTITUTE OF NEUROLOGICAL DISORDERS AND STROKE [R01NS044930] Funding Source: NIH RePORTER
CR Akinwuntan A, 2005, ARCH PHYS MED REHAB, V86, P421, DOI 10.1016/j.apmr.2004.04.047
   Ball K, 1990, DEV ATTENTION RES TH, V0, PP489, DOI 10.1016/S0166-4115(08)60472-0
   Belsey D, 1980, REGRESSION DIAGNOSTI, V0, P0
   Bendel R, 1977, J AM STAT ASSOC, V72, P46, DOI 10.2307/2286904
   Brookhuis K, 2003, ERGONOMICS, V46, P433, DOI 10.1080/001401302/1000039556
   Chapman P, 1998, EYE GUID READ SCENE, V17, P369
   Classen S, 2011, AM J OCCUP THER, V65, P579, DOI 10.5014/ajot.2011.001073
   Cordell R, 2008, MOVEMENT DISORD, V23, P1217, DOI 10.1002/mds.21762
   Crizzle A, 2012, NEUROLOGY, V79, P2067, DOI 10.1212/WNL.0b013e3182749e95
   Deuschl G, 2006, NEW ENGL J MED, V355, P896, DOI 10.1056/NEJMoa060281
   Devos H, 2007, NEUROLOGY, V69, P1434, DOI 10.1212/01.wnl.0000277640.58685.fc
   Devos H, 2013, MOVEMENT DISORD, V28, P671, DOI 10.1002/mds.25387
   Devos H, 2012, NEUROLOGY, V79, P1975, DOI 10.1212/WNL.0b013e3182735d11
   Devos H, 2009, NEUROREHAB NEURAL RE, V23, P699, DOI 10.1177/1545968309334208
   Goetz C, 2003, MOVEMENT DISORD, V18, P738, DOI 10.1002/mds.10473
   Grace J, 2005, J INT NEUROPSYCH SOC, V11, P766, DOI 10.1017/S135561770505848
   Hakamiesblomqvist L, 1994, ACCIDENT ANAL PREV, V26, P107, DOI 10.1016/0001-4575(94)90073-6
   Heikkila V, 1998, J NEUROL NEUROSUR PS, V64, P325, DOI 10.1136/jnnp.64.3.325
   Iverson D, 2010, NEUROLOGY, V74, P1316, DOI 10.1212/WNL.0b013e3181da3b0f
   Jankovic J, 1990, NEUROLOGY, V40, P1529, DOI 10.1212/WNL.40.10.1529
   Johns M, 1991, SLEEP, V14, P540, DOI 10.1093/sleep/14.6.540
   Kudlicka A, 2011, MOVEMENT DISORD, V26, P2305, DOI 10.1002/mds.23868
   Madeley P, 1990, J NEUROL NEUROSUR PS, V53, P580, DOI 10.1136/jnnp.53.7.580
   Michon J, 1989, ACCIDENT ANAL PREV, V21, P341, DOI 10.1016/0001-4575(89)90025-0
   Morris J, 1993, NEUROLOGY, V43, P2412, DOI 10.1212/WNL.43.11.2412-a
   Muslimovic D, 2008, NEUROLOGY, V70, P2241, DOI 10.1212/01.wnl.0000313835.33830.80
   Pelli D, 1988, CLIN VISION SCI, V2, P187
   Rey A, 1941, ARCH PSYCHOL, V28, P215
   Sloan L, 1951, AMA ARCH OPHTHALMOL, V45, P704, DOI 10.1001/archopht.1951.01700010719013
   Stolwyk R, 2006, J CLIN EXP NEUROPSYC, V28, P898, DOI 10.1080/13803390591000909
   Uc E, 2006, NEUROLOGY, V67, P1774, DOI 10.1212/01.wnl.0000245086.32787.61
   Uc E, 2009, NEUROLOGY, V73, P2112, DOI 10.1212/WNL.0b013e3181c67b77
   Uc E, 2009, NEUROLOGY, V73, P1103, DOI 10.1212/WNL.0b013e3181bacf6e
   Uc E, 2011, PROC INT DRIV SYMP HUM FACTORS DRIV ASSESS TRAIN VEH DES, V2011, P248
   Uc E, 2006, ANN NEUROL, V60, P407, DOI 10.1002/ana.20958
   Uc E, 2007, BRAIN, V130, P2433, DOI 10.1093/brain/awm178
   Uc E, 2005, NEUROLOGY, V65, P1907, DOI 10.1212/01.wnl.0000191565.11065.11
   Uitti R, 2009, PARKISONISM RELAT S3, V15, P122, DOI 10.1016/S1353-8020(09)707097-7
   Van ZAH, 1981, REACTION TIME ATTENT, V0, P0
   Zimmermann P, 2002, APPLIED NEUROPSYCHOLOGY OF ATTENTION: THEORY DIAGNOSIS AND REHABILITATION, V0, P110
NR 40
TC 27
Z9 27
U1 0
U2 11
PU WILEY-BLACKWELL
PI HOBOKEN
PA 111 RIVER ST, HOBOKEN 07030-5774, NJ USA
SN 0885-3185
EI 
J9 MOVEMENT DISORD
PD DEC 15
PY 2013
VL 28
IS 14
BP 1949
EP 1956
DI 10.1002/mds.25701
PG 8
WC Clinical Neurology
SC Neurosciences & Neurology
GA 264TB
UT WOS:000327902400012
PM 24166984
ER

PT J
AU Kim, EH
   Lee, Jun
   Jang, SH
AF Kim, Eun
   Lee, Jun
   Jang, Sung
TI Motor outcome prediction using diffusion tensor tractography of the corticospinal tract in large middle cerebral artery territory infarct
SO NEUROREHABILITATION
LA English
DT Article
DE Cerebral infarct; middle cerebral artery; motor function; diffusion tensor imaging; corticospinal tract
ID mr tractography; ischemic-stroke; brain; prognosis; recovery; degeneration; location; size
AB BACKGROUND: Middle cerebral artery (MCA) territory infarct is the most common type of cerebral vascular territory infarct. Accurate prediction of motor outcome is important for stroke rehabilitation. OBJECTIVES: We conducted an investigation of prognostic factors of motor outcome in patients with a large MCAterritory infarction, using diffusion tensor tractography (DTT) of the corticospinal tract (CST). METHODS: A total of 37 consecutive hemiparetic patients with a large MCA territory infarct were recruited for this study; DTT was performed within 5-30 days after onset. Patients were classified into three groups according to DTT findings: in group A -CST integrity was preserved around infarct regions, in group B - CSTs were discontinuous, and, in group C - the upper ends of CSTs did not reach infarcted regions. Fractional anisotropy (FA) ratio of the affected CST (versus the unaffected ipsilateral CST) was calculated, and evaluation of motor function was performed using the Motricity Index (MI), modified Brunnstrom classification (MBC) score, and the functional ambulation category (FAC) score at onset and at six months after onset. RESULTS: Significantly greater changes in motor function (MI, MBC, and FAC) were observed between onset and six months post-onset in group A, compared with groups B and C (p < 0.05). However, no significant difference was observed between groups B and C (p > 0.05). FA ratios showed positive correlation with six-month MIs, and scores for MBC and FAC (p < 0.05). CONCLUSIONS: Results of this study demonstrate the usefulness of early DTT findings of CSTs for prediction of motor outcome in patients with a large MCA territory infarct.
C1 [Kim, Eun Hyuk; Jang, Sung Ho] Yeungnam Univ, Dept Phys Med & Rehabil, Coll Med, Taegu 705717, South Korea.
   [Lee, Jun] Yeungnam Univ, Dept Neurol, Coll Med, Taegu 705717, South Korea.
RP Jang, SH (通讯作者)，Yeungnam Univ, Dept Phys Med & Rehabil, Coll Med, 317-1 Daemyungdong, Taegu 705717, South Korea.
EM strokerehab@hanmail.net
FU Basic Science Research Program through the National Research Foundation of Korea (NRF); Ministry of Education, Science and Technology [2012R1A1A4A01001873]
CR Balaban B, 2011, NEUROSCI LETT, V498, P204, DOI 10.1016/j.neulet.2011.05.009
   Bang O, 2005, J NEUROL NEUROSUR PS, V76, P1222, DOI 10.1136/jnnp.2004.059998
   Brunnstrom S, 1966, PHYS THER, V46, P357
   Chen C, 2000, ARCH PHYS MED REHAB, V81, P447, DOI 10.1053/mr.2000.3837
   Cho S, 2007, NEUROSCI LETT, V426, P123, DOI 10.1016/j.neulet.2007.08.049
   Cunha I, 2002, AM J PHYS MED REHAB, V81, P848, DOI 10.1097/00002060-200211000-00008
   Davidoff R, 1990, NEUROLOGY, V40, P332
   Demeurisse G, 1980, EUR NEUROL, V19, P382, DOI 10.1159/000115178
   Hacke W, 1996, ARCH NEUROL-CHICAGO, V53, P309, DOI 10.1001/archneur.1996.00550040037012
   Heinsius T, 1998, NEUROLOGY, V50, P341, DOI 10.1212/WNL.50.2.341
   Jang S, 2008, ANN NEUROL, V64, P460, DOI 10.1002/ana.21444
   Jang S, 2011, YONSEI MED J, V52, P553, DOI 10.3349/ymj.2011.52.4.553
   Jang S, 2010, NEUROREHABILITATION, V27, P367, DOI 10.3233/NRE-2010-0621
   Kim D, 2007, NEUROREHABILITATION, V22, P273
   Konishi J, 2005, NEUROLOGY, V64, P108, DOI 10.1212/01.WNL.0000148477.65273.0C
   Krieger D, 1999, STROKE, V30, P287, DOI 10.1161/01.STR.30.2.287
   Kunimatsu A, 2004, MAGN RESON MED SCI, V3, P11, DOI 10.2463/mrms.3.11
   Kwon Y, 2011, J REHABIL MED, V43, P430, DOI 10.2340/16501977-0793
   Lai C, 2007, BRIT J RADIOL, V80, P782, DOI 10.1259/bjr/99366083
   Liu X, 2012, EUR J RADIOL, V81, P292, DOI 10.1016/j.ejrad.2010.12.053
   Mills V, 1983, PHYS THER, V63, P481, DOI 10.1093/ptj/63.4.481
   Mori S, 1999, ANN NEUROL, V45, P265, DOI 10.1002/1531-8249(199902)45:2<265::AID-ANA21>3.0.CO;2-3
   Nascimbeni A, 2006, FUNCT NEUROL, V21, P199
   Nelles M, 2008, AM J NEURORADIOL, V29, P488, DOI 10.3174/ajnr.A0855
   Ng Y, 2007, STROKE, V38, P2309, DOI 10.1161/STROKEAHA.106.475483
   Ohara T, 2010, J NEUROL SCI, V293, P87, DOI 10.1016/j.jns.2010.02.027
   Puig J, 2011, AM J NEURORADIOL, V32, P857, DOI 10.3174/ajnr.A2400
   Puig J, 2010, AM J NEURORADIOL, V31, P1324, DOI 10.3174/ajnr.A2038
   Pullicino P, 1997, NEUROLOGY, V49, P1090, DOI 10.1212/WNL.49.4.1090
   Saunders D, 1995, STROKE, V26, P2272, DOI 10.1161/01.STR.26.12.2272
   Schiemanck S, 2006, STROKE, V37, P1050, DOI 10.1161/01.STR.0000206462.09410.6f
   Schiemanck S, 2005, RESTOR NEUROL NEUROS, V23, P257
   Singer O, 2005, STROKE, V36, P773, DOI 10.1161/01.STR.0000157591.61322.df
   Wartenberg K, 2012, CURR OPIN CRIT CARE, V18, P152, DOI 10.1097/MCC.0b013e32835075c5
   Wijdicks E, 1998, MAYO CLIN PROC, V73, P829, DOI 10.4065/73.9.829
   Yamada K, 2009, MAGN RESON MED SCI, V8, P165, DOI 10.2463/mrms.8.165
   Zhu L, 2010, STROKE, V41, P910, DOI 10.1161/STROKEAHA.109.577023
NR 37
TC 16
Z9 18
U1 0
U2 5
PU IOS PRESS
PI AMSTERDAM
PA NIEUWE HEMWEG 6B, 1013 BG AMSTERDAM, NETHERLANDS
SN 1053-8135
EI 
J9 NEUROREHABILITATION
PD JUN 15
PY 2013
VL 32
IS 3
BP 583
EP 590
DI 10.3233/NRE-130880
PG 8
WC Clinical Neurology; Rehabilitation
SC Neurosciences & Neurology; Rehabilitation
GA 135DM
UT WOS:000318266200016
PM 23648612
ER

PT J
AU Wu, Ching-yi
   Yang, Chieh-ling
   Chen, Ming-de
   Lin, Keh-chung
   Wu, Li-ling
AF Wu, Ching-yi
   Yang, Chieh-ling
   Chen, Ming-de
   Lin, Keh-chung
   Wu, Li-ling
TI Unilateral versus bilateral robot-assisted rehabilitation on arm-trunk control and functions post stroke: a randomized controlled trial
SO JOURNAL OF NEUROENGINEERING AND REHABILITATION
LA English
DT Article
DE Cerebrovascular accident; Rehabilitation; Robot; Kinematics; Motor control; Trunk compensation; Activities of daily living
ID induced movement therapy; upper-extremity performance; constraint-induced therapy; upper-limb; motor function; recovery; reliability; mechanism; intensity; abilhand
AB Background: Although the effects of robot-assisted arm training after stroke are promising, the relative effects of unilateral (URT) vs. bilateral (BRT) robot-assisted arm training remain uncertain. This study compared the effects of URT vs. BRT on upper extremity (UE) control, trunk compensation, and function in patients with chronic stroke. Method: This was a single-blinded, randomized controlled trial. The intervention was implemented at 4 hospitals. Fifty-three patients with stroke were randomly assigned to URT, BRT, or control treatment (CT). Each group received UE training for 90 to 105 min/day, 5 days/week, for 4 weeks. The kinematic variables for arm motor control and trunk compensation included normalized movement time, normalized movement units, and the arm-trunk contribution slope in unilateral and bilateral tasks. Motor function and daily function were measured by the Wolf Motor Function Test (WMFT), Motor Activity Log (MAL), and ABILHAND Questionnaire. Results: The BRT and CT groups elicited significantly larger slope values (i.e., less trunk compensation) at the start of bilateral reaching than the URT group. URT led to significantly better effects on WMFT-Time than BRT. Differences in arm control kinematics and performance on the MAL and ABILHAND among the 3 groups were not significant. Conclusions: BRT and URT resulted in differential improvements in specific UE/trunk performance in patients with stroke. BRT elicited larger benefits than URT on reducing compensatory trunk movements at the beginning of reaching. In contrast, URT produced better improvements in UE temporal efficiency. These relative effects on movement kinematics, however, did not translate into differential benefits in daily functions.
C1 [Wu, Ching-yi; Yang, Chieh-ling] Chang Gung Univ, Coll Med, Dept Occupat Therapy, Tao Yuan, Taiwan.
   [Wu, Ching-yi; Yang, Chieh-ling] Chang Gung Univ, Coll Med, Grad Inst Behav Sci, Tao Yuan, Taiwan.
   [Wu, Ching-yi] Chang Gung Univ, Hlth Ageing Res Ctr, Tao Yuan, Taiwan.
   [Chen, Ming-de] Kaohsiung Med Univ, Dept Occupat Therapy, Kaohsiung, Taiwan.
   [Lin, Keh-chung] Natl Taiwan Univ, Coll Med, Sch Occupat Therapy, Taipei 10764, Taiwan.
   [Lin, Keh-chung] Natl Taiwan Univ Hosp, Div Occupat Therapy, Dept Phys Med & Rehabil, Taipei, Taiwan.
   [Wu, Li-ling] Mackay Mem Hosp, Dept Occupat Therapy, Taipei, Taiwan.
RP Lin, KC (通讯作者)，Natl Taiwan Univ, Coll Med, Sch Occupat Therapy, Taipei 10764, Taiwan.
EM kehchunglin@ntu.edu.tw
FU National Health Research Institutes [NHRIEX100-9920PI, NHRI-EX100-10010PI]; National Science Council [NSC-99-2314-B-182-014-MY3, NSC-100-2314-B-002 -008 -MY3]; Healthy Ageing Research Center at Chang Gung University in Taiwan [EMRPD1B0371]
CR Aisen M, 1997, ARCH NEUROL-CHICAGO, V54, P443, DOI 10.1001/archneur.1997.00550160075019
   Alt MM, 2011, NEUROREHAB NEURAL RE, V25, P71, DOI 10.1177/1545968310370748
   Barreca S, 2003, NEUROREHAB NEURAL RE, V17, P220, DOI 10.1177/0888439003259415
   Bohannon R, 1987, PHYS THER, V67, P206, DOI 10.1093/ptj/67.2.206
   Broeks J, 1999, DISABIL REHABIL, V21, P357
   Burgar C, 2011, J REHABIL RES DEV, V48, P445, DOI 10.1682/JRRD.2010.04.0062
   Cirstea M, 2003, EXP BRAIN RES, V152, P476, DOI 10.1007/s00221-003-1568-4
   Cohen J, 1988, V2ND, V0, P0
   Colombo R, 2008, NEUROREHAB NEURAL RE, V22, P50, DOI 10.1177/1545968307303401
   Crespo L, 2008, J MOTOR BEHAV, V40, P545, DOI 10.3200/JMBR.40.6.545-557
   Duff S, 2012, MOTOR CONTROL TRANSL, V0, P552
   Durez P, 2007, ANN RHEUM DIS, V66, P1098, DOI 10.1136/ard.2006.056150
   Gilmore P, 2001, PHYS OCCUPATIONAL TH, V20, P1, DOI 10.1080/J148V20N01_
   Hammer A, 2010, DISABIL REHABIL, V32, P1184, DOI 10.3109/09638280903437253
   Hayner K, 2010, AM J OCCUP THER, V64, P528, DOI 10.5014/ajot.2010.08027
   Herman A, 2009, J BONE JOINT SURG AM, V91A, P2137, DOI 10.2106/JBJS.H.01481
   Hesse S, 2005, STROKE, V36, P1960, DOI 10.1161/01.STR.0000177865.37334.ce
   Hesse S, 2003, ARCH PHYS MED REHAB, V84, P915, DOI 10.1016/S0003-9993(02)04954-7
   Hesse S, 2006, J REHABIL RES DEV, V43, P671, DOI 10.1682/JRRD.2005.02.0052
   Jorgensen H, 1995, ARCH PHYS MED REHAB, V76, P399, DOI 10.1016/S0003-9993(95)80567-2
   Kahn L, 2006, J NEUROENG REHABIL, V3, P0, DOI 10.1186/1743-0003-3-12
   Kwakkel G, 1999, LANCET, V354, P191, DOI 10.1016/S0140-6736(98)09477-X
   Kwakkel G, 2008, NEUROREHAB NEURAL RE, V22, P111, DOI 10.1177/1545968307305457
   Lai S, 2002, STROKE, V33, P1840, DOI 10.1161/01.STR.0000019289.15440.F2
   Levin M, 2002, EXP BRAIN RES, V143, P171, DOI 10.1007/s00221-001-0976-6
   Levin M, 2009, NEUROREHAB NEURAL RE, V23, P313, DOI 10.1177/1545968308328727
   Liepert J, 2010, CURR OPIN NEUROL, V23, P678, DOI 10.1097/WCO.0b013e32833ff4c4
   Lin K, 2009, NEUROREHAB NEURAL RE, V23, P441, DOI 10.1177/1545968308328719
   Luft A, 2004, JAMA-J AM MED ASSOC, V292, P1853, DOI 10.1001/jama.292.15.1853
   Lum P, 2002, ARCH PHYS MED REHAB, V83, P952, DOI 10.1053/apmr.2001.33101
   Marchal-crespo L, 2009, J NEUROENG REHABIL, V6, P0, DOI 10.1186/1743-0003-6-20
   Morris J, 2008, ARCH PHYS MED REHAB, V89, P1237, DOI 10.1016/j.apmr.2007.11.039
   Mudie M, 2000, DISABIL REHABIL, V22, P23, DOI 10.1080/096382800297097
   Nakayama H, 1994, ARCH PHYS MED REHAB, V75, P394, DOI 10.1016/0003-9993(94)90161-9
   Penta M, 1998, ARCH PHYS MED REHAB, V79, P1038, DOI 10.1016/S0003-9993(98)90167-8
   Prange G, 2006, J REHABIL RES DEV, V43, P171, DOI 10.1682/JRRD.2005.04.0076
   Roger V, 2011, CIRCULATION, V123, P0, DOI 10.1161/CIR.0b013e3182009701
   Sanford J, 1993, PHYS THER, V73, P447, DOI 10.1093/ptj/73.7.447
   Schmidt R, 1992, PSYCHOL SCI, V3, P207, DOI 10.1111/j.1467-9280.1992.tb00029.x
   Shumway-cook A, 2012, MOTOR CONTROL TRANSL, V0, P477
   Stoykov M, 2009, NEUROREHAB NEURAL RE, V23, P945, DOI 10.1177/1545968309338190
   Summers J, 2007, J NEUROL SCI, V252, P76, DOI 10.1016/j.jns.2006.10.011
   Teng E, 1987, J CLIN PSYCHIAT, V48, P314
   Timmermans A, 2009, J NEUROENG REHABIL, V6, P0, DOI 10.1186/1743-0003-6-1
   Umphred D, 2007, BOOK INTERVENTIONS C, V0, P187
   Van DA, 2012, J REHABIL MED, V44, P106, DOI 10.2340/16501977-0928
   Van DLJ, 1999, STROKE, V30, P2369, DOI 10.1161/01.STR.30.11.2369
   Waller S, 2008, HUM MOVEMENT SCI, V27, P749, DOI 10.1016/j.humov.2008.03.006
   Waller S, 2006, EXP BRAIN RES, V168, P450, DOI 10.1007/s00221-005-0235-3
   Whitall J, 2011, NEUROREHAB NEURAL RE, V25, P118, DOI 10.1177/1545968310380685
   Wolbrecht E, 2007, 2007 3RD INTERNATIONAL IEEE/EMBS CONFERENCE ON NEURAL ENGINEERING, VOLS 1 AND 2, P152, DOI 10.1109/CNE.2007.369635
   Wolf S, 2001, STROKE, V32, P1635, DOI 10.1161/01.STR.32.7.1635
   Wolf S, 2006, JAMA-J AM MED ASSOC, V296, P2095, DOI 10.1001/jama.296.17.2095
   Wu C, 2007, ARCH PHYS MED REHAB, V88, P964, DOI 10.1016/j.apmr.2007.05.012
   Wu C, 2011, NEUROREHAB NEURAL RE, V25, P130, DOI 10.1177/1545968310380686
   Yang C, 2012, AM J OCCUP THER, V66, P198, DOI 10.5014/ajot.2012.003103
NR 56
TC 43
Z9 46
U1 3
U2 45
PU BMC
PI LONDON
PA CAMPUS, 4 CRINAN ST, LONDON N1 9XW, ENGLAND
SN 1743-0003
EI 
J9 J NEUROENG REHABIL
PD APR 12
PY 2013
VL 10
IS 
BP 
EP 
DI 10.1186/1743-0003-10-35
PG 10
WC Engineering, Biomedical; Neurosciences; Rehabilitation
SC Engineering; Neurosciences & Neurology; Rehabilitation
GA 141NQ
UT WOS:000318732300001
PM 23587106
ER

PT J
AU Lopes, FRP
   Martin, PKM
   Frattini, F.
   Biancalana, A.
   Almeida, FM
   Tomaz, MA
   Melo, PA
   Borojevic, R.
   Hans, SW
   Martinez, AMB
AF Lopes, F
   Martin, P
   Frattini, F
   Biancalana, A
   Almeida, F
   Tomaz, M
   Melo, P
   Borojevic, R
   Hans, S
   Martinez, A
TI DOUBLE GENE THERAPY WITH GRANULOCYTE COLONY-STIMULATING FACTOR AND VASCULAR ENDOTHELIAL GROWTH FACTOR ACTS SYNERGISTICALLY TO IMPROVE NERVE REGENERATION AND FUNCTIONAL OUTCOME AFTER SCIATIC NERVE INJURY IN MICE
SO NEUROSCIENCE
LA English
DT Article
DE electroporation; gene therapy; functional analyses; muscle activity; nerve regeneration; neuronal survival
ID factor g-csf; focal cerebral-ischemia; mesenchymal stem-cell; mouse skeletal-muscle; marrow stromal cell; adult spinal-cord; neuropathic pain; neurotrophic factor; factor vegf; rat model
AB Peripheral-nerve injuries are a common clinical problem and often result in long-term functional deficits. Reconstruction of peripheral-nerve defects is currently undertaken with nerve autografts. However, there is a limited availability of nerves that can be sacrificed and the functional recovery is never 100% satisfactory. We have previously shown that gene therapy with vascular endothelial growth factor (VEGF) significantly improved nerve regeneration, neuronal survival, and muscle activity. Our hypothesis is that granulocyte colony-stimulating factor (G-CSF) synergizes with VEGF to improve the functional outcome after sciatic nerve transection. The left sciatic nerves and the adjacent muscle groups of adult mice were exposed, and 50 or 100 mu g (in 50 mu l PBS) of VEGF and/or G-CSF genes was injected locally, just below the sciatic nerve, and transferred by electroporation. The sciatic nerves were transected and placed in an empty polycaprolactone (PCL) nerve guide, leaving a 3-mm gap to challenge nerve regeneration. After 6 weeks, the mice were perfused and the sciatic nerve, the dorsal root ganglion (DRG), the spinal cord and the gastrocnemius muscle were processed for light and transmission electron microscopy. Treated animals showed significant improvement in functional and histological analyses compared with the control group. However, the best results were obtained with the G-CSF + VEGF-treated animals: quantitative analysis of regenerated nerves showed a significant increase in the number of myelinated fibers and blood vessels, and the number of neurons in the DRG and motoneurons in the spinal cord was significantly higher. Motor function also showed that functional recovery occurred earlier in animals receiving G-CSF + VEGF-treatment. The gastrocnemius muscle showed an increase in weight and in the levels of creatine phosphokinase, suggesting an improvement of reinnervation and muscle activity. These results suggest that these two factors acted synergistically and optimized the nerve repair potential, improving regeneration after a transection lesion. (C) 2012 IBRO. Published by Elsevier Ltd. All rights reserved.
C1 [Lopes, F. R. Pereira; Frattini, F.; Biancalana, A.; Almeida, F. M.; Borojevic, R.; Martinez, A. M. B.] Univ Fed Rio de Janeiro, Programa Neurociencia Basica & Clin, Inst Ciencias Biomed, Ctr Ciencias Saude, BR-21941 Rio De Janeiro, Brazil.
   [Martin, P. K. M.] Univ Fed Sao Paulo, Ctr Invest Terapia Gen, Dept Biofis, Sao Paulo, Brazil.
   [Frattini, F.; Hans, S. W.] Univ Fed Rio de Janeiro, Dept Patol, Fac Med, BR-21941 Rio De Janeiro, Brazil.
   [Almeida, F. M.] Univ Fed Rio de Janeiro, BR-21941 Rio De Janeiro, Brazil.
   [Tomaz, M. A.] Univ Fed Rio de Janeiro, Dept Farmacol Basica & Clin, Inst Ciencias Biomed, Ctr Ciencias Saude, BR-21941 Rio De Janeiro, Brazil.
RP Martinez, AMB (通讯作者)，Ilha Da Fundao, Ctr Ciencias Saude, Av Prof Rodolpho Paulo Rocco 255,Bloco F,Sala 12, BR-21941902 Rio De Janeiro, Brazil.
EM martinez@histo.ufrj.br
CR Anand P, 2004, PROG BRAIN RES, V146, P477
   Autiero M, 2005, CARDIOVASC RES, V65, P629, DOI 10.1016/j.cardiores.2004.09.013
   Boyd J, 2003, EXP NEUROL, V183, P610, DOI 10.1016/S0014-4886(03)00183-3
   Brockington A, 2004, NEUROPATH APPL NEURO, V30, P427, DOI 10.1111/j.1365-2990.2004.00600.x
   Cahill C, 2003, NEUROPHARMACOLOGY, V45, P543, DOI 10.1016/S0028-3908(03)00192-8
   Chen C, 2007, EXP NEUROL, V204, P443, DOI 10.1016/j.expneurol.2006.12.004
   Chen J, 2010, ADV MED SCI-POLAND, V55, P32, DOI 10.2478/v10039-010-0020-9
   Chiono V, 2009, INT REV NEUROBIOL, V87, P173, DOI 10.1016/S0074-7742(09)87009-8
   Cirillo G, 2010, CELL MOL NEUROBIOL, V30, P51, DOI 10.1007/s10571-009-9430-2
   Colangelo A, 2008, J NEUROSCI, V28, P2698, DOI 10.1523/JNEUROSCI.5201-07.2008
   De AC, 2009, PHYSIOL REV, V89, P607, DOI 10.1152/physrev.00031.2008
   Dezawa M, 2008, MED MOL MORPHOL, V41, P14, DOI 10.1007/s00795-007-0389-0
   Dezawa M, 2002, ANATOMICAL SCIENCE INTERNATIONAL, V77, P12, DOI 10.1046/j.0022-7722.2002.00012.x
   Dong F, 2000, BLOOD, V95, P1656, DOI 10.1182/blood.V95.5.1656.005k29_1656_1662
   Eaton M, 2002, GENE THER, V9, P1387, DOI 10.1038/sj.gt.3301814
   Ebadi M, 1997, NEUROCHEM INT, V30, P347, DOI 10.1016/S0197-0186(96)00071-X
   Ferrara N, 2003, NAT MED, V9, P669, DOI 10.1038/nm0603-669
   Fink E, 2003, J MUSCLE RES CELL M, V24, P421, DOI 10.1023/A:1027387501614
   Fitton A, 2001, J HAND SURG-BRIT EUR, V26, P335, DOI 10.1054/jhsb.2001.0603
   Frattini F, 2012, TISSUE ENG PART A, V18, P1
   Fu C, 2007, J HUAZHONG UNIV SCI, V27, P186, DOI 10.1007/s11596-007-0221-z
   Gibson C, 2005, J NEUROPATH EXP NEUR, V64, P763, DOI 10.1097/01.jnen.0000179196.10032.dd
   Gordon T, 2003, J PERIPHER NERV SYST, V8, P236, DOI 10.1111/j.1085-9489.2003.03029.x
   Groves M, 1999, EXP NEUROL, V155, P284, DOI 10.1006/exnr.1998.6985
   Hara M, 2011, J EXP MED, V208, P715, DOI 10.1084/jem.20101059
   Hasegawa H, 2006, BIOCHEM BIOPH RES CO, V344, P370, DOI 10.1016/j.bbrc.2006.03.081
   Henriques A, 2010, BMC NEUROSCI, V11, P0, DOI 10.1186/1471-2202-11-25
   Hobson M, 2000, J ANAT, V197, P591, DOI 10.1046/j.1469-7580.2000.19740591.x
   Inserra M, 1998, MICROSURG, V18, P119, DOI 10.1002/(SICI)1098-2752(1998)18:2<119::AID-MICR10>3.3.CO;2-Z
   Isaacs J, 2010, J HAND SURG-AM, V35A, P491, DOI 10.1016/j.jhsa.2009.12.009
   Jansen J, 2005, J CELL MOL MED, V9, P37, DOI 10.1111/j.1582-4934.2005.tb00335.x
   Jin K, 2002, P NATL ACAD SCI USA, V99, P11946, DOI 10.1073/pnas.182296499
   Jin K, 2000, P NATL ACAD SCI USA, V97, P10242, DOI 10.1073/pnas.97.18.10242
   Kawada H, 2004, BLOOD, V104, P3581, DOI 10.1182/blood-2004-04-1488
   Kempton L, 2009, ANAT REC, V292, P214, DOI 10.1002/ar.20844
   Kirchmair R, 2007, MOL THER, V15, P69, DOI 10.1038/sj.mt.6300019
   Koda M, 2007, BRAIN RES, V1149, P223, DOI 10.1016/j.brainres.2007.02.058
   Komine-kobayashi M, 2006, J CEREBR BLOOD F MET, V26, P402, DOI 10.1038/sj.jcbfm.9600195
   Koplovitch P, 2012, EXP NEUROL, V236, P103, DOI 10.1016/j.expneurol.2012.04.005
   Kuethe F, 2005, AM HEART J, V150, P0, DOI 10.1016/j.ahj.2005.04.030
   Lambrechts D, 2006, BBA-MOL BASIS DIS, V1762, P1109, DOI 10.1016/j.bbadis.2006.04.005
   Lee S, 2005, BRAIN RES, V1058, P120, DOI 10.1016/j.brainres.2005.07.076
   Li Y, 2006, EUR J PHARMACOL, V549, P98, DOI 10.1016/j.ejphar.2006.08.006
   Lim S, 2010, PHARMACOL RES, V61, P14, DOI 10.1016/j.phrs.2009.10.002
   Lu C, 2006, BIOCHEM SOC T, V34, P1327, DOI 10.1042/BST0341327
   Luo J, 2009, ACTA NEUROCHIR, V151, P1483, DOI 10.1007/s00701-009-0402-6
   Lykissas M, 2007, CURR NEUROVASC RES, V4, P143, DOI 10.2174/156720207780637216
   Mahay D, 2008, EXP CELL RES, V314, P2692, DOI 10.1016/j.yexcr.2008.05.013
   Marcol W, 2007, NEUROSURG REV, V30, P235, DOI 10.1007/s10143-007-0085-5
   Mccourt M, 1999, ARCH SURG-CHICAGO, V134, P1325, DOI 10.1001/archsurg.134.12.1325
   Melo P, 1996, TOXICON, V34, P653, DOI 10.1016/0041-0101(96)00015-3
   Metcalf D, 2008, BLOOD, V111, P485, DOI 10.1182/blood-2007-03-079681
   Meuer K, 2006, J NEUROCHEM, V97, P675, DOI 10.1111/j.1471-4159.2006.03727.x
   Murakami T, 2003, BRAIN RES, V974, P17, DOI 10.1016/S0006-8993(03)02539-3
   Naruse K, 2011, PLOS ONE, V6, P0, DOI 10.1371/journal.pone.0027458
   Nguyen-jackson H, 2010, BLOOD, V115, P3354, DOI 10.1182/blood-2009-08-240317
   Nuss J, 2009, AGING-US, V1, P557, DOI 10.18632/aging.100055
   Obata K, 2006, NEUROSCI RES, V55, P1, DOI 10.1016/j.neures.2006.01.005
   Ohki Y, 2005, FASEB J, V19, P2005, DOI 10.1096/fj.04-3496fje
   Okada H, 2009, AM J PHYSIOL-HEART C, V296, P0, DOI 10.1152/ajpheart.01147.2008
   Oliveira J, 2010, NEUROSCIENCE, V170, P1295, DOI 10.1016/j.neuroscience.2010.08.042
   Orlic D, 2001, P NATL ACAD SCI USA, V98, P10344, DOI 10.1073/pnas.181177898
   Pan H, 2009, BIOCHEM BIOPH RES CO, V382, P177, DOI 10.1016/j.bbrc.2009.03.003
   Pan Q, 2007, J BIOL CHEM, V282, P24049, DOI 10.1074/jbc.M703554200
   Panseri S, 2008, BMC BIOTECHNOL, V8, P0, DOI 10.1186/1472-6750-8-39
   Park H, 2005, BRAIN RES, V1041, P125, DOI 10.1016/j.brainres.2004.11.067
   Lopes F, 2011, NEUROPATH APPL NEURO, V37, P600, DOI 10.1111/j.1365-2990.2011.01159.x
   Lopes F, 2010, MICRON, V41, P783, DOI 10.1016/j.micron.2010.05.010
   Pierucci A, 2008, TISSUE ENG PT A, V14, P595, DOI 10.1089/tea.2007.0271
   Rich K, 1987, J NEUROCYTOL, V16, P261, DOI 10.1007/BF01795309
   Rochkind S, 2009, INT REV NEUROBIOL, V87, P445, DOI 10.1016/S0074-7742(09)87025-6
   Romero M, 2001, J NEUROSCI, V21, P8408, DOI 10.1523/JNEUROSCI.21-21-08408.2001
   Romero M, 2000, J NEUROSCI, V20, P4435, DOI 10.1523/JNEUROSCI.20-12-04435.2000
   Rosenstein J, 2010, ORGANOGENESIS, V6, P107, DOI 10.4161/org.6.2.11687
   Rovak J, 2004, J RECONSTR MICROSURG, V20, P53, DOI 10.1055/s-2004-818050
   Rubinstein R, 2003, MICROSURG, V23, P363, DOI 10.1002/micr.10149
   Sacramento C, 2010, BRAZ J MED BIOL RES, V43, P722, DOI 10.1590/S0100-879X2010000800005
   Sacramento C, 2010, J GENE MED, V12, P310, DOI 10.1002/jgm.1434
   Sanchez-ramos J, 2009, NEUROSCIENCE, V163, P55, DOI 10.1016/j.neuroscience.2009.05.071
   Schabitz W, 2003, STROKE, V34, P745, DOI 10.1161/01.STR.0000057814.70180.17
   Schneider A, 2005, CELL CYCLE, V4, P1753, DOI 10.4161/cc.4.12.2213
   Schneider A, 2005, J CLIN INVEST, V115, P2083, DOI 10.1172/JCI23559
   Schratzberger P, 2000, NAT MED, V6, P405, DOI 10.1038/74664
   Sehara Y, 2007, BRAIN RES, V1151, P142, DOI 10.1016/j.brainres.2007.01.149
   Shu X, 1999, P NATL ACAD SCI USA, V96, P7693, DOI 10.1073/pnas.96.14.7693
   Simovic D, 2001, ARCH NEUROL-CHICAGO, V58, P761, DOI 10.1001/archneur.58.5.761
   Skaznik-wikiel M, 2011, FERTIL STERIL, V95, P1405, DOI 10.1016/j.fertnstert.2010.12.036
   Solaroglu I, 2006, STROKE, V37, P1123, DOI 10.1161/01.STR.0000208205.26253.96
   Sondell M, 1999, BRAIN RES, V846, P219, DOI 10.1016/S0006-8993(99)02056-9
   Storkebaum E, 2004, J CLIN INVEST, V113, P14, DOI 10.1172/JCI200420682
   Tolwani R, 2004, J NEUROSCI RES, V77, P662, DOI 10.1002/jnr.20181
   Toth Z, 2008, BLOOD, V111, P5544, DOI 10.1182/blood-2007-10-119073
   Tsai R, 2008, EXP EYE RES, V87, P242, DOI 10.1016/j.exer.2008.06.004
   Vogelin E, 2006, EXP NEUROL, V199, P348, DOI 10.1016/j.expneurol.2005.12.029
   Wang J, 2009, BRAIN RES, V1262, P7, DOI 10.1016/j.brainres.2009.01.056
   Webb N, 1998, CYTOKINE, V10, P254, DOI 10.1006/cyto.1997.0297
   Woolf C, 1996, J NEUROSCI, V16, P2716
   Woolf C, 1994, NEUROSCIENCE, V62, P327, DOI 10.1016/0306-4522(94)90366-2
   Xie K, 2004, CYTOKINE GROWTH F R, V15, P297, DOI 10.1016/j.cytogfr.2004.04.003
   Yan H, 2009, INT REV NEUROBIOL, V87, P199, DOI 10.1016/S0074-7742(09)87010-4
   Yang S, 2005, J NEUROCHEM, V93, P118, DOI 10.1111/j.1471-4159.2004.02993.x
   Yang Y, 2011, TISSUE ENG PT A, V17, P2231, DOI 10.1089/ten.TEA.2010.0633
   Yasuhara T, 2005, BRAIN RES, V1053, P10, DOI 10.1016/j.brainres.2005.05.027
   Yu C, 2008, INVEST OPHTH VIS SCI, V49, P3870, DOI 10.1167/iovs.07-1418
   Zacchigna S, 2009, INT REV NEUROBIOL, V87, P381, DOI 10.1016/S0074-7742(09)87020-7
   Zachary I, 2005, NEUROSIGNALS, V14, P207, DOI 10.1159/000088637
   Zhang H, 2003, J CELL BIOL, V163, P1375, DOI 10.1083/jcb.200308040
   Zhu Y, 2003, FASEB J, V17, P186, DOI 10.1096/fj.02-0515com
NR 108
TC 25
Z9 27
U1 0
U2 14
PU PERGAMON-ELSEVIER SCIENCE LTD
PI OXFORD
PA THE BOULEVARD, LANGFORD LANE, KIDLINGTON, OXFORD OX5 1GB, ENGLAND
SN 0306-4522
EI 
J9 NEUROSCIENCE
PD JAN 29
PY 2013
VL 230
IS 
BP 184
EP 197
DI 10.1016/j.neuroscience.2012.10.025
PG 14
WC Neurosciences
SC Neurosciences & Neurology
GA 082JH
UT WOS:000314387600020
PM 23103791
ER

PT J
AU Singh, Priyanka
   Pradhan, Bijayeta
AF Singh, Priyanka
   Pradhan, Bijayeta
TI Study to assess the effectiveness of modified constraint-induced movement therapy in stroke subjects: A randomized controlled trial
SO ANNALS OF INDIAN ACADEMY OF NEUROLOGY
LA English
DT Article
DE Constraint induced movement therapy; exercise; rehabilitation; stroke
ID upper extremity function; subacute stroke; cortical reorganization; clinical-trial; motor function; forced use; hemiparesis; plasticity; recovery; efficacy
AB Background and Purpose: The purpose of this study was to assess the effectiveness of modified constraint induced movement therapy (m-CIMT) in stroke subjects. Materials and Methods: A total of forty sub-acute stroke subjects were randomly assigned to either a m-CIMT (n = 20) or in a control group (n = 20). The m-CIMT group (14 men, 6 women; mean age = 55.2 years) consisted of structured 2 h therapy sessions emphasizing affected arm use, occurring 5 times/week for 2 weeks. A mitt was used to restrain the unaffected arm for 10 h/day for 2 week. The control group (11 men, 9 women; mean age = 56.4 years) consisted of conventional rehabilitation for time-matched exercise program. The outcome measures were evaluated at pre- and post-intervention by using the Wolf Motor Function Test (WMFT) and Fugl-Meyer assessment (FMA) of motor recovery after stroke. Results: After intervention significant effects were observed in m-CIMT group on WMFT (pre-test and post-test score was 28.04 6.58, 13.59 2.86; P =0.003). Similarly on FMA (pre- and post-test score was 31.15 6.37, 55.7 6.4; P = 0.00). Conclusion: There is a significant improvem ent in upper extremity function so it indicates that m-CIMT is effective in improving the motor function of the affected arm in stroke subjects. However, its long-term effect has not proved since there was no follow-up after intervention.
C1 [Singh, Priyanka; Pradhan, Bijayeta] Sikkim Manipal Univ, Sikkim Manipal Inst Med Sci, Dept Physiotherapy, Gangtok, Sikkim, India.
RP Singh, P (通讯作者)，Sikkim Manipal Univ, Sikkim Manipal Inst Med Sci, Dept Physiotherapy, 5th Mile, Gangtok, Sikkim, India.
EM drpriyankampt@gmail.com
CR Blanton S, 1999, PHYS THER, V79, P847, DOI 10.1093/ptj/79.9.847
   Boake C, 2007, NEUROREHAB NEURAL RE, V21, P14, DOI 10.1177/1545968306291858
   Classen J, 1998, J NEUROPHYSIOL, V79, P1117, DOI 10.1152/jn.1998.79.2.1117
   Desmurget M, 2000, TRENDS COGN SCI, V4, P423, DOI 10.1016/S1364-6613(00)01537-0
   Friel K, 1998, SOMATOSENS MOT RES, V15, P173, DOI 10.1080/08990229870745
   Fritz S, 2005, STROKE, V36, P1172, DOI 10.1161/01.STR.0000165922.96430.d0
   Grotta J, 2004, STROKE, V35, P2699, DOI 10.1161/01.STR.0000143320.64953.c4
   Hakkennes S, 2005, AUST J PHYSIOTHER, V51, P221, DOI 10.1016/S0004-9514(05)70003-9
   Jones S, 2007, J ADV NURS, V60, P577, DOI 10.1111/j.1365-2648.2007.04510.x
   Kleim J, 1998, J NEUROPHYSIOL, V80, P3321, DOI 10.1152/jn.1998.80.6.3321
   Liepert J, 2000, STROKE, V31, P1210, DOI 10.1161/01.STR.31.6.1210
   Morris D, 2001, ARCH PHYS MED REHAB, V82, P750, DOI 10.1053/apmr.2001.23183
   Nudo R, 1996, J NEUROPHYSIOL, V75, P2144, DOI 10.1152/jn.1996.75.5.2144
   Page S, 2002, NEUROREHAB NEURAL RE, V16, P290, DOI 10.1177/154596802401105225
   Page S, 2002, ARCH PHYS MED REHAB, V83, P286, DOI 10.1053/apmr.2002.28007
   Page S, 2002, AM J PHYS MED REHAB, V81, P870, DOI 10.1097/00002060-200211000-00013
   Page S, 2002, CLIN REHABIL, V16, P55, DOI 10.1191/0269215502cr473oa
   Page S, 2001, J REHABIL RES DEV, V38, P583
   Page S, 2005, NEUROREHAB NEURAL RE, V19, P27, DOI 10.1177/1545968304272701
   Page S, 2004, ARCH PHYS MED REHAB, V85, P14, DOI 10.1016/S0003-9993(03)00481-7
   Pang M, 2007, OSTEOPOROSIS INT, V18, P1243, DOI 10.1007/s00198-007-0372-6
   Sabatini U, 1994, STROKE, V25, P514, DOI 10.1161/01.STR.25.2.514
   Schmidt R, 1988, MOTOR CONTROL LEARNI, V2nd, P0
   Sterr A, 2002, ARCH PHYS MED REHAB, V83, P1374, DOI 10.1053/apmr.2002.35108
   Szaflarski J, 2006, ARCH PHYS MED REHAB, V87, P1052, DOI 10.1016/j.apmr.2006.04.018
   Taub E, 1993, ARCH PHYS MED REHAB, V74, P347
   Van DLJ, 1999, STROKE, V30, P2369, DOI 10.1161/01.STR.30.11.2369
   Wolf S, 1989, EXP NEUROL, V104, P125, DOI 10.1016/S0014-4886(89)80005-6
   Wolf S, 2008, LANCET NEUROL, V7, P33, DOI 10.1016/S1474-4422(07)70294-6
   Wolf S, 2007, PHYS THER, V87, P1212, DOI 10.2522/ptj.20060355
   Wolf S, 2006, JAMA-J AM MED ASSOC, V296, P2095, DOI 10.1001/jama.296.17.2095
NR 31
TC 16
Z9 21
U1 1
U2 29
PU MEDKNOW PUBLICATIONS & MEDIA PVT LTD
PI MUMBAI
PA B-9, KANARA BUSINESS CENTRE, OFF LINK RD, GHAKTOPAR-E, MUMBAI, 400075, INDIA
SN 0972-2327
EI 
J9 ANN INDIAN ACAD NEUR
PD APR-JUN 15
PY 2013
VL 16
IS 2
BP 180
EP 184
DI 10.4103/0972-2327.112461
PG 5
WC Clinical Neurology
SC Neurosciences & Neurology
GA 164JK
UT WOS:000320405100012
PM 23956560
ER

PT J
AU Wu, Xiaona
   Li, Zhensheng
   Liu, Xiaoyan
   Peng, Haiyan
   Huang, Yongjun
   Luo, Gaoquan
   Peng, Kairun
AF Wu, Xiaona
   Li, Zhensheng
   Liu, Xiaoyan
   Peng, Haiyan
   Huang, Yongjun
   Luo, Gaoquan
   Peng, Kairun
TI Major ozonated autohemotherapy promotes the recovery of upper limb motor function in patients with acute cerebral infarction
SO NEURAL REGENERATION RESEARCH
LA English
DT Article
DE neural regeneration; clinical practice; ozone; cerebral infarction; evoked potential; motor; upper limbs; upper limb paralysis; motor function; central motor conduction time; amplitude; National Institutes of Health Stroke Score; grants-supported paper; photographs-containing paper; neuroregenertion
ID magnetic stimulation; ozone therapy; ischemia; stroke
AB Major ozonated autohemotherapy is classically used in treating ischemic disorder of the lower limbs. In the present study, we performed major ozonated autohemotherapy treatment in patients with acute cerebral infarction, and assessed outcomes according to the U.S. National Institutes of Health Stroke Score, Modified Rankin Scale, and transcranial magnetic stimulation motor-evoked potential. Compared with the control group, the clinical total effective rate and the cortical potential rise rate of the upper limbs were significantly higher, the central motor conduction time of upper limb was significantly shorter, and the upper limb motor-evoked potential amplitude was significantly increased, in the ozone group. In the ozone group, the National Institutes of Health Stroke Score was positively correlated with the central motor conduction time and the motor-evoked potential amplitude of the upper limb. Central motor conduction time and motor-evoked potential amplitude of the upper limb may be effective indicators of motor-evoked potentials to assess upper limb motor function in cerebral infarct patients. Furthermore, major ozonated autohemotherapy may promote motor function recovery of the upper limb in patients with acute cerebral infarction.
C1 [Wu, Xiaona; Li, Zhensheng; Liu, Xiaoyan; Peng, Haiyan; Huang, Yongjun; Luo, Gaoquan; Peng, Kairun] Guangzhou Mil Command, Dept Neurol, Guangzhou Gen Hosp, Guangzhou 510010, Guangdong, Peoples R China.
RP Peng, KR (通讯作者)，Guangzhou Mil Command, Dept Neurol, Guangzhou Gen Hosp, Guangzhou 510010, Guangdong, Peoples R China.
EM 13889902718@139.com
FU Guangdong Province Medical Science Research Fund [B200258]
CR Adams H, 2003, STROKE, V34, P1056, DOI 10.1161/01.STR.0000064841.47697.22
   Biedunkiewicz B, 2004, INT J ARTIF ORGANS, V27, P29, DOI 10.1177/039139880402700107
   Bocci V, 2007, BRIT J BIOMED SCI, V64, P44, DOI 10.1080/09674845.2007.11732755
   Bocci V, 2011, DIABETES METAB SYND, V5, P45, DOI 10.1016/j.dsx.2010.05.014
   Bocci V, 2009, MED RES REV, V29, P646, DOI 10.1002/med.20150
   Calunga J, 2009, J PHARM PHARMACOL, V61, P221, DOI 10.1211/jpp/61.02.0012
   Catano A, 1995, ELECTROMYOGR MOTOR C, V97, P349, DOI 10.1016/0924-980X(95)00127-7
   Chen H, 2008, J SURG RES, V149, P287, DOI 10.1016/j.jss.2007.12.756
   Clavo B, 2003, J ALTERN COMPLEM MED, V9, P251, DOI 10.1089/10755530360623365
   Clavo B, 2004, EVID-BASED COMPL ALT, V1, P315, DOI 10.1093/ecam/neh039
   De MA, 2005, J ALTERN COMPLEM MED, V11, P363
   Ferbert A, 1992, J NEUROL NEUROSUR PS, V55, P294, DOI 10.1136/jnnp.55.4.294
   Giunta R, 2001, ANN HEMATOL, V80, P745, DOI 10.1007/s002770100377
   Granger D, 1981, GASTROENTEROLOGY, V81, P22
   Guo Y, 2008, ZHONGHUA SHIYAN HE L, V2, P105
   Heald A, 1993, BRAIN, V116, P1371, DOI 10.1093/brain/116.6.1371
   Hess C, 1987, J PHYSIOL-LONDON, V388, P397, DOI 10.1113/jphysiol.1987.sp016621
   Hoffmann A, 2001, P 15 OZ WORLD C IMP, V0, P2001
   Koca K, 2010, J SURG RES, V164, P0, DOI 10.1016/j.jss.2010.06.030
   Lai S, 2001, NEUROEPIDEMIOLOGY, V20, P26, DOI 10.1159/000054754
   Liu Y, 2009, ZHONGGUO DANGDAI YIY, V16, P40
   Marfella R, 2010, ATHEROSCLEROSIS, V208, P473, DOI 10.1016/j.atherosclerosis.2009.08.005
   Romero VA, 1993, ANGIOLOGIA, V45, P146
   Shiratori R, 1993, MASUI, V42, P2
   Tylicki L, 2001, INT J ARTIF ORGANS, V24, P79, DOI 10.1177/039139880102400204
   Valacchi G, 1999, MEDIAT INFLAMM, V8, P205, DOI 10.1080/09629359990360
   Watanabe T, 1994, J PHARMACOL EXP THER, V271, P1624
NR 27
TC 8
Z9 12
U1 0
U2 6
PU WOLTERS KLUWER MEDKNOW PUBLICATIONS
PI MUMBAI
PA WOLTERS KLUWER INDIA PVT LTD , A-202, 2ND FLR, QUBE, C T S  NO 1498A-2 VILLAGE MAROL, ANDHERI EAST, MUMBAI, 400059, INDIA
SN 1673-5374
EI 
J9 NEURAL REGEN RES
PD FEB 15
PY 2013
VL 8
IS 5
BP 461
EP 468
DI 10.3969/j.issn.1673-5374.2013.05.010
PG 8
WC Cell Biology; Neurosciences
SC Cell Biology; Neurosciences & Neurology
GA 103RI
UT WOS:000315936200010
PM 25206688
ER

PT J
AU Jang, SH
   Choi, BY
   Chang, CH
   Kim, SH
   Chang, MC
AF Jang, Sung
   Choi, Byung
   Chang, Chul
   Kim, Seong
   Chang, Min
TI Prediction of motor outcome based on diffusion tensor tractography findings in thalamic hemorrhage
SO INTERNATIONAL JOURNAL OF NEUROSCIENCE
LA English
DT Article
DE thalamic hemorrhage; diffusion tensor tractography; corticospinal tract; motor function; prognosis
ID corticospinal tract; intracerebral hemorrhage; functional recovery; corona radiata; early-stage; stroke; degeneration
AB Objectives: Little is known about the usefulness of diffusion tensor tractography (DTT) findings of the corticospinal tract (CST) in terms of predicting motor outcome after thalamic hemorrhage. We investigated the predictive value of DTT for motor outcome in patients with thalamic hemorrhage. Methods: Twenty-one patients were recruited; DTTs were obtained within 7-30 d of thalamic hemorrhage. We determined fractional anisotropies (FAs), tract numbers, and tract lengths of CSTs and calculated affected CST versus unaffected CST ratios for each value. In addition, patients were classified into two groups; a DTT type A group, in which the CST was preserved around the hematoma, and a DTT type B group, in which the CST was interrupted. Six months after thalamic hemorrhage, motor functions of affected sides were evaluated using upper Motricity Index (MI), lower MI, total MI, the modified Brunnstrom classification (MBC) and functional ambulation category (FAC). Results: DTT parameters of CSTs, that is, FA ratios, tract number ratios and tract length ratios of affected/unaffected CSTs were found to be positively correlated with 6-month upper MIs, lower MIs, total MIs, MBCs and FACs. In addition, all motor function scores at 6 months after onset were higher in the DTT type A group than in the DTT type B group. Conclusions: Early DTT evaluation of CSTs appears to be useful for predicting motor outcomes of affected extremities at chronic stage in patients with thalamic hemorrhage.
C1 [Jang, Sung Ho; Chang, Min Cheol] Yeungnam Univ, Coll Med, Dept Phys Med & Rehabil, Taegu 705717, South Korea.
   [Choi, Byung Yeon; Chang, Chul Hoon; Kim, Seong Ho] Yeungnam Univ, Coll Med, Dept Neurosurg, Taegu 705717, South Korea.
RP Chang, MC (通讯作者)，Yeungnam Univ, Coll Med, Dept Phys Med & Rehabil, 317-1 Daemyungdong, Taegu 705717, South Korea.
EM wheel633@hanmail.net
FU Basic Science Research Program through the National Research Foundation of Korea (NRF); Ministry of Education, Science and Technology [2012R1A1A4A01001873]
CR Alexander A, 2007, NEUROTHERAPEUTICS, V4, P316, DOI 10.1016/j.nurt.2007.05.011
   Basser P, 1996, J MAGN RESON SER B, V111, P209, DOI 10.1016/j.jmr.2011.09.022
   Bogousslavsky J, 2011, SENSORY ABNORMALITY, V0, P34
   Brunnstrom S, 1966, PHYS THER, V46, P357
   Cho S, 2007, NEUROSCI LETT, V426, P123, DOI 10.1016/j.neulet.2007.08.049
   Cho S, 2007, NEUROSCI LETT, V421, P142, DOI 10.1016/j.neulet.2007.04.052
   Cunha I, 2002, AM J PHYS MED REHAB, V81, P848, DOI 10.1097/00002060-200211000-00008
   Daverat P, 1991, STROKE, V22, P1, DOI 10.1161/01.STR.22.1.1
   Demeurisse G, 1980, EUR NEUROL, V19, P382, DOI 10.1159/000115178
   Fuji Y, 2003, J NEUROSURG, V98, P64, DOI 10.3171/jns.2003.98.1.0064
   Hong J, 2010, EUR NEUROL, V64, P163, DOI 10.1159/000319040
   Jang S, 2008, ANN NEUROL, V64, P460, DOI 10.1002/ana.21444
   Jang S, 2010, J NEUROL SCI, V290, P107, DOI 10.1016/j.jns.2009.10.019
   Jang S, 2009, NEUROREHABILITATION, V24, P285, DOI 10.3233/NRE-2009-0480
   Jang S, 2009, NEUROREHABILITATION, V24, P279, DOI 10.3233/NRE-2009-0479
   Kawahara N, 1986, NEUROLOGY, V36, P165, DOI 10.1212/WNL.36.2.165
   Kim D, 2007, NEUROREHABILITATION, V22, P273
   Konishi J, 2005, NEUROLOGY, V64, P108, DOI 10.1212/01.WNL.0000148477.65273.0C
   Kothari U, 1996, STROKE, V27, P1304, DOI 10.1161/01.STR.27.8.1304
   Koyama T, 2011, J STROKE CEREBROVASC, V0, P0
   Koyama T, 2012, J STROKE CEREBROVASC, V21, P704, DOI 10.1016/j.jstrokecerebrovasdis.2011.03.004
   Kusano Y, 2009, AM J NEURORADIOL, V30, P1561, DOI 10.3174/ajnr.A1639
   Kwak S, 2011, NEUROREHABILITATION, V29, P85, DOI 10.3233/NRE-2011-0681
   Mauguiere F, 1983, ELECTROEN CLIN NEURO, V56, P283, DOI 10.1016/0013-4694(83)90253-5
   Misra U, 1996, CLIN NEUROL NEUROSUR, V98, P291, DOI 10.1016/0303-8467(96)00045-5
   Mori S, 1999, ANN NEUROL, V45, P265, DOI 10.1002/1531-8249(199902)45:2<265::AID-ANA21>3.0.CO;2-3
   Nelles M, 2008, AM J NEURORADIOL, V29, P488, DOI 10.3174/ajnr.A0855
   Piepgras U, 1981, NEURORADIOLOGY, V22, P85, DOI 10.1007/BF00344779
   Puig J, 2010, AM J NEURORADIOL, V31, P1324, DOI 10.3174/ajnr.A2038
   Reid J, 2010, AGE AGEING, V39, P360, DOI 10.1093/ageing/afq027
   Shah S, 2005, J CLIN NEUROSCI, V12, P559, DOI 10.1016/j.jocn.2004.08.010
   Steinke W, 1992, ARCH NEUROL-CHICAGO, V49, P703, DOI 10.1001/archneur.1992.00530310045011
   Walshe T, 1977, NEUROLOGY, V27, P217, DOI 10.1212/WNL.27.3.217
   Ward N, 2006, BRAIN, V129, P809, DOI 10.1093/brain/awl002
   Weisberg L, 1986, NEUROLOGY, V36, P1382, DOI 10.1212/WNL.36.10.1382
   Yoshioka H, 2008, NEUROSURGERY, V62, P97, DOI 10.1227/01.NEU.0000311066.03121.B8
NR 36
TC 22
Z9 22
U1 0
U2 7
PU TAYLOR & FRANCIS LTD
PI ABINGDON
PA 2-4 PARK SQUARE, MILTON PARK, ABINGDON OR14 4RN, OXON, ENGLAND
SN 0020-7454
EI 
J9 INT J NEUROSCI
PD APR 15
PY 2013
VL 123
IS 4
BP 233
EP 239
DI 10.3109/00207454.2012.752364
PG 7
WC Neurosciences
SC Neurosciences & Neurology
GA 107BS
UT WOS:000316190300004
PM 23176587
ER

PT J
AU Kim, Gyeyeop
   Kim, Eunjung
AF Kim, Gyeyeop
   Kim, Eunjung
TI The Effects of Antecedent Exercise on Motor Function Recovery and Brain-derived Neurotrophic Factor Expression after Focal Cerebral Ischemia in Rats
SO JOURNAL OF PHYSICAL THERAPY SCIENCE
LA English
DT Article
DE Antecedent exercise; Brain-derived neurotrophic factor; Cerebral ischemia
ID artery occlusion; physical-activity; stroke; bdnf; voluntary; injury; forebrain; receptor; increase; treadmill
AB [Purpose] In the present study, we investigated the effect of antecedent exercise on functional recovery and brain-derived neurotrophic factor (BDNF) expression following focal cerebral ischemia injury. [Subjects] The rat middle cerebral artery occlusion (MCAO) model was employed. Adult male Sprague-Dawley rats were randomly divided into 4 groups. Group I included untreated normal rats (n=10); Group II included untreated rats with focal cerebral ischemia (n=10); Group III included rats that performed treadmill exercise (20 m/min) training after focal cerebral ischemia (n=10); and Group IV included rats that performed antecedent treadmill exercise (20 m/min) training before focal cerebral ischemia (n=10) as well as treadmill exercise after ischemia. At different time points (1, 7, 14, and 21 days) Garcia's score, and the hippocampal expressions level of BDNF were examined. [Results] In the antecedent exercise group, improvements in the motor behavior index (Garcia's score) were observed and hippocampal BDNF protein expression levels increased. [Conclusion] These results indicate that antecedent treadmill exercise, before permanent brain ischemia exerts a neuroprotective effect against ischemia brain injury by improving motor performance and increasing the level of BDNF expression. Furthermore, the antecedent treadmill exercise of appropriate intensity is critical for post-stroke rehabilitation.
C1 [Kim, Gyeyeop] Dongshin Univ, Dept Phys Therapy, Coll Hlth & Welf, Naju, South Korea.
   [Kim, Eunjung] Nambu Univ, Dept Phys Therapy, Kwangju 506706, South Korea.
RP Kim, E (通讯作者)，Nambu Univ, Dept Phys Therapy, Jungang 1 Ro, Kwangju 506706, South Korea.
EM ddosuny@hanmail.net
CR Ada L, 2003, ARCH PHYS MED REHAB, V84, P1486, DOI 10.1016/S0003-9993(03)00349-6
   Binder D, 2004, GROWTH FACTORS, V22, P123, DOI 10.1080/08977190410001723308
   Booth F, 2010, ACTA PHYSIOL, V199, P549, DOI 10.1111/j.1748-1716.2010.02117.x
   Burnett M, 2006, STROKE, V37, P1327, DOI 10.1161/01.STR.0000217305.82123.d8
   Cechetti F, 2008, BRAIN RES, V1188, P182, DOI 10.1016/j.brainres.2007.10.012
   Chung J, 2010, BRAIN RES, V1353, P187, DOI 10.1016/j.brainres.2010.06.057
   Cramer S, 2008, ANN NEUROL, V63, P272, DOI 10.1002/ana.21393
   Dirnagl U, 1999, TRENDS NEUROSCI, V22, P391, DOI 10.1016/S0166-2236(99)01401-0
   Dugichdjordjevic M, 1995, EUR J NEUROSCI, V7, P1831, DOI 10.1111/j.1460-9568.1995.tb00703.x
   Durukan A, 2007, PHARMACOL BIOCHEM BE, V87, P179, DOI 10.1016/j.pbb.2007.04.015
   Ebadi M, 1997, NEUROCHEM INT, V30, P347, DOI 10.1016/S0197-0186(96)00071-X
   Garcia J, 1995, STROKE, V26, P627, DOI 10.1161/01.STR.26.4.627
   Gomez-pinilla F, 2002, J NEUROPHYSIOL, V88, P2187, DOI 10.1152/jn.00152.2002
   Harper A, 2004, METH MOLEC MED, V104, P185
   Hayes K, 2008, ACTA NEUROPATHOL, V115, P289, DOI 10.1007/s00401-008-0340-z
   Huang E, 2003, ANNU REV BIOCHEM, V72, P609, DOI 10.1146/annurev.biochem.72.121801.161629
   Johnson R, 2003, NEUROSCIENCE, V121, P1, DOI 10.1016/S0306-4522(03)00422-6
   Ke Z, 2011, PLOS ONE, V6, P0, DOI 10.1371/journal.pone.0016643
   Kim M, 2005, BRAIN RES, V1052, P16, DOI 10.1016/j.brainres.2005.05.070
   Lipton P, 1999, PHYSIOL REV, V79, P1431, DOI 10.1152/physrev.1999.79.4.1431
   Longa E, 1989, STROKE, V20, P84, DOI 10.1161/01.STR.20.1.84
   Marin R, 2003, PHYSIOL BEHAV, V80, P167, DOI 10.1016/j.physbeh.2003.06.001
   Mehta S, 2007, BRAIN RES REV, V54, P34, DOI 10.1016/j.brainresrev.2006.11.003
   Moon S, 2006, ANN REHABIL MED-ARM, V30, P447
   Murer M, 1999, NEUROSCIENCE, V88, P1015, DOI 10.1016/S0306-4522(98)00219-X
   Murer M, 2001, PROG NEUROBIOL, V63, P71, DOI 10.1016/S0301-0082(00)00014-9
   Neeper S, 1996, BRAIN RES, V726, P49, DOI 10.1016/S0006-8993(96)00273-9
   Oliff H, 1998, MOL BRAIN RES, V61, P147, DOI 10.1016/S0169-328X(98)00222-8
   Pinter M, 2012, MATURITAS, V71, P104, DOI 10.1016/j.maturitas.2011.11.011
   Ploughman M, 2007, EUR J NEUROSCI, V25, P3453, DOI 10.1111/j.1460-9568.2007.05591.x
   Schabitz W, 2004, STROKE, V35, P992, DOI 10.1161/01.STR.0000119754.85848.0D
   Scopel D, 2006, BRAIN RES BULL, V71, P155, DOI 10.1016/j.brainresbull.2006.08.011
   Song M, 2012, ANN REHABIL MED-ARM, V36, P303, DOI 10.5535/arm.2012.36.3.303
   Stankovic S, 2010, CRIT REV CL LAB SCI, V47, P72, DOI 10.3109/10408361003791520
   Tyler W, 2002, LEARN MEMORY, V9, P224, DOI 10.1101/lm.51202
   Vaynman S, 2004, J NEUROSCI RES, V76, P356, DOI 10.1002/jnr.20077
   Yang Y, 2003, CAN J NEUROL SCI, V30, P252, DOI 10.1017/S0317167100002687
   Zhao L, 2001, NEUROSCI LETT, V305, P169, DOI 10.1016/S0304-3940(01)01837-7
NR 38
TC 16
Z9 25
U1 0
U2 7
PU SOC PHYSICAL THERAPY SCIENCE
PI TOKYO
PA C/O PUBLICATION CENTER, 1-24-12 SUGAMO, TOSHIMA-KU, TOKYO, 170-0002, JAPAN
SN 0915-5287
EI 
J9 J PHYS THER SCI
PD MAY 15
PY 2013
VL 25
IS 5
BP 553
EP 556
DI 10.1589/jpts.25.5_553
PG 4
WC Rehabilitation
SC Rehabilitation
GA 179PI
UT WOS:000321533400007
PM 24259800
ER

PT J
AU Chollet, F.
   Acket, B.
   Raposo, N.
   Albucher, JF
   Loubinoux, I.
   Pariente, J.
AF Chollet, F
   Acket, B
   Raposo, N
   Albucher, J
   Loubinoux, I
   Pariente, J
TI Use of Antidepressant Medications To Improve Outcomes After Stroke
SO CURRENT NEUROLOGY AND NEUROSCIENCE REPORTS
LA English
DT Review
DE Stroke; Recovery; Depression; Antidepressants; Fluoxetine; Brain plasticity; Motor function; Monoaminergic drugs
ID blind randomized treatment; month follow-up; poststroke depression; fluoxetine treatment; functional recovery; long-term; therapy; predictor; trial; methylphenidate
AB Interest in the use of antidepressants after stroke has been renewed by better knowledge of poststroke depression, but mainly by the capacity of some of them to promote functional recovery of nondepressed subjects. Recombinant tissue plasminogen activator thrombolysis within the first few hours after the stroke is currently the only validated treatment able to improve the spontaneous-and most of the time incomplete-recovery of neurological functions after stroke. However, we have learned from research over the last decade, in part based on the considerable improvement of neuroimaging techniques, that spontaneous recovery of neurological functions is associated with a large intracerebral reorganization of the damaged human brain. The question of whether lesioned-brain plasticity can be modulated by external factors such as pharmacological antidepressant agents is now being addressed with the aim of improving recovery and reducing the final disability of patients. Poststroke depression is known to be frequent and deleterious for patient outcome. We review the interest in the use of antidepressants after stroke in classic but often neglected poststroke depression and we strongly underline the action of some antidepressants in promoting functional recovery of nondepressed patients after stroke.
C1 [Chollet, F.; Acket, B.; Raposo, N.; Albucher, J. F.; Pariente, J.] Univ Toulouse 3, Dept Neurol, Purpan Hosp, F-31059 Toulouse, France.
   [Loubinoux, I.] Univ Toulouse 3, Hop Purpan, INSERM, U825, F-31059 Toulouse, France.
RP Chollet, F (通讯作者)，Univ Toulouse 3, Dept Neurol, Purpan Hosp, Pl Baylac, F-31059 Toulouse, France.
EM francois.chollet@inserm.fr
CR Acler M, 2009, J NEUROL, V256, P1152, DOI 10.1007/s00415-009-5093-7
   Astrom M, 1993, STROKE, V24, P976, DOI 10.1161/01.STR.24.7.976
   Berg A, 2003, STROKE, V34, P138, DOI 10.1161/01.STR.0000048149.84268.07
   Bour A, 2010, J NUTR HEALTH AGING, V14, P488
   Carota A, 2005, NEUROLOGY, V64, P428, DOI 10.1212/01.WNL.0000150935.05940.2D
   Chen Y, 2007, INT CLIN PSYCHOPHARM, V22, P159, DOI 10.1097/YIC.0b013e32807fb028
   Choi-kwon S, 2008, CEREBROVASC DIS, V26, P266, DOI 10.1159/000147454
   Chollet F, 2011, LANCET NEUROL, V10, P123, DOI 10.1016/S1474-4422(10)70314-8
   Dam M, 1996, STROKE, V27, P1211, DOI 10.1161/01.STR.27.7.1211
   Farner L, 2010, J AFFECT DISORDERS, V127, P211, DOI 10.1016/j.jad.2010.05.025
   Finklestein S, 1987, ARCH PHYS MED REHAB, V68, P772
   Fruehwald S, 2003, J NEUROL, V250, P347, DOI 10.1007/s00415-003-1014-3
   Gainotti G, 2001, J NEUROL NEUROSUR PS, V71, P258, DOI 10.1136/jnnp.71.2.258
   Gerdelat-mas A, 2005, NEUROIMAGE, V27, P314, DOI 10.1016/j.neuroimage.2005.05.009
   Goldstein L, 1997, CURR OPIN NEUROL, V10, P52, DOI 10.1097/00019052-199702000-00011
   Gonzalez-torrecillas JL, 1995, INT PSYCHOGERIATR, V7, P547, DOI 10.1017/S1041610295002286
   Goodwin R, 2008, J GERIATR PSYCH NEUR, V21, P41, DOI 10.1177/0891988707311041
   Grade C, 1998, ARCH PHYS MED REHAB, V79, P1047, DOI 10.1016/S0003-9993(98)90169-1
   Hackett M, 2006, STROKE, V37, P2123, DOI 10.1161/01.STR.0000231387.58943.1f
   Hackett M, 2008, COCHRANE DB SYST REV, V0, P0, DOI DOI 10.1002/14651858.CD003689.pub3
   Hackett M, 2008, COCHRANE DB SYST REV, V0, P0, DOI DOI 10.1002/14651858.CD003437.pub3
   Hackett M, 2005, STROKE, V36, P2296, DOI 10.1161/01.STR.0000183622.75135.a4
   Jacobs B, 1997, CURR OPIN NEUROBIOL, V7, P820, DOI 10.1016/S0959-4388(97)80141-9
   Kucukalic A, 2007, PSYCHIAT DANUB, V19, P56
   Laska A, 2005, CEREBROVASC DIS, V19, P125, DOI 10.1159/000083256
   Lauritzen L, 1994, PSYCHOPHARMACOLOGY, V114, P119, DOI 10.1007/BF02245452
   Li W, 2009, J NEUROSCI RES, V87, P112, DOI 10.1002/jnr.21829
   Liepert J, 2008, CURR OPIN NEUROL, V21, P639, DOI 10.1097/WCO.0b013e32831897a3
   Lim C, 2009, J NEUROSCI RES, V87, P1037, DOI 10.1002/jnr.21899
   Loubinoux I, 2010, BRAIN REPAIR STROKE, V0, P0, DOI 10.1097/WCO.0B013-32831897A3
   Mikami K, 2011, AM J GERIATR PSYCHIA, V0, P0
   Miyai I, 1998, J NEUROL REHABIL, V12, P5
   Narushima K, 2002, J NERV MENT DIS, V190, P296, DOI 10.1097/00005053-200205000-00005
   Narushima K, 2003, AM J PSYCHIAT, V160, P1157, DOI 10.1176/appi.ajp.160.6.1157
   Palomaki H, 1999, J NEUROL NEUROSUR PS, V66, P490, DOI 10.1136/jnnp.66.4.490
   Paolucci S, 2006, J NEUROL, V253, P556, DOI 10.1007/s00415-006-0058-6
   Paolucci S, 2005, ACTA PSYCHIAT SCAND, V112, P272, DOI 10.1111/j.1600-0447.2005.00590.x
   Pariente J, 2001, ANN NEUROL, V50, P718, DOI 10.1002/ana.1257
   Robinson R, 2003, BIOL PSYCHIAT, V54, P376, DOI 10.1016/S0006-3223(03)00423-2
   Robinson R, 2000, AM J PSYCHIAT, V157, P351, DOI 10.1176/appi.ajp.157.3.351
   Robinson R, 2008, J NEUROPSYCH CLIN N, V20, P178, DOI 10.1176/appi.neuropsych.20.2.178
   Robinson R, 2008, JAMA-J AM MED ASSOC, V299, P2391, DOI 10.1001/jama.299.20.2391
   Schmid A, 2011, NEUROLOGY, V76, P1000, DOI 10.1212/WNL.0b013e318210435e
   Smi C, 2006, STROKE, V37, P156, DOI 10.1161/01.STR.0000190892.93663.e2
   Tardy J, 2006, NEUROIMAGE, V33, P913, DOI 10.1016/j.neuroimage.2006.07.014
   Van DPI, 2006, STROKE, V37, P167, DOI 10.1161/01.STR.0000195180.69904.f2
   Wiart L, 2000, STROKE, V31, P1829, DOI 10.1161/01.STR.31.8.1829
   Zittel S, 2008, NEUROREHAB NEURAL RE, V22, P311, DOI 10.1177/1545968307312173
   Zittel S, 2007, J NEUROL, V254, P197, DOI 10.1007/s00415-006-0326-5
NR 50
TC 17
Z9 17
U1 0
U2 20
PU SPRINGER
PI NEW YORK
PA 233 SPRING ST, NEW YORK, NY 10013 USA
SN 1528-4042
EI 
J9 CURR NEUROL NEUROSCI
PD JAN 15
PY 2013
VL 13
IS 1
BP 
EP 
DI 10.1007/s11910-012-0318-z
PG 7
WC Clinical Neurology; Neurosciences
SC Neurosciences & Neurology
GA 148OO
UT WOS:000319255000001
PM 23263791
ER

PT J
AU Honaga, Kaoru
   Fujiwara, Toshiyuki
   Tsuji, Tetsuya
   Hase, Kimitaka
   Ushiba, Junichi
   Liu, Meigen
AF Honaga, Kaoru
   Fujiwara, Toshiyuki
   Tsuji, Tetsuya
   Hase, Kimitaka
   Ushiba, Junichi
   Liu, Meigen
TI State of intracortical inhibitory interneuron activity in patients with chronic stroke
SO CLINICAL NEUROPHYSIOLOGY
LA English
DT Article
DE Intracortical inhibition; Motor cortex; Transcranial magnetic stimulation; Cerebrovascular disease
ID motor cortical disinhibition; impairment assessment set; unaffected hemisphere; cortex excitability; recovery; brain
AB Objectives: Few studies have assessed short intracortical inhibition (SICI) in the affected hemisphere (AH) in a large number of patients with chronic stroke. In this study, SICI was assessed in chronic stroke patients with severe hemiparesis, and its relationship to clinical parameters was examined. Methods: The participants were 72 patients with chronic hemiparetic stroke. SICI of both the AH and the unaffected hemisphere (UH) was assessed. The relationships between SICI and the location of lesion, time from onset, and finger function were studied. Motor function of the paretic finger was assessed with the Stroke Impairment Assessment Set (SIAS) and the Fugl-Meyer test upper extremity motor score. To compare the results with those of healthy subjects, SICI was assessed in seven age-matched control subjects. Results: MEPs of the UH were evoked in all 72 subjects, and MEPs of the AH were evoked in 24 subjects. SICI of the AH was inversely correlated with paretic finger motor function and time from stroke onset. SICI of the UH was not correlated with either one. SICI of the UH was higher in the cortical lesion group than in the control group. Conclusions: The state of intracortical inhibitory neuron activity depends on the state of motor function and lesion site even in chronic stroke patients with severe hemiparesis. Significance: The inhibitory system of the AH is involved in functional recovery of the paretic hand even in the chronic stage of stroke. (C) 2012 International Federation of Clinical Neurophysiology. Published by Elsevier Ireland Ltd. All rights reserved.
C1 [Fujiwara, Toshiyuki] Keio Univ, Sch Med, Dept Rehabil Med, Shinjuku Ku, Tokyo 1608582, Japan.
   [Ushiba, Junichi] Keio Univ, Fac Sci & Technol, Dept Biosci & Informat, Tokyo 1608582, Japan.
RP Fujiwara, T (通讯作者)，Keio Univ, Sch Med, Dept Rehabil Med, Shinjuku Ku, 35 Shinanomachi, Tokyo 1608582, Japan.
EM tofuji@xc5.so-net.ne.jp
FU Ministry of Education, Culture, Sports, Science and Technology of Japan [23500619]
CR Butefisch C, 2008, NEUROREHAB NEURAL RE, V22, P4, DOI 10.1177/1545968307301769
   Butefisch C, 2000, P NATL ACAD SCI USA, V97, P3661, DOI 10.1073/pnas.050350297
   Caramia M, 2000, CLIN NEUROPHYSIOL, V111, P1990, DOI 10.1016/S1388-2457(00)00430-2
   Chino N, 1995, FUNCTIONAL EVALUATIO, V0, P19
   Cramer S, 2011, BRAIN, V134, P1591, DOI 10.1093/brain/awr039
   Di LV, 2010, CEREB CORTEX, V20, P1523, DOI 10.1093/cercor/bhp216
   Fuglmeyer A, 1975, SCAND J REHABIL MED, V7, P13
   Fujiwara T, 2009, NEUROREHAB NEURAL RE, V23, P125, DOI 10.1177/1545968308321777
   Jacobs K, 1991, SCIENCE, V251, P944, DOI 10.1126/science.2000496
   Kochunov P, 2010, STROKE, V41, P2137, DOI 10.1161/STROKEAHA.110.590943
   Kujirai T, 1993, J PHYSIOL-LONDON, V471, P501, DOI 10.1113/jphysiol.1993.sp019912
   Liepert J, 2000, CLIN NEUROPHYSIOL, V111, P671, DOI 10.1016/S1388-2457(99)00312-0
   Liepert J, 2006, COGN BEHAV NEUROL, V19, P41, DOI 10.1097/00146965-200603000-00005
   Liu M, 2002, NEUROREHAB NEURAL RE, V16, P339, DOI 10.1177/0888439002239279
   Manganotti P, 2008, NEUROREHAB NEURAL RE, V22, P396, DOI 10.1177/1545968307313505
   Manganotti P, 2002, CLIN NEUROPHYSIOL, V113, P936, DOI 10.1016/S1388-2457(02)00062-7
   Nowak D, 2007, EUR J NEUROSCI, V25, P3173, DOI 10.1111/j.1460-9568.2007.05551.x
   Rossini P, 1994, ELECTROEN CLIN NEURO, V91, P79, DOI 10.1016/0013-4694(94)90029-9
   Sanger T, 2001, J PHYSIOL-LONDON, V530, P307, DOI 10.1111/j.1469-7793.2001.0307l.x
   Shimizu T, 2002, BRAIN, V125, P1896, DOI 10.1093/brain/awf183
   Smania N, 2007, STROKE, V38, P1088, DOI 10.1161/01.STR.0000258077.88064.a3
   Stinear C, 2008, BRAIN, V131, P1381, DOI 10.1093/brain/awn051
   Swayne O, 2008, CEREB CORTEX, V18, P1909, DOI 10.1093/cercor/bhm218
   Takeuchi N, 2010, J REHABIL MED, V42, P962, DOI 10.2340/16501977-0628
   Tsuji T, 2000, ARCH PHYS MED REHAB, V81, P863, DOI 10.1053/apmr.2000.6275
   Wolf S, 1989, EXP NEUROL, V104, P125, DOI 10.1016/S0014-4886(89)80005-6
   Ziemann U, 1999, J PHYSIOL-LONDON, V518, P895, DOI 10.1111/j.1469-7793.1999.0895p.x
NR 27
TC 13
Z9 13
U1 0
U2 7
PU ELSEVIER IRELAND LTD
PI CLARE
PA ELSEVIER HOUSE, BROOKVALE PLAZA, EAST PARK SHANNON, CO, CLARE, 00000, IRELAND
SN 1388-2457
EI 
J9 CLIN NEUROPHYSIOL
PD FEB 15
PY 2013
VL 124
IS 2
BP 364
EP 370
DI 10.1016/j.clinph.2012.08.005
PG 7
WC Clinical Neurology; Neurosciences
SC Neurosciences & Neurology
GA 071KV
UT WOS:000313592400018
PM 22955029
ER

PT J
AU Goldmacher, GV
   Nasser, Rena
   Lee, DY
   Yigit, Sargon
   Rosenwasser, Robert
   Iacovitti, Lorraine
AF Goldmacher, Gregory
   Nasser, Rena
   Lee, Daniel
   Yigit, Sargon
   Rosenwasser, Robert
   Iacovitti, Lorraine
TI Tracking Transplanted Bone Marrow Stem Cells and Their Effects in the Rat MCAO Stroke Model
SO PLOS ONE
LA English
DT Article
ID focal cerebral-ischemia; functional recovery; angiogenesis; injury; mouse; inflammation; dysfunction; mechanism; plasticity; ablation
AB In this study, rat bone marrow stromal stem cells (BMSCs) were tracked after IV administration to rats with experimental stroke caused by middle cerebral artery occlusion (MCAO). In addition, the effects of BMSC treatment on blood cell composition, brain glia and sensorimotor behavior was studied and compared to that which occurred spontaneously during the normal recovery process after stroke. We found that the vast majority of radiolabeled or fluorescently labeled BMSCs traveled to and remained in peripheral organs (lungs, spleen, liver) 3 days after IV injection in the MCAO rat. Once in the circulation, BMSCs also produced rapid alterations in host blood cell composition, increasing both neutrophil and total white blood cell count by 6 hours post-injection. In contrast, few injected BMSCs traveled to the brain and almost none endured there long term. Nonetheless, BMSC treatment produced dramatic changes in the number and activation of brain astroglia and microglia, particularly in the region of the infarct. These cellular changes were correlated with a marked improvement in performance on tests of sensory and motor function as compared to the partial recovery of function seen in PBS-injected control rats. We conclude that the notable recovery in function observed after systemic administration of BMSCs to MCAO rats is likely due to the cellular changes in blood and/or brain cell number, activation state and their cytokine/growth factor products.
C1 [Goldmacher, Gregory V.; Nasser, Rena; Lee, Daniel Y.; Yigit, Sargon; Iacovitti, Lorraine] Thomas Jefferson Univ, Farber Inst Neurosci, Philadelphia, PA 19107 USA.
   [Nasser, Rena; Yigit, Sargon; Iacovitti, Lorraine] Thomas Jefferson Univ, Dept Neurosci, Philadelphia, PA 19107 USA.
   [Rosenwasser, Robert; Iacovitti, Lorraine] Thomas Jefferson Univ, Dept Neurol Surg, Philadelphia, PA 19107 USA.
RP Iacovitti, L (通讯作者)，Thomas Jefferson Univ, Farber Inst Neurosci, Philadelphia, PA 19107 USA.
EM lorraine.iacovittti@jefferson.edu
CR Astrup J, 1981, STROKE, V12, P723, DOI 10.1161/01.STR.12.6.723
   Aulesa C, 2003, LAB HEMATOL, V9, P214
   Bin DY, 2010, NEUROL RES, V32, P148, DOI 10.1179/174313209X414434
   Caplan A, 2007, J CELL PHYSIOL, V213, P341, DOI 10.1002/jcp.21200
   Chen J, 2003, CIRC RES, V92, P692, DOI 10.1161/01.RES.0000063425.51108.8D
   De FD, 2012, CURR OPIN NEUROL, V25, P322, DOI 10.1097/WCO.0b013e328352ec45
   Detante O, 2009, CELL TRANSPLANT, V18, P1369, DOI 10.3727/096368909X474230
   Eissa A, 2012, J CLIN PHARM THER, V37, P620, DOI 10.1111/j.1365-2710.2012.01366.x
   Gutierrez-fernandez M, 2011, NEUROSCIENCE, V175, P394, DOI 10.1016/j.neuroscience.2010.11.054
   Heiss W, 1992, STROKE, V23, P1668, DOI 10.1161/01.STR.23.11.1668
   Hess DC, 2008, EXPERT REV NEUROTHER, V8, P1193, DOI 10.1586/14737175.8.8.1193
   Hua Y, 2002, STROKE, V33, P2478, DOI 10.1161/01.STR.0000032302.91894.0F
   Jiang Q, 2005, NEUROIMAGE, V28, P698, DOI 10.1016/j.neuroimage.2005.06.063
   Jin R, 2010, J LEUKOCYTE BIOL, V87, P779, DOI 10.1189/jlb.1109766
   Kriz J, 2006, CRITICAL REVIEWS IN NEUROBIOLOGY, V18, P145
   Kriz J, 2009, ACTA NEUROPATHOL, V117, P497, DOI 10.1007/s00401-009-0496-1
   Lalancette-hebert M, 2009, BRAIN, V132, P940, DOI 10.1093/brain/awn345
   Lalancette-hebert M, 2007, J NEUROSCI, V27, P2596, DOI 10.1523/JNEUROSCI.5360-06.2007
   Li L, 2010, J CEREBR BLOOD F MET, V30, P653, DOI 10.1038/jcbfm.2009.238
   Li W, 2008, CELL TRANSPLANT, V17, P1045, DOI 10.3727/096368908786991551
   Li Y, 2009, NEUROSCI LETT, V456, P120, DOI 10.1016/j.neulet.2008.03.096
   Miller D, 1999, J NEUROVIROL, V5, P570, DOI 10.3109/13550289909021286
   Mitkari B, 2013, EXP NEUROL, V239, P158, DOI 10.1016/j.expneurol.2012.09.018
   Miyamoto M, 2012, J NUCL MED OFFICIAL, V0, P0
   Pekny M, 2007, INT REV NEUROBIOL, V82, P95, DOI 10.1016/S0074-7742(07)82005-8
   Ramos-cabrer P, 2010, PLOS ONE, V5, P0, DOI 10.1371/journal.pone.0012779
   Sanberg P, 2012, PROG BRAIN RES, V201, P99, DOI 10.1016/B978-0-444-59544-7.00006-8
   Schallert T, 2000, NEUROPHARMACOLOGY, V39, P777, DOI 10.1016/S0028-3908(00)00005-8
   Schallert T, 2006, NEURORX, V3, P497, DOI 10.1016/j.nurx.2006.08.001
   Shichinohe H, 2004, BRAIN RES PROTOC, V13, P166, DOI 10.1016/j.brainresprot.2004.04.004
   Shyu W, 2006, J NEUROSCI, V26, P3444, DOI 10.1523/JNEUROSCI.5165-05.2006
   Steiner B, 2012, NEUROSCI LETT, V513, P25, DOI 10.1016/j.neulet.2012.01.078
   Sughrue M, 2006, J NEUROSCI METH, V151, P83, DOI 10.1016/j.jneumeth.2005.04.023
   Symon L, 2007, ISCHEMIC PENUMBRA, V0, P0
   Taguchi A, 2004, J CLIN INVEST, V114, P330, DOI 10.1172/jci200420622
   Takeshita Y, 2012, IMMUNOL REV, V248, P228, DOI 10.1111/j.1600-065X.2012.01127.x
   Vendrame M, 2005, STEM CELLS DEV, V14, P595, DOI 10.1089/scd.2005.14.595
   Yang M, 2010, CELL TRANSPLANT, V19, P1073, DOI 10.3727/096368910X503415
   Zhang L, 2002, J NEUROSCI METH, V117, P207, DOI 10.1016/S0165-0270(02)00114-0
   Zhang L, 2012, BRAIN RES, V1489, P104, DOI 10.1016/j.brainres.2012.10.017
   Zhang Z, 2009, LANCET NEUROL, V8, P491, DOI 10.1016/S1474-4422(09)70061-4
   Zhao Y, 2010, NEUROL RES, V32, P748, DOI 10.1179/016164109X12445616596562
NR 42
TC 36
Z9 39
U1 0
U2 25
PU PUBLIC LIBRARY SCIENCE
PI SAN FRANCISCO
PA 1160 BATTERY STREET, STE 100, SAN FRANCISCO, CA 94111 USA
SN 1932-6203
EI 
J9 PLOS ONE
PD MAR 29
PY 2013
VL 8
IS 3
BP 
EP 
DI 10.1371/journal.pone.0060049
PG 9
WC Multidisciplinary Sciences
SC Science & Technology - Other Topics
GA 121SG
UT WOS:000317263900055
PM 23555879
ER

PT J
AU Zhu, Yi
   Zhang, Lixia
   Ouyang, Gang
   Meng, Dianhuai
   Qian, Kailin
   Ma, Jinhui
   Wang, Tong
AF Zhu, Yi
   Zhang, Lixia
   Ouyang, Gang
   Meng, Dianhuai
   Qian, Kailin
   Ma, Jinhui
   Wang, Tong
TI Acupuncture in Subacute Stroke: No Benefits Detected
SO PHYSICAL THERAPY
LA English
DT Article
ID fugl-meyer assessment; motor recovery; sham acupuncture; clinical-trial; rehabilitation; electroacupuncture; stimulation; excitability; activation; point
AB Background. There is debate concerning the effect of acupuncture on rehabilitation following stroke, with key reviews unable to find evidence of benefit. This lack of evidence may be due to poor study design, small sample size, and insufficient theoretical background. Objective. The present study was designed to determine whether acupuncture combined with conventional physical therapy improves motor function and activities of daily living in patients with subacute stroke compared with conventional physical therapy alone. Design. A multicenter, single-blinded, randomized study was conducted. Setting. Four rehabilitation centers in the Jiangsu province of China participated in this study. Patients. One hundred eighty-eight patients with subacute stroke admitted to the hospital were randomized into an acupuncture group and a conventional rehabilitation group. Interventions. A combination of body and scalp acupuncture was used for 3 months in the acupuncture group. All patients underwent conventional stroke rehabilitation. Measurements. The Fugl-Meyer Assessment (FMA) and Barthel Index (BD were performed at baseline and at 1, 3, and 6 months after inclusion in the study. Results. No statistically significant differences were found at baseline between the groups. No statistically significant differences were found between the groups using the FMA motor scores and the BI scores at baseline or at 1, 3, or 6 months. Significant improvements were found in each group following treatment. Conclusions. In patients with subacute stroke, the addition of body and scalp acupuncture to a regimen of conventional physical therapy does not result in further improvement in either motor function or ADL beyond the effect of conventional physical therapy alone.
C1 [Zhu, Yi; Zhang, Lixia; Ouyang, Gang; Meng, Dianhuai; Qian, Kailin; Wang, Tong] Nanjing Med Univ, Dept Rehabil, Affiliated Hosp 1, Nanjing 210029, Jiangsu, Peoples R China.
   [Ma, Jinhui] Childrens Hosp Eastern Ontario, Res Inst, Ottawa, ON K1H 8L1, Canada.
RP Wang, T (通讯作者)，Nanjing Med Univ, Dept Rehabil, Affiliated Hosp 1, 300 Guangzhou Rd, Nanjing 210029, Jiangsu, Peoples R China.
EM wangtong60621@163.com
FU Jiangsu Province Department of Health, China [H200620]
CR Alexander D, 2004, NEUROREHAB NEURAL RE, V18, P259, DOI 10.1177/1545968304271568
   Arya K, 2011, TOP STROKE REHABIL, V18, P599, DOI 10.1310/tsr18s01-599
   Belda-lois J, 2011, J NEUROENG REHABIL, V8, P0, DOI 10.1186/1743-0003-8-66
   Bobath B, 1965, ABNORMAL POSTURAL RE, V0, P0
   Boucher T, 2000, SCIENCE, V290, P124, DOI 10.1126/science.290.5489.124
   Bucinskaite V, 1994, BRAIN RES, V666, P128, DOI 10.1016/0006-8993(94)90294-1
   Debreceni L, 1993, CRIT REV PHYS REHABI, V5, P247
   Ernst E, 2006, J INTERN MED, V259, P125, DOI 10.1111/j.1365-2796.2005.01584.x
   Feigin V, 2009, LANCET NEUROL, V8, P355, DOI 10.1016/S1474-4422(09)70025-0
   Fuglmeyer A, 1975, SCAND J REHABIL MED, V7, P13
   Gladstone D, 2002, NEUROREHAB NEURAL RE, V16, P232, DOI 10.1177/154596802401105171
   Gosman-hedstrom G, 1998, STROKE, V29, P2100, DOI 10.1161/01.STR.29.10.2100
   Graham J, 2009, TOP STROKE REHABIL, V16, P57, DOI 10.1310/tsr1601-57
   Guo Z, 2006, ACTA ACAD MED QINGDA, V42, P32
   Guo Z, 2002, CHIN ACUPUNCT MOXIBU, V22, P268
   Hopwood V, 2008, J NEUROL, V255, P858, DOI 10.1007/s00415-008-0790-1
   Hsieh R, 2007, J REHABIL MED, V39, P205, DOI 10.2340/16501977-0032
   Hui KKS, 2007, BMC COMPLEMENT ALTERN MED, V7, P33, DOI 10.1186/1472-6882-7-33
   Jeun S, 2005, AM J CHINESE MED, V33, P573, DOI 10.1142/S0192415X0500317X
   Johansson B, 2001, STROKE, V32, P707, DOI 10.1161/01.STR.32.3.707
   Kaelin-lang A, 2002, J PHYSIOL-LONDON, V540, P623, DOI 10.1113/jphysiol.2001.012801
   Kao M, 2006, AM J PHYS MED REHAB, V85, P443, DOI 10.1097/01.phm.0000214308.02631.9f
   Kong J, 2010, CAN MED ASSOC J, V182, P1723, DOI 10.1503/cmaj.091113
   Langevin H, 2004, ULTRASOUND MED BIOL, V30, P1173, DOI 10.1016/j.ultrasmedbio.2004.07.010
   Leung A, 2006, J ALTERN COMPLEM MED, V12, P743, DOI 10.1089/acm.2006.12.743
   Li G, 2006, J MAGN RESON IMAGING, V24, P1018, DOI 10.1002/jmri.20702
   Liu C, 2005, CHINESE J REHABILITA, V11, P613
   Liu M, 2006, JIANGSU TRADITIONAL, V27, P56
   Liu Z, 2009, ZHEN CI YAN JIU, V34, P61
   Lo Y, 2005, NEUROSCI LETT, V384, P145, DOI 10.1016/j.neulet.2005.04.083
   Lo Y, 2003, NEUROREPORT, V14, P1021, DOI 10.1097/01.wnr.0000070829.57864.e4
   Lu S, 1991, J TRADIT CHIN MED, V11, P272
   Mahoney FI, 1965, MD STATE MED J, V14, P61
   Meyer R, 2006, WALL MELZACKS TXB PA, V0, P0
   Moffet H, 2009, J ALTERN COMPLEM MED, V15, P213, DOI 10.1089/acm.2008.0356
   Pan B, 1996, BRAIN RES BULL, V40, P175, DOI 10.1016/0361-9230(96)00011-1
   Park H, 2002, AM J CHINESE MED, V30, P45, DOI 10.1142/S0192415X02000053
   Park J, 2005, ARCH INTERN MED, V165, P2026, DOI 10.1001/archinte.165.17.2026
   Park J, 2001, J NEUROL, V248, P558, DOI 10.1007/s004150170132
   Peng L, 2007, JETCM, V16, P1173
   Peng L, 2007, J EMERGENCY TRADIONA, V16, P1245
   Ren L, 2008, NEUROL RES, V30, P985, DOI 10.1179/174313208X325182
   Rood MS, 1954, PHYS THER REV, V34, P444
   Schaechter J, 2007, J ALTERN COMPLEM MED, V13, P527, DOI 10.1089/acm.2007.6316
   Shi X, 2007, SCI ACUPUNCTURE MOXI, V2nd ed., P0
   Sze F, 2002, STROKE, V33, P2604, DOI 10.1161/01.STR.0000035908.74261.C9
   Tough L, 2006, ACUPUNCT MED, V24, P55
   Van DLJ, 2001, J REHABIL MED, V33, P110
   Wang K, 1989, AM J CHINESE MED, V17, P145, DOI 10.1142/S0192415X89000231
   Wayne P, 2005, ARCH PHYS MED REHAB, V86, P2248, DOI 10.1016/j.apmr.2005.07.287
   Wu H, 2008, STROKE, V39, P517, DOI 10.1161/STROKEAHA.106.473249
   Wu P, 2010, STROKE, V41, P0, DOI 10.1161/STROKEAHA.109.573576
   Xu J, 2010, ZHONGGUO ZHEN JIU, V30, P537
   Xu Y, 2006, CHINESE J REHABILITA, V21, P306
   Yuan Y, 1997, CHINESE ENGLISH DICT, V0, P877
   Zhang S, 2011, J NEUROL SCI, V307, P139, DOI 10.1016/j.jns.2011.04.021
   Zhang W, 2007, J TRADIT CHIN MED, V27, P170
   Zhao J, 2009, J NEUROL SCI, V276, P143, DOI 10.1016/j.jns.2008.09.018
   Zhao Z, 2008, PROG NEUROBIOL, V85, P355, DOI 10.1016/j.pneurobio.2008.05.004
NR 59
TC 13
Z9 13
U1 2
U2 22
PU OXFORD UNIV PRESS INC
PI CARY
PA JOURNALS DEPT, 2001 EVANS RD, CARY, NC 27513 USA
SN 0031-9023
EI 
J9 PHYS THER
PD NOV 15
PY 2013
VL 93
IS 11
BP 1447
EP 1455
DI 10.2522/ptj.20110138
PG 9
WC Orthopedics; Rehabilitation
SC Orthopedics; Rehabilitation
GA 242BM
UT WOS:000326212400002
PM 23723385
ER

PT J
AU Kawabori, Masahito
   Kuroda, Satoshi
   Ito, Masaki
   Shichinohe, Hideo
   Houkin, Kiyohiro
   Kuge, Yuji
   Tamaki, Nagara
AF Kawabori, Masahito
   Kuroda, Satoshi
   Ito, Masaki
   Shichinohe, Hideo
   Houkin, Kiyohiro
   Kuge, Yuji
   Tamaki, Nagara
TI Timing and cell dose determine therapeutic effects of bone marrow stromal cell transplantation in rat model of cerebral infarct
SO NEUROPATHOLOGY
LA English
DT Article
DE bone marrow stromal cell; cerebral infarct; dose; timing; transplantation
ID stroke; differentiate; migration; tracking; survival; neuron; impact; step; bmsc
AB Stereotactic transplantation of bone marrow stromal cells (BMSCs) enables efficient delivery to the infarct brain. This study was aimed to assess its optimal timing and cell dose for ischemic stroke. The BMSCs were harvested from the green fluorescent protein-transgenic rats and were labeled with quantum dots. The BMSCs (1x105 or 1x106) were stereotactically transplanted into the ipsilateral striatum of the rats subjected to permanent middle cerebral artery occlusion at 1 or 4 weeks post-ischemia. Motor function was serially assessed. Using in vivo near infrared (NIR) fluorescence imaging, the engrafted BMSCs were visualized at 3 weeks post-transplantation. Immunohistochemistry was performed to evaluate their fate. Functional recovery was significantly enhanced when both low and high doses of BMSCs were transplanted at 1 week post-ischemia, but such therapeutic effects were observed only when the high-dose BMSCs were transplanted at 4 weeks post-ischemia. Both optical imaging and immunohistochemistry revealed their better engraftment in the peri-infarct area when the high-dose BMSCs were transplanted at 1 or 4 weeks post-ischemia. These findings strongly suggest the importance of timing and cell dose to yield therapeutic effects of BMSC transplantation for ischemic stroke. Earlier transplantation requires a smaller number of donor cells for beneficial effects.
C1 [Kawabori, Masahito; Kuroda, Satoshi; Ito, Masaki; Shichinohe, Hideo; Houkin, Kiyohiro] Hokkaido Univ, Grad Sch Med, Dept Neurosurg, Sapporo, Hokkaido, Japan.
   [Tamaki, Nagara] Hokkaido Univ, Grad Sch Med, Dept Nucl Med, Sapporo, Hokkaido, Japan.
   [Kuge, Yuji] Hokkaido Univ, Cent Inst Isotope Sci, Sapporo, Hokkaido, Japan.
RP Kuroda, S (通讯作者)，Toyama Univ, Fac Med, Dept Neurosurg, 2630 Sugitani, Toyama 9300194, Japan.
EM skuroda@med.u-toyama.ac.jp
FU Ministry of Education, Science and Culture of Japan [20591701, 20390377, 21390400]; Ministry of Education, Culture, Sports, Science and Technology of Japan
CR Abe K, 2012, J CEREB BLOOD FLOW M, V0, P0
   Bang O, 2005, ANN NEUROL, V57, P874, DOI 10.1002/ana.20501
   Bederson J, 1986, STROKE, V17, P472, DOI 10.1161/01.STR.17.3.472
   Borlongan C, 2008, REGEN MED, V3, P249, DOI 10.2217/17460751.3.3.249
   Chiba Y, 2012, NEUROPATHOLOGY, V32, P139, DOI 10.1111/j.1440-1789.2011.01255.x
   Chopp M, 2009, CELL TRANSPLANT, V18, P691, DOI 10.3727/096368909X470883
   Darsalia V, 2011, J CEREBR BLOOD F MET, V31, P235, DOI 10.1038/jcbfm.2010.81
   Dharmasaroja P, 2009, J CLIN NEUROSCI, V16, P12, DOI 10.1016/j.jocn.2008.05.006
   Hess DC, 2008, EXPERT REV NEUROTHER, V8, P1193, DOI 10.1586/14737175.8.8.1193
   Hokari M, 2008, J NEUROSCI RES, V86, P1024, DOI 10.1002/jnr.21572
   Honmou O, 2011, BRAIN, V134, P1790, DOI 10.1093/brain/awr063
   Ito M, 2011, TRANSL STROKE RES, V2, P294, DOI 10.1007/s12975-011-0098-9
   Kamei N, 2007, J NEUROSURG-SPINE, V6, P412, DOI 10.3171/spi.2007.6.5.412
   Kawabori M, 2012, NEUROPATHOLOGY, V32, P217, DOI 10.1111/j.1440-1789.2011.01260.x
   Kuroda S, 2011, J STEM CELLS REGEN, V7, P2
   Kuroda S, 2008, JPN J STROKE, V30, P875
   Lee J, 2004, BRAIN RES PROTOC, V14, P37, DOI 10.1016/j.brainresprot.2004.09.004
   Lee J, 2003, NEUROPATHOLOGY, V23, P169, DOI 10.1046/j.1440-1789.2003.00496.x
   Lee J, 2010, STEM CELLS, V28, P1099, DOI 10.1002/stem.430
   Osanai T, 2012, NEUROSURGERY, V70, P435, DOI 10.1227/NEU.0b013e318230a795
   Sanchez-ramos J, 2000, EXP NEUROL, V164, P247, DOI 10.1006/exnr.2000.7389
   Saporta S, 1999, NEUROSCIENCE, V91, P519, DOI 10.1016/S0306-4522(98)00610-1
   Savitz S, 2007, ANN NEUROL, V61, P396, DOI 10.1002/ana.21127
   Savitz S, 2011, STROKE, V42, P825, DOI 10.1161/STROKEAHA.110.601914
   Shichinohe H, 2004, BRAIN RES PROTOC, V13, P166, DOI 10.1016/j.brainresprot.2004.04.004
   Shichinohe H, 2008, NEUROREHAB NEURAL RE, V22, P447, DOI 10.1177/1545968308315596
   Shichinohe H, 2007, BRAIN RES, V1183, P138, DOI 10.1016/j.brainres.2007.08.091
   Stroemer P, 2009, NEUROREHAB NEURAL RE, V23, P895, DOI 10.1177/1545968309335978
   Sugiyama T, 2011, NEUROSURGERY, V68, P1733, DOI 10.1227/NEU.0b013e31820edd63
   Sugiyama T, 2011, NEUROSURGERY, V68, P1036, DOI 10.1227/NEU.0b013e318208f891
   Wechsler L, 2009, STROKE, V40, P510, DOI 10.1161/STROKEAHA.108.526863
   Woodbury D, 2000, J NEUROSCI RES, V61, P364, DOI 10.1002/1097-4547(20000815)61:4<364::AID-JNR2>3.0.CO;2-C
   Yamaguchi S, 2006, BRAIN RES, V1087, P15, DOI 10.1016/j.brainres.2006.02.127
   Yano S, 2005, BRAIN RES, V1065, P60, DOI 10.1016/j.brainres.2005.10.031
NR 34
TC 34
Z9 35
U1 0
U2 8
PU WILEY
PI HOBOKEN
PA 111 RIVER ST, HOBOKEN 07030-5774, NJ USA
SN 0919-6544
EI 
J9 NEUROPATHOLOGY
PD APR 15
PY 2013
VL 33
IS 2
BP 140
EP 148
DI 10.1111/j.1440-1789.2012.01335.x
PG 9
WC Clinical Neurology; Neurosciences; Pathology
SC Neurosciences & Neurology; Pathology
GA 118II
UT WOS:000317018700004
PM 22725254
ER

PT J
AU Timmermans, AAA
   Verbunt, JA
   Van woerden, Rachma
   Moennekens, Martine
   Pernot, DH
   Seelen, HAM
AF Timmermans, Annick
   Verbunt, Jeanine
   Van woerden, Rachma
   Moennekens, Martine
   Pernot, Dia
   Seelen, Henk
TI Effect of Mental Practice on the Improvement of Function and Daily Activity Performance of the Upper Extremity in Patients With Subacute Stroke: A Randomized Clinical Trial
SO JOURNAL OF THE AMERICAN MEDICAL DIRECTORS ASSOCIATION
LA English
DT Article
DE Stroke; randomized clinical trial; rehabilitation; upper extremity; mental practice
ID induced movement therapy; research arm test; motor imagery; rehabilitation; recovery; accelerometry; reliability; survivor; efficacy; validity
AB Objectives: More than 50% of patients with upper limb paresis after stroke face long-term impaired arm function and ensuing disability in daily life. This study aims to evaluate the effectiveness of a task-oriented mental practice (MP) approach as an addition to regular arm-hand therapy in patients with subacute stroke. Methods: A multicenter, prospective, single-blind, randomized clinical trial was performed. Patients trained for 6 weeks, at least 3 times per day. In the experimental group, patients performed video-instructed MP. In the control group, patients performed neurodevelopmental therapy-based exercise therapy. The primary outcome measures are Fugl-Meyer test, Frenchay arm test, Wolf motor function test, and accelerometry. Results: The patients did improve over time on Fugl-Meyer test and Wolf motor function test in both the control and the experimental group. A significant improvement on the Frenchay arm test was found after training (which was maintained at 12-month follow-up) only in the experimental group. However, no difference in training effects between groups was demonstrated. Conclusions: Training effects were demonstrated after MP training in patients with subacute stroke. However, the results of this study do not corroborate the hypothesis that the use of MP in addition to therapy as usual in patients with subacute stroke has an additional effect over neurodevelopmental therapy in addition to therapy as usual. Published by Elsevier Inc. on behalf of the American Medical Directors Association, Inc.
C1 [Timmermans, Annick A. A.; Verbunt, Jeanine A.; Seelen, Henk A. M.] Maastricht Univ, Dept Rehabil Med, Res Sch Publ Hlth & Primary Care, NL-6229 ER Maastricht, Netherlands.
   [Timmermans, Annick A. A.; Verbunt, Jeanine A.; Seelen, Henk A. M.] Adelante, Ctr Expertise Rehabil & Audiol, Hoensbroek, Netherlands.
   [Verbunt, Jeanine A.] Maastricht Univ, Med Ctr, Dept Rehabil Med, NL-6229 ER Maastricht, Netherlands.
   [van Woerden, Rachma] Atrium Med Ctr, Heerlen, Netherlands.
   [Moennekens, Martine] Adelante Rehabil Ctr, Hoensbroek, Netherlands.
   [Pernot, Dia H.] Laurentius Hosp, Roermond, Netherlands.
RP Timmermans, AAA (通讯作者)，Maastricht Univ, Dept Rehabil Med, Univ Singel 40, NL-6229 ER Maastricht, Netherlands.
EM Annick.Timmermans@uhasselt.be
FU ZonMw [14350051]
CR Alderson A, 2003, ARCH PHYS MED REHAB, V84, P668, DOI 10.1016/S0003-9993(03)04842-6
   Ali M, 2009, STROKE, V40, P35, DOI 10.1161/STROKEAHA.108.518035
   Barclay-goddard R, 2011, COCHRANE DB SYST REV, V0, P0, DOI DOI 10.1002/14651858.CD005950.pub4
   Batson G, 2004, ALTERNATIVE COMPLEME, V10, P84
   Bobath B, 1990, ADULT HEMIPLEGIA EVA, V0, P0
   Bonifer N, 2005, ARCH PHYS MED REHAB, V86, P1867, DOI 10.1016/j.apmr.2005.04.002
   Bovendeerdt T, 2010, ARCH PHYS MED REHAB, V91, P939, DOI 10.1016/j.apmr.2010.03.008
   Braun S, 2012, J AM MED DIR ASSOC, V13, P0, DOI 10.1016/j.jamda.2010.07.009
   Braun S, 2006, ARCH PHYS MED REHAB, V87, P842, DOI 10.1016/j.apmr.2006.02.034
   Hafsteinsdottir T, 2005, J NEUROL NEUROSUR PS, V76, P788, DOI 10.1136/jnnp.2004.042267
   Heller A, 1987, J NEUROL NEUROSUR PS, V50, P714, DOI 10.1136/jnnp.50.6.714
   Heugten C, 2001, REVALIDATIE BEROERTE, V0, P0
   Ietswaart M, 2011, BRAIN, V134, P1373, DOI 10.1093/brain/awr077
   Isaac A, 1994, BRIT J PSYCHOL, V85, P479, DOI 10.1111/j.2044-8295.1994.tb02536.x
   Jackson P, 2003, NEUROIMAGE, V20, P1171, DOI 10.1016/S1053-8119(03)00369-0
   Jackson P, 2001, ARCH PHYS MED REHAB, V82, P1133, DOI 10.1053/apmr.2001.24286
   Kandel ER, 2000, PRINCIPLES NEURAL SC, V0, P1227
   Kollen B, 2009, STROKE, V40, P0, DOI 10.1161/STROKEAHA.108.533828
   Kwakkel G, 2004, STROKE, V35, P2529, DOI 10.1161/01.STR.0000143153.76460.7d
   Langhorne P, 2009, LANCET NEUROL, V8, P741, DOI 10.1016/S1474-4422(09)70150-4
   Mark V, 2004, RESTOR NEUROL NEUROS, V22, P317
   Michielsen M, 2012, ARCH PHYS MED REHAB, V93, P1975, DOI 10.1016/j.apmr.2012.03.016
   Morris D, 2001, ARCH PHYS MED REHAB, V82, P750, DOI 10.1053/apmr.2001.23183
   Nichols-larsen D, 2005, STROKE, V36, P1480, DOI 10.1161/01.STR.0000170706.13595.4f
   Page S, 2011, CLIN REHABIL, V25, P627, DOI 10.1177/0269215510395793
   Page S, 2009, NEUROREHAB NEURAL RE, V23, P382, DOI 10.1177/1545968308326427
   Plasqui G, 2007, OBESITY, V15, P2371, DOI 10.1038/oby.2007.281
   Platz T, 2005, CLIN REHABIL, V19, P404, DOI 10.1191/0269215505cr832oa
   Roberts R, 2008, J SPORT EXERCISE PSY, V30, P200, DOI 10.1123/jsep.30.2.200
   Schuling J, 1993, STROKE, V24, P1173, DOI 10.1161/01.STR.24.8.1173
   Sharma N, 2006, STROKE, V37, P1941, DOI 10.1161/01.STR.0000226902.43357.fc
   Sulter G, 1999, STROKE, V30, P1538, DOI 10.1161/01.STR.30.8.1538
   Timmermans A, 2010, IEEE T NEUR SYS REH, V18, P284, DOI 10.1109/TNSRE.2010.2047608
   Uswatte G, 2006, ARCH PHYS MED REHAB, V87, P1340, DOI 10.1016/j.apmr.2006.06.006
   Van DLJ, 2001, J REHABIL MED, V33, P110
   Van DLJ, 1999, STROKE, V30, P2369, DOI 10.1161/01.STR.30.11.2369
   Van DPS, 2011, ARCH PHYS MED REHAB, V92, P1437, DOI 10.1016/j.apmr.2011.02.021
   Verbunt J, 2008, BMC NEUROL, V8, P0, DOI 10.1186/1471-2377-8-7
   Wolf S, 2006, ARCH PHYS MED REHAB, V87, P443, DOI 10.1016/j.apmr.2005.10.006
   Wolf S, 2008, LANCET NEUROL, V7, P33, DOI 10.1016/S1474-4422(07)70294-6
   Wolf S, 2006, JAMA-J AM MED ASSOC, V296, P2095, DOI 10.1001/jama.296.17.2095
   Wolfe C, 2000, BRIT MED BULL, V56, P275, DOI 10.1258/0007142001903120
   *worldhealthorganization , 2007, ICF CY INT CLASS FUN, V0, P0
   Zimmermann-schlatter A, 2008, J NEUROENG REHABIL, V5, P0, DOI 10.1186/1743-0003-5-8
NR 44
TC 29
Z9 32
U1 1
U2 39
PU ELSEVIER SCIENCE INC
PI NEW YORK
PA STE 800, 230 PARK AVE, NEW YORK, NY 10169 USA
SN 1525-8610
EI 
J9 J AM MED DIR ASSOC
PD MAR 15
PY 2013
VL 14
IS 3
BP 204
EP 212
DI 10.1016/j.jamda.2012.10.010
PG 9
WC Geriatrics & Gerontology
SC Geriatrics & Gerontology
GA 094WN
UT WOS:000315295700011
PM 23273853
ER

PT J
AU Kumar, Amandeep
   Sharma, MS
   Sharma, BS
   Bhatia, Rohit
   Singh, Manmohan
   Garg, Ajay
   Kumar, Rajinder
   Suri, Ashish
   Chandra, PS
   Kale, SS
   Mahapatra, AK
AF Kumar, Amandeep
   Sharma, Manish
   Sharma, Bhawani
   Bhatia, Rohit
   Singh, Manmohan
   Garg, Ajay
   Kumar, Rajinder
   Suri, Ashish
   Chandra, Poodipedi
   Kale, Shashank
   Mahapatra, Ashok
TI Outcome after decompressive craniectomy in patients with dominant middle cerebral artery infarction: A preliminary report
SO ANNALS OF INDIAN ACADEMY OF NEUROLOGY
LA English
DT Article
DE Craniectomy; dominant; middle cerebral artery; outcome; stroke
ID hemispheric infarction; territory infarction; intracranial-pressure; malignant infarction; hemicraniectomy; surgery; stroke; trial; recovery; edema
AB Introduction: Life-threatening, space occupying, infarction develops in 10-15% of patients after middle cerebral artery infarction (MCAI). Though decompressive craniectomy (DC) is now standard of care in patients with non-dominant stroke, its role in dominant MCAI (DMCAI) is largely undefined. This may reflect the ethical dilemma of saving life of a patient who may then remain hemiplegic and dysphasic. This study specifically addresses this issue. Materials and Methods: This retrospective analysis studied patients with DMCAI undergoing DC. Patient records, operation notes, radiology, and out-patient files were scrutinized to collate data. Glasgow outcome scale (GOS), Barthel index (BI) and improvement in language and motor function were evaluated to determine functional outcome. Results: Eighteen patients between 22 years and 72 years of age were included. 6 week, 3 month, 6 month and overall survival rates were 66.6% (12/18), 64% (11/17), 62.5% (10/16) and 62.5% (10/16) respectively. Amongst ten surviving patients with long-term follow-up, 60% showed improvement in GOS, 70% achieved BI score > 60 while 30% achieved full functional independence. In this group, motor power and language function improved in 9 and 8 patients respectively. At last follow-up, 8 of 10 surviving patients were ambulatory with (3/8) or without (5/8) support. Age <50 years corresponded with better functional outcome amongst survivors (P value -0.0068). Conclusion: Language and motor outcomes after DC in patients with DMCAI are not as dismal as commonly perceived. Perhaps young patients (<50 years) with DMCAI should be treated with the same aggressiveness that non-DMCAI is currently dealt with.
C1 [Kumar, Amandeep; Sharma, Manish Singh; Sharma, Bhawani Shanker; Singh, Manmohan; Kumar, Rajinder; Suri, Ashish; Chandra, Poodipedi Sarat; Kale, Shashank Sharad; Mahapatra, Ashok Kumar] All India Inst Med Sci, Dept Neurosurg, Ctr Neurosci, New Delhi 110029, India.
   [Bhatia, Rohit] All India Inst Med Sci, Dept Neurol, Ctr Neurosci, New Delhi 110029, India.
   [Garg, Ajay] All India Inst Med Sci, Dept Neuroradiol, Ctr Neurosci, New Delhi 110029, India.
RP Sharma, BS (通讯作者)，All India Inst Med Sci, Dept Neurosurg, New Delhi 110029, India.
EM drsharmabs@yahoo.com
CR Asil T, 2005, STROKE, V36, P2071, DOI 10.1161/01.STR.0000182258.70796.8d
   Carter B, 1997, NEUROSURGERY, V40, P1168, DOI 10.1097/00006123-199706000-00010
   Cho D, 2003, SURG NEUROL, V60, P227, DOI 10.1016/S0090-3019(03)00266-0
   Delashaw J, 1990, STROKE, V21, P874, DOI 10.1161/01.STR.21.6.874
   Foerch C, 2004, J NEUROSURG, V101, P248, DOI 10.3171/jns.2004.101.2.0248
   Frank J, 1995, NEUROLOGY, V45, P1286, DOI 10.1212/WNL.45.7.1286
   Granger C, 1979, ARCH PHYS MED REHAB, V60, P14
   Gupta R, 2004, STROKE, V35, P539, DOI 10.1161/01.STR.0000109772.64650.18
   Hacke W, 1996, ARCH NEUROL-CHICAGO, V53, P309, DOI 10.1001/archneur.1996.00550040037012
   Harscher S, 2006, ACTA NEUROCHIR, V148, P31, DOI 10.1007/s00701-005-0617-0
   Hofmeijer J, 2009, LANCET NEUROL, V8, P326, DOI 10.1016/S1474-4422(09)70047-X
   Holtkamp M, 2001, J NEUROL NEUROSUR PS, V70, P226, DOI 10.1136/jnnp.70.2.226
   Jennett B, 1975, LANCET, V1, P480
   Jourdan C, 1993, NEUROCHIRURGIE, V39, P304
   Juttler E, 2007, STROKE, V38, P2518, DOI 10.1161/STROKEAHA.107.485649
   Kalia K, 1993, ARCH NEUROL-CHICAGO, V50, P1293, DOI 10.1001/archneur.1993.00540120010005
   Kastrau F, 2005, STROKE, V36, P825, DOI 10.1161/01.STR.0000157595.93115.70
   Kaufmann A, 1992, J NEUROSURG, V77, P584, DOI 10.3171/jns.1992.77.4.0584
   Koh M, 2000, SURG NEUROL, V53, P225, DOI 10.1016/S0090-3019(00)00163-4
   Kondziolka D, 1988, NEUROSURGERY, V23, P143, DOI 10.1227/00006123-198808000-00002
   Leonhardt G, 2002, J NEUROL, V249, P1433, DOI 10.1007/s00415-002-0875-1
   Mahoney FI, 1965, MD STATE MED J, V14, P61
   Malm J, 2006, ACTA NEUROL SCAND, V113, P25, DOI 10.1111/j.1600-0404.2005.00537.x
   Morley N, 2002, COCHRANE DB SYST REV, V3, P0
   Moulin D, 1985, STROKE, V16, P282, DOI 10.1161/01.STR.16.2.282
   Muizelaar J, 1991, J NEUROSURG, V75, P731, DOI 10.3171/jns.1991.75.5.0731
   Pillai A, 2007, J NEUROSURG, V106, P59, DOI 10.3171/jns.2007.106.1.59
   Pranesh M, 2003, J NEUROL NEUROSUR PS, V74, P800, DOI 10.1136/jnnp.74.6.800
   Rengachary S, 1981, NEUROSURGERY, V8, P321, DOI 10.1227/00006123-198103000-00004
   Rieke K, 1995, CRIT CARE MED, V23, P1576, DOI 10.1097/00003246-199509000-00019
   Ropper A, 1984, ARCH NEUROL-CHICAGO, V41, P26, DOI 10.1001/archneur.1984.04050130032017
   Sakai K, 1998, NEUROL MED-CHIR, V38, P131, DOI 10.2176/nmc.38.131
   Schwab S, 1997, NEUROLOGY, V48, P1608, DOI 10.1212/WNL.48.6.1608
   Schwab S, 1998, STROKE, V29, P1888, DOI 10.1161/01.STR.29.9.1888
   Silver F, 1984, STROKE, V15, P492, DOI 10.1161/01.STR.15.3.492
   Uhl E, 2004, J NEUROL NEUROSUR PS, V75, P270
   Vahedi K, 2007, STROKE, V38, P2506, DOI 10.1161/STROKEAHA.107.485235
   Vahedi K, 2007, LANCET NEUROL, V6, P215, DOI 10.1016/S1474-4422(07)70036-4
   Walz B, 2002, J NEUROL, V249, P1183, DOI 10.1007/s00415-002-0798-x
NR 39
TC 1
Z9 1
U1 0
U2 2
PU WOLTERS KLUWER MEDKNOW PUBLICATIONS
PI MUMBAI
PA WOLTERS KLUWER INDIA PVT LTD , A-202, 2ND FLR, QUBE, C T S  NO 1498A-2 VILLAGE MAROL, ANDHERI EAST, MUMBAI, 400059, INDIA
SN 0972-2327
EI 
J9 ANN INDIAN ACAD NEUR
PD OCT-DEC 15
PY 2013
VL 16
IS 4
BP 509
EP 515
DI 10.4103/0972-2327.120445
PG 7
WC Clinical Neurology
SC Neurosciences & Neurology
GA 252AN
UT WOS:000326976700009
PM 24339569
ER

PT J
AU Campolo, Michela
   Ahmad, Akbar
   Crupi, Rosalia
   Impellizzeri, Daniela
   Morabito, Rossana
   Esposito, Emanuela
   Cuzzocrea, Salvatore
AF Campolo, Michela
   Ahmad, Akbar
   Crupi, Rosalia
   Impellizzeri, Daniela
   Morabito, Rossana
   Esposito, Emanuela
   Cuzzocrea, Salvatore
TI Combination therapy with melatonin and dexamethasone in a mouse model of traumatic brain injury
SO JOURNAL OF ENDOCRINOLOGY
LA English
DT Article
DE melatonin; dexamethasone; TBI; inflammation; cell death; motor function
ID reduces secondary injury; nitric-oxide synthase; kappa-b activity; oxidative stress; antiinflammatory activity; neurovascular unit; mice model; rat model; neuroprotection; recovery
AB Traumatic brain injury (TBI) is a major cause of preventable death and morbidity in young adults. This complex condition is characterized by a significant blood-brain barrier leakage that stems from cerebral ischemia, inflammation, and redox imbalances in the traumatic penumbra of the injured brain. Recovery of function after TBI is partly through neuronal plasticity. In order to test whether combination therapy with melatonin and dexamethasone (DEX) might improve functional recovery, a controlled cortical impact (CCI) was performed in adult mice, acting as a model of TBI. Once trauma has occurred, combating these exacerbations is the keystone of an effective TBI therapy. The therapy with melatonin (10 mg/kg) and DEX (0.025 mg/kg) is able to reduce edema and brain infractions as evidenced by decreased 2,3,5-triphenyltetrazoliumchloride staining across the brain sections. Melatonin- and DEX-mediated improvements in tissue histology shown by the reduction in lesion size and an improvement in apoptosis level further support the efficacy of combination therapy. The combination therapy also blocked the infiltration of astrocytes and reduced CCI-mediated oxidative stress. In addition, we have also clearly demonstrated that the combination therapy significantly ameliorated neurological scores. Taken together, our results clearly indicate that combination therapy with melatonin and DEX presents beneficial synergistic effects, and we consider it an avenue for further development of novel combination therapeutic agents in the treatment of TBI that are more effective than a single effector molecule.
C1 [Campolo, Michela; Ahmad, Akbar; Crupi, Rosalia; Impellizzeri, Daniela; Esposito, Emanuela; Cuzzocrea, Salvatore] Univ Messina, Dept Biol & Environm Sci, I-98100 Messina, Italy.
   [Morabito, Rossana] Univ Messina, Dept Human & Social Sci, I-98100 Messina, Italy.
   [Cuzzocrea, Salvatore] Univ Manchester, Manchester Royal Infirm, Manchester Biomed Res Ctr, Sch Med, Manchester M13 9WL, Lancs, England.
RP Cuzzocrea, S (通讯作者)，Univ Messina, Dept Biol & Environm Sci, Policlin Univ Via C Valeria, I-98100 Messina, Italy.
EM salvator@unime.it
CR Afanasev I, 2007, MOL BIOTECHNOL, V37, P2, DOI 10.1007/s12033-007-0056-7
   Ahmad A, 2012, BRAIN BEHAV IMMUN, V26, P1310, DOI 10.1016/j.bbi.2012.07.021
   Ansari M, 2008, FREE RADICAL BIO MED, V45, P443, DOI 10.1016/j.freeradbiomed.2008.04.038
   Antunes F, 1999, FREE RADICAL BIO MED, V26, P117, DOI 10.1016/S0891-5849(98)00168-3
   Bethea J, 1998, J NEUROSCI, V18, P3251
   Borlongan C, 2000, FASEB J, V14, P1307, DOI 10.1096/fj.14.10.1307
   Cabrera J, 2000, NEUROPHARMACOLOGY, V39, P507, DOI 10.1016/S0028-3908(99)00128-8
   Cevc G, 2004, BBA-BIOMEMBRANES, V1663, P61, DOI 10.1016/j.bbamem.2004.01.006
   Clark R, 1996, PEDIATR RES, V39, P784, DOI 10.1203/00006450-199605000-00007
   Colicos M, 1996, BRAIN RES, V739, P111, DOI 10.1016/S0006-8993(96)00819-0
   Coronado VG, 2011, MORBIDITY AND MORTALITY WEEKLY REPORT, V60, P1
   Crisafulli C, 2006, J PINEAL RES, V41, P228, DOI 10.1111/j.1600-079X.2006.00358.x
   Cuzzocrea S, 2005, ARTHRITIS RHEUM-US, V52, P1929, DOI 10.1002/art.21044
   Cuzzocrea S, 2008, MOL PHARMACOL, V73, P323, DOI 10.1124/mol.107.041475
   Di BL, 2006, NEUROENDOCRINOL LETT, V27, P425
   Dundar K, 2005, CLIN EXP PHARMACOL P, V32, P926, DOI 10.1111/j.1440-1681.2005.04286.x
   Esposito E, 2008, J PINEAL RES, V45, P149, DOI 10.1111/j.1600-079X.2008.00569.x
   Esposito E, 2010, CURR NEUROPHARMACOL, V8, P228, DOI 10.2174/157015910792246155
   Fowler G, 2003, FREE RADICAL BIO MED, V34, P77, DOI 10.1016/S0891-5849(02)01186-3
   Genovese T, 2005, J PINEAL RES, V38, P198, DOI 10.1111/j.1600-079X.2004.00194.x
   Genovese T, 2007, NEUROSCIENCE, V150, P168, DOI 10.1016/j.neuroscience.2007.06.059
   Genovese T, 2007, J PINEAL RES, V43, P140, DOI 10.1111/j.1600-079X.2007.00454.x
   Gilgun-sherki Y, 2002, PHARMACOL REV, V54, P271, DOI 10.1124/pr.54.2.271
   Hang C, 2005, NEUROL INDIA, V53, P312, DOI 10.4103/0028-3886.16930
   Hang C, 2005, J SURG RES, V123, P188, DOI 10.1016/j.jss.2004.08.002
   Hoffman A, 2008, LIFE SCI, V83, P602, DOI 10.1016/j.lfs.2008.08.007
   Hyder A, 2007, NEUROREHABILITATION, V22, P341
   Ismailoglu O, 2012, TURK NEUROSURG, V22, P740, DOI 10.5137/1019-5149.JTN.6197-12.1
   Jain K, 2008, DRUG DISCOV TODAY, V13, P1082, DOI 10.1016/j.drudis.2008.09.006
   Jeanneteau F, 2008, P NATL ACAD SCI USA, V105, P4862, DOI 10.1073/pnas.0709102105
   Jennekens N, 2010, J CLIN NURS, V19, P1198, DOI 10.1111/j.1365-2702.2009.03114.x
   Jin W, 2008, ANN CLIN LAB SCI, V38, P221
   Kaptanoglu E, 2000, J NEUROSURG, V93, P77, DOI 10.3171/spi.2000.93.1.0077
   Kelso M, 2011, NEUROSCI LETT, V488, P60, DOI 10.1016/j.neulet.2010.11.003
   Khan M, 2009, J NEUROINFLAMM, V6, P0, DOI 10.1186/1742-2094-6-32
   Kline A, 2007, BEHAV BRAIN RES, V177, P186, DOI 10.1016/j.bbr.2006.11.036
   Kline A, 2008, NEUROSCI LETT, V448, P263, DOI 10.1016/j.neulet.2008.10.076
   Lambert A, 2009, METHODS MOL BIOL, V554, P165, DOI 10.1007/978-1-59745-521-3_11
   Li Z, 2009, BRAIN RES, V1264, P98, DOI 10.1016/j.brainres.2009.01.055
   Livrea M, 1997, FREE RADICAL BIO MED, V23, P706, DOI 10.1016/S0891-5849(97)00018-X
   Mcewen B, 1987, ENVIRON HEALTH PERSP, V74, P177, DOI 10.2307/3430447
   Mesenge C, 1998, J PINEAL RES, V25, P41, DOI 10.1111/j.1600-079X.1998.tb00384.x
   Mohr S, 1997, BIOCHEM BIOPH RES CO, V238, P387, DOI 10.1006/bbrc.1997.7304
   Nichols N, 2005, BRAIN RES REV, V48, P287, DOI 10.1016/j.brainresrev.2004.12.019
   Orihara Y, 2001, FORENSIC SCI INT, V123, P142, DOI 10.1016/S0379-0738(01)00537-0
   Ozawa H, 2005, JOURNAL OF NIPPON MEDICAL SCHOOL, V72, P316, DOI 10.1272/jnms.72.316
   Reiter R, 2000, J BIOMED SCI, V7, P444, DOI 10.1007/BF02253360
   Reiter R, 1997, HORM METAB RES, V29, P363, DOI 10.1055/s-2007-979057
   Singh I, 2007, J NEUROSCI RES, V85, P2216, DOI 10.1002/jnr.21360
   Stahel P, 2000, J CEREBR BLOOD F MET, V20, P369, DOI 10.1097/00004647-200002000-00019
   Sullivan P, 2011, J NEUROTRAUM, V28, P311, DOI 10.1089/neu.2010.1646
   Venegas C, 2012, J PINEAL RES, V52, P217, DOI 10.1111/j.1600-079X.2011.00931.x
   Zohar O, 2011, ACTA NEUROBIOL EXP, V71, P36
NR 53
TC 45
Z9 46
U1 0
U2 10
PU BIOSCIENTIFICA LTD
PI BRISTOL
PA EURO HOUSE, 22 APEX COURT WOODLANDS, BRADLEY STOKE, BRISTOL BS32 4JT, ENGLAND
SN 0022-0795
EI 
J9 J ENDOCRINOL
PD JUN 15
PY 2013
VL 217
IS 3
BP 291
EP 301
DI 10.1530/JOE-13-0022
PG 11
WC Endocrinology & Metabolism
SC Endocrinology & Metabolism
GA 151JU
UT WOS:000319457600009
PM 23532863
ER

PT J
AU Tao, Tao
   Xu, Guanghui
   Chen, CS
   Feng, Jinzhou
   Kong, Yuhan
   Qin, Xinyue
AF Tao, Tao
   Xu, Guanghui
   Chen, Cindy
   Feng, Jinzhou
   Kong, Yuhan
   Qin, Xinyue
TI Minocycline promotes axonal regeneration through suppression of RGMa in rat MCAO/reperfusion model
SO SYNAPSE
LA English
DT Article
DE repulsive guidance molecule A; cerebral ischemia reperfusion; axonal growth; functional recovery
ID repulsive guidance molecule; cerebral-artery occlusion; spinal-cord-injury; activated microglia; functional recovery; ischemic-stroke; neuroprotection; expression; growth; adult
AB Minocycline has been recently implicated in protection against focal cerebral ischemia reperfusion (I/R), but the protective effects on neurobehavioral abnormalities remains contradictory. In the present study, we investigate whether minocycline improves axonal regeneration and neurological function recovery by inhibiting the expression of the repulsive guidance molecular A (RGMa) after focal cerebral ischemia reperfusion. Male Sprague-Dawley (SD) rats were subjected to occlusion of the right middle cerebral artery (MCAO) for 2 h and 3 mg kg1 minocycline was injected intravenously immediately after reperfusion twice a day for 14 days. The staircase test and modified neurological severity score (mNSS) were performed to evaluate functional outcome and blood-brain barrier (BBB) permeability was assessed by Evan's blue dye extravasation (EB) at the expected time point. The expression of RGMa in ischemic cortex was measured by immunohistochemical staining and Western blot 2 weeks after MCAO. Neurofilament protein 200 (NF-200) immunohistochemical staining was used to assess axonal damage. Treatment with minocycline at a dose of 3 mg kg1 via the caudal vein significantly reduced the extravasation of EB, elevated mNSS and improved forelimb motor function as assessed by the staircase test when compared to the I/R group (P < 0.05). Moreover, axonal regrowth was enhanced in the minocycline treatment group when compared to the I/R group (P < 0.05). In addition, minocycline significantly reduced the expression of RGMa protein 2 weeks after MCAO as assessed by both immunostaining and Western blot. Our studies suggest that early minocycline treatment promotes neurological functional recovery and axonal regeneration in rats after MCAO, which might be mediated by down-regulating RGMa expression. Synapse, 2013. (c) 2012 Wiley Periodicals, Inc.
C1 [Tao, Tao; Xu, Guanghui; Feng, Jinzhou; Kong, Yuhan; Qin, Xinyue] Chongqing Med Univ, Affiliated Hosp 1, Dept Neurol, Chongqing 400016, Peoples R China.
   [Tao, Tao; Xu, Guanghui; Feng, Jinzhou; Kong, Yuhan; Qin, Xinyue] Chongqing Med Univ, Affiliated Hosp 1, Chongqing Key Lab Neurol, Chongqing 400016, Peoples R China.
   [Chen, Cindy Si] Drexel Univ, Coll Med, Dept Med, Philadelphia, PA 19129 USA.
RP Qin, XY (通讯作者)，Chongqing Med Univ, Affiliated Hosp 1, Dept Neurol, Chongqing 400016, Peoples R China.
EM qinxinyue@yahoo.com
FU National Natural Science Foundation of China [30770762, 30970987]; First Affiliated Hospital of Chongqing Medical University [YXJJ2009-02]
CR Antonenko Y, 2010, J BIOENERG BIOMEMBR, V42, P151, DOI 10.1007/s10863-010-9271-1
   Battista D, 2006, EUR J NEUROSCI, V23, P83, DOI 10.1111/j.1460-9568.2005.04539.x
   Belayev L, 1996, BRAIN RES, V739, P88, DOI 10.1016/S0006-8993(96)00815-3
   Bingham D, 2005, J CEREBR BLOOD F MET, V25, P414, DOI 10.1038/sj.jcbfm.9600031
   Cafferty W, 2008, TRENDS NEUROSCI, V31, P215, DOI 10.1016/j.tins.2008.02.004
   Chen J, 2001, STROKE, V32, P2682, DOI 10.1161/hs1101.098367
   Colovic M, 2003, J CHROMATOGR B, V791, P337, DOI 10.1016/S1570-0232(03)00247-2
   Du B, 2011, BRAIN RES, V1400, P87, DOI 10.1016/j.brainres.2011.05.019
   Fagan S, 2004, EXP NEUROL, V186, P248, DOI 10.1016/j.expneurol.2003.12.006
   Fagan S, 2011, TRANSL STROKE RES, V2, P202, DOI 10.1007/s12975-011-0072-6
   Fagan S, 2010, STROKE, V41, P2283, DOI 10.1161/STROKEAHA.110.582601
   Feng J, 2012, EXP NEUROL, V238, P235, DOI 10.1016/j.expneurol.2012.08.014
   Franco E, 2012, NEUROSCI RES, V73, P122, DOI 10.1016/j.neures.2012.03.006
   Hata K, 2006, J CELL BIOL, V173, P47, DOI 10.1083/jcb.200508143
   Hayakawa K, 2008, STROKE, V39, P951, DOI 10.1161/STROKEAHA.107.495820
   Jiang F, 2012, NEUROCHEM RES, V37, P1906, DOI 10.1007/s11064-012-0809-y
   Kim B, 2009, J NEUROL SCI, V279, P70, DOI 10.1016/j.jns.2008.12.025
   Kim H, 2009, BEHAV BRAIN RES, V196, P168, DOI 10.1016/j.bbr.2008.09.040
   Kitayama M, 2011, PLOS ONE, V6, P0, DOI 10.1371/journal.pone.0025234
   Lampl Y, 2007, NEUROLOGY, V69, P1404, DOI 10.1212/01.wnl.0000277487.04281.db
   Liu Z, 2007, STROKE, V38, P146, DOI 10.1161/01.STR.0000251791.64910.cd
   Machado L, 2006, BMC NEUROSCI, V7, P0, DOI 10.1186/1471-2202-7-56
   Garcia-martinez E, 2010, BIOCHEM PHARMACOL, V79, P239, DOI 10.1016/j.bcp.2009.07.028
   Montoya C, 1991, J NEUROSCI METH, V36, P219, DOI 10.1016/0165-0270(91)90048-5
   Plane J, 2010, ARCH NEUROL-CHICAGO, V67, P1442, DOI 10.1001/archneurol.2010.191
   Saivin S, 1988, CLIN PHARMACOKINET, V15, P355, DOI 10.2165/00003088-198815060-00001
   Schwab J, 2005, ARCH NEUROL-CHICAGO, V62, P1561, DOI 10.1001/archneur.62.10.1561
   Schwab J, 2005, EUR J NEUROSCI, V21, P1569, DOI 10.1111/j.1460-9568.2005.03962.x
   Stirling D, 2005, NEUROSCIENTIST, V11, P308, DOI 10.1177/1073858405275175
   Tagliaferro P, 2006, BRAIN RES, V1085, P163, DOI 10.1016/j.brainres.2005.12.089
   Thored P, 2009, GLIA, V57, P835, DOI 10.1002/glia.20810
   Woodruff T, 2011, MOL NEURODEGENER, V6, P0, DOI 10.1186/1750-1326-6-11
   Xavier L, 2005, BRAIN RES PROTOC, V16, P58, DOI 10.1016/j.brainresprot.2005.10.002
   Xu L, 2004, BMC NEUROL, V4, P0, DOI 10.1186/1471-2377-4-7
   Zhang G, 2011, BRAIN RES BULL, V86, P254, DOI 10.1016/j.brainresbull.2011.08.002
NR 35
TC 26
Z9 29
U1 0
U2 34
PU WILEY-BLACKWELL
PI HOBOKEN
PA 111 RIVER ST, HOBOKEN 07030-5774, NJ USA
SN 0887-4476
EI 
J9 SYNAPSE
PD APR 15
PY 2013
VL 67
IS 4
BP 189
EP 198
DI 10.1002/syn.21629
PG 10
WC Neurosciences
SC Neurosciences & Neurology
GA 093BU
UT WOS:000315167500004
PM 23184880
ER

PT J
AU Wang, Jiangbi
   Feng, Xiang
   Du, Yi
   Wang, Lei
   Zhang, Shengxiang
AF Wang, Jiangbi
   Feng, Xiang
   Du, Yi
   Wang, Lei
   Zhang, Shengxiang
TI Combination treatment with progesterone and rehabilitation training further promotes behavioral recovery after acute ischemic stroke in mice
SO RESTORATIVE NEUROLOGY AND NEUROSCIENCE
LA English
DT Article
DE Progesterone; rehabilitation training; ischemic stroke; infarct; functional recovery
ID cerebral-artery occlusion; induced movement therapy; permanent focal ischemia; blood-brain-barrier; infarct volume; dentate gyrus; structural plasticity; sensorimotor cortex; newborn neuron; motor function
AB Purpose: The present study was aimed to investigate whether combination treatment with progesterone and rehabilitation training would be more effective than monotherapy after cerebral ischemia. Methods: C57BL/6 mice were subjected to focal ischemia by photothrombosis and were treated with progesterone (2 mg/kg), rehabilitation training or their combination. 2,3,5-triphenyltetrazolium chloride (TTC) staining and Nissl staining were used to measure infarct size at day 3 and day 7 after surgery, and rotarod test and grip strength test were conducted to evaluate behavioral outcomes. Results: TTC staining indicated that progesterone, rehabilitation training and their combination produced a different degree of reduction in infarct volume compared with vehicle control at day 3 after ischemia (progesterone: 16.70 +/- 0.93 mm(3), p < 0.01, rehabilitation training: 22.19 +/- 0.93 mm(3), p < 0.05, progesterone + rehabilitation training: 14.76 +/- 0.92 mm(3), p < 0.01, vehicle control: 28.73 +/- 1.05 mm(3)). Nissl staining revealed that prolonged treatment of progesterone, rehabilitation training and their combination led to a significant decrease in infarct volume at day 7 after ischemia (progesterone: 18.64 +/- 1.83 mm(3), p < 0.01, rehabilitation training: 25.07 +/- 1.70 mm(3), p < 0.05, progesterone + rehabilitation training: 17.09 +/- 0.92 mm(3), p < 0.01, vehicle control: 30.31 +/- 1.36 mm(3)). No accumulative effect in the reduction of infarct volume was observed in combination therapy at both day 3 and day 7 after ischemia. However, combination therapy significantly improved behavioral performances in the first week after photothrombosis. Combination treatment significantly enhanced rotarod performance and forelimb grip strength at all time points within 7 days after ischemia compared with rehabilitation alone, and significantly improved rotarod performance and forelimb grip strength from day 2 after ischemia compared with progesterone alone. Conclusion: Our results suggested that combination treatment with progesterone and rehabilitation training had no additive effect in reducing infarct volume, but combination therapy exhibited enhanced efficacy in promoting functional recovery after ischemic stroke, suggesting progesterone and rehabilitation training may exert their effects via different mechanisms.
C1 [Wang, Jiangbi; Feng, Xiang; Du, Yi; Wang, Lei; Zhang, Shengxiang] Lanzhou Univ, Sch Life Sci, Lanzhou 730000, Gansu, Peoples R China.
   [Wang, Jiangbi] Lanzhou Univ, Sch Basic Med Sci, Lanzhou 730000, Gansu, Peoples R China.
RP Zhang, SX (通讯作者)，Lanzhou Univ, Sch Life Sci, 222 South Tianshui Rd, Lanzhou 730000, Gansu, Peoples R China.
EM sxzhang@lzu.edu.cn
FU National Natural Science Foundation of China [31070949, 81171174]; PCSIRT [IRT1137]; Gansu provincial scietech Department [1011FKCA 130]
CR Adkins D, 2008, EXP NEUROL, V212, P14, DOI 10.1016/j.expneurol.2008.01.031
   Andino S, 2011, FRONT NEUROSCI-SWITZ, V5, P0, DOI 10.3389/fnins.2011.00087
   Anke S, 2011, REHABIL RES PRACT, V2011, P0, DOI 10.1155/2011/525879
   Baulieu E, 1990, J STEROID BIOCHEM, V37, P395, DOI 10.1016/0960-0760(90)90490-C
   Bayod S, 2011, J APPL PHYSIOL, V111, P1380, DOI 10.1152/japplphysiol.00425.2011
   Bederson J, 1986, STROKE, V17, P472, DOI 10.1161/01.STR.17.3.472
   Bland S, 2000, STROKE, V31, P1144, DOI 10.1161/01.STR.31.5.1144
   Briones T, 2005, BRAIN RES, V1033, P51, DOI 10.1016/j.brainres.2004.11.017
   Brown A, 2010, SEMIN NEUROL, V30, P511, DOI 10.1055/s-0030-1268867
   Buitrago M, 2004, NEUROBIOL LEARN MEM, V81, P211, DOI 10.1016/j.nlm.2004.01.001
   Bury S, 2002, J NEUROSCI, V22, P8597
   Chen J, 1999, J NEUROL SCI, V171, P24, DOI 10.1016/S0022-510X(99)00247-6
   Cheng YD, 2004, NEURORX, V1, P36, DOI 10.1007/BF03206566
   Cohen L, 1998, J CLIN NEUROPHYSIOL, V15, P305, DOI 10.1097/00004691-199807000-00003
   Cutler S, 2006, PHARMACOL BIOCHEM BE, V84, P420, DOI 10.1016/j.pbb.2006.05.029
   Cutler S, 2006, EXP NEUROL, V200, P378, DOI 10.1016/j.expneurol.2006.02.137
   Danton G, 2003, J NEUROPATH EXP NEUR, V62, P127, DOI 10.1093/jnen/62.2.127
   De NA, 2006, J MOL NEUROSCI, V28, P3, DOI 10.1385/JMN:28:1:3
   Deb P, 2010, PATHOPHYSIOLOGY, V17, P197, DOI 10.1016/j.pathophys.2009.12.001
   Fraser C, 2002, NEURON, V34, P831, DOI 10.1016/S0896-6273(02)00705-5
   Gauthier L, 2008, STROKE, V39, P1520, DOI 10.1161/STROKEAHA.107.502229
   Gibson C, 2004, J CEREBR BLOOD F MET, V24, P805, DOI 10.1097/01.WCB.0000125365.83980.00
   Gibson C, 2011, BRAIN, V134, P2125, DOI 10.1093/brain/awr132
   Ginsberg M, 2008, NEUROPHARMACOLOGY, V55, P363, DOI 10.1016/j.neuropharm.2007.12.007
   Hattori K, 2000, STROKE, V31, P1939, DOI 10.1161/01.STR.31.8.1939
   Hornby T, 2011, TOP STROKE REHABIL, V18, P293, DOI 10.1310/tsr1804-293
   Ishrat T, 2012, NEUROSCIENCE, V210, P442, DOI 10.1016/j.neuroscience.2012.03.008
   Ishrat T, 2010, EXP NEUROL, V226, P183, DOI 10.1016/j.expneurol.2010.08.023
   Ishrat T, 2009, BRAIN RES, V1257, P94, DOI 10.1016/j.brainres.2008.12.048
   Jiang C, 2009, INFLAMM RES, V58, P619, DOI 10.1007/s00011-009-0032-8
   Jiang N, 1996, BRAIN RES, V735, P101, DOI 10.1016/0006-8993(96)00605-1
   Jones T, 1999, J NEUROSCI, V19, P10153
   Joo H, 2012, EUR J NEUROSCI, V36, P3691, DOI 10.1111/ejn.12014
   Kee N, 2001, EXP BRAIN RES, V136, P313, DOI 10.1007/s002210000591
   Kopp B, 1999, NEUROREPORT, V10, P807, DOI 10.1097/00001756-199903170-00026
   Kumon Y, 2000, J NEUROSURG, V92, P848, DOI 10.3171/jns.2000.92.5.0848
   Labombarda F, 2011, EXP NEUROL, V231, P135, DOI 10.1016/j.expneurol.2011.06.001
   Lemmens R, 2013, HUM MOL GENET, V0, P0
   Lin T, 1993, STROKE, V24, P117, DOI 10.1161/01.STR.24.1.117
   Loihl A, 1999, BRAIN RES, V830, P155, DOI 10.1016/S0006-8993(99)01388-8
   Matsuda F, 2011, ACTA PHYSIOL, V201, P275, DOI 10.1111/j.1748-1716.2010.02174.x
   Mcintyre A, 2012, TOP STROKE REHABIL, V19, P499, DOI 10.1310/tsr1906-499
   Meffre D, 2005, J NEUROCHEM, V93, P1314, DOI 10.1111/j.1471-4159.2005.03127.x
   Nudo R, 1999, REV NEUROL, V155, P713
   Nudo R, 2001, MUSCLE NERVE, V24, P1000, DOI 10.1002/mus.1104
   Nudo R, 1996, SCIENCE, V272, P1791, DOI 10.1126/science.272.5269.1791
   Oconnor C, 2007, EXP NEUROL, V205, P145, DOI 10.1016/j.expneurol.2007.01.034
   Prencipe M, 1997, STROKE, V28, P531, DOI 10.1161/01.STR.28.3.531
   Rogers D, 1997, STROKE, V28, P2060, DOI 10.1161/01.STR.28.10.2060
   Sawaki L, 2008, NEUROREHAB NEURAL RE, V22, P505, DOI 10.1177/1545968308317531
   Sayeed I, 2009, PROG BRAIN RES, V175, P219, DOI 10.1016/S0079-6123(09)17515-5
   Sayeed I, 2009, BRAIN RES, V1263, P165, DOI 10.1016/j.brainres.2009.01.045
   Sayeed L, 2007, RESTOR NEUROL NEUROS, V25, P151
   Schumacher M, 2001, BRAIN RES REV, V37, P343, DOI 10.1016/S0165-0173(01)00139-4
   Shear D, 2002, EXP NEUROL, V178, P59, DOI 10.1006/exnr.2002.8020
   Shepherd R, 2001, POETRY, V179, P8
   Siebers A, 2010, PHYSIOTHER CAN, V62, P388, DOI 10.3138/physio.62.4.388
   Steiner J, 2011, J APPL PHYSIOL, V111, P1066, DOI 10.1152/japplphysiol.00343.2011
   Teasell R, 2005, TOP STROKE REHABIL, V12, P37
   Thomas A, 1999, SPINE, V24, P2134, DOI 10.1097/00007632-199910150-00013
   Traversa R, 1997, STROKE, V28, P110, DOI 10.1161/01.STR.28.1.110
   Turtzo L, 2008, CEREBROVASC DIS, V26, P462, DOI 10.1159/000155983
   Wahl F, 1992, STROKE, V23, P267, DOI 10.1161/01.STR.23.2.267
   Wali B, 2011, RESTOR NEUROL NEUROS, V29, P61, DOI 10.3233/RNN-2011-0579
   Wang J, 2011, MOL MED REP, V4, P319, DOI 10.3892/mmr.2011.418
   Wang J, 2009, BRAIN RES BULL, V79, P426, DOI 10.1016/j.brainresbull.2009.05.018
   Watson B, 1985, ANN NEUROL, V17, P497, DOI 10.1002/ana.410170513
   Wenger N, 1993, NEW ENGL J MED, V329, P247, DOI 10.1056/NEJM199307223290406
   Wieloch T, 2006, CURR OPIN NEUROBIOL, V16, P258, DOI 10.1016/j.conb.2006.05.011
   Yang Y, 2003, NEUROSCI LETT, V339, P91, DOI 10.1016/S0304-3940(03)00010-7
   Zhang L, 2012, TRENDS PHARMACOL SCI, V33, P415, DOI 10.1016/j.tips.2012.04.006
   Zhang P, 2012, FRONT BIOSCI (ELITE ED), V4, P2476
   Zhang Q, 2012, INT J MOL SCI, V13, P1670, DOI 10.3390/ijms13021670
   Zhang S, 2005, J NEUROSCI, V25, P5333, DOI 10.1523/JNEUROSCI.1085-05.2005
   Zhang Z, 2010, NEUROPHARMACOLOGY, V58, P930, DOI 10.1016/j.neuropharm.2010.01.002
   Zhang Z, 2010, HIPPOCAMPUS, V20, P402, DOI 10.1002/hipo.20642
   Zhao S, 2013, CNS NEUROSCI THER, V19, P194, DOI 10.1111/cns.12058
NR 77
TC 9
Z9 12
U1 0
U2 11
PU IOS PRESS
PI AMSTERDAM
PA NIEUWE HEMWEG 6B, 1013 BG AMSTERDAM, NETHERLANDS
SN 0922-6028
EI 
J9 RESTOR NEUROL NEUROS
PD JUN 15
PY 2013
VL 31
IS 4
BP 487
EP 499
DI 10.3233/RNN-130312
PG 13
WC Neurosciences
SC Neurosciences & Neurology
GA 171NC
UT WOS:000320935100011
PM 23666200
ER

PT J
AU Wu, Dongyu
   Qian, Long
   Zorowitz, RD
   Zhang, Lei
   Qu, Yaping
   Yuan, Ying
AF Wu, Dongyu
   Qian, Long
   Zorowitz, Richard
   Zhang, Lei
   Qu, Yaping
   Yuan, Ying
TI Effects on Decreasing Upper-Limb Poststroke Muscle Tone Using Transcranial Direct Current Stimulation: A Randomized Sham-Controlled Study
SO ARCHIVES OF PHYSICAL MEDICINE AND REHABILITATION
LA English
DT Article
DE Electric stimulation therapy; Muscle spasticity; Rehabilitation; Stroke; Upper-limb
ID human motor cortex; noninvasive cortical stimulation; modified ashworth scale; stroke patient; post-stroke; spasticity; excitability; polarization; reliability; patient
AB Objective: To assess the efficacy of transcranial direct current stimulation (tDCS) on decreasing upper-limb (UL) muscle tone after stroke. Design: A prospective, sham-controlled, randomized controlled trial with 4-weeks follow-up. Randomization into the tDCS group or the control group. Setting: Rehabilitation education and research hospital. Participants: Inpatients (N=90, 45 per group; age range, 15-70y; 69 men, 21 women; duration of stroke, 2-12mo) with poststroke UL spasticity. No participant withdrew because of adverse effects. Intervention: The tDCS group received tDCS to the primary sensorimotor cortex of the affected side with cathodal stimulation, 20 minutes per day, 5 days per week, for 4 weeks and conventional physical therapy. The control group received sham stimulation (same area as the tDCS group) and conventional physical therapy. Main Outcome Measures: Modified Ashworth scale (MAS), Fugl-Meyer Assessment of motor recovery, and Barthel Index. All outcomes were measured at admission, after treatment, and after follow-up. A clinically important difference (CID) was defined as a reduction of >= 1 in the MAS score. Results: Compared with the sham tDCS group, the active tDCS group had significantly more patients with a clinically important difference after treatment (80% and 78% vs 6% and 9%) and at 4-week follow-up (84% and 82% vs 7% and 4%), and UL motor function and activities of daily living (ADL) assessment improved more significantly in the active tDCS group (Fugl-Meyer Assessment of motor recovery from 12 [range, 4-26] to 22 [range, 7-50] to 32 [range, 28-41], Barthel Index from 55 [range, 0-85] to 85 [range, 5-100] to 90 [range, 10-100 vs Fugl-Meyer Assessment of motor recovery from 8 [range, 3-34] to 10 [range, 8-25] to 15 [range, 6-40], Barthel Index from 55 [range, 25-95] to 65 [range, 30-100] to 75 [range, 40-100], respectively, P<.01). Conclusions: UL muscle tone after stroke can be decreased using cathodal tDCS. Combined with conventional physical therapy, tDCS appears to improve motor function and ADL. Cathodal tDCS over ipsilesional primary sensorimotor cortex may inhibit primary sensorimotor cortex hyperactivation, resulting in significant reductions in muscle tone. Archives of Physical Medicine and Rehabilitation 2013;94:1-8 (C) 2013 by the American Congress of Rehabilitation Medicine
C1 [Wu, Dongyu; Qian, Long; Qu, Yaping; Yuan, Ying] Capital Med Univ, Xuanwu Hosp, Dept Rehabil, Beijing, Peoples R China.
   [Zorowitz, Richard D.] Johns Hopkins Univ, Sch Med, Dept Phys Med & Rehabil, Baltimore, MD USA.
RP Wu, DY (通讯作者)，Capital Med Univ, Xuanwu Hosp, Dept Rehabil, 45 Changchun St,POB 100053, Beijing, Peoples R China.
EM wudongyu73@yahoo.com.cn
FU National Natural Science Foundation of China [30600186, 81171011]
CR Baudewig J, 2001, MAGN RESON MED, V45, P196, DOI 10.1002/1522-2594(200102)45:2<196::AID-MRM1026>3.0.CO;2-1
   Boggio P, 2006, NEUROSCI LETT, V404, P232, DOI 10.1016/j.neulet.2006.05.051
   Bohannon R, 1987, PHYS THER, V67, P206, DOI 10.1093/ptj/67.2.206
   Elovic E, 2004, PHYS MED REHABILITAT, V0, P1428
   Foulkes M, 1988, STROKE, V19, P547, DOI 10.1161/01.STR.19.5.547
   Fregni F, 2005, NEUROREPORT, V16, P1551, DOI 10.1097/01.wnr.0000177010.44602.5e
   Fuglmeyer A, 1975, SCAND J REHABIL MED, V7, P13
   Gandiga P, 2006, CLIN NEUROPHYSIOL, V117, P845, DOI 10.1016/j.clinph.2005.12.003
   Gregson J, 1999, ARCH PHYS MED REHAB, V80, P1013, DOI 10.1016/S0003-9993(99)90053-9
   Hummel F, 2005, NEUROREHAB NEURAL RE, V19, P14, DOI 10.1177/1545968304272698
   Hummel F, 2005, BRAIN, V128, P490, DOI 10.1093/brain/awh369
   Iyer M, 2005, NEUROLOGY, V64, P872, DOI 10.1212/01.WNL.0000152986.07469.E9
   Katz R, 1989, ARCH PHYS MED REHAB, V70, P144
   Lindberg P, 2009, NEUROREHAB NEURAL RE, V23, P800, DOI 10.1177/1545968309332735
   Mahoney FI, 1965, MD STATE MED J, V14, P61
   Manganotti P, 2010, MAGN RESON IMAGING, V28, P646, DOI 10.1016/j.mri.2009.12.023
   Mayer N, 1997, MUSCLE NERVE, V0, PS1
   Nitsche M, 2000, J PHYSIOL-LONDON, V527, P633, DOI 10.1111/j.1469-7793.2000.t01-1-00633.x
   Nitsche M, 2003, CLIN NEUROPHYSIOL, V114, P600, DOI 10.1016/S1388-2457(02)00412-1
   Nitsche M, 2005, J PHYSIOL-LONDON, V568, P291, DOI 10.1113/jphysiol.2005.092429
   Nitsche M, 2009, EXP NEUROL, V219, P14, DOI 10.1016/j.expneurol.2009.03.038
   Pandyan A, 2009, ENCY NEUROSCIENCE, V0, P0
   Poreisz C, 2007, BRAIN RES BULL, V72, P208, DOI 10.1016/j.brainresbull.2007.01.004
   Shah S, 1989, J CLIN EPIDEMIOL, V42, P703, DOI 10.1016/0895-4356(89)90065-6
   Tombari D, 2004, NEUROIMAGE, V23, P827, DOI 10.1016/j.neuroimage.2004.07.058
   Urban P, 2010, STROKE, V41, P2016, DOI 10.1161/STROKEAHA.110.581991
   Watkins C, 2002, CLIN REHABIL, V16, P515, DOI 10.1191/0269215502cr512oa
NR 27
TC 68
Z9 82
U1 2
U2 55
PU W B SAUNDERS CO-ELSEVIER INC
PI PHILADELPHIA
PA 1600 JOHN F KENNEDY BOULEVARD, STE 1800, PHILADELPHIA, PA 19103-2899 USA
SN 0003-9993
EI 
J9 ARCH PHYS MED REHAB
PD JAN 15
PY 2013
VL 94
IS 1
BP 1
EP 8
DI 10.1016/j.apmr.2012.07.022
PG 8
WC Rehabilitation; Sport Sciences
SC Rehabilitation; Sport Sciences
GA 067PV
UT WOS:000313308500001
PM 22878231
ER

PT J
AU Shinoyama, Mizuya
   Ideguchi, Makoto
   Kida, Hiroyuki
   Kajiwara, Koji
   Kagawa, Yoshiteru
   Maeda, Yoshihiko
   Nomura, Sadahiro
   Suzuki, Michiyasu
AF Shinoyama, Mizuya
   Ideguchi, Makoto
   Kida, Hiroyuki
   Kajiwara, Koji
   Kagawa, Yoshiteru
   Maeda, Yoshihiko
   Nomura, Sadahiro
   Suzuki, Michiyasu
TI Cortical region-specific engraftment of embryonic stem cell-derived neural progenitor cells restores axonal sprouting to a aubcortical target and achieves motor functional recofery in a mouse model of neonatal hypoxic-ischemic brain injury
SO FRONTIERS IN CELLULAR NEUROSCIENCE
LA English
DT Article
DE hypoxic-ischemic encephalopathy; embryonic stem cell; transplantation; regeneration; integration; Ctip2; motor function
ID cerebral-cortex; neuronal differentiation; subtype specification; perinatal asphyxia; stroke; rat; apoptosis; graft; neurodegeneration; encephalopathy
AB Hypoxic-ischemic encephalopathy (HIE) at birth could cause cerebral palsy (CP), mental retardation, and epilepsy, which last throughout the individual's lifetime. However, few restorative treatments for ischemic tissue are currently available.. Cell replacement therapy offers the potential to rescue brain damage caused by HI and to restore motor function. In the present study, we evaluated the ability of embryonic stem cell-derived neural progenitor cells (ES-NPCs) to become cortical deep layer neurons, to restore the neural network and to repair brain damage in an HIE mouse model ES cells stably expressing the reporter gene GFP are induced to a neural precursor state by stromal cell co-culture. Forty-hours after the induction of HIE, animals were grafted with ES-NPCs targeting the deep layer of the motor cortex in the ischemic brain. Motor function was evaluated 3 weeks after transplantion. Immunohistochemistry and neuroanatomical tracing with GFP were used to analyze neuronal differentiation and axonal sprouting. ES-NPCs could differentiate to cortical neurons with pyramidal morphology and expressed the deep layer-specific marker, Ctip2. The graft showed good survival and an appropriate innervation pattern via axonal sprouting from engrafted cells in the ischemic brain. The motor functions of the transplanted HIE mice also improved significantly compared to the sham-transplanted group. These findings suggest that cortical region specific engraftment of preconditioned cortical precursor cells could support motor functional recovery in the HIE model. It is not clear whether this is a direct effect of the engrafted cells or due to neurotropic factors produced by these cells. These results suggest that cortical region-specific NPC engraftment is a promising therapeutic approach for brain repair.
C1 [Shinoyama, Mizuya; Ideguchi, Makoto; Kagawa, Yoshiteru; Maeda, Yoshihiko; Nomura, Sadahiro; Suzuki, Michiyasu] Yamaguchi Univ, Sch Med, Dept Neurosurg, Ube, Yamaguchi 7558505, Japan.
   [Kida, Hiroyuki] Yamaguchi Univ, Sch Med, Dept Syst Neurosci, Ube, Yamaguchi 7558505, Japan.
   [Kajiwara, Koji] Ube Nishi Rehabil Hosp, Dept Neurosurg, Ube, Yamaguchi, Japan.
RP Ideguchi, M (通讯作者)，Yamaguchi Univ, Dept Neurosurg, Grad Sch Med, 1-1-1 Minami Kogushi, Ube, Yamaguchi 7558505, Japan.
EM ideguchi@yamaguchi-u.ac.jp
FU Japan Society for the Promotion of Science (JSPS) [21700408]
CR Armstrong D, 2007, PEDIAT NEUROPATHOLOG, V0, P0
   Barberi T, 2003, NAT BIOTECHNOL, V21, P1200, DOI 10.1038/nbt870
   Bederson J, 1986, STROKE, V17, P1304, DOI 10.1161/01.STR.17.6.1304
   Boillee S, 2006, NEURON, V52, P39, DOI 10.1016/j.neuron.2006.09.018
   Borlongan C, 2004, STROKE, V35, P2385, DOI 10.1161/01.STR.0000141680.49960.d7
   Borlongan C, 2005, BRAIN RES, V1048, P116, DOI 10.1016/j.brainres.2005.04.087
   Borlongan C, 1998, NEUROREPORT, V9, P3703, DOI 10.1097/00001756-199811160-00025
   Buhnemann C, 2006, BRAIN, V129, P3238, DOI 10.1093/brain/awl261
   Chen J, 2001, STROKE, V32, P1005, DOI 10.1161/01.STR.32.4.1005
   Clancy B, 2001, NEUROSCIENCE, V105, P7, DOI 10.1016/S0306-4522(01)00171-3
   Connors B, 1990, TRENDS NEUROSCI, V13, P99, DOI 10.1016/0166-2236(90)90185-D
   Daadi M, 2010, STROKE, V41, P516, DOI 10.1161/STROKEAHA.109.573691
   Daadi M, 2009, CELL TRANSPLANT, V18, P815, DOI 10.3727/096368909X470829
   Delivoria-papadopoulos M, 1998, J PEDIATR-US, V132, P0, DOI 10.1016/S0022-3476(98)70525-6
   Denham M, 2012, FRONT CELL NEUROSCI, V6, P0, DOI 10.3389/fncel.2012.00011
   Ferriero D, 2004, NEW ENGL J MED, V351, P1985, DOI 10.1056/NEJMra041996
   Franklin K, 2008, MOUSE BRAIN STEREOTA, V0, P0
   Gaillard A, 2007, NAT NEUROSCI, V10, P1294, DOI 10.1038/nn1970
   Gaillard A, 2011, TRENDS NEUROSCI, V34, P124, DOI 10.1016/j.tins.2011.01.003
   Gluckman P, 2005, LANCET, V365, P663, DOI 10.1016/S0140-6736(05)17946-X
   Gunn A, 2000, CURR OPIN PEDIATR, V12, P111, DOI 10.1097/00008480-200004000-00004
   Hains B, 2003, J COMP NEUROL, V462, P328, DOI 10.1002/cne.10733
   Hevner R, 2006, MOL NEUROBIOL, V33, P33, DOI 10.1385/MN:33:1:033
   Ideguchi M, 2008, J NEUROSCI RES, V86, P1936, DOI 10.1002/jnr.21652
   Ideguchi M, 2010, J NEUROSCI, V30, P894, DOI 10.1523/JNEUROSCI.4318-09.2010
   Kida H, 2013, PLOS ONE, V8, P0, DOI 10.1371/journal.pone.0068877
   Krupinski J, 1993, LANCET, V342, P742, DOI 10.1016/0140-6736(93)91734-4
   Macdonald H, 1980, J PEDIATR-US, V96, P898, DOI 10.1016/S0022-3476(80)80574-9
   Mcquillen P, 2003, J NEUROSCI, V23, P3308
   Molyneaux B, 2007, NAT REV NEUROSCI, V8, P427, DOI 10.1038/nrn2151
   Muotri A, 2006, NATURE, V441, P1087, DOI 10.1038/nature04959
   Nakajima W, 2000, J NEUROSCI, V20, P7994
   Northington F, 2001, J NEUROSCI, V21, P1931, DOI 10.1523/JNEUROSCI.21-06-01931.2001
   Park K, 2002, NAT BIOTECHNOL, V20, P1111, DOI 10.1038/nbt751
   Perlman J, 2006, CLIN THER, V28, P1353, DOI 10.1016/j.clinthera.2006.09.005
   Senior K, 2001, LANCET, V358, P817, DOI 10.1016/S0140-6736(05)71790-6
   Steinbeck J, 2012, CELL MOL LIFE SCI, V69, P461, DOI 10.1007/s00018-011-0759-6
   Suzuki M, 2008, TRENDS NEUROSCI, V31, P192, DOI 10.1016/j.tins.2008.01.006
   Thompson L, 2009, EUR J NEUROSCI, V30, P625, DOI 10.1111/j.1460-9568.2009.06878.x
   Tseng G, 1993, J COMP NEUROL, V335, P92, DOI 10.1002/cne.903350107
   Vannucci R, 2000, AM J PERINAT, V17, P113, DOI 10.1055/s-2000-9293
   Vannucci R, 1997, ANN NY ACAD SCI, V835, P234, DOI 10.1111/j.1749-6632.1997.tb48634.x
   Volpe J, 2001, NEUROLOGY NEWBORN, V4th ed., P0
   Wei L, 2001, STROKE, V32, P2179, DOI 10.1161/hs0901.094282
   Yasuhara T, 2008, J CEREBR BLOOD F MET, V28, P1804, DOI 10.1038/jcbfm.2008.68
NR 45
TC 18
Z9 21
U1 0
U2 25
PU FRONTIERS MEDIA SA
PI LAUSANNE
PA PO BOX 110, EPFL INNOVATION PARK, BUILDING I, LAUSANNE, 1015, SWITZERLAND
SN 1662-5102
EI 
J9 FRONT CELL NEUROSCI
PD AUG 21
PY 2013
VL 7
IS 
BP 
EP 
DI 10.3389/fncel.2013.00128
PG 10
WC Neurosciences
SC Neurosciences & Neurology
GA 205BJ
UT WOS:000323415100001
PM 23970853
ER

PT J
AU Lee, GyuChang
AF Lee, Gyuchang
TI Effects of Training Using Video Games on the Muscle Strength, Muscle Tone, and Activities of Daily Living of Chronic Stroke Patients
SO JOURNAL OF PHYSICAL THERAPY SCIENCE
LA English
DT Article
DE Video game; Stroke; Motor function
ID virtual-reality; upper-limb; rehabilitation; reliability; therapy; wii
AB [Purpose] The purpose of this study was to investigate the effects of training using video games played on the Xbox Kinect on the muscle strength, muscle tone, and activities of daily living of post-stroke patients. [Subjects] Fourteen stroke patients were recruited. They were randomly allocated into two groups; the experimental group (n=7) and the control group (n=7). [Methods] The experimental group performed training using video games played on the Xbox Kinect together with conventional occupational therapy for 6 weeks (1 hour/day, 3 days/week), and the control group received conventional occupational therapy only for 6 weeks (30 min/day, 3 days/week). Before and after the intervention, the participants were measured for muscle strength, muscle tone, and performance of activities of daily living. [Results] There were significant differences pre- and post-test in muscle strength of the upper extremities, except the wrist, and performance of activities of daily living in the experimental group. There were no significant differences between the two groups at post-test. [Conclusion] The training using video games played on the Xbox Kinect had a positive effect on the motor function and performance of activities of daily living. This study showed that training using video games played on the Xbox Kinect may be an effective intervention for the rehabilitation of stroke patients.
C1 Kyungnam Univ, Dept Phys Therapy, Coll Nat Sci, Changwon Si 631701, Gyeongsangnam D, South Korea.
RP Lee, G (通讯作者)，Kyungnam Univ, Dept Phys Therapy, Coll Nat Sci, 7 Kyungnamdaehak Ro, Changwon Si 631701, Gyeongsangnam D, South Korea.
EM leegc76@kyungnam.ac.kr
FU Kyungnam University Foundation
CR Baranowski T, 2008, AM J PREV MED, V34, P74, DOI 10.1016/j.amepre.2007.09.027
   Bohannon R, 1987, PHYS THER, V67, P206, DOI 10.1093/ptj/67.2.206
   Deutsch J, 2008, PHYS THER, V88, P1196, DOI 10.2522/ptj.20080062
   Flynn S, 2007, J NEUROL PHYS THER, V31, P180, DOI 10.1097/NPT.0b013e31815d00d5
   Folstein M, 1975, J PSYCHIAT RES, V12, P189, DOI 10.1016/0022-3956(75)90026-6
   Granger C, 1993, PHYS MED REHABIL CLI, V4, P417
   Joo L, 2010, J REHABIL MED, V42, P437, DOI 10.2340/16501977-0528
   Kalra L, 2010, STROKE, V41, P0, DOI 10.1161/STROKEAHA.109.572297
   Lucca L, 2009, J REHABIL MED, V41, P1003, DOI 10.2340/16501977-0405
   Marie R, 2011, J REHABIL MED, V0, P0
   Michaelsen S, 2006, STROKE, V37, P186, DOI 10.1161/01.STR.0000196940.20446.c9
   Miyachi M, 2010, MED SCI SPORT EXER, V42, P1149, DOI 10.1249/MSS.0b013e3181c51c78
   Mouawad M, 2011, J REHABIL MED, V43, P527, DOI 10.2340/16501977-0816
   Quaney B, 2010, NEUROREHAB NEURAL RE, V24, P52, DOI 10.1177/1545968309341646
   Saposnik G, 2011, STROKE, V42, P1380, DOI 10.1161/STROKEAHA.110.605451
   Song C, 2011, 특수교육재활과학연구, V50, P155
   Trombly C, 2002, AM J OCCUP THER, V56, P250, DOI 10.5014/ajot.56.3.250
   Wadsworth C, 1987, PHYS THER, V67, P1342, DOI 10.1093/ptj/67.9.1342
   Weiss PL, 2004, J NEUROENG REHABIL, V1, P12, DOI 10.1186/1743-0003-1-12
   Yavuzer G, 2008, EUR J PHYS REHAB MED, V44, P237
NR 20
TC 66
Z9 68
U1 2
U2 52
PU SOC PHYSICAL THERAPY SCIENCE
PI TOKYO
PA C/O PUBLICATION CENTER, 1-24-12 SUGAMO, TOSHIMA-KU, TOKYO, 170-0002, JAPAN
SN 0915-5287
EI 
J9 J PHYS THER SCI
PD MAY 15
PY 2013
VL 25
IS 5
BP 595
EP 597
DI 10.1589/jpts.25.595
PG 3
WC Rehabilitation
SC Rehabilitation
GA 179PI
UT WOS:000321533400017
PM 24259810
ER

PT J
AU Zhang, Shao-jie
   Ke, Zheng
   Li, Le
   Yip, Shea-ping
   Tong, Kai-yu
AF Zhang, Shao-jie
   Ke, Zheng
   Li, Le
   Yip, Shea-ping
   Tong, Kai-yu
TI EEG patterns from acute to chronic stroke phases in focal cerebral ischemic rats: correlations with functional recovery
SO PHYSIOLOGICAL MEASUREMENT
LA English
DT Article
DE EEG monitoring; focal cerebral ischemia; alpha-to-delta ratio; functional recovery; stroke; penumbra
ID nonconvulsive seizure; artery occlusion; delta-activity; damage; lesion; injury
AB Monitoring the neural activities from the ischemic penumbra provides critical information on neurological recovery after stroke. The purpose of this study is to evaluate the temporal alterations of neural activities using electroencephalography (EEG) from the acute phase to the chronic phase, and to compare EEG with the degree of post-stroke motor function recovery in a rat model of focal ischemic stroke. Male Sprague-Dawley rats were subjected to 90 min transient middle cerebral artery occlusion surgery followed by reperfusion for seven days (n = 58). The EEG signals were recorded at the pre-stroke phase (0 h), acute phase (3, 6 h), subacute phase (12, 24, 48, 72 h) and chronic phase (96, 120, 144, 168 h) (n = 8). This study analyzed post-stroke seizures and polymorphic delta activities (PDAs) and calculated quantitative EEG parameters such as the alpha-to-delta ratio (ADR). The ADR represented the ratio between alpha power and delta power, which indicated how fast the EEG activities were. Forelimb and hindlimb motor functions were measured by De Ryck's test and the beam walking test, respectively. In the acute phase, delta power increased fourfold with the occurrence of PDAs, and the histological staining showed that the infarct was limited to the striatum and secondary sensory cortex. In the subacute phase, the alpha power reduced to 50% of the baseline, and the infarct progressed to the forelimb cortical region. ADRs reduced from 0.23 +/- 0.09 to 0.04 +/- 0.01 at 3 h in the acute phase and gradually recovered to 0.22 +/- 0.08 at 168 h in the chronic phase. In the comparison of correlations between the EEG parameters and the limb motor function from the acute phase to the chronic phase, ADRs were found to have the highest correlation coefficients with the beam walking test (r = 0.9524, p < 0.05) and De Ryck's test (r = 0.8077, p < 0.05). This study measured EEG activities after focal cerebral ischemia and showed that functional recovery was closely correlated with the neural activities in the penumbra. Longitudinal EEG monitoring at different phases after a stroke can provide information on the neural activities, which are well correlated with the motor function recovery.
C1 [Zhang, Shao-jie; Ke, Zheng; Tong, Kai-yu] Hong Kong Polytech Univ, Interdisciplinary Div Biomed Engn, Hong Kong, Hong Kong, Peoples R China.
   [Li, Le] Sun Yat Sen Univ, Affiliated Hosp 1, Dept Rehabil Med, Guangzhou, Peoples R China.
   [Yip, Shea-ping] Hong Kong Polytech Univ, Dept Hlth Technol & Informat, Hong Kong, Hong Kong, Peoples R China.
RP Zhang, SJ (通讯作者)，Hong Kong Polytech Univ, Interdisciplinary Div Biomed Engn, Hong Kong, Hong Kong, Peoples R China.
EM k.y.tong@polyu.edu.hk
FU Hong Kong Research Grants Council [PolyU 527511]
CR Ahmed S, 2011, EXP NEUROL, V232, P168, DOI 10.1016/j.expneurol.2011.08.020
   Blicher J, 2012, J CEREBR BLOOD F MET, V32, P2044, DOI 10.1038/jcbfm.2012.105
   Choi S, 2010, PHYSIOL MEAS, V31, P439, DOI 10.1088/0967-3334/31/3/011
   Collice M, 1986, J NEUROSURG, V65, P815, DOI 10.3171/jns.1986.65.6.0815
   Deryck M, 1989, STROKE, V20, P1383, DOI 10.1161/01.STR.20.10.1383
   Dijkhuizen R, 2003, J NEUROSCI, V23, P510, DOI 10.1523/JNEUROSCI.23-02-00510.2003
   Faught E, 1993, STROKE, V24, P609, DOI 10.1161/01.STR.24.4.609
   Gloor P, 1977, NEUROLOGY, V27, P326, DOI 10.1212/WNL.27.4.326
   Goel V, 1996, IEEE T BIO-MED ENG, V43, P1083, DOI 10.1109/10.541250
   Hartings J, 2003, EXP NEUROL, V179, P139, DOI 10.1016/S0014-4886(02)00013-4
   Heiss W, 2011, CEREBROVASC DIS, V32, P307, DOI 10.1159/000330462
   Hofmeijer J, 2012, STROKE, V43, P607, DOI 10.1161/STROKEAHA.111.632943
   Jordan K, 2004, J CLIN NEUROPHYSIOL, V21, P341
   Ke Z, 2011, PLOS ONE, V6, P0, DOI 10.1371/journal.pone.0016643
   Li Y, 1998, J NEUROL SCI, V156, P119, DOI 10.1016/S0022-510X(98)00036-7
   Liu F, 2009, J NEUROSCI METH, V179, P1, DOI 10.1016/j.jneumeth.2008.12.028
   Longa E, 1989, STROKE, V20, P84, DOI 10.1161/01.STR.20.1.84
   Maltez J, 2004, NEUROPHYSIOL CLIN, V34, P195, DOI 10.1016/j.neucli.2004.09.003
   Mies G, 1993, NEUROREPORT, V4, P709, DOI 10.1097/00001756-199306000-00027
   Murphy T, 2009, NAT REV NEUROSCI, V10, P861, DOI 10.1038/nrn2735
   Schaul N, 1998, ELECTROEN CLIN NEURO, V106, P101, DOI 10.1016/S0013-4694(97)00111-9
   Schaul N, 1986, ANN NEUROL, V20, P703, DOI 10.1002/ana.410200609
   Shang Y, 2011, PHYS MED BIOL, V56, P3015, DOI 10.1088/0031-9155/56/10/008
   Soltanian-zadeh H, 2003, J MAGN RESON IMAGING, V17, P398, DOI 10.1002/jmri.10256
   Thakor N, 2004, ANNU REV BIOMED ENG, V6, P453, DOI 10.1146/annurev.bioeng.5.040202.121601
   Vespa P, 1997, ELECTROEN CLIN NEURO, V103, P607, DOI 10.1016/S0013-4694(97)00071-0
   Virley D, 2000, J CEREBR BLOOD F MET, V20, P563, DOI 10.1097/00004647-200003000-00015
   Wegener S, 2005, J MAGN RESON IMAGING, V21, P340, DOI 10.1002/jmri.20270
   Williams A, 2003, FUND CLIN PHARMACOL, V17, P581, DOI 10.1046/j.1472-8206.2003.00183.x
   Williams A, 2004, J PHARMACOL EXP THER, V311, P220, DOI 10.1124/jpet.104.069146
NR 30
TC 19
Z9 19
U1 0
U2 19
PU IOP PUBLISHING LTD
PI BRISTOL
PA TEMPLE CIRCUS, TEMPLE WAY, BRISTOL BS1 6BE, ENGLAND
SN 0967-3334
EI 
J9 PHYSIOL MEAS
PD APR 15
PY 2013
VL 34
IS 4
BP 423
EP 435
DI 10.1088/0967-3334/34/4/423
PG 13
WC Biophysics; Engineering, Biomedical; Physiology
SC Biophysics; Engineering; Physiology
GA 112RR
UT WOS:000316611200003
PM 23524534
ER

PT J
AU Sasaki, Nobuyuki
   Mizutani, Saneyuki
   Kakuda, Wataru
   Abo, Masahiro
AF Sasaki, Nobuyuki
   Mizutani, Saneyuki
   Kakuda, Wataru
   Abo, Masahiro
TI Comparison of the Effects of High- and Low-frequency Repetitive Transcranial Magnetic Stimulation on Upper Limb Hemiparesis in the Early Phase of Stroke
SO JOURNAL OF STROKE & CEREBROVASCULAR DISEASES
LA English
DT Article
DE Early phase; rehabilitation; stroke; transcranial magnetic stimulation; upper limb hemiparesis
ID acute ischemic-stroke; motor function recovery; trial; rtm; excitability; movement; therapy
AB Background: Recently, high-frequency repetitive transcranial magnetic stimulation (HF-rTMS) and low-frequency rTMS (LF-rTMS) are reported to improve motor function significantly in chronic hemiparetic stroke patients. However, few studies have investigated the safety and efficacy of these rTMS modalities introduced during the early phase of stroke. The purpose of this study was to clarify the rTMS modality that is more beneficial for upper limb hemiparesis in the early phase of stroke using a randomized controlled trial. Methods: Twenty-nine patients with a hemispheric stroke lesion in the early phase of stroke were examined. Patients were randomly assigned into 3 groups: the HF-rTMS group (10 Hz rTMS to the lesional hemisphere [n = 9]), the LF-rTMS group (1 Hz rTMS to the nonlesional hemisphere [n = 11]), and the sham stimulation group [n = 9]). Patients received sessions for 5 consecutive days. Grip strength and tapping frequency were assessed before and after the intervention. Motor improvement of the affected upper limb after intervention was compared among the 3 groups. Results: All patients completed the 5-day protocol. Both the HF-rTMS and LF-rTMS groups had significant increases in both grip strength and tapping frequency. Comparison of the extent of improvement showed a more significant increase in grip strength and tapping frequency in the HF-rTMS group compared to the sham stimulation group (each P,. 05), and no difference between the LF-rTMS group and the sham stimulation group. Conclusions: HF-rTMS applied to the lesional hemisphere in the early phase of stroke was more beneficial for motor improvement of the affected upper limb than LF-rTMS.
C1 [Sasaki, Nobuyuki] Jikei Univ, Sch Med, Tokyo Metropolitan Bokutoh Hosp, Dept Rehabil Med, Tokyo, Japan.
   [Mizutani, Saneyuki] Jikei Univ, Sch Med, Tokyo Metropolitan Bokutoh Hosp, Dept Neurol, Tokyo, Japan.
   [Kakuda, Wataru; Abo, Masahiro] Jikei Univ, Dept Rehabil Med, Sch Med, Tokyo, Japan.
RP Sasaki, N (通讯作者)，Tokyo Metropolitan Bokutoh Hosp, Dept Rehabil Med, Sumida Ku, 4-23-15 Koutoh Bashi, Tokyo 1308575, Japan.
EM nobsasa1005@gmail.com
CR Butler A, 2007, PHYS THER, V87, P719, DOI 10.2522/ptj.20060274
   Chang W, 2010, J REHABIL MED, V42, P758, DOI 10.2340/16501977-0590
   Cramer S, 2000, TRENDS NEUROSCI, V23, P265, DOI 10.1016/S0166-2236(00)01562-9
   Fitzgerald P, 2006, CLIN NEUROPHYSIOL, V117, P2584, DOI 10.1016/j.clinph.2006.06.712
   Fregni F, 2006, STROKE, V37, P2115, DOI 10.1161/01.STR.0000231390.58967.6b
   Gao F, 2010, EUR J NUCL MED MOL I, V37, P954, DOI 10.1007/s00259-009-1342-3
   Hendricks H, 2002, ARCH PHYS MED REHAB, V83, P1303, DOI 10.1053/apmr.2002.34284
   Hiscock A, 2008, NEUROREHAB NEURAL RE, V22, P228, DOI 10.1177/1545968307307115
   Kakuda W, 2011, BRAIN INJURY, V25, P496, DOI 10.3109/02699052.2011.559610
   Khedr E, 2010, ACTA NEUROL SCAND, V121, P30, DOI 10.1111/j.1600-0404.2009.01195.x
   Khedr E, 2009, EUR J NEUROL, V16, P1323, DOI 10.1111/j.1468-1331.2009.02746.x
   Kim Y, 2006, STROKE, V37, P1471, DOI 10.1161/01.STR.0000221233.55497.51
   Kirton A, 2008, LANCET NEUROL, V7, P507, DOI 10.1016/S1474-4422(08)70096-6
   Lefaucheur J, 2006, NEUROPHYSIOL CLIN, V36, P105, DOI 10.1016/j.neucli.2006.08.011
   Liepert J, 2007, RESTOR NEUROL NEUROS, V25, P461
   Marshall R, 2000, STROKE, V31, P656, DOI 10.1161/01.STR.31.3.656
   Murase N, 2004, ANN NEUROL, V55, P400, DOI 10.1002/ana.10848
   Nichols-larsen D, 2005, STROKE, V36, P1480, DOI 10.1161/01.STR.0000170706.13595.4f
   Pennisi G, 1999, STROKE, V30, P2666, DOI 10.1161/01.STR.30.12.2666
   Ramakrishna R, 2010, WORLD NEUROSURG, V73, P427, DOI 10.1016/j.wneu.2010.05.021
   Reis J, 2008, J PHYSIOL-LONDON, V586, P325, DOI 10.1113/jphysiol.2007.144824
   Rossi S, 2009, CLIN NEUROPHYSIOL, V120, P2008, DOI 10.1016/j.clinph.2009.08.016
   Ward N, 2005, POSTGRAD MED J, V81, P510, DOI 10.1136/pgmj.2004.030809
   Ward N, 2003, BRAIN, V126, P1430, DOI 10.1093/brain/awg145
   Wassermann E, 1998, EVOKED POTENTIAL, V108, P1, DOI 10.1016/S0168-5597(97)00096-8
   Wolf S, 2006, JAMA-J AM MED ASSOC, V296, P2095, DOI 10.1001/jama.296.17.2095
   Yozbatiran N, 2009, STROKE, V40, P309, DOI 10.1161/STROKEAHA.108.522144
NR 27
TC 68
Z9 83
U1 2
U2 20
PU ELSEVIER SCIENCE BV
PI AMSTERDAM
PA PO BOX 211, 1000 AE AMSTERDAM, NETHERLANDS
SN 1052-3057
EI 
J9 J STROKE CEREBROVASC
PD MAY 15
PY 2013
VL 22
IS 4
BP 413
EP 418
DI 10.1016/j.jstrokecerebrovasdis.2011.10.004
PG 6
WC Neurosciences; Peripheral Vascular Disease
SC Neurosciences & Neurology; Cardiovascular System & Cardiology
GA 144BX
UT WOS:000318915500021
PM 22177936
ER

PT J
AU Pang, MYC
   Lau, RWK
   Yip, SP
AF Pang, M
   Lau, R
   Yip, S
TI The effects of whole-body vibration therapy on bone turnover, muscle strength, motor function, and spasticity in chronic stroke: a randomized controlled trial
SO EUROPEAN JOURNAL OF PHYSICAL AND REHABILITATION MEDICINE
LA English
DT Article
DE Exercise; Psychomotor performance; Bone and bones; Rehabilitation; Stroke; Hemiplegia
ID postural control; postmenopausal women; mineral density; frequency; exercise; balance; walking; risk; transmission; individual
AB Background. Whole-body vibration (WBV) has been used in older adults to improve bone health and neuromuscular function, and may have potential applications for stroke patients. Aim. To investigate the effects of WBV on bone turnover, leg muscle strength, motor function, and spasticity among chronic stroke patients. Design. Randomized controlled trial (RCT). Setting. Community. Population. Eighty-two chronic stroke patients. Methods. The experimental group underwent exercise training with WBV stimulation for a maximum of 15 minutes, 3 days per week for 8 weeks. The controls received the same exercises without WBV. Participants were evaluated for isokinetic knee muscle strength, serum levels of bone formation and resorption markers, spasticity and motor function of the paretic leg at baseline, immediately after the 8-week training period, and 1-month follow-up. Results. Intention-to-treat analysis revealed no significant changes in levels of bone turnover markers and motor function of the paretic leg over time in both groups. Muscle strength outcomes showed no significant groupxtime interaction, with similar significant improvements found in both groups. Spasticity of the paretic knee was significantly reduced in the experimental group (P=0.005), but not in controls (P=0.465). No serious adverse events were reported. Conclusion. The WBV protocol used in this study did not induce additional effects on bone turnover, knee muscle strength and paretic leg motor function among chronic stroke patients. WBV may have potential to modulate spasticity, but this requires further investigation.
C1 [Pang, M. Y. C.; Lau, R. W. K.] Hong Kong Polytech Univ, Dept Rehabil Sci, Kowloon, Hong Kong, Peoples R China.
   [Yip, S. P.] Hong Kong Polytech Univ, Dept Hlth Technol & Informat, Hong Kong, Hong Kong, Peoples R China.
RP Pang, MYC (通讯作者)，Hong Kong Polytech Univ, Dept Rehabil Sci, Kowloon, Hong Kong, Peoples R China.
EM Marco.Pang@inet.polyu.edu.hk
FU Hang Seng Bank Jubilee Research Endowment Fund
CR Bala Y, 2010, BONE, V46, P1204, DOI 10.1016/j.bone.2009.11.032
   Bogaerts A, 2007, GAIT POSTURE, V26, P309, DOI 10.1016/j.gaitpost.2006.09.078
   Bogaerts A, 2011, GAIT POSTURE, V33, P466, DOI 10.1016/j.gaitpost.2010.12.027
   Bruyere O, 2005, ARCH PHYS MED REHAB, V86, P303, DOI 10.1016/j.apmr.2004.05.019
   Chesnut C, 1997, AM J MED, V102, P29, DOI 10.1016/S0002-9343(96)00387-7
   Cheung W, 2007, ARCH PHYS MED REHAB, V88, P852, DOI 10.1016/j.apmr.2007.03.028
   Christiansen B, 2006, ANN BIOMED ENG, V34, P1149, DOI 10.1007/s10439-006-9133-5
   Delecluse C, 2003, MED SCI SPORT EXER, V35, P1033, DOI 10.1249/01.MSS.0000069752.96438.B0
   Eng J, 2008, J REHABIL RES DEV, V45, P297, DOI 10.1682/JRRD.2007.01.0014
   Flieger J, 1998, CALCIFIED TISSUE INT, V63, P510, DOI 10.1007/s002239900566
   Furness T, 2009, J STRENGTH COND RES, V23, P1508, DOI 10.1519/JSC.0b013e3181a4e8f9
   Gowland C, 1993, STROKE, V24, P58, DOI 10.1161/01.STR.24.1.58
   Gusi N, 2006, BMC MUSCULOSKEL DIS, V7, P0, DOI 10.1186/1471-2474-7-92
   Harazin B, 1998, J SOUND VIB, V215, P775, DOI 10.1006/jsvi.1998.1675
   Hazell T, 2010, J STRENGTH COND RES, V24, P1860, DOI 10.1519/JSC.0b013e3181ddf6c8
   Holden M, 1984, PHYS THER, V64, P35, DOI 10.1093/ptj/64.1.35
   Kakuda W, 2012, EUR J PHYS REHAB MED, V48, P47
   Kerschan-schindl K, 2001, CLIN PHYSIOL, V21, P377, DOI 10.1046/j.1365-2281.2001.00335.x
   Khosla S, 2003, PRIMER METABOLIC BON, V0, P166
   Kiiski J, 2008, J BONE MINER RES, V23, P1318, DOI 10.1359/jbmr.080315
   Lau R, 2011, CLIN REHABIL, V25, P975, DOI 10.1177/0269215511405078
   Madou K, 2011, HONG KONG PHYSIOTHER, V29, P12, DOI 10.1016/j.hkpj.2011.02.002
   Mak M, 2010, J NEUROL, V257, P1543, DOI 10.1007/s00415-010-5573-9
   Mileva K, 2009, EXP PHYSIOL, V94, P103, DOI 10.1113/expphysiol.2008.042689
   Ness L, 2009, RESTOR NEUROL NEUROS, V27, P621, DOI 10.3233/RNN-2009-0487
   Pallant J, 2013, SPSS SURVIVAL MANUAL, V5th, P0
   Pandyan A, 1999, CLIN REHABIL, V13, P373, DOI 10.1191/026921599677595404
   Pang M, 2010, WORLD J ORTHOP, V1, P20, DOI 10.5312/wjo.v1.i1.20
   Pollock R, 2010, CLIN BIOMECH, V25, P840, DOI 10.1016/j.clinbiomech.2010.05.004
   Raimundo A, 2009, EUR J APPL PHYSIOL, V106, P741, DOI 10.1007/s00421-009-1067-9
   Rauch F, 2010, J MUSCULOSKEL NEURON, V10, P193
   Rees S, 2009, J SCI MED SPORT, V12, P440, DOI 10.1016/j.jsams.2008.02.002
   Rittweger J, 2010, EUR J APPL PHYSIOL, V108, P877, DOI 10.1007/s00421-009-1303-3
   Roelants M, 2006, J STRENGTH COND RES, V20, P124, DOI 10.1519/R-16674.1
   Rogan S, 2011, BMC GERIATR, V11, P0, DOI 10.1186/1471-2318-11-72
   Rubin C, 2004, J BONE MINER RES, V19, P343, DOI 10.1359/JBMR.0301251
   Saunders D, 2009, COCHRANE DB SYST REV, V0, P0, DOI DOI 10.1002/14651858.CD003316.pub3
   Sayenko D, 2010, NEUROSCI LETT, V482, P66, DOI 10.1016/j.neulet.2010.07.009
   Schoenau E, 2005, JOURNAL OF MUSCULOSKELETAL & NEURONAL INTERACTIONS, V5, P232
   Slatkovska L, 2010, OSTEOPOROSIS INT, V21, P1969, DOI 10.1007/s00198-010-1228-z
   Smania N, 2011, EUR J PHYS REHAB MED, V47, P435
   Tihanyi J, 2010, ACTA PHYSIOL HUNG, V97, P172, DOI 10.1556/APhysiol.97.2010.2.3
   Torvinen S, 2003, J BONE MINER RES, V18, P876, DOI 10.1359/jbmr.2003.18.5.876
   Trans T, 2009, KNEE, V16, P256, DOI 10.1016/j.knee.2008.11.014
   Van NI, 2006, STROKE, V37, P2331, DOI 10.1161/01.STR.0000236494.62957.f3
   Verschueren S, 2011, J BONE MINER RES, V26, P42, DOI 10.1002/jbmr.181
   Verschueren S, 2004, J BONE MINER RES, V19, P352, DOI 10.1359/JBMR.0301245
   Von SS, 2011, OSTEOPOROSIS INT, V22, P317, DOI 10.1007/s00198-010-1215-4
   Von SS, 2012, SCAND J MED SCI SPOR, V22, P119, DOI 10.1111/j.1600-0838.2010.01126.x
   Zheng A, 2009, CLIN REHABIL, V23, P897, DOI 10.1177/0269215509337273
NR 50
TC 53
Z9 56
U1 2
U2 45
PU EDIZIONI MINERVA MEDICA
PI TURIN
PA CORSO BRAMANTE 83-85 INT JOURNALS DEPT., 10126 TURIN, ITALY
SN 1973-9087
EI 
J9 EUR J PHYS REHAB MED
PD AUG 15
PY 2013
VL 49
IS 4
BP 439
EP 450
DI 
PG 12
WC Rehabilitation
SC Rehabilitation
GA 242PR
UT WOS:000326255000001
PM 23486302
ER

PT J
AU Santos, MD
   Gagliardi, RJ
   Machado goyano mac-kay, AP
   Boggio, PS
   Lianza, Roberta
   Fregni, Felipe
AF Santos, Michele
   Gagliardi, Rubens
   Machado goyano mac-kay, Ana
   Boggio, Paulo
   Lianza, Roberta
   Fregni, Felipe
TI Transcranial direct-current stimulation induced in stroke patients with aphasia: a prospective experimental cohort study
SO SAO PAULO MEDICAL JOURNAL
LA English
DT Article
DE Aphasia; Stroke; Electric stimulation; Speech disorders; Language disorders
ID noninvasive brain-stimulation; motor function; improvement; safety; cortex
AB CONTEXT AND OBJECTIVE: Previous animal and human studies have shown that transcranial direct current stimulation can induce significant and lasting neuroplasticity and may improve language recovery in patients with aphasia. The objective of the study was to describe a cohort of patients with aphasia after stroke who were treated with transcranial direct current stimulation. DESIGN AND SETTING: Prospective cohort study developed in a public university hospital. METHODS: Nineteen patients with chronic aphasia received 10 transcranial direct current stimulation sessions lasting 20 minutes each on consecutive days, using a current of 2 mA. The anode was positioned over the supraorbital area and the cathode over the contralateral motor cortex. The following variables were analyzed before and after the 10 neuromodulation sessions: oral language comprehension, copying, dictation, reading, writing, naming and verbal fluency. RESULTS: There were no adverse effects in the study. We found statistically significant differences from before to after stimulation in relation to simple sentence comprehension (P = 0.034), naming (P = 0.041) and verbal fluency for names of animals (P = 0.038). Improved scores for performing these three tasks were seen after stimulation. CONCLUSIONS: We observed that excitability of the primary motor cortex through transcranial direct current stimulation was associated with effects on different aspects of language. This can contribute towards future testing in randomized controlled trials.
C1 [Santos, Michele Devido; Gagliardi, Rubens Jose; Machado Goyano Mac-Kay, Ana Paula; Boggio, Paulo Sergio; Lianza, Roberta; Fregni, Felipe] Fac Ciencias Med, Dept Neurol, Sao Paulo, Brazil.
RP Santos, MD (通讯作者)，Rua Dr Cesario Mota Jr 61,8 Andar, BR-01221020 Sao Paulo, Brazil.
EM m.devido@yahoo.com.br
FU Faculdade de Medicina da Santa Casa de Sao Paulo (FCMSCSP); Mackenzie University
CR Apmg M, 2003, AFASIAS DEMENCIAS AV, V0, P47
   Baker J, 2010, STROKE, V41, P1229, DOI 10.1161/STROKEAHA.109.576785
   Bertolucci P, 1998, REV PSIQ CLIN-BRAZIL, V25, P80
   Boggio P, 2007, RESTOR NEUROL NEUROS, V25, P123
   Brunoni A, 2012, BRAIN STIMUL, V5, P175, DOI 10.1016/j.brs.2011.03.002
   Datta A, 2009, BRAIN STIMUL, V2, P201, DOI 10.1016/j.brs.2009.03.005
   Dos SM, 2008, LENG HABL, V12, P20
   Floel A, 2008, J COGNITIVE NEUROSCI, V20, P1415, DOI 10.1162/jocn.2008.20098
   Fregni F, 2005, NEUROREPORT, V16, P1551, DOI 10.1097/01.wnr.0000177010.44602.5e
   Fritsch B, 2010, NEURON, V66, P198, DOI 10.1016/j.neuron.2010.03.035
   Hegde M, 2001, HEDGES POCKETGUIDE A, V0, P0
   Hummel F, 2005, NEUROREHAB NEURAL RE, V19, P14, DOI 10.1177/1545968304272698
   Iyer M, 2005, NEUROLOGY, V64, P872, DOI 10.1212/01.WNL.0000152986.07469.E9
   Kaplan E, 1983, BOSTON NAMING TEST P, V2nd ed., P0
   Lecours A, 1987, NEUROPSYCHOLOGIA, V25, P231, DOI 10.1016/0028-3932(87)90134-5
   Liuzzi G, 2010, CURR BIOL, V20, P1745, DOI 10.1016/j.cub.2010.08.034
   Martin P, 2009, BRAIN LANG, V111, P20, DOI 10.1016/j.bandl.2009.07.007
   Meinzer M, 2011, NEUROREHAB NEURAL RE, V25, P178, DOI 10.1177/1545968310376577
   Monti A, 2008, J NEUROL NEUROSUR PS, V79, P451, DOI 10.1136/jnnp.2007.135277
   Murase N, 2004, ANN NEUROL, V55, P400, DOI 10.1002/ana.10848
   Nitsche M, 2003, CLIN NEUROPHYSIOL, V114, P2220, DOI 10.1016/S1388-2457(03)00235-9
   Nitsche M, 2000, J PHYSIOL-LONDON, V527, P633, DOI 10.1111/j.1469-7793.2000.t01-1-00633.x
   Nowak D, 2009, NEUROREHAB NEURAL RE, V23, P641, DOI 10.1177/1545968309336661
   Ortiz K, 2005, DISTURBIOS NEUROLOGI, V0, P47
   Raymer A, 2006, J INT NEUROPSYCH SOC, V12, P867, DOI 10.1017/S1355617706061042
   Welsh K, 1994, ALZ DIS ASSOC DIS, V8, P38, DOI 10.1097/00002093-199400000-00005
   Williams J, 2009, J REHABIL MED, V41, P305, DOI 10.2340/16501977-0356
   Zaghi S, 2009, J PAIN MANAG, V2, P339
NR 28
TC 12
Z9 13
U1 2
U2 14
PU ASSOCIACAO PAULISTA MEDICINA
PI SAO PAULO
PA AV BRIG LUIS ANTONIO, 278-7 ANDAR, SAO PAULO, CEP01318-901, BRAZIL
SN 1516-3180
EI 
J9 SAO PAULO MED J
PD JUN 15
PY 2013
VL 131
IS 6
BP 422
EP 426
DI 10.1590/1516-3180.2013.1316595
PG 5
WC Medicine, General & Internal
SC General & Internal Medicine
GA 279FF
UT WOS:000328945100009
PM 24346782
ER

PT J
AU Kim, Gyeyeop
   Kim, Eunjung
AF Kim, Gyeyeop
   Kim, Eunjung
TI Effects of Treadmill Training on Limb Motor Function and Acetylcholinesterase Activity in Rats with Stroke
SO JOURNAL OF PHYSICAL THERAPY SCIENCE
LA English
DT Article
DE Acetylcholinesterase; Stroke; Treadmill exercise
ID quality-of-life; ischemia/reperfusion injury; cognitive deficit; physical-activity; exercise; rehabilitation; hypoxia; neuroprotection; hippocampus; modulation
AB [Purpose] In the present study, we investigated the effects of treadmill training on limb motor function and acetylcholinesterase activity following focal cerebral ischemia injury. [Methods] Focal cerebral ischemia was examined in adult male Sprague-Dawley rats by using a middle cerebral artery occlusion model. Rats were randomly divided into 3 groups. Group I included untreated normal rats (n=12), Group II included untreated rats with focal cerebral ischemia (n=12), and Group III included rats that performed treadmill exercise (20 m/min) training after focal cerebral ischemia (n=12). We determined the limb placement test score for each rat on days 1,7, 14, and 21; acetylcholinesterase activity in the hippocampus was examined at the end of the experiment. [Results] We observed that the motor behavior index improved in the treadmill group, and hippocampal acetylcholinesterase activity was decreased. [Conclusion] These results indicated that treadmill training after focal cerebral ischemia exerts a neuroprotective effects against ischemic brain injury by improving motor performance and decreasing the levels of acetylcholinesterase activity. Furthermore, these results suggest that treadmill training at an appropriate intensity is critical for post-stroke rehabilitation.
C1 [Kim, Gyeyeop] Dongshin Univ, Dept Phys Therapy, Naju, South Korea.
   [Kim, Eunjung] Nambu Univ, Dept Phys Therapy, Kwangju 506706, South Korea.
RP Kim, E (通讯作者)，Nambu Univ, Dept Phys Therapy, Chemdan Jungang 1 Ro, Kwangju 506706, South Korea.
EM ddosuny@hanmail.net
CR Attwell D, 2001, J CEREBR BLOOD F MET, V21, P1133, DOI 10.1097/00004647-200110000-00001
   Back T, 1998, CEREBROVASC DIS, V0, P276
   Bobath B, 1990, ADULT HEMIPLEGIA EVA, V0, P9
   Burke D, 2013, NEUROLOGY, V80, P0, DOI 10.1212/WNL.0b013e31827624a7
   Burr J, 2012, CAN FAM PHYSICIAN, V58, P1236
   Calleja A, 2011, DIABETES CARE, V34, P2413, DOI 10.2337/dc11-1242
   Carod-artal F, 2009, CEREBROVASC DIS, V27, P204, DOI 10.1159/000200461
   Chen Y, 1998, BRAIN RES, V784, P18, DOI 10.1016/S0006-8993(97)00982-7
   Cumming T, 2013, INT J STROKE, V8, P38, DOI 10.1111/j.1747-4949.2012.00972.x
   Deb P, 2010, PATHOPHYSIOLOGY, V17, P197, DOI 10.1016/j.pathophys.2009.12.001
   Dimyan M, 2011, NAT REV NEUROL, V7, P76, DOI 10.1038/nrneurol.2010.200
   Ding Y, 2004, CURR NEUROVASC RES, V1, P411, DOI 10.2174/1567202043361875
   Dornbos D, 2012, CURR DRUG TARGETS, V13, P247
   Eccles R, 1966, J NEUROPHYSIOL, V29, P315, DOI 10.1152/jn.1966.29.2.315
   Ellman G, 1961, BIOCHEM PHARMACOL, V7, P88, DOI 10.1016/0006-2952(61)90145-9
   Gozal D, 2010, AM J RESP CRIT CARE, V182, P104, DOI 10.1164/rccm.201001-0108OC
   Hofmeijer J, 2012, STROKE, V43, P607, DOI 10.1161/STROKEAHA.111.632943
   Jia Q, 2011, J STROKE CEREBROVASC, V20, P395, DOI 10.1016/j.jstrokecerebrovasdis.2010.02.008
   Jolitha A, 2009, BIOGERONTOLOGY, V10, P53, DOI 10.1007/s10522-008-9154-6
   Ke Z, 2011, IEEE ENG MED BIO, V0, PP8223, DOI 10.1109/IEMBS.2011.6092028
   Kim S, 2013, NEUROSCI LETT, V538, P54, DOI 10.1016/j.neulet.2013.01.039
   Kinni H, 2011, BRAIN RES, V1388, P48, DOI 10.1016/j.brainres.2011.02.076
   Knott M, 1968, PROPRIOCEPTIVE NEURO, V0, P0
   Liepert J, 2012, FORTSCHR NEUROL PSYC, V80, P388, DOI 10.1055/s-0031-1299490
   Lin C, 2013, NEUROSCIENCE, V231, P216, DOI 10.1016/j.neuroscience.2012.11.051
   Longa E, 1989, STROKE, V20, P84, DOI 10.1161/01.STR.20.1.84
   Marin R, 2003, PHYSIOL BEHAV, V80, P167, DOI 10.1016/j.physbeh.2003.06.001
   Mensah G, 2007, HEALTH AFFAIR, V26, P38, DOI 10.1377/hlthaff.26.1.38
   Mizobuchi H, 1989, NIHON GEKA HOKAN, V58, P93
   Nizri E, 2007, DRUG NEWS PERSPECT, V20, P421, DOI 10.1358/dnp.2007.20.7.1149629
   Ohlsson A, 1995, STROKE, V26, P644, DOI 10.1161/01.STR.26.4.644
   Oldenburg I, 2011, CURR OPIN NEUROBIOL, V21, P425, DOI 10.1016/j.conb.2011.04.004
   Pang M, 2013, CEREBROVASC DIS, V35, P7, DOI 10.1159/000346075
   Parton A, 2005, CURR OPIN NEUROL, V18, P675, DOI 10.1097/01.wco.0000189872.54245.13
   Pennycott A, 2012, J NEUROENG REHABIL, V9, P0, DOI 10.1186/1743-0003-9-65
   Perry SB, 2004, J NEUROL PHYS THER, V28, P101
   Rosser N, 2008, NEUROREHABILITATION, V23, P95
   Scopel D, 2006, BRAIN RES BULL, V71, P155, DOI 10.1016/j.brainresbull.2006.08.011
   Shahidi S, 2008, BRAIN RES BULL, V76, P109, DOI 10.1016/j.brainresbull.2008.01.003
   Sierra C, 2011, CURR HYPERTENS REP, V13, P200, DOI 10.1007/s11906-011-0195-x
   Sims N, 2010, BBA-MOL BASIS DIS, V1802, P80, DOI 10.1016/j.bbadis.2009.09.003
   Stockmeyer SA, 1967, AM J PHYS MED, V46, P900
   Van DSW, 2012, REV NEUROSCIENCE, V23, P269, DOI 10.1515/revneuro-2012-0028
   Van DZE, 1999, PROG NEUROBIOL, V58, P409, DOI 10.1016/S0301-0082(98)00092-6
   Yu XH, 1993, SHENG LI XUE BAO, V45, P325
NR 45
TC 9
Z9 10
U1 0
U2 3
PU SOC PHYSICAL THERAPY SCIENCE
PI TOKYO
PA C/O PUBLICATION CENTER, 1-24-12 SUGAMO, TOSHIMA-KU, TOKYO, 170-0002, JAPAN
SN 0915-5287
EI 
J9 J PHYS THER SCI
PD OCT 15
PY 2013
VL 25
IS 10
BP 1227
EP 1230
DI 
PG 4
WC Rehabilitation
SC Rehabilitation
GA 246QU
UT WOS:000326555000005
PM 24259763
ER

PT J
AU Winter, JM
   Crome, Peter
   Sim, Julius
   Hunter, SM
AF Winter, Jacqueline
   Crome, Peter
   Sim, Julius
   Hunter, Susan
TI Effects of Mobilization and Tactile Stimulation on Chronic Upper-Limb Sensorimotor Dysfunction After Stroke
SO ARCHIVES OF PHYSICAL MEDICINE AND REHABILITATION
LA English
DT Article
DE Musculoskeletal manipulations; Rehabilitation; Sensation; Stroke; Therapy; Upper extremity
ID time-series analysis; research arm test; upper extremity; rehabilitation; reliability; recovery; trial
AB Objective: To explore the effects of Mobilization and Tactile Stimulation (MTS) and patterns of recovery in chronic stroke (>12mo) when upper limb (UL) "performance" has reached a clear plateau. Design: Replicated single-system experimental study with 8 single cases using A-B-A design (baseline-intervention-withdrawal phases); length of baseline randomly determined; intervention phase involved 6 weeks of daily MTS to the contralesional UL. Setting: Community setting, within participants' place of residence. Participants: Individual stroke survivors (N=8; male-to-female ratio, 3:1; age range, 49-76y; 4 with left hemiplegia, 4 with right hemiplegia) discharged from ongoing therapy, more than 1 year post stroke (range, 14-48mo). Clinical presentations were varied across the sample. Interventions: Participants received up to 1 hour of daily (Monday to Friday) treatment with MTS to the UL for 6 weeks during the intervention (B) phase. Main Outcome Measures: Motor function (Action Research Arm Test [ARAT]) and motor impairment (Motricity Index [MI] arm section) of the UL. Results: UL performance was stable during baseline for all participants. On visual analysis, improvements in motor impairment were seen in all participants, and clinically significant improvements in motor function were seen in 4 of 8 participants during the intervention phase. Latency between onset of intervention and improvement ranged from 5 to 31 days (ARAT) and from 0 to 28 days (MI). Improvements in performance were maintained on withdrawal of the intervention. Randomization tests were not significant. Conclusions: MTS appears to improve UL motor impairment and functional activity many months, even years, after stroke onset. Improvement can be immediate, but more often there is latency between the start of intervention and improvement; recovery can be distal to proximal. Archives of Physical Medicine and Rehabilitation 2013;94:693-702 (C) 2013 by the American Congress of Rehabilitation Medicine
C1 [Winter, Jacqueline M.; Crome, Peter; Sim, Julius; Hunter, Susan M.] Keele Univ, Social Sci Res Inst, Keele ST5 5BG, Staffs, England.
RP Hunter, SM (通讯作者)，Keele Univ, Sch Hlth & Rehabil, Keele ST5 5BG, Staffs, England.
EM s.m.hunter@keele.ac.uk
CR [anonymous] , 2002, REAL WORLD RES RESOU, V0, P0
   Barlow D, 1984, SINGLE CASE EXPT DES, V0, P0
   Broeks J, 1999, DISABIL REHABIL, V21, P357
   Carr J, 1998, NEUROLOGICAL REHABIL, V0, P0
   Collen FM, 1990, INT DISABIL STUD, V12, P6
   Collin C, 1990, J NEUROL NEUROSUR PS, V53, P576, DOI 10.1136/jnnp.53.7.576
   Donaldson C, 2006, CLIN REHABIL, V20, P459, DOI 10.1191/0269215506cr964xx
   Donaldson C, 2009, NEUROREHAB NEURAL RE, V23, P389, DOI 10.1177/1545968308326635
   Dugard P, 2001, SINGLE CASE SMALL N, V0, P0
   Friedman P, 1992, CLIN REHABIL, V6, P23, DOI 10.1177/026921559200600104
   Gorman B, 1997, DESIGN ANAL SINGLE C, V0, P159
   Hartmann D, 1980, J APPL BEHAV ANAL, V13, P543, DOI 10.1901/jaba.1980.13-543
   Hsieh C, 1998, AGE AGEING, V27, P107, DOI 10.1093/ageing/27.2.107
   Hsueh I, 2002, CLIN REHABIL, V16, P382, DOI 10.1191/0269215502cr509oa
   Hunter S, 2008, ARCH PHYS MED REHAB, V89, P2003, DOI 10.1016/j.apmr.2008.03.016
   Hunter S, 2006, PHYSIOTHERAPY, V92, P195, DOI 10.1016/j.physio.2006.01.001
   Hunter S, 2011, NEUROREHAB NEURAL RE, V25, P314, DOI 10.1177/1545968310390223
   Jorgensen H, 1999, CLIN GERIATR MED, V15, P785
   Kazdin A, 2010, SINGLE CASE RES DESI, V2nd, P0
   Lyle R, 1981, INT J REHABIL RES, V4, P483, DOI 10.1097/00004356-198112000-00001
   Mackay J, 2004, ATLAS HEART DIS ST 3, V0, P0
   Mahoney FI, 1965, MD STATE MED J, V14, P61
   Matyas TA, 1997, DESIGN ANAL SINGLE C, V0, PP215, DOI 10.4324/9781315806402
   Medical RC(B, 1998, MRC GUID GOOD CLIN P, V0, P0
   Medical RC(, 2000, FRAM DEV EV RCTS COM, V0, P0
   Medical RC(, 2000, DEV EV COMPL INT NEW, V0, P0
   Nudo R, 1999, REV NEUROL, V155, P713
   Ottenbacher K, 1986, EVALUATING CLIN CHAN, V0, P0
   Parker VM, 1986, INT REHABIL MED, V8, P69
   Richards SB, 1999, SINGLE SUBJECT RES A, V0, P0
   Sim J, 2000, RES HLTH CARE CONCEP, V0, P0
   Sim J, 1994, PHYSIOTHER THEORY PR, V10, P111
   Sirtori V, 2009, COCHRANE DB SYST REV, V0, P0, DOI DOI 10.1002/14651858.CD004433.pub2
   Tryon W, 1982, J APPL BEHAV ANAL, V15, P423, DOI 10.1901/jaba.1982.15-423
   Van DLJ, 1999, STROKE, V30, P2369, DOI 10.1161/01.STR.30.11.2369
   W BR, 1999, J PHYS THER SCI, V11, P59, DOI 10.1589/jpts.11.59
   Wade DT, 1989, INT DISABIL STUD, V11, P89
   Wade D, 1983, ARCH PHYS MED REHAB, V64, P24
   Wade D, 1983, J NEUROL NEUROSUR PS, V46, P521, DOI 10.1136/jnnp.46.6.521
   Wade D, 1992, MEASUREMENT NEUROLOG, V0, P0
   Wilson B, 1987, BEHAV INATTENTION TE, V0, P0
   Wing AM, 1996, HAND BRAIN NEUROPHYS, V0, P0
   Winter J, 2011, COCHRANE DB SYST REV, V0, P0, DOI DOI 10.1002/14651858.CD006609.pub2
NR 43
TC 9
Z9 9
U1 0
U2 15
PU W B SAUNDERS CO-ELSEVIER INC
PI PHILADELPHIA
PA 1600 JOHN F KENNEDY BOULEVARD, STE 1800, PHILADELPHIA, PA 19103-2899 USA
SN 0003-9993
EI 
J9 ARCH PHYS MED REHAB
PD APR 15
PY 2013
VL 94
IS 4
BP 693
EP 702
DI 10.1016/j.apmr.2012.11.028
PG 10
WC Rehabilitation; Sport Sciences
SC Rehabilitation; Sport Sciences
GA 120LN
UT WOS:000317171900014
PM 23201425
ER

PT J
AU Van delden, A(EQ
   Peper, C(E
   Nienhuys, KN
   Zijp, NI
   Beek, PJ
   Kwakkel, Gert
AF Van delden, A
   Peper, C
   Nienhuys, Kirsten
   Zijp, Nienke
   Beek, Peter
   Kwakkel, Gert
TI Unilateral Versus Bilateral Upper Limb Training After Stroke The Upper Limb Training After Stroke Clinical Trial
SO STROKE
LA English
DT Article
DE rehabilitation; stroke; upper extremity
ID therapy
AB Background and Purpose Unilateral and bilateral training protocols for upper limb rehabilitation after stroke represent conceptually contrasting approaches with the same ultimate goal. In a randomized controlled trial, we compared the merits of modified constraint-induced movement therapy, modified bilateral arm training with rhythmic auditory cueing, and a dose-matched conventional treatment. Modified constraint-induced movement therapy and modified bilateral arm training with rhythmic auditory cueing targeted wrist and finger extensors, given their importance for functional recovery. We hypothesized that modified constraint-induced movement therapy and modified bilateral arm training with rhythmic auditory cueing are superior to dose-matched conventional treatment. Methods Sixty patients, between 1 to 6 months after stroke, were randomized over 3 intervention groups. The primary outcome measure was the Action Research Arm test, which was conducted before, directly after, and 6 weeks after intervention. Results Although all groups demonstrated significant improvement on the Action Research Arm test after intervention, which persisted at 6 weeks follow-up, no significant differences in change scores on the Action Research Arm test were found between groups postintervention and at follow-up. Conclusions Modified constraint-induced movement therapy and modified bilateral arm training with rhythmic auditory cueing are not superior to dose-matched conventional treatment or each other in improving upper limb motor function 1 to 6 months after stroke.
C1 [van Delden, A. (Lex) E. Q.; Peper, C. (Lieke) E.; Beek, Peter J.; Kwakkel, Gert] Vrije Univ Amsterdam, MOVE Res Inst Amsterdam, Fac Human Movement Sci, NL-1081 BT Amsterdam, Netherlands.
   [Nienhuys, Kirsten N.; Zijp, Nienke I.; Kwakkel, Gert] Reade Ctr Rehabil & Rheumatol, Amsterdam Rehabil Res Ctr, Amsterdam, Netherlands.
   [Kwakkel, Gert] Vrije Univ Amsterdam Med Ctr, Dept Rehabil Med, MOVE Res Inst Amsterdam, Amsterdam, Netherlands.
RP van Delden, AEQ (通讯作者)，Vrije Univ Amsterdam, MOVE Res Inst Amsterdam, Fac Human Movement Sci, Boechorststr 9, NL-1081 BT Amsterdam, Netherlands.
EM l.van.delden@vu.nl
FU Dutch Scientific College of Physiotherapy of the Royal Dutch Society for Physical Therapy
CR Lang C, 2008, ARCH PHYS MED REHAB, V89, P1693, DOI 10.1016/j.apmr.2008.02.022
   Langhorne P, 2011, LANCET, V377, P1693, DOI 10.1016/S0140-6736(11)60325-5
   Nijland R, 2010, STROKE, V41, P745, DOI 10.1161/STROKEAHA.109.572065
   Taub E, 1993, ARCH PHYS MED REHAB, V74, P347
   Van DA, 2012, J REHABIL MED, V44, P106, DOI 10.2340/16501977-0928
   Van DA, 2009, BMC NEUROL, V9, P0, DOI 10.1186/1471-2377-9-57
   Whitall J, 2000, STROKE, V31, P2390, DOI 10.1161/01.STR.31.10.2390
   Wolf S, 2006, JAMA-J AM MED ASSOC, V296, P2095, DOI 10.1001/jama.296.17.2095
NR 8
TC 36
Z9 36
U1 0
U2 24
PU LIPPINCOTT WILLIAMS & WILKINS
PI PHILADELPHIA
PA 530 WALNUT ST, PHILADELPHIA, PA 19106-3621 USA
SN 0039-2499
EI 
J9 STROKE
PD SEP 15
PY 2013
VL 44
IS 9
BP 2613
EP 2616
DI 10.1161/STROKEAHA.113.001969
PG 4
WC Clinical Neurology; Peripheral Vascular Disease
SC Neurosciences & Neurology; Cardiovascular System & Cardiology
GA 293OP
UT WOS:000329982500059
PM 23868279
ER

PT J
AU Inoue, Takanori
   Sugiyama, Masahiko
   Hattori, Hisashi
   Wakita, Hideaki
   Wakabayashi, Toshihiko
   Ueda, Minoru
AF Inoue, Takanori
   Sugiyama, Masahiko
   Hattori, Hisashi
   Wakita, Hideaki
   Wakabayashi, Toshihiko
   Ueda, Minoru
TI Stem Cells from Human Exfoliated Deciduous Tooth-Derived Conditioned Medium Enhance Recovery of Focal Cerebral Ischemia in Rats
SO TISSUE ENGINEERING PART A
LA English
DT Article
ID central-nervous-system; dental-pulp; spinal-cord; stroke; brain; expression; delivery; tissue; damage
AB Regenerative therapy using stem cells is a promising approach for the treatment of stroke. Recently, we reported that dental pulp stem cells (DPSC) ameliorated ischemic tissue injury in the rat brain and accelerated functional recovery after middle cerebral artery occlusion (MCAO). In this study, we investigated the effects of stem cells from human exfoliated deciduous tooth (SHED)-derived conditioned medium (SHED-CM) on permanent MCAO (pMCAO). Adult male Sprague-Dawley rats were subjected to pMCAO. SHED-CM were then administered intranasally, and the motor function and infarct volume were evaluated. Neurogenesis and vasculogenesis were determined using immunochemical markers. The SHED-CM group had more positive signals than the Dulbecco's modified Eagle's medium group, with doublecortin (DCX), neurofilament H, neuronal nuclei, and rat endothelial cell antigen observed in the peri-infarct area. Migration of neuronal progenitor cells (NPC) with DCX from the subventricular zone to the peri-infarct area was observed on days 6 and 16, with migration on day 6 being the most prominent. In conclusion, SHED-CM promoted the migration and differentiation of endogenous NPC, induced vasculogenesis, and ameliorated ischemic brain injury after pMCAO as well as transplantation of DPSC.
C1 [Hattori, Hisashi] Nagoya Univ, Grad Sch Med, Dept Oral & Maxillofacial Surg, Shouwa Ku, Nagoya, Aichi 4668550, Japan.
   [Wakita, Hideaki] Fujita Hlth Univ Nanakuri Sanatorium, Dept Internal Med, Tsu, Mie, Japan.
   [Wakabayashi, Toshihiko] Nagoya Univ, Grad Sch Med, Dept Neurosurg, Nagoya, Aichi 4668550, Japan.
RP Hattori, H (通讯作者)，Nagoya Univ, Grad Sch Med, Dept Oral & Maxillofacial Surg, Shouwa Ku, 65 Tsurumai Cho, Nagoya, Aichi 4668550, Japan.
EM hattori6@med.nagoya-u.ac.jp
FU Japan Science and Technology Agency; Ministry of Education, Science, Sports and Culture, Japan [22890082]
CR Bang O, 2005, ANN NEUROL, V57, P874, DOI 10.1002/ana.20501
   Donnan G, 2008, LANCET, V371, P1612, DOI 10.1016/S0140-6736(08)60694-7
   Frisen J, 1995, J CELL BIOL, V131, P453, DOI 10.1083/jcb.131.2.453
   Ginsberg M, 2003, STROKE, V34, P214, DOI 10.1161/01.STR.0000048846.09677.62
   Gronthos S, 2000, P NATL ACAD SCI USA, V97, P13625, DOI 10.1073/pnas.240309797
   Honmou O, 2011, BRAIN, V134, P1790, DOI 10.1093/brain/awr063
   Illum L, 2000, EUR J PHARM SCI, V11, P1, DOI 10.1016/S0928-0987(00)00087-7
   Itoh T, 2010, J MOL NEUROSCI, V41, P55, DOI 10.1007/s12031-009-9279-3
   Kern S, 2006, STEM CELLS, V24, P1294, DOI 10.1634/stemcells.2005-0342
   Leach M, 1993, STROKE, V24, P1063, DOI 10.1161/01.STR.24.7.1063
   Leker R, 2003, STROKE, V34, P2000, DOI 10.1161/01.STR.0000079817.68944.1E
   Longa E, 1989, STROKE, V20, P84, DOI 10.1161/01.STR.20.1.84
   Miura M, 2003, P NATL ACAD SCI USA, V100, P5807, DOI 10.1073/pnas.0937635100
   Nakamura S, 2009, J ENDODONT, V35, P1536, DOI 10.1016/j.joen.2009.07.024
   Nicaise C, 2011, NEUROPATH APPL NEURO, V37, P179, DOI 10.1111/j.1365-2990.2010.01124.x
   Ooi A, 2010, CANCER RES, V70, P6639, DOI 10.1158/0008-5472.CAN-10-0455
   Pierdomenico L, 2005, TRANSPLANTATION, V80, P836, DOI 10.1097/01.tp.0000173794.72151.88
   Sugiyama M, 2011, TISSUE ENG PT A, V17, P1303, DOI 10.1089/ten.tea.2010.0306
   Thorne R, 2004, NEUROSCIENCE, V127, P481, DOI 10.1016/j.neuroscience.2004.05.029
   Thorne R, 2001, CLIN PHARMACOKINET, V40, P907, DOI 10.2165/00003088-200140120-00003
   Yang J, 2009, NEUROSCI LETT, V461, P212, DOI 10.1016/j.neulet.2009.06.060
NR 21
TC 100
Z9 106
U1 1
U2 15
PU MARY ANN LIEBERT, INC
PI NEW ROCHELLE
PA 140 HUGUENOT STREET, 3RD FL, NEW ROCHELLE, NY 10801 USA
SN 1937-3341
EI 
J9 TISSUE ENG PT A
PD JAN 15
PY 2013
VL 19
IS 1-2
BP 24
EP 29
DI 10.1089/ten.tea.2011.0385
PG 6
WC Cell & Tissue Engineering; Cell Biology; Engineering, Biomedical; Materials Science, Biomaterials
SC Cell Biology; Engineering; Materials Science
GA 057XS
UT WOS:000312598400003
PM 22839964
ER

PT J
AU Jelsma, Jennifer
   Pronk, Marieke
   Ferguson, Gillian
   Jelsma-smit, Dorothee
AF Jelsma, Jennifer
   Pronk, Marieke
   Ferguson, Gillian
   Jelsma-smit, Dorothee
TI The effect of the Nintendo Wii Fit on balance control and gross motor function of children with spastic hemiplegic cerebral palsy
SO DEVELOPMENTAL NEUROREHABILITATION
LA English
DT Article
DE Hemiplegia; virtual reality games; balance; physiotherapy
ID single-subject research; virtual-reality; gaming technology; stroke; rehabilitation; stability; mobility; walking; cost
AB Objective: To study the impact of training using the Nintendo Wii Fit in 14 children with spastic hemiplegic cerebral palsy. Methods: A single-subject single blinded design with multiple subjects and baselines was utilised. Interactive video gaming (IVG) in lieu of regular physiotherapy was given for 3 weeks. Outcome measures included modified balance and running speed and agility (RSA) scales of the Bruininks-Oserestky test of Motor Performance 2 and the timed up and down stairs (TUDS). Results: Balances score improved significantly (F(2, 26) = 9.8286, p = 0.001). Changes over time in the RSA (F(2, 26) = 0.86198, p = 0.434) and the TUDS (F(2, 26) = 1.3862, p = 0.268) were not significant. Ten children preferred the intervention to conventional physiotherapy. Conclusion: Most children preferred the IVG but as the effect did not carry over into function, IVG should not be used in place of conventional therapy and further research is needed into its use as an adjunct to therapy.
C1 [Jelsma, Jennifer] Univ Cape Town, Sch Hlth & Rehabil Sci, Fac Hlth Sci, Div Physiotherapy,Dept Hlth & Rehabil Sci, ZA-7925 Observatory, South Africa.
   [Ferguson, Gillian; Jelsma-Smit, Dorothee] Catholic Univ Louvain, Fac Kinesiol & Rehabil Sci, B-3000 Louvain, Belgium.
   [Jelsma-Smit, Dorothee] Univ Groningen, Dept Neuropsychol, NL-9700 AB Groningen, Netherlands.
RP Jelsma, J (通讯作者)，Univ Cape Town, Sch Hlth & Rehabil Sci, Fac Hlth Sci, Div Physiotherapy,Dept Hlth & Rehabil Sci, Anzio Rd, ZA-7925 Observatory, South Africa.
EM Jennifer.jelsma@uct.ac.za
FU EuroQoL Foundation; University of Cape Town Research Committee
CR [anonymous] , 2006, MOTOR CONTROL TRANSL, V0, P0
   [anonymous] , 2009, STAT 8 PROGR, V0, P0
   [anonymous] , 2010, NCSS STAT POW AN SOF, V0, P0
   Backman C, 1999, AM J PHYS MED REHAB, V78, P170, DOI 10.1097/00002060-199903000-00022
   Bartlett D, 2000, PHYS THER, V80, P598, DOI 10.1093/ptj/80.6.598
   Beeson P, 2006, NEUROPSYCHOL REV, V16, P161, DOI 10.1007/s11065-006-9013-7
   Berg P, 2012, PEDIATR PHYS THER, V24, P78, DOI 10.1097/PEP.0b013e31823e05e6
   Boller F, 2003, HDB NEUROPSYCHOLOGY, V0, P0
   Brien M, 2011, PEDIATR PHYS THER, V23, P258, DOI 10.1097/PEP.0b013e318227ca0f
   Chung C, 2008, J BONE JOINT SURG BR, V90B, P1234, DOI 10.1302/0301-620X.90B9.20618
   Cimolin V, 2007, EURA MEDICOPHYS, V43, P303
   Coker P, 2010, DISABIL REHABIL, V32, P402, DOI 10.3109/09638280903171592
   Damiano D, 2006, DEV MED CHILD NEUROL, V48, P797, DOI 10.1017/S0012162206001733
   Deutsch J, 2008, PHYS THER, V88, P1196, DOI 10.2522/ptj.20080062
   Deutsch J, 2011, TOP STROKE REHABIL, V18, P701, DOI 10.1310/tsr1806-701
   Flynn S, 2006, J NEUROL PHYS THER, V30, P210
   Geiger R, 2001, PHYS THER, V81, P995, DOI 10.1093/ptj/81.4.995
   Gorter H, 2009, PEDIATR PHYS THER, V21, P31, DOI 10.1097/PEP.0b013e318196f563
   Gorter J, 2004, DEV MED CHILD NEUROL, V46, P461, DOI 10.1017/S0012162204000763
   Gracies J, 2005, MUSCLE NERVE, V31, P535, DOI 10.1002/mus.20284
   Hartveld A, 1996, PHYSIOTHERAPY, V82, P573, DOI 10.1016/S0031-9406(05)66300-6
   Hornby T, 2011, TOP STROKE REHABIL, V18, P293, DOI 10.1310/tsr1804-293
   Horner R, 2005, EXCEPT CHILDREN, V71, P165, DOI 10.1177/001440290507100203
   Jeng S, 1996, J MOTOR BEHAV, V28, P15, DOI 10.1080/00222895.1996.9941729
   Lange B, 2009, PHYS THER REV, V14, P355, DOI 10.1179/108331909X12488667117258
   Laver K, 2012, EUROPEAN J PHYS REHA, V0, P0
   Lott A, 2003, CYBERPSYCHOL BEHAV, V6, P477, DOI 10.1089/109493103769710505
   Mewasingh L, 2004, PEDIATR NEUROL, V30, P257, DOI 10.1016/j.pediatrneurol.2003.09.014
   Murphy N, 2003, CURR PROBL PEDIATR ADOLESC HEALTH CARE, V33, P146, DOI 10.1016/S1538-5442(03)00002-6
   Parker R, 2009, BEHAV THER, V40, P357, DOI 10.1016/j.beth.2008.10.006
   Raja K, 2007, J PEDIATR ORTHOPED, V27, P130, DOI 10.1097/01.bpb.0000242440.96434.26
   Sandlund M, 2012, DISABIL REHABIL, V34, P925, DOI 10.3109/09638288.2011.626489
   Sandlund M, 2011, DEV NEUROREHABIL, V14, P15, DOI 10.3109/17518423.2010.533329
   Saposnik G, 2010, STROKE, V41, P1477, DOI 10.1161/STROKEAHA.110.584979
   Schlosser RW, 2009, ROLE SINGLE SUBJECT, V0, P0
   Shih C, 2011, RES DEV DISABIL, V32, P1631, DOI 10.1016/j.ridd.2011.02.014
   Shumway-cook A, 2003, DEV MED CHILD NEUROL, V45, P591, DOI 10.1017/S0012162203001099
   Snider L, 2010, DEV NEUROREHABIL, V13, P120, DOI 10.3109/17518420903357753
   Vanderweel F, 1996, HUM MOVEMENT SCI, V15, P253, DOI 10.1016/0167-9457(95)00046-1
   Warren J, 2006, PHYS THER SPORT, V7, P185, DOI 10.1016/j.ptsp.2006.06.002
   White-koning M, 2007, PEDIATRICS, V120, P0, DOI 10.1542/peds.2006-3272
   Wuang Y, 2011, RES DEV DISABIL, V32, P312, DOI 10.1016/j.ridd.2010.10.002
   Zaino CA, 2004, PEDIATR PHYS THER, V16, P90, DOI 10.1097/01.PEP.0000127564.08922.6A
NR 43
TC 73
Z9 74
U1 3
U2 106
PU TAYLOR & FRANCIS INC
PI PHILADELPHIA
PA 530 WALNUT STREET, STE 850, PHILADELPHIA, PA 19106 USA
SN 1751-8423
EI 
J9 DEV NEUROREHABIL
PD JUN 15
PY 2013
VL 16
IS 1
BP 27
EP 37
DI 10.3109/17518423.2012.711781
PG 11
WC Clinical Neurology; Pediatrics; Rehabilitation
SC Neurosciences & Neurology; Pediatrics; Rehabilitation
GA 062XP
UT WOS:000312958100004
PM 23030836
ER

PT J
AU Butler, AJ
   Shuster, Margaret
   O’hara, Erin
   Hurley, Kevin
   Middlebrooks, Dionne
   Guilkey, Karen
AF Butler, Andrew
   Shuster, Margaret
   O’hara, Erin
   Hurley, Kevin
   Middlebrooks, Dionne
   Guilkey, Karen
TI A meta-analysis of the efficacy of anodal transcranial direct current stimulation for upper limb motor recovery in stroke survivors
SO JOURNAL OF HAND THERAPY
LA English
DT Article
DE Motor control; Upper limb
ID noninvasive cortical stimulation; brain-stimulation; excitability; therapy; hemisphere; tdc; rehabilitation; reorganization; improvement; impairment
AB Study Design: Systematic review and meta-analysis. Introduction: Prior reviews on the effects of anodal transcranial direct current stimulation (a-tDCS) have shown the effectiveness of a-tDCS on corticomotor excitability and motor function in healthy individuals but nonsignificant effect in subjects with stroke. Purpose: To summarize and evaluate the evidence for the efficacy of a-tDCS in the treatment of upper limb motor impairment after stroke. Methods: A meta-analysis of randomized controlled trials that compared a-tDCS with placebo and change from baseline. Results: A pooled analysis showed a significant increase in scores in favor of a-tDCS (standard mean difference [SMD] = 0.40, 95% confidence interval [CI] = 0.10-0.70, p = 0.010, compared with baseline). A similar effect was observed between a-tDCS and sham (SMD = 0.49, 95% CI = 0.18-0.81, p = 0.005). Conclusion: This meta-analysis of eight randomized placebo-controlled trials provides further evidence that a-tDCS may benefit motor function of the paretic upper limb in patients suffering from chronic stroke. Level of Evidence: Level la. Published by Elsevier Inc. on behalf of Hanley & Belfus, an imprint of Elsevier Inc.
C1 [Butler, Andrew J.] Georgia State Univ, Dept Phys Therapy, Sch Nursing & Hlth Profess, Atlanta, GA 30303 USA.
   [Butler, Andrew J.] Atlanta Vet Affairs Med Ctr, Rehabil Res & Dev Ctr Excellence, Decatur, GA USA.
   [Shuster, Margaret; O'Hara, Erin; Hurley, Kevin; Middlebrooks, Dionne; Guilkey, Karen] Emory Univ, Sch Med, Div Phys Therapy, Dept Rehabil Med, Atlanta, GA USA.
RP Butler, AJ (通讯作者)，Sch Nursing & Hlth Profess, Dept Phys Therapy, 140 Decatur St,Ste 819, Atlanta, GA 30303 USA.
EM andrewbutler@gsu.edu
FU National Institutes of Health (NIH) [R21 AT002138-03]; Department of Veterans Affairs (VA) [B4657P]; NIH; National Health Service; VA; NATIONAL CENTER FOR COMPLEMENTARY &ALTERNATIVE MEDICINE [R21AT002138] Funding Source: NIH RePORTER
CR Adamson J, 2004, J STROKE CEREBROVASC DIS, V13, P171, DOI 10.1016/j.jstrokecerebrovasdis.2004.06.003
   Ambrus G, 2012, BRAIN STIMUL, V0, P0
   Barreca S, 2003, NEUROREHAB NEURAL RE, V17, P220, DOI 10.1177/0888439003259415
   Bastani A, 2012, CLIN NEUROPHYSIOL, V123, P644, DOI 10.1016/j.clinph.2011.08.029
   Boggio P, 2007, RESTOR NEUROL NEUROS, V25, P123
   Cauraugh J, 2010, HUM MOVEMENT SCI, V29, P853, DOI 10.1016/j.humov.2009.09.004
   Cohen J, 1988, V2ND, V0, P0
   Deeks J, 2010, IN PRESS, V0, P0
   Dersimonian R, 1986, CONTROL CLIN TRIALS, V7, P177, DOI 10.1016/0197-2456(86)90046-2
   Edwards D, 2009, RESTOR NEUROL NEUROS, V27, P199, DOI 10.3233/RNN-2009-0470
   Egger M, 1997, BMJ-BRIT MED J, V315, P629, DOI 10.1136/bmj.315.7109.629
   Foley N, 2002, TOP STROKE REHABIL, V10, P1
   Fregni F, 2005, NEUROREPORT, V16, P1551, DOI 10.1097/01.wnr.0000177010.44602.5e
   Fuglmeyer A, 1975, SCAND J REHABIL MED, V7, P13
   Gerloff C, 2006, BRAIN, V129, P791, DOI 10.1093/brain/awh713
   Gladstone D, 2002, NEUROREHAB NEURAL RE, V16, P232, DOI 10.1177/154596802401105171
   Harvey R, 2010, PM&R, V2, P0, DOI 10.1016/j.pmrj.2010.09.012
   Hebb DO, 1949, NEUROPSYCHOLOGICAL T, V0, P0
   Hedges L, 1998, PSYCHOL METHODS, V3, P486, DOI 10.1037/1082-989X.3.4.486
   Hendricks H, 2002, ARCH PHYS MED REHAB, V83, P1629, DOI 10.1053/apmr.2002.35473
   Higgins J, 2008, COCHRANE HDB SYSTEMA, V0, P0
   Higgins J, 2003, BRIT MED J, V327, P557, DOI 10.1136/bmj.327.7414.557
   Higgins J, 2012, COCHRANE DB SYST REV, V0, P0, DOI DOI 10.1002/14651858.ED000049
   Hodics T, 2011, EUR J NEUROL, V18, P127
   Hummel F, 2005, NEUROREHAB NEURAL RE, V19, P14, DOI 10.1177/1545968304272698
   Hummel F, 2005, BRAIN, V128, P490, DOI 10.1093/brain/awh369
   Hummel F, 2006, BMC NEUROSCI, V7, P0, DOI 10.1186/1471-2202-7-73
   Jebsen RH, 1969, ARCHIVES OF PHYSICAL MEDICINE AND REHABILITATION, V50, P311
   Joseph AH, 2010, PLOT DIGITIZER 2 4 1, V0, P0
   Kandel M, 2011, ANN PHYS REHABIL MED, V54, P0
   Kim D, 2010, AM J PHYS MED REHAB, V89, P879, DOI 10.1097/PHM.0b013e3181f70aa7
   Kim D, 2009, AM J PHYS MED REHAB, V88, P829, DOI 10.1097/PHM.0b013e3181b811e3
   Lindenberg R, 2010, NEUROLOGY, V75, P2176, DOI 10.1212/WNL.0b013e318202013a
   Lo A, 2010, NEW ENGL J MED, V362, P1772, DOI 10.1056/NEJMoa0911341
   Lotze M, 2006, J NEUROSCI, V26, P6096, DOI 10.1523/JNEUROSCI.4564-05.2006
   Maher C, 2003, PHYS THER, V83, P713, DOI 10.1093/ptj/83.8.713
   Mahmoudi H, 2011, DISABIL REHABIL, V33, P1383, DOI 10.3109/09638288.2010.532283
   Mathiowetz V, 1985, AM J OCCUP THER, V39, P386, DOI 10.5014/ajot.39.6.386
   Moseley A, 2002, AUST J PHYSIOTHER, V48, P43, DOI 10.1016/S0004-9514(14)60281-6
   Nair D, 2007, NEUROIMAGE, V34, P253, DOI 10.1016/j.neuroimage.2006.09.010
   Nijland R, 2010, STROKE, V41, P745, DOI 10.1161/STROKEAHA.109.572065
   Nitsche M, 2000, J PHYSIOL-LONDON, V527, P633, DOI 10.1111/j.1469-7793.2000.t01-1-00633.x
   Nitsche M, 2003, J PHYSIOL-LONDON, V553, P293, DOI 10.1113/jphysiol.2003.049916
   Nitsche M, 2008, BRAIN STIMUL, V1, P206, DOI 10.1016/j.brs.2008.06.004
   Nowak D, 2009, NEUROREHAB NEURAL RE, V23, P641, DOI 10.1177/1545968309336661
   Peurala S, 2012, CLIN REHABIL, V26, P209, DOI 10.1177/0269215511420306
   Polanowska K, 2010, NEUROL NEUROCHIR POL, V44, P172
   Portney L, 2009, SYSTEMATIC REV METAA, V0, P357
   Rossi C, 2012, EUR J NEUROL, V0, P0
   Schaechter J, 2004, PROG NEUROBIOL, V73, P61, DOI 10.1016/j.pneurobio.2004.04.001
   Schiemanck S, 2008, J REHABIL MED, V40, P96, DOI 10.2340/16501977-0130
   Slade S, 2007, J MANIP PHYSIOL THER, V30, P301, DOI 10.1016/j.jmpt.2007.03.010
   Stagg C, 2012, BRAIN, V135, P276, DOI 10.1093/brain/awr313
   Vines B, 2008, BMC NEUROSCI, V9, P0, DOI 10.1186/1471-2202-9-103
   Ward N, 2003, BRAIN, V126, P1430, DOI 10.1093/brain/awg145
   *worldhealthorganization(who) , 2001, ICF INT CLASS FUNCT, V0, P0
   Zhu L, 2010, STROKE, V41, P910, DOI 10.1161/STROKEAHA.109.577023
NR 57
TC 102
Z9 110
U1 0
U2 21
PU HANLEY & BELFUS-ELSEVIER INC
PI PHILADELPHIA
PA 1600 JOHN F KENNEDY BOULEVARD, STE 1800, PHILADELPHIA, PA 19103-2899 USA
SN 0894-1130
EI 
J9 J HAND THER
PD APR-JUN 15
PY 2013
VL 26
IS 2
BP 162
EP 170
DI 10.1016/j.jht.2012.07.002
PG 9
WC Orthopedics; Rehabilitation; Surgery
SC Orthopedics; Rehabilitation; Surgery
GA 143RX
UT WOS:000318887000011
PM 22964028
ER

PT J
AU Hays, SA
   Khodaparast, Navid
   Sloan, AM
   Hulsey, DR
   Pantoja, Maritza
   Ruiz, AD
   Kilgard, MP
   Rennaker, RL
AF Hays, Seth
   Khodaparast, Navid
   Sloan, Andrew
   Hulsey, Daniel
   Pantoja, Maritza
   Ruiz, Andrea
   Kilgard, Michael
   Rennaker, Robert, II
TI The isometric pull task: A novel automated method for quantifying forelimb force generation in rats
SO JOURNAL OF NEUROSCIENCE METHODS
LA English
DT Article
DE Force; Force generation; Strength; Forelimb; Ischemic lesion; Stroke; Skilled reaching; Operant behavior; Motor function
ID skilled reaching impairment; montoya staircase test; motor cortex lesion; cortical infarct; limb use; stroke; movement; recovery; strength; reorganization
AB Reach-to-grasp tasks are commonly used to assess forelimb function in rodent models. While these tasks have been useful for investigating several facets of forelimb function, they are typically labor-intensive and do not directly quantify physiological parameters. Here we describe the isometric pull task, a novel method to measure forelimb strength and function in rats. Animals were trained to reach outside the cage, grasp a handle attached to a stationary force transducer, and pull with a predetermined amount of force to receive a food reward. This task provides quantitative data on operant forelimb force generation. Multiple parameters can be measured with a high degree of accuracy, including force, success rate, pull attempts, and latency to maximal force. The task is fully automated, allowing a single experimenter to test multiple animals simultaneously with usually more than 300 trials per day, providing more statistical power than most other forelimb motor tasks. We demonstrate that an ischemic lesion in primary motor cortex yields robust deficits in all forelimb function parameters measured with this method. The isometric pull task is a significant advance in operant conditioning systems designed to automate the measurement of multiple facets of forelimb function and assess deficits in rodent models of brain damage and motor dysfunction. (c) 2012 Elsevier B.V. All rights reserved.
C1 [Hays, Seth A.; Khodaparast, Navid; Sloan, Andrew M.; Hulsey, Daniel R.; Pantoja, Maritza; Ruiz, Andrea D.; Kilgard, Michael P.; Rennaker, Robert L., II] Univ Texas Dallas, Sch Behav Brain Sci, Richardson, TX 75080 USA.
RP Hays, SA (通讯作者)，Univ Texas Dallas, Sch Behav Brain Sci, 800 West Campbell Rd,GR41, Richardson, TX 75080 USA.
EM sxh129730@utdallas.edu
FU MicroTransponder, Inc.
CR Ada L, 1996, HUM MOVEMENT SCI, V15, P671, DOI 10.1016/0167-9457(96)00015-2
   Adkins D, 2005, NEUROSCI LETT, V380, P214, DOI 10.1016/j.neulet.2005.01.036
   Adkins-muir D, 2003, NEUROL RES, V25, P780, DOI 10.1179/016164103771953853
   Alaverdashvili M, 2007, EUR J NEUROSCI, V25, P3442, DOI 10.1111/j.1460-9568.2007.05594.x
   Ballermann M, 2001, J NEUROSCI METH, V106, P39, DOI 10.1016/S0165-0270(01)00326-0
   Buitrago M, 2004, BEHAV BRAIN RES, V155, P249, DOI 10.1016/j.bbr.2004.04.025
   Canning C, 1999, ARCH PHYS MED REHAB, V80, P66, DOI 10.1016/S0003-9993(99)90309-X
   Dunnett S, 1998, NEUROSCI LETT, V246, P1, DOI 10.1016/S0304-3940(98)00194-3
   Fang P, 2010, STROKE, V41, P544, DOI 10.1161/STROKEAHA.109.572073
   Faraji J, 2007, BEHAV BRAIN RES, V177, P195, DOI 10.1016/j.bbr.2006.11.034
   Frost S, 2003, J NEUROPHYSIOL, V89, P3205, DOI 10.1152/jn.01143.2002
   Gharbawie O, 2005, BEHAV BRAIN RES, V156, P125, DOI 10.1016/j.bbr.2004.05.015
   Gharbawie O, 2006, NEUROSCIENCE, V137, P1107, DOI 10.1016/j.neuroscience.2005.10.043
   Gharbawie O, 2006, BEHAV BRAIN RES, V175, P249, DOI 10.1016/j.bbr.2006.08.039
   Gilmour G, 2004, BEHAV BRAIN RES, V150, P171, DOI 10.1016/j.bbr.2003.07.006
   Kleim J, 1998, J NEUROPHYSIOL, V80, P3321, DOI 10.1152/jn.1998.80.6.3321
   Maclellan C, 2006, BEHAV BRAIN RES, V175, P82, DOI 10.1016/j.bbr.2006.08.001
   Mckenna J, 1999, J NEUROSCI, V19, P1885
   Metz G, 2000, BEHAV BRAIN RES, V116, P111, DOI 10.1016/S0166-4328(00)00245-X
   Metz G, 2001, EUR J NEUROSCI, V14, P27, DOI 10.1046/j.0953-816x.2001.01615.x
   Montoya C, 1991, J NEUROSCI METH, V36, P219, DOI 10.1016/0165-0270(91)90048-5
   Obryant A, 2007, BEHAV BRAIN RES, V177, P298, DOI 10.1016/j.bbr.2006.11.017
   Pagnussat A, 2009, J NEUROSCI METH, V177, P115, DOI 10.1016/j.jneumeth.2008.10.001
   Porter B, 2011, CEREB CORTEX, V0, P2365
   Remple M, 2001, BEHAV BRAIN RES, V123, P133, DOI 10.1016/S0166-4328(01)00199-1
   Schallert T, 2000, NEUROPHARMACOLOGY, V39, P777, DOI 10.1016/S0028-3908(00)00005-8
   Smith J, 1995, J NEUROSCI METH, V62, P15, DOI 10.1016/0165-0270(95)00049-6
   Tennant K, 2009, J NEUROSCI METH, V181, P18, DOI 10.1016/j.jneumeth.2009.04.009
   Whishaw I, 1990, BEHAV BRAIN RES, V41, P49, DOI 10.1016/0166-4328(90)90053-H
   Whishaw I, 1997, BEHAV BRAIN RES, V89, P167, DOI 10.1016/S0166-4328(97)00057-0
   Whishaw I, 1989, BEHAV BRAIN RES, V32, P11, DOI 10.1016/S0166-4328(89)80067-1
   Whishaw I, 1993, BEHAV BRAIN RES, V56, P59, DOI 10.1016/0166-4328(93)90022-I
   Whishaw I, 1991, BEHAV BRAIN RES, V42, P77, DOI 10.1016/S0166-4328(05)80042-7
NR 33
TC 44
Z9 44
U1 0
U2 3
PU ELSEVIER SCIENCE BV
PI AMSTERDAM
PA PO BOX 211, 1000 AE AMSTERDAM, NETHERLANDS
SN 0165-0270
EI 
J9 J NEUROSCI METH
PD JAN 30
PY 2013
VL 212
IS 2
BP 329
EP 337
DI 10.1016/j.jneumeth.2012.11.007
PG 9
WC Biochemical Research Methods; Neurosciences
SC Biochemistry & Molecular Biology; Neurosciences & Neurology
GA 104EJ
UT WOS:000315974200020
PM 23183016
ER

PT J
AU Mestriner, RG
   Miguel, PM
   Bagatini, PB
   Saur, Lisiani
   Braga boisserand, LS
   Alegre baptista, PP
   Xavier, LL
   Netto, CA
AF Mestriner, Regis
   Miguel, Patricia
   Bagatini, Pamela
   Saur, Lisiani
   Braga boisserand, Ligia
   Alegre baptista, Pedro
   Xavier, Leder
   Netto, Carlos
TI Behavior outcome after ischemic and hemorrhagic stroke, with similar brain damage, in rats
SO BEHAVIOURAL BRAIN RESEARCH
LA English
DT Article
DE Stroke; Endothelin-1; Collagenase type VI-S; Recovery; Stereology; Anymaze
ID focal cerebral-ischemia; intracerebral hemorrhage; functional recovery; motor function; injury; rehabilitation; model; antagonist; occlusion; forelimb
AB Stroke causes disability and mortality worldwide and is divided into ischemic and hemorrhagic subtypes. Although clinical trials suggest distinct recovery profiles for ischemic and hemorrhagic events, this is not conclusive due to stroke heterogeneity. The aim of this study was to produce similar brain damage, using experimental models of ischemic (IS) and hemorrhagic (HS) stroke and evaluate the motor spontaneous recovery profile. We used 31 Wistar rats divided into the following groups: Sham (n = 7), ischemic (IS) (n = 12) or hemorrhagic (HS) (n = 12). Brain ischemia or hemorrhage was induced by endotelin-1 (ET-1) and collagenase type IV-S (collagenase) microinjections, respectively. All groups were evaluated in the open field, cylinder and ladder walk behavioral tests at distinct time points as from baseline to 30 days post-surgery (30 PS). Histological and morphometric analyses were used to assess the volume of lost tissue and lesion length. Present results reveal that both forms of experimental stroke had a comparable long-term pattern of damage, since no differences were found in volume of tissue lost or lesion size 30 days after surgery. However, behavioral data showed that hemorrhagic rats were less impaired at skilled walking than ischemic ones at 15 and 30 days post-surgery. We suggest that experimentally comparable stroke design is useful because it reduces heterogeneity and facilitates the assessment of neurobiological differences related to stroke subtypes; and that spontaneous skilled walking recovery differs between experimental ischemic and hemorrhagic insults. (C) 2013 Elsevier B.V. All rights reserved.
C1 [Mestriner, Regis Gemerasca; Netto, Carlos Alexandre] Univ Fed Rio Grande do Sul, Programa Posgrad Ciencias Biol Fisiol, Porto Alegre, RS, Brazil.
   [Mestriner, Regis Gemerasca; Miguel, Patricia Maidana; Braga Boisserand, Ligia Simoes; Netto, Carlos Alexandre] Univ Fed Rio Grande do Sul, Dept Bioquim, Porto Alegre, RS, Brazil.
   [Mestriner, Regis Gemerasca] Pontificia Univ Catolica Rio Grande do Sul, Fac Enfermagem Nutr & Fisioterapia, BR-90619900 Porto Alegre, RS, Brazil.
   [Mestriner, Regis Gemerasca; Bagatini, Pamela Brambilla; Saur, Lisiani; Alegre Baptista, Pedro Porto; Xavier, Leder Leal] Pontificia Univ Catolica Rio Grande do Sul, Dept Ciencias Morfofisiol, Lab Biol Celular & Tecidual, BR-90619900 Porto Alegre, RS, Brazil.
RP Mestriner, RG (通讯作者)，Pontificia Univ Catolica Rio Grande do Sul, Fac Enfermagem Nutr & Fisioterapia, Ave Ipiranga 6681,Predio 12-8 Andar, BR-90619900 Porto Alegre, RS, Brazil.
EM regis.mestriner@pucrs.br
FU CNPq; CAPES; FAPERGS
CR Arai K, 2011, J CHILD NEUROL, V26, P1193, DOI 10.1177/0883073811408610
   Auriat A, 2010, BEHAV BRAIN RES, V214, P42, DOI 10.1016/j.bbr.2010.04.025
   Babu C, 2011, INT J DEV NEUROSCI, V29, P93, DOI 10.1016/j.ijdevneu.2010.08.001
   Beltran E, 2010, BRAIN RES, V1346, P174, DOI 10.1016/j.brainres.2010.05.063
   Biernaskie J, 2005, EUR J NEUROSCI, V21, P989, DOI 10.1111/j.1460-9568.2005.03899.x
   Buchan A, 1992, STROKE, V23, P273, DOI 10.1161/01.STR.23.2.273
   Cechetti F, 2012, BRAIN RES BULL, V87, P109, DOI 10.1016/j.brainresbull.2011.10.006
   Dere E, 2002, GENES BRAIN BEHAV, V1, P204, DOI 10.1034/j.1601-183X.2002.10402.x
   Faraji J, 2012, EXP NEUROL, V236, P241, DOI 10.1016/j.expneurol.2012.05.007
   Gonzalez C, 2003, EUR J NEUROSCI, V18, P1950, DOI 10.1046/j.1460-9568.2003.02928.x
   Hartman R, 2009, BRAIN RES, V1280, P148, DOI 10.1016/j.brainres.2009.05.038
   Hunter A, 1998, TRENDS PHARMACOL SCI, V19, P59, DOI 10.1016/S0165-6147(97)01157-7
   Alles Y, 2010, BRAIN RES, V1356, P130, DOI 10.1016/j.brainres.2010.07.106
   Kelly P, 2003, ARCH PHYS MED REHAB, V84, P968, DOI 10.1016/S0003-9993(03)00040-6
   Kim S, 2010, SYNAPSE, V64, P659, DOI 10.1002/syn.20777
   Knoflach M, 2012, NEUROLOGY, V78, P279, DOI 10.1212/WNL.0b013e31824367ab
   Langhorne P, 2011, LANCET, V377, P1693, DOI 10.1016/S0140-6736(11)60325-5
   Lipson D, 2005, INT J REHABIL RES, V28, P303, DOI 10.1097/00004356-200512000-00002
   Lo E, 2008, NAT MED, V14, P497, DOI 10.1038/nm1735
   Lundgren J, 1982, SCAND J REHABIL MED, V14, P141
   Maclellan C, 2006, J CEREBR BLOOD F MET, V26, P1031, DOI 10.1038/sj.jcbfm.9600255
   Maclellan C, 2010, STROKE, V41, P0, DOI 10.1161/STROKEAHA.110.594457
   Maclellan C, 2009, BEHAV BRAIN RES, V198, P321, DOI 10.1016/j.bbr.2008.11.004
   Manzanero S, 2011, EXPT TRANSLATIONAL S, V12, P3
   Marret S, 1995, J NEUROPATH EXP NEUR, V54, P358, DOI 10.1097/00005072-199505000-00009
   Mestriner R, 2011, EXP NEUROL, V227, P53, DOI 10.1016/j.expneurol.2010.09.009
   Metz GA, 2009, J VISUALIZED EXPT, V28, P0
   Metz G, 2002, J NEUROSCI METH, V115, P169, DOI 10.1016/S0165-0270(02)00012-2
   Murphy T, 2009, NAT REV NEUROSCI, V10, P861, DOI 10.1038/nrn2735
   Orakcioglu B, 2005, EXP NEUROL, V193, P369, DOI 10.1016/j.expneurol.2005.01.017
   Paolucci S, 2003, STROKE, V34, P2861, DOI 10.1161/01.STR.0000102902.39759.D3
   Paxinos G, 2004, RAT BRAIN STEREOTAXI, V0, P0
   Paylor R, 2006, PHYSIOL BEHAV, V87, P95, DOI 10.1016/j.physbeh.2005.09.002
   Plunet W, 2008, EXP NEUROL, V213, P28, DOI 10.1016/j.expneurol.2008.04.011
   Roger V, 2012, CIRCULATION, V125, P0, DOI 10.1161/CIR.0b013e31823ac046
   Rosenberg G, 1990, STROKE, V21, P801, DOI 10.1161/01.STR.21.5.801
   Roth D, 2011, STROKE, V42, P626, DOI 10.1161/STROKEAHA.110.595322
   Schallert T, 2006, NEURORX, V3, P497, DOI 10.1016/j.nurx.2006.08.001
   Schepers V, 2008, J REHABIL MED, V40, P487, DOI 10.2340/16501977-0198
   Smith L, 2005, PHYSIOL BEHAV, V85, P581, DOI 10.1016/j.physbeh.2005.06.013
   Suto Y, 2011, INTERNAL MED, V50, P1377, DOI 10.2169/internalmedicine.50.4498
   Svalbe B, 2011, BEHAV BRAIN RES, V222, P26, DOI 10.1016/j.bbr.2011.03.027
   Turner R, 2012, NEUROSCIENCE, V220, P1, DOI 10.1016/j.neuroscience.2012.06.047
   Vanderstaay F, 1996, BRAIN RES, V715, P180, DOI 10.1016/0006-8993(95)01581-7
   Wahl F, 1992, STROKE, V23, P267, DOI 10.1161/01.STR.23.2.267
   Wang S, 2009, J PSYCHOPHARMACOL, V23, P295, DOI 10.1177/0269881108089814
   Windle V, 2006, EXP NEUROL, V201, P324, DOI 10.1016/j.expneurol.2006.04.012
NR 47
TC 32
Z9 32
U1 0
U2 24
PU ELSEVIER
PI AMSTERDAM
PA RADARWEG 29, 1043 NX AMSTERDAM, NETHERLANDS
SN 0166-4328
EI 
J9 BEHAV BRAIN RES
PD MAY 1
PY 2013
VL 244
IS 
BP 82
EP 89
DI 10.1016/j.bbr.2013.02.001
PG 8
WC Behavioral Sciences; Neurosciences
SC Behavioral Sciences; Neurosciences & Neurology
GA 115SV
UT WOS:000316833100010
PM 23403282
ER

PT J
AU Yoo, DH
   Cha, YJ
   Kim, SK
   Lee, JS
AF Yoo, Doo
   Cha, Yong
   Kim, Su
   Lee, Jae
TI Effect of Three-Dimensional Robot-Assisted Therapy on Upper Limb Function of Patients with Stroke
SO JOURNAL OF PHYSICAL THERAPY SCIENCE
LA English
DT Article
DE Three-dimensional robot-assisted therapy; Upper limb function; Stroke
ID rehabilitation; recovery; trial; arm
AB [Purpose] The purpose of this study was to investigate the effect of three-dimensional robot-assisted therapy on upper limb function of patients with stroke. [Subjects and Methods] Twenty-two post-stroke patients who had no visual or cognitive problems were randomly assigned to two groups: the robot-assisted training group (experimental) and control group. Robot-assisted training and comprehensive rehabilitation therapy were conducted by the experimental group. Comprehensive rehabilitation therapy was performed by the control group. Both groups received training three times per week for six weeks. [Result] Significant improvements were observed in upper limb function after training in the experimental group. Gains were greater in the experimental group than in the control group. Values of grip power, Wolf motor function test, and the box and block test increased as a result of training in the experimental group. [Conclusion] Three-dimensional robot-assisted therapy improved the upper limb function of patients with stroke.
C1 [Yoo, Doo Han] Chonbuk Natl Univ Hosp, Dept Occupat Therapy, Chonbuk, South Korea.
   [Cha, Yong Jun] Daejeon Univ, Dept Phys Therapy, Taejon, South Korea.
   [Kim, Su Kyoung; Lee, Jae Shin] Konyang Univ, Dept Occupat Therapy, Grad Sch, Taejon 302718, South Korea.
RP Kim, SK (通讯作者)，Konyang Univ, Dept Occupat Therapy, Grad Sch, 158 Kwanjeo, Taejon 302718, South Korea.
EM kskot@konyang.ac.kr
CR Burgar C, 2000, J REHABIL RES DEV, V37, P663
   Conroy S, 2011, ARCH PHYS MED REHAB, V92, P1754, DOI 10.1016/j.apmr.2011.06.016
   Daly J, 2005, J REHABIL RES DEV, V42, P723, DOI 10.1682/JRRD.2005.02.0048
   Fasoli S, 2004, ARCH PHYS MED REHAB, V85, P1106, DOI 10.1016/j.apmr.2003.11.028
   Hesse S, 2003, ARCH PHYS MED REHAB, V84, P915, DOI 10.1016/S0003-9993(02)04954-7
   Hodics T, 2012, ARCH PHYS MED REHAB, V93, P1963
   Hutin E, 2012, ANN PHYS REHABIL MED, V55, P0
   Krebs H, 2000, J REHABIL RES DEV, V37, P639
   Kwakkel G, 2004, RESTOR NEUROL NEUROS, V22, P281
   Kwakkel G, 2008, NEUROREHAB NEURAL RE, V22, P111, DOI 10.1177/1545968307305457
   Lum P, 2006, J REHABIL RES DEV, V43, P631, DOI 10.1682/JRRD.2005.02.0044
   Masiero S, 2007, ARCH PHYS MED REHAB, V88, P142, DOI 10.1016/j.apmr.2006.10.032
   Masiero S, 2011, J REHABIL RES DEV, V48, P355, DOI 10.1682/JRRD.2010.04.0063
   Nakayama H, 1994, ARCH PHYS MED REHAB, V75, P394, DOI 10.1016/0003-9993(94)90161-9
   Padova J, 2007, ARCH PHYS MED REHAB, V88, P0
   Prange G, 2006, J REHABIL RES DEV, V43, P171, DOI 10.1682/JRRD.2005.04.0076
   Rantanen T, 2000, J GERONTOL A-BIOL, V55, P0, DOI 10.1093/gerona/55.3.M168
   Seo NJ, 2012, J HAND THER, V25, P397, DOI 10.1016/j.jht.2012.04.004
NR 18
TC 13
Z9 13
U1 1
U2 12
PU SOC PHYSICAL THERAPY SCIENCE
PI TOKYO
PA C/O PUBLICATION CENTER, 1-24-12 SUGAMO, TOSHIMA-KU, TOKYO, 170-0002, JAPAN
SN 0915-5287
EI 
J9 J PHYS THER SCI
PD APR 15
PY 2013
VL 25
IS 4
BP 407
EP 409
DI 10.1589/jpts.25.407
PG 3
WC Rehabilitation
SC Rehabilitation
GA 191LW
UT WOS:000322415500012
ER

PT J
AU Fang, Bo
   Wang, He
   Sun, Xue-Jun
   Li, Xiao-Qian
   Ai, Chun-Yu
   Tan, Wen-Fei
   White, PF
   Ma, Hong
AF Fang, Bo
   Wang, He
   Sun, Xue-jun
   Li, Xiao-qian
   Ai, Chun-yu
   Tan, Wen-fei
   White, Paul
   Ma, Hong
TI Intrathecal transplantation of bone marrow stromal cells attenuates blood-spinal cord barrier disruption induced by spinal cord ischemia-reperfusion injury in rabbits
SO JOURNAL OF VASCULAR SURGERY
LA English
DT Article
ID mesenchymal stem-cell; necrosis-factor-alpha; thoracic aortic-surgery; brain-barrier; matrix metalloproteinase; cerebral-ischemia; endothelial-cell; rat; permeability; recovery
AB Objective: Intrathecal administration of bone marrow stromal cells has been found to produce beneficial effects on ischemia-reperfusion injury to the spinal cord. The blood-spinal cord barrier is critical to maintain spinal cord homeostasis and neurologic function. However, the effects of bone marrow stromal cells on the blood-spinal cord barrier after spinal cord ischemia-reperfusion injury are not well understood. This study investigated the effects and possible mechanisms of bone marrow stromal cells on blood-spinal cord barrier disruption induced by spinal cord ischemia-reperfusion injury. Methods: This was a prospective animal study conducted at the Central Laboratory of the First Affiliated Hospital, China Medical University. The study used 81 Japanese white rabbits (weight, 1.8-2.6 kg). Spinal cord ischemia-reperfusion injury was induced in rabbits by infrarenal aortic occlusion for 30 minutes. Two days before the injury was induced, bone marrow stromal cells (1 x 10(8) in 0.2-mL phosphate-buffered saline) were transplanted by intrathecal injection. Hind-limb motor function was assessed using Tarlov criteria, and motor neurons in the ventral gray matter were counted by histologic examination. The permeability of the blood-spinal cord barrier was examined using Evans blue (EB) and lanthanum nitrate as vascular tracers. The expression and localization of tight junction protein occludin were assessed by Western blot, real-time polymerase chain reaction, and immunofluorescence analysis. Matrix metalloproteinase-9 (MMP-9) and tumor necrosis factor-alpha (TNF-alpha) expression were also measured. Results: Intrathecal transplantation of bone marrow stromal cells minimized the neuromotor dysfunction and histopathologic deficits (P < .01) and attenuated EB extravasation at 4 hours (5.41 +/- 0.40 vs 7.94 +/- 0.36 mu g/g; P < .01) and 24 hours (9.03 +/- 0.44 vs 15.77 +/- 0.89 mu g/g; P < .01) after spinal cord ischemia-reperfusion injury. In addition, bone marrow stromal cells treatment suppressed spinal cord ischemia-reperfusion injury-induced decreases in occludin (P < .01). Finally, bone marrow stromal cells reduced the excessive expression of MMP-9 and TNF-alpha (P < .01). Conclusions: Pre-emptive intrathecal transplantation of bone marrow stromal cells stabilized the blood-spinal cord barrier integrity after spinal cord ischemia-reperfusion injury in a rabbit model of transient aortic occlusion. This beneficial effect was partly mediated by inhibition of MMP-9 and TNF-alpha and represents a potential therapeutic approach to mitigating spinal cord injury after aortic occlusion.
C1 [Fang, Bo; Wang, He; Sun, Xue-Jun; Li, Xiao-Qian; Ai, Chun-Yu; Tan, Wen-Fei; Ma, Hong] China Med Univ, Affiliated Hosp 1, Dept Anesthesiol, Shenyang 110001, Liaoning, Peoples R China.
   [White, Paul F.] Cedars Sinai Med Ctr, Dept Anesthesiol, Los Angeles, CA 90048 USA.
   [White, Paul F.] White Mt Inst, Los Altos, CA USA.
RP Ma, H (通讯作者)，China Med Univ, Affiliated Hosp 1, Dept Anesthesiol, North Nanjing St 155, Shenyang 110001, Liaoning, Peoples R China.
EM mahong5466@yahoo.com
FU Ministry of Education, P. R. China [20092104110009]
CR Abbott N, 2006, NAT REV NEUROSCI, V7, P41, DOI 10.1038/nrn1824
   Bakshi A, 2004, J NEUROSURG-SPINE, V1, P330, DOI 10.3171/spi.2004.1.3.0330
   Borlongan C, 2004, BRAIN RES, V1010, P108, DOI 10.1016/j.brainres.2004.02.072
   Conrad M, 2008, J VASC SURG, V48, P47, DOI 10.1016/j.jvs.2008.02.047
   Dasari V, 2007, NEUROCHEM RES, V32, P2080, DOI 10.1007/s11064-007-9368-z
   Ding G, 2010, TOXICOL LETT, V196, P154, DOI 10.1016/j.toxlet.2010.04.011
   Hirase T, 1997, J CELL SCI, V110, P1603
   Hofstetter C, 2002, P NATL ACAD SCI USA, V99, P2199, DOI 10.1073/pnas.042678299
   Jacobs T, 1992, STROKE, V23, P367, DOI 10.1161/01.STR.23.3.367
   Jiao H, 2011, J MOL NEUROSCI, V44, P130, DOI 10.1007/s12031-011-9496-4
   Kim Y, 2009, GLIA, V57, P13, DOI 10.1002/glia.20731
   Koda M, 2007, EUR SPINE J, V16, P2206, DOI 10.1007/s00586-007-0499-3
   Liu J, 2012, J NEUROSCI, V32, P3044, DOI 10.1523/JNEUROSCI.6409-11.2012
   Livak K, 2001, METHODS, V25, P402, DOI 10.1006/meth.2001.1262
   Maharajh G, 1996, STROKE, V27, P2095, DOI 10.1161/01.STR.27.11.2095
   Maikos J, 2007, J NEUROTRAUM, V24, P492, DOI 10.1089/neu.2006.0149
   Mao L, 2010, MEDIAT INFLAMM, V2010, P0, DOI 10.1155/2010/238321
   Mayhan W, 2002, BRAIN RES, V927, P144, DOI 10.1016/S0006-8993(01)03348-0
   Neuhuber B, 2005, BRAIN RES, V1035, P73, DOI 10.1016/j.brainres.2004.11.055
   Noble L, 1989, BRAIN RES, V482, P57, DOI 10.1016/0006-8993(89)90542-8
   Noble L, 2002, J NEUROSCI, V22, P7526
   Patel V, 2011, J VASC SURG, V53, P1492, DOI 10.1016/j.jvs.2011.01.070
   Qu Y, 2009, EUR J PHARMACOL, V606, P137, DOI 10.1016/j.ejphar.2009.01.022
   Rosenberg G, 1998, STROKE, V29, P2189, DOI 10.1161/01.STR.29.10.2189
   Sharief M, 1992, J NEUROIMMUNOL, V38, P27, DOI 10.1016/0165-5728(92)90087-2
   Sharma H, 2008, EXPERT OPIN PHARMACO, V9, P2773, DOI 10.1517/14656566.9.16.2773
   Sharma H, 2005, CURR PHARM DESIGN, V11, P1353, DOI 10.2174/1381612053507837
   Sharma H, 1995, RESTOR NEUROL NEUROS, V7, P207, DOI 10.3233/RNN-1994-7403
   Shi E, 2007, ANN THORAC SURG, V83, P1484, DOI 10.1016/j.athoracsur.2006.11.048
   Shi E, 2006, ANN THORAC SURG, V81, P2227, DOI 10.1016/j.athoracsur.2005.12.056
   Silwedel C, 2006, J NEUROIMMUNOL, V179, P37, DOI 10.1016/j.jneuroim.2006.06.019
   Strioga M, 2012, STEM CELLS DEV, V21, P2724, DOI 10.1089/scd.2011.0722
   Svedin P, 2007, J NEUROSCI, V27, P1511, DOI 10.1523/JNEUROSCI.4391-06.2007
   Takata F, 2011, J NEUROINFLAMM, V8, P0, DOI 10.1186/1742-2094-8-106
   Tarlov I, 1957, SPINAL CORD COMPRESS, V0, P147
   Vakili A, 2011, BRAIN RES, V1377, P119, DOI 10.1016/j.brainres.2011.01.001
   Westvik T, 2009, J VASC SURG, V49, P464, DOI 10.1016/j.jvs.2008.08.077
   Wexler S, 2003, BRIT J HAEMATOL, V121, P368, DOI 10.1046/j.1365-2141.2003.04284.x
   Xiang J, 2012, NEUROCHEM RES, V37, P1820, DOI 10.1007/s11064-012-0796-z
   Yang Y, 2007, J CEREBR BLOOD F MET, V27, P697, DOI 10.1038/sj.jcbfm.9600375
NR 40
TC 32
Z9 41
U1 1
U2 18
PU MOSBY-ELSEVIER
PI NEW YORK
PA 360 PARK AVENUE SOUTH, NEW YORK, NY 10010-1710 USA
SN 0741-5214
EI 
J9 J VASC SURG
PD OCT 15
PY 2013
VL 58
IS 4
BP 1043
EP 1052
DI 10.1016/j.jvs.2012.11.087
PG 10
WC Surgery; Peripheral Vascular Disease
SC Surgery; Cardiovascular System & Cardiology
GA 227RS
UT WOS:000325132100026
PM 23478501
ER

PT J
AU Yamada, Naoki
   Kakuda, Wataru
   Kondo, Takahiro
   Shimizu, Masato
   Mitani, Sugao
   Abo, Masahiro
AF Yamada, Naoki
   Kakuda, Wataru
   Kondo, Takahiro
   Shimizu, Masato
   Mitani, Sugao
   Abo, Masahiro
TI Bihemispheric repetitive transcranial magnetic stimulation combined with intensive occupational therapy for upper limb hemiparesis after stroke: a preliminary study
SO INTERNATIONAL JOURNAL OF REHABILITATION RESEARCH
LA English
DT Article
DE occupational therapy; rehabilitation; repetitive transcranial magnetic stimulation; stroke; upper limb hemiparesis
ID induced movement therapy; motor-function-test; upper extremity function; modified ashworth scale; quality-of-life; cortical reorganization; poststroke patient; controlled trial; excitability; reliability
AB We investigated the safety, feasibility, and efficacy of the combination of bihemispheric repetitive transcranial magnetic stimulation (rTMS) and intensive occupational therapy (OT) for upper limb hemiparesis in poststroke patients. The study participants were eight poststroke patients with upper limb hemiparesis (age at intervention: 62.8 +/- 4.9 years, time after stroke: 84.3 +/- 87.2 months, mean +/- SD). During 15 days of hospitalization, each patient received 10 sessions of 40-min bihemispheric rTMS and 240-min intensive OT (120-min one-to-one training and 120-min self-training). One session of bihemispheric rTMS comprised the application of both 1 and 10 Hz rTMS (2000 stimuli for each hemisphere). The Fugl-Meyer Assessment, Wolf Motor Function Test, and the Modified Ashworth Scale were administered on the day of admission and at discharge. All patients completed the treatment without any adverse effects. Motor function of the affected upper limb improved significantly, on the basis of changes in Fugl-Meyer Assessment and Wolf Motor Function Test (P < 0.05, each). A significant decrease in the Modified Ashworth Scale score was noted in the elbow, wrist, and finger flexors of the affected upper limb (P < 0.05, each). The combination of bihemispheric rTMS and intensive OT was safe and feasible therapy for poststroke hemiparetic patients, and improved motor function of the hemiparetic upper limb in poststroke patients. The findings provide a new avenue for the treatment of patients with poststroke hemiparesis.
C1 [Yamada, Naoki; Kondo, Takahiro; Shimizu, Masato; Mitani, Sugao] Shimizu Hosp, Dept Rehabil, Tottori, Japan.
   [Yamada, Naoki; Kakuda, Wataru; Abo, Masahiro] Jikei Univ, Sch Med, Dept Rehabil Med, Tokyo 1058461, Japan.
RP Abo, M (通讯作者)，Jikei Univ, Sch Med, Dept Rehabil Med, Minato Ku, 3-25-8 Nishi Shimbashi, Tokyo 1058461, Japan.
EM abo@jikei.ac.jp
FU Japan Society for the Promotion of Science
CR Askim T, 2009, NEUROREHAB NEURAL RE, V23, P295, DOI 10.1177/1545968308322840
   Bohannon R, 1987, PHYS THER, V67, P206, DOI 10.1093/ptj/67.2.206
   Bolognini N, 2011, NEUROREHAB NEURAL RE, V25, P819, DOI 10.1177/1545968311411056
   Brunnstrom S, 1970, MOVEMENT THERAPY HEM, V0, P0
   Centonze D, 2007, NEUROLOGY, V68, P1045, DOI 10.1212/01.wnl.0000257818.16952.62
   Chang W, 2010, J REHABIL MED, V42, P758, DOI 10.2340/16501977-0590
   Chen R, 1997, NEUROLOGY, V48, P1398, DOI 10.1212/WNL.48.5.1398
   Dettmers C, 2005, ARCH PHYS MED REHAB, V86, P204, DOI 10.1016/j.apmr.2004.05.007
   Ebner H, 2003, EXP BRAIN RES, V148, P1
   Fregni F, 2006, STROKE, V37, P2115, DOI 10.1161/01.STR.0000231390.58967.6b
   Fuglmeyer A, 1975, SCAND J REHABIL MED, V7, P13
   Gladstone D, 2002, NEUROREHAB NEURAL RE, V16, P232, DOI 10.1177/154596802401105171
   Goldstein E, 2001, J CHILD NEUROL, V16, P16, DOI 10.1177/088307380101600104
   Gregson J, 1999, ARCH PHYS MED REHAB, V80, P1013, DOI 10.1016/S0003-9993(99)90053-9
   Hester T, 2006, BSN 2006: INTERNATIONAL WORKSHOP ON WEARABLE AND IMPLANTABLE BODY SENSOR NETWORKS, V0, P5
   Kagawa S, 2011, J STROKE CE IN PRESS, V0, P0
   Kakuda W, 2011, BRAIN INJURY, V25, P496, DOI 10.3109/02699052.2011.559610
   Kakuda W, 2010, INT J REHABIL RES, V33, P339, DOI 10.1097/MRR.0b013e32833cdf10
   Kakuda W, 2010, DISABIL REHABIL, V32, P801, DOI 10.3109/09638280903295474
   Kim Y, 2006, STROKE, V37, P1471, DOI 10.1161/01.STR.0000221233.55497.51
   Kondo T, 2013, ACTA NEUROL SCAND, V127, P26, DOI 10.1111/j.1600-0404.2012.01669.x
   Lai S, 2002, STROKE, V33, P1840, DOI 10.1161/01.STR.0000019289.15440.F2
   Levy C, 2001, AM J PHYS MED REHAB, V80, P4, DOI 10.1097/00002060-200101000-00003
   Liepert J, 2000, STROKE, V31, P1210, DOI 10.1161/01.STR.31.6.1210
   Mansur C, 2005, NEUROLOGY, V64, P1802, DOI 10.1212/01.WNL.0000161839.38079.92
   Meunier S, 1998, EXP BRAIN RES, V119, P415, DOI 10.1007/s002210050357
   Morris D, 2001, ARCH PHYS MED REHAB, V82, P750, DOI 10.1053/apmr.2001.23183
   Nichols-larsen D, 2005, STROKE, V36, P1480, DOI 10.1161/01.STR.0000170706.13595.4f
   Pandyan A, 1999, CLIN REHABIL, V13, P373, DOI 10.1191/026921599677595404
   Pascualleone A, 1994, BRAIN, V117, P847, DOI 10.1093/brain/117.4.847
   Platz T, 2005, CLIN REHABIL, V19, P404, DOI 10.1191/0269215505cr832oa
   Siebers A, 2010, PHYSIOTHER CAN, V62, P388, DOI 10.3138/physio.62.4.388
   Takeuchi N, 2005, STROKE, V36, P2681, DOI 10.1161/01.STR.0000189658.51972.34
   Takeuchi N, 2009, J REHABIL MED, V41, P1049, DOI 10.2340/16501977-0454
   Ward N, 2003, BRAIN, V126, P2476, DOI 10.1093/brain/awg245
   Wassermann E, 1998, EVOKED POTENTIAL, V108, P1, DOI 10.1016/S0168-5597(97)00096-8
   Wolf S, 2001, STROKE, V32, P1635, DOI 10.1161/01.STR.32.7.1635
   Wolf S, 2005, NEUROREHAB NEURAL RE, V19, P194, DOI 10.1177/1545968305276663
   Wolf S, 2006, JAMA-J AM MED ASSOC, V296, P2095, DOI 10.1001/jama.296.17.2095
   Wu T, 2000, NEUROSCI LETT, V287, P37, DOI 10.1016/S0304-3940(00)01132-0
NR 40
TC 18
Z9 23
U1 1
U2 21
PU LIPPINCOTT WILLIAMS & WILKINS
PI PHILADELPHIA
PA TWO COMMERCE SQ, 2001 MARKET ST, PHILADELPHIA, PA 19103 USA
SN 0342-5282
EI 
J9 INT J REHABIL RES
PD DEC 15
PY 2013
VL 36
IS 4
BP 323
EP 329
DI 10.1097/MRR.0b013e3283624907
PG 7
WC Rehabilitation
SC Rehabilitation
GA 251YV
UT WOS:000326971900005
PM 23797616
ER

PT J
AU Park, Chang-hyun
   Kou, Nancy
   Boudrias, Marie-Helene
   Playford, ED
   Ward, NS
AF Park, Chang-hyun
   Kou, Nancy
   Boudrias, Marie-helene
   Playford, E
   Ward, Nick
TI Assessing a standardised approach to measuring corticospinal integrity after stroke with DTI
SO NEUROIMAGE-CLINICAL
LA English
DT Article
DE Diffusion tensor imaging; Fractional anisotropy; Corticospinal tract; Stroke; Motor ability
ID diffusion tensor tractography; white-matter tract; wallerian degeneration; internal capsule; ischemic-stroke; motor function; human brain; cerebral peduncle; recovery; location
AB The structural integrity of the corticospinal tract (CST) after stroke is closely linked to the degree of motor impairment. Simple and reliable methods of assessing white matter integrity within the CST would facilitate the use of this measure in routine clinical practice. Commonly, diffusion tensor imaging is used to measure voxel-wise fractional anisotropy (FA) in a variety of regions of interest (ROIs) representing the CST. Severalmethods are currently in use with no consensus about which approach is best. ROIs are usually either the whole CST or the posterior limb of the internal capsule (PLIC). These are created manually on brain images or with reference to an individual's CST determined by tractography. Once the ROI has been defined, the FA can be reported as an absolute measure from the ipsilesional side or as a ratio in comparison to the contralesional side. Both corticospinal tracking and manual ROI definition in individual stroke patients are time consuming and subject to bias. Here, we investigated whether using a CST template derived from healthy volunteers was a feasible method for defining the appropriate ROI within which to measure changes in FA. We reconstructed the CST connecting the primary motor cortex to the ipsilateral pons in 23 age-matched control subjects and 21 stroke patients. An average healthy CST template was created from the 23 control subjects. For each patient, FA values were then calculated for both the template CST and for their own CST. We compared patients' FA metrics between the two tracts by considering four measures (FA in the ipsilesional side, FA in the contralesional side, FA ratio of the ipsilesional side to the contralesional side and FA asymmetry between the two sides) and in two tract-based ROIs (whole tract and tract section traversing the PLIC). There were no significant differences in FA metrics for either method, except for contralesional FA. Furthermore, we found that FA metrics relating to CST damage all correlated with motor ability post-stroke equally well. These results suggest that the healthy CST template could be a surrogate structure for defining tract-based ROIs with which to measure stroke patients' FA metrics, avoiding the necessity for CST tracking in individual patients. CST template-based automated quantification of structural integrity would greatly facilitate implementation of practical clinical applications of diffusion tensor imaging. (C) 2013 The Authors. Published by Elsevier Inc. Open access under CC BY-NC-SA license.
C1 [Park, Chang-hyun; Kou, Nancy; Boudrias, Marie-Helene; Ward, Nick S.] UCL Inst Neurol, Sobell Dept Motor Neurosci & Movement Disorders, London WC1N 3BG, England.
   [Playford, E. Diane; Ward, Nick S.] Natl Hosp Neurol & Neurosurg, London WC1N 3BG, England.
   [Playford, E. Diane] UCL Inst Neurol, Dept Brain Repair & Rehabil, London WC1N 3BG, England.
RP Park, CH (通讯作者)，UCL Inst Neurol, Sobell Dept Motor Neurosci & Movement Disorders, Queen Sq, London WC1N 3BG, England.
EM chang-hyun.park@ucl.ac.uk
FU Wellcome Trust [088414, 091593/Z/10/Z]; European Commission under the 7th Framework Programme - HEALTH - Collaborative Project Plasticise [223524]; Canadian Institute of Health Research (MHB)
CR Alexander A, 2001, MAGN RESON MED, V45, P770, DOI 10.1002/mrm.1105
   Basser P, 1996, J MAGN RESON SER B, V111, P209, DOI 10.1016/j.jmr.2011.09.022
   Borich M, 2012, NEUROIMAGE, V59, P2393, DOI 10.1016/j.neuroimage.2011.09.009
   Carter A, 2012, NEUROREHAB NEURAL RE, V26, P7, DOI 10.1177/1545968311411054
   Crofts J, 2011, NEUROIMAGE, V54, P161, DOI 10.1016/j.neuroimage.2010.08.032
   Globas C, 2011, NEUROREHAB NEURAL RE, V25, P81, DOI 10.1177/1545968310382001
   Hong J, 2010, NEUROIMAGE, V51, P952, DOI 10.1016/j.neuroimage.2010.02.063
   Hong Y, 2008, J NEUROIMAGING, V18, P282, DOI 10.1111/j.1552-6569.2007.00153.x
   Jang S, 2011, NEUROREHABILITATION, V28, P345, DOI 10.3233/NRE-2011-0662
   Jang S, 2005, RESTOR NEUROL NEUROS, V23, P11
   Jang S, 2006, RESTOR NEUROL NEUROS, V24, P25
   Jayaram G, 2012, CLIN NEUROPHYSIOL, V123, P2422, DOI 10.1016/j.clinph.2012.04.026
   Kellor M, 1971, AM J OCCUP THER, V25, P77
   Kim Y, 2008, NEUROREPORT, V19, P817, DOI 10.1097/WNR.0b013e328300a086
   Kwon H, 2011, AM J NEURORADIOL, V32, P2116, DOI 10.3174/ajnr.A2660
   Lee D, 2012, EUR NEUROL, V67, P69, DOI 10.1159/000334097
   Liang Z, 2007, J NEUROL NEUROSUR PS, V78, P581, DOI 10.1136/jnnp.2006.099077
   Lindberg P, 2007, NEUROREHAB NEURAL RE, V21, P551, DOI 10.1177/1545968307301886
   Lindenberg R, 2010, NEUROLOGY, V74, P280, DOI 10.1212/WNL.0b013e3181ccc6d9
   Lindenberg R, 2012, HUM BRAIN MAPP, V33, P1040, DOI 10.1002/hbm.21266
   Liu X, 2012, J NEUROIMAGING, V22, P255, DOI 10.1111/j.1552-6569.2011.00617.x
   Lotze M, 2012, NEUROREHAB NEURAL RE, V26, P594, DOI 10.1177/1545968311427706
   Lyle R, 1981, INT J REHABIL RES, V4, P483, DOI 10.1097/00004356-198112000-00001
   Madhavan S, 2011, CLIN NEUROPHYSIOL, V122, P1588, DOI 10.1016/j.clinph.2011.01.011
   Moller M, 2007, J NEUROL NEUROSUR PS, V78, P587, DOI 10.1136/jnnp.2006.100248
   Nelles M, 2008, AM J NEURORADIOL, V29, P488, DOI 10.3174/ajnr.A0855
   Newton J, 2006, BRAIN, V129, P1844, DOI 10.1093/brain/awl106
   Partridge S, 2005, J MAGN RESON IMAGING, V22, P467, DOI 10.1002/jmri.20410
   Pierpaoli C, 2001, NEUROIMAGE, V13, P1174, DOI 10.1006/nimg.2001.0765
   Puig J, 2011, AM J NEURORADIOL, V32, P857, DOI 10.3174/ajnr.A2400
   Puig J, 2010, AM J NEURORADIOL, V31, P1324, DOI 10.3174/ajnr.A2038
   Qiu M, 2011, NEUROREHAB NEURAL RE, V25, P275, DOI 10.1177/1545968310389183
   Riley J, 2011, STROKE, V42, P421, DOI 10.1161/STROKEAHA.110.599340
   Ripolles P, 2012, NEUROIMAGE, V60, P1296, DOI 10.1016/j.neuroimage.2012.01.094
   Ru T, 2012, NEUROLOGY, V79, P515, DOI 10.1212/WNL.0b013e31826356e8
   Schulz R, 2012, STROKE, V43, P2248, DOI 10.1161/STROKEAHA.112.662619
   Smith S, 2006, NEUROIMAGE, V31, P1487, DOI 10.1016/j.neuroimage.2006.02.024
   Squarcina L, 2012, NEUROIMAGE, V63, P779, DOI 10.1016/j.neuroimage.2012.07.016
   Stinear C, 2007, BRAIN, V130, P170, DOI 10.1093/brain/awl333
   Stinear C, 2012, BRAIN, V135, P2527, DOI 10.1093/brain/aws146
   Sunderland A, 1989, J NEUROL NEUROSUR PS, V52, P1267, DOI 10.1136/jnnp.52.11.1267
   Tang P, 2010, AM J NEURORADIOL, V31, P1023, DOI 10.3174/ajnr.A1981
   W BR, 1999, J PHYS THER SCI, V11, P59, DOI 10.1589/jpts.11.59
   Wiegell M, 2000, RADIOLOGY, V217, P897, DOI 10.1148/radiology.217.3.r00nv43897
   Yeo S, 2011, EUR NEUROL, V65, P332, DOI 10.1159/000324152
   Yu C, 2009, NEUROIMAGE, V47, P451, DOI 10.1016/j.neuroimage.2009.04.066
NR 46
TC 45
Z9 54
U1 0
U2 6
PU ELSEVIER SCI LTD
PI OXFORD
PA THE BOULEVARD, LANGFORD LANE, KIDLINGTON, OXFORD OX5 1GB, OXON, ENGLAND
SN 2213-1582
EI 
J9 NEUROIMAGE-CLIN
PD JUN 15
PY 2013
VL 2
IS 
BP 521
EP 533
DI 10.1016/j.nicl.2013.04.002
PG 13
WC Neuroimaging
SC Neurosciences & Neurology
GA V37LH
UT WOS:000209276800057
PM 24179804
ER

PT J
AU Shimodozono, Megumi
   Noma, Tomokazu
   Nomoto, Yoshiko
   Hisamatsu, Noriaki
   Kamada, Katsuya
   Miyata, Ryuji
   Matsumoto, Shuji
   Ogata, Atsuko
   Etoh, Seiji
   Basford, JR
   Kawahira, Kazumi
AF Shimodozono, Megumi
   Noma, Tomokazu
   Nomoto, Yoshiko
   Hisamatsu, Noriaki
   Kamada, Katsuya
   Miyata, Ryuji
   Matsumoto, Shuji
   Ogata, Atsuko
   Etoh, Seiji
   Basford, Jeffrey
   Kawahira, Kazumi
TI Benefits of a Repetitive Facilitative Exercise Program for the Upper Paretic Extremity After Subacute Stroke: A Randomized Controlled Trial
SO NEUROREHABILITATION AND NEURAL REPAIR
LA English
DT Article
DE stroke; rehabilitation; exercise; upper extremity; Action Research Arm Test; Fugl-Meyer Arm
ID induced movement therapy; motor functional recovery; robot-assisted therapy; upper-limb spasticity; conventional therapy; intensive repetition; botulinum toxin; single-blind; arm paresis; rehabilitation
AB Background. Repetitive facilitative exercise (RFE), a combination of high repetition rate and neurofacilitation, is a recently developed approach to the rehabilitation of stroke-related limb impairment. Preliminary investigations have been encouraging, but a randomized controlled evaluation has yet to be performed. Objectives. To compare the efficacy of RFE with that of conventional rehabilitation in adults with subacute stroke. Methods. A total of 52 adults with stroke-related upper-limb impairment (Brunnstrom stage >= III) of 3 to 13 weeks' duration participated in this randomized, controlled, observer-blinded trial. Participants were randomized into 2 groups and received treatment on a 4-week, 40 min/d, 5 d/wk schedule. Those assigned to RFE received 100 standardized movements of at least 5 joints of their affected upper extremity, whereas those in the control group participated in a conventional upper-extremity rehabilitation program. Primary and secondary outcomes (improvement in group Action Research Arm Test [ARAT] and Fugl-Meyer Arm [FMA] scores, respectively) were assessed at the end of training. Results. In all, 49 participants (26 receiving RFE) completed the trial. ARAT and FMA scores at baseline were 19 +/- 21 and 39 +/- 21 (mean +/- standard deviation). Evaluation at the trial's completion revealed significantly larger improvements in the RFE group than in the control group in both ARAT (F = 7.52; P = .009) and FMA (F = 5.98; P = .019) scores. Conclusions. These findings suggest that RFE may be more effective than conventional rehabilitation in lessening impairment and improving upper-limb motor function during the subacute phase of stroke.
C1 [Shimodozono, Megumi; Nomoto, Yoshiko; Miyata, Ryuji; Matsumoto, Shuji; Ogata, Atsuko; Etoh, Seiji; Kawahira, Kazumi] Kagoshima Univ, Grad Sch Med & Dent Sci, Kirishima City, Kagoshima 8996603, Japan.
   [Noma, Tomokazu; Kamada, Katsuya] Kagoshima Univ Hosp, Kirishima Rehabil Ctr, Kagoshima, Japan.
   [Nomoto, Yoshiko; Hisamatsu, Noriaki] Ogura Rehabil Hosp, Kagoshima, Japan.
   [Basford, Jeffrey R.] Mayo Clin, Rochester, MN USA.
RP Shimodozono, M (通讯作者)，Kagoshima Univ, Grad Sch Med & Dent Sci, Dept Rehabil & Phys Med, 3930-7 Takachiho,Makizono Cho, Kirishima City, Kagoshima 8996603, Japan.
EM rihakoza@m2.kufm.kagoshima-u.ac.jp
FU Grants-in-Aid for Scientific Research [22500464] Funding Source: KAKEN
CR Asanuma H, 1991, NEUROREPORT, V2, P217, DOI 10.1097/00001756-199105000-00001
   Bensmail D, 2010, NEUROREHAB NEURAL RE, V24, P273, DOI 10.1177/1545968309347682
   Bensmail D, 2010, NEUROREHAB NEURAL RE, V24, P141, DOI 10.1177/1545968309347683
   Bobath B, 1990, ADULT HEMIPLEGIA EVA, V0, P0
   Bolognini N, 2011, NEUROREHAB NEURAL RE, V25, P819, DOI 10.1177/1545968311411056
   Brunnstrom S, 1966, PHYS THER, V46, P357
   Brunnstrom S, 1970, MOVEMENT THERAPY HEM, V0, P0
   Chang W, 2010, J REHABIL MED, V42, P758, DOI 10.2340/16501977-0590
   Cohen J, 1988, V2ND, V0, P0
   Donaldson C, 2009, NEUROREHAB NEURAL RE, V23, P389, DOI 10.1177/1545968308326635
   French B, 2007, COCHRANE DB SYST REV, V0, P0, DOI DOI 10.1002/14651858.CD006073.pub2
   Fuglmeyer A, 1975, SCAND J REHABIL MED, V7, P13
   Hacke W, 2008, CEREBROVASC DIS, V25, P457, DOI 10.1159/000131083
   Harris J, 2010, STROKE, V41, P136, DOI 10.1161/STROKEAHA.109.567438
   Heller A, 1987, J NEUROL NEUROSUR PS, V50, P714, DOI 10.1136/jnnp.50.6.714
   Hesse S, 2005, STROKE, V36, P1960, DOI 10.1161/01.STR.0000177865.37334.ce
   Hesse S, 2011, NEUROREHAB NEURAL RE, V25, P838, DOI 10.1177/1545968311413906
   Hsieh Y, 2009, STROKE, V40, P1386, DOI 10.1161/STROKEAHA.108.530584
   Kawahira K, 2004, J REHABIL MED, V36, P159, DOI 10.1080/16501970410029753
   Kawahira K, 2010, EXERCISE THERAPY MOT, V0, P0
   Kawahira K, 2010, BRAIN INJURY, V24, P1202, DOI 10.3109/02699052.2010.506855
   Kawahira K, 2009, INT J REHABIL RES, V32, P178, DOI 10.1097/MRR.0b013e32831e4546
   Kollen B, 2009, STROKE, V40, P0, DOI 10.1161/STROKEAHA.108.533828
   Kwakkel G, 2004, STROKE, V35, P2529, DOI 10.1161/01.STR.0000143153.76460.7d
   Kwakkel G, 1999, LANCET, V354, P191, DOI 10.1016/S0140-6736(98)09477-X
   Kwakkel G, 2008, NEUROREHAB NEURAL RE, V22, P111, DOI 10.1177/1545968307305457
   Langhorne P, 2011, LANCET, V377, P1693, DOI 10.1016/S0140-6736(11)60325-5
   Langhorne P, 2009, LANCET NEUROL, V8, P741, DOI 10.1016/S1474-4422(09)70150-4
   Laver K, 2011, COCHRANE DB SYST REV, V0, P0
   Lin K, 2010, NEUROREHAB NEURAL RE, V24, P42, DOI 10.1177/1545968309345268
   Lloyd-jones D, 2009, CIRCULATION, V119, P0, DOI 10.1161/CIRCULATIONAHA.108.191261
   Lo A, 2010, NEW ENGL J MED, V362, P1772, DOI 10.1056/NEJMoa0911341
   Michielsen M, 2011, NEUROREHAB NEURAL RE, V25, P223, DOI 10.1177/1545968310385127
   Nakayama H, 1994, ARCH PHYS MED REHAB, V75, P394, DOI 10.1016/0003-9993(94)90161-9
   Platz T, 2005, CLIN REHABIL, V19, P714, DOI 10.1191/0269215505cr904oa
   Platz T, 2009, NEUROREHAB NEURAL RE, V23, P706, DOI 10.1177/1545968309335974
   Plautz E, 2000, NEUROBIOL LEARN MEM, V74, P27, DOI 10.1006/nlme.1999.3934
   Renner C, 2005, MUSCLE NERVE, V31, P314, DOI 10.1002/mus.20242
   Saposnik G, 2011, STROKE, V42, P1380, DOI 10.1161/STROKEAHA.110.605451
   Schuhfried O, 2012, J REHABIL MED, V44, P99, DOI 10.2340/16501977-0941
   Skilbeck C, 1983, J NEUROL NEUROSUR PS, V46, P5, DOI 10.1136/jnnp.46.1.5
   Smania N, 2012, NEUROREHAB NEURAL RE, V26, P1035, DOI 10.1177/1545968312446003
   Thieme H, 2012, COCHRANE DB SYST REV, V0, P0, DOI DOI 10.1002/14651858.CD008449.pub2
   Van DLJ, 2001, J REHABIL MED, V33, P110
   Voss D, 1985, PROPRIOCEPTIVE NEURO, V3rd edition, P0
   Whitall J, 2011, NEUROREHAB NEURAL RE, V25, P118, DOI 10.1177/1545968310380685
   Woldag H, 2010, J REHABIL MED, V42, P582, DOI 10.2340/16501977-0558
   Wolf S, 2006, JAMA-J AM MED ASSOC, V296, P2095, DOI 10.1001/jama.296.17.2095
   Yozbatiran N, 2008, NEUROREHAB NEURAL RE, V22, P78, DOI 10.1177/1545968307305353
NR 49
TC 47
Z9 48
U1 0
U2 41
PU SAGE PUBLICATIONS INC
PI THOUSAND OAKS
PA 2455 TELLER RD, THOUSAND OAKS, CA 91320 USA
SN 1545-9683
EI 
J9 NEUROREHAB NEURAL RE
PD MAY 15
PY 2013
VL 27
IS 4
BP 296
EP 305
DI 10.1177/1545968312465896
PG 10
WC Clinical Neurology; Rehabilitation
SC Neurosciences & Neurology; Rehabilitation
GA 136JX
UT WOS:000318359300002
PM 23213077
ER

PT J
AU Kim, JH
   Choi, KH
   Jang, YJ
   Bae, SS
   Shin, Byung-Cheul
   Choi, BT
   Shin, HK
AF Kim, Ji
   Choi, Kyung
   Jang, Young
   Bae, Sun
   Shin, Byung-cheul
   Choi, Byung
   Shin, Hwa
TI Electroacupuncture Acutely Improves Cerebral Blood Flow and Attenuates Moderate Ischemic Injury via an Endothelial Mechanism in Mice
SO PLOS ONE
LA English
DT Article
ID nitric-oxide; stroke patient; functional recovery; artery occlusion; brain-injury; acupuncture; stimulation; arteriole; expression; receptor
AB Electroacupuncture (EA) is a novel therapy based on traditional acupuncture combined with modern eletrotherapy that is currently being investigated as a treatment for acute ischemic stroke. Here, we studied whether acute EA stimulation improves tissue and functional outcome following experimentally induced cerebral ischemia in mice. We hypothesized that endothelial nitric oxide synthase (eNOS)-mediated perfusion augmentation was related to the beneficial effects of EA by interventions in acute ischemic injury. EA stimulation at Baihui (GV20) and Dazhui (GV14) increased cerebral perfusion in the cerebral cortex, which was suppressed in eNOS KO, but there was no mean arterial blood pressure (MABP) response. The increased perfusion elicited by EA were completely abolished by a muscarinic acetylcholine receptor (mAChR) blocker (atropine), but not a beta-adrenergic receptor blocker (propranolol), an a-adrenergic receptor blocker (phentolamine), or a nicotinic acetylcholine receptor (nAChR) blocker (mecamylamine). In addition, EA increased acetylcholine (ACh) release and mAChR M3 expression in the cerebral cortex. Acute EA stimulation after occlusion significantly reduced infarct volume by 34.5% when compared to a control group of mice at 24 h after 60 min-middle cerebral artery occlusion (MCAO) (moderate ischemic injury), but not 90-min MCAO (severe ischemic injury). Furthermore, the impact of EA on moderate ischemic injury was totally abolished in eNOS KO. Consistent with a smaller infarct size, acute EA stimulation led to prominent improvement of neurological function and vestibule-motor function. Our results suggest that acute EA stimulation after moderate focal cerebral ischemia, but not severe ischemia improves tissue and functional recovery and ACh/eNOS-mediated perfusion augmentation might be related to these beneficial effects of EA by interventions in acute ischemic injury.
C1 [Kim, Ji Hyun; Choi, Kyung Ha; Jang, Young Jung; Choi, Byung Tae; Shin, Hwa Kyoung] Pusan Natl Univ, Sch Korean Med, Div Meridian & Struct Med, Yangsan, Gyeongnam, South Korea.
   [Bae, Sun Sik] Pusan Natl Univ, Sch Med, Dept Pharmacol, Yangsan, Gyeongnam, South Korea.
   [Shin, Byung-Cheul] Pusan Natl Univ, Sch Korean Med, Div Clin Med, Yangsan, Gyeongnam, South Korea.
RP Choi, BT (通讯作者)，Pusan Natl Univ, Sch Korean Med, Div Meridian & Struct Med, Yangsan, Gyeongnam, South Korea.
EM choibt@pusan.ac.kr; julie@pusan.ac.kr
FU National Research Foundation of Korea (NRF); Ministry of Education, Science and Technology [2010-0007470]
CR Chen T, 2011, BRAIN RES BULL, V84, P163, DOI 10.1016/j.brainresbull.2010.11.015
   Cummings M, 2001, ACUPUNCT MED, V19, P64
   Dacey R, 1987, AM J PHYSIOL, V253, P0, DOI 10.1152/ajpheart.1987.253.5.H1253
   Dauphin F, 1995, PHARMACOL THERAPEUT, V67, P385, DOI 10.1016/0163-7258(95)00022-4
   Dauphin F, 1990, EUR J PHARMACOL, V178, P203, DOI 10.1016/0014-2999(90)90476-M
   Dong H, 2009, NEUROL RES, V31, P853, DOI 10.1179/174313209X393960
   Du Y, 2011, NEUROL RES, V33, P101, DOI 10.1179/016164110X12714125204317
   Elhusseiny A, 2000, J CEREBR BLOOD F MET, V20, P298, DOI 10.1097/00004647-200002000-00011
   Elhusseiny A, 1999, J CEREBR BLOOD F MET, V19, P794, DOI 10.1097/00004647-199907000-00010
   Estrada C, 1983, BRAIN RES, V266, P261, DOI 10.1016/0006-8993(83)90657-1
   Faraci F, 1994, STROKE, V25, P692, DOI 10.1161/01.STR.25.3.692
   Gao H, 2002, ACUPUNCTURE ELECTRO, V27, P45, DOI 10.3727/036012902816026112
   Gao H, 2006, ACUPUNCTURE ELECTRO, V31, P259, DOI 10.3727/036012906815844247
   Hamel E, 2004, PROG BRAIN RES, V145, P171, DOI 10.1016/S0079-6123(02)45012-7
   Han X, 2010, BRAIN INJURY, V24, P773, DOI 10.3109/02699051003610482
   Hartig W, 2002, REV NEUROSCIENCE, V13, P95
   Hopwood V, 2005, J ALTERN COMPLEM MED, V11, P175, DOI 10.1089/acm.2005.11.175
   Huang Y, 2007, INT J NEUROSCI, V117, P1029, DOI 10.1080/00207450600936825
   Huang Z, 1996, J CEREBR BLOOD F MET, V16, P981, DOI 10.1097/00004647-199609000-00023
   Huang Z, 1994, SCIENCE, V265, P1883, DOI 10.1126/science.7522345
   Kalaria R, 1994, J AUTONOM NERV SYST, V49, P0
   Kang K, 2010, NEUROL RES, V32, P0, DOI 10.1179/016164109X12537002794246
   Kim D, 2006, MICROCIRCULATION, V13, P577, DOI 10.1080/10739680600885210
   Lee J, 2003, NEURORADIOLOGY, V45, P780, DOI 10.1007/s00234-003-1080-3
   Li X, 2004, EXP NEUROL, V187, P94, DOI 10.1016/j.expneurol.2004.01.004
   Limbourg F, 2002, J CLIN INVEST, V110, P1729, DOI 10.1172/JCI200215481
   Liu R, 2005, J TRADIT CHIN MED, V25, P190
   Liu S, 2009, AM J CHINESE MED, V37, P483, DOI 10.1142/S0192415X09006990
   Liu Y, 2010, NEUROSCI LETT, V485, P74, DOI 10.1016/j.neulet.2010.08.068
   Naeser M, 1994, ACUPUNCTURE ELECTRO, V19, P227, DOI 10.3727/036012994816357231
   Ren L, 2008, NEUROL RES, V30, P985, DOI 10.1179/174313208X325182
   Sagher O, 1993, J CEREBR BLOOD F MET, V13, P676, DOI 10.1038/jcbfm.1993.86
   Sato A, 1995, ALZ DIS ASSOC DIS, V9, P28, DOI 10.1097/00002093-199505000-00007
   Shiflett S, 2007, TOP STROKE REHABIL, V14, P40, DOI 10.1310/tsr1404-40
   Shimizu T, 1993, AM J PHYSIOL, V264, P0, DOI 10.1152/ajpheart.1993.264.3.H665
   Si Q, 1998, ACUPUNCTURE ELECTRO, V23, P117, DOI 10.3727/036012998816356562
   Siu F, 2004, NEUROSCI LETT, V354, P158, DOI 10.1016/j.neulet.2003.10.009
   Sun N, 2005, BRAIN RES, V1064, P98, DOI 10.1016/j.brainres.2005.09.060
   Tao J, 2010, NEUROL RES, V32, P198, DOI 10.1179/174313209X414506
   Tsuchiya M, 2007, ANESTH ANALG, V104, P301, DOI 10.1213/01.ane.0000230622.16367.fb
   Uchida S, 2000, JPN J PHYSIOL, V50, P495, DOI 10.2170/jjphysiol.50.495
   Wang Q, 2011, STROKE, V42, P389, DOI 10.1161/STROKEAHA.110.597336
   Wang Q, 2009, STROKE, V40, P2157, DOI 10.1161/STROKEAHA.108.541490
   Wang S, 2002, NEUROSCI LETT, V331, P115, DOI 10.1016/S0304-3940(02)00866-2
   Yin C, 2008, RES VET SCI, V84, P159, DOI 10.1016/j.rvsc.2007.04.004
   Zhong S, 2009, EVID-BASED COMPL ALT, V6, P51, DOI 10.1093/ecam/nem062
   Zhou F, 2011, J APPL PHYSIOL, V111, P1877, DOI 10.1152/japplphysiol.00313.2011
NR 47
TC 51
Z9 55
U1 1
U2 29
PU PUBLIC LIBRARY SCIENCE
PI SAN FRANCISCO
PA 1160 BATTERY STREET, STE 100, SAN FRANCISCO, CA 94111 USA
SN 1932-6203
EI 
J9 PLOS ONE
PD FEB 13
PY 2013
VL 8
IS 2
BP 
EP 
DI 10.1371/journal.pone.0056736
PG 9
WC Multidisciplinary Sciences
SC Science & Technology - Other Topics
GA 104DM
UT WOS:000315970300187
PM 23418594
ER

PT J
AU Su, IYW
   Chung, KKY
   Chow, DHK
AF Su, Ivan
   Chung, Kenny
   Chow, Daniel
TI Treadmill training with partial body weight support compared with conventional gait training for low-functioning children and adolescents with nonspastic cerebral palsy: A two-period crossover study
SO PROSTHETICS AND ORTHOTICS INTERNATIONAL
LA English
DT Article
DE Rehabilitation; gait; physiotherapy; cerebral palsy; exercise therapy
ID gross motor function; spinal-cord-injury; adult; walking; model; pain
AB Background: Partial body weight-supported treadmill training has been shown to be effective in gait training for patients with neurological disorders such as spinal cord injuries and stroke. Recent applications on children with cerebral palsy were reported, mostly on spastic cerebral palsy with single subject design. There is lack of evidence on the effectiveness of such training for nonspastic cerebral palsy, particularly those who are low functioning with limited intellectual capacity. Objectives: This study evaluated the effectiveness of partial body weight-supported treadmill training for improving gross motor skills among these clients. Study design: A two-period randomized crossover design with repeated measures. Methods: A crossover design following an A-B versus a B-A pattern was adopted. The two training periods consisted of 12-week partial body weight-supported treadmill training (Training A) and 12-week conventional gait training (Training B) with a 10-week washout in between. Ten school-age participants with nonspastic cerebral palsy and severe mental retardation were recruited. The Gross Motor Function Measure-66 was administered immediately before and after each training period. Results: Significant improvements in dimensions D and E of the Gross Motor Function Measure-66 and the Gross Motor Ability Estimator were obtained. Conclusions: Our findings revealed that the partial body weight-supported treadmill training was effective in improving gross motor skills for low-functioning children and adolescents with nonspastic cerebral palsy. Clinical relevance Our preliminary findings demonstrated that partial body weight-supported treadmill training was a treatment of choice for improving gross motor functioning related to standing and ambulation for low-functioning children and adolescents with nonspastic cerebral palsy and limited intellectual capacity.
C1 [Su, Ivan Y. W.] SAHK, Hong Kong, Hong Kong, Peoples R China.
   [Chung, Kenny K. Y.] Hong Chi Assoc, Hong Kong, Hong Kong, Peoples R China.
   [Chow, Daniel H. K.] Hong Kong Polytech Univ, Interdisciplinary Div Biomed Engn, Hong Kong, Hong Kong, Peoples R China.
RP Chow, DHK (通讯作者)，Hong Kong Polytech Univ, Interdisciplinary Div Biomed Engn, Fac Engn, Hong Kong, Hong Kong, Peoples R China.
EM daniel.chow@polyu.edu.hk
CR Andersson C, 2001, DEV MED CHILD NEUROL, V43, P76, DOI 10.1017/S0012162201
   Avery L, 2003, ARCH PHYS MED REHAB, V84, P697, DOI 10.1016/S0003-9993(03)04896-7
   Begnoche DM, 2007, PEDIATR PHYS THER, V19, P11, DOI 10.1097/01.pep.0000250023.06672.b6
   Bottos M, 2001, DEV MED CHILD NEUROL, V43, P516, DOI 10.1017/S0012162201000950
   Brown B, 1980, BIOMETRICS, V36, P69, DOI 10.2307/2530496
   Cernak K, 2008, PHYS THER, V88, P88, DOI 10.2522/ptj.20070134
   Cherng R, 2007, AM J PHYS MED REHAB, V86, P548, DOI 10.1097/PHM.0b013e31806dc302
   Damiano D, 2009, J NEUROL PHYS THER, V33, P27, DOI 10.1097/NPT.0b013e31819800e2
   Day JA, 2004, PEDIATR PHYS THER, V16, P106, DOI 10.1097/01.PEP.0000127569.83372.C8
   Dodd K, 2007, DEV MED CHILD NEUROL, V49, P101, DOI 10.1111/j.1469-8749.2007.00101.x
   Gardner M, 1998, PHYS THER, V78, P361, DOI 10.1093/ptj/78.4.361
   Grender JM, 1993, J BIOPHARM STAT, V3, P117, DOI 10.1080/10543409308835052
   Hesse S, 1999, ARCH PHYS MED REHAB, V80, P421, DOI 10.1016/S0003-9993(99)90279-4
   Jahnsen R, 2004, J REHABIL MED, V36, P78, DOI 10.1080/16501970310018305
   Kuban K, 1994, NEW ENGL J MED, V330, P188, DOI 10.1056/NEJM199401203300308
   Mcnevin N, 2000, ARCH PHYS MED REHAB, V81, P525, DOI 10.1053/mr.2000.4429
   Miller E, 2002, PHYS THER, V82, P53, DOI 10.1093/ptj/82.1.53
   Miyai I, 2000, ARCH PHYS MED REHAB, V81, P849, DOI 10.1053/apmr.2000.4439
   Murphy K, 1995, DEV MED CHILD NEUROL, V37, P1075
   Mutch L, 1992, DEV MED CHILD NEUROL, V34, P547
   Mutlu A, 2009, DEV MED CHILD NEUROL, V51, P268, DOI 10.1111/j.1469-8749.2008.03221.x
   Mychild , 2012, PREV INC CER PLAY, V0, P0
   Opheim A, 2009, DEV MED CHILD NEUROL, V51, P381, DOI 10.1111/j.1469-8749.2008.03250.x
   Ostensjo S, 2004, DEV MED CHILD NEUROL, V46, P580
   Palisano R, 1997, DEV MED CHILD NEUROL, V39, P214, DOI 10.1111/j.1469-8749.1997.tb07414.x
   Palisano R, 2000, PHYS THER, V80, P974, DOI 10.1093/ptj/80.10.974
   Phillips J, 2007, DEV MED CHILD NEUROL, V49, P39, DOI 10.1017/S0012162207000102
   Platt M, 2009, MED EDUC, V43, P495, DOI 10.1111/j.1365-2923.2009.03351.x
   Protas E, 2001, ARCH PHYS MED REHAB, V82, P825, DOI 10.1053/apmr.2001.23198
   Provost B, 2007, PEDIATR PHYS THER, V19, P2, DOI 10.1097/01.pep.0000249418.25913.a3
   Rimmer J, 2001, DEV MED CHILD NEUROL, V43, P208, DOI 10.1017/S0012162201000391
   Russell D, 1989, DEV MED CHILD NEUROL, V31, P341
   Russell D, 2002, CLIN DEV MED, V0, P0
   Schindl M, 2000, ARCH PHYS MED REHAB, V81, P301, DOI 10.1053/apmr.2000.0810301
   Visintin M, 1998, STROKE, V29, P1122, DOI 10.1161/01.STR.29.6.1122
   Wong E, 2005, INT J REHABIL RES, V28, P355, DOI 10.1097/00004356-200512000-00009
   Yam WKL, 2006, HONG KONG MEDICAL JOURNAL, V12, P180
   Yu M, 2004, THESIS HONG KONG POL, V0, P0
NR 38
TC 10
Z9 10
U1 1
U2 32
PU SAGE PUBLICATIONS LTD
PI LONDON
PA 1 OLIVERS YARD, 55 CITY ROAD, LONDON EC1Y 1SP, ENGLAND
SN 0309-3646
EI 
J9 PROSTHET ORTHOT INT
PD DEC 15
PY 2013
VL 37
IS 6
BP 445
EP 453
DI 10.1177/0309364613476532
PG 9
WC Orthopedics; Rehabilitation
SC Orthopedics; Rehabilitation
GA 290MS
UT WOS:000329762800003
PM 23436693
ER

PT J
AU Yeo, SS
   Jang, SH
AF Yeo, Sang
   Jang, Sung
TI Corticospinal tract recovery in a patient with traumatic transtentorial herniation
SO NEURAL REGENERATION RESEARCH
LA English
DT Article
DE neural regeneration; neuroimaging; diffusion tensor imaging; diffusion tensor tractography; transcranial magnetic stimulation; traumatic brain injury; intracerebral hemorrhage; transtentorial herniation; corticospinal tract; motor paralysis; neuroimaing; grants-supported paper; photographs-containing paper; neuroregeneration
ID diffuse axonal injury; long-term recovery; brain-injury; intracerebral hemorrhage; impairment; multicenter; stroke; image
AB Transtentorial herniation is one of the causes of motor weakness in traumatic brain injury. In this study, we report on a patient who underwent decompressive craniectomy due to traumatic intracerebral hemorrhage. Brain CT images taken after surgery showed intracerebral hemorrhage in the left fronto-temporal lobe and left transtentorial herniation. The patient presented with severe paralysis of the right extremities at the time of intracerebral hemorrhage onset, but the limb motor function recovered partially at 6 months after onset and to nearly normal level at 27 months. Through diffusion tensor tractography, the left corticospinal tract was disrupted below the cerebral peduncle at 1 month after onset and the disrupted left corticospinal tract was reconstructed at 27 months. These findings suggest that recovery of limb motor function in a patient with traumatic transtentorial herniation can come to be true by recovery of corticospinal tract.
C1 [Yeo, Sang Seok; Jang, Sung Ho] Yeungnam Univ, Dept Phys Med & Rehabil, Coll Med, Taegu 705717, South Korea.
RP Jang, SH (通讯作者)，Yeungnam Univ, Dept Phys Med & Rehabil, Coll Med, 317-1 Daemyungdong, Taegu 705717, South Korea.
EM strokerehab@hanmail.net
FU Basic Science Research Program through the National Research Foundation of Korea (NRF); Ministry of Education, Science and Technology [2012R1A1A4A01001873]
CR Andrews B, 1991, NEUROSURGERY, V29, P227, DOI 10.1227/00006123-199108000-00010
   Assaf Y, 2008, J MOL NEUROSCI, V34, P51, DOI 10.1007/s12031-007-0029-0
   Brown A, 2007, BRAIN INJURY, V21, P673, DOI 10.1080/02699050701468925
   Cho H, 2011, BRAIN INJURY, V25, P1005, DOI 10.3109/02699052.2011.605095
   Cho S, 2007, NEUROSCI LETT, V421, P142, DOI 10.1016/j.neulet.2007.04.052
   Choi G, 2012, ARCH NEUROL-CHICAGO, V69, P363, DOI 10.1001/archneurol.2011.1930
   Demeurisse G, 1980, EUR NEUROL, V19, P382, DOI 10.1159/000115178
   Furlan M, 1996, ANN NEUROL, V40, P216, DOI 10.1002/ana.410400213
   Han B, 2007, NEUROREHABILITATION, V22, P151
   Hillier S, 1997, BRAIN INJURY, V11, P661
   Hong J, 2012, J HEAD TRAUMA REHAB, V27, P154, DOI 10.1097/HTR.0b013e31820fc480
   Katz D, 1998, ARCH PHYS MED REHAB, V79, P488, DOI 10.1016/S0003-9993(98)90060-0
   Kim D, 2009, NEUROREHABILITATION, V25, P117, DOI 10.3233/NRE-2009-0506
   Kunimatsu A, 2004, MAGN RESON MED SCI, V3, P11, DOI 10.2463/mrms.3.11
   Kwon H, 2011, NEUROREHABILITATION, V29, P243, DOI 10.3233/NRE-2011-0699
   Mori S, 1999, ANN NEUROL, V45, P265, DOI 10.1002/1531-8249(199902)45:2<265::AID-ANA21>3.0.CO;2-3
   Neil J, 2008, J MAGN RESON IMAGING, V27, P1, DOI 10.1002/jmri.21087
   Seitz R, 2010, J MAGN RESON IMAGING, V32, P756, DOI 10.1002/jmri.22315
   Skoglund T, 2008, ACTA RADIOL, V49, P98, DOI 10.1080/02841850701561372
   Skoglund T, 2005, ACTA ANAESTH SCAND, V49, P337, DOI 10.1111/j.1399-6576.2005.00624.x
   Smith S, 2004, NEUROIMAGE, V23, P0, DOI 10.1016/j.neuroimage.2004.07.051
   Walker W, 2007, J REHABIL RES DEV, V44, P975, DOI 10.1682/JRRD.2006.12.0158
   Yeo S, 2010, EUR NEUROL, V63, P154, DOI 10.1159/000281900
   Yoo W, 2008, J NEUROL NEUROSUR PS, V79, P1295, DOI 10.1136/jnnp.2007.138131
NR 24
TC 4
Z9 4
U1 0
U2 3
PU SHENYANG EDITORIAL DEPT NEURAL REGENERATION RES
PI SHENYANG
PA PO BOX 1234, SHENYANG, LIAONING 110004, PEOPLES R CHINA
SN 1673-5374
EI 
J9 NEURAL REGEN RES
PD FEB 15
PY 2013
VL 8
IS 5
BP 469
EP 473
DI 10.3969/j.issn.1673-5374.2013.05.011
PG 5
WC Cell Biology; Neurosciences
SC Cell Biology; Neurosciences & Neurology
GA 103RI
UT WOS:000315936200011
PM 25206689
ER

PT J
AU Diaz-ruiz, Araceli
   Maldonado, PD
   Mendez-armenta, Marisela
   Jimenez-garcia, Karla
   Salgado-ceballos, Hermelinda
   Santander, Ivan
   Rios, Camilo
AF Diaz-ruiz, Araceli
   Maldonado, Perla
   Mendez-armenta, Marisela
   Jimenez-garcia, Karla
   Salgado-ceballos, Hermelinda
   Santander, Ivan
   Rios, Camilo
TI Activation of heme oxygenase recovers motor function after spinal cord injury in rats
SO NEUROSCIENCE LETTERS
LA English
DT Article
DE Spinal cord injury; Heme oxygenase; Hemin; (Sn)-protoporphyrin; BBB score
ID nitric-oxide synthase; lipid-peroxidation; cerebral-ischemia; oxidative stress; carbon-monoxide; cyclosporine-a; up-regulation; inhibition; iron; mechanism
AB Characterization of auto-destructive mechanisms, leading to cell death after spinal cord injury (SCI) is important to prevent further damage to tissue. Heme oxygenase (HO) catalyzes the oxidation of heme to biliverdin and carbon monoxide (CO), as a response to cell damage. Products of HO action have biological effects, as antioxidant biliverdin. We evaluated the changes of HO activity after injury, and the effect of pharmacological treatments with hemin (an inducer) and (Sn)-protoporphyrin (an inhibitor, Sn-PPIX) of HO, upon motor recovery after SCI. Female Wistar rats were submitted to SCI by trauma and sacrificed at several times (2, 4, 8, 12 and 24 h) after injury to evaluate HO activity. Additional groups of rats were treated with either hemin or Sn-PPIX, to evaluate motor recovery, spared spinal cord tissue and HO activity. Results showed that HO control activity was increased by effect of SCI, at all times evaluated, as compared to sham group values. Twenty-four hours after injury, HO activity was increased 7.2-fold by hemin treatment, as compared to SCI plus vehicle group values. In addition, animals treated with hemin 2 and 8 h after SCI, showed a better motor recovery and higher spared cord tissue, as compared to control group values. Our findings indicate that activation of HO is a beneficial mechanism when attained during the acute phase after SCI. (C) 2013 Elsevier Ireland Ltd. All rights reserved.
C1 [Diaz-Ruiz, Araceli; Jimenez-Garcia, Karla; Santander, Ivan; Rios, Camilo] Inst Nacl Neurol & Neurocirugia Manuel Velasco Su, Dept Neuroquim, SSA, Mexico City 14269, DF, Mexico.
   [Rios, Camilo] Univ Autonoma Metropolitana, Dept Sistemas Biol, Unidad Xochimilco, Mexico City, DF, Mexico.
   [Maldonado, Perla D.] Inst Nacl Neurol & Neurocirugia Manuel Velasco Su, Lab Patol Vasc Cerebral, SSA, Mexico City, DF, Mexico.
   [Mendez-Armenta, Marisela] Inst Nacl Neurol & Neurocirugia Manuel Velasco Su, Lab Neuropatol Expt, SSA, Mexico City, DF, Mexico.
   [Salgado-Ceballos, Hermelinda] Hosp Especialidades Ctr Med La Raza, Ctr Med Nacl Siglo 21, Unidad Investigac Media Enfermedades Neurol, Mexico City, DF, Mexico.
RP Rios, C (通讯作者)，Inst Nacl Neurol & Neurocirug, Dept Neuroquim, Ave Insurgentes 3877, Mexico City 14269, DF, Mexico.
EM crios@correo.xoc.uam.mx
FU CONACYT grant [18366]
CR Barone E, 2009, J CELL MOL MED, V13, P2365, DOI 10.1111/j.1582-4934.2009.00680.x
   Basso D, 1996, EXP NEUROL, V139, P244, DOI 10.1006/exnr.1996.0098
   Carbonell T, 2007, CURR MED CHEM, V14, P857, DOI 10.2174/092986707780363014
   Chao X, 2013, EXP NEUROL, V239, P163, DOI 10.1016/j.expneurol.2012.09.020
   Chi S, 2000, NEUROSCIENCE, V100, P475, DOI 10.1016/S0306-4522(00)00317-1
   Colin-gonzalez A, 2013, NEUROSCIENCE, V231, P91, DOI 10.1016/j.neuroscience.2012.11.031
   Diaz-ruiz A, 1999, NEUROSCI LETT, V266, P61, DOI 10.1016/S0304-3940(99)00255-4
   Diaz-ruiz A, 2000, NEUROREPORT, V11, P1765, DOI 10.1097/00001756-200006050-00033
   Diaz-ruiz A, 2002, NEUROSCI LETT, V319, P129, DOI 10.1016/S0304-3940(01)02540-X
   Diaz-ruiz A, 2011, J NEUROSCI RES, V89, P373, DOI 10.1002/jnr.22555
   Freitas A, 2006, BRIT J PHARMACOL, V149, P345, DOI 10.1038/sj.bjp.0706882
   Harrison P, 1996, BBA-BIOENERGETICS, V1275, P161, DOI 10.1016/0005-2728(96)00022-9
   Lanceta L, 2013, BIOCHEM J, V449, P189, DOI 10.1042/BJ20120936
   Lin Y, 2007, J CEREBR BLOOD F MET, V27, P1010, DOI 10.1038/sj.jcbfm.9600412
   Mancuso C, 2009, CURR DRUG METAB, V10, P579, DOI 10.2174/138920009789375405
   Mancuso C, 1999, J NEUROIMMUNOL, V99, P189, DOI 10.1016/S0165-5728(99)00112-5
   Mancuso C, 2012, NEUROSCI LETT, V518, P101, DOI 10.1016/j.neulet.2012.04.062
   Mancuso C, 2010, J NEUROCHEM, V113, P563, DOI 10.1111/j.1471-4159.2010.06606.x
   Mcmillan J, 1987, J PEDIATR GASTR NUTR, V6, P795, DOI 10.1097/00005176-198709000-00024
   Namiranian K, 2005, CURR NEUROVASC RES, V2, P23, DOI 10.2174/1567202052773517
   Ng M, 2011, TRANSL STROKE RES, V2, P474, DOI 10.1007/s12975-011-0109-x
   Panahian N, 2001, J NEUROCHEM, V76, P539, DOI 10.1046/j.1471-4159.2001.00023.x
   Park E, 2004, J NEUROTRAUM, V21, P754, DOI 10.1089/0897715041269641
   Profyris C, 2004, NEUROBIOL DIS, V15, P415, DOI 10.1016/j.nbd.2003.11.015
   Sinescu C, 2010, J MED LIFE, V3, P254
   Syapin P, 2008, BRIT J PHARMACOL, V155, P623, DOI 10.1038/bjp.2008.342
   Tei R, 2005, NEUROL RES, V27, P403, DOI 10.1179/016164105X25180
   Yamashita T, 2009, NEUROCHEM RES, V34, P707, DOI 10.1007/s11064-008-9842-2
   Yamauchi T, 2004, J NEUROTRAUM, V21, P1017, DOI 10.1089/0897715041651042
   Zhang N, 2012, INDIAN J MED RES, V135, P287
NR 30
TC 6
Z9 8
U1 0
U2 4
PU ELSEVIER IRELAND LTD
PI CLARE
PA ELSEVIER HOUSE, BROOKVALE PLAZA, EAST PARK SHANNON, CO, CLARE, 00000, IRELAND
SN 0304-3940
EI 
J9 NEUROSCI LETT
PD NOV 27
PY 2013
VL 556
IS 
BP 26
EP 31
DI 10.1016/j.neulet.2013.08.067
PG 6
WC Neurosciences
SC Neurosciences & Neurology
GA 273FP
UT WOS:000328520900006
PM 24112949
ER

PT J
AU Inguaggiato, E.
   Sgandurra, G.
   Perazza, S.
   Guzzetta, A.
   Cioni, G.
AF Inguaggiato, E
   Sgandurra, G
   Perazza, S
   Guzzetta, A
   Cioni, G
TI Brain Reorganization following Intervention in Children with Congenital Hemiplegia: A Systematic Review
SO NEURAL PLASTICITY
LA English
DT Review
ID induced movement therapy; transcranial magnetic stimulation; cerebral-palsy; functional mri; hemiparesis; plasticity; stroke; injury; fmri
AB Noninvasive rehabilitation strategies for children with unilateral cerebral palsy are routinely used to improve hand motor function, activity, and participation. Nevertheless, the studies exploring their effects on brain structure and function are very scarce. Recently, structural neuroplasticity was demonstrated in adult poststroke patients, in response to neurorehabilitation. Our purpose is to review current evidence on the effects of noninvasive intervention strategies on brain structure or function, in children with unilateral cerebral palsy. The main literature databases were searched up to October 2013. We included studies where the effects of upper limb training were evaluated at neurofunctional and/or neurostructural levels. Only seven studies met our selection criteria; selected studies were case series, six using the intervention of the constraint-induced movement therapy (CIMT) and one used virtual reality therapy (VR). CIMT and VR seem to produce measurable neuroplastic changes in sensorimotor cortex associated with enhancement of motor skills in the affected limb. However, the level of evidence is limited, due to methodological weaknesses and small sample sizes of available studies. Well-designed and larger experimental studies, in particular RCTs, are needed to strengthen the generalizability of the findings and to better understand the mechanism of intervention-related brain plasticity in children with brain injury.
C1 [Inguaggiato, E.] Scuola Super Sant Anna, I-56127 Pisa, Italy.
   [Inguaggiato, E.; Sgandurra, G.; Perazza, S.; Guzzetta, A.; Cioni, G.] IRCCS Stella Maris Sci Inst, Dept Dev Neurosci, I-56128 Pisa, Italy.
   [Perazza, S.] Univ Roma Tor Vergata, I-00173 Rome, Italy.
   [Cioni, G.] Univ Pisa, Dept Clin & Expt Med, I-56126 Pisa, Italy.
RP Guzzetta, A (通讯作者)，IRCCS Stella Maris Sci Inst, Dept Dev Neurosci, Via Giacinti 2, I-56128 Pisa, Italy.
EM a.guzzetta@inpe.unipi.it
CR Chen R, 2002, NEUROSCIENCE, V111, P761, DOI 10.1016/S0306-4522(02)00025-8
   Cicinelli P, 1997, ELECTROMYOGR MOTOR C, V105, P438, DOI 10.1016/S0924-980X(97)00052-0
   Cope S, 2010, DEV NEUROREHABIL, V13, P19, DOI 10.3109/17518420903236247
   Eliasson A, 2005, DEV MED CHILD NEUROL, V47, P266, DOI 10.1111/j.1469-8749.2005.tb01132.x
   Eyre J, 2007, NEUROSCI BIOBEHAV R, V31, P1136, DOI 10.1016/j.neubiorev.2007.05.011
   Gauthier L, 2008, STROKE, V39, P1520, DOI 10.1161/STROKEAHA.107.502229
   Golomb M, 2010, ARCH PHYS MED REHAB, V91, P1, DOI 10.1016/j.apmr.2009.08.153
   Guzzetta A, 2007, CLIN NEUROPHYSIOL, V118, P1110, DOI 10.1016/j.clinph.2007.02.014
   Held J, 2000, MOVEMENT SCI FDN PHY, V0, P189
   Johnston M, 2004, BRAIN DEV-JPN, V26, P73, DOI 10.1016/S0387-7604(03)00102-5
   Juenger H, 2007, NEUROPEDIATRICS, V38, P130, DOI 10.1055/s-2007-985904
   Juenger H, 2013, DEV MED CHILD NEUROL, V55, P941, DOI 10.1111/dmcn.12209
   Leonardi M, 2009, DISABIL REHABIL, V31, P0, DOI 10.3109/09638280903317948
   Liepert J, 2000, STROKE, V31, P1210, DOI 10.1161/01.STR.31.6.1210
   Sackett D, 2000, EVIDENCE BASED MED P, V2nd ed., P0
   Sakzewski L, 2009, PEDIATRICS, V123, P0, DOI 10.1542/peds.2008-3335
   Staudt M, 2004, ANN NEUROL, V56, P854, DOI 10.1002/ana.20297
   Staudt M, 2002, BRAIN, V125, P2222, DOI 10.1093/brain/awf227
   Sterling C, 2013, PEDIATRICS, V131, P0, DOI 10.1542/peds.2012-2051
   Sutcliffe T, 2009, J CHILD NEUROL, V24, P1230, DOI 10.1177/0883073809341268
   Taub E, 2007, DEV NEUROREHABIL, V10, P3, DOI 10.1080/13638490601151836
   Walther M, 2009, PEDIATR NEUROL, V41, P171, DOI 10.1016/j.pediatrneurol.2009.04.006
NR 22
TC 41
Z9 41
U1 0
U2 30
PU HINDAWI LTD
PI LONDON
PA ADAM HOUSE, 3RD FLR, 1 FITZROY SQ, LONDON, W1T 5HF, ENGLAND
SN 2090-5904
EI 
J9 NEURAL PLAST
PD JUN 15
PY 2013
VL 2013
IS 
BP 
EP 
DI 10.1155/2013/356275
PG 8
WC Neurosciences
SC Neurosciences & Neurology
GA 268AX
UT WOS:000328141300001
PM 24367726
ER

PT J
AU Lee, MY
   Chang, Pyung-Hun
   Kwon, YH
   Jang, SH
AF Lee, Mi
   Chang, Pyung-hun
   Kwon, Yong
   Jang, Sung
TI Differences of the frontal activation patterns by finger and toe movements: A functional MRI study
SO NEUROSCIENCE LETTERS
LA English
DT Article
DE Functional MRI; Motor function; Cognition; Gait; Cortical activation
ID primary motor cortex; brain activation; premotor cortex; cortical activation; magnetic-resonance; cerebral-cortex; stroke; recovery; exercise; fmri
AB It is well-known that physical exercise can affect cognition and the frontal lobe is an important structure involved in motor function and cognition. Furthermore, many functional neuroimaging studies have demonstrated that cortical activation patterns of hand and leg movements differ. However, no study has been undertaken to identify differences between the frontal activation patterns generated by hand and leg movements. In the present study, the frontal activation patterns associated with finger and toe movements, as visualized by functional MRI, were investigated and compared. Twelve healthy volunteers were recruited. Functional MRI was performed using a 1.5 T Philips Gyroscan Intera. Flexion-extension movements of fingers or toes were performed in one extremity. Regions of interest (ROIs) were set at the primary sensory-motor cortex (SM1: Brodmann area [BA] 1, 2, 3, 4), the premotor area (PMA: BA 6), and the prefrontal cortex (PFC: BA 8, 9, 10, 11, 46). In SM1, finger movements (10,809) induced more activation than toe movements (5349). On the other hand, in the PMA and PFC, toe movements (PMA: 4201, PFC: 921) induced more activation than finger movements (PMA: 2887, PFC: 912) respectively. In the analysis of relative voxel counts in the PMA and PFC versus the SM1, toe movements generated more activation in the PMA and PFC than finger movements. The PMA and PFC were more activated by toe than finger movements, although the SM1 was more activated by finger movements. (c) 2012 Elsevier Ireland Ltd. All rights reserved.
C1 [Lee, Mi Young] Daegu Haany Univ, Coll Hlth & Therapy, Dept Phys Therapy, Taegu, South Korea.
   [Chang, Pyung-Hun] Daegu Gyeongbuk Inst Sci & Technol, Grad Sch, Taegu, South Korea.
   [Kwon, Yong Hyun] Yeungnam Coll Sci & Technol, Dept Phys Therapy, Taegu, South Korea.
   [Jang, Sung Ho] Yeungnam Univ, Coll Med, Dept Phys Med & Rehabil, Taegu 705717, South Korea.
RP Jang, SH (通讯作者)，Yeungnam Univ, Coll Med, Dept Phys Med & Rehabil, 317-1 Daemyungdong, Taegu 705717, South Korea.
EM strokerehab@hanmail.net
FU DGIST R&D Program of the Ministry of Education, Science and Technology of Korea [11-IT-01]
CR Afifi A, 2005, FUNCTIONAL NEUROANAT, V0, P0
   Ambrose A, 2010, ANN INDIAN ACAD NEUR, V13, P99, DOI 10.4103/0972-2327.74253
   Angevaren M, 2008, COCHRANE DATABASE SY, V0, P0
   Babiloni C, 2003, CORTEX, V39, P293, DOI 10.1016/S0010-9452(08)70110-2
   Buchman A, 2011, AM J GERIAT PSYCHIAT, V19, P571, DOI 10.1097/JGP.0b013e3181ef7a2e
   Chang W, 2010, GAIT POSTURE, V32, P487, DOI 10.1016/j.gaitpost.2010.07.007
   Christensen L, 2000, EXP BRAIN RES, V135, P66, DOI 10.1007/s002210000493
   Davidoff R, 1990, NEUROLOGY, V40, P332
   Devine J, 2009, PM&R, V1, P560, DOI 10.1016/j.pmrj.2009.03.015
   Eggermont L, 2010, ARCH PHYS MED REHAB, V91, P584, DOI 10.1016/j.apmr.2009.11.020
   Ehrsson H, 2000, J NEUROPHYSIOL, V83, P528, DOI 10.1152/jn.2000.83.1.528
   Feeney D, 1982, SCIENCE, V217, P855, DOI 10.1126/science.7100929
   Frahm J, 1993, MAGNET RESON MED, V29, P139, DOI 10.1002/mrm.1910290126
   Fukuyama H, 1997, NEUROSCI LETT, V228, P183, DOI 10.1016/S0304-3940(97)00381-9
   Hansson T, 1999, NEUROSCI LETT, V271, P29, DOI 10.1016/S0304-3940(99)00508-X
   Jang S, 2010, INT J REHABIL RES, V33, P285, DOI 10.1097/MRR.0b013e32833f0500
   Jang S, 2009, NEUROREHABILITATION, V24, P285, DOI 10.3233/NRE-2009-0480
   Kaplan M, 1988, ARCH PHYS MED REHAB, V69, P984
   Kapreli E, 2007, CORTEX, V43, P219, DOI 10.1016/S0010-9452(08)70477-5
   Kapreli E, 2006, NEUROIMAGE, V32, P1709, DOI 10.1016/j.neuroimage.2006.05.043
   Kim M, 2011, NEUROREHABILITATION, V28, P75, DOI 10.3233/NRE-2011-0634
   Kwon Y, 2008, NEUROSCI LETT, V435, P56, DOI 10.1016/j.neulet.2008.02.012
   Lapointe K, 2009, RESTOR NEUROL NEUROS, V27, P253, DOI 10.3233/RNN-2009-0475
   Leiguarda R, 2000, BRAIN, V123, P860, DOI 10.1093/brain/123.5.860
   Lojovich J, 2010, J HEAD TRAUMA REHAB, V25, P184, DOI 10.1097/HTR.0b013e3181dc78cd
   Luft A, 2002, HUM BRAIN MAPP, V17, P131, DOI 10.1002/hbm.10058
   Matsuyama K, 2004, PROG BRAIN RES, V143, P239, DOI 10.1016/S0079-6123(03)43024-0
   Mendoza JE, 2007, CLINICAL NEUROANATOM, V0, P0
   Miyai I, 1999, STROKE, V30, P1380, DOI 10.1161/01.STR.30.7.1380
   Miyai I, 2001, NEUROIMAGE, V14, P1186, DOI 10.1006/nimg.2001.0905
   Miyai I, 2002, ANN NEUROL, V52, P188, DOI 10.1002/ana.10274
   Miyai I, 2003, STROKE, V34, P2866, DOI 10.1161/01.STR.0000100166.81077.8A
   Nakahara H, 2001, J COGNITIVE NEUROSCI, V13, P626, DOI 10.1162/089892901750363208
   Park J, 2008, NEUROREHABILITATION, V23, P283
   Rao S, 1996, J CEREBR BLOOD F MET, V16, P1250, DOI 10.1097/00004647-199611000-00020
   Scherder E, 2007, NEUROSCI BIOBEHAV R, V31, P485, DOI 10.1016/j.neubiorev.2006.11.007
   Schmahmann J, 2008, ANN NY ACAD SCI, V1142, P266, DOI 10.1196/annals.1444.017
   Schneiderman J, 2011, SCHIZOPHR RES, V130, P57, DOI 10.1016/j.schres.2011.04.027
   Van ED, 2005, NEUROIMAGE, V28, P635, DOI 10.1016/j.neuroimage.2005.06.058
   Van ED, 2002, CURR OPIN NEUROBIOL, V12, P574, DOI 10.1016/S0959-4388(02)00361-6
   Van ED, 2001, J AM MED INFORM ASSN, V8, P443, DOI 10.1136/jamia.2001.0080443
   Van UJ, 2008, CLIN J SPORT MED, V18, P486, DOI 10.1097/JSM.0b013e3181845f0b
   Wexler B, 1997, MAGN RESON IMAGING, V15, P385, DOI 10.1016/S0730-725X(96)00232-9
NR 43
TC 8
Z9 8
U1 1
U2 20
PU ELSEVIER IRELAND LTD
PI CLARE
PA ELSEVIER HOUSE, BROOKVALE PLAZA, EAST PARK SHANNON, CO, CLARE, 00000, IRELAND
SN 0304-3940
EI 
J9 NEUROSCI LETT
PD JAN 15
PY 2013
VL 533
IS 
BP 7
EP 10
DI 10.1016/j.neulet.2012.11.041
PG 4
WC Neurosciences
SC Neurosciences & Neurology
GA 077GN
UT WOS:000314016000002
PM 23206749
ER

PT J
AU Xie, Hongyu
   Wu, Yi
   Jia, Jie
   Liu, Gang
   Zhang, Feng
   Zhang, Qi
   Yu, Kewei
   Hu, Yongshan
   Bai, Yulong
   Hu, Ruiping
AF Xie, Hongyu
   Wu, Yi
   Jia, Jie
   Liu, Gang
   Zhang, Feng
   Zhang, Qi
   Yu, Kewei
   Hu, Yongshan
   Bai, Yulong
   Hu, Ruiping
TI Enriched environment preconditioning induced brain ischemic tolerance without reducing infarct volume and edema: The possible role of enrichment-related physical activity increase
SO BRAIN RESEARCH
LA English
DT Article
DE Enriched environment; Preconditioning treatment; Cerebral ischemic tolerance; Physical activity
ID focal cerebral-ischemia; morris water maze; artery occlusion; gene-expression; plasticity; forelimb; stroke; impairment; damage
AB External stimuli, including environmental enrichment (EE) and physical activity, have been shown to significantly facilitate recovery from brain injury. However, whether EE can be used as a preconditioning method to induce cerebral ischemic tolerance has never been investigated. Furthermore, whether, and to what extent, such environmental stimuli regulate physical activity to promote neuroprotection is largely unclear. To examine the neuroprotective effects of pre-ischemic EE (PIEE) and to investigate the relationship between these effects and EE-induced physical activity, we tested neurobehavioral and morphological recovery of rats following transient focal cerebral ischemia. Our study showed that PIEE improved the recovery of motor function, spatial learning and memory without reduction in brain edema or infarct volume. We also found that PIEE robustly increased the level of physical activity of rats that positively correlated with the extent of neurobehavioral recovery. Our results suggest that PIEE may induce brain ischemic tolerance through, at least partially, increasing physical activity. Crown Copyright (C) 2013 Published by Elsevier B.V. All rights reserved.
C1 [Xie, Hongyu; Wu, Yi; Jia, Jie; Liu, Gang; Zhang, Feng; Zhang, Qi; Yu, Kewei; Hu, Yongshan; Bai, Yulong; Hu, Ruiping] Fudan Univ, Huashan Hosp, Dept Rehabil Med, Shanghai 200040, Peoples R China.
   [Xie, Hongyu; Wu, Yi; Jia, Jie; Liu, Gang; Zhang, Feng; Zhang, Qi; Yu, Kewei; Hu, Yongshan; Bai, Yulong; Hu, Ruiping] Fudan Univ, Coll Med, Dept Sports Med & Rehabil, Shanghai 200032, Peoples R China.
   [Xie, Hongyu; Wu, Yi; Jia, Jie; Yu, Kewei; Hu, Yongshan; Bai, Yulong] Fudan Univ, State Key Lab Med Neurobiol, Shanghai 200032, Peoples R China.
   [Wu, Yi; Liu, Gang; Bai, Yulong] Fudan Univ, Huashan Hosp, Yonghe Branch, Shanghai 200436, Peoples R China.
RP Hu, RP (通讯作者)，Fudan Univ, Huashan Hosp, Dept Rehabil Med, WuLuMuQi Middle Rd 12, Shanghai 200040, Peoples R China.
EM drwuyi@163.com
FU Natural Science Foundation of China(NSFC) [81171856, 81171855]; Key projects of Shanghai Science and Technology on Biomedicine [10DZ1950800]; Major project of Shanghai Zhabei District Health Bureau [2011ZD01]
CR Ahmed H, 2012, AM J CARDIOL, V109, P288, DOI 10.1016/j.amjcard.2011.08.042
   Bednarek E, 2011, NEURON, V69, P1132, DOI 10.1016/j.neuron.2011.02.034
   Belayev A, 2003, BRAIN RES, V964, P121, DOI 10.1016/S0006-8993(02)04089-1
   Biernaskie J, 2001, J NEUROSCI, V21, P5272, DOI 10.1523/JNEUROSCI.21-14-05272.2001
   Bigdeli M, 2007, BRAIN RES, V1152, P228, DOI 10.1016/j.brainres.2007.03.068
   Block F, 1999, PROG NEUROBIOL, V58, P279, DOI 10.1016/S0301-0082(98)00085-9
   Calabresi P, 2003, LANCET NEUROL, V2, P622, DOI 10.1016/S1474-4422(03)00532-5
   Chang Y, 2005, PEDIATR RES, V58, P106, DOI 10.1203/01.PDR.0000163616.89767.69
   Chen C, 2006, J CEREBR BLOOD F MET, V26, P951, DOI 10.1038/sj.jcbfm.9600248
   Dahlqvist P, 2004, EUR J NEUROSCI, V19, P2288, DOI 10.1111/j.0953-816X.2004.03248.x
   Dirnagl U, 2003, TRENDS NEUROSCI, V26, P248, DOI 10.1016/S0166-2236(03)00071-7
   Dirnagl U, 2009, LANCET NEUROL, V8, P398, DOI 10.1016/S1474-4422(09)70054-7
   Dobkin B, 2005, NEW ENGL J MED, V352, P1677, DOI 10.1056/NEJMcp043511
   Farrell R, 2001, NEUROSCIENCE, V107, P585, DOI 10.1016/S0306-4522(01)00386-4
   Gidday J, 1994, NEUROSCI LETT, V168, P221, DOI 10.1016/0304-3940(94)90455-3
   Hausenloy D, 2011, NAT REV CARDIOL, V8, P619, DOI 10.1038/nrcardio.2011.85
   Hicks R, 2002, NEUROSCIENCE, V112, P631, DOI 10.1016/S0306-4522(02)00104-5
   Johansson BB, 2004, KEIO JOURNAL OF MEDICINE, V53, P231, DOI 10.2302/kjm.53.231
   Johansson B, 2002, J CEREBR BLOOD F MET, V22, P89, DOI 10.1097/00004647-200201000-00011
   Johansson B, 1996, STROKE, V27, P324, DOI 10.1161/01.STR.27.2.324
   Kitagawa K, 1990, BRAIN RES, V528, P21, DOI 10.1016/0006-8993(90)90189-I
   Komitova M, 2005, EUR J NEUROSCI, V21, P2397, DOI 10.1111/j.1460-9568.2005.04072.x
   Liebelt B, 2010, NEUROSCIENCE, V166, P1091, DOI 10.1016/j.neuroscience.2009.12.067
   Lin T, 1993, STROKE, V24, P117, DOI 10.1161/01.STR.24.1.117
   Longa E, 1989, STROKE, V20, P84, DOI 10.1161/01.STR.20.1.84
   Meshi D, 2006, NAT NEUROSCI, V9, P729, DOI 10.1038/nn1696
   Metz G, 2002, J NEUROSCI METH, V115, P169, DOI 10.1016/S0165-0270(02)00012-2
   Migliati E, 2010, NEUROCRIT CARE, V13, P123, DOI 10.1007/s12028-010-9376-8
   Moseley A, 2005, COCHRANE DB SYST REV, V0, P0, DOI DOI 10.1002/14651858.cd002840.pub2
   Nithianantharajah J, 2006, NAT REV NEUROSCI, V7, P697, DOI 10.1038/nrn1970
   Ohlsson A, 1995, STROKE, V26, P644, DOI 10.1161/01.STR.26.4.644
   Ohtsuki T, 1992, BRAIN RES, V599, P246, DOI 10.1016/0006-8993(92)90398-S
   Paganinihill A, 1988, BMJ-BRIT MED J, V297, P519, DOI 10.1136/bmj.297.6647.519
   Perezpinzon M, 1996, NEUROSCIENCE, V75, P687
   Riepe M, 1997, J CEREBR BLOOD F MET, V17, P257, DOI 10.1097/00004647-199703000-00002
   Risedal A, 2002, BRAIN RES BULL, V58, P315, DOI 10.1016/S0361-9230(02)00796-7
   Rogers D, 1997, STROKE, V28, P2060, DOI 10.1161/01.STR.28.10.2060
   Ronnback A, 2005, NEUROSCI LETT, V385, P173, DOI 10.1016/j.neulet.2005.05.016
   Rosenzwemr , 1966, AM PSYCHOL, V21, P321, DOI 10.1037/h0023555
   Rosenzweig MR, 1969, DEVELOPMENTAL PSYCHOBIOLOGY, V2, P87, DOI 10.1002/dev.420020208
   Schallert T, 2000, NEUROPHARMACOLOGY, V39, P777, DOI 10.1016/S0028-3908(00)00005-8
   Speck B, 2007, J CARDIOVASC NURS, V22, P263, DOI 10.1097/01.JCN.0000278957.98124.8a
   Stummer W, 1994, STROKE, V25, P1862, DOI 10.1161/01.STR.25.9.1862
   Vorhees C, 2006, NAT PROTOC, V1, P848, DOI 10.1038/nprot.2006.116
   Wang Q, 2009, STROKE, V40, P2157, DOI 10.1161/STROKEAHA.108.541490
   Zhang F, 2011, NEUROSCIENCE, V177, P170, DOI 10.1016/j.neuroscience.2011.01.018
   Zhang Q, 2012, NEUROSCIENCE, V205, P10, DOI 10.1016/j.neuroscience.2011.12.053
NR 47
TC 20
Z9 21
U1 1
U2 45
PU ELSEVIER SCIENCE BV
PI AMSTERDAM
PA PO BOX 211, 1000 AE AMSTERDAM, NETHERLANDS
SN 0006-8993
EI 
J9 BRAIN RES
PD MAY 1
PY 2013
VL 1508
IS 
BP 63
EP 72
DI 10.1016/j.brainres.2013.02.052
PG 10
WC Neurosciences
SC Neurosciences & Neurology
GA 141UE
UT WOS:000318751200007
PM 23501217
ER

PT J
AU Varkuti, Balint
   Guan, Cuntai
   Pan, Yaozhang
   Phua, KS
   Ang, KK
   Kuah, CWK
   Chua, Karen
   Ang, BT
   Birbaumer, Niels
   Sitaram, Ranganathan
AF Varkuti, Balint
   Guan, Cuntai
   Pan, Yaozhang
   Phua, Kok
   Ang, Kai
   Kuah, Christopher
   Chua, Karen
   Ang, Beng
   Birbaumer, Niels
   Sitaram, Ranganathan
TI Resting State Changes in Functional Connectivity Correlate With Movement Recovery for BCI and Robot-Assisted Upper-Extremity Training After Stroke
SO NEUROREHABILITATION AND NEURAL REPAIR
LA English
DT Article
DE stroke rehabilitation; functional brain imaging; hemiparesis; neuroplasticity; outcomes assessment; physical therapy
ID brain-computer interface; motor recovery; default-mode; premotor cortex; reorganization; fmri; activation; network; stimulation; performance
AB Background. Robot-assisted training may improve motor function in some hemiparetic patients after stroke, but no physiological predictor of rehabilitation progress is reliable. Resting state functional magnetic resonance imaging (RS-fMRI) may serve as a method to assess and predict changes in the motor network. Objective. The authors examined the effects of upper-extremity robot-assisted rehabilitation (MANUS) versus an electroencephalography-based brain computer interface setup with motor imagery (MI EEG-BCI) and compared pretreatment and posttreatment RS-fMRI. Methods. In all, 9 adults with upper-extremity paresis were trained for 4 weeks with a MANUS shoulder-elbow robotic rehabilitation paradigm. In 3 participants, robot-assisted movement began if no voluntary movement was initiated within 2 s. In 6 participants, MI-BCI-based movement was initiated if motor imagery was detected. RS-fMRI and Fugl-Meyer (FM) upper-extremity motor score were assessed before and after training. Results. The individual gain in FM scores over 12 weeks could be predicted from functional connectivity changes (FCCs) based on the pre-post differences in RS-fMRI measurements. Both the FM gain and FCC were numerically higher in the MI-BCI group. Increases in FC of the supplementary motor area, the contralesional and ipsilesional motor cortex, and parts of the visuospatial system with mostly association cortex regions and the cerebellum correlated with individual upper-extremity function improvement. Conclusion. FCC may predict the steepness of individual motor gains. Future training could therefore focus on directly inducing these beneficial increases in FC. Evaluation of the treatment groups suggests that MI is a potential facilitator of such neuroplasticity.
C1 [Varkuti, Balint] Univ Tubingen, Inst Med Psychol & Behav Neurobiol, D-72076 Tubingen, Germany.
   [Varkuti, Balint; Guan, Cuntai; Pan, Yaozhang; Phua, Kok Soon; Ang, Kai Keng] Inst Infocomm Res, Singapore, Singapore.
   [Kuah, Christopher Wee Keong; Chua, Karen] Tan Tock Seng Hosp Rehabil Ctr, Singapore, Singapore.
   [Ang, Beng Ti] Natl Neurosci Inst, Singapore, Singapore.
   [Sitaram, Ranganathan] Sri Chitra Tirunal Inst Med Sci & Technol, Thiruvananthapuram, Kerala, India.
   [Sitaram, Ranganathan] Univ Florida, Gainesville, FL USA.
RP Varkuti, B (通讯作者)，Univ Tubingen, Inst Med Psychol & Behav Neurobiol, Gartenstr 29, D-72076 Tubingen, Germany.
EM balint.varkuti@medizin.uni-tuebingen.de
FU European Union [HUMOUR 231724]; Bundesministerium fur Bildung und Forschung (BMBF) [01GQ0831]; The Enterprise Challenge Grant, Singapore; Agency for Science, Technology and Research, Singapore
CR Ang K, 2009, IEEE ENG MED BIO, V0, PP5981, DOI 10.1109/IEMBS.2009.5335381
   Ang K, 2011, CLIN EEG NEUROSCI, V42, P253, DOI 10.1177/155005941104200411
   Ang K, 2008, IEEE IJCNN, V0, PP2390, DOI 10.1109/IJCNN.2008.4634130
   Aslan S, 2011, NEUROIMAGE, V56, P1145, DOI 10.1016/j.neuroimage.2011.02.082
   Beckmann C, 2005, PHILOS T R SOC B, V360, P1001, DOI 10.1098/rstb.2005.1634
   Birbaumer N, 2006, PSYCHOPHYSIOLOGY, V43, P517, DOI 10.1111/j.1469-8986.2006.00456.x
   Bosnell R, 2011, NEUROREHAB NEURAL RE, V25, P607, DOI 10.1177/1545968311405675
   Broetz D, 2010, NEUROREHAB NEURAL RE, V24, P674, DOI 10.1177/1545968310368683
   Buch E, 2008, STROKE, V39, P910, DOI 10.1161/STROKEAHA.107.505313
   Buetefisch C, 2011, NEUROREHAB NEURAL RE, V25, P645, DOI 10.1177/1545968311402507
   Burma F, 2010, NEUROREHAB NEURAL RE, V24, P589
   Calautti C, 2010, J NEUROL NEUROSUR PS, V81, P788, DOI 10.1136/jnnp.2009.190512
   Calautti C, 2001, NEUROREPORT, V12, P3883, DOI 10.1097/00001756-200112210-00005
   Calautti C, 2003, STROKE, V34, P1553, DOI 10.1161/01.STR.0000071761.36075.A6
   Calhoun V, 2009, NEUROIMAGE, V45, P0, DOI 10.1016/j.neuroimage.2008.10.057
   Caria A, 2011, PSYCHOPHYSIOLOGY, V48, P578, DOI 10.1111/j.1469-8986.2010.01117.x
   Carter A, 2012, NEUROREHAB NEURAL RE, V26, P7, DOI 10.1177/1545968311411054
   Cordes D, 2001, AM J NEURORADIOL, V22, P1326
   Correa N, 2007, MAGN RESON IMAGING, V25, P684, DOI 10.1016/j.mri.2006.10.017
   De LM, 2006, NEUROIMAGE, V29, P1359, DOI 10.1016/j.neuroimage.2005.08.035
   Desmurget M, 2009, SCIENCE, V324, P811, DOI 10.1126/science.1169896
   Dosenbach N, 2010, SCIENCE, V329, P1358, DOI 10.1126/science.1194144
   Fransson P, 2005, HUM BRAIN MAPP, V26, P15, DOI 10.1002/hbm.20113
   Fridman E, 2004, BRAIN, V127, P747, DOI 10.1093/brain/awh082
   Grefkes C, 2008, ANN NEUROL, V63, P236, DOI 10.1002/ana.21228
   Grefkes C, 2011, BRAIN, V134, P1264, DOI 10.1093/brain/awr033
   Greicius M, 2004, P NATL ACAD SCI USA, V101, P4637, DOI 10.1073/pnas.0308627101
   Greicius M, 2003, P NATL ACAD SCI USA, V100, P253, DOI 10.1073/pnas.0135058100
   Hanlon C, 2005, NEUROLOGY, V64, P114, DOI 10.1212/01.WNL.0000148726.45458.A9
   Harris-love M, 2011, NEUROREHAB NEURAL RE, V25, P398, DOI 10.1177/1545968310395600
   Himberg J, 2003, 2003 IEEE XIII WORKSHOP ON NEURAL NETWORKS FOR SIGNAL PROCESSING - NNSP03, V0, PP259, DOI 10.1109/NNSP.2003.1318025
   Inman C, 2012, NEUROIMAGE, V59, P227, DOI 10.1016/j.neuroimage.2011.07.083
   Kantak S, 2012, NEUROREHAB NEURAL RE, V26, P282, DOI 10.1177/1545968311420845
   Karnath H, 2001, NATURE, V411, P950, DOI 10.1038/35082075
   Krebs HI, 1998, IEEE TRANS REHABIL ENG, V6, P75, DOI 10.1109/86.662623
   Loubinoux I, 2003, NEUROIMAGE, V20, P2166, DOI 10.1016/j.neuroimage.2003.08.017
   Mellet E, 1996, J NEUROSCI, V16, P6504
   Park C, 2011, STROKE, V42, P1357, DOI 10.1161/STROKEAHA.110.596155
   Rehme A, 2011, CEREB CORTEX, V21, P756, DOI 10.1093/cercor/bhq140
   Tombari D, 2004, NEUROIMAGE, V23, P827, DOI 10.1016/j.neuroimage.2004.07.058
   Van MM, 2010, J NEUROSCI, V30, P3964, DOI 10.1523/JNEUROSCI.5709-09.2010
   Varkuti B, 2011, PLOS ONE, V6, P0, DOI 10.1371/journal.pone.0014801
   Volpe B, 2008, NEUROREHAB NEURAL RE, V22, P305, DOI 10.1177/1545968307311102
   Wang L, 2010, BRAIN, V133, P1224, DOI 10.1093/brain/awq043
   Ward N, 2005, POSTGRAD MED J, V81, P510, DOI 10.1136/pgmj.2004.030809
   Ward N, 2006, BRAIN, V129, P809, DOI 10.1093/brain/awl002
   Westlake K, 2011, FRONT SYST NEUROSCI, V5, P0, DOI 10.3389/fnsys.2011.00008
   Ystad M, 2010, NEUROIMAGE, V52, P379, DOI 10.1016/j.neuroimage.2010.03.062
NR 49
TC 153
Z9 162
U1 8
U2 94
PU SAGE PUBLICATIONS INC
PI THOUSAND OAKS
PA 2455 TELLER RD, THOUSAND OAKS, CA 91320 USA
SN 1545-9683
EI 
J9 NEUROREHAB NEURAL RE
PD JAN 15
PY 2013
VL 27
IS 1
BP 53
EP 62
DI 10.1177/1545968312445910
PG 10
WC Clinical Neurology; Rehabilitation
SC Neurosciences & Neurology; Rehabilitation
GA 047PQ
UT WOS:000311853400006
PM 22645108
ER

PT J
AU Yoo, Seung-Wan
   Chang, Da-Young
   Lee, Hye-Sun
   Kim, Gyu-Hee
   Park, Jin-Sung
   Ryu, Buom-Yong
   Joe, Eun-Hye
   Lee, Young-Don
   Kim, Sung-Soo
   Suh-kim, Haeyoung
AF Yoo, Seung-wan
   Chang, Da-young
   Lee, Hye-sun
   Kim, Gyu-hee
   Park, Jin-sung
   Ryu, Buom-yong
   Joe, Eun-hye
   Lee, Young-don
   Kim, Sung-soo
   Suh-kim, Haeyoung
TI Immune following suppression mesenchymal stem cell transplantation in the ischemic brain is mediated by TGF-beta
SO NEUROBIOLOGY OF DISEASE
LA English
DT Article
DE Stroke; Inflammation; Microglia; Cell death; Mesenchymal stem cell; TGF-beta
ID marrow stromal cell; umbilical-cord blood; versus-host-disease; growth-factor-beta; human bone-marrow; myocardial-infarction; inflammatory response; adipose-tissue; stroke model; rat-brain
AB Transplantation of mesenchymal stem cells (MSCs) has been shown to enhance the recovery of brain functions following ischemic injury. Although immune modulation has been suggested to be one of the mechanisms, the molecular mechanisms underlying improved recovery has not been clearly identified. Here, we report that MSCs secrete transforming growth factor-beta (TGF-beta) to suppress immune propagation in the ischemic rat brain. Ischemic stroke caused global death of resident cells in the infarcted area, elevated the monocyte chemoattractant protein-1 (MCP-1) level, and evoked massive infiltration of circulating CD68+ immune cells through the impaired blood brain barrier. Transplantation of MSCs at day 3 post-ischemia blocked the subsequent upregulation of MCP-1 in the ischemic area and the infiltration of additional CD68+ immune cells. MSC-conditioned media decreased the migration and MCP-1 production of freshly isolated immune cells in vitro, and this effect was blocked by an inhibitor of TGF-beta signaling or an anti-TGF-beta neutralizing antibody. Finally, transplantation of TGF-beta 1-silenced MSCs failed to attenuate the infiltration of CD68+ cells into the ischemic brain, and was associated with only minor improvements in motor function. These results indicate that TGF-beta is key to the ability of MSCs to beneficially attenuate immune reactions in the ischemic brain. Our findings offer insight into the interactions between allogeneic MSCs and the host immune system, reinforcing the prospective clinical value of using MSCs in the treatment of neurological disorders involving inflammation-mediated secondary damage. (C) 2013 The Authors. Published by Elsevier Inc. All rights reserved.
C1 [Yoo, Seung-Wan; Chang, Da-Young; Lee, Hye-Sun; Kim, Gyu-Hee; Park, Jin-Sung; Lee, Young-Don; Kim, Sung-Soo; Suh-Kim, Haeyoung] Ajou Univ, Sch Med, Dept Anat, Suwon 443721, South Korea.
   [Kim, Gyu-Hee; Park, Jin-Sung; Joe, Eun-Hye; Lee, Young-Don; Suh-Kim, Haeyoung] Ajou Univ, Grad Sch Biomed Sci, Dept Neurosci Grad Program, Suwon 443721, South Korea.
   [Lee, Young-Don; Kim, Sung-Soo] Ajou Univ, Sch Med, Ctr Cell Death Regulating Biodrug, Suwon 443721, South Korea.
   [Joe, Eun-Hye; Suh-Kim, Haeyoung] Ajou Univ, Sch Med, Div Cell Transformat & Restorat, Dept BK21, Suwon 443721, South Korea.
   [Ryu, Buom-Yong] Chung Ang Univ, Dept Anim Sci & Technol, Ansung, South Korea.
RP Kim, SS (通讯作者)，Ajou Univ, Sch Med, Ctr Cell Death Regulating Biodrug, San 5, Suwon 443721, South Korea.
EM kimdmg@ajou.ac.kr; hysuh@ajou.ac.kr
FU Korea Healthcare Technology R&D Project, Ministry of Health Welfare [HI10C14110100, HI10C14110300]; Bio & Medical Technology Development Program of the National Research Foundation (NRF); Korean government (MEST) [2010-0020406, 2012M3A9C6049725]
CR Arakelyan A, 2005, MEDIAT INFLAMM, V0, PP175, DOI 10.1155/MI.2005.175
   Banisadr G, 2005, J COMP NEUROL, V489, P275, DOI 10.1002/cne.20598
   Becker K, 2010, STROKE, V41, P0, DOI 10.1161/STROKEAHA.110.592881
   Benveniste E, 2001, NEUROCHEM INT, V39, P381, DOI 10.1016/S0197-0186(01)00045-6
   Caplan A, 2006, J CELL BIOCHEM, V98, P1076, DOI 10.1002/jcb.20886
   Castellanos M, 2007, CEREBROVASC DIS, V24 Suppl 1, P7, DOI 10.1159/000107374
   Chang S, 2008, STEM CELLS, V26, P1901, DOI 10.1634/stemcells.2007-0708
   Chopp M, 2002, LANCET NEUROL, V1, P92, DOI 10.1016/S1474-4422(02)00040-6
   Dimitrijevic O, 2007, STROKE, V38, P1345, DOI 10.1161/01.STR.0000259709.16654.8f
   Duijvestein M, 2010, GUT, V59, P1662, DOI 10.1136/gut.2010.215152
   Feinberg M, 2004, CIRC RES, V94, P601, DOI 10.1161/01.RES.0000119170.70818.4F
   Hemmer B, 2002, NAT REV NEUROSCI, V3, P291, DOI 10.1038/nrn784
   Honmou O, 2011, BRAIN, V134, P1790, DOI 10.1093/brain/awr063
   Hughes P, 2002, J CEREBR BLOOD F MET, V22, P308, DOI 10.1097/00004647-200203000-00008
   Imitola J, 2004, P NATL ACAD SCI USA, V101, P18117, DOI 10.1073/pnas.0408258102
   Ji K, 2007, GLIA, V55, P1577, DOI 10.1002/glia.20571
   Kern S, 2006, STEM CELLS, V24, P1294, DOI 10.1634/stemcells.2005-0342
   Kim S, 2005, NEUROREPORT, V16, P1357, DOI 10.1097/01.wnr.0000175243.12966.f5
   Kim S, 2008, STEM CELLS, V26, P2217, DOI 10.1634/stemcells.2008-0108
   Kinnaird T, 2004, CIRCULATION, V109, P1543, DOI 10.1161/01.CIR.0000124062.31102.57
   Kulkarni A, 1993, P NATL ACAD SCI USA, V90, P770, DOI 10.1073/pnas.90.2.770
   Labouyrie E, 1999, AM J PATHOL, V154, P405, DOI 10.1016/S0002-9440(10)65287-X
   Lakhan S, 2009, J TRANSL MED, V7, P0, DOI 10.1186/1479-5876-7-97
   Le BK, 2004, LANCET, V363, P1439, DOI 10.1016/S0140-6736(04)16104-7
   Lee S, 2008, BRAIN, V131, P616, DOI 10.1093/brain/awm306
   Li M, 2008, IMMUNITY, V28, P468, DOI 10.1016/j.immuni.2008.03.003
   Li M, 2006, ANNU REV IMMUNOL, V24, P99, DOI 10.1146/annurev.immunol.24.021605.090737
   Li W, 2008, CELL TRANSPLANT, V17, P1045, DOI 10.3727/096368908786991551
   Mahmood A, 2004, J NEUROTRAUM, V21, P33, DOI 10.1089/089771504772695922
   Matsumoto H, 2007, J NEUROSCI RES, V85, P994, DOI 10.1002/jnr.21198
   Nauta A, 2007, BLOOD, V110, P3499, DOI 10.1182/blood-2007-02-069716
   Oh J, 2008, STEM CELLS, V26, P1047, DOI 10.1634/stemcells.2007-0737
   Pan W, 2007, PROG NEUROBIOL, V83, P363, DOI 10.1016/j.pneurobio.2007.07.008
   Pang L, 2001, STROKE, V32, P544, DOI 10.1161/01.STR.32.2.544
   Park J, 2013, EXP MOL MED, V45, P0, DOI 10.1038/emm.2013.21
   Parr A, 2007, BONE MARROW TRANSPL, V40, P609, DOI 10.1038/sj.bmt.1705757
   Pittenger M, 1999, SCIENCE, V284, P143, DOI 10.1126/science.284.5411.143
   Ringden O, 2006, TRANSPLANTATION, V81, P1390, DOI 10.1097/01.tp.0000214462.63943.14
   Shyy J, 1995, J BIOMECH, V28, P1451, DOI 10.1016/0021-9290(95)00093-3
   Stumm M, 2002, LIVER, V22, P441, DOI 10.1034/j.1600-0676.2002.01653.x
   Thored P, 2006, STEM CELLS, V24, P739, DOI 10.1634/stemcells.2005-0281
   Uccelli A, 2006, EXPERT OPIN BIOL TH, V6, P17, DOI 10.1517/14712598.6.1.17
   Uccelli A, 2006, EUR J IMMUNOL, V36, P2566, DOI 10.1002/eji.200636416
   Wagner W, 2005, EXP HEMATOL, V33, P1402, DOI 10.1016/j.exphem.2005.07.003
   Wahl S, 1987, P NATL ACAD SCI USA, V84, P5788, DOI 10.1073/pnas.84.16.5788
   Wang X, 1995, STROKE, V26, P661, DOI 10.1161/01.STR.26.4.661
   Wolf G, 2002, AM J PHYSIOL-RENAL, V283, P0, DOI 10.1152/ajprenal.00349.2001
   Yamagami S, 1999, J LEUKOCYTE BIOL, V65, P744, DOI 10.1002/jlb.65.6.744
   Yoo S, 2008, EXP MOL MED, V40, P387, DOI 10.3858/emm.2008.40.4.387
   Yrjanheikki J, 1998, P NATL ACAD SCI USA, V95, P15769, DOI 10.1073/pnas.95.26.15769
   Zappia E, 2005, BLOOD, V106, P1755, DOI 10.1182/blood-2005-04-1496
NR 51
TC 88
Z9 95
U1 0
U2 25
PU ACADEMIC PRESS INC ELSEVIER SCIENCE
PI SAN DIEGO
PA 525 B ST, STE 1900, SAN DIEGO, CA 92101-4495 USA
SN 0969-9961
EI 
J9 NEUROBIOL DIS
PD OCT 15
PY 2013
VL 58
IS 
BP 249
EP 257
DI 10.1016/j.nbd.2013.06.001
PG 9
WC Neurosciences
SC Neurosciences & Neurology
GA 207GC
UT WOS:000323585900029
PM 23759293
ER

PT J
AU Turton, AJ
   Cunningham, Paul
   Heron, Emma
   Van wijck, Frederike
   Sackley, Cath
   Rogers, Chris
   Wheatley, Keith
   Jowett, Sue
   Wolf, SL
   Van vliet, Paulette
AF Turton, Ailie
   Cunningham, Paul
   Heron, Emma
   Van wijck, Frederike
   Sackley, Cath
   Rogers, Chris
   Wheatley, Keith
   Jowett, Sue
   Wolf, Steven
   Van vliet, Paulette
TI Home-based reach-to-grasp training for people after stroke: study protocol for a feasibility randomized controlled trial
SO TRIALS
LA English
DT Article
DE Stroke; Hand; Arm; Physical therapy; Occupational therapy; Rehabilitation; Home; Reach; Grasp; Task-specific training
ID upper extremity function; motor recovery; movement representation; research priority; rehabilitation; therapy; sensitivity; performance; frequency; life
AB Background: This feasibility study is intended to assess the acceptability of home-based task-specific reach-to-grasp (RTG) training for people with stroke, and to gather data to inform recruitment, retention, and sample size for a definitive randomized controlled trial. Methods/design: This is to be a randomized controlled feasibility trial recruiting 50 individuals with upper-limb motor impairment after stroke. Participants will be recruited after discharge from hospital and up to 12 months post-stroke from hospital stroke services and community therapy-provider services. Participants will be assessed at baseline, and then electronically randomized and allocated to group by minimization, based on the time post-stroke and extent of upper-limb impairment. The intervention group will receive 14 training sessions, each 1 hour long, with a physiotherapist over 6 weeks and will be encouraged to practice independently for 1 hour/day to give a total of 56 hours of training time per participant. Participants allocated to the control group will receive arm therapy in accordance with usual care. Participants will be measured at 7 weeks post-randomization, and followed-up at 3 and 6 months post-randomization. Primary outcome measures for assessment of arm function are the Action Research Arm Test (ARAT) and Wolf Motor Function Test (WMFT). Secondary measures are the Motor Activity Log, Stroke Impact Scale, Carer Strain Index, and health and social care resource use. All assessments will be conducted by a trained assessor blinded to treatment allocation. Recruitment, adherence, withdrawals, adverse events (AEs), and completeness of data will be recorded and reported. Discussion: This study will determine the acceptability of the intervention, the characteristics of the population recruited, recruitment and retention rates, descriptive statistics of outcomes, and incidence of AEs. It will provide the information needed for planning a definitive trial to test home-based RTG training. Trial registration: ISRCTN56716589
C1 [Turton, Ailie J.; Cunningham, Paul; Heron, Emma] Univ W England, Dept Allied Hlth Profess, Bristol BS35 1NS, Avon, England.
   [van Wijck, Frederike] Glasgow Caledonian Univ, Atlanta, GA USA.
   [Sackley, Cath] Univ E Anglia, Atlanta, GA USA.
   [Rogers, Chris] Univ Bristol, Atlanta, GA USA.
   [Wheatley, Keith] Univ Birmingham, Atlanta, GA USA.
   [Jowett, Sue; Wolf, Steven L.] Emory Univ, Atlanta, GA 30322 USA.
   [van Vliet, Paulette] Newcastle Univ, Bristol, Avon, England.
RP Turton, AJ (通讯作者)，Univ W England, Dept Allied Hlth Profess, Bristol BS35 1NS, Avon, England.
EM ailie.turton@uwe.ac.uk
FU Stanhope [TSA 2009/01]
CR Birkenmeier R, 2010, NEUROREHAB NEURAL RE, V24, P620, DOI 10.1177/1545968310361957
   Bohannon R, 1987, PHYS THER, V67, P206, DOI 10.1093/ptj/67.2.206
   Boyd L, 2010, NEUROSCI LETT, V482, P21, DOI 10.1016/j.neulet.2010.06.082
   Calautti C, 2003, STROKE, V34, P1553, DOI 10.1161/01.STR.0000071761.36075.A6
   *carequalitycommission , 2011, SUPP LIF STROK REV S, V0, P0
   Carr J, 1987, MOTOR RELEARNING PRO, V0, P0
   Coupar F, 2012, COCHRANE DB SYST REV, V5, P0
   Dean C, 1997, STROKE, V28, P722, DOI 10.1161/01.STR.28.4.722
   Department OH, 2005, RES GOV FRAM HLTH SO, V2nd, P0
   Department OH, 2011, NHS OUTC FRAM 2012 1, V0, P0
   Department OH, 2007, NAT STROK STRAT, V0, P0
   Department OH, 2010, PROGR IMPR STROK CAR, V0, P0
   Donaldson C, 2009, PHYSIOTHERAPY, V95, P110, DOI 10.1016/j.physio.2008.11.005
   Duncan P, 2000, NEUROPHARMACOLOGY, V39, P835, DOI 10.1016/S0028-3908(00)00003-4
   Duncan P, 1999, STROKE, V30, P2131, DOI 10.1161/01.STR.30.10.2131
   Fregni F, 2006, COGN BEHAV NEUROL, V19, P21, DOI 10.1097/00146965-200603000-00003
   French B, 2007, COCHRANE DB SYST REV, V0, P0, DOI DOI 10.1002/14651858.CD006073.pub2
   Getting P, 1989, ANNU REV NEUROSCI, V12, P185, DOI 10.1146/annurev.neuro.12.1.185
   Hsieh C, 1998, AGE AGEING, V27, P107, DOI 10.1093/ageing/27.2.107
   Hsueh I, 2002, CLIN REHABIL, V16, P382, DOI 10.1191/0269215502cr509oa
   Hubbard I, 2009, OCCUP THER INT, V16, P175, DOI 10.1002/oti.275
   Kilbreath S, 2005, AUST J PHYSIOTHER, V51, P119, DOI 10.1016/S0004-9514(05)70040-4
   Kong K, 2011, NEUROREHABILITATION, V28, P105, DOI 10.3233/NRE-2011-0639
   Langhorne P, 2009, LANCET NEUROL, V8, P741, DOI 10.1016/S1474-4422(09)70150-4
   Lindsay M, 2010, CANADIAN BEST PRACTI, V0, P0
   Lowe C, 2011, CLIN REHABIL, V25, P264, DOI 10.1177/0269215510380824
   Lyle R, 1981, INT J REHABIL RES, V4, P483, DOI 10.1097/00004356-198112000-00001
   Magill RA, 2001, MOTOR LEARNING CONCE, V0, P0
   Morris D, 2001, ARCH PHYS MED REHAB, V82, P750, DOI 10.1053/apmr.2001.23183
   Morris J, 2008, ARCH PHYS MED REHAB, V89, P1237, DOI 10.1016/j.apmr.2007.11.039
   Nakayama H, 1994, ARCH PHYS MED REHAB, V75, P394, DOI 10.1016/0003-9993(94)90161-9
   *nationalhealthserviceimprovement-stroke , 2011, MIND GAP WAYS ENH TH, V0, P0
   *nationalstrokefoundation , 2010, CLIN GUID STROK MAN, V0, P0
   Nichols-larsen D, 2005, STROKE, V36, P1480, DOI 10.1161/01.STR.0000170706.13595.4f
   Party I, 2012, NATL CLIN GUIDELINES, V0, P0
   Platz T, 2005, CLIN REHABIL, V19, P404, DOI 10.1191/0269215505cr832oa
   Platz T, 2005, ARM REHABILIATION ME, V0, P0
   Plautz E, 2000, NEUROBIOL LEARN MEM, V74, P27, DOI 10.1006/nlme.1999.3934
   Pollock A, 2012, LANCET NEUROL, V11, P209, DOI 10.1016/S1474-4422(12)70029-7
   Proteau L, 1992, Q J EXP PSYCHOL-A, V44, P557, DOI 10.1080/14640749208401298
   Rankin G, 2012, PHYSIOTHERAPY, V98, P260, DOI 10.1016/j.physio.2012.03.002
   Remple M, 2001, BEHAV BRAIN RES, V123, P133, DOI 10.1016/S0166-4328(01)00199-1
   Robinson B, 1983, J GERONTOL, V38, P344, DOI 10.1093/geronj/38.3.344
   Schulz K, 2010, J PHARMACOL PHARMACO, V1, P100, DOI 10.4103/0976-500X.72352
   Shaw L, 2010, HEALTH TECHNOL ASSES, V14, P1, DOI 10.3310/hta14260
   Siemonsma P, 1997, CLIN REHABIL, V11, P273, DOI 10.1177/026921559701100402
   Smith J, 2008, COCHRANE DB SYST REV, V0, P0, DOI DOI 10.1002/14651858.CD001919.pub2
   Takahashi C, 2008, BRAIN, V131, P425, DOI 10.1093/brain/awm311
   Uswatte G, 2006, NEUROLOGY, V67, P1189, DOI 10.1212/01.wnl.0000238164.90657.c2
   Ward A, 2011, ANN PHYS REHABIL S1, V54, P136
   Wolf S, 2001, STROKE, V32, P1635, DOI 10.1161/01.STR.32.7.1635
   Wolf S, 2006, JAMA-J AM MED ASSOC, V296, P2095, DOI 10.1001/jama.296.17.2095
   *worldhealthorganization , 2006, NEUR DIS PUBL HLTH C, V0, P0
   Wyller T, 1997, CLIN REHABIL, V11, P139, DOI 10.1177/026921559701100207
NR 56
TC 22
Z9 22
U1 1
U2 27
PU BMC
PI LONDON
PA CAMPUS, 4 CRINAN ST, LONDON N1 9XW, ENGLAND
SN 
EI 
J9 TRIALS
PD APR 25
PY 2013
VL 14
IS 
BP 
EP 
DI 10.1186/1745-6215-14-109
PG 10
WC Medicine, Research & Experimental
SC Research & Experimental Medicine
GA 141PM
UT WOS:000318737100001
PM 23782653
ER

PT J
AU Liu, Wei
   Waller, SM
   Kepple, TM
   Whitall, Jill
AF Liu, Wei
   Waller, Sandy
   Kepple, Thomas
   Whitall, Jill
TI Compensatory arm reaching strategies after stroke: Induced position analysis
SO JOURNAL OF REHABILITATION RESEARCH AND DEVELOPMENT
LA English
DT Article
DE arm reaching; compensatory strategies; couple dynamics; functional recovery; induced position analysis; motor function; multijoint control; rehabilitation; stroke; upper limb
ID motor function-test; hemiparetic stroke; hand function; upper-limb; movement; people; coordination; performance; activation; recovery
AB After stroke, movement patterns of the upper limb (UL) during functional arm reaching change to accommodate altered constraints. These compensatory movement control strategies do not, however, have a one-to-one mapping with posttraining outcomes. In this study, we quantify arm movement control strategies in unilateral and bilateral reaching tasks using induced position analysis. In addition, we assess how those strategies are associated with UL residual impairments and with functional improvement after a specific bilateral arm training intervention. Twelve individuals with chronic stroke were measured while reaching to a box as part of their pre- and posttesting assessments. Other measurements included the Fugl-Meyer Upper Extremity Assessment (FM), Modified Wolf Motor Function Test (WT), and the University of Maryland Arm Questionnaire for Stroke (UMAQS). We identified arm control strategies that did not differ between unilateral and bilateral tasks but did differ by FM impairment level and by predicted gains in WT but not UMAQS. Increased shoulder relative to elbow moment contribution was associated with less impairment and greater gains of speed in functional tasks. These results suggest that one goal of training to achieve better outcomes may be to decrease the abnormal coupling of the shoulder and elbow.
C1 [Liu, Wei; Waller, Sandy McCombe; Whitall, Jill] Univ Maryland, Sch Med, Dept Phys Therapy & Rehabil Sci, Baltimore, MD 21201 USA.
   [Kepple, Thomas M.] C Mot Inc, Germantown, MD USA.
RP Liu, W (通讯作者)，Univ S Alabama, Dept Phys Therapy, 307 N Univ Blvd,HAHN Rm 2011, Mobile, AL 36688 USA.
EM liuw77@gmail.com
FU National Institute on Aging Claude D. Pepper Older Americans Independence Center [P60-AG12583]; National Institute on Disability and Rehabilitation Research [H133G010111]; NATIONAL INSTITUTE ON AGING [P60AG012583, P30AG028747] Funding Source: NIH RePORTER
CR Anderson F, 2004, J BIOMECH, V37, P731, DOI 10.1016/j.jbiomech.2003.09.018
   Bovendeerdt T, 2004, CLIN REHABIL, V18, P195, DOI 10.1191/0269215504cr722oa
   Brunnstrom S, 1970, MOVEMENT THERAPY HEM, V0, P0
   Burgar C, 2000, J REHABIL RES DEV, V37, P663
   Chen S, 2009, J NEUROL PHYS THER, V33, P2, DOI 10.1097/NPT.0b013e318198a010
   Dewald J, 2001, MUSCLE NERVE, V24, P273, DOI 10.1002/1097-4598(200102)24:2<273::AID-MUS130>3.0.CO;2-Z
   Fregly B, 1996, J BIOMECH, V29, P81, DOI 10.1016/0021-9290(95)00011-9
   Fuglmeyer A, 1975, SCAND J REHABIL MED, V7, P13
   Gowland C, 1992, PHYS THER, V72, P624, DOI 10.1093/ptj/72.9.624
   Harris-love M, 2005, ARCH PHYS MED REHAB, V86, P2131, DOI 10.1016/j.apmr.2005.05.006
   Kelso J, 1979, J EXP PSYCHOL HUMAN, V5, P229, DOI 10.1037/0096-1523.5.2.229
   Kepple T, 1997, GAIT POSTURE, V6, P1, DOI 10.1016/S0966-6362(96)01094-6
   Krebs HI, 1999, TECHNOL HEALTH CARE, V7, P419
   Lang C, 2007, NEUROREHAB NEURAL RE, V21, P279, DOI 10.1177/1545968306296964
   Levin M, 1996, BRAIN, V119, P281, DOI 10.1093/brain/119.1.281
   Levin M, 2009, NEUROREHAB NEURAL RE, V23, P313, DOI 10.1177/1545968308328727
   Liu W, 2009, P 33 ANN M AM SOC BI, V0, P0
   Liu W, 2012, J APPL BIOMECH, V0, P0
   Luft A, 2004, JAMA-J AM MED ASSOC, V292, P1853, DOI 10.1001/jama.292.15.1853
   Mccrea P, 2005, J NEUROPHYSIOL, V94, P2999, DOI 10.1152/jn.00732.2004
   Morris D, 2001, ARCH PHYS MED REHAB, V82, P750, DOI 10.1053/apmr.2001.23183
   Roby-brami A, 2003, ACTA NEUROL SCAND, V107, P369, DOI 10.1034/j.1600-0404.2003.00021.x
   Rosamond W, 2007, CIRCULATION, V115, P0, DOI 10.1161/CIRCULATIONAHA.106.179918
   Swinnen S, 1991, EXP BRAIN RES, V85, P163
   Taub E, 1994, J EXP ANAL BEHAV, V61, P281, DOI 10.1901/jeab.1994.61-281
   Waller S, 2006, EXP BRAIN RES, V168, P450, DOI 10.1007/s00221-005-0235-3
   Whitall J, 2006, ARCH PHYS MED REHAB, V87, P656, DOI 10.1016/j.apmr.2006.02.004
   Whitall J, 2000, STROKE, V31, P2390, DOI 10.1161/01.STR.31.10.2390
   Williams GR, 2001, BMC NEUROL, V1, P2, DOI 10.1186/1471-2377-1-2
   Winter D, 2005, BIOMECHANICS MOTOR C, V0, P0, DOI DOI 10.1002/9780470549148
   Wolf S, 2001, STROKE, V32, P1635, DOI 10.1161/01.STR.32.7.1635
   Zajac F, 1989, EXERCISE SPORT SCI R, V17, P187
NR 32
TC 16
Z9 16
U1 0
U2 8
PU JOURNAL REHAB RES & DEV
PI BALTIMORE
PA DEPT OF VETERANS AFFAIRS REHABIL RES & DEVELOP CTR 103 SOUTH GAY STREET, BALTIMORE, MD 21202-4051 USA
SN 0748-7711
EI 
J9 J REHABIL RES DEV
PD JUN 15
PY 2013
VL 50
IS 1
BP 71
EP 83
DI 10.1682/JRRD.2011.04.0074
PG 13
WC Rehabilitation
SC Rehabilitation
GA 149FE
UT WOS:000319303600016
PM 23516085
ER

PT J
AU Kueper, M.
   Doering, K.
   Spangenberg, C.
   Konczak, J.
   Gizewski, ER
   Schoch, B.
   Timmann, D.
AF Kueper, M
   Doering, K
[truncated: 773,253 more chars]
