# Supplementary material for: Rehabilitation of motor function after stroke: A bibliometric analysis of global research from 2004 to 2022
Source: Front Aging Neurosci. 2022 Nov 2;14:1024163. doi: 10.3389/fnagi.2022.1024163 (PMC9667945; doi:10.3389/fnagi.2022.1024163)
Supplement: Supplementary file 1 [file Data_Sheet_1.zip › download2014u209.txt]

PT J
AU Liu, Peng
   Wang, Yanjun
   Hu, Huijing
   Mao, Yurong
   Huang, Dongfeng
   Li, Le
AF Liu, Peng
   Wang, Yanjun
   Hu, Huijing
   Mao, Yurong
   Huang, Dongfeng
   Li, Le
TI Change of Muscle Architecture following Body Weight Support Treadmill Training for Persons after Subacute Stroke: Evidence from Ultrasonography
SO BIOMED RESEARCH INTERNATIONAL
LA English
DT Article
ID in-vivo; gastrocnemius-muscle; overground gait; pennation angle; walking speed; ankle plantar; floor walking; strength; ultrasound; dorsiflexor
AB Although the body weight support treadmill training (BWSTT) in rehabilitation therapy has been appreciated for a long time, the biomechanical effects of this training on muscular system remain unclear. Ultrasonography has been suggested to be a feasible method to measure muscle morphological changes after neurological diseases such as stroke, which may help to enhance the understanding of the mechanism underlying the impaired motor function. This study investigated the muscle architectural changes of tibialis anterior and medial gastrocnemius in patients after subacute stroke by ultrasound. As expected, we found the effect of BWSTT on the muscular system. Specifically, the results showed larger pennation angle and muscle thickness of tibialis anterior and longer fascicle length of medial gastrocnemius after the training. The findings of this study suggest that the early rehabilitation training of BWSTT in subacute stage of stroke provides positive changes of the muscle architecture, leading to the potential improvement of the force generation of the muscle. This may not only help us understand changes of subacute stroke in muscular system but also have clinical implications in the evaluation of rehabilitation training after neurological insults.
C1 [Liu, Peng; Wang, Yanjun; Hu, Huijing; Mao, Yurong; Huang, Dongfeng; Li, Le] Sun Yat Sen Univ, Affiliated Hosp 1, Dept Rehabil Med, Guangzhou 510080, Guangdong, Peoples R China.
RP Li, L (通讯作者)，Sun Yat Sen Univ, Affiliated Hosp 1, Dept Rehabil Med, Guangzhou 510080, Guangdong, Peoples R China.
EM lile5@mail.sysu.edu.cn
FU National Natural Science Foundation of China [31100669]; Fundamental Research Funds for the Central Universities of China [11yRpy22]; Guangdong Provincial Medical Research Fund [B2013331]
CR Ada L, 2003, BRAIN, V126, P724, DOI 10.1093/brain/awg066
   Barbeau H, 1987, BRAIN RES, V412, P84, DOI 10.1016/0006-8993(87)91442-9
   Blazevich A, 2003, MED SCI SPORT EXER, V35, P2013, DOI 10.1249/01.MSS.0000099092.83611.20
   Brincks J, 2012, CLIN BIOMECH, V27, P138, DOI 10.1016/j.clinbiomech.2011.08.007
   Brorsson S, 2009, J REHABIL MED, V41, P338, DOI 10.2340/16501977-0334
   Da CI, 2002, ARCH PHYS MED REHAB, V83, P1258, DOI 10.1053/apmr.2002.34267
   Dorsch S, 2012, ARCH PHYS MED REHAB, V93, P1072, DOI 10.1016/j.apmr.2012.01.005
   English C, 2012, CLIN REHABIL, V26, P934, DOI 10.1177/0269215511434994
   Franceschini M, 2009, STROKE, V40, P3079, DOI 10.1161/STROKEAHA.109.555540
   Fukunaga T, 2001, ACTA PHYSIOL SCAND, V172, P249, DOI 10.1046/j.1365-201x.2001.00867.x
   Fukunaga T, 1997, J BIOMECH, V30, P457, DOI 10.1016/S0021-9290(96)00171-6
   Gao F, 2009, ARCH PHYS MED REHAB, V90, P819, DOI 10.1016/j.apmr.2008.11.004
   Halar E, 1978, ARCH PHYS MED REHAB, V59, P476
   Harkema S, 1997, J NEUROPHYSIOL, V77, P797, DOI 10.1152/jn.1997.77.2.797
   Harlaar J, 2000, CLIN BIOMECH, V15, P261, DOI 10.1016/S0268-0033(99)00069-8
   Hayes S, 1986, ARCH PHYS MED REHAB, V67, P319
   Hesse S, 2001, ARCH PHYS MED REHAB, V82, P1547, DOI 10.1053/apmr.2001.26607
   Hesse S, 1999, ARCH PHYS MED REHAB, V80, P421, DOI 10.1016/S0003-9993(99)90279-4
   Hesse S, 2008, NEUROREHABILITATION, V23, P55
   Hislop H, 2007, J DANIELS WORTHINGHA, V8th, P0
   Hodges P, 2003, MUSCLE NERVE, V27, P682, DOI 10.1002/mus.10375
   Ikezoe T, 2011, EUR J APPL PHYSIOL, V111, P989, DOI 10.1007/s00421-010-1728-8
   Jones D, 1987, J PHYSIOL-LONDON, V391, P1
   Kawakami Y, 1998, J APPL PHYSIOL, V85, P398, DOI 10.1152/jappl.1998.85.2.398
   Kawakami Y, 2000, J APPL BIOMECH, V16, P88, DOI 10.1123/jab.16.1.88
   Li L, 2009, CLIN BIOMECH, V24, P101, DOI 10.1016/j.clinbiomech.2008.08.008
   Li L, 2007, ARCH PHYS MED REHAB, V88, P243, DOI 10.1016/j.apmr.2006.11.013
   Maganaris C, 1999, EUR J APPL PHYSIOL O, V79, P294, DOI 10.1007/s004210050510
   Manal K, 2006, J APPL BIOMECH, V22, P255, DOI 10.1123/jab.22.4.255
   Mccain K, 2008, ARCH PHYS MED REHAB, V89, P684, DOI 10.1016/j.apmr.2007.09.050
   Mendis M, 2010, J ORTHOP SPORT PHYS, V40, P577, DOI 10.2519/jospt.2010.3286
   Narici M, 1996, J PHYSIOL-LONDON, V496, P287, DOI 10.1113/jphysiol.1996.sp021685
   Odwyer N, 1996, BRAIN, V119, P1737, DOI 10.1093/brain/119.5.1737
   Otten E, 1988, EXERC SPORT SCI REV, V16, P89
   Peurala S, 2009, J REHABIL MED, V41, P166, DOI 10.2340/16501977-0304
   Pradon D, 2013, J REHABIL MED, V45, P105, DOI 10.2340/16501977-1059
   Thom J, 2007, EUR J APPL PHYSIOL, V100, P613, DOI 10.1007/s00421-007-0481-0
   Trueblood P, 2001, NEUROREHABILITATION, V16, P141
   Wade D, 1987, SCAND J REHABIL MED, V19, P25
NR 39
TC 11
Z9 14
U1 0
U2 13
PU HINDAWI LTD
PI LONDON
PA ADAM HOUSE, 3RD FLR, 1 FITZROY SQ, LONDON, W1T 5HF, ENGLAND
SN 2314-6133
EI 
J9 BIOMED RES INT
PD JUN 15
PY 2014
VL 2014
IS 
BP 
EP 
DI 10.1155/2014/270676
PG 11
WC Biotechnology & Applied Microbiology; Medicine, Research & Experimental
SC Biotechnology & Applied Microbiology; Research & Experimental Medicine
GA AE3UN
UT WOS:000333903900001
PM 24783198
ER

PT J
AU Hodor, Aleksandra
   Palchykova, Svitlana
   Baracchi, Francesca
   Noain, Daniela
   Bassetti, CL
AF Hodor, Aleksandra
   Palchykova, Svitlana
   Baracchi, Francesca
   Noain, Daniela
   Bassetti, Claudio
TI Baclofen facilitates sleep, neuroplasticity, and recovery after stroke in rats
SO ANNALS OF CLINICAL AND TRANSLATIONAL NEUROLOGY
LA English
DT Article
AB Objective: Sleep disruption in the acute phase after stroke has detrimental effects on recovery in both humans and animals. Conversely, the effect of sleep promotion remains unclear. Baclofen (Bac) is a known non-rapid eye movement (NREM) sleep-promoting drug in both humans and animals. The aim of this study was to investigate the effect of Bac on stroke recovery in a rat model of focal cerebral ischemia (isch). Methods: Rats, assigned to three experimental groups (Bac/isch, saline/isch, or Bac/sham), were injected twice daily for 10 consecutive days with Bac or saline, starting 24 h after induction of stroke. The sleep-wake cycle was assessed by EEG recordings and functional motor recovery by single pellet reaching test (SPR). In order to identify potential neuroplasticity mechanisms, axonal sprouting and neurogenesis were evaluated. Brain damage was assessed by Nissl staining. Results: Repeated Bac treatment after ischemia affected sleep, motor function, and neuroplasticity, but not the size of brain damage. NREM sleep amount was increased significantly during the dark phase in Bac/isch compared to the saline/isch group. SPR performance dropped to 0 immediately after stroke and was recovered slowly thereafter in both ischemic groups. However, Bac-treated ischemic rats performed significantly better than saline-treated animals. Axonal sprouting in the ipsilesional motor cortex and striatum, and neurogenesis in the peri-infarct region were significantly increased in Bac/isch group. Conclusion: Delayed repeated Bac treatment after stroke increased NREM sleep and promoted both neuroplasticity and functional outcome. These data support the hypothesis of the role of sleep as a modulator of poststroke recovery.
C1 [Hodor, Aleksandra; Palchykova, Svitlana; Baracchi, Francesca; Bassetti, Claudio L.] Univ Hosp Bern, Inselspital, Dept Neurol, Ctr Expt Neurol ZEN, Freiburgstr 3, CH-3010 Bern, Switzerland.
   [Noain, Daniela] Univ Zurich Hosp, Dept Neurol, CH-8091 Zurich, Switzerland.
RP Hodor, A (通讯作者)，Univ Hosp Bern, Inselspital, Dept Neurol, Ctr Expt Neurol ZEN, Freiburgstr 3, CH-3010 Bern, Switzerland.
EM aleksandra.hodor@access.uzh.ch
CR Arvidsson A, 2002, NAT MED, V8, P963, DOI 10.1038/nm747
   Aton S, 2009, NEURON, V61, P454, DOI 10.1016/j.neuron.2009.01.007
   Basheer R, 2005, J NEUROSCI RES, V82, P650, DOI 10.1002/jnr.20675
   Baumann C, 2006, SLEEP, V29, P1339, DOI 10.1093/sleep/29.10.1339
   Borlongan C, 2000, FASEB J, V14, P1307, DOI 10.1096/fj.14.10.1307
   Burns T, 2009, J COMP NEUROL, V515, P125, DOI 10.1002/cne.22038
   Cam E, 2013, EXP NEUROL, V247, P673, DOI 10.1016/j.expneurol.2013.03.003
   Carmichael S, 2008, STROKE, V39, P1380, DOI 10.1161/STROKEAHA.107.499962
   Carmichael S, 2002, J NEUROSCI, V22, P6062
   Carmichael S, 2005, EXP NEUROL, V193, P291, DOI 10.1016/j.expneurol.2005.01.004
   Chauvette S, 2012, NEURON, V75, P1105, DOI 10.1016/j.neuron.2012.08.034
   Chen S, 1986, STROKE, V17, P738, DOI 10.1161/01.STR.17.4.738
   Cirelli C, 2004, NEURON, V41, P35, DOI 10.1016/S0896-6273(03)00814-6
   Cramer S, 2008, ANN NEUROL, V63, P272, DOI 10.1002/ana.21393
   Cruz H, 2004, NAT NEUROSCI, V7, P153, DOI 10.1038/nn1181
   Darbari F, 2005, PEDIATR NEUROL, V33, P373, DOI 10.1016/j.pediatrneurol.2005.05.017
   Dijkhuizen R, 2003, J NEUROSCI, V23, P510, DOI 10.1523/JNEUROSCI.23-02-00510.2003
   Duncan P, 2002, J REHABIL RES DEV, V39, P0
   Ekdahl C, 2009, NEUROSCIENCE, V158, P1021, DOI 10.1016/j.neuroscience.2008.06.052
   Ernst E, 1990, STROKE, V21, P1081, DOI 10.1161/01.STR.21.7.1081
   Gao B, 2008, CEREBROVASC DIS, V26, P413, DOI 10.1159/000151683
   Gao B, 2010, SLEEP, V33, P879, DOI 10.1093/sleep/33.7.879
   Gerloff C, 2006, BRAIN, V129, P791, DOI 10.1093/brain/awh713
   Gharbawie O, 2005, NEUROSCIENCE, V130, P601, DOI 10.1016/j.neuroscience.2004.10.010
   Gharbawie O, 2005, BEHAV BRAIN RES, V156, P125, DOI 10.1016/j.bbr.2004.05.015
   Habib M, 1989, INT J NEUROSCI, V47, P67, DOI 10.3109/00207458908987419
   Hanlon E, 2009, SLEEP, V32, P719, DOI 10.1093/sleep/32.6.719
   Hodor A, 2014, NEUROSCIENC IN PRESS, V0, P0
   Huber R, 2004, NATURE, V430, P78, DOI 10.1038/nature02663
   Huber R, 2007, SLEEP, V30, P129, DOI 10.1093/sleep/30.2.129
   Jacksonfriedman C, 1997, EXP NEUROL, V147, P346, DOI 10.1006/exnr.1997.6637
   Jin K, 2003, MOL CELL NEUROSCI, V24, P171, DOI 10.1016/S1044-7431(03)00159-3
   Kattler H, 1994, J SLEEP RES, V3, P159, DOI 10.1111/j.1365-2869.1994.tb00123.x
   Kawamata T, 1997, P NATL ACAD SCI USA, V94, P8179, DOI 10.1073/pnas.94.15.8179
   Lalancette-hebert M, 2007, J NEUROSCI, V27, P2596, DOI 10.1523/JNEUROSCI.5360-06.2007
   Leemburg S, 2011, SLEEP EFFECTS CHRONI, V0, P52
   Li L, 2008, J CEREBR BLOOD F MET, V28, P468, DOI 10.1038/sj.jcbfm.9600546
   Mcdermott C, 2003, J NEUROSCI, V23, P9687
   Miklyaeva E, 1993, BEHAV BRAIN RES, V56, P145, DOI 10.1016/0166-4328(93)90032-L
   Napieralski J, 1996, J COMP NEUROL, V373, P484
   Nedergaard M, 2005, GLIA, V50, P281, DOI 10.1002/glia.20205
   Osmanovic S, 1988, BRAIN RES, V438, P124, DOI 10.1016/0006-8993(88)91331-5
   Ottenbacher K, 1993, ARCH NEUROL-CHICAGO, V50, P37, DOI 10.1001/archneur.1993.00540010033014
   Papadopoulos C, 2006, CEREB CORTEX, V16, P529, DOI 10.1093/cercor/bhi132
   Papadopoulos C, 2002, ANN NEUROL, V51, P433, DOI 10.1002/ana.10144
   Parent J, 2002, ANN NEUROL, V52, P802, DOI 10.1002/ana.10393
   Paxinos G, 2007, RAT BRAIN STEREOTAXI, V6th, P0
   Pekny M, 2005, GLIA, V50, P427, DOI 10.1002/glia.20207
   Raber J, 2004, ANN NEUROL, V55, P381, DOI 10.1002/ana.10853
   Reiner A, 2000, J NEUROSCI METH, V103, P23, DOI 10.1016/S0165-0270(00)00293-4
   Robinson R, 1986, PHARMACOL BIOCHEM BE, V25, P263, DOI 10.1016/0091-3057(86)90264-9
   Robinson R, 1980, BRAIN RES, V188, P63, DOI 10.1016/0006-8993(80)90557-0
   Shin H, 2008, J NEUROSCI RES, V86, P356, DOI 10.1002/jnr.21494
   Starkstein S, 1988, BRAIN RES, V473, P74, DOI 10.1016/0006-8993(88)90317-4
   Stroemer R, 1998, STROKE, V29, P2381, DOI 10.1161/01.STR.29.11.2381
   Sullivan R, 1999, J NEUROSCI, V19, P2834
   Swanson R, 2004, CURR MOL MED, V4, P193, DOI 10.2174/1566524043479185
   Tobler I, 1997, J NEUROSCI, V17, P1869
   Tononi G, 2003, BRAIN RES BULL, V62, P143, DOI 10.1016/j.brainresbull.2003.09.004
   Vassalli A, 2009, EUR J NEUROSCI, V29, P1830, DOI 10.1111/j.1460-9568.2009.06767.x
   Vyazovskiy V, 2009, NEURON, V63, P865, DOI 10.1016/j.neuron.2009.08.024
   Wiessner C, 2003, J CEREBR BLOOD F MET, V23, P154, DOI 10.1097/01.WCB.0000040400.30600.AF
   Wojtowicz J, 2006, NAT PROTOC, V1, P1399, DOI 10.1038/nprot.2006.224
   Yamauchi H, 2000, J NEUROL NEUROSUR PS, V68, P317, DOI 10.1136/jnnp.68.3.317
   Yang G, 2014, SCIENCE, V344, P1173, DOI 10.1126/science.1249098
   Zhang F, 2007, NEUROSCIENCE, V150, P938, DOI 10.1016/j.neuroscience.2007.09.070
   Zhang R, 2001, ANN NEUROL, V50, P602, DOI 10.1002/ana.1249
   Zhang R, 2001, NEUROSCIENCE, V105, P33, DOI 10.1016/S0306-4522(01)00117-8
   Zhang S, 2013, PHYSIOL MEAS, V34, P423, DOI 10.1088/0967-3334/34/4/423
   Zunzunegui C, 2011, SLEEP, V34, P1261, DOI 10.5665/SLEEP.1252
NR 70
TC 23
Z9 24
U1 0
U2 4
PU WILEY-BLACKWELL
PI HOBOKEN
PA 111 RIVER ST, HOBOKEN 07030-5774, NJ USA
SN 2328-9503
EI 
J9 ANN CLIN TRANSL NEUR
PD OCT 15
PY 2014
VL 1
IS 10
BP 765
EP 777
DI 10.1002/acn3.115
PG 13
WC Clinical Neurology; Neurosciences
SC Neurosciences & Neurology
GA V45KN
UT WOS:000209815600003
PM 25493268
ER

PT J
AU Valdes, Kristin
   Naughton, Nancy
   Algar, Lori
AF Valdes, Kristin
   Naughton, Nancy
   Algar, Lori
TI Sensorimotor interventions and assessments for the hand and wrist: A scoping review
SO JOURNAL OF HAND THERAPY
LA English
DT Review
DE Sensorimotor; Therapy; Rehabilitation; Proprioception
ID handwriting performance; sensory reeducation; physiological-basis; musicians dystonia; mirror therapy; position sense; motor function; stroke; joint; rehabilitation
AB Study design: Scoping review. Introduction: Sensorimotor deficits can impair function and may be present in individuals with common upper extremity conditions. Purpose of the study: To provide clinicians with an understanding of the usefulness of the assessments to evaluate sensorimotor function and the interventions reported in the literature to effect positive change in our patients with sensorimotor deficits affecting the hand and wrist. Methods: A systematic search produced seventeen studies involving sensorimotor retraining and assessment of sensorimotor performance for the upper extremity. Results: Sensorimotor interventions and assessments found in the literature vary in regards to their effectiveness in restoring sensorimotor function in subjects with a number of conditions that affect hand and wrist function. Conclusions: There is a potential value of sensorimotor interventions for individuals with specific upper extremity conditions. There is a need for further studies to improve treatment of sensorimotor deficits and understanding of sensorimotor interventions. (C) 2014 Hanley & Belfus, an imprint of Elsevier Inc. All rights reserved.
C1 [Valdes, Kristin] Drexel Univ, Philadelphia, PA 19104 USA.
   [Valdes, Kristin] Hand Works Therapy, Venice, FL 34285 USA.
   [Naughton, Nancy] Profess Orthoped Associates, Scranton, PA USA.
   [Algar, Lori] Northeast Orthopaed & Hand Surg, Waterbury, CT USA.
RP Valdes, K (通讯作者)，Hand Works Therapy, 744 Rialto, Venice, FL 34285 USA.
EM hotglassgal@comcast.net
CR Altschuler E, 2008, SCAND J PLAST RECONS, V42, P110, DOI 10.1080/02844310701510355
   Balan S, 2008, J HAND SURG-ASIAN-PA, V13, P79, DOI 10.1142/S0218810408003955
   Aydin T, 2001, ARCH ORTHOP TRAUM SU, V121, P422, DOI 10.1007/s004020000245
   Ayers A, 1989, SENSORY INTEGRATION, V0, P0
   Bassolino M, 2013, CEREB CORTEX, V0, P0
   Bellkrotoski J, 1987, J HAND SURG-AM, V12A, P155, DOI 10.1016/S0363-5023(87)80189-2
   Birklein F, 2005, J NEUROL, V252, P131, DOI 10.1007/s00415-005-0737-8
   Bisset L, 2009, ARCH PHYS MED REHAB, V90, P1, DOI 10.1016/j.apmr.2008.06.031
   Bisset L, 2006, ARCH PHYS MED REHAB, V87, P490, DOI 10.1016/j.apmr.2005.11.029
   Bleyenheuft Y, 2007, SOMATOSENS MOT RES, V24, P111, DOI 10.1080/08990220701496639
   Bohannon R, 1995, PERCEPT MOTOR SKILL, V81, P122
   Borstad A, 2013, J NEUROL PHYS THER, V37, P27, DOI 10.1097/NPT.0b013e318283de0d
   Byl NN, 2000, J HAND THER, V13, P289
   Byl N, 2002, J HAND THER, V15, P315
   Byl N, 2009, J HAND THER, V22, P183, DOI 10.1016/j.jht.2008.12.003
   Byl N, 2003, ARCH PHYS MED REHAB, V84, P1505, DOI 10.1016/S0003-9993(03)00276-4
   Carey L, 1996, ARCH PHYS MED REHAB, V77, P1271, DOI 10.1016/S0003-9993(96)90192-6
   Carey L, 1995, CRIT REV PHYS REHABI, V7, P51, DOI 10.1615/CRITREVPHYSREHABILMED.V7.I1.40
   Chen R, 2002, NEUROSCIENCE, V111, P761, DOI 10.1016/S0306-4522(02)00025-8
   Chiu H, 2013, PHYS THER, V93, P169
   Cohen J, 1998, STAT POWER ANAL BEHA, V2nd, P0
   De OD, 2010, J HAND THER, V24, P345
   Dellon A, 1987, J HAND SURG-AM, V12A, P693, DOI 10.1016/S0363-5023(87)80049-7
   Denton P, 2006, AM J OCCUP THER, V60, P16, DOI 10.5014/ajot.60.1.16
   Evarts E, 1969, ANNU REV PHYSIOL, V31, P451, DOI 10.1146/annurev.ph.31.030169.002315
   Ezendam D, 2009, DISABIL REHABIL, V31, P2135, DOI 10.3109/09638280902887768
   Filiatrault J, 1991, AM J OCCUP THER, V45, P806, DOI 10.5014/ajot.45.9.806
   Fourkas A, 2008, CEREB CORTEX, V18, P2382, DOI 10.1093/cercor/bhn005
   Gandevia S, 2006, J PHYSIOL-LONDON, V571, P703, DOI 10.1113/jphysiol.2005.103093
   Gandevia S, 1992, TRENDS NEUROSCI, V15, P62, DOI 10.1016/0166-2236(92)90028-7
   Granert O, 2011, NEUROIMAGE, V54, P32, DOI 10.1016/j.neuroimage.2010.08.013
   Hagert E, 2012, J HAND SURG-AM, V37A, P706, DOI 10.1016/j.jhsa.2011.12.038
   Hagert E, 2010, J HAND THER, V23, P2, DOI 10.1016/j.jht.2009.09.008
   Hummel F, 2005, BRAIN, V128, P490, DOI 10.1093/brain/awh369
   Jeng O, 1994, ERGONOMICS, V37, P1055, DOI 10.1080/00140139408963718
   Johansson RS, 1987, ELECTROENCEPHALOGR CLIN NEUROPHYSIOL SUPPL, V39, P53
   Kalisch T, 2008, CLIN INTERV AGING, V3, P673, DOI 10.2147/CIA.S3174
   Kandel E, 2000, PRINCIPLES NEURAL SC, Vvol. 4, P0
   Karagiannopoulos C, 2013, J HAND THER, V26, P204, DOI 10.1016/j.jht.2013.03.004
   Lacourse M, 2004, J REHABIL RES DEV, V41, P505, DOI 10.1682/JRRD.2004.04.0505
   Lephart S, 1996, J SPORT REHABIL, V5, P71, DOI 10.1123/jsr.5.1.71
   Lephart S, 2000, PROPRIOCEPTION NEURO, V0, P37
   Leroux A, 2006, AM J PHYS MED REHAB, V85, P820, DOI 10.1097/01.phm.0000233179.64769.8c
   Levac D, 2010, IMPLEMENT SCI, V5, P0, DOI 10.1186/1748-5908-5-69
   Macdermid JC, 2004, J HAND THER, V17, P105, DOI 10.1197/j.jht.2004.02.001
   Martinez-martin P, 2010, ENCYCLOPEDIA OF MOVEMENT DISORDERS, VOL 2: H-P, P23
   Matjacic Z, 2003, NEUROREHABILITATION, V18, P251
   Mckenzie A, 2003, AM J PHYS MED REHAB, V82, P737, DOI 10.1097/01.PHM.0000087458.32122.14
   Mckenzie A, 1997, ANN M CAL CHASPT AM, V0, P0
   Miller L, 2012, J HAND THER, V25, P297, DOI 10.1016/j.jht.2012.04.001
   Moberg E, 1991, J HAND THER, V4, P105
   Moseley G, 2009, PAIN, V144, P314, DOI 10.1016/j.pain.2009.04.030
   Oliver C, 1990, AM J OCCUP THER, V44, P111, DOI 10.5014/ajot.44.2.111
   Oud T, 2007, CLIN REHABIL, V21, P483, DOI 10.1177/0269215507074395
   Padua D, 2004, J SPORT REHABIL, V13, P75, DOI 10.1123/jsr.13.1.75
   Pascualleone A, 1994, BRAIN, V117, P847, DOI 10.1093/brain/117.4.847
   Peterson C, 2003, AM J OCCUP THER, V57, P152, DOI 10.5014/ajot.57.2.152
   Petoe M, 2013, J NEUROPHYSIOL, V109, P1091, DOI 10.1152/jn.00813.2012
   Pienimaki T, 1997, ARCH PHYS MED REHAB, V78, P1092, DOI 10.1016/S0003-9993(97)90133-7
   Pleger B, 2005, ANN NEUROL, V57, P425, DOI 10.1002/ana.20394
   Proske U, 2006, MUSCLE NERVE, V34, P545, DOI 10.1002/mus.20627
   Riemann B, 2002, J ATHL TRAINING, V37, P85
   Riemann B, 2002, J ATHL TRAINING, V37, P71
   Rosen B, 2006, J HAND SURG-BRIT EUR, V31B, P126, DOI 10.1016/j.jhsb.2005.10.017
   Rosen B, 2005, SCAND J PLAST RECONS, V39, P104, DOI 10.1080/02844310510006187
   Rosen B, 1998, J HAND THER, V11, P251
   Rosenkranz K, 2008, NEUROLOGY, V70, P304, DOI 10.1212/01.wnl.0000296829.66406.14
   Rosenkranz K, 2009, J NEUROSCI, V29, P14627, DOI 10.1523/JNEUROSCI.2094-09.2009
   Sandlund M, 2009, DEV MED CHILD NEUROL, V51, P173, DOI 10.1111/j.1469-8749.2008.03184.x
   Sherrington C, 1906, BRAIN, V29, P467
   Smeulders M, 2002, AM J PHYS MED REHAB, V81, P177, DOI 10.1097/00002060-200203000-00004
   Smith T, 2012, RHEUMATOL INT, V32, P3339, DOI 10.1007/s00296-012-2480-7
   Song B, 2013, J PHYS THER SCI, V25, P297, DOI 10.1589/jpts.25.297
   Sudsawad P, 2002, AM J OCCUP THER, V56, P26, DOI 10.5014/ajot.56.1.26
   Swanik K, 2002, J SHOULDER ELB SURG, V11, P579, DOI 10.1067/mse.2002.127303
   Taub E, 1999, J REHABIL RES DEV, V36, P0
   Taylor R, 2014, J HAND THER, V27, P235, DOI 10.1016/j.jht.2014.03.004
   Thieme H, 2012, COCHRANE DB SYST REV, V0, P0, DOI DOI 10.1002/14651858.CD008449.pub2
   Tiffin J, 1948, J APPL PSYCHOL, V32, P234, DOI 10.1037/h0061266
   Tripp B, 2009, J ATHL TRAINING, V44, P617, DOI 10.4085/1062-6050-44.6.617
   Williams P, 2006, ARCH PHYS MED REHAB, V87, P1471, DOI 10.1016/j.apmr.2006.08.019
   Wissel J, 1996, J NEUROL NEUROSUR PS, V61, P172, DOI 10.1136/jnnp.61.2.172
   Zeuner K, 2008, MOVEMENT DISORD, V23, P2319, DOI 10.1002/mds.22222
NR 85
TC 20
Z9 20
U1 0
U2 30
PU HANLEY & BELFUS-ELSEVIER INC
PI PHILADELPHIA
PA 1600 JOHN F KENNEDY BOULEVARD, STE 1800, PHILADELPHIA, PA 19103-2899 USA
SN 0894-1130
EI 
J9 J HAND THER
PD OCT-DEC 15
PY 2014
VL 27
IS 4
BP 272
EP 286
DI 10.1016/j.jht.2014.07.002
PG 15
WC Orthopedics; Rehabilitation; Surgery
SC Orthopedics; Rehabilitation; Surgery
GA AS0LD
UT WOS:000343967700002
PM 25193532
ER

PT J
AU Zucchi, FCR
   Yao, Youli
   Ilnytskyy, Yaroslav
   Robbins, JC
   Soltanpour, Nasrin
   Kovalchuk, Igor
   Kovalchuk, Olga
   Metz, GAS
AF Zucchi, Fabiola
   Yao, Youli
   Ilnytskyy, Yaroslav
   Robbins, Jerrah
   Soltanpour, Nasrin
   Kovalchuk, Igor
   Kovalchuk, Olga
   Metz, Gerlinde
TI Lifetime Stress Cumulatively Programs Brain Transcriptome and Impedes Stroke Recovery: Benefit of Sensory Stimulation
SO PLOS ONE
LA English
DT Article
ID cpg-binding protein-2; anxiety-like behavior; tactile stimulation; skilled movement; massage therapy; cortical injury; prenatal stress; motor function; blood-flow; expression
AB Prenatal stress (PS) represents a critical variable affecting lifetime health trajectories, metabolic and vascular functions. Beneficial experiences may attenuate the effects of PS and its programming of health outcomes in later life. Here we investigated in a rat model (1) if PS modulates recovery following cortical ischemia in adulthood; (2) if a second hit by adult stress (AS) exaggerates stress responses and ischemic damage; and (3) if tactile stimulation (TS) attenuates the cumulative effects of PS and AS. Prenatally stressed and non-stressed adult male rats underwent focal ischemic motor cortex lesion and were tested in skilled reaching and skilled walking tasks. Two groups of rats experienced recurrent restraint stress in adulthood and one of these groups also underwent daily TS therapy. Animals that experienced both PS and AS displayed the most severe motor disabilities after lesion. By contrast, TS promoted recovery from ischemic lesion and reduced hypothalamic-pituitary-adrenal axis activity. The data also showed that cumulative effects of adverse and beneficial lifespan experiences interact with disease outcomes and brain plasticity through the modulation of gene expression. Microarray analysis of the lesion motor cortex revealed that cumulative PS and AS interact with genes related to growth factors and transcription factors, which were not affected by PS or lesion alone. TS in PS+AS animals reverted these changes, suggesting a critical role for these factors in activity-dependent motor cortical reorganization after ischemic lesion. These findings suggest that beneficial experience later in life can moderate adverse consequences of early programming to improve cerebrovascular health.
C1 [Zucchi, Fabiola C. R.; Yao, Youli; Robbins, Jerrah C.; Soltanpour, Nasrin; Metz, Gerlinde A. S.] Univ Lethbridge, Canadian Ctr Behav Neurosci, Lethbridge, AB T1K 3M4, Canada.
   [Zucchi, Fabiola C. R.] Univ Mato Grosso State, Dept Med, Caceres, MT, Brazil.
   [Zucchi, Fabiola C. R.] Univ Mato Grosso State, Dept Biol Sci, Caceres, MT, Brazil.
   [Yao, Youli; Ilnytskyy, Yaroslav; Kovalchuk, Igor; Kovalchuk, Olga] Univ Lethbridge, Dept Biol Sci, Lethbridge, AB T1K 3M4, Canada.
RP Metz, GAS (通讯作者)，Univ Lethbridge, Canadian Ctr Behav Neurosci, Lethbridge, AB T1K 3M4, Canada.
EM gerlinde.metz@uleth.ca
FU Alberta Innovates - Health Solutions (AI-HS); Preterm Birth and Healthy Outcomes; AI-HS Interdisciplinary Team Grant [200700595]; Hotchkiss Brain Institute; Norlien Foundation; Canadian Institutes of Health Research; Natural Sciences and Engineering Research Council of Canada
CR Abuhatzira L, 2011, J BIOL CHEM, V286, P42051, DOI 10.1074/jbc.M111.300541
   Adlard P, 2004, NEUROSCIENCE, V124, P985, DOI 10.1016/j.neuroscience.2003.12.039
   Arai Y, 2005, J NEUROSCI, V25, P9752, DOI 10.1523/JNEUROSCI.2512-05.2005
   Armitage G, 2010, J CEREBR BLOOD F MET, V30, P1432, DOI 10.1038/jcbfm.2010.73
   Babenko O, 2012, PLOS ONE, V7, P0, DOI 10.1371/journal.pone.0029441
   Babenko O, 2012, BRAIN RES, V1444, P96, DOI 10.1016/j.brainres.2012.01.038
   Bernal G, 2011, AGING CELL, V10, P466, DOI 10.1111/j.1474-9726.2011.00694.x
   Bernal-pacheco O, 2007, J NEUROL SCI, V262, P60, DOI 10.1016/j.jns.2007.06.026
   Birger Y, 2003, EMBO J, V22, P1665, DOI 10.1093/emboj/cdg142
   Bruno E, 2010, NEUROSCI LETT, V482, P112, DOI 10.1016/j.neulet.2010.07.012
   Canu M, 2007, BEHAV NEUROSCI, V121, P177, DOI 10.1037/0735-7044.121.1.177
   Chen R, 2001, NAT GENET, V27, P327, DOI 10.1038/85906
   Cohen D, 2003, MOL CELL NEUROSCI, V22, P417, DOI 10.1016/S1044-7431(03)00026-5
   Cottrell E, 2009, FRONT BEHAV NEUROSCI, V3, P0, DOI 10.3389/neuro.08.019.2009
   Crane J, 2012, SCI TRANSL MED, V4, P0, DOI 10.1126/scitranslmed.3002882
   De KM, 1993, GENEREVIEWS, V0, P0
   Devaux J, 2008, J CELL BIOL, V183, P909, DOI 10.1083/jcb.200808034
   Devries A, 2001, P NATL ACAD SCI USA, V98, P11824, DOI 10.1073/pnas.201215298
   Donoyama N, 2011, J ALTERN COMPLEM MED, V17, P553, DOI 10.1089/acm.2010.0209
   Faraji J, 2013, BEHAV BRAIN RES, V253, P78, DOI 10.1016/j.bbr.2013.07.022
   Field T, 2002, MED CLIN N AM, V86, P163, DOI 10.1016/S0025-7125(03)00078-6
   Field T, 1996, INT J NEUROSCI, V86, P197, DOI 10.3109/00207459608986710
   Field T, 1986, PEDIATRICS, V77, P654
   Furusawa T, 2006, MOL CELL BIOL, V26, P592, DOI 10.1128/MCB.26.2.592-604.2006
   Garcia-caceres C, 2011, ENDOCRINOLOGY, V152, P1809, DOI 10.1210/en.2010-1252
   Gibb R, 2010, BEHAV BRAIN RES, V214, P102, DOI 10.1016/j.bbr.2010.04.008
   Gray J, 2012, NEUROSCIENCE, V0, P0
   Guzzetta A, 2009, J NEUROSCI, V29, P6042, DOI 10.1523/JNEUROSCI.5548-08.2009
   Harris A, 2011, HORM BEHAV, V59, P279, DOI 10.1016/j.yhbeh.2010.06.007
   Hauser J, 2008, ENDOCRINOLOGY, V149, P6343, DOI 10.1210/en.2008-0615
   Hellstrom I, 2012, PHILOS T R SOC B, V367, P2495, DOI 10.1098/rstb.2012.0223
   Holmes M, 2006, J NEUROSCI, V26, P3840, DOI 10.1523/JNEUROSCI.4464-05.2006
   Hsu F, 2003, P NATL ACAD SCI USA, V100, P12213, DOI 10.1073/pnas.2131679100
   Irizarry R, 2003, NUCLEIC ACIDS RES, V31, P0, DOI 10.1093/nar/gng015
   Jadavji N, 2006, NEUROSCIENCE, V140, P1127, DOI 10.1016/j.neuroscience.2006.03.027
   Jadavji N, 2008, BEHAV BRAIN RES, V195, P251, DOI 10.1016/j.bbr.2008.09.011
   Jenkins W, 1990, J NEUROPHYSIOL, V63, P82, DOI 10.1152/jn.1990.63.1.82
   Kirkland S, 2008, BRAIN RES, V1201, P151, DOI 10.1016/j.brainres.2008.01.032
   Kirkland S, 2012, J INTEGR NEUROSCI, V11, P33, DOI 10.1142/S0219635212500033
   Knieling M, 2009, NEUROSCIENCE, V163, P759, DOI 10.1016/j.neuroscience.2009.07.004
   Kolb B, 2010, BEHAV BRAIN RES, V214, P115, DOI 10.1016/j.bbr.2010.04.024
   Kovalchuk I, 2007, MUTAT RES-FUND MOL M, V624, P101, DOI 10.1016/j.mrfmmm.2007.04.009
   Kuhn C, 1991, J PEDIATR-US, V119, P434, DOI 10.1016/S0022-3476(05)82059-1
   Laloux C, 2012, PSYCHONEUROENDOCRINO, V37, P1646, DOI 10.1016/j.psyneuen.2012.02.010
   Li Y, 2007, J CEREBR BLOOD F MET, V27, P1043, DOI 10.1038/sj.jcbfm.9600417
   Lim J, 2004, MOL CELL, V15, P573, DOI 10.1016/j.molcel.2004.08.006
   Luikenhuis S, 2004, P NATL ACAD SCI USA, V101, P6033, DOI 10.1073/pnas.0401626101
   Magarinos A, 1995, NEUROSCIENCE, V69, P83, DOI 10.1016/0306-4522(95)00256-I
   Marrocco J, 2012, J NEUROSCI, V32, P17143, DOI 10.1523/JNEUROSCI.1040-12.2012
   Mcarthur S, 2007, NEUROPSYCHOPHARMACOL, V32, P1462, DOI 10.1038/sj.npp.1301277
   Merrett D, 2010, BEHAV BRAIN RES, V214, P55, DOI 10.1016/j.bbr.2010.04.035
   Metz G, 2009, J VIS EXP, V28, P0
   Metz G, 2005, EUR J NEUROSCI, V22, P1190, DOI 10.1111/j.1460-9568.2005.04285.x
   Metz G, 2002, J NEUROSCI METH, V115, P169, DOI 10.1016/S0165-0270(02)00012-2
   Metz G, 2000, BEHAV BRAIN RES, V116, P111, DOI 10.1016/S0166-4328(00)00245-X
   Metz G, 2001, PHYSIOL BEHAV, V72, P29, DOI 10.1016/S0031-9384(00)00371-1
   Metz G, 2007, REV NEUROSCIENCE, V18, P209
   Mok E, 2004, COMPLEMENT THER NURS MIDWIFERY, V10, P209, DOI 10.1016/j.ctnm.2004.05.006
   Mueller B, 2008, J NEUROSCI, V28, P9055, DOI 10.1523/JNEUROSCI.1424-08.2008
   Muhammad A, 2012, NEUROSCIENCE, V216, P103, DOI 10.1016/j.neuroscience.2012.04.041
   Muller-oerlinghausen B, 2004, DEUT MED WOCHENSCHR, V129, P1363, DOI 10.1055/s-2004-826874
   Pash J, 1990, P NATL ACAD SCI USA, V87, P3836, DOI 10.1073/pnas.87.10.3836
   Pauk J, 1986, LIFE SCI, V39, P2081, DOI 10.1016/0024-3205(86)90359-0
   Postnikov Y, 2010, BBA-GENE REGUL MECH, V1799, P62, DOI 10.1016/j.bbagrm.2009.11.016
   Puglielli L, 2008, NEUROBIOL AGING, V29, P795, DOI 10.1016/j.neurobiolaging.2007.01.010
   Rasmussen M, 2007, OBESITY, V15, P879, DOI 10.1038/oby.2007.607
   Rodrigues A, 2004, BRAIN RES, V1002, P94, DOI 10.1016/j.brainres.2003.12.020
   Roseboom T, 2011, MATURITAS, V70, P141, DOI 10.1016/j.maturitas.2011.06.017
   Scheff S, 1980, EXP NEUROL, V68, P195, DOI 10.1016/0014-4886(80)90077-1
   Schwab M, 2009, GYNAEKOLOGISCH-GEBURTSHILFLICHE RUNDSCHAU, V49, P13, DOI 10.1159/000184442
   Seckl J, 2006, ANN NY ACAD SCI, V1071, P351, DOI 10.1196/annals.1364.027
   Shan Q, 2011, PLOS ONE, V6, P0, DOI 10.1371/journal.pone.0028105
   Sharp H, 2012, PLOS ONE, V7, P0, DOI 10.1371/journal.pone.0045446
   Simons D, 1987, NATURE, V326, P694, DOI 10.1038/326694a0
   Skinner M, 2011, EPIGENETICS-US, V6, P838, DOI 10.4161/epi.6.7.16537
   Sokolova O, 2009, B EXP BIOL MED+, V148, P227, DOI 10.1007/s10517-009-0660-6
   Suenaga T, 2012, NEUROREPORT, V23, P430, DOI 10.1097/WNR.0b013e3283529805
   Takenaga K, 2006, GLIA, V53, P313, DOI 10.1002/glia.20284
   Vansthertem D, 2010, J BIOMED BIOTECHNOL, V0, P0, DOI DOI 10.1155/2010/193259
   Vyas A, 2002, J NEUROSCI, V22, P6810
   Ward A, 2004, J HYPERTENS, V22, P2295, DOI 10.1097/00004872-200412000-00011
   Ward I, 2013, BMC PREGNANCY CHILDB, V13, P0, DOI 10.1186/1471-2393-13-S1-S9
   Weinstock M, 2008, NEUROSCI BIOBEHAV R, V32, P1073, DOI 10.1016/j.neubiorev.2008.03.002
   Whishaw I, 2000, NEUROPHARMACOLOGY, V39, P788, DOI 10.1016/S0028-3908(99)00259-2
   Whishaw I, 1993, BEHAV BRAIN RES, V56, P59, DOI 10.1016/0166-4328(93)90022-I
   Xie G, 2011, MOL VIS, V17, P32
   Yao Y, 2013, FRONT PLANT SCI, V4, P0, DOI 10.3389/fpls.2013.00061
   Zucchi F, 2013, PLOS ONE, V8, P0, DOI 10.1371/journal.pone.0056967
   Zucchi FCR, 2012, FRONTIERS IN GENETICS, V3, P96, DOI 10.3389/fgene.2012.00096
   Zucchi F, 2009, BEHAV BRAIN RES, V205, P67, DOI 10.1016/j.bbr.2009.06.030
NR 90
TC 12
Z9 12
U1 0
U2 9
PU PUBLIC LIBRARY SCIENCE
PI SAN FRANCISCO
PA 1160 BATTERY STREET, STE 100, SAN FRANCISCO, CA 94111 USA
SN 1932-6203
EI 
J9 PLOS ONE
PD MAR 20
PY 2014
VL 9
IS 3
BP 
EP 
DI 10.1371/journal.pone.0092130
PG 14
WC Multidisciplinary Sciences
SC Science & Technology - Other Topics
GA AD6FV
UT WOS:000333352800071
PM 24651125
ER

PT J
AU Caliaperumal, Jayalakshmi
   Colbourne, Frederick
AF Caliaperumal, Jayalakshmi
   Colbourne, Frederick
TI Rehabilitation Improves Behavioral Recovery and Lessens Cell Death Without Affecting Iron, Ferritin, Transferrin, or Inflammation After Intracerebral Hemorrhage in Rats
SO NEUROREHABILITATION AND NEURAL REPAIR
LA English
DT Article
DE intracerebral hemorrhage; rehabilitation; recovery; iron toxicity; neuroprotection
ID oxidative brain-injury; ischemic-stroke; motor function; animal-model; nonheme-iron; whole-blood; aged rat; collagenase; exercise; damage
AB Background. Rehabilitation aids recovery from stroke in animal models, including in intracerebral hemorrhage (ICH). Sometimes, rehabilitation lessens brain damage. Objective. We tested whether rehabilitation improves recovery and reduces perihematoma neuronal death. We also evaluated whether rehabilitation influences iron toxicity and inflammation, mediators of secondary degeneration after ICH. Methods. Rats were trained to retrieve food pellets in a staircase apparatus and later subjected to striatal ICH (via collagenase infusion). After 1 week, they were given either enriched rehabilitation (ER), including reach training with group housing and environmental enrichment, or control treatment (group housing). Rats in the first experiment were treated for 2 weeks, functionally assessed, and killed humanely at 1 month to determine brain levels of nonheme iron. A second experiment used a similar approach, except that animals were euthanized at 14 days to evaluate perihematoma neuronal death (FluoroJade), iron distribution (Perls), and astrocyte (GFAP) and microglia (Iba-1) activity. A third experiment measured levels of iron-binding proteins (ferritin and transferrin) at 14 days. Results. Striatal ICH caused functional impairments, which were significantly improved with ER. The ICH caused delayed perihematoma neuronal death, which ER significantly reduced. Hemispheric iron levels, the amount of iron-binding proteins, and perihematoma astrocytes and microglia numbers were significantly elevated after ICH (vs normal side) but were not affected by ER. Conclusions. Rehabilitation is an effective behavioral and neuroprotective strategy for ICH. Neither effect appears to stem from influencing iron toxicity or inflammation. Thus, additional work must identify underlying mechanisms to help further therapeutic gains.
C1 [Caliaperumal, Jayalakshmi; Colbourne, Frederick] Univ Alberta, Edmonton, AB T6G 2E9, Canada.
RP Colbourne, F (通讯作者)，Univ Alberta, Dept Psychol, P217 Biol Sci Bldg, Edmonton, AB T6G 2E9, Canada.
EM fcolbour@ualberta.ca
FU Heart and Stroke Foundation of Canada; Alberta Innovates Health Solutions
CR Aronowski J, 2011, STROKE, V42, P1781, DOI 10.1161/STROKEAHA.110.596718
   Auriat A, 2008, BEHAV BRAIN RES, V186, P222, DOI 10.1016/j.bbr.2007.08.010
   Auriat A, 2006, BRAIN RES, V1109, P183, DOI 10.1016/j.brainres.2006.06.035
   Auriat A, 2012, EXP NEUROL, V234, P136, DOI 10.1016/j.expneurol.2011.12.030
   Auriat A, 2010, BEHAV BRAIN RES, V214, P42, DOI 10.1016/j.bbr.2010.04.025
   Auriat A, 2009, BRAIN RES, V1251, P262, DOI 10.1016/j.brainres.2008.11.038
   Biernaskie J, 2001, J NEUROSCI, V21, P5272, DOI 10.1523/JNEUROSCI.21-14-05272.2001
   Boveris A, 2008, FREE RADICAL BIO MED, V44, P224, DOI 10.1016/j.freeradbiomed.2007.08.015
   Briones T, 2011, J NEUROTRAUM, V28, P2485, DOI 10.1089/neu.2011.1842
   Caliaperumal J, 2012, EXP NEUROL, V237, P363, DOI 10.1016/j.expneurol.2012.07.001
   Chiu D, 2010, J STROKE CEREBROVASC, V19, P225, DOI 10.1016/j.jstrokecerebrovasdis.2009.06.002
   Cramer S, 2008, ANN NEUROL, V63, P272, DOI 10.1002/ana.21393
   Debow S, 2003, STROKE, V34, P1021, DOI 10.1161/01.STR.0000063374.89732.9F
   Delbigio M, 1996, STROKE, V27, P2312, DOI 10.1161/01.STR.27.12.2312
   Frantzias J, 2011, ANN NEUROL, V69, P389, DOI 10.1002/ana.22243
   Huang F, 2002, J NEUROSURG, V96, P287, DOI 10.3171/jns.2002.96.2.0287
   Jin J, 2010, BRAIN INJURY, V24, P533, DOI 10.3109/02699051003610458
   Keep R, 2012, LANCET NEUROL, V11, P720, DOI 10.1016/S1474-4422(12)70104-7
   Kelly P, 2003, ARCH PHYS MED REHAB, V84, P968, DOI 10.1016/S0003-9993(03)00040-6
   Kirkman M, 2011, J CEREBR BLOOD F MET, V31, P2135, DOI 10.1038/jcbfm.2011.124
   Krakauer J, 2012, NEUROREHAB NEURAL RE, V26, P923, DOI 10.1177/1545968312440745
   Kwak S, 2010, EUR NEUROL, V63, P149, DOI 10.1159/000281108
   Lee H, 2003, NEUROSCI LETT, V352, P33, DOI 10.1016/j.neulet.2003.08.039
   Maclellan C, 2005, BRAIN RES, V1063, P40, DOI 10.1016/j.brainres.2005.09.027
   Maclellan C, 2008, J CEREBR BLOOD F MET, V28, P516, DOI 10.1038/sj.jcbfm.9600548
   Maclellan C, 2006, J CEREBR BLOOD F MET, V26, P1031, DOI 10.1038/sj.jcbfm.9600255
   Maclellan C, 2012, J CEREBR BLOOD F MET, V32, P612, DOI 10.1038/jcbfm.2012.8
   Maclellan C, 2011, NEUROREHAB NEURAL RE, V25, P477, DOI 10.1177/1545968310395602
   Meguro R, 2007, ARCH HISTOL CYTOL, V70, P1, DOI 10.1679/aohc.70.1
   Mestriner R, 2011, EXP NEUROL, V227, P53, DOI 10.1016/j.expneurol.2010.09.009
   Mestriner R, 2013, BEHAV BRAIN RES, V244, P82, DOI 10.1016/j.bbr.2013.02.001
   Metz GA, 2009, J VIS EXP, V0, P0, DOI DOI 10.3791/1204
   Miyai I, 1997, NEUROLOGY, V48, P95, DOI 10.1212/WNL.48.1.95
   Montoya C, 1991, J NEUROSCI METH, V36, P219, DOI 10.1016/0165-0270(91)90048-5
   Murphy T, 2009, NAT REV NEUROSCI, V10, P861, DOI 10.1038/nrn2735
   Nakamura T, 2006, ACTA NEUROCHIR SUPPL, V96, P194
   Nakamura T, 2003, NEUROSURG FOCUS, V15, P0
   Nguyen A, 2008, CURR NEUROVASC RES, V5, P171, DOI 10.2174/156720208785425710
   Paolucci S, 2003, STROKE, V34, P2861, DOI 10.1161/01.STR.0000102902.39759.D3
   Rebouche C, 2004, J BIOCHEM BIOPH METH, V58, P239, DOI 10.1016/j.jbbm.2003.11.003
   Rosenberg G, 1990, STROKE, V21, P801, DOI 10.1161/01.STR.21.5.801
   Sacco S, 2009, STROKE, V40, P394, DOI 10.1161/STROKEAHA.108.523209
   Schmued L, 2000, BRAIN RES, V874, P123, DOI 10.1016/S0006-8993(00)02513-0
   Takamatsu Y, 2010, BRAIN RES, V1355, P165, DOI 10.1016/j.brainres.2010.07.070
   Teasell R, 2006, CAN J NEUROL SCI, V33, P357, DOI 10.1017/S0317167100005308
   Vilas G, 2012, HUM MUTAT, V33, P419, DOI 10.1002/humu.21655
   Wagner K, 2002, DEV NEUROSCI-BASEL, V24, P154, DOI 10.1159/000065703
   Wang J, 2010, PROG NEUROBIOL, V92, P463, DOI 10.1016/j.pneurobio.2010.08.001
   Warkentin L, 2010, BRAIN RES, V1309, P95, DOI 10.1016/j.brainres.2009.10.058
   Wasserman J, 2008, EUR J NEUROSCI, V28, P1316, DOI 10.1111/j.1460-9568.2008.06442.x
   Wasserman J, 2008, EXP NEUROL, V214, P266, DOI 10.1016/j.expneurol.2008.08.010
   Willmore L, 2009, NEUROCHEM RES, V34, P688, DOI 10.1007/s11064-008-9841-3
   Wu H, 2011, J CEREBR BLOOD F MET, V31, P1243, DOI 10.1038/jcbfm.2010.209
   Wu J, 2003, STROKE, V34, P2964, DOI 10.1161/01.STR.0000103140.52838.45
   Wu J, 2002, BRAIN RES, V953, P45, DOI 10.1016/S0006-8993(02)03268-7
   Yang Y, 2003, NEUROSCI LETT, V339, P91, DOI 10.1016/S0304-3940(03)00010-7
NR 56
TC 20
Z9 20
U1 0
U2 8
PU SAGE PUBLICATIONS INC
PI THOUSAND OAKS
PA 2455 TELLER RD, THOUSAND OAKS, CA 91320 USA
SN 1545-9683
EI 
J9 NEUROREHAB NEURAL RE
PD MAY 15
PY 2014
VL 28
IS 4
BP 395
EP 404
DI 10.1177/1545968313517758
PG 10
WC Clinical Neurology; Rehabilitation
SC Neurosciences & Neurology; Rehabilitation
GA AE8QB
UT WOS:000334265300011
PM 24376068
ER

PT J
AU Dachir, Shlomit
   Shabashov, Dalia
   Trembovler, Victoria
   Alexandrovich, AG
   Benowitz, LI
   Shohami, Esther
AF Dachir, Shlomit
   Shabashov, Dalia
   Trembovler, Victoria
   Alexandrovich, Alexander
   Benowitz, Larry
   Shohami, Esther
TI Inosine improves functional recovery after experimental traumatic brain injury
SO BRAIN RESEARCH
LA English
DT Article
DE Cortical spinal tract (CST); Novel object recognition test (NORT); Y-maze; Synaptophysin; GAP-43
ID closed-head-injury; spinal-cord; subthalamic nucleus; neurotrophic factor; parkinsons-disease; axon regeneration; memory deficit; motor function; uric-acid; stimulation
AB Despite years of research, no effective therapy is yet available for the treatment of traumatic brain injury (TBI). The most prevalent and debilitating features in survivors of TBI are cognitive deficits and motor dysfunction. A potential therapeutic method for improving the function of patients following TBI would be to restore, at least in part, plasticity to the CNS in a controlled way that would allow for the formation of compensatory circuits. Inosine, a naturally occurring purine nucleoside, has been shown to promote axon collateral growth in the corticospinal tract (CST) following stroke and focal TBI. In the present study, we investigated the effects of inosine on motor and cognitive deficits, CST sprouting, and expression of synaptic proteins in an experimental model of closed head injury (CHI). Treatment with inosine (100 mg/kg i.p. at 1, 24 and 48 h following CHI) improved outcome after TBI, significantly decreasing the neurological severity score (NSS, p <0.04 vs. saline), an aggregate measure of performance on several tasks. It improved non-spatial cognitive performance (object recognition, p<0.016 vs. saline) but had little effect on sensorimotor coordination (rotarod) and spatial cognitive functions (Y-maze). Inosine did not affect CST sprouting in the lumbar spinal cord but did restore levels of the growth-associated protein GAP-43 in the hippocampus, though not in the cerebral cortex. Our results suggest that inosine may improve functional outcome after TBI. (C) 2014 Published by Elsevier B.V.
C1 [Dachir, Shlomit; Shabashov, Dalia; Trembovler, Victoria; Alexandrovich, Alexander G.; Shohami, Esther] Hebrew Univ Jerusalem, Inst Drug Res, Sch Pharm, Dept Pharmacol, IL-91120 Jerusalem, Israel.
   [Dachir, Shlomit] Israel Inst Biol Res, Dept Pharmacol, IL-70450 Ness Ziona, Israel.
   [Benowitz, Larry I.] Childrens Hosp, Dept Neurosurg, Boston, MA 02115 USA.
   [Benowitz, Larry I.] Harvard Univ, Sch Med, Boston, MA 02115 USA.
RP Shohami, E (通讯作者)，Hebrew Univ Jerusalem, Inst Drug Res, Sch Pharm, Dept Pharmacol, IL-91120 Jerusalem, Israel.
EM esty.shohami@mail.huji.ac.il
FU Dr. Miriam and Sheldon G. Adelson Medical Research Foundation (AMRF)
CR Baratz R, 2010, J NEUROTRAUM, V27, P555, DOI 10.1089/neu.2009.0891
   Batchelor P, 1999, J NEUROSCI, V19, P1708
   Bay E, 2012, ARCH PSYCHIAT NURS, V26, P477, DOI 10.1016/j.apnu.2012.06.002
   Beauchamp K, 2008, MOL MED, V14, P731, DOI 10.2119/2008-00050.Beauchamp
   Beityannai E, 1996, BRAIN RES, V717, P22, DOI 10.1016/0006-8993(95)01492-6
   Bell M, 1998, J NEUROTRAUM, V15, P163, DOI 10.1089/neu.1998.15.163
   Beni S, 2006, J CEREBR BLOOD F MET, V26, P478, DOI 10.1038/sj.jcbfm.9600209
   Beni-adani L, 2001, J PHARMACOL EXP THER, V296, P57
   Benowitz L, 2010, NEUROBIOL DIS, V37, P259, DOI 10.1016/j.nbd.2009.11.009
   Benowitz L, 1999, P NATL ACAD SCI USA, V96, P13486, DOI 10.1073/pnas.96.23.13486
   Benowitz L, 1998, J BIOL CHEM, V273, P29626, DOI 10.1074/jbc.273.45.29626
   Burello L, 2012, EXP NEUROL, V233, P273, DOI 10.1016/j.expneurol.2011.10.016
   Chen P, 2002, P NATL ACAD SCI USA, V99, P9031, DOI 10.1073/pnas.132076299
   Chen Y, 1996, J NEUROTRAUM, V13, P557, DOI 10.1089/neu.1996.13.557
   Conta AC, 2008, SPINAL CORD, V46, P151
   Dahm J, 2013, J AFFECT DISORDERS, V151, P392, DOI 10.1016/j.jad.2013.06.011
   Daniele A, 2003, J NEUROL NEUROSUR PS, V74, P175, DOI 10.1136/jnnp.74.2.175
   Darwish H, 2012, BRAIN INJURY, V26, P1763, DOI 10.3109/02699052.2011.635362
   Dellu F, 1992, BRAIN RES, V588, P132, DOI 10.1016/0006-8993(92)91352-F
   Dellu F, 2000, NEUROBIOL LEARN MEM, V73, P31, DOI 10.1006/nlme.1999.3919
   Denny J, 2006, CURR NEUROPHARMACOL, V4, P293, DOI 10.2174/157015906778520782
   Dobkin B, 2003, CLIN SCI NEUROLOGIC, V0, P0
   Elangovan V, 2000, J NEUROTRAUM, V17, P1013, DOI 10.1089/neu.2000.17.1013
   Ennaceur A, 2005, BEHAV BRAIN RES, V159, P247, DOI 10.1016/j.bbr.2004.11.006
   Ennaceur A, 1988, BEHAV BRAIN RES, V31, P47, DOI 10.1016/0166-4328(88)90157-X
   Fasano A, 2008, MOVEMENT DISORD, V23, P1289, DOI 10.1002/mds.22116
   Flierl M, 2009, NAT PROTOC, V4, P1328, DOI 10.1038/nprot.2009.148
   Grossman R, 2012, FUTUR NEUROL, V7, P329, DOI 10.2217/FNL.12.25
   Hamm R, 1994, J NEUROTRAUM, V11, P187, DOI 10.1089/neu.1994.11.187
   Hasko G, 2004, TRENDS PHARMACOL SCI, V25, P152, DOI 10.1016/j.tips.2004.01.006
   Hiebert G, 2002, J NEUROSCI RES, V69, P160, DOI 10.1002/jnr.10275
   Hirshler Y, 2010, EXP NEUROL, V222, P42, DOI 10.1016/j.expneurol.2009.12.006
   Hooper D, 1998, P NATL ACAD SCI USA, V95, P675, DOI 10.1073/pnas.95.2.675
   Irwin N, 2006, P NATL ACAD SCI USA, V103, P18320, DOI 10.1073/pnas.0605135103
   Jain K, 2008, DRUG DISCOV TODAY, V13, P1082, DOI 10.1016/j.drudis.2008.09.006
   Kennedy H, 2011, LAB ANIMAL, V40, P53, DOI 10.1038/laban0211-53
   Ladurelle N, 2000, BRAIN RES, V858, P371, DOI 10.1016/S0006-8993(00)01953-3
   Laurer H, 2001, J NEUROSURG, V95, P859, DOI 10.3171/jns.2001.95.5.0859
   Leker R, 2002, BRAIN RES REV, V39, P55, DOI 10.1016/S0165-0173(02)00157-1
   Lorber B, 2009, NAT NEUROSCI, V12, P1407, DOI 10.1038/nn.2414
   Morales D, 2005, NEUROSCIENCE, V136, P971, DOI 10.1016/j.neuroscience.2005.08.030
   Nakagawa S, 1973, J NEUROCHEM, V20, P1143, DOI 10.1111/j.1471-4159.1973.tb00084.x
   Nielsen M, 2007, EUR J NEUROL, V14, P132, DOI 10.1111/j.1468-1331.2006.01569.x
   Nilsson P, 1990, J CEREBR BLOOD F MET, V10, P631, DOI 10.1038/jcbfm.1990.115
   Panikashvili D, 2001, NATURE, V413, P527, DOI 10.1038/35097089
   Pardridge W, 1994, J PHARMACOL EXP THER, V268, P14
   Petrausch B, 2000, J NEUROSCI, V20, P8031
   Rekart J, 2007, LEARN MEMORY, V14, P416, DOI 10.1101/lm.516507
   Salmond C, 2005, CURR OPIN CRIT CARE, V11, P111, DOI 10.1097/01.ccx.0000155358.31983.37
   Scott G, 2005, P NATL ACAD SCI USA, V102, P3483, DOI 10.1073/pnas.0500307102
   Shapira Y, 1988, CRIT CARE MED, V16, P258, DOI 10.1097/00003246-198803000-00010
   Shen H, 2005, STROKE, V36, P654, DOI 10.1161/01.STR.0000155747.15679.04
   Smith J, 2007, BRAIN, V130, P915, DOI 10.1093/brain/awl393
   Thau-zuchman O, 2012, NEUROSCIENCE, V202, P334, DOI 10.1016/j.neuroscience.2011.11.071
   Tsenter J, 2008, J NEUROTRAUM, V25, P324, DOI 10.1089/neu.2007.0452
   Vavrek R, 2006, BRAIN, V129, P1534, DOI 10.1093/brain/awl087
   Verrier J, 2012, J NEUROCHEM, V122, P115, DOI 10.1111/j.1471-4159.2012.07705.x
   Viberg H, 2009, INT J DEV NEUROSCI, V27, P423, DOI 10.1016/j.ijdevneu.2009.05.007
   Winn H, 1980, AM J PHYSIOL, V239, P0, DOI 10.1152/ajpheart.1980.239.2.H212
   Witt K, 2008, LANCET NEUROL, V7, P605, DOI 10.1016/S1474-4422(08)70114-5
   Yamada M, 2011, J ETHNOPHARMACOL, V135, P737, DOI 10.1016/j.jep.2011.04.010
   York M, 2008, J NEUROL NEUROSUR PS, V79, P789, DOI 10.1136/jnnp.2007.118786
   Zai L, 2011, J NEUROSCI, V31, P5977, DOI 10.1523/JNEUROSCI.4498-10.2011
   Zai L, 2009, J NEUROSCI, V29, P8187, DOI 10.1523/JNEUROSCI.0414-09.2009
   Zhang Y, 2010, BRAIN RES, V1353, P249, DOI 10.1016/j.brainres.2010.07.046
   Zhou L, 2003, J NEUROSCI, V23, P1424, DOI 10.1523/JNEUROSCI.23-04-01424.2003
NR 66
TC 34
Z9 37
U1 0
U2 10
PU ELSEVIER
PI AMSTERDAM
PA RADARWEG 29, 1043 NX AMSTERDAM, NETHERLANDS
SN 0006-8993
EI 
J9 BRAIN RES
PD MAR 25
PY 2014
VL 1555
IS 
BP 78
EP 88
DI 10.1016/j.brainres.2014.01.044
PG 11
WC Neurosciences
SC Neurosciences & Neurology
GA AF1LS
UT WOS:000334476000008
PM 24502983
ER

PT J
AU Sale, Patrizio
   Mazzoleni, Stefano
   Lombardi, Valentina
   Galafate, Daniele
   Massimiani, MP
   Posteraro, Federico
   Damiani, Carlo
   Franceschini, Marco
AF Sale, Patrizio
   Mazzoleni, Stefano
   Lombardi, Valentina
   Galafate, Daniele
   Massimiani, Maria
   Posteraro, Federico
   Damiani, Carlo
   Franceschini, Marco
TI Recovery of hand function with robot-assisted therapy in acute stroke patients: a randomized-controlled trial
SO INTERNATIONAL JOURNAL OF REHABILITATION RESEARCH
LA English
DT Article
DE hand function; randomized-controlled trial; rehabilitation; robotic; stroke
ID upper-limb physiotherapy; rehabilitation; reliability; arm
AB In the last few years, not many studies on the use of robot-assisted therapy to recover hand function in acute stroke patients have been carried out. This randomized-controlled observer trial is aimed at evaluating the effects of intensive robot-assisted hand therapy compared with intensive occupational therapy in the early recovery phases after stroke with a 3-month follow-up. Twenty acute stroke patients at their first-ever stroke were enrolled and randomized into two groups. The experimental treatment was performed using the Amadeo Robotic System. Control treatment, instead, was carried out using occupational therapy executed by a trained physiotherapist. All participants received 20 sessions of treatment for 4 consecutive weeks (5 days/week). The following clinical scales, Fugl-Meyer Scale (FM), Medical Research Council Scale for Muscle Strength (hand flexor and extensor muscles) (MRC), Motricity Index (MI) and modified Ashworth Scale for wrist and hand muscles (MAS), were performed at baseline (T0), after 20 sessions (end of treatment) (T1) and at the 3-month follow-up (T2). The Barthel Index was assessed only at T0 and T1. Evidence of a significant improvement was shown by the Friedman test for the FM [experimental group (EG): P=0.0039, control group (CG): P<0.0001], Box and Block Test (EG: P=0.0185, CG: P=0.0086), MI (EG: P<0.0001, CG: P=0.0303) and MRC (EG: P<0.0001, CG: P=0.001) scales. These results provide further support to the generalized therapeutic impact of intensive robot-assisted treatment on hand recovery functions in individuals with acute stroke. The robotic rehabilitation treatment may contribute toward the recovery of hand motor function in acute stroke patients. The positive results obtained through the safe and reliable robotic rehabilitation treatment reinforce the recommendation to extend it to a larger clinical practice. (C) 2014 Wolters Kluwer Health | Lippincott Williams & Wilkins.
C1 [Sale, Patrizio; Lombardi, Valentina; Galafate, Daniele; Franceschini, Marco] IRCCS San Raffaele Pisana, Dept Neurorehabil, Rome, Italy.
   [Mazzoleni, Stefano; Massimiani, Maria P.] Scuola Super Sant Anna, BioRobot Inst, Polo St Anna Valdera, Pontedera, Italy.
   [Mazzoleni, Stefano; Posteraro, Federico] Auxilium Vitae Rehabil Ctr, Rehabil Bioengn Lab, Volterra, Italy.
   [Posteraro, Federico] Auxilium Vitae Rehabil Ctr, Neurol Rehabil Unit, Volterra, Italy.
   [Damiani, Carlo] San Raffaele Portuense, Rome, Italy.
RP Sale, P (通讯作者)，IRCCS San Raffaele Pisana, Dept Neurorehabil, Via Pisana 234, Rome, Italy.
EM patrizio.sale@gmail.com
FU Italian Ministry of Health 'Ricerca Corrente' IRCCS San Raffaele Pisana Roma
CR Alt MM, 2011, NEUROREHAB NEURAL RE, V25, P71, DOI 10.1177/1545968310370748
   *americanoccupationaltherapyassociation , 1994, AM J OCCUP THER, V48, P1072
   Balasubramanian S, 2010, CURR OPIN NEUROL, V23, P661, DOI 10.1097/WCO.0b013e32833e99a4
   Bovolenta F, 2011, J NEUROENG REHABIL, V8, P0, DOI 10.1186/1743-0003-8-18
   Broeks J, 1999, DISABIL REHABIL, V21, P357
   Corr S, 2007, BMJ-BRIT MED J, V335, P7626
   Fazekas G, 2006, INT J REHABIL RES, V29, P251, DOI 10.1097/01.mrr.0000230050.16604.d9
   Fazekas G, 2013, INT J REHABIL RES, V36, P95, DOI 10.1097/MRR.0b013e32836195d1
   Franceschini M, 2012, NEUROREHAB NEURAL RE, V26, P456, DOI 10.1177/1545968311427406
   Hesse S, 2008, J NEUROENG REHABIL, V5, P0, DOI 10.1186/1743-0003-5-21
   Kaelin-lang A, 2002, J PHYSIOL-LONDON, V540, P623, DOI 10.1113/jphysiol.2001.012801
   Lai S, 2002, STROKE, V33, P1840, DOI 10.1161/01.STR.0000019289.15440.F2
   Langhorne P, 2002, AGE AGEING, V31, P365, DOI 10.1093/ageing/31.5.365
   Legg L, 2006, COCHRANE DB SYST REV, V18, P0
   Lindmark B, 1988, SCAND J REHABIL MED, V20, P111
   Lo AC, 2012, AM J PHYS MED REHABIL, V91, P0, DOI 10.1097/PHM.0b013e31826bcfa3
   Lum PS, 2012, AM J PHYS MED REHABIL, V91, P0, DOI 10.1097/PHM.0b013e31826bcedb
   Mazzoleni S, 2013, AM J PHYS MED REHABIL, V92, P0, DOI 10.1097/PHM.0b013e3182a1e852
   Mazzoleni S, 2013, NEUROREHABILITATION, V33, P33, DOI 10.3233/NRE-130925
   Mehrholz J, 2008, COCHRANE DB SYST REV, V8, P0
   Mehrholz J, 2012, COCHRANE DB SYST REV, V0, P0
   Page S, 2012, ARCH PHYS MED REHAB, V93, P2373, DOI 10.1016/j.apmr.2012.06.017
   Pandyan A, 2003, CLIN REHABIL, V17, P88, DOI 10.1191/0269215503cr587oa
   Paternostro-sluga T, 2008, J REHABIL MED, V40, P665, DOI 10.2340/16501977-0235
   Peter O, 2011, INT J REHABIL RES, V34, P196, DOI 10.1097/MRR.0b013e328346e8ad
   Riddle D, 1987, PHYS THER, V67, P668, DOI 10.1093/ptj/67.5.668
   Sale P, 2012, STROKE RES TREAT, V2012, P0, DOI 10.1155/2012/820931
   Schweighofer N, 2012, AM J PHYS MED REHABIL, V91, P0, DOI 10.1097/PHM.0b013e31826bcd42
   Shah S, 1990, STROKE, V21, P241, DOI 10.1161/01.STR.21.2.241
   Wallace A, 2010, CLIN REHABIL, V24, P471, DOI 10.1177/0269215509358944
   Welmer A, 2012, AM J PHYS MED REHABI, V321, P29
   Woldag H, 2002, J NEUROL, V249, P518, DOI 10.1007/s004150200058
NR 32
TC 42
Z9 46
U1 1
U2 60
PU LIPPINCOTT WILLIAMS & WILKINS
PI PHILADELPHIA
PA TWO COMMERCE SQ, 2001 MARKET ST, PHILADELPHIA, PA 19103 USA
SN 0342-5282
EI 
J9 INT J REHABIL RES
PD SEP 15
PY 2014
VL 37
IS 3
BP 236
EP 242
DI 10.1097/MRR.0000000000000059
PG 7
WC Rehabilitation
SC Rehabilitation
GA AN6TP
UT WOS:000340731000007
PM 24769557
ER

PT J
AU Shiner, CT
   Byblow, WD
   Mcnulty, PA
AF Shiner, Christine
   Byblow, Winston
   Mcnulty, Penelope
TI Bilateral Priming Before Wii-based Movement Therapy Enhances Upper Limb Rehabilitation and Its Retention After Stroke: A Case-Controlled Study
SO NEUROREHABILITATION AND NEURAL REPAIR
LA English
DT Article
DE rehabilitation; cortical excitability; interhemispheric inhibition; upper limb; brain priming
ID transcranial magnetic stimulation; upper extremity function; noninvasive brain-stimulation; motor-function; corticomotor excitability; 6-minute walk; poststroke; recovery; reliability; individual
AB Background. Motor deficits after a stroke are thought to be compounded by the development of asymmetric interhemispheric inhibition. Bilateral priming was developed to rebalance this asymmetry and thus improve therapy efficacy. Objective. This study investigated the effect of bilateral priming before Wii-based Movement Therapy to improve rehabilitation after stroke. Methods. Ten patients who had suffered a stroke (age, 23-77 years; 3-123 months after stroke) underwent a 14-day program of Wii-based Movement Therapy for upper limb rehabilitation. Formal Wii-based Movement Therapy sessions were immediately preceded by 15 minutes of bilateral priming, whereby active flexion-extension of the less affected wrist drove mirror-symmetric passive movements of the more affected wrist through a custom device. Functional movement was assessed at weeks 0 (before therapy), 3 (after therapy), and 28 (follow-up) using the Wolf Motor Function Test (WMFT), upper limb Fugl-Meyer Assessment (FMA), upper limb range of motion, and Motor Activity Log (MAL). Case-matched controls were patients who had suffered a stroke who received Wii-based Movement Therapy but not bilateral priming. Results. Upper limb functional ability improved for both groups on all measures tested. Posttherapy improvement on the FMA for primed patients was twice that of the unprimed patients (37.3% vs 14.6%, respectively) and was significantly better maintained at 28 weeks (P = .02). Improvements on the WMFT and MAL were similar for both groups, but the pattern of change in range of motion was strikingly different. Conclusions. Bilateral priming before Wii-based Movement Therapy led to a greater magnitude and retention of improvement compared to control, especially measured with the FMA. These data suggest that bilateral priming can enhance the efficacy of Wii-based Movement Therapy, particularly for patients with low motor function after a stroke.
C1 [Shiner, Christine T.; McNulty, Penelope A.] Neurosci Res Australia, Sydney, NSW, Australia.
   [Shiner, Christine T.; McNulty, Penelope A.] Univ New S Wales, Sydney, NSW, Australia.
   [Byblow, Winston D.] Univ Auckland, Ctr Brain Res, Auckland 1, New Zealand.
RP McNulty, PA (通讯作者)，Neurosci Res Australia, Barker St, Randwick, NSW 2031, Australia.
EM p.mcnulty@neura.edu.au
FU National Health and Medical Research Council of Australia; New South Wales Office for Scientific and Medical Research of Australia
CR Ackerley S, 2010, STROKE, V41, P1568, DOI 10.1161/STROKEAHA.110.583278
   Berg K, 1992, CAN J PUBLIC HEALTH, V83, P0
   Bolognini N, 2009, J NEUROENG REHABIL, V6, P0, DOI 10.1186/1743-0003-6-8
   Byblow W, 2012, PLOS ONE, V7, P0, DOI 10.1371/journal.pone.0033882
   Calautti C, 2007, NEUROIMAGE, V34, P322, DOI 10.1016/j.neuroimage.2006.08.026
   Cauraugh J, 2005, PROG NEUROBIOL, V75, P309, DOI 10.1016/j.pneurobio.2005.04.001
   Coupar F, 2010, COCHRANE DB SYST REV, V14, P0
   De JL, 2012, PHYS THER, V92, P1027, DOI 10.2522/ptj.20110280
   Duque J, 2005, NEUROIMAGE, V28, P940, DOI 10.1016/j.neuroimage.2005.06.033
   Emara T, 2010, EUR J NEUROL, V17, P1203, DOI 10.1111/j.1468-1331.2010.03000.x
   Enright P, 1998, AM J RESP CRIT CARE, V158, P1384, DOI 10.1164/ajrccm.158.5.9710086
   Floel A, 2010, NEUROBIOL DIS, V37, P243, DOI 10.1016/j.nbd.2009.05.027
   Fuglmeyer A, 1975, SCAND J REHABIL MED, V7, P13
   Heck C, 1965, JOINT MOTION METHOD, V0, P0
   Holden M, 2005, CYBERPSYCHOL BEHAV, V8, P187, DOI 10.1089/cpb.2005.8.187
   Joubert J, 2008, STROKE, V39, P1920, DOI 10.1161/STROKEAHA.107.501643
   Kim Y, 2006, STROKE, V37, P1471, DOI 10.1161/01.STR.0000221233.55497.51
   Lin K, 2010, NEUROREHAB NEURAL RE, V24, P42, DOI 10.1177/1545968309345268
   Mathiowetz V, 1985, AM J OCCUP THER, V39, P386, DOI 10.5014/ajot.39.6.386
   Mcnulty P, 2013, INT J STROKE, V8, P18
   Mcnulty P, 2012, GAMES HEALTH J, V1, P384, DOI 10.1089/g4h.2012.0055
   Morris D, 2001, ARCH PHYS MED REHAB, V82, P750, DOI 10.1053/apmr.2001.23183
   Mouawad M, 2011, J REHABIL MED, V43, P527, DOI 10.2340/16501977-0816
   Murase N, 2004, ANN NEUROL, V55, P400, DOI 10.1002/ana.10848
   Nowak D, 2009, NEUROREHAB NEURAL RE, V23, P641, DOI 10.1177/1545968309336661
   Page S, 2002, CLIN REHABIL, V16, P55, DOI 10.1191/0269215502cr473oa
   Patrick E, 2006, CLIN REHABIL, V20, P173, DOI 10.1191/0269215506cr922oa
   Pereira S, 2012, TOP STROKE REHABIL, V19, P122, DOI 10.1310/tsr1902-122
   Pohl P, 2002, J REHABIL RES DEV, V39, P439
   Schlaug G, 2008, ARCH NEUROL-CHICAGO, V65, P1571, DOI 10.1001/archneur.65.12.1571
   Sterr A, 2006, COGN BEHAV NEUROL, V19, P48, DOI 10.1097/00146965-200603000-00006
   Stinear C, 2008, BRAIN, V131, P1381, DOI 10.1093/brain/awn051
   Stinear C, 2014, STROKE, V45, P205, DOI 10.1161/STROKEAHA.113.003537
   Stinear J, 2004, J CLIN NEUROPHYSIOL, V21, P124, DOI 10.1097/00004691-200403000-00008
   Stinear J, 2002, J PHYSIOL-LONDON, V543, P307, DOI 10.1113/jphysiol.2002.023986
   Stoykov M, 2010, AM J PHYS MED REHAB, V89, P873, DOI 10.1097/PHM.0b013e3181f1c31c
   Stoykov M, 2009, OCCUP THER INT, V16, P190, DOI 10.1002/oti.277
   Takeuchi N, 2009, J REHABIL MED, V41, P1049, DOI 10.2340/16501977-0454
   Taub E, 2006, STROKE, V37, P1045, DOI 10.1161/01.STR.0000206463.66461.97
   Taub E, 1993, ARCH PHYS MED REHAB, V74, P347
   Teasell R, 2005, CAN J NEUROL SCI, V32, P512, DOI 10.1017/S0317167100004534
   Thompson-butel A, 2012, NEUROREHAB NEURAL RE, V26, P754
   Trinh , 2013, SOC CARE NEURODISABI, V4, P114, DOI 10.1108/scn-04-2013-0018
   Tyson S, 2000, CLIN REHABIL, V14, P381, DOI 10.1191/0269215500cr331oa
   Uswatte G, 2005, STROKE, V36, P2493, DOI 10.1161/01.STR.0000185928.90848.2e
   Waller S, 2008, NEUROREHABILITATION, V23, P29
   Williams J, 2009, J REHABIL MED, V41, P305, DOI 10.2340/16501977-0356
   Wolf S, 2008, LANCET NEUROL, V7, P33, DOI 10.1016/S1474-4422(07)70294-6
   Wolf S, 2006, JAMA-J AM MED ASSOC, V296, P2095, DOI 10.1001/jama.296.17.2095
   Wu C, 2011, NEUROREHAB NEURAL RE, V25, P130, DOI 10.1177/1545968310380686
NR 50
TC 12
Z9 12
U1 0
U2 28
PU SAGE PUBLICATIONS INC
PI THOUSAND OAKS
PA 2455 TELLER RD, THOUSAND OAKS, CA 91320 USA
SN 1545-9683
EI 
J9 NEUROREHAB NEURAL RE
PD NOV-DEC 15
PY 2014
VL 28
IS 9
BP 828
EP 838
DI 10.1177/1545968314523679
PG 11
WC Clinical Neurology; Rehabilitation
SC Neurosciences & Neurology; Rehabilitation
GA AS1SF
UT WOS:000344060600002
PM 24627333
ER

PT J
AU Awad, LN
   Reisman, DS
   Wright, TR
   Roos, MA
   Binder-macleod, SA
AF Awad, Louis
   Reisman, Darcy
   Wright, Tamara
   Roos, Margaret
   Binder-macleod, Stuart
TI Maximum Walking Speed Is a Key Determinant of Long Distance Walking Function After Stroke
SO TOPICS IN STROKE REHABILITATION
LA English
DT Article
DE determinants; gait; hemiparetic walking; hemiparesis; stroke; rehabilitation; walking function; speed
ID balance confidence; muscle strength; gait; people; poststroke; individual; performance; capacity; scale; rehabilitation
AB Background: Walking dysfunctions persist following poststroke rehabilitation. A major limitation of current rehabilitation efforts is the inability to identify modifiable deficits that, when improved, will result in the recovery of walking function. Previous studies have relied on cross-sectional analyses to identify deficits to target during walking rehabilitation; however, these studies did not account for the influence of a key covariate - maximum walking speed. Objective: To determine the relationships between commonly studied poststroke variables and the long-distance walking function of individuals poststroke when controlling for maximum walking speed. Methods: Correlation analyses of cross-sectional data from 57 individuals more than 6 months poststroke measured the relationships between standing balance, walking balance, balance self-efficacy, lower extremity motor function, and maximum walking speed versus long-distance walking function. For a subgroup of subjects who completed training, the relationship between changes in maximum walking speed versus changes in long-distance walking function was assessed. Results: Each measurement of interest strongly correlated with long-distance walking function (rs from 0.448 to 0.900, all Ps <= .001); however, when controlling for maximum walking speed, none of the other measurements remained related to long-distance walking function. In contrast, when controlling for each of the other measurements, maximum walking speed remained highly related. Moreover, changes in maximum walking speed resulting from training were highly related to changes in long-distance walking function (r = .737, P <= .001). Conclusions: For individuals in the chronic phase of stroke recovery, improving maximum walking speed may be necessary to improve long-distance walking function.
C1 [Awad, Louis N.; Reisman, Darcy S.; Wright, Tamara R.; Roos, Margaret A.; Binder-Macleod, Stuart A.] Univ Delaware, Dept Phys Therapy, Newark, DE 19713 USA.
   [Awad, Louis N.; Reisman, Darcy S.; Binder-Macleod, Stuart A.] Univ Delaware, Grad Program Biomech & Movement Sci, Newark, DE 19713 USA.
   Univ Delaware, Delaware Clin & Translat Res ACCEL Program, Newark, DE 19713 USA.
RP Awad, LN (通讯作者)，Univ Delaware, Dept Phys Therapy, 540 South Coll Ave,Suite 120, Newark, DE 19713 USA.
EM louawad@udel.edu
FU National Institutes of Health [R01NR010786, T32HD007490, K01HD050582, U54GM104941, P30GM103333]; EUNICE KENNEDY SHRIVER NATIONAL INSTITUTE OF CHILD HEALTH & HUMAN DEVELOPMENT [T32HD007490] Funding Source: NIH RePORTER; EUNICE KENNEDY SHRIVER NATIONAL INSTITUTE OF CHILD HEALTH &HUMAN DEVELOPMENT [K01HD050582] Funding Source: NIH RePORTER; NATIONAL CENTER FOR RESEARCH RESOURCES [S10RR022396] Funding Source: NIH RePORTER; NATIONAL INSTITUTE OF GENERAL MEDICAL SCIENCES [U54GM104941, P30GM103333] Funding Source: NIH RePORTER; NATIONAL INSTITUTE OF NURSING RESEARCH [R01NR010786] Funding Source: NIH RePORTER
CR Awad L, 2013, ARCH PHYS MED REHABI, V0, P0
   Berg K, 1995, SCAND J REHABIL MED, V27, P27
   Bohannon RW, 1991, INT J REHABIL RES, V14, P246, DOI 10.1097/00004356-199109000-00010
   Bowden M, 2013, ARCH PHYS MED REHAB, V94, P856, DOI 10.1016/j.apmr.2012.11.032
   Carvalho C, 2008, J REHABIL MED, V40, P721, DOI 10.2340/16501977-0242
   Combs S, 2013, DISABIL REHABIL, V35, P860, DOI 10.3109/09638288.2012.717575
   Courbon A, 2006, AM J PHYS MED REHAB, V85, P436, DOI 10.1097/01.phm.0000214359.94735.c8
   Donovan K, 2008, CLIN REHABIL, V22, P556, DOI 10.1177/0269215507085378
   Dorsch S, 2012, ARCH PHYS MED REHAB, V93, P1072, DOI 10.1016/j.apmr.2012.01.005
   Eng J, 2002, STROKE, V33, P756, DOI 10.1161/hs0302.104195
   Fuglmeyer A, 1975, SCAND J REHABIL MED, V7, P13
   Fulk G, 2010, ARCH PHYS MED REHAB, V91, P1582, DOI 10.1016/j.apmr.2010.07.005
   Fulk GD, 2008, PHYSIOTHERAPY THEORY AND PRACTICE, V24, P195, DOI 10.1080/09593980701588284
   Gladstone D, 2002, NEUROREHAB NEURAL RE, V16, P232, DOI 10.1177/154596802401105171
   Kollen B, 2005, STROKE, V36, P2676, DOI 10.1161/01.STR.0000190839.29234.50
   Lamb S, 2003, STROKE, V34, P494, DOI 10.1161/01.STR.0000053444.00582.B7
   Macko R, 1997, STROKE, V28, P988, DOI 10.1161/01.STR.28.5.988
   Mayo N, 1999, DISABIL REHABIL, V21, P258
   Michael K, 2005, ARCH PHYS MED REHAB, V86, P1552, DOI 10.1016/j.apmr.2004.12.026
   Moriello C, 2011, J REHABIL RES DEV, V48, P267, DOI 10.1682/JRRD.2010.04.0066
   Mulroy S, 2010, PHYS THER, V90, P209, DOI 10.2522/ptj.20090141
   Ng S, 2012, ARCH PHYS MED REHAB, V93, P1046, DOI 10.1016/j.apmr.2011.12.016
   Ng S, 2011, DISABIL REHABIL, V33, P2291, DOI 10.3109/09638288.2011.568667
   Ng S, 2010, AM J PHYS MED REHAB, V89, P497, DOI 10.1097/PHM.0b013e3181d3e90a
   Pang M, 2007, PHYS THER, V87, P282, DOI 10.2522/ptj.20060142
   Patterson S, 2007, ARCH PHYS MED REHAB, V88, P115, DOI 10.1016/j.apmr.2006.10.025
   Perry J, 1995, STROKE, V26, P982, DOI 10.1161/01.STR.26.6.982
   Plummer P, 2007, NEUROREHAB NEURAL RE, V21, P137, DOI 10.1177/1545968306295559
   Pohl P, 2002, J REHABIL RES DEV, V39, P439
   Pohl P, 2004, NEUROREHAB NEURAL RE, V18, P30, DOI 10.1177/0888439003260494
   Powell L, 1995, J GERONTOL A-BIOL, V50, P0, DOI 10.1093/gerona/50A.1.M28
   Reisman D, 2009, NEUROREHAB NEURAL RE, V23, P529, DOI 10.1177/1545968308328732
   Salbach N, 2006, ARCH PHYS MED REHAB, V87, P1597, DOI 10.1016/j.apmr.2006.08.336
   Schmid A, 2012, ARCH PHYS MED REHAB, V93, P1101, DOI 10.1016/j.apmr.2012.01.020
   Sibley K, 2009, J NEUROENG REHABIL, V6, P0, DOI 10.1186/1743-0003-6-27
   Tilson J, 2010, PHYS THER, V90, P196, DOI 10.2522/ptj.20090079
   Vestling M, 2003, J REHABIL MED, V35, P127, DOI 10.1080/16501970310010475
   Wright T, 2012, AM PHYS THER ASS COM, V0, P0
   Wrisley D, 2004, PHYS THER, V84, P906, DOI 10.1093/ptj/84.10.906
NR 39
TC 15
Z9 17
U1 0
U2 10
PU THOMAS LAND PUBLISHERS, INC
PI ST LOUIS
PA 255 JEFFERSON RD, ST LOUIS, MO 63119-3627 USA
SN 1074-9357
EI 
J9 TOP STROKE REHABIL
PD NOV-DEC 15
PY 2014
VL 21
IS 6
BP 502
EP 509
DI 10.1310/tsr2106-502
PG 8
WC Rehabilitation
SC Rehabilitation
GA AU6RQ
UT WOS:000345730000007
PM 25467398
ER

PT J
AU Wu, Ching-yi
   Liing, Rong-jiuan
   Chen, Hsieh-ching
   Chen, Chia-ling
   Lin, Keh-chung
AF Wu, Ching-yi
   Liing, Rong-jiuan
   Chen, Hsieh-ching
   Chen, Chia-ling
   Lin, Keh-chung
TI Arm and Trunk Movement Kinematics During Seated Reaching Within and Beyond Arm's Length in People With Stroke: A Validity Study
SO PHYSICAL THERAPY
LA English
DT Article
ID upper-extremity function; motor function-test; constraint-induced therapy; upper-limb; sensorimotor impairment; task practice; recovery; performance; coordination; hemiparesis
AB Background. Kinematic analysis is commonly used to objectively measure upper extremity movement performance after stroke. However, the concurrent validity and predictive validity of arm-trunk kinematics during reaching within and beyond arm's length have not been studied. Objective. The aim of this study was to estimate the concurrent validity of kinematic measures before and after treatment and the predictive validity for reaching within and beyond arm's length after stroke. Design. This was a. secondary analysis study. Methods. Ninety-seven participants with stroke (mean age=55.9 years [SD=10.9]) received intensive treatment every weekday for 3 to 4 weeks. Kinematic reaching tasks and the Wolf Motor Function Test (WMFT) were used before and after treatment. The validity of the kinematic measures was estimated in relation to WMFT scores. Results. Of the 8 kinematic variables that were measured, index movement time before treatment (R-2=.227-.362) and trunk movement time and trunk displacement after treatment (R-2=.095-.346) had the strongest association with the WMFT at both reaching distances. Trunk movement time and trunk displacement before treatment explained 6.9% to 14.9% of the variance in the WMFT after treatment. Kinematic variables explained 6.9% to 49.3% and 9.4% to 38.7% of the variance in the WMFT during a task within arm's length and beyond arm's length, respectively. Limitations. The study has limited generalizability. Conclusions. Different kinematic variables may partially reflect motor function before and after treatment to a limited degree. Although the predictive validity was modest, trunk movement may be considered a prognostic determinant of motor function after treatment. A reaching task within arm's length may be a more suitable measure of kinematic performance for describing motor function than a reaching task beyond arm's length.
C1 [Wu, Ching-yi] Chang Gung Univ, Coll Med, Dept Occupat Therapy, Taoyuan, Taiwan.
   [Wu, Ching-yi] Chang Gung Univ, Coll Med, Grad Inst Behav Sci, Taoyuan, Taiwan.
   [Wu, Ching-yi] Chang Gung Univ, Healthy Ageing Res Ctr, Taoyuan, Taiwan.
   [Liing, Rong-jiuan; Lin, Keh-chung] Natl Taiwan Univ, Coll Med, Sch Occupat Therapy, Taipei 10764, Taiwan.
   [Chen, Hsieh-ching] Natl Taipei Univ Technol, Dept & Grad Inst Ind Engn & Management, Taipei 106, Taiwan.
   [Chen, Chia-ling] LinKou Chang Gung Mem Hosp, Dept Ind Engn & Rehabil, Taoyuan, Taiwan.
   [Lin, Keh-chung] Natl Taiwan Univ Hosp, Dept Phys Med & Rehabil, Div Occupat Therapy, Taipei 100, Taiwan.
RP Lin, KC (通讯作者)，Natl Taiwan Univ, Coll Med, Sch Occupat Therapy, Taipei 10764, Taiwan.
EM kehchunglin@ntu.edu.tw
FU National Health Research Institutes [NHRI-EX-102-9920PI, NHRI-EX-102-10010PI]; National Science Council [NSC-100-2314-B-002-008-MY3, NSC-99-2314-B-182-014-MY3]; Chang Gung Memorial Hospital, Taiwan [CMRPD1C0401]
CR Alt MM, 2012, NEUROREHAB NEURAL RE, V26, P1106, DOI 10.1177/1545968312448234
   Alt MM, 2011, NEUROREHAB NEURAL RE, V25, P71, DOI 10.1177/1545968310370748
   Archambault P, 1999, EXP BRAIN RES, V126, P55, DOI 10.1007/s002210050716
   Caimmi M, 2008, NEUROREHAB NEURAL RE, V22, P31, DOI 10.1177/1545968307302923
   Cirstea M, 2000, BRAIN, V123, P940, DOI 10.1093/brain/123.5.940
   Dejong S, 2012, NEUROREHAB NEURAL RE, V26, P362, DOI 10.1177/1545968311425926
   Edwards D, 2012, ARCH PHYS MED REHAB, V93, P660, DOI 10.1016/j.apmr.2011.10.005
   Feys H, 1998, STROKE, V29, P785, DOI 10.1161/01.STR.29.4.785
   Fitts P, 1954, J EXP PSYCHOL, V47, P381, DOI 10.1037/h0055392
   Fritz S, 2005, STROKE, V36, P1172, DOI 10.1161/01.STR.0000165922.96430.d0
   Hollerbach J, 1990, VISUAL COGNITION ACT, V2, P183
   Hosmer D, 2000, APPL LOGISTIC REGRES, V0, P0
   Kaminski T, 1995, EXP BRAIN RES, V106, P457
   Kaplan K, 2001, PSYCHOL TESTING PRIN, V0, P0
   Kitago T, 2013, NEUROREHAB NEURAL RE, V27, P99, DOI 10.1177/1545968312452631
   Lang C, 2006, ARCH PHYS MED REHAB, V87, P1605, DOI 10.1016/j.apmr.2006.09.003
   Levin M, 2002, EXP BRAIN RES, V143, P171, DOI 10.1007/s00221-001-0976-6
   Levin M, 2009, NEUROREHAB NEURAL RE, V23, P313, DOI 10.1177/1545968308328727
   Lin K, 2010, NEUROREHAB NEURAL RE, V24, P42, DOI 10.1177/1545968309345268
   Loewen S, 1990, STROKE, V21, P78, DOI 10.1161/01.STR.21.1.78
   Ma H, 2012, HUM MOVEMENT SCI, V31, P1340, DOI 10.1016/j.humov.2011.11.004
   Ma S, 1995, J NEUROPHYSIOL, V73, P2120, DOI 10.1152/jn.1995.73.5.2120
   Massie C, 2009, ARCH PHYS MED REHAB, V90, P571, DOI 10.1016/j.apmr.2008.09.574
   Massie C, 2011, REHABIL RES PRACT, V2011, P0, DOI 10.1155/2011/381978
   Mayo N, 1999, DISABIL REHABIL, V21, P258
   Mccrea P, 2002, DISABIL REHABIL, V24, P534, DOI 10.1080/09638280110115393
   Morris D, 2001, ARCH PHYS MED REHAB, V82, P750, DOI 10.1053/apmr.2001.23183
   Nakayama H, 1994, ARCH PHYS MED REHAB, V75, P394, DOI 10.1016/0003-9993(94)90161-9
   Olsen T, 1990, STROKE, V21, P247, DOI 10.1161/01.STR.21.2.247
   Reisman D, 2003, BRAIN, V126, P2510, DOI 10.1093/brain/awg246
   Robertson J, 2011, BRAIN RES, V1382, P137, DOI 10.1016/j.brainres.2011.01.043
   Roby-brami A, 2003, ACTA NEUROL SCAND, V107, P369, DOI 10.1034/j.1600-0404.2003.00021.x
   Schneiberg S, 2010, DEV MED CHILD NEUROL, V52, P0, DOI 10.1111/j.1469-8749.2010.03635.x
   Shumway-cook A, 2012, MOTOR CONTROL TRANSL, V0, P477
   Skidmore E, 2012, AM J PHYS MED REHAB, V91, P327, DOI 10.1097/PHM.0b013e318246607b
   Subramanian S, 2013, NEUROREHAB NEURAL RE, V27, P13, DOI 10.1177/1545968312449695
   Subramanian S, 2010, STROKE, V41, P2303, DOI 10.1161/STROKEAHA.110.593368
   Thielman G, 2004, ARCH PHYS MED REHAB, V85, P1613, DOI 10.1016/j.apmr.2004.01.028
   Van VP, 2009, PHYSIOTHERAPY, V95, P176, DOI 10.1016/j.physio.2009.03.004
   Wagner J, 2008, PHYS THER, V88, P652, DOI 10.2522/ptj.20070255
   Wagner J, 2007, PHYS THER, V87, P751, DOI 10.2522/ptj.20060135
   Wagner J, 2007, CLIN NEUROPHYSIOL, V118, P164, DOI 10.1016/j.clinph.2006.09.022
   Wagner J, 2006, NEUROREHAB NEURAL RE, V20, P406, DOI 10.1177/1545968306286957
   Wolf S, 2001, STROKE, V32, P1635, DOI 10.1161/01.STR.32.7.1635
   Woodbury M, 2009, NEUROREHAB NEURAL RE, V23, P78, DOI 10.1177/1545968308318836
   Wu C, 2007, ARCH PHYS MED REHAB, V88, P964, DOI 10.1016/j.apmr.2007.05.012
   Wu C, 2012, PHYS THER, V92, P1006, DOI 10.2522/ptj.20110282
   Wu C, 2011, NEUROREHAB NEURAL RE, V25, P130, DOI 10.1177/1545968310380686
   Zackowski K, 2004, BRAIN, V127, P1035, DOI 10.1093/brain/awh116
NR 49
TC 13
Z9 13
U1 0
U2 14
PU OXFORD UNIV PRESS INC
PI CARY
PA JOURNALS DEPT, 2001 EVANS RD, CARY, NC 27513 USA
SN 0031-9023
EI 
J9 PHYS THER
PD JUN 15
PY 2014
VL 94
IS 6
BP 845
EP 856
DI 10.2522/ptj.20130101
PG 12
WC Orthopedics; Rehabilitation
SC Orthopedics; Rehabilitation
GA AI2SD
UT WOS:000336707500010
PM 24481598
ER

PT J
AU Immink, MA
   Hillier, Susan
   Petkov, John
AF Immink, Maarten
   Hillier, Susan
   Petkov, John
TI Randomized Controlled Trial of Yoga for Chronic Poststroke Hemiparesis: Motor Function, Mental Health, and Quality of Life Outcomes
SO TOPICS IN STROKE REHABILITATION
LA English
DT Article
DE disability; meditation; mental health; rehabilitation; stroke; yoga
ID berg balance scale; hatha-yoga; walk test; go test; stroke; depression; anxiety; people; rehabilitation; exercise
AB Purpose: To assess the efficacy of yoga for motor function, mental health, and quality of life outcomes in persons with chronic poststroke hemiparesis. Method: Twenty-two individuals participated in a randomized controlled trial involving assessment of task-orientated function, balance, mobility, depression, anxiety, and quality of life domains before and after either a 10-week yoga intervention (n = 11) or no treatment (n = 11). Results: The yoga intervention did not result in any significant improvements in objective motor function measures, however there was a significant improvement in quality of life associated with perceived motor function (P = .0001) and improvements in perceived recovery approached significance (P = .072). Memory-related quality of life scores significantly improved after yoga intervention (P = .022), and those participating in the intervention exhibited clinically relevant decreases in state and trait anxiety. Conclusions: Preliminary results offer promise for yoga as an intervention to address mental health and quality of life in persons with stroke-related activity limitations. There is a need to more rigorously evaluate these yoga benefits with a larger randomized controlled trial, which, based on this preliminary trial, is feasible.
C1 [Immink, Maarten A.; Petkov, John] Univ S Australia, Sch Hlth Sci, Adelaide, SA 5001, Australia.
   [Hillier, Susan] Univ S Australia, Sch Hlth Sci, Int Ctr Allied Hlth Evidence, Adelaide, SA 5001, Australia.
RP Immink, MA (通讯作者)，Univ S Australia, Sch Hlth Sci, GPO Box 2471, Adelaide, SA 5001, Australia.
EM maarten.immink@unisa.edu.au
FU National Stroke Foundation (Australia); International Yoga Fellowship Movement and Satyananda Yoga Australia
CR Almeida O, 1999, INT J GERIATR PSYCH, V14, P858, DOI 10.1002/(SICI)1099-1166(199910)14:10<858::AID-GPS35>3.0.CO;2-8
   [anonymous] , 2012, HEM INT, V0, P0
   Barker-collo S, 2007, ARCH CLIN NEUROPSYCH, V22, P519, DOI 10.1016/j.acn.2007.03.002
   Barnes PM, 2008, NATL HEALTH STAT REPORT, V0, P1
   Bastille J, 2004, PHYS THER, V84, P33, DOI 10.1093/ptj/84.1.33
   Berg K, 1995, SCAND J REHABIL MED, V27, P27
   Bolbecker A, 2011, PLOS ONE, V6, P0, DOI 10.1371/journal.pone.0019824
   Broderick J, 1998, STROKE, V29, P415, DOI 10.1161/01.STR.29.2.415
   Brown K, 2003, J PERS SOC PSYCHOL, V84, P822, DOI 10.1037/0022-3514.84.4.822
   Cahn B, 2006, PSYCHOL BULL, V132, P180, DOI 10.1037/0033-2909.132.2.180
   Carod-artal F, 2009, CEREBROVASC DIS, V28, P157, DOI 10.1159/000226114
   Carr J, 1985, PHYS THER, V65, P175, DOI 10.1093/ptj/65.2.175
   Carson A, 2000, LANCET, V356, P122, DOI 10.1016/S0140-6736(00)02448-X
   Chan W, 2012, ALTERN THER HEALTH M, V18, P34
   Croarkin E, 2004, PHYS THER, V84, P62, DOI 10.1093/ptj/84.1.62
   Duncan P, 2003, ARCH PHYS MED REHAB, V84, P950, DOI 10.1016/S0003-9993(03)00035-2
   English C, 2006, CLIN REHABIL, V20, P52, DOI 10.1191/0269215506cr877oa
   Evans S, 2009, J COMPLEMENTARY INTE, V6, P1, DOI 10.2202/1553-3840.1183
   Field T, 2011, COMPLEMENT THER CLIN PRACT, V17, P1, DOI 10.1016/j.ctcp.2010.09.007
   Fisher P, 1999, PSYCHOL MED, V29, P1425, DOI 10.1017/S0033291799001336
   Garrett R, 2011, DISABIL REHABIL, V33, P2404, DOI 10.3109/09638288.2011.573058
   Gibbons R, 1988, PSYCHOPHARMACOL BULL, V24, P438
   Hackett M, 2005, STROKE, V36, P2296, DOI 10.1161/01.STR.0000183622.75135.a4
   Hiengkaew V, 2012, ARCH PHYS MED REHAB, V93, P1201, DOI 10.1016/j.apmr.2012.01.014
   Hodgins H, 2010, CONSCIOUS COGN, V19, P872, DOI 10.1016/j.concog.2010.04.002
   Khalsa S, 2007, PRINCIPLES PRACTICE, V0, P0
   Khalsa S, 2013, INDIAN J PSYCHIAT, V55, P0
   Knight R, 1983, BRIT J CLIN PSYCHOL, V22, P245, DOI 10.1111/j.2044-8260.1983.tb00610.x
   Kosak M, 2005, J REHABIL RES DEV, V42, P103, DOI 10.1682/JRRD.2003.11.0171
   Lazaridou A, 2013, EVID-BASED COMPL ALT, V2013, P0, DOI 10.1155/2013/357108
   Lin K, 2010, NEUROREHAB NEURAL RE, V24, P486, DOI 10.1177/1545968309356295
   Lydiard R, 2003, J CLIN PSYCHIAT, V64, P21
   Lynton H, 2007, TOP STROKE REHABIL, V14, P1, DOI 10.1310/tsr1404-1
   Macko R, 2008, J REHABIL RES DEV, V45, P323, DOI 10.1682/JRRD.2007.02.0025
   Maeda N, 2009, J INT MED RES, V37, P697, DOI 10.1177/147323000903700313
   Manocha R, 2000, AUST FAM PHYSICIAN, V29, P1135
   Metz G, 2007, REV NEUROSCIENCE, V18, P209
   Newcombe S, 2009, RELIG COMPASS, V3, P986, DOI 10.1111/j.1749-8171.2009.00171.x
   Ottenbacher K, 1980, AM J OCCUP THER, V34, P268, DOI 10.5014/ajot.34.4.268
   Page S, 2005, ARCH PHYS MED REHAB, V86, P399, DOI 10.1016/j.apmr.2004.10.002
   Page S, 2012, ARCH PHYS MED REHAB, V93, P1395, DOI 10.1016/j.apmr.2012.03.005
   Patel N, 2012, J ALTERN COMPLEM MED, V18, P902, DOI 10.1089/acm.2011.0473
   Perera S, 2006, J AM GERIATR SOC, V54, P743, DOI 10.1111/j.1532-5415.2006.00701.x
   Pilkington K, 2005, J AFFECT DISORDERS, V89, P13, DOI 10.1016/j.jad.2005.08.013
   Raub J, 2002, J ALTERN COMPLEM MED, V8, P797, DOI 10.1089/10755530260511810
   Reed M, 2010, CLIN REHABIL, V24, P16, DOI 10.1177/0269215509347433
   Riley D, 2004, ALTERN THER HEALTH M, V10, P20
   Saraswati S, 2008, ASANA PRANAYAMA MUDR, V0, P0
   Saraswati S, 2001, YOGA NIDRA, V0, P0
   Schell FJ, 1994, INT J PSYCHOSOM, V41, P46
   Schmid A, 2012, STROKE, V43, P2402, DOI 10.1161/STROKEAHA.112.658211
   Shelov D, 2009, BEHAV COGN PSYCHOTH, V37, P595, DOI 10.1017/S1352465809990361
   Smith C, 2007, COMPLEMENT THER MED, V15, P77, DOI 10.1016/j.ctim.2006.05.001
   Spielberger C, 1983, MANUAL STATE TRAIT A, V0, P0
   Steffen T, 2002, PHYS THER, V82, P128, DOI 10.1093/ptj/82.2.128
   Streeter C, 2007, J ALTERN COMPLEM MED, V13, P419, DOI 10.1089/acm.2007.6338
   Sturm J, 2004, STROKE, V35, P2340, DOI 10.1161/01.STR.0000141977.18520.3b
   Subramanya P, 2009, BIOPSYCHOSOC MED, V3, P0, DOI 10.1186/1751-0759-3-8
   Uebelacker L, 2010, J PSYCHIATR PRACT, V16, P22, DOI 10.1097/01.pra.0000367775.88388.96
   *worldhealthorganization , 2003, WORLD HLTH REP 2003, V0, P0
   Yesavage J, 1983, J PSYCHIATR RES, V17, P37, DOI 10.1016/0022-3956(82)90033-4
   Yoshihara K, 2011, BIOPSYCHOSOC MED, V5, P0, DOI 10.1186/1751-0759-5-6
   Zeidan F, 2010, CONSCIOUS COGN, V19, P597, DOI 10.1016/j.concog.2010.03.014
NR 63
TC 42
Z9 44
U1 2
U2 37
PU TAYLOR & FRANCIS LTD
PI ABINGDON
PA 2-4 PARK SQUARE, MILTON PARK, ABINGDON OR14 4RN, OXON, ENGLAND
SN 1074-9357
EI 
J9 TOP STROKE REHABIL
PD MAY-JUN 15
PY 2014
VL 21
IS 3
BP 256
EP 271
DI 10.1310/tsr2103-256
PG 16
WC Rehabilitation
SC Rehabilitation
GA AK1MQ
UT WOS:000338179600009
PM 24985393
ER

PT J
AU Hays, SA
   Khodaparast, Navid
   Ruiz, Andrea
   Sloan, AM
   Hulsey, DR
   Rennaker, RL
   Kilgard, MP
AF Hays, Seth
   Khodaparast, Navid
   Ruiz, Andrea
   Sloan, Andrew
   Hulsey, Daniel
   Rennaker, Robert, II
   Kilgard, Michael
TI The timing and amount of vagus nerve stimulation during rehabilitative training affect poststroke recovery of forelimb strength
SO NEUROREPORT
LA English
DT Article
DE forelimb; recovery; rehabilitation; rehabilitative training; strength; stroke; vagus nerve stimulation; weakness
ID plasticity; stroke; contribute; rat
AB Loss of upper arm strength after stroke is a leading cause of disability. Strategies that can enhance the benefits of rehabilitative training could improve motor function after stroke. Recent studies in a rat model of ischemic stroke have demonstrated that vagus nerve stimulation (VNS) paired with rehabilitative training substantially improves recovery of forelimb strength compared with extensive rehabilitative training without VNS. Here we report that the timing and amount of stimulation affect the degree of forelimb strength recovery. Similar amounts of Delayed VNS delivered 2 h after daily rehabilitative training sessions resulted in significantly less improvement compared with that on delivery of VNS that is paired with identical rehabilitative training. Significantly less recovery also occurred when several-fold more VNS was delivered during rehabilitative training. Both delayed and additional VNS confer moderately improved recovery compared with extensive rehabilitative training without VNS, but fail to enhance recovery to the same degree as VNS that is timed to occur with successful movements. These findings confirm that VNS paired with rehabilitative training holds promise for restoring forelimb strength poststroke and indicate that both the timing and the amount of VNS should be optimized to maximize therapeutic benefits. (C) 2014 Wolters Kluwer Health vertical bar Lippincott Williams & Wilkins.
C1 [Hays, Seth A.; Khodaparast, Navid; Ruiz, Andrea; Sloan, Andrew M.; Hulsey, Daniel R.; Rennaker, Robert L., II; Kilgard, Michael P.] Univ Texas Dallas, Sch Behav Brain Sci, Dept Neurosci, Richardson, TX 75080 USA.
   [Hays, Seth A.; Khodaparast, Navid; Ruiz, Andrea; Sloan, Andrew M.; Hulsey, Daniel R.; Rennaker, Robert L., II; Kilgard, Michael P.] Univ Texas Dallas, Texas Biomed Device Ctr, Richardson, TX 75080 USA.
   [Rennaker, Robert L., II] Univ Texas Dallas, Dept Bioengn, Erik Jonsson Sch Engn & Comp Sci, Richardson, TX 75080 USA.
RP Hays, SA (通讯作者)，Univ Texas Dallas, Sch Behav Brain Sci, 800 West Campbell Rd,GR41, Richardson, TX 75080 USA.
EM sxh129730@utdallas.edu
FU Michael J. Fox Foundation; US National Institute for Deafness and Other Communicative Disorders; Texas Biomedical Device Center; Vulintus; NATIONAL INSTITUTE OF NEUROLOGICAL DISORDERS AND STROKE [R43NS084566] Funding Source: NIH RePORTER; NATIONAL INSTITUTE ON DEAFNESS AND OTHER COMMUNICATION DISORDERS [R01DC010433] Funding Source: NIH RePORTER
CR Allred R, 2010, BEHAV NEUROSCI, V124, P124, DOI 10.1037/a0018457
   Canning C, 2004, CLIN REHABIL, V18, P300, DOI 10.1191/0269215504cr715oa
   Clark K, 1995, NEUROBIOL LEARN MEM, V63, P213, DOI 10.1006/nlme.1995.1024
   De RD, 2013, NEUROMODULA IN PRESS, V0, P0
   Edwardson M, 2013, EXP BRAIN RES, V224, P335, DOI 10.1007/s00221-012-3315-1
   Engineer N, 2011, NATURE, V470, P101, DOI 10.1038/nature09656
   Gainetdinov R, 2004, ANNU REV NEUROSCI, V27, P107, DOI 10.1146/annurev.neuro.27.070203.144206
   Hays S, 2013, PROG BRAIN RES, V207, P275, DOI 10.1016/B978-0-444-63327-9.00010-2
   Hays S, 2013, J NEUROSCI METH, V214, P52, DOI 10.1016/j.jneumeth.2012.12.022
   Hays S, 2013, J NEUROSCI METH, V212, P329, DOI 10.1016/j.jneumeth.2012.11.007
   Henry T, 2002, NEUROLOGY, V59, P0, DOI 10.1212/WNL.59.6_suppl_4.S3
   Kasamatsu T, 1985, NEUROSCIENCE RESEARCH, V2, P365, DOI 10.1016/0168-0102(85)90047-1
   Khodaparast N, 2013, NEUROBIOL DIS, V60, P80, DOI 10.1016/j.nbd.2013.08.002
   Kilgard M, 2012, TRENDS NEUROSCI, V35, P715, DOI 10.1016/j.tins.2012.09.002
   Kilgard M, 2001, J NEUROPHYSIOL, V86, P326, DOI 10.1152/jn.2001.86.1.326
   Kleim J, 2008, J SPEECH LANG HEAR R, V51, P0, DOI 10.1044/1092-4388(2008/018)
   Mcgaugh J, 2009, PSYCHOPHARMACOLOGY, V202, P3, DOI 10.1007/s00213-008-1285-6
   Nudo RJ, 2006, NEURORX, V3, P420
   Nudo R, 1999, REV NEUROL, V155, P713
   Pena D, 2013, BIOL PSYCHIAT, V73, P1071, DOI 10.1016/j.biopsych.2012.10.021
   Ploughman M, 2009, STROKE, V40, P1490, DOI 10.1161/STROKEAHA.108.531806
   Porter B, 2012, CEREB CORTEX, V22, P2365, DOI 10.1093/cercor/bhr316
   Schachter S, 1998, EPILEPSIA, V39, P677, DOI 10.1111/j.1528-1157.1998.tb01151.x
   Sivenius J, 1985, STROKE, V16, P928, DOI 10.1161/01.STR.16.6.928
NR 24
TC 56
Z9 57
U1 2
U2 13
PU LIPPINCOTT WILLIAMS & WILKINS
PI PHILADELPHIA
PA TWO COMMERCE SQ, 2001 MARKET ST, PHILADELPHIA, PA 19103 USA
SN 0959-4965
EI 
J9 NEUROREPORT
PD JUN 18
PY 2014
VL 25
IS 9
BP 676
EP 682
DI 10.1097/WNR.0000000000000154
PG 7
WC Neurosciences
SC Neurosciences & Neurology
GA AJ5MS
UT WOS:000337728200008
PM 24818637
ER

PT J
AU Wang, Caihong
   Qin, Wen
   Zhang, Jing
   Tian, Tian
   Li, Ying
   Meng, Liangliang
   Zhang, Xuejun
   Yu, Chunshui
AF Wang, Caihong
   Qin, Wen
   Zhang, Jing
   Tian, Tian
   Li, Ying
   Meng, Liangliang
   Zhang, Xuejun
   Yu, Chunshui
TI Altered functional organization within and between resting-state networks in chronic subcortical infarction
SO JOURNAL OF CEREBRAL BLOOD FLOW AND METABOLISM
LA English
DT Article
DE brain network; fMRI; functional connectivity; independent component analysis; stroke
ID motor recovery; connectivity; stroke; dysfunction; fmri; reorganization; performance; attention; aphasia; cortex
AB This study aimed to investigate the changes in functional connectivity (FC) within each resting-state network (RSN) and between RSNs in subcortical stroke patients who were well recovered in global motor function. Eleven meaningful RSNs were identified via functional magnetic resonance imaging data from 25 subcortical stroke patients and 22 normal controls using independent component analysis. Compared with normal controls, stroke patients exhibited increased intranetwork FC in the sensorimotor (SMN), visual (VN), auditory (AN), dorsal attention (DAN), and default mode (DMN) networks; they also exhibited decreased intranetwork FC in the frontoparietal network (FPN) and anterior DMN. Stroke patients displayed a shift from no FC in controls to negative internetwork FC between the VN and AN as well as between the VN and SMN. Stroke patients also exhibited weakened positive (anterior and posterior DMN; posterior DMN and right FPN) or negative (AN and right FPN; posterior DMN and dorsal SMN) internetwork FC when compared with normal controls. We suggest that subcortical stroke may induce connectivity changes in multiple functional networks, affecting not only the intranetwork FC within RSNs but also the internetwork FC between these RSNs.
C1 [Wang, Caihong; Qin, Wen; Zhang, Jing; Tian, Tian; Li, Ying; Meng, Liangliang; Yu, Chunshui] Tianjin Med Univ Gen Hosp, Dept Radiol, Tianjin 300052, Peoples R China.
   [Wang, Caihong; Qin, Wen; Zhang, Jing; Tian, Tian; Li, Ying; Meng, Liangliang; Yu, Chunshui] Tianjin Med Univ Gen Hosp, Tianjin Key Lab Funct Imaging, Tianjin 300052, Peoples R China.
   [Zhang, Xuejun; Yu, Chunshui] Tianjin Med Univ, Sch Med Imaging, Tianjin, Peoples R China.
RP Yu, CS (通讯作者)，Tianjin Med Univ Gen Hosp, Dept Radiol, Tianjin 300052, Peoples R China.
EM chunshuiyu@tijmu.edu.cn
FU National Basic Research Program of China (973 program) [2011CB707804]; Natural Science Foundation of China [91332113, 81271551, 81271564]; Natural Science Foundation of Tianjin [12JCZDJC23800]
CR Alexander G, 1986, ANNU REV NEUROSCI, V9, P357, DOI 10.1146/annurev.ne.09.030186.002041
   Anderson B, 2002, LEARN MEMORY, V9, P1, DOI 10.1101/lm.43402
   Bullmore E, 2009, NAT REV NEUROSCI, V10, P186, DOI 10.1038/nrn2575
   Calautti C, 2001, STROKE, V32, P2534, DOI 10.1161/hs1101.097401
   Carter A, 2012, NEUROREHAB NEURAL RE, V26, P7, DOI 10.1177/1545968311411054
   Carter A, 2010, ANN NEUROL, V67, P365, DOI 10.1002/ana.21905
   Choi J, 2007, J NUCL MED, V48, P194
   Crofts J, 2011, NEUROIMAGE, V54, P161, DOI 10.1016/j.neuroimage.2010.08.032
   De BX, 2005, STROKE, V36, P1467, DOI 10.1161/01.STR.0000169947.08972.4f
   Fazekas F, 1987, AM J ROENTGENOL, V149, P351, DOI 10.2214/ajr.149.2.351
   Gitelman D, 2003, BRIT MED BULL, V65, P21, DOI 10.1093/bmb/65.1.21
   Golestani A, 2013, NEUROREHAB NEURAL RE, V27, P153, DOI 10.1177/1545968312457827
   Gottesman R, 2010, LANCET NEUROL, V9, P895, DOI 10.1016/S1474-4422(10)70164-2
   Jafri M, 2008, NEUROIMAGE, V39, P1666, DOI 10.1016/j.neuroimage.2007.11.001
   Johansen-berg H, 2002, BRAIN, V125, P2731, DOI 10.1093/brain/awf282
   Kanagasabapathi T, 2012, J NEURAL ENG, V9, P0, DOI 10.1088/1741-2560/9/3/036010
   Knaus T, 2007, CORTEX, V43, P499, DOI 10.1016/S0010-9452(08)70244-2
   Kwakkel G, 2006, STROKE, V37, P2348, DOI 10.1161/01.STR.0000238594.91938.1e
   Lassalle-lagadec S, 2012, RADIOLOGY, V264, P218, DOI 10.1148/radiol.12111718
   Loubinoux I, 2003, NEUROIMAGE, V20, P2166, DOI 10.1016/j.neuroimage.2003.08.017
   Nomura E, 2010, P NATL ACAD SCI USA, V107, P12017, DOI 10.1073/pnas.1002431107
   Ovadia-caro S, 2013, J CEREBR BLOOD F MET, V33, P1279, DOI 10.1038/jcbfm.2013.80
   Park C, 2011, STROKE, V42, P1357, DOI 10.1161/STROKEAHA.110.596155
   Parker R, 2007, BEHAV THER, V38, P95, DOI 10.1016/j.beth.2006.05.002
   Power J, 2011, NEURON, V72, P665, DOI 10.1016/j.neuron.2011.09.006
   Ptak R, 2010, J NEUROSCI, V30, P12557, DOI 10.1523/JNEUROSCI.2722-10.2010
   Schaechter J, 2006, BRAIN, V129, P2722, DOI 10.1093/brain/awl214
   Smith S, 2009, P NATL ACAD SCI USA, V106, P13040, DOI 10.1073/pnas.0905267106
   Song J, 2013, PLOS ONE, V8, P0, DOI 10.1371/journal.pone.0063727
   Stebbins G, 2008, STROKE, V39, P785, DOI 10.1161/STROKEAHA.107.507392
   Tuladhar A, 2013, PLOS ONE, V8, P0, DOI 10.1371/journal.pone.0066556
   Van DVV, 2004, HUM BRAIN MAPP, V22, P165, DOI 10.1002/hbm.20022
   Van MM, 2010, J CEREBR BLOOD F MET, V30, P1707, DOI 10.1038/jcbfm.2010.124
   Van MM, 2010, J NEUROSCI, V30, P3964, DOI 10.1523/JNEUROSCI.5709-09.2010
   Vincent J, 2008, J NEUROPHYSIOL, V100, P3328, DOI 10.1152/jn.90355.2008
   Wang L, 2010, BRAIN, V133, P1224, DOI 10.1093/brain/awq043
   Whitfield-gabrieli S, 2011, NEUROIMAGE, V55, P225, DOI 10.1016/j.neuroimage.2010.11.048
   Yan C, 2010, FRONT SYST NEUROSCI, V4, P0, DOI 10.3389/fnsys.2010.00013
   Yu C, 2009, NEUROIMAGE, V47, P451, DOI 10.1016/j.neuroimage.2009.04.066
   Zhang H, 2010, NEUROIMAGE, V51, P1414, DOI 10.1016/j.neuroimage.2010.03.039
NR 40
TC 65
Z9 70
U1 1
U2 24
PU SAGE PUBLICATIONS INC
PI THOUSAND OAKS
PA 2455 TELLER RD, THOUSAND OAKS, CA 91320 USA
SN 0271-678X
EI 
J9 J CEREBR BLOOD F MET
PD APR 15
PY 2014
VL 34
IS 4
BP 597
EP 605
DI 10.1038/jcbfm.2013.238
PG 9
WC Endocrinology & Metabolism; Hematology; Neurosciences
SC Endocrinology & Metabolism; Hematology; Neurosciences & Neurology
GA AE2AE
UT WOS:000333774900007
PM 24398939
ER

PT J
AU Toda, Takuya
   Ishida, Kazuto
   Kiyama, Hiroshi
   Yamashita, Toshihide
   Lee, Sachiko
AF Toda, Takuya
   Ishida, Kazuto
   Kiyama, Hiroshi
   Yamashita, Toshihide
   Lee, Sachiko
TI Down-Regulation of KCC2 Expression and Phosphorylation in Motoneurons, and Increases the Number of in Primary Afferent Projections to Motoneurons in Mice with Post-Stroke Spasticity
SO PLOS ONE
LA English
DT Article
ID spinal-cord-injury; vesicular glutamate transporter; chloride cotransporter kcc2; dorsal-root ganglia; stroke survivor; neuropathic pain; rat; depression; inhibition; activation
AB Spasticity obstructs motor function recovery post-stroke, and has been reported to occur in spinal cord injury and electrophysiological studies. The purpose of the present study was to assess spinal cord circuit spasticity in post-stroke mice. At 3, 7, 21, and 42 d after photothrombotic ischemic cortical injury in C57BL/6J mice, we observed decreased rate-dependent depression (RDD) of the Hoffmann reflex (H reflex) in the affected forelimb of mice compared with the limbs of sham mice and the non-affected forelimb. This finding suggests a hyper-excitable stretch reflex in the affected forelimb. We then performed immunohistochemical and western blot analyses to examine the expression of the potassium-chloride cotransporter 2 (KCC2) and phosphorylation of the KCC2 serine residue, 940 (S940), since this is the main chloride extruder that affects neuronal excitability. We also performed immunohistochemical analyses on the number of vesicular glutamate transporter 1 (vGluT1)-positive boutons to count the number of la afferent fibers that connect to motoneurons. Western bolts revealed that, compared with sham mice, experimental mice had significantly reduced KCC2 expression at 7 d post-stroke, and dephosphorylated S940 at 3 and 7 d post-stroke in motoneuron plasma membranes. We also observed a lower density of KCC2-positive areas in the plasma membrane of motoneurons at 3 and 7 d post-stroke. However, western blot and immunohistochemical analyses revealed that there were no differences between groups 21 and 42 d post-stroke, respectively. In addition, at 7 and 42 d post-stroke, experimental mice exhibited a significant increase in vGluT1 boutons compared with sham mice. Our findings suggest that both the down-regulation of KCC2 and increases in la afferent fibers are involved in post-stroke spasticity.
C1 [Toda, Takuya; Ishida, Kazuto; Lee, Sachiko] Nagoya Univ, Grad Sch Med, Dept Phys & Occupat Therapy, Nagoya, Aichi 4648601, Japan.
   [Kiyama, Hiroshi] Nagoya Univ, Grad Sch Med, Dept Funct Anat & Neurosci, Nagoya, Aichi 4648601, Japan.
   [Yamashita, Toshihide] Osaka Univ, Grad Sch Med, Dept Mol Neurosci, Osaka, Japan.
RP Lee, S (通讯作者)，Nagoya Univ, Grad Sch Med, Dept Phys & Occupat Therapy, Nagoya, Aichi 4648601, Japan.
EM lee@met.nagoya-u.ac.jp
FU JSPS KAKENHI [23700598]; Hayashi Memorial Foundation for Female Nature Scientists; Grants-in-Aid for Scientific Research [25750201] Funding Source: KAKEN
CR Alvarez F, 2004, J COMP NEUROL, V472, P257, DOI 10.1002/cne.20012
   Alvarez F, 2011, J NEUROPHYSIOL, V106, P2450, DOI 10.1152/jn.01095.2010
   Bennett D, 2004, J NEUROPHYSIOL, V91, P2247, DOI 10.1152/jn.00946.2003
   Blaesse P, 2006, J NEUROSCI, V26, P10407, DOI 10.1523/JNEUROSCI.3257-06.2006
   Blaesse P, 2009, NEURON, V61, P820, DOI 10.1016/j.neuron.2009.03.003
   Bos R, 2013, P NATL ACAD SCI USA, V110, P348, DOI 10.1073/pnas.1213680110
   Boulenguez P, 2010, NAT MED, V16, P302, DOI 10.1038/nm.2107
   Chamma I, 2012, FRONT CELL NEUROSCI, V6, P0, DOI 10.3389/fncel.2012.00005
   Chen C, 2002, NEURON, V33, P779, DOI 10.1016/S0896-6273(02)00611-6
   Coull J, 2003, NATURE, V424, P938, DOI 10.1038/nature01868
   Crone C, 2003, BRAIN, V126, P495, DOI 10.1093/brain/awg036
   Delpire E, 2010, J PHYSIOL-LONDON, V588, P3365, DOI 10.1113/jphysiol.2010.190769
   Delwaide P, 1988, J NEUROL NEUROSUR PS, V51, P1546, DOI 10.1136/jnnp.51.12.1546
   Du BA, 2012, NEUROSCIENCE, V227, P67, DOI 10.1016/j.neuroscience.2012.09.037
   Faist M, 1994, BRAIN, V117, P1449, DOI 10.1093/brain/117.6.1449
   Foster K, 2004, NEURON, V43, P119, DOI 10.1016/j.neuron.2004.06.022
   Fuchs A, 2010, J NEUROPATH EXP NEUR, V69, P1057, DOI 10.1097/NEN.0b013e3181f4dcef
   Fulton JF, 1934, RES PUBL ASS NERV ME, V13, P158
   Higashi T, 2001, ARCH PHYS MED REHAB, V82, P1604, DOI 10.1053/apmr.2001.25081
   Hosoido T, 2011, NEUROSCI LETT, V505, P263, DOI 10.1016/j.neulet.2011.10.035
   Hubner C, 2001, NEURON, V30, P515, DOI 10.1016/S0896-6273(01)00297-5
   Jaenisch N, 2010, STROKE, V41, P0, DOI 10.1161/STROKEAHA.109.570424
   Kahle K, 2013, TRENDS NEUROSCI, V36, P726, DOI 10.1016/j.tins.2013.08.006
   Khirug S, 2010, J NEUROSCI, V30, P12028, DOI 10.1523/JNEUROSCI.3154-10.2010
   Lamy J, 2009, BRAIN, V132, P734, DOI 10.1093/brain/awn310
   Lee H, 2011, NAT NEUROSCI, V0, P0
   Lee H, 2007, J BIOL CHEM, V282, P29777, DOI 10.1074/jbc.M705053200
   Lee S, 2014, CELL DEATH DIS, V5, P0, DOI 10.1038/cddis.2013.544
   Li H, 2007, NEURON, V56, P1019, DOI 10.1016/j.neuron.2007.10.039
   Li Y, 2004, J NEUROPHYSIOL, V91, P767, DOI 10.1152/jn.00788.2003
   Malet M, 2013, NEUROSCIENCE, V248, P95, DOI 10.1016/j.neuroscience.2013.05.044
   Mazzocchio R, 1997, BRAIN, V120, P991, DOI 10.1093/brain/120.6.991
   Mcpherson J, 2008, J NEUROPHYSIOL, V100, P3236, DOI 10.1152/jn.90563.2008
   Mottram C, 2010, J NEUROPHYSIOL, V104, P3168, DOI 10.1152/jn.00463.2010
   Mottram C, 2009, J NEUROPHYSIOL, V102, P2026, DOI 10.1152/jn.00151.2009
   Murray K, 2010, NAT MED, V16, P694, DOI 10.1038/nm.2160
   Navarro X, 2009, INT REV NEUROBIOL, V87, P105, DOI 10.1016/S0074-7742(09)87006-2
   Nielsen J, 2007, ACTA PHYSIOL, V189, P171, DOI 10.1111/j.1748-1716.2006.01652.x
   Oliveira A, 2003, SYNAPSE, V50, P117, DOI 10.1002/syn.10249
   Pizzi A, 2005, ARCH PHYS MED REHAB, V86, P410, DOI 10.1016/j.apmr.2004.10.022
   Puskarjov M, 2012, J NEUROSCI, V32, P11356, DOI 10.1523/JNEUROSCI.6265-11.2012
   Sakaba T, 2001, J NEUROSCI, V21, P462, DOI 10.1523/JNEUROSCI.21-02-00462.2001
   Sheean G, 2002, EUR J NEUROL, V9, P3, DOI 10.1046/j.1468-1331.2002.0090s1003.x
   Szabadics J, 2006, SCIENCE, V311, P233, DOI 10.1126/science.1121325
   Tan A, 2012, J NEUROSCI, V32, P12896, DOI 10.1523/JNEUROSCI.6451-11.2012
   Tennant K, 2011, CEREB CORTEX, V21, P865, DOI 10.1093/cercor/bhq159
   Todd A, 2003, EUR J NEUROSCI, V17, P13, DOI 10.1046/j.1460-9568.2003.02406.x
   Urban P, 2010, STROKE, V41, P2016, DOI 10.1161/STROKEAHA.110.581991
   Wissel J, 2010, J NEUROL, V257, P1067, DOI 10.1007/s00415-010-5463-1
   Wong A, 2003, J NEUROSCI, V23, P4868
   Wu L, 1999, NEURON, V23, P821, DOI 10.1016/S0896-6273(01)80039-8
   Wu S, 2004, BRAIN RES, V1011, P247, DOI 10.1016/brainres.2004.03.047
   Xu J, 2007, CURR OPIN NEUROBIOL, V17, P352, DOI 10.1016/j.conb.2007.04.005
   Zhang L, 2006, J COMP NEUROL, V499, P132, DOI 10.1002/cne.21100
   Zhou H, 2012, J BIOL CHEM, V287, P33853, DOI 10.1074/jbc.M112.395830
NR 55
TC 25
Z9 28
U1 0
U2 14
PU PUBLIC LIBRARY SCIENCE
PI SAN FRANCISCO
PA 1160 BATTERY STREET, STE 100, SAN FRANCISCO, CA 94111 USA
SN 1932-6203
EI 
J9 PLOS ONE
PD DEC 29
PY 2014
VL 9
IS 12
BP 
EP 
DI 10.1371/journal.pone.0114328
PG 18
WC Multidisciplinary Sciences
SC Science & Technology - Other Topics
GA AX7UN
UT WOS:000347120200009
PM 25546454
ER

PT J
AU Nilsson, Anneli
   Vreede, KS
   Haglund, Vera
   Kawamoto, Hiroaki
   Sankai, Yoshiyuki
   Borg, Jorgen
AF Nilsson, Anneli
   Vreede, Katarina
   Haglund, Vera
   Kawamoto, Hiroaki
   Sankai, Yoshiyuki
   Borg, Jorgen
TI Gait training early after stroke with a new exoskeleton - the hybrid assistive limb: a study of safety and feasibility
SO JOURNAL OF NEUROENGINEERING AND REHABILITATION
LA English
DT Article
DE Gait; Stroke; Rehabilitation; Robotics
ID motor rehabilitation; walking; robot; recovery; reliability; improvement; orthosis; support; time
AB Background: Intensive task specific training early after stroke may enhance beneficial neuroplasticity and functional recovery. Impaired gait after hemiparetic stroke remains a challenge that may be approached early after stroke by use of novel technology. The aim of the study was to investigate the safety and feasibility of the exoskeleton Hybrid Assistive Limb (HAL) for intensive gait training as part of a regular inpatient rehabilitation program for hemiparetic patients with severely impaired gait early after stroke. Methods: Eligible were patients until 7 weeks after hemiparetic stroke. Training with HAL was performed 5 days per week by the autonomous and/or the voluntary control mode offered by the system. The study protocol covered safety and feasibility issues and aspects on motor function, gait performance according to the 10 Meter Walking Test (10MWT) and Functional Ambulation Categories (FAC), and activity performance. Results: Eight patients completed the study. Median time from stroke to inclusion was 35 days (range 6 to 46). Training started by use of the autonomous HAL mode in all and later switched to the voluntary mode in all but one and required one or two physiotherapists. Number of training sessions ranged from 6 to 31 (median 17) and walking time per session was around 25 minutes. The training was well tolerated and no serious adverse events occurred. All patients improved their walking ability during the training period, as reflected by the 10MWT (from 111.5 to 40 seconds in median) and the FAC (from 0 to 1.5 score in median). Conclusions: The HAL system enables intensive training of gait in hemiparetic patients with severely impaired gait function early after stroke. The system is safe when used as part of an inpatient rehabilitation program for these patients by experienced physiotherapists.
C1 [Nilsson, Anneli; Vreede, Katarina Skough; Haglund, Vera; Borg, Jorgen] Danderyd Hosp, Dept Rehabil Med, SE-18288 Stockholm, Sweden.
   [Vreede, Katarina Skough; Borg, Jorgen] Karolinska Inst, Dept Clin Sci, Stockholm, Sweden.
   [Kawamoto, Hiroaki; Sankai, Yoshiyuki] Univ Tsukuba, Fac Syst & Informat Engn, Tsukuba, Ibaraki, Japan.
RP Nilsson, A (通讯作者)，Danderyd Hosp, Dept Rehabil Med, Bldg 39,Floor 3, SE-18288 Stockholm, Sweden.
EM anneli.2.nilsson@ds.se
FU Cyberdyne Inc Japan; Stockholm County Council
CR Berg K, 1989, PHYSIOTHERAPY CANADA, V41, P304
   Berg K, 1992, ARCH PHYS MED REHAB, V73, P1073
   Bowden M, 2013, CURR OPIN NEUROL, V26, P37, DOI 10.1097/WCO.0b013e32835c5ba0
   Coenen P, 2012, J REHABIL MED, V44, P331, DOI 10.2340/16501977-0954
   Dietz V, 2002, BRAIN, V125, P2626, DOI 10.1093/brain/awf273
   Dobkin B, 2005, NEW ENGL J MED, V352, P1677, DOI 10.1056/NEJMcp043511
   Dobkin B, 2009, CURR OPIN NEUROL, V22, P563, DOI 10.1097/WCO.0b013e3283314b11
   Duncan P, 2005, STROKE, V36, P0, DOI 10.1161/01.STR.0000180861.54180.FF
   Duncan P, 1994, STROKE, V25, P1181, DOI 10.1161/01.STR.25.6.1181
   Feigin V, 2009, LANCET NEUROL, V8, P355, DOI 10.1016/S1474-4422(09)70025-0
   Fuglmeyer A, 1975, SCAND J REHABIL MED, V7, P13
   Hasselgren-nyberg L, 1997, NORDISK FYSIOTERAPI, V1, P109
   Hesse S, 2010, J NEUROENG REHABIL, V7, P0, DOI 10.1186/1743-0003-7-30
   Hidler J, 2009, NEUROREHAB NEURAL RE, V23, P5, DOI 10.1177/1545968308326632
   Holden M, 1984, PHYS THER, V64, P35, DOI 10.1093/ptj/64.1.35
   Husemann B, 2007, STROKE, V38, P349, DOI 10.1161/01.STR.0000254607.48765.cb
   Jezernik S, 2003, NEUROMODULATION, V6, P108, DOI 10.1046/j.1525-1403.2003.03017.x
   Jorgensen H, 1995, ARCH PHYS MED REHAB, V76, P27, DOI 10.1016/S0003-9993(95)80038-7
   Kawamoto H, 2002, COMPUTERS HELPING PEOPLE WITH SPECIAL NEEDS 8TH INTERNATIONAL CONFERENCE, V0, P196
   Kawamoto H, 2013, BMC NEUROL, V13, P0, DOI 10.1186/1471-2377-13-141
   Kawamoto H, 2010, IEEE ENG MED BIO, V0, PP462, DOI 10.1109/IEMBS.2010.5626191
   Keith RA, 1987, ADV CLIN REHABIL, V1, P6
   Kirtley C, 2006, OBSERVATIONAL GAIT A, V0, P267
   Krakauer J, 2012, NEUROREHAB NEURAL RE, V26, P923, DOI 10.1177/1545968312440745
   Krishnan C, 2012, J NEUROENG REHABIL, V9, P0, DOI 10.1186/1743-0003-9-57
   Kubota S, 2013, ARCH PHYS MED REHAB, V94, P1080, DOI 10.1016/j.apmr.2012.12.020
   Kwakkel G, 2004, STROKE, V35, P2529, DOI 10.1161/01.STR.0000143153.76460.7d
   Kwakkel G, 2006, STROKE, V37, P2348, DOI 10.1161/01.STR.0000238594.91938.1e
   Langhorne P, 2011, LANCET, V377, P1693, DOI 10.1016/S0140-6736(11)60325-5
   Langhorne P, 2009, LANCET NEUROL, V8, P741, DOI 10.1016/S1474-4422(09)70150-4
   Levin M, 2009, NEUROREHAB NEURAL RE, V23, P313, DOI 10.1177/1545968308328727
   Lewek M, 2009, PHYS THER, V89, P829, DOI 10.2522/ptj.20080180
   Lord S, 2004, ARCH PHYS MED REHAB, V85, P234, DOI 10.1016/j.apmr.2003.05.002
   Lyden P, 1994, STROKE, V25, P2220, DOI 10.1161/01.STR.25.11.2220
   Mahoney FI, 1965, MD STATE MED J, V14, P61
   Mehrholz J, 2013, COCHRANE DB SYST REV, V0, P0, DOI DOI 10.1002/14651858.CD006185.pub3
   Mehrholz J, 2012, J REHABIL MED, V44, P193, DOI 10.2340/16501977-0943
   Moseley A, 2005, COCHRANE DB SYST REV, V0, P0, DOI DOI 10.1002/14651858.cd002840.pub2
   Nunen VM, 2014, DISABIL REHABIL ASSI, V0, P1
   Pennycott A, 2012, J NEUROENG REHABIL, V9, P0, DOI 10.1186/1743-0003-9-65
   Podsiadlo D, 1991, J AM GERIATR SOC, V39, P142, DOI 10.1111/j.1532-5415.1991.tb01616.x
   Pohl M, 2007, CLIN REHABIL, V21, P17, DOI 10.1177/0269215506071281
   Rabin R, 2001, ANN MED, V33, P337, DOI 10.3109/07853890109002087
   Schwartz I, 2009, PM&R, V1, P516, DOI 10.1016/j.pmrj.2009.03.009
   Stinear C, 2013, STROKE, V44, P2039, DOI 10.1161/STROKEAHA.113.000968
   Sullivan K, 2002, ARCH PHYS MED REHAB, V83, P683, DOI 10.1053/apmr.2002.32488
   Suzuki K, 2007, ADV ROBOTICS, V21, P1441, DOI 10.1163/156855307781746061
   Tinetti M, 1990, J GERONTOL, V45, P0, DOI 10.1093/geronj/45.6.P239
   Ueba T, 2013, NEUROL MED-CHIR, V53, P287, DOI 10.2176/nmc.53.287
   Wade D, 1987, SCAND J REHABIL MED, V19, P25
NR 50
TC 105
Z9 107
U1 3
U2 64
PU BMC
PI LONDON
PA CAMPUS, 4 CRINAN ST, LONDON N1 9XW, ENGLAND
SN 
EI 
J9 J NEUROENG REHABIL
PD JUN 2
PY 2014
VL 11
IS 
BP 
EP 
DI 10.1186/1743-0003-11-92
PG 10
WC Engineering, Biomedical; Neurosciences; Rehabilitation
SC Engineering; Neurosciences & Neurology; Rehabilitation
GA AK6ZI
UT WOS:000338575400001
PM 24890413
ER

PT J
AU Chen, CC
   Chang, MW
   Chang, CP
   Chan, SC
   Chang, WY
   Yang, CL
   Lin, MT
AF Chen, C
   Chang, M
   Chang, C
   Chan, S
   Chang, W
   Yang, C
   Lin, M
TI A forced running wheel system with a microcontroller that provides high-intensity exercise training in an animal ischemic stroke model
SO BRAZILIAN JOURNAL OF MEDICAL AND BIOLOGICAL RESEARCH
LA English
DT Article
DE Forced non-electric-shock running wheel; Middle cerebral artery occlusion; Inclined plane test; Modified neurological severity score; Triphenyltetrazolium chloride
ID middle cerebral-artery; function recovery; motor function; rat; treadmill; brain; mice; reperfusion; infarction; voluntary
AB We developed a forced non-electric-shock running wheel (FNESRW) system that provides rats with high-intensity exercise training using automatic exercise training patterns that are controlled by a microcontroller. The proposed system successfully makes a breakthrough in the traditional motorized running wheel to allow rats to perform high-intensity training and to enable comparisons with the treadmill at the same exercise intensity without any electric shock. A polyvinyl chloride runway with a rough rubber surface was coated on the periphery of the wheel so as to permit automatic acceleration training, and which allowed the rats to run consistently at high speeds (30 m/min for 1 h). An animal ischemic stroke model was used to validate the proposed system. FNESRW, treadmill, control, and sham groups were studied. The FNESRW and treadmill groups underwent 3 weeks of endurance running training. After 3 weeks, the experiments of middle cerebral artery occlusion, the modified neurological severity score (mNSS), an inclined plane test, and triphenyltetrazolium chloride were performed to evaluate the effectiveness of the proposed platform. The proposed platform showed that enhancement of motor function, mNSS, and infarct volumes was significantly stronger in the FNESRW group than the control group (P<0.05) and similar to the treadmill group. The experimental data demonstrated that the proposed platform can be applied to test the benefit of exercise-preconditioning- induced neuroprotection using the animal stroke model. Additional advantages of the FNESRW system include stand-alone capability, independence of subjective human adjustment, and ease of use.
C1 [Chen, C. C.; Chan, S. C.; Chang, W. Y.; Yang, C. L.] Southern Taiwan Univ Sci & Technol, Dept Elect Engn, Tainan, Taiwan.
   [Chang, M. W.] Southern Taiwan Univ Sci & Technol, Dept Elect Engn, Tainan, Taiwan.
   [Chang, C. P.] Southern Taiwan Univ Sci & Technol, Dept Biotechnol, Tainan, Taiwan.
   [Lin, M. T.] Chi Mei Med Ctr, Dept Med Res, Tainan, Taiwan.
RP Yang, CL (通讯作者)，Natl Cheng Kung Univ, Dept Elect Engn, EE Dept, 1 Univ Rd, Tainan 70101, Taiwan.
EM cyang@mail.ncku.edu.tw
CR Arida R, 2004, NEUROSCI LETT, V364, P135, DOI 10.1016/j.neulet.2004.03.086
   Bederson J, 1986, STROKE, V17, P1304, DOI 10.1161/01.STR.17.6.1304
   Belayev L, 1996, STROKE, V27, P1616, DOI 10.1161/01.STR.27.9.1616
   Brown D, 2007, J APPL PHYSIOL, V103, P1979, DOI 10.1152/japplphysiol.00706.2007
   Cao Y, 2012, J ETHNOPHARMACOL, V139, P19, DOI 10.1016/j.jep.2011.08.030
   Caton S, 2012, PHYSIOL BEHAV, V106, P185, DOI 10.1016/j.physbeh.2012.02.003
   Chang C, 2013, J TRAUMA ACUTE CARE, V74, P1052, DOI 10.1097/TA.0b013e31827a3618
   Chang M, 2008, J NEUROSCI METH, V168, P186, DOI 10.1016/j.jneumeth.2007.09.013
   Chen F, 2007, EUR J RADIOL, V63, P68, DOI 10.1016/j.ejrad.2007.01.005
   Chen J, 2001, STROKE, V32, P1005, DOI 10.1161/01.STR.32.4.1005
   Chen Y, 2007, BRIT J SPORT MED, V41, P0, DOI 10.1136/bjsm.2006.033829
   Cotman C, 2002, TRENDS NEUROSCI, V25, P295, DOI 10.1016/S0166-2236(02)02143-4
   Demirel H, 1998, MED SCI SPORT EXER, V30, P1211, DOI 10.1097/00005768-199808000-00005
   Ding Y, 2005, STROKE, V36, P470
   Ding Y, 2006, NEUROL RES, V28, P184, DOI 10.1179/016164106X98053
   Gartshore G, 1997, EXP NEUROL, V147, P353, DOI 10.1006/exnr.1997.6635
   Hayes K, 2008, ACTA NEUROPATHOL, V115, P289, DOI 10.1007/s00401-008-0340-z
   Hu X, 2010, NEUROL RES, V32, P397, DOI 10.1179/016164110X12670144526309
   Hung C, 2005, SHOCK, V23, P426, DOI 10.1097/01.shk.0000159557.95285.96
   Itoh T, 2011, J NEURAL TRANSM, V118, P1263, DOI 10.1007/s00702-011-0629-2
   Jeneson J, 2007, ACTA PHYSIOL, V190, P151, DOI 10.1111/j.1748-1716.2007.01680.x
   Jin J, 2010, BRAIN INJURY, V24, P533, DOI 10.3109/02699051003610458
   Ke Z, 2011, PLOS ONE, V6, P0, DOI 10.1371/journal.pone.0016643
   Kennard J, 2012, PHYSIOL BEHAV, V106, P423, DOI 10.1016/j.physbeh.2012.02.023
   Kim G, 2013, J PHYS THER SCI, V25, P553, DOI 10.1589/jpts.25.553
   Kinni H, 2011, BRAIN RES, V1388, P48, DOI 10.1016/j.brainres.2011.02.076
   Leasure J, 2008, NEUROSCIENCE, V156, P456, DOI 10.1016/j.neuroscience.2008.07.041
   Li J, 2004, NEUROL RES, V26, P404, DOI 10.1179/016164104225016038
   Liebetanz D, 2012, J NEUROINFLAMM, V9, P0, DOI 10.1186/1742-2094-9-168
   Longa E, 1989, STROKE, V20, P84, DOI 10.1161/01.STR.20.1.84
   Martins D, 2013, NEUROSCIENCE, V234, P69, DOI 10.1016/j.neuroscience.2012.12.042
   Moraska A, 2000, AM J PHYSIOL-REG I, V279, P0, DOI 10.1152/ajpregu.2000.279.4.R1321
   Pagnussat A, 2012, BRAZ J MED BIOL RES, V45, P753, DOI 10.1590/S0100-879X2012007500084
   Park S, 2013, LIFE SCI, V93, P153, DOI 10.1016/j.lfs.2013.06.005
   Schmidt-kassow M, 2012, NEUROREPORT, V23, P889, DOI 10.1097/WNR.0b013e32835946ca
   Starnes J, 2005, EUR J CARDIOV PREV R, V12, P169, DOI 10.1097/00149831-200504000-00013
   Symons J, 2003, J APPL PHYSIOL, V95, P1638, DOI 10.1152/japplphysiol.01168.2002
   Todoroki K, 2004, JPN J PHYS FIT SPORT, V53, P537, DOI 10.7600/jspfsm1949.53.537
   Wang R, 2001, BRAIN RES, V922, P140, DOI 10.1016/S0006-8993(01)03154-7
   Zogaib F, 2011, BRAZ J MED BIOL RES, V44, P1025, DOI 10.1590/S0100-879X2011007500115
NR 40
TC 14
Z9 18
U1 1
U2 18
PU ASSOC BRAS DIVULG CIENTIFICA
PI SAO PAULO
PA FACULDADE MEDICINA, SALA 21, 14049 RIBEIRAO PRETO, SAO PAULO, 00, BRAZIL
SN 0100-879X
EI 
J9 BRAZ J MED BIOL RES
PD AUG 15
PY 2014
VL 47
IS 10
BP 858
EP 868
DI 10.1590/1414-431X20143754
PG 11
WC Biology; Medicine, Research & Experimental
SC Life Sciences & Biomedicine - Other Topics; Research & Experimental Medicine
GA AP8WG
UT WOS:000342359500005
PM 25140816
ER

PT J
AU Triandafilou, KM
   Kamper, DG
AF Triandafilou, Kristen
   Kamper, Derek
TI Carryover Effects of Cyclical Stretching of the Digits on Hand Function in Stroke Survivors
SO ARCHIVES OF PHYSICAL MEDICINE AND REHABILITATION
LA English
DT Article
DE Fingers; Hand; Passive stretching; Rehabilitation; Stroke
ID randomized controlled-trial; somatosensory stimulation; corticomotor excitability; wrist contracture; passive movement; muscle stretch; motor control; poststroke; spasticity; recovery
AB Objective: To investigate the longevity and cumulative impact of multiple sessions of passive, cyclical stretching of the digits on hand function in subacute stroke survivors. Design: Before-after trial with intervention repeated on 3 consecutive days. Setting: Research laboratory. Participants: Individuals (N=27) with moderate to severe hand impairment, 2 to 6 months (subacute poststroke. Interventions: Subjects wore an actuated glove orthosis that cyclically moved their fingers and thumb extension for 30 minutes on 3 consecutive days. Main Outcome Measures: Three hand-specific tasks from the Graded Wolf Motor Function Test, Box lateral pinch strength. Recordings were taken before stretching and at 3 time points, each separated by on each day. Results: Significant improvement was observed immediately after the stretching for both groups. Improvements in the subacute group were largely maintained up to 1 hour poststretching, with significant carryover from day to day for some outcomes measures such as the BBT (P =.006) and grip strength (P=.012). In contrast, improvements after stretching for the chronic group were transient, with the changes largely dissipating over time and no significant cumulative effect across days. Conclusions: Cyclical stretching of the digits had a lasting and reinforcing effect on improving hand motor control for subacute stroke survivors. Incorporation of cyclical stretching before active hand therapy may prove to be a beneficial treatment for stroke survivors, especially during the subacute phase of recovery. (C) 2014 by the American Congress of Rehabilitation Medicine
C1 [Triandafilou, Kristen M.; Kamper, Derek G.] Rehabil Inst Chicago, Sensory Motor Performance Program, Chicago, IL 60611 USA.
   [Kamper, Derek G.] IIT, Dept Biomed Engn, Chicago, IL 60616 USA.
RP Triandafilou, KM (通讯作者)，Rehabil Inst Chicago, Sensory Motor Performance Program, 345 E Super St,Ste 1406, Chicago, IL 60611 USA.
EM triandafilou@ricres.org
CR Ada L, 2005, ARCH PHYS MED REHAB, V86, P230, DOI 10.1016/j.apmr.2004.02.031
   Alary F, 1998, NEUROIMAGE, V8, P377, DOI 10.1006/nimg.1998.0377
   Bonifer N, 2003, PHYS THER, V83, P384
   Boroojerdi B, 1996, J NEUROL SCI, V144, P160, DOI 10.1016/S0022-510X(96)00222-5
   Bovendeerdt T, 2008, ARCH PHYS MED REHAB, V89, P1395, DOI 10.1016/j.apmr.2008.02.015
   Bressel E, 2002, PHYS THER, V82, P880, DOI 10.1093/ptj/82.9.880
   Conforto A, 2007, J NEUROL, V254, P333, DOI 10.1007/s00415-006-0364-z
   Gao F, 2011, CLIN BIOMECH, V26, P516, DOI 10.1016/j.clinbiomech.2010.12.003
   Gowland C, 1995, CHEDOKE MCMASTER STR, V0, P0
   Group C, 2000, MAN GRAD WOLF MOT FU, V0, P0
   Guissard N, 2001, EXP BRAIN RES, V137, P163, DOI 10.1007/s002210000648
   Hesse S, 2005, STROKE, V36, P1960, DOI 10.1161/01.STR.0000177865.37334.ce
   Horsley S, 2007, AUST J PHYSIOTHER, V53, P239, DOI 10.1016/S0004-9514(07)70004-1
   Hummel F, 2008, BRAIN STIMUL, V1, P370, DOI 10.1016/j.brs.2008.09.003
   Kamper D, 2006, ARCH PHYS MED REHAB, V87, P1262, DOI 10.1016/j.apmr.2006.05.013
   Kamper D, 2001, MUSCLE NERVE, V24, P673, DOI 10.1002/mus.1054
   Kamper D, 2003, MUSCLE NERVE, V28, P309, DOI 10.1002/mus.10443
   Katalinic O, 2011, PHYS THER, V91, P11, DOI 10.2522/ptj.20100265
   Kim E, 2013, ANN REHABIL MED-ARM, V37, P235, DOI 10.5535/arm.2013.37.2.235
   Koesler I, 2009, J NEUROL NEUROSUR PS, V80, P614, DOI 10.1136/jnnp.2008.161117
   Kwakkel G, 2006, STROKE, V37, P2348, DOI 10.1161/01.STR.0000238594.91938.1e
   Lannin N, 2007, STROKE, V38, P111, DOI 10.1161/01.STR.0000251722.77088.12
   Lewis G, 2002, BRAIN RES, V943, P263, DOI 10.1016/S0006-8993(02)02699-9
   Mima T, 1999, BRAIN, V122, P1989, DOI 10.1093/brain/122.10.1989
   Mirbagheri M, 2011, NEUROREHAB NEURAL RE, V25, P458, DOI 10.1177/1545968310390222
   Nuyens G, 2002, ARCH PHYS MED REHAB, V83, P930, DOI 10.1053/apmr.2002.33233
   Rossini P, 2003, LANCET NEUROL, V2, P493, DOI 10.1016/S1474-4422(03)00485-X
   Schaechter J, 2012, NEUROREHAB NEURAL RE, V26, P325, DOI 10.1177/1545968311421613
   Selles R, 2005, ARCH PHYS MED REHAB, V86, P2330, DOI 10.1016/j.apmr.2005.07.305
   Seo N, 2009, J NEUROPHYSIOL, V101, P3108, DOI 10.1152/jn.91108.2008
   Sheehan J, 2006, CLIN REHABIL, V20, P1032, DOI 10.1177/0269215506071267
   Shimizu T, 2002, BRAIN, V125, P1896, DOI 10.1093/brain/awf183
   Stinear C, 2013, STROKE, V44, P2039, DOI 10.1161/STROKEAHA.113.000968
   Stinear C, 2008, BRAIN, V131, P1381, DOI 10.1093/brain/awn051
   Stinear J, 2004, J CLIN NEUROPHYSIOL, V21, P124, DOI 10.1097/00004691-200403000-00008
   Stoykov M, 2010, AM J PHYS MED REHAB, V89, P873, DOI 10.1097/PHM.0b013e3181f1c31c
   Triandafilou K, 2011, TOP STROKE REHABIL, V18, P316, DOI 10.1310/tsr1804-316
   Vujnovich A, 1994, J ORTHOP SPORT PHYS, V20, P145, DOI 10.2519/jospt.1994.20.3.145
   Ward N, 2005, PROG BRAIN RES, V150, P527, DOI 10.1016/S0079-6123(05)50036-0
   Weiller C, 1996, NEUROIMAGE, V4, P105, DOI 10.1006/nimg.1996.0034
   Wu C, 2006, KAOHSIUNG JOURNAL OF MEDICAL SCIENCES, V22, P610
   Yeh C, 2005, ARCH PHYS MED REHAB, V86, P235, DOI 10.1016/j.apmr.2004.03.032
NR 42
TC 6
Z9 6
U1 0
U2 14
PU W B SAUNDERS CO-ELSEVIER INC
PI PHILADELPHIA
PA 1600 JOHN F KENNEDY BOULEVARD, STE 1800, PHILADELPHIA, PA 19103-2899 USA
SN 0003-9993
EI 
J9 ARCH PHYS MED REHAB
PD AUG 15
PY 2014
VL 95
IS 8
BP 1571
EP 1576
DI 10.1016/j.apmr.2014.04.008
PG 6
WC Rehabilitation; Sport Sciences
SC Rehabilitation; Sport Sciences
GA AM2ND
UT WOS:000339687200022
PM 24794423
ER

PT J
AU Cho, KH
   Lee, JY
   Lee, KJ
   Kang, EK
AF Cho, Ki
   Lee, Joo
   Lee, Kun
   Kang, Eun
TI Factors Related to Gait Function in Post-stroke Patients
SO JOURNAL OF PHYSICAL THERAPY SCIENCE
LA English
DT Article
DE Stroke; Gait; Brunnstrom stage
ID mini-mental-state; community ambulation; stroke; performance; strength; velocity; people
AB [Purpose] Gait function after a stroke is an important factor for determining a patient's ability to independently perform activities of daily living (ADL). The objective of this study was to elucidate the factors associated with gait function in post-stroke patients. [Subjects] Thirty-nine stroke patients (16 females and 23 males; average age 67.82 +/- 10.96 years; post-onset duration: 200.18 +/- 27.14 days) participated in this study. [Methods] Their gait function, motor function (Manual Muscle Test [MMT] and Brunnstrom stage), level of cognition (Mini-Mental State Examination score [MMSE], and the Loewenstein Occupational Therapy Cognitive Assessment for the Geriatric Population [LOTCA-G]), and ADL (Korean modified Barthel index [K-MBI]) were assessed. [Results] The degree of gait function showed significant positive correlations with the following variables: MMT of the elbow, knee, ankle and wrist; Brunnstrom stage; MMSE; LOTCA-G subscores except motor praxis; K-MBI. Stepwise linear regression analysis revealed the stage was the only explanatory variable closely associated with gait level. [Conclusion] Gait function of post-stroke patients was related to motor function, cognition, and ADL. In particular, there is a significant association between gait level and the Brunnstrom stage, reflecting the importance of monitoring the motor recovery of gait function in post-stroke patients.
C1 [Cho, Ki Hun] Korea Natl Rehabil Res Inst, Dept Rehabil & Assist Technol, Seoul, South Korea.
   [Lee, Joo Young] Seoul Bukbu Hosp, Dept Rehabil Med, Seoul, South Korea.
   [Lee, Kun Jae; Kang, Eun Kyoung] Kangwon Natl Univ, Coll Med, Dept Rehabil Med, Chuncheon Si 200722, Gangwon Do, South Korea.
RP Kang, EK (通讯作者)，Kangwon Natl Univ, Coll Med, Dept Rehabil Med, Baengnyeong Ro 156, Chuncheon Si 200722, Gangwon Do, South Korea.
EM stewardofgod@gmail.com
CR Bohannon R, 2005, CLIN REHABIL, V19, P662, DOI 10.1191/0269215505cr873oa
   Brandstater M, 1983, ARCH PHYS MED REHAB, V64, P583
   Claesson L, 2005, CEREBROVASC DIS, V19, P102, DOI 10.1159/000082787
   Fitzpatrick A, 2007, J GERONTOL A-BIOL, V62, P1244, DOI 10.1093/gerona/62.11.1244
   Flansbjer U, 2008, J REHABIL MED, V40, P42, DOI 10.2340/16501977-0129
   Folstein M, 1975, J PSYCHIAT RES, V12, P189, DOI 10.1016/0022-3956(75)90026-6
   Friedman PJ, 1990, INT DISABIL STUD, V12, P119
   Fujita T, 2011, J PHYS THER SCI, V23, P277, DOI 10.1589/jpts.23.277
   Hsu A, 2003, ARCH PHYS MED REHAB, V84, P1185, DOI 10.1016/S0003-9993(03)00030-3
   Jung H, 2007, ANN REHABIL MED-ARM, V31, P283
   Keenan M, 1984, CLIN ORTHOP RELAT R, V0, P165
   Kim C, 2003, PHYS THER, V83, P49, DOI 10.1093/ptj/83.1.49
   Lee S, 2011, J PHYS THER SCI, V23, P765
   Lord S, 2004, ARCH PHYS MED REHAB, V85, P234, DOI 10.1016/j.apmr.2003.05.002
   Park H, 2007, ANN GERIATR MED RES, V11, P24
   Patterson S, 2007, ARCH PHYS MED REHAB, V88, P115, DOI 10.1016/j.apmr.2006.10.025
   Robinson C, 2011, DISABIL REHABIL, V33, P1033, DOI 10.3109/09638288.2010.520803
   Sawner KA, 1992, BRUNNSTROMS MOVEMENT, V2nd, P0
   Sheridan P, 2003, J AM GERIATR SOC, V51, P1633, DOI 10.1046/j.1532-5415.2003.51516.x
   Shik M, 1976, PHYSIOL REV, V56, P465, DOI 10.1152/physrev.1976.56.3.465
   Tomoyuki S, 2010, J PHYS THER SCI, V22, P22, DOI 10.1589/JPTS.22.29
   Zwecker M, 2002, ARCH PHYS MED REHAB, V83, P342, DOI 10.1053/apmr.2002.29641
NR 22
TC 24
Z9 26
U1 2
U2 12
PU SOC PHYSICAL THERAPY SCIENCE
PI TOKYO
PA C/O PUBLICATION CENTER, 1-24-12 SUGAMO, TOSHIMA-KU, TOKYO, 170-0002, JAPAN
SN 0915-5287
EI 
J9 J PHYS THER SCI
PD DEC 15
PY 2014
VL 26
IS 12
BP 1941
EP 1944
DI 10.1589/jpts.26.1941
PG 4
WC Rehabilitation
SC Rehabilitation
GA AY3JL
UT WOS:000347480000026
PM 25540503
ER

PT J
AU Krewer, Carmen
   Hartl, Sandra
   Mueller, Friedemann
   Koenig, Eberhard
AF Krewer, Carmen
   Hartl, Sandra
   Mueller, Friedemann
   Koenig, Eberhard
TI Effects of Repetitive Peripheral Magnetic Stimulation on Upper-Limb Spasticity and Impairment in Patients With Spastic Hemiparesis: A Randomized, Double-Blind, Sham-Controlled Study
SO ARCHIVES OF PHYSICAL MEDICINE AND REHABILITATION
LA English
DT Article
DE Hemiparesis; Magnetic stimulation therapy; Movement; Rehabilitation; Spastic paraparesis; Stroke; Traumatic brain injury
ID neuromuscular electrical-stimulation; tardieu scale; ashworth scale; stroke; depression; recovery; injury; wrist; tone; rpm
AB Objective: To investigate short-term and long-term effects of repetitive peripheral magnetic stimulation (rpMS) on spasticity and motor function. Design: Monocentric, randomized, double-blind, sham-controlled trial. Setting: Neurologic rehabilitation hospital. Participants: Patients (N=66) with severe hemiparesis and mild to moderate spasticity resulting from a stroke or a traumatic brain injury. The average time +/- SD since injury for the intervention groups was 26 +/- 71 weeks or 37 +/- 82 weeks. Interventions: rpMS for 20 minutes or sham stimulation with subsequent occupational therapy for 20 minutes, 2 times a day, over a 2-week period. Main Outcome Measures: Modified Tardieu Scale and Fugl-Meyer Assessment (arm score), assessed before therapy, at the end of the 2-week treatment period, and 2 weeks after study treatment. Additionally, the Tardieu Scale was assessed after the first and before the third therapy session to determine any short-term effects. Results: Spasticity (Tardieu >0) was present in 83% of wrist flexors, 62% of elbow flexors, 44% of elbow extensors, and 10% of wrist extensors. Compared with the sham stimulation group, the rpMS group showed short-term effects on spasticity for wrist flexors (P=.048), and long-term effects for elbow extensors (P<.045). Arm motor function (rpMS group: median 5 [4-27]; sham group: median 4 [4-9]) did not significantly change over the study period in either group, whereas rpMS had a positive effect on sensory function. Conclusions: Therapy with rpMS increases sensory function in patients with severe limb paresis. The magnetic stimulation, however, has limited effect on spasticity and no effect on motor function. (C) 2014 by the American Congress of Rehabilitation Medicine
C1 [Krewer, Carmen; Hartl, Sandra; Mueller, Friedemann; Koenig, Eberhard] Schoen Klin Bad Aibling, Motor Res Dept, D-83043 Bad Aibling, Germany.
RP Krewer, C (通讯作者)，Schoen Klin Bad Aibling, Kolbermoorer Str 72, D-83043 Bad Aibling, Germany.
EM CKrewer@schoen-kliniken.de
CR Burridge J, 2005, DISABIL REHABIL, V27, P69, DOI 10.1080/09638280400014592
   Dietz V, 2007, LANCET NEUROL, V6, P725, DOI 10.1016/S1474-4422(07)70193-X
   Gladstone D, 2002, NEUROREHAB NEURAL RE, V16, P232, DOI 10.1177/154596802401105171
   Haugh A, 2006, DISABIL REHABIL, V28, P899, DOI 10.1080/09638280500404305
   Heldmann B, 2000, NEUROREPORT, V11, P3193, DOI 10.1097/00001756-200009280-00029
   Krause P, 2003, SUPPL CLIN NEUROPHYS, V56, P220
   Mahoney FI, 1965, MD STATE MED J, V14, P61
   Malhotra S, 2013, CLIN REHABIL, V27, P579, DOI 10.1177/0269215512464502
   Mcintyre R, 2005, CAN MED ASSOC J, V173, P1327, DOI 10.1503/cmaj.050786
   Mehrholz J, 2005, CLIN REHABIL, V19, P751, DOI 10.1191/0269215505cr889oa
   Muller M, 2008, THESIS TECHNISCHE U, V0, P0
   Nielsen JF, 1996, MULT SCLER, V2, P227
   Pandyan A, 2005, DISABIL REHABIL, V27, P2, DOI 10.1080/09638280400014576
   Paolucci S, 1999, ARCH PHYS MED REHAB, V80, P985, DOI 10.1016/S0003-9993(99)90048-5
   Patrick E, 2006, CLIN REHABIL, V20, P173, DOI 10.1191/0269215506cr922oa
   Rosewilliam S, 2012, ARCH PHYS MED REHAB, V93, P1715, DOI 10.1016/j.apmr.2012.05.017
   Shumway-cook A, 2001, MOTOR CONTROL THEORY, V2nd ed., P0
   Struppler A, 2003, SUPPL CLIN NEUROPHYS, V56, P358
   Struppler A, 2004, EXP BRAIN RES, V157, P59, DOI 10.1007/s00221-003-1817-6
   Struppler A, 2003, NEUROREHABILITATION, V18, P69
   Sunnerhagen K, 2013, NEUROLOGY, V80, P0, DOI 10.1212/WNL.0b013e3182764aa2
   Thibaut A, 2013, BRAIN INJURY, V27, P1093, DOI 10.3109/02699052.2013.804202
   Wassermann E, 1998, EVOKED POTENTIAL, V108, P1, DOI 10.1016/S0168-5597(97)00096-8
   Wissel J, 2010, J NEUROL, V257, P1067, DOI 10.1007/s00415-010-5463-1
NR 24
TC 26
Z9 36
U1 1
U2 18
PU W B SAUNDERS CO-ELSEVIER INC
PI PHILADELPHIA
PA 1600 JOHN F KENNEDY BOULEVARD, STE 1800, PHILADELPHIA, PA 19103-2899 USA
SN 0003-9993
EI 
J9 ARCH PHYS MED REHAB
PD JUN 15
PY 2014
VL 95
IS 6
BP 1039
EP 1047
DI 10.1016/j.apmr.2014.02.003
PG 9
WC Rehabilitation; Sport Sciences
SC Rehabilitation; Sport Sciences
GA AI3OY
UT WOS:000336773000006
PM 24561057
ER

PT J
AU Tazoe, Toshiki
   Endoh, Takashi
   Kitamura, Taku
   Ogata, Toru
AF Tazoe, Toshiki
   Endoh, Takashi
   Kitamura, Taku
   Ogata, Toru
TI Polarity Specific Effects of Transcranial Direct Current Stimulation on Interhemispheric Inhibition
SO PLOS ONE
LA English
DT Article
ID human motor cortex; latency afferent inhibition; theta-burst-stimulation; transcallosal inhibition; intracortical circuit; brain-stimulation; excitability; hemisphere; pathway; recovery
AB Transcranial direct current stimulation (tDCS) has been used as a useful interventional brain stimulation technique to improve unilateral upper-limb motor function in healthy humans, as well as in stroke patients. Although tDCS applications are supposed to modify the interhemispheric balance between the motor cortices, the tDCS after-effects on interhemispheric interactions are still poorly understood. To address this issue, we investigated the tDCS after-effects on interhemispheric inhibition (IHI) between the primary motor cortices (M1) in healthy humans. Three types of tDCS electrode montage were tested on separate days; anodal tDCS over the right M1, cathodal tDCS over the left M1, bilateral tDCS with anode over the right M1 and cathode over the left M1. Single-pulse and paired-pulse transcranial magnetic stimulations were given to the left M1 and right M1 before and after tDCS to assess the bilateral corticospinal excitabilities and mutual direction of IHI. Regardless of the electrode montages, corticospinal excitability was increased on the same side of anodal stimulation and decreased on the same side of cathodal stimulation. However, neither unilateral tDCS changed the corticospinal excitability at the unstimulated side. Unilateral anodal tDCS increased IHI from the facilitated side M1 to the unchanged side M1, but it did not change IHI in the other direction. Unilateral cathodal tDCS suppressed IHI both from the inhibited side M1 to the unchanged side M1 and from the unchanged side M1 to the inhibited side M1. Bilateral tDCS increased IHI from the facilitated side M1 to the inhibited side M1 and attenuated IHI in the opposite direction. Sham-tDCS affected neither corticospinal excitability nor IHI. These findings indicate that tDCS produced polarity-specific after-effects on the interhemispheric interactions between M1 and that those after-effects on interhemispheric interactions were mainly dependent on whether tDCS resulted in the facilitation or inhibition of the M1 sending interhemispheric volleys.
C1 [Tazoe, Toshiki; Endoh, Takashi; Kitamura, Taku; Ogata, Toru] Natl Rehabil Ctr Persons Disabil, Dept Rehabil Movement Funct, Res Inst, Tokorozawa, Saitama, Japan.
   [Tazoe, Toshiki] Japan Soc Promot Sci, Tokyo, Japan.
   [Endoh, Takashi] Uekusa Gakuen Univ, Fac Child Dev & Educ, Chiba, Japan.
   [Kitamura, Taku] Shibaura Inst Technol, Div Funct Control Syst, Grad Sch Engn & Sci, Saitama, Japan.
RP Tazoe, T (通讯作者)，Natl Rehabil Ctr Persons Disabil, Dept Rehabil Movement Funct, Res Inst, Tokorozawa, Saitama, Japan.
EM Tot12@pitt.edu
FU [23.10759];  [24700612]
CR Avanzino L, 2007, J PHYSIOL-LONDON, V583, P99, DOI 10.1113/jphysiol.2007.134510
   Baumer T, 2007, EXP BRAIN RES, V180, P195, DOI 10.1007/s00221-007-0866-7
   Batsikadze G, 2013, J PHYSIOL-LONDON, V591, P1987, DOI 10.1113/jphysiol.2012.249730
   Boggio P, 2007, RESTOR NEUROL NEUROS, V25, P123
   Boggio P, 2006, NEUROSCI LETT, V404, P232, DOI 10.1016/j.neulet.2006.05.051
   Bradnam L, 2012, CEREB CORTEX, V22, P2662, DOI 10.1093/cercor/bhr344
   Bradnam L, 2011, J NEUROPHYSIOL, V105, P2582, DOI 10.1152/jn.01084.2010
   Catsmanberrevoets C, 1980, EXP BRAIN RES, V39, P433
   Chen R, 2003, J NEUROPHYSIOL, V89, P1256, DOI 10.1152/jn.00950.2002
   Daskalakis Z, 2002, J PHYSIOL-LONDON, V543, P317, DOI 10.1113/jphysiol.2002.017673
   Di LV, 2008, J PHYSIOL-LONDON, V586, P3871, DOI 10.1113/jphysiol.2008.152736
   Di LV, 1999, EXP BRAIN RES, V124, P520, DOI 10.1007/s002210050648
   Di LV, 2012, J NEURAL TRANSM, V119, P1499, DOI 10.1007/s00702-012-0845-4
   Duque J, 2007, J COGNITIVE NEUROSCI, V19, P204, DOI 10.1162/jocn.2007.19.2.204
   Ferbert A, 1992, J PHYSIOL-LONDON, V453, P525, DOI 10.1113/jphysiol.1992.sp019243
   Fregni F, 2005, NEUROREPORT, V16, P1551, DOI 10.1097/01.wnr.0000177010.44602.5e
   Gerloff C, 1998, J PHYSIOL-LONDON, V510, P249, DOI 10.1111/j.1469-7793.1998.249bz.x
   Gilio F, 2003, J PHYSIOL-LONDON, V551, P563, DOI 10.1113/jphysiol.2003.044313
   Hinder M, 2010, EXP BRAIN RES, V205, P423, DOI 10.1007/s00221-010-2379-z
   Hummel F, 2005, BRAIN, V128, P490, DOI 10.1093/brain/awh369
   Hummel F, 2006, LANCET NEUROL, V5, P708, DOI 10.1016/S1474-4422(06)70525-7
   Kang EK, 2011, EXP TRANSL STROKE MED, V3, P4, DOI 10.1186/2040-7378-3-4
   Kidgell D, 2013, BMC NEUROSCI, V14, P0, DOI 10.1186/1471-2202-14-64
   Kim D, 2010, AM J PHYS MED REHAB, V89, P879, DOI 10.1097/PHM.0b013e3181f70aa7
   Kobayashi M, 2009, EUR J NEUROSCI, V29, P833, DOI 10.1111/j.1460-9568.2009.06628.x
   Kukaswadia S, 2005, J PHYSIOL-LONDON, V563, P915, DOI 10.1113/jphysiol.2004.080010
   Lang N, 2004, EXP BRAIN RES, V156, P439, DOI 10.1007/s00221-003-1800-2
   Lee H, 2007, J PHYSIOL-LONDON, V580, P1021, DOI 10.1113/jphysiol.2006.126011
   Li J, 2013, J NEUROPHYSIOL, V109, P659, DOI 10.1152/jn.01044.2011
   Lindenberg R, 2013, J NEUROSCI, V33, P9176, DOI 10.1523/JNEUROSCI.0055-13.2013
   Mahmoudi H, 2011, DISABIL REHABIL, V33, P1383, DOI 10.3109/09638288.2010.532283
   Mordillo-mateos L, 2012, BRAIN STIMUL, V5, P214, DOI 10.1016/j.brs.2011.05.001
   Nelson A, 2009, BMC NEUROSCI, V10, P0, DOI 10.1186/1471-2202-10-31
   Netz J, 1995, EXP BRAIN RES, V104, P527
   Nitsche M, 2001, NEUROLOGY, V57, P1899, DOI 10.1212/WNL.57.10.1899
   Nitsche M, 2000, J PHYSIOL-LONDON, V527, P633, DOI 10.1111/j.1469-7793.2000.t01-1-00633.x
   Nitsche M, 2003, CLIN NEUROPHYSIOL, V114, P600, DOI 10.1016/S1388-2457(02)00412-1
   Nitsche M, 2005, J PHYSIOL-LONDON, V568, P291, DOI 10.1113/jphysiol.2005.092429
   Nowak D, 2009, NEUROREHAB NEURAL RE, V23, P641, DOI 10.1177/1545968309336661
   Oshea J, 2014, NEUROIMAGE, V85, P924, DOI 10.1016/j.neuroimage.2013.05.096
   Pal P, 2005, J NEUROPHYSIOL, V94, P1668, DOI 10.1152/jn.01306.2004
   Perez M, 2008, J NEUROSCI, V28, P5631, DOI 10.1523/JNEUROSCI.0093-08.2008
   Rehme A, 2011, CEREB CORTEX, V21, P756, DOI 10.1093/cercor/bhq140
   Roche N, 2012, CLIN NEUROPHYSIOL, V123, P1027, DOI 10.1016/j.clinph.2011.09.011
   Roche N, 2009, J PHYSIOL-LONDON, V587, P5653, DOI 10.1113/jphysiol.2009.177550
   Scelzo E, 2011, NEUROSCI LETT, V498, P167, DOI 10.1016/j.neulet.2011.05.007
   Sehm B, 2013, FRONT HUM NEUROSCI, V7, P0, DOI 10.3389/fnhum.2013.00183
   Shin H, 2011, NEUROREPORT, V22, P166, DOI 10.1097/WNR.0b013e3283439511
   Suppa A, 2008, J PHYSIOL-LONDON, V586, P4489, DOI 10.1113/jphysiol.2008.156596
   Tazoe T, 2014, J NEUROSCI, V34, P13924, DOI 10.1523/JNEUROSCI.1648-14.2014
   Tazoe T, 2013, J NEUROSCI, V33, P16178, DOI 10.1523/JNEUROSCI.2638-13.2013
   Tazoe T, 2013, EUR J NEUROSCI, V37, P96, DOI 10.1111/ejn.12026
   Tremblay S, 2013, NEUROREPORT, V24, P46, DOI 10.1097/WNR.0b013e32835c36b8
   Trompetto C, 2003, CLIN NEUROPHYSIOL, V114, P2181, DOI 10.1016/S1388-2457(03)00213-X
   Tsutsumi R, 2014, J NEUROPHYSIOL, V111, P26, DOI 10.1152/jn.00515.2013
   Tsutsumi R, 2012, J NEUROPHYSIOL, V108, P1130, DOI 10.1152/jn.00300.2012
   Vines B, 2008, EUR J NEUROSCI, V28, P1667, DOI 10.1111/j.1460-9568.2008.06459.x
   Vines B, 2008, BMC NEUROSCI, V9, P0, DOI 10.1186/1471-2202-9-103
   Vines B, 2006, NEUROREPORT, V17, P671, DOI 10.1097/00001756-200604240-00023
   Waters-metenier S, 2014, J NEUROSCI, V34, P1037, DOI 10.1523/JNEUROSCI.2282-13.2014
   Williams J, 2010, PHYS THER, V90, P398, DOI 10.2522/ptj.20090075
   Zimerman M, 2012, STROKE, V43, P2185, DOI 10.1161/STROKEAHA.111.645382
NR 62
TC 47
Z9 53
U1 1
U2 7
PU PUBLIC LIBRARY SCIENCE
PI SAN FRANCISCO
PA 1160 BATTERY STREET, STE 100, SAN FRANCISCO, CA 94111 USA
SN 1932-6203
EI 
J9 PLOS ONE
PD DEC 5
PY 2014
VL 9
IS 12
BP 
EP 
DI 10.1371/journal.pone.0114244
PG 16
WC Multidisciplinary Sciences
SC Science & Technology - Other Topics
GA AX4MS
UT WOS:000346907200053
PM 25478912
ER

PT J
AU Zhang, Lingli
   Li, Peihong
   Mao, Zhibang
   Qi, Xiang
   Zou, Jun
   Yu, Zhusheng
AF Zhang, Lingli
   Li, Peihong
   Mao, Zhibang
   Qi, Xiang
   Zou, Jun
   Yu, Zhusheng
TI Changes in motor function in the unaffected hand of stroke patients should not be ignored
SO NEURAL REGENERATION RESEARCH
LA English
DT Article
DE nerve regeneration; stroke; unaffected hand; dominant hand; right hand; finger tapping; Lind-mark hand function assessment; rehabilitation training; neural regeneration
ID parkinsons-disease; cortex; rehabilitation; children; imagery; system
AB Motor function changes in the unaffected hand of stroke patients with hemiplegia. These changes are often ignored by clinicians owing to the extent of motor disability of the affected hand. Finger tapping frequency and Lind-mark hand function score showed that the motor function of unaffected hands in stroke patients was poorer than that of a healthy control hand. After 2 weeks of rehabilitation treatment, motor function of the unaffected hand of stroke patients was obviously improved. Therefore, attention should also be paid to motor function in the unaffected hand of stroke patients with hemiplegia during rehabilitation.
C1 [Zhang, Lingli; Li, Peihong; Mao, Zhibang; Qi, Xiang; Zou, Jun; Yu, Zhusheng] Shanghai Univ Sport, Shanghai 200438, Peoples R China.
RP Yu, ZS (通讯作者)，Shanghai Univ Sport, Dept Kinesiol, Shanghai 200438, Peoples R China.
EM yuzhusheng5707@hotmail.com
FU Rehabilitation Department of the Hospital of Shanghai University of Sport; Yangpu District Old Hospital; Shanghai Fudan University affiliated Huashan Hospital; Shanghai Changning District Tianshan Hospital
CR Ackerman P, 2000, J EXP PSYCHOL-APPL, V6, P259, DOI 10.1037//1076-898X.6.4.259
   Ameli M, 2009, ANN NEUROL, V66, P298, DOI 10.1002/ana.21725
   Ang K, 2011, CLIN EEG NEUROSCI, V42, P253, DOI 10.1177/155005941104200411
   Ayan C, 2014, GAIT POSTURE, V39, P648, DOI 10.1016/j.gaitpost.2013.08.019
   Baker E, 1985, J OCCUP ENVIRON MED, V27, P206
   Ben-pazi H, 2006, NEUROPSYCHOLOGIA, V44, P412, DOI 10.1016/j.neuropsychologia.2005.05.022
   Bernatzky G, 2004, NEUROSCI LETT, V361, P4, DOI 10.1016/j.neulet.2003.12.022
   Dou Z, 1997, ZHONGGUO KANGFU LILU, V3, P164
   Ellis T, 2008, PHYS THER, V88, P812, DOI 10.2522/ptj.20070265
   Gebruers N, 2010, ARCH PHYS MED REHAB, V91, P288, DOI 10.1016/j.apmr.2009.10.025
   Gu X, 1999, ZHONGHUA WULI YIXUE, V2, P76
   Heuer H, 2002, J MOTOR BEHAV, V34, P277, DOI 10.1080/00222890209601946
   *journalofneuroscienceneurosurgerysociety , 1996, J NEUROL, V29, P379
   Kano O, 2011, CASE REP NEUROL, V5, P139, DOI 10.1159/000354980
   Keitel A, 2013, PLOS ONE, V8, P0, DOI 10.1371/journal.pone.0081878
   Khan T, 2014, ARTIF INTELL MED, V60, P27, DOI 10.1016/j.artmed.2013.11.004
   Lee H, 2012, ANN REHABIL MED-ARM, V36, P226, DOI 10.5535/arm.2012.36.2.226
   Liao H, 1996, REHABILITATION ASSES, V0, P0
   Liu W, 2006, J MOTOR BEHAV, V38, P18, DOI 10.3200/JMBR.38.1.18-28
   Loehr J, 2007, EXP BRAIN RES, V178, P518, DOI 10.1007/s00221-006-0760-8
   Lou J, 2009, CLIN NEUROPHARMACOL, V32, P305, DOI 10.1097/WNF.0b013e3181aa916a
   Maihofner C, 2007, BRAIN, V130, P2671, DOI 10.1093/brain/awm131
   Miller N, 2013, BEHAV BRAIN RES, V257, P100, DOI 10.1016/j.bbr.2013.09.032
   Orosz A, 2012, NEUROIMAGE, V61, P599, DOI 10.1016/j.neuroimage.2012.03.084
   Peters M, 1980, CAN J PSYCHOL, V34, P62, DOI 10.1037/h0081014
   Robles-garcia V, 2013, PARKINSONISM RELAT D, V19, P1123, DOI 10.1016/j.parkreldis.2013.08.005
   Roche R, 2011, HUM MOVEMENT SCI, V30, P658, DOI 10.1016/j.humov.2010.11.008
   Roosink M, 2010, BEHAV BRAIN RES, V213, P35, DOI 10.1016/j.bbr.2010.04.027
   Scharoun S, 2013, RES DEV DISABIL, V34, P4142, DOI 10.1016/j.ridd.2013.08.011
   Shimoyama I, 1990, ARCH NEUROL-CHICAGO, V47, P681, DOI 10.1001/archneur.1990.00530060095025
   Slater J, 2013, PLOS ONE, V8, P0, DOI 10.1371/journal.pone.0077250
   Szirmai I, 2010, IDEGGYOGY SZEMLE, V63, P13
   Weng C, 2003, ZHONGGUO KANGFU YIXU, V18, P85
   Werhahn K, 2003, ANN NEUROL, V54, P464, DOI 10.1002/ana.10686
   Whitall J, 2008, HUM MOVEMENT SCI, V27, P914, DOI 10.1016/j.humov.2007.11.007
   Yin K, 2005, JILIN YIXUE, V26, P1277
   Yu Z, 2010, SHANGHAI TIYU XUEYUA, V34, P61, DOI 10.16099/J.CNKI.JSUS.2010.03.013
NR 37
TC 9
Z9 9
U1 1
U2 6
PU SHENYANG EDITORIAL DEPT NEURAL REGENERATION RES
PI SHENYANG
PA PO BOX 1234, SHENYANG, LIAONING 110004, PEOPLES R CHINA
SN 1673-5374
EI 
J9 NEURAL REGEN RES
PD JUL 15
PY 2014
VL 9
IS 13
BP 1323
EP 1328
DI 10.4103/1673-5374.137581
PG 6
WC Cell Biology; Neurosciences
SC Cell Biology; Neurosciences & Neurology
GA AM6ZT
UT WOS:000340015200012
PM 25221586
ER

PT J
AU Yamauchi, Tomohiro
   Saito, Hisayasu
   Ito, Masaki
   Shichinohe, Hideo
   Houkin, Kiyohiro
   Kuroda, Satoshi
AF Yamauchi, Tomohiro
   Saito, Hisayasu
   Ito, Masaki
   Shichinohe, Hideo
   Houkin, Kiyohiro
   Kuroda, Satoshi
TI Platelet Lysate and Granulocyte-Colony Stimulating Factor Serve Safe and Accelerated Expansion of Human Bone Marrow Stromal Cells for Stroke Therapy
SO TRANSLATIONAL STROKE RESEARCH
LA English
DT Article
DE Bone marrow stromal cell; Cell therapy; Granulocyte-colony stimulating factor (G-CSF); Ischemic stroke; Platelet lysate
ID mice cerebral infarct; serum-free medium; mesenchymal stem-cell; animal serum; spinal-cord; ischemic-stroke; transplantation; recovery; rat; differentiation
AB Autologous human bone marrow stromal cells (hBMSCs) should be expanded in the animal serum-free condition within clinically relevant periods in order to secure safe and effective cell therapy for ischemic stroke. This study was aimed to assess whether the hBMSCs enhance their proliferation capacity and provide beneficial effect in the infarct brain when cultured with platelet lysate (PL) and granulocyte-colony stimulating factor (G-CSF). The hBMSCs were cultured in the fetal calf serum (FCS)-, PL-, or PL/G-CSF-containing medium. Cell growth kinetics was analyzed. The hBMSCs-PL, hBMSC-PL/G-CSF, or vehicle was stereotactically transplanted into the ipsilateral striatum of the rats subjected to permanent middle cerebral artery occlusion 7 days after the insult. Motor function was assessed for 8 weeks, and the fate of transplanted hBMSCs was examined using immunohistochemistry. As the results, the hBMSCs-PL/G-CSF showed more enhanced proliferation than the hBMSCs-FCS and hBMSCs-PL. Transplantation of hBMSCs expanded with the PL- or PL/G-CSF-containing medium equally promoted functional recovery compared with the vehicle group. Histological analysis revealed that there were no significant differences in their migration, survival, and neural differentiation in the infarct brain between the hBMSCs-PL and hBMSCs-PL/G-CSF. These findings strongly suggest that the combination of PL and G-CSF may accelerate hBMSC expansion and serve safe cell therapy for patients with ischemic stroke at clinically relevant timing.
C1 [Yamauchi, Tomohiro; Saito, Hisayasu; Shichinohe, Hideo; Houkin, Kiyohiro; Kuroda, Satoshi] Hokkaido Univ, Grad Sch Med, Dept Neurosurg, Sapporo, Hokkaido, Japan.
   [Kuroda, Satoshi] Toyama Univ, Grad Sch Med & Pharmaceut Sci, Dept Neurosurg, Toyama 9300194, Japan.
RP Kuroda, S (通讯作者)，Toyama Univ, Grad Sch Med & Pharmaceut Sci, Dept Neurosurg, 2630 Sugitani, Toyama 9300194, Japan.
EM skuroda@med.hokudai.ac.jp
FU Ministry of Education, Science and Culture of Japan [21390400, 233390342, 25293305]; Grants-in-Aid for Scientific Research [25293305] Funding Source: KAKEN
CR Abe K, 2012, J CEREBR BLOOD F MET, V32, P1317, DOI 10.1038/jcbfm.2011.187
   Azizi S, 1998, P NATL ACAD SCI USA, V95, P3908, DOI 10.1073/pnas.95.7.3908
   Bakshi A, 2006, J NEUROTRAUM, V23, P55, DOI 10.1089/neu.2006.23.55
   Bang O, 2005, ANN NEUROL, V57, P874, DOI 10.1002/ana.20501
   Capelli C, 2007, BONE MARROW TRANSPL, V40, P785, DOI 10.1038/sj.bmt.1705798
   Chiba Y, 2012, NEUROPATHOLOGY, V32, P139, DOI 10.1111/j.1440-1789.2011.01255.x
   Doucet C, 2005, J CELL PHYSIOL, V205, P228, DOI 10.1002/jcp.20391
   Feinklestein S, 1999, STROKE, V30, P2752, DOI 10.1161/01.STR.30.12.2752
   Hofstetter C, 2002, P NATL ACAD SCI USA, V99, P2199, DOI 10.1073/pnas.042678299
   Hokari M, 2009, CYTOKINE, V46, P260, DOI 10.1016/j.cyto.2009.02.008
   Ito M, 2011, TRANSL STROKE RES, V2, P294, DOI 10.1007/s12975-011-0098-9
   Kawabori M, 2013, NEUROPATHOLOGY, V33, P140, DOI 10.1111/j.1440-1789.2012.01335.x
   Kawabori M, 2012, NEUROPATHOLOGY, V32, P217, DOI 10.1111/j.1440-1789.2011.01260.x
   Kopen G, 1999, P NATL ACAD SCI USA, V96, P10711, DOI 10.1073/pnas.96.19.10711
   Kuroda S, 2013, FRONT NEUROL NEUROSC, V32, P62, DOI 10.1159/000346414
   Kuroda S, 2013, ACTA NEUROBIOL EXP, V73, P57
   Lange C, 2007, J CELL PHYSIOL, V213, P18, DOI 10.1002/jcp.21081
   Lee J, 2010, STEM CELLS, V28, P1099, DOI 10.1002/stem.430
   Mazzini L, 2010, EXP NEUROL, V223, P229, DOI 10.1016/j.expneurol.2009.08.007
   Meuleman N, 2006, EUR J HAEMATOL, V76, P309, DOI 10.1111/j.1600-0609.2005.00611.x
   Miyamoto M, 2013, J NUCL MED, V54, P145, DOI 10.2967/jnumed.112.109017
   Ng F, 2008, BLOOD, V112, P295, DOI 10.1182/blood-2007-07-103697
   Pal R, 2009, CYTOTHERAPY, V11, P897, DOI 10.3109/14653240903253857
   Perez-ilzarbe M, 2009, TRANSFUSION, V49, P1901, DOI 10.1111/j.1537-2995.2009.02226.x
   Savitz S, 2007, ANN NEUROL, V61, P396, DOI 10.1002/ana.21127
   Schallmoser K, 2007, TRANSFUSION, V47, P1436, DOI 10.1111/j.1537-2995.2007.01220.x
   Shichinohe H, 2004, BRAIN RES PROTOC, V13, P166, DOI 10.1016/j.brainresprot.2004.04.004
   Shichinohe H, 2007, BRAIN RES, V1183, P138, DOI 10.1016/j.brainres.2007.08.091
   Shichinohe H, 2011, TRANSL STROKE RES, V2, P307, DOI 10.1007/s12975-011-0088-y
   Sugiyama T, 2011, NEUROSURGERY, V68, P1733, DOI 10.1227/NEU.0b013e31820edd63
   Van DDJ, 2006, TISSUE ENG, V12, P3067, DOI 10.1089/ten.2006.12.3067
   Wechsler L, 2009, STROKE, V40, P510, DOI 10.1161/STROKEAHA.108.526863
   Welte K, 1985, HAEMATOL BLOOD TRANSFUS, V29, P398
   Zaky S, 2008, J TISSUE ENG REGEN M, V2, P472, DOI 10.1002/term.119
   Zhang Z, 2008, CYTOTHERAPY, V10, P134, DOI 10.1080/14653240701883061
NR 35
TC 9
Z9 10
U1 0
U2 4
PU SPRINGER
PI NEW YORK
PA 233 SPRING ST, NEW YORK, NY 10013 USA
SN 1868-4483
EI 
J9 TRANSL STROKE RES
PD DEC 15
PY 2014
VL 5
IS 6
BP 701
EP 710
DI 10.1007/s12975-014-0360-z
PG 10
WC Clinical Neurology; Neurosciences
SC Neurosciences & Neurology
GA AS8ZC
UT WOS:000344532400009
PM 25059633
ER

PT J
AU Van velthoven, CTJ
   Braccioli, Luca
   Willemen, HLDM
   Kavelaars, Annemieke
   Heijnen, CJ
AF Van velthoven, Cindy
   Braccioli, Luca
   Willemen, Hanneke
   Kavelaars, Annemieke
   Heijnen, Cobi
TI Therapeutic Potential of Genetically Modified Mesenchymal Stem Cells After Neonatal Hypoxic-Ischemic Brain Damage
SO MOLECULAR THERAPY
LA English
DT Article
ID marrow stromal cell; cerebral-ischemia; sonic hedgehog; transplantation; recovery; neuron; injury; egfl7; gdnf; bdnf
AB Mesenchymal stem cells (MSCs) have been shown to improve outcomes after neonatal hypoxic-ischemic (HI) brain injury possibly by secretion of growth factors stimulating repair processes. We investigated whether MSCs, modified to secrete specific growth factors, can further enhance recovery. Using an in vitro assay, we show that MSC-secreting brain derived neurotrophic factor (BDNF), epidermal growth factor-like 7 (EGFL7), persephin (PSP), or sonic hedgehog (SHH) regulate proliferation and differentiation of neural stem cells. Moreover, mice that received an intranasal application of 100,000 MSC-BDNF showed significantly improved outcomes as demonstrated by improved motor function and decreased lesion volume compared with mice treated with empty vector (EV) MSCs. Treatment with MSC-EGFL7 improved motor function but had no effect on lesion size. Treatment with MSC-PSP or MSC-SHH neither improved outcome nor reduced lesion size in comparison with MSC-EV-treated mice. Moreover, mice treated with MSC-SHH showed even decreased functional outcomes when compared with those treated with MSC-EV. Treatment with MSC-BDNF induced cell proliferation in the ischemic hemisphere lasting at least 18 days after MSC administration, whereas treatment with MSC-EV did not. These data suggest that gene-modified cell therapy might be a useful approach to consider for treatment of neonatal HI brain damage. However, care must be taken when selecting the agent to overexpress.
C1 [van Velthoven, Cindy T. J.; Braccioli, Luca; Willemen, Hanneke L. D. M.; Heijnen, Cobi J.] Univ Med Ctr Utrecht, Lab Neuroimmunol & Dev Origins Dis, Utrecht, Netherlands.
   [Kavelaars, Annemieke; Heijnen, Cobi J.] Texas So Univ, Dept Symptom Res, Houston, TX 77030 USA.
RP Heijnen, CJ (通讯作者)，Texas So Univ, Dept Symptom Res, Unit 1450, 1400 Pressler St, Houston, TX 77030 USA.
EM CJHeijnen@mdanderson.org
FU European Union [Health-F2-2009-241778]; Zon-MW Project [116002003]
CR Barnabe-heider F, 2003, J NEUROSCI, V23, P5149
   Bilak M, 1999, MOL CELL NEUROSCI, V13, P326, DOI 10.1006/mcne.1999.0756
   Chen J, 2001, J NEUROL SCI, V189, P49, DOI 10.1016/S0022-510X(01)00557-3
   Chen X, 2002, NEUROPATHOLOGY, V22, P275, DOI 10.1046/j.1440-1789.2002.00450.x
   Danielyan L, 2009, EUR J CELL BIOL, V88, P315, DOI 10.1016/j.ejcb.2009.02.001
   Dikic I, 2010, BIOESSAYS, V32, P481, DOI 10.1002/bies.200900140
   Donega V, 2013, PLOS ONE, V8, P0, DOI 10.1371/journal.pone.0051253
   Ferriero D, 2004, NEW ENGL J MED, V351, P1985, DOI 10.1056/NEJMra041996
   Islam O, 2009, CURR NEUROVASC RES, V6, P42, DOI 10.2174/156720209787466028
   Jiang Y, 2011, NEUROSCIENCE, V172, P398, DOI 10.1016/j.neuroscience.2010.10.054
   Lai K, 2003, NAT NEUROSCI, V6, P21, DOI 10.1038/nn983
   Lee J, 2010, PEDIATR RES, V67, P42, DOI 10.1203/PDR.0b013e3181bf594b
   Lu B, 2013, NAT REV NEUROSCI, V14, P401, DOI 10.1038/nrn3505
   Machold R, 2003, NEURON, V39, P937, DOI 10.1016/S0896-6273(03)00561-0
   Milbrandt J, 1998, NEURON, V20, P245, DOI 10.1016/S0896-6273(00)80453-5
   Ming G, 2011, NEURON, V70, P687, DOI 10.1016/j.neuron.2011.05.001
   Mizuguchi H, 2005, BIOCHEM BIOPH RES CO, V332, P1101, DOI 10.1016/j.bbrc.2005.05.055
   Nichol D, 2012, BLOOD, V119, P1345, DOI 10.1182/blood-2011-10-322446
   Palma V, 2004, DEVELOPMENT, V131, P337, DOI 10.1242/dev.00930
   Park H, 2013, NAT REV NEUROSCI, V14, P7, DOI 10.1038/nrn3379
   Ploughman M, 2009, STROKE, V40, P1490, DOI 10.1161/STROKEAHA.108.531806
   Qu R, 2007, NEUROPATHOLOGY, V27, P355, DOI 10.1111/j.1440-1789.2007.00792.x
   Schabitz W, 2007, STROKE, V38, P2165, DOI 10.1161/STROKEAHA.106.477331
   Schmidt M, 2009, NAT CELL BIOL, V11, P873, DOI 10.1038/ncb1896
   Sims J, 2009, STROKE, V40, P3618, DOI 10.1161/STROKEAHA.109.561951
   Sirko S, 2013, CELL STEM CELL, V12, P426, DOI 10.1016/j.stem.2013.01.019
   Sofroniew M, 2009, TRENDS NEUROSCI, V32, P638, DOI 10.1016/j.tins.2009.08.002
   Tomac A, 2002, P NATL ACAD SCI USA, V99, P9521, DOI 10.1073/pnas.152535899
   Van DKM, 2010, BRAIN BEHAV IMMUN, V24, P850, DOI 10.1016/j.bbi.2009.09.003
   Van VC, 2013, STROKE, V44, P1426, DOI 10.1161/STROKEAHA.111.000326
   Van VC, 2012, ANN NEUROL, V71, P785, DOI 10.1002/ana.23543
   Van VC, 2012, PEDIATR RES, V71, P474, DOI 10.1038/pr.2011.64
   Van VC, 2011, BRAIN BEHAV IMMUN, V25, P1342, DOI 10.1016/j.bbi.2011.03.021
   Van VC, 2010, PEDIATR RES, V68, P419, DOI 10.1203/PDR.0b013e3181f1c289
   Van VC, 2010, J NEUROSCI, V30, P9603, DOI 10.1523/JNEUROSCI.1835-10.2010
   Van VC, 2010, BRAIN BEHAV IMMUN, V24, P387, DOI 10.1016/j.bbi.2009.10.017
   Yasuhara T, 2006, CELL TRANSPLANT, V15, P231, DOI 10.3727/000000006783982034
   Zhang Z, 2009, LANCET NEUROL, V8, P491, DOI 10.1016/S1474-4422(09)70061-4
NR 38
TC 40
Z9 40
U1 0
U2 12
PU CELL PRESS
PI CAMBRIDGE
PA 50 HAMPSHIRE ST, FLOOR 5, CAMBRIDGE, MA 02139 USA
SN 1525-0016
EI 
J9 MOL THER
PD MAR 15
PY 2014
VL 22
IS 3
BP 645
EP 654
DI 10.1038/mt.2013.260
PG 10
WC Biotechnology & Applied Microbiology; Genetics & Heredity; Medicine, Research & Experimental
SC Biotechnology & Applied Microbiology; Genetics & Heredity; Research & Experimental Medicine
GA AC1HW
UT WOS:000332246800019
PM 24172866
ER

PT J
AU Kojima, Kosuke
   Ikuno, Koki
   Morii, Yuta
   Tokuhisa, Kentaro
   Morimoto, Shigeru
   Shomoto, Koji
AF Kojima, Kosuke
   Ikuno, Koki
   Morii, Yuta
   Tokuhisa, Kentaro
   Morimoto, Shigeru
   Shomoto, Koji
TI Feasibility study of a combined treatment of electromyography-triggered neuromuscular stimulation and mirror therapy in stroke patients: A randomized crossover trial
SO NEUROREHABILITATION
LA English
DT Article
DE Electromyography-triggered neuromuscular stimulation; mirror therapy; stroke rehabilitation; upper extremity; hemiplegia
ID fugl-meyer assessment; motor-function-test; induced movement therapy; upper extremity function; electrical-stimulation; subacute stroke; block test; arm use; recovery; reliability
AB BACKGROUND: Mirror therapy (MT) and electromyography-triggered neuromuscular stimulation (ETMS) are both effective treatments for impaired upper limbs following stroke. A combination of these two treatments (ETMS-MT) may result in greater gain than either treatment alone. OBJECTIVES: The feasibility and possible effects of ETMS-MT upon upper extremity function were investigated in stroke patients. METHODS: Thirteen post-acute stroke patients were randomly assigned to an immediate ETMS-MT group or a delayed ETMS-MT group and then underwent an 8-week training program. The immediate ETMS-MT group received ETMS-MT in addition to physical and occupational therapy (PT+OT) for 4 weeks. They then received only PT+OT for the next 4 weeks. In the delayed ETMS-MT group, interventions were provided in the reverse order. The main outcome measure was the Fugl-Meyer Assessment (FMA). RESULTS: The immediate ETMS-MT group showed significantly greater gain in FMA in the first 4 weeks. The delayed ETMS-MT group showed significantly greater gain in active range of motion during the latter 4 weeks. No adverse effects were reported following ETMS-MT. CONCLUSION: ETMS-MT might be as effective as independent MT or ETMS without causing any side effects. Future research should focus upon the direct comparisons between independent and combined interventions.
C1 [Kojima, Kosuke; Ikuno, Koki; Tokuhisa, Kentaro; Morimoto, Shigeru] Nishiyamato Rehabil Hosp, Dept Rehabil Med, Nara, Japan.
   [Kojima, Kosuke; Shomoto, Koji] Kio Univ, Grad Sch Hlth Sci, Nara, Japan.
   [Morii, Yuta] Hanna Cent Hosp, Dept Rehabil, Nara, Japan.
RP Kojima, K (通讯作者)，2-206,Umami Minami 6 Chome, Koryo, Nara 6350833, Japan.
EM kosuke0107@hotmail.com
CR Altschuler E, 1999, LANCET, V353, P2035, DOI 10.1016/S0140-6736(99)00920-4
   Boissy P, 1999, CLIN REHABIL, V13, P354, DOI 10.1191/026921599676433080
   Cacchio A, 2009, NEUROREHAB NEURAL RE, V23, P792, DOI 10.1177/1545968309335977
   Caty G, 2009, STROKE, V40, P2589, DOI 10.1161/STROKEAHA.108.544346
   Cauraugh J, 2000, STROKE, V31, P1360, DOI 10.1161/01.STR.31.6.1360
   De KJ, 2008, CLIN REHABIL, V22, P690, DOI 10.1177/0269215508088984
   De KJ, 2005, J REHABIL MED, V37, P65, DOI 10.1080/16501970410024190
   Desrosiers J, 1994, ARCH PHYS MED REHAB, V75, P751
   Dohle C, 2009, NEUROREHAB NEURAL RE, V23, P209, DOI 10.1177/1545968308324786
   Duncan P, 1997, STROKE, V28, P740, DOI 10.1161/01.STR.28.4.740
   Duncan P, 1983, PHYS THER, V63, P1606, DOI 10.1093/ptj/63.10.1606
   Francisco G, 1998, ARCH PHYS MED REHAB, V79, P570, DOI 10.1016/S0003-9993(98)90074-0
   Gladstone D, 2002, NEUROREHAB NEURAL RE, V16, P232, DOI 10.1177/154596802401105171
   Kwakkel G, 2007, RESTOR NEUROL NEUROS, V25, P453
   Mathiowetz V, 1985, AM J OCCUP THER, V39, P386, DOI 10.5014/ajot.39.6.386
   Michielsen M, 2011, NEUROREHAB NEURAL RE, V25, P223, DOI 10.1177/1545968310385127
   Morris D, 2001, ARCH PHYS MED REHAB, V82, P750, DOI 10.1053/apmr.2001.23183
   Nudo R, 2000, NEUROPHARMACOLOGY, V39, P733, DOI 10.1016/S0028-3908(99)00254-3
   Page S, 2006, ARCH PHYS MED REHAB, V87, P27, DOI 10.1016/j.apmr.2005.07.307
   Pavlides C, 1993, J NEUROPHYSIOL, V70, P733, DOI 10.1152/jn.1993.70.2.733
   Plautz E, 2000, NEUROBIOL LEARN MEM, V74, P27, DOI 10.1006/nlme.1999.3934
   Rabadi M, 2006, ARCH PHYS MED REHAB, V87, P962, DOI 10.1016/j.apmr.2006.02.036
   Ramachandran V, 1995, NATURE, V377, P489, DOI 10.1038/377489a0
   Rothgangel A, 2011, INT J REHABIL RES, V34, P1, DOI 10.1097/MRR.0b013e3283441e98
   Rothman KJ, 1990, EPIDEMIOLOGY, V1, P43, DOI 10.1097/00001648-199001000-00010
   Shin H, 2008, NEUROSCI LETT, V442, P174, DOI 10.1016/j.neulet.2008.07.026
   Stoykov M, 2009, NEUROREHAB NEURAL RE, V23, P945, DOI 10.1177/1545968309338190
   Sutbeyaz S, 2007, ARCH PHYS MED REHAB, V88, P555, DOI 10.1016/j.apmr.2007.02.034
   Uswatte G, 2005, STROKE, V36, P2493, DOI 10.1161/01.STR.0000185928.90848.2e
   Van DLJ, 2004, STROKE, V35, P1410, DOI 10.1161/01.STR.0000126900.24964.7e
   Von LF, 2009, RESTOR NEUROL NEUROS, V27, P189, DOI 10.3233/RNN-2009-0469
   Wolf S, 2001, STROKE, V32, P1635, DOI 10.1161/01.STR.32.7.1635
   Wolf S, 2005, NEUROREHAB NEURAL RE, V19, P194, DOI 10.1177/1545968305276663
   Wolf S, 2010, STROKE, V41, P2309, DOI 10.1161/STROKEAHA.110.588723
   Yavuzer G, 2008, ARCH PHYS MED REHAB, V89, P393, DOI 10.1016/j.apmr.2007.08.162
NR 35
TC 11
Z9 21
U1 2
U2 38
PU IOS PRESS
PI AMSTERDAM
PA NIEUWE HEMWEG 6B, 1013 BG AMSTERDAM, NETHERLANDS
SN 1053-8135
EI 
J9 NEUROREHABILITATION
PD JUN 15
PY 2014
VL 34
IS 2
BP 235
EP 244
DI 10.3233/NRE-131038
PG 10
WC Clinical Neurology; Rehabilitation
SC Neurosciences & Neurology; Rehabilitation
GA AG3NM
UT WOS:000335326300004
PM 24419019
ER

PT J
AU Pietrzah, Eva
   Cotea, Cristina
   Pullman, Stephen
AF Pietrzah, Eva
   Cotea, Cristina
   Pullman, Stephen
TI Using Commercial Video Games for Upper Limb Stroke Rehabilitation: Is This the Way of the Future?
SO TOPICS IN STROKE REHABILITATION
LA English
DT Article
DE poststroke rehabilitation; review; upper limb; video games; virtual reality
ID movement therapy; virtual-reality; poststroke
AB Background: The increasing number of people living with poststroke sequelae has stimulated the search for novel ways of providing poststroke rehabilitation without putting additional stress on overburdened health care systems. One of them is the use of commercially available technology and off-the-shelf video games for hemiparetic upper limb rehabilitation. Methods: The MEDLINE, EMBASE, and Cochrane Library databases were searched using key word synonyms for stroke, upper limb, and video games. Included studies investigated upper limb stroke rehabilitation using commercially available consoles and video games, reported outcomes that included measures of upper limb functionality, and were published in a peer-reviewed journal written in English. Results: Thirteen studies were identified 6 published as full articles and 7 as abstracts. Studies were generally small and only 3 were randomized. The gaming systems investigated were the Nintendo Wii (n = 10), EyeToy PlayStation (n = 2), and CyWee Z (n = 1). The Nintendo Wii appears to provide the greatest benefits to patients, with improvements seen in upper extremity function measures such as joint range of motion, hand motor function, grip strength, and dexterity. Three studies indicate that video therapy appears to be safe and that long-term improvements continue at follow-up. Conclusions: At present, the evidence that the use of commercial video games in rehabilitation improves upper limb functionality after stroke is very limited. However, this approach has the potential to provide easily available and affordable stroke rehabilitation therapy in settings where access to therapy is limited by geographical or financial constraints.
C1 [Pietrzah, Eva; Cotea, Cristina; Pullman, Stephen] Univ Queensland, Res Coordinat Unit, Ctr Mil & Vet Hlth, Mayne Med Sch, Herston, Qld 4006, Australia.
RP Pullman, S (通讯作者)，Univ Queensland, Res Coordinat Unit, Ctr Mil & Vet Hlth, Mayne Med Sch, Herston Rd, Herston, Qld 4006, Australia.
EM s.pullman@uq.edu.au
FU e-Health Research Unit, UQ Node, CMVH
CR Bernhardt J, 2004, STROKE, V35, P1005, DOI 10.1161/01.STR.0000120727.40792.40
   Bowden J, 2011, INT J STROKE S1, V6, P33
   Christie L, 2010, CEREBROVASC DIS, V29, P254
   Hawkes A, 2010, INT J STROKE S1, V5, P36
   Hijmans J, 2011, J REHABIL RES DEV, V48, P1005, DOI 10.1682/JRRD.2010.06.0109
   Joo L, 2010, J REHABIL MED, V42, P437, DOI 10.2340/16501977-0528
   Kleim J, 2008, J SPEECH LANG HEAR R, V51, P0, DOI 10.1044/1092-4388(2008/018)
   Kwakkel G, 2006, DISABIL REHABIL, V28, P823, DOI 10.1080/09638280500534861
   Langhorne P, 2009, LANCET NEUROL, V8, P741, DOI 10.1016/S1474-4422(09)70150-4
   Laver K, 2011, COCHRANE DB SYST REV, V0, P0
   Manlapaz D, 2010, HONG KONG PHYSIOTHER, V28, P25
   Mcnulty P, 2011, INT J STROKE S1, V6, P26
   Mcnulty P, 2012, NEUROREHAB NEURAL RE, V26, P679
   Mcnulty P, 2012, GAMES HEALTH J, V1, P384, DOI 10.1089/g4h.2012.0055
   Merians A, 2009, EUR J PHYS REHAB MED, V45, P123
   Mouawad M, 2011, J REHABIL MED, V43, P527, DOI 10.2340/16501977-0816
   *nationalstrokefoundation , 2010, CLIN GUID STROK MAN, V0, P0
   *nationalstrokefoundation , 2010, NAT STROK AUD REH SE, V0, P0
   Rand D, 2008, J NEUROL PHYS THER, V32, P155, DOI 10.1097/NPT.0b013e31818ee779
   Saposnik G, 2011, STROKE, V42, P1380, DOI 10.1161/STROKEAHA.110.605451
   Saposnik G, 2010, STROKE, V41, P1477, DOI 10.1161/STROKEAHA.110.584979
   Senes S, 2006, WE MANAGE STROKE AUS, V0, P0
   Yavuzer G, 2008, EUR J PHYS REHAB MED, V44, P237
   Young A, 2010, CEREBROVASC DIS, V29, P252
NR 24
TC 34
Z9 39
U1 0
U2 57
PU TAYLOR & FRANCIS LTD
PI ABINGDON
PA 2-4 PARK SQUARE, MILTON PARK, ABINGDON OR14 4RN, OXON, ENGLAND
SN 1074-9357
EI 
J9 TOP STROKE REHABIL
PD MAR-APR 15
PY 2014
VL 21
IS 2
BP 152
EP 162
DI 10.1310/tsr2102-152
PG 11
WC Rehabilitation
SC Rehabilitation
GA AD8WK
UT WOS:000333546200009
PM 24710975
ER

PT J
AU George, Emilie
   Heier, Linda
   Kovanlikaya, Ilhami
   Greenfield, Jeffrey
AF George, Emilie
   Heier, Linda
   Kovanlikaya, Ilhami
   Greenfield, Jeffrey
TI Diffusion tensor imaging of pyramidal tract reorganization after pediatric stroke
SO CHILDS NERVOUS SYSTEM
LA English
DT Article
DE Neuroplasticity; DTI; Corticospinal tract; CNS reorganization; Pediatric stroke
ID wallerian degeneration; ischemic-stroke; mirror movement; cerebral-palsy; recovery; brain; hand
AB Plasticity of the developing motor tracts is a contributor to recovery of motor function after pediatric stroke. The mechanism of these plastic changes may be functional and/or structural in nature. The corticospinal tract (CST) represents the major pathway responsible for voluntary movement. Stroke-induced damage to the CST as well as to other motor tracts leads to motor deficits which may show favorable functional recovery particularly in the pediatric population. We report the case of a 3-year-old girl demonstrating reorganization of the pyramidal tracts after an extensive left MCA territory stroke secondary to head trauma. Reorganization is characterized using serial diffusion tensor imaging (DTI) of the pyramidal tracts which contain the CST. Imaging shows decreased ipsi-lesional fractional anisotropy (FA) suggestive of Wallerian degeneration and increased contralesional FA. These results point to plastic reorganization of the pyramidal tract post-stroke and the utility of DTI in recognizing these changes.
C1 [George, Emilie; Greenfield, Jeffrey] Weill Cornell Med Coll, Dept Neurosurg, New York, NY 10065 USA.
   [Heier, Linda; Kovanlikaya, Ilhami] Weill Cornell Med Coll, Dept Radiol, New York, NY 10065 USA.
RP Greenfield, J (通讯作者)，Weill Cornell Med Coll, Dept Neurosurg, 525 East 68th St,Box 99, New York, NY 10065 USA.
EM jpgreenf@med.cornell.edu
CR Baker S, 2011, J PHYSIOL-LONDON, V589, P5603, DOI 10.1113/jphysiol.2011.215160
   Cancelliere A, 2013, AM J NEURORADIOL, V34, P1443, DOI 10.3174/ajnr.A3350
   Carr L, 1993, BRAIN, V116, P1223, DOI 10.1093/brain/116.5.1223
   Cincotta M, 2000, NEUROLOGY, V55, P129, DOI 10.1212/WNL.55.1.129
   Eyre J, 2001, NEUROLOGY, V57, P1543, DOI 10.1212/WNL.57.9.1543
   Frye R, 2012, DEV MED CHILD NEUROL, V54, P298, DOI 10.1111/j.1469-8749.2011.04157.x
   Herholz K, 2000, J CEREBR BLOOD F MET, V20, P1619, DOI 10.1097/00004647-200012000-00001
   Hurvitz E, 2004, TOP STROKE REHABIL, V11, P51
   Jankowska E, 2006, NEUROSCIENTIST, V12, P67, DOI 10.1177/1073858405283392
   Johnston M, 2009, DEV DISABIL RES REV, V15, P94, DOI 10.1002/ddrr.64
   Kim C, 2009, ARCH PHYS MED REHAB, V90, P657, DOI 10.1016/j.apmr.2008.10.016
   Kusano Y, 2009, AM J NEURORADIOL, V30, P1561, DOI 10.3174/ajnr.A1639
   Lindenberg R, 2012, INTECH, V0, P0, DOI 10.5772/23204]
   Nelles G, 1998, STROKE, V29, P1182, DOI 10.1161/01.STR.29.6.1182
   Nicolaides P, 1996, DEV MED CHILD NEUROL, V38, P172
   Pierpaoli C, 2001, NEUROIMAGE, V13, P1174, DOI 10.1006/nimg.2001.0765
   Puig J, 2010, AM J NEURORADIOL, V31, P1324, DOI 10.3174/ajnr.A2038
   Rossini P, 2003, LANCET NEUROL, V2, P493, DOI 10.1016/S1474-4422(03)00485-X
   Thomalla G, 2005, J NEUROL NEUROSUR PS, V76, P266, DOI 10.1136/jnnp.2004.046375
   Thomalla G, 2004, NEUROIMAGE, V22, P1767, DOI 10.1016/j.neuroimage.2004.03.041
   Zaaimi B, 2012, BRAIN, V135, P2277, DOI 10.1093/brain/aws115
   Ziemann U, 1999, J PHYSIOL-LONDON, V518, P895, DOI 10.1111/j.1469-7793.1999.0895p.x
NR 22
TC 13
Z9 15
U1 0
U2 7
PU SPRINGER
PI NEW YORK
PA 233 SPRING ST, NEW YORK, NY 10013 USA
SN 0256-7040
EI 
J9 CHILD NERV SYST
PD JUN 15
PY 2014
VL 30
IS 6
BP 1135
EP 1139
DI 10.1007/s00381-013-2351-x
PG 5
WC Clinical Neurology; Pediatrics; Surgery
SC Neurosciences & Neurology; Pediatrics; Surgery
GA AH8NZ
UT WOS:000336396100022
PM 24420673
ER

PT J
AU Kim, HyunJin
   Lee, GyuChang
   Song, ChangHo
AF Kim, Hyunjin
   Lee, Gyuchang
   Song, Changho
TI Effect of Functional Electrical Stimulation with Mirror Therapy on Upper Extremity Motor Function in Poststroke Patients
SO JOURNAL OF STROKE & CEREBROVASCULAR DISEASES
LA English
DT Article
DE Stroke; mirror therapy; functional electrical stimulation; upper extremity; motor function
ID chronic stroke patient; upper-limb; mental practice; neuromuscular stimulation; hand function; recovery; rehabilitation; imagery; wrist; reorganization
AB Background: Motor recovery of the upper extremity in stroke patients is an important goal of rehabilitation. In particular, motor recovery can be accelerated when physical and cognitive interventions are combined. Thus, the aim of this study was to investigate the effects of functional electrical stimulation (FES) with mirror therapy (MT) on motor function of upper extremity in stroke patients. Methods: Twenty-seven stroke patients were recruited, and the 23 subjects who met the inclusion criteria were randomly allocated into 2 groups: the experimental group (n = 12) and the control group (n = 11). Both groups received conventional rehabilitation training for 60 minutes/day and 5 days/week for 4 weeks. In addition, members of the experimental group received FES with MT and members of the control group received FES without MT for 30 minutes/day and 5 days/week for 4 weeks. Immediately before and after intervention, motor recovery was measured using the Fugl-Meyer (FM) assessment, Brunnstrom's motor recovery stage (BMRS), the Manual Function Test (MFT), and the Box and Block Test (BBT). Results: Significant upper extremity motor improvements were observed in the experimental and control groups according to the FM, BMRS, MFT, and BBT (P < . 05). In particular, FM subscores for wrist, hand, and co-ordination and MFT subscores for hand function were more significantly improved in the experimental group (P < . 05). Conclusions: Motor functions of the upper extremity were improved by FES with MT versus controls. The study shows that FES with MT during poststroke rehabilitation may effectively improve motor functions of the upper extremity.
C1 [Kim, HyunJin] Sahmyook Univ, Grad Sch, Dept Phys therapy, Seoul 139742, South Korea.
   [Lee, GyuChang] Kyungnam Univ, Coll Nat Sci, Dept Phys Therapy, Changwon Si, South Korea.
   [Song, ChangHo] Sahmyook Univ, Dept Phys Therapy, Seoul 139742, South Korea.
RP Song, C (通讯作者)，Sahmyook Univ, Dept Phys Therapy, 26-21,Gongneung 2 Dong, Seoul 139742, South Korea.
EM chsong@syu.ac.kr
FU Sahmyook University
CR Altschuler E, 1999, LANCET, V353, P2035, DOI 10.1016/S0140-6736(99)00920-4
   Arantes N, 2007, BRAZ J PHYS THER, V11, P419, DOI 10.1590/S1413-35552007000600002
   Armagan O, 2003, AM J PHYS MED REHAB, V82, P856, DOI 10.1097/01.PHM.0000091984.72486.E0
   Bachman K, 1990, J CONTIN EDUC NURS, V21, P125
   Carr J, 1998, NEUROLOGICAL REHABIL, V0, P12
   Cauraugh J, 2000, STROKE, V31, P1360, DOI 10.1161/01.STR.31.6.1360
   Chae J, 1998, STROKE, V29, P975, DOI 10.1161/01.STR.29.5.975
   Crome , 2002, REV CLIN GERONTOLOGY, V12, P68, DOI 10.1017/S0959259802012194
   De KJ, 2002, CLIN REHABIL, V16, P350, DOI 10.1191/0269215502cr504oa
   Dobkin B, 1993, WESTERN J MED, V159, P56
   Dohle C, 2009, NEUROREHAB NEURAL RE, V23, P209, DOI 10.1177/1545968308324786
   Fansler C, 1985, PHYS THER, V65, P1332, DOI 10.1093/ptj/65.9.1332
   Francisco G, 1998, ARCH PHYS MED REHAB, V79, P570, DOI 10.1016/S0003-9993(98)90074-0
   Fuglmeyer A, 1975, SCAND J REHABIL MED, V7, P13
   Fukumura K, 2007, INT J NEUROSCI, V117, P1039, DOI 10.1080/00207450600936841
   Hallett M, 2001, BRAIN RES REV, V36, P169, DOI 10.1016/S0165-0173(01)00092-3
   Hummelsheim H, 1997, SCAND J REHABIL MED, V29, P3
   Jackson P, 2001, ARCH PHYS MED REHAB, V82, P1133, DOI 10.1053/apmr.2001.24286
   Johnson-frey S, 2004, BRAIN COGNITION, V55, P328, DOI 10.1016/j.bandc.2004.02.032
   Kim M, 1994, KOREAN J OCCUP THER, V3, P20
   Luke C, 2004, CLIN REHABIL, V18, P888, DOI 10.1191/0269215504cr793oa
   Masiero S, 2007, ARCH PHYS MED REHAB, V88, P142, DOI 10.1016/j.apmr.2006.10.032
   Mathiowetz V, 1985, AM J OCCUP THER, V39, P386, DOI 10.5014/ajot.39.6.386
   Michielsen M, 2011, J NEUROL NEUROSUR PS, V82, P393, DOI 10.1136/jnnp.2009.194134
   Michielsen M, 2011, NEUROREHAB NEURAL RE, V25, P223, DOI 10.1177/1545968310385127
   Muellbacher W, 1999, J NEUROL, V246, P250, DOI 10.1007/s004150050343
   Nakamura R, 1992, TOHOKU J EXP MED, V168, P11, DOI 10.1620/tjem.168.11
   Nojima I, 2012, J NEUROSCI, V32, P1293, DOI 10.1523/JNEUROSCI.5364-11.2012
   Page S, 2002, AM J PHYS MED REHAB, V81, P870, DOI 10.1097/00002060-200211000-00013
   Page S, 2007, STROKE, V38, P1293, DOI 10.1161/01.STR.0000260205.67348.2b
   Popovic M, 2003, J REHABIL RES DEV, V40, P443, DOI 10.1682/JRRD.2003.09.0443
   Powell J, 1999, STROKE, V30, P1384, DOI 10.1161/01.STR.30.7.1384
   Ramachandran V, 1997, INT REV NEUROBIOL, V37, P291
   Ring H, 2005, J REHABIL MED, V37, P32, DOI 10.1080/16501970410035387
   Robertson S, 1994, ARCH PHYS MED REHAB, V75, P1108, DOI 10.1016/0003-9993(94)90086-8
   Rossi S, 2002, CLIN NEUROPHYSIOL, V113, P16, DOI 10.1016/S1388-2457(01)00725-8
   Saghaei M, 2004, BMC MED RES METHODOL, V4, P26, DOI 10.1186/1471-2288-4-26
   Sawner K, 1992, BRUNNSTROMS MOVEMENT, V0, P41
   Stevens J, 2003, ARCH PHYS MED REHAB, V84, P1090, DOI 10.1016/S0003-9993(03)00042-X
   Stinear J, 2002, J PHYSIOL-LONDON, V543, P307, DOI 10.1113/jphysiol.2002.023986
   Stoykov M, 2009, OCCUP THER INT, V16, P190, DOI 10.1002/oti.277
   Summers J, 2007, J NEUROL SCI, V252, P76, DOI 10.1016/j.jns.2006.10.011
   Sunderland A, 2000, STROKE, V31, P430, DOI 10.1161/01.STR.31.2.430
   Swinnen S, 2002, NAT REV NEUROSCI, V3, P350, DOI 10.1038/nrn807
   Taub E, 2006, EURA MEDICOPHYS, V42, P241
   Thrasher T, 2008, NEUROREHAB NEURAL RE, V22, P706, DOI 10.1177/1545968308317436
   Wilder RP, 2002, J LONG TERM EFF MED IMPLANTS, V12, P149
   Williams A, 1980, CLIN APPL, V2, P371
   Yaguez L, 1998, BEHAV BRAIN RES, V90, P95, DOI 10.1016/S0166-4328(97)00087-9
   Yavuzer G, 2008, ARCH PHYS MED REHAB, V89, P393, DOI 10.1016/j.apmr.2007.08.162
   Yun G, 2011, ANN REHABIL MED-ARM, V35, P316, DOI 10.5535/arm.2011.35.3.316
NR 51
TC 32
Z9 48
U1 3
U2 60
PU ELSEVIER SCIENCE BV
PI AMSTERDAM
PA PO BOX 211, 1000 AE AMSTERDAM, NETHERLANDS
SN 1052-3057
EI 
J9 J STROKE CEREBROVASC
PD APR 15
PY 2014
VL 23
IS 4
BP 655
EP 661
DI 10.1016/j.jstrokecerebrovasdis.2013.06.017
PG 7
WC Neurosciences; Peripheral Vascular Disease
SC Neurosciences & Neurology; Cardiovascular System & Cardiology
GA AE2OV
UT WOS:000333813700017
PM 23867040
ER

PT J
AU Sale, Patrizio
   Bovolenta, Federica
   Agosti, Maurizio
   Clerici, Pierina
   Franceschini, Marco
AF Sale, Patrizio
   Bovolenta, Federica
   Agosti, Maurizio
   Clerici, Pierina
   Franceschini, Marco
TI Short-term and long-term outcomes of serial robotic training for improving upper limb function in chronic stroke
SO INTERNATIONAL JOURNAL OF REHABILITATION RESEARCH
LA English
DT Article
DE robotic; stroke; upper limb
ID research arm test; assisted therapy; motor function; elderly-people; block test; rehabilitation; recovery; physiotherapy; hemiparesis; reliability
AB The aim of this study was to determine short-term and long-term changes in motor function in patients with chronic hemiparesis who underwent robot training and to evaluate its long-term benefit after 6 months. This was a longitudinal study with a 6-month follow-up. The 15 patients included in this study underwent the Fugl-Meyer test, the Ashworth Scale test, the Frenchay Arm test, and the Box and Block test according to the following schedule: immediately before (T1, T3) and after each treatment (T2, T4), and 6 months after T4 (T5). There were statistically significant improvements in Fugl-Meyer test between T1 and T2 and between T1 and T4; the score increased in the Ashworth Scale test for Shoulder between T1 and T3 and between T1 and T5; a statistically significant decrease was found between T1 and T2 and between T1 and T4, in the Box and Block test between T1 and T4, and also between T1 and T5. This original rehabilitation treatment may contribute toward increasing upper limb motor recovery in stable chronic stroke patients. (C) 2014 Wolters Kluwer Health vertical bar Lippincott Williams & Wilkins.
C1 [Sale, Patrizio; Franceschini, Marco] IRCCS San Raffaele Pisana, I-00163 Rome, Italy.
   [Bovolenta, Federica; Clerici, Pierina] NOCSAE Hosp AUSL Modena, Modena, Italy.
   [Agosti, Maurizio] Rehabil Hosp Parma, Parma, Italy.
RP Sale, P (通讯作者)，IRCCS San Raffaele Pisana, Via Pisana 235, I-00163 Rome, Italy.
EM patrizio.sale@gmail.com
CR Ashworth B, 1964, PRACTITIONER, V192, P540
   Bernhardt J, 2009, COCHRANE DATABASE SY, V1, P0
   Bovolenta F, 2011, J NEUROENG REHABIL, V8, P0, DOI 10.1186/1743-0003-8-18
   Bovolenta F, 2009, J REHABIL MED, V41, P971, DOI 10.2340/16501977-0402
   Chang J, 2007, ARCH PHYS MED REHAB, V88, P1332, DOI 10.1016/j.apmr.2007.07.016
   Chen H, 2009, NEUROREHAB NEURAL RE, V23, P435, DOI 10.1177/1545968308331146
   Cruz-flores S, 2011, STROKE, V42, P2091, DOI 10.1161/STR.0b013e3182213e24
   Desrosiers J, 1994, ARCH PHYS MED REHAB, V75, P751
   Fasoli S, 2004, ARCH PHYS MED REHAB, V85, P1106, DOI 10.1016/j.apmr.2003.11.028
   Fazekas G, 2007, J REHABIL MED, V39, P580, DOI 10.2340/16501977-0087
   Fazekas G, 2006, INT J REHABIL RES, V29, P251, DOI 10.1097/01.mrr.0000230050.16604.d9
   Fazekas G, 2013, INT J REHABIL RES, V36, P95, DOI 10.1097/MRR.0b013e32836195d1
   Franceschini M, 2012, NEUROREHAB NEURAL RE, V26, P456, DOI 10.1177/1545968311427406
   Fuglmeyer A, 1975, SCAND J REHABIL MED, V7, P13
   Hayward K, 2010, DISABIL REHABIL, V32, P1973, DOI 10.3109/09638288.2010.481027
   Heller A, 1987, J NEUROL NEUROSUR PS, V50, P714, DOI 10.1136/jnnp.50.6.714
   Hesse S, 2008, AM J PHYS MED REHAB, V87, P779, DOI 10.1097/PHM.0b013e318186b4bc
   Hesse S, 2003, CURR OPIN NEUROL, V16, P705, DOI 10.1097/00019052-200312000-00010
   Huang S, 2012, INT J REHABIL RES, V35, P161, DOI 10.1097/MRR.0b013e328353053a
   Huang V, 2009, J NEUROENG REHABIL, V6, P0, DOI 10.1186/1743-0003-6-5
   Kim A, 2011, CIRCULATION, V124, P314, DOI 10.1161/CIRCULATIONAHA.111.018820
   Krakauer J, 2006, CURR OPIN NEUROL, V19, P84, DOI 10.1097/01.wco.0000200544.29915.cc
   Krebs HI, 2013, HANDB CLIN NEUROL, V110, P283, DOI 10.1016/B978-0-444-52901-5.00023-X
   Krebs H, 2008, NEUROREHABILITATION, V23, P81
   Kwakkel G, 2004, STROKE, V35, P2529, DOI 10.1161/01.STR.0000143153.76460.7d
   Kwakkel G, 2008, NEUROREHAB NEURAL RE, V22, P111, DOI 10.1177/1545968307305457
   Liao W, 2012, CLIN REHABIL, V26, P111, DOI 10.1177/0269215511416383
   Lindberg P, 2004, J REHABIL MED, V36, P117, DOI 10.1080/16501970410023434
   Lindmark B, 1988, SCAND J REHABIL MED, V20, P111
   Lo A, 2010, NEW ENGL J MED, V362, P1772, DOI 10.1056/NEJMoa0911341
   Lum P, 2002, ARCH PHYS MED REHAB, V83, P952, DOI 10.1053/apmr.2001.33101
   Masiero S, 2011, J REHABIL RES DEV, V48, P355, DOI 10.1682/JRRD.2010.04.0063
   Mathiowetz V, 1985, AM J OCCUP THER, V39, P386, DOI 10.5014/ajot.39.6.386
   Mehrholz J, 2012, COCHRANE DB SYST REV, V0, P0
   Peter O, 2011, INT J REHABIL RES, V34, P196, DOI 10.1097/MRR.0b013e328346e8ad
   Platz T, 2005, CLIN REHABIL, V19, P404, DOI 10.1191/0269215505cr832oa
   Posteraro F, 2010, J REHABIL MED, V42, P279, DOI 10.2340/16501977-0500
   Posteraro F, 2009, J REHABIL MED, V41, P976, DOI 10.2340/16501977-0403
   Sale P, 2012, EUR J PHYS REHAB MED, V48, P111
   Sale P, 2012, STROKE RES TREAT, V2012, P0, DOI 10.1155/2012/820931
   Scott S, 2011, J REHABIL RES DEV, V48, P335, DOI 10.1682/JRRD.2010.04.0057
   Sivan M, 2011, J REHABIL MED, V43, P181, DOI 10.2340/16501977-0674
   Stineman M, 2011, J AM GERIATR SOC, V59, P454, DOI 10.1111/j.1532-5415.2010.03287.x
   Takahashi C, 2008, BRAIN, V131, P425, DOI 10.1093/brain/awm311
   Treger I, 2008, EUR J PHYS REHAB MED, V44, P431
   Van PR, 2004, CLIN REHABIL, V18, P833, DOI 10.1191/0269215504cr843oa
   Volpe B, 2008, NEUROREHAB NEURAL RE, V22, P305, DOI 10.1177/1545968307311102
   Volpe B, 2000, NEUROLOGY, V54, P1938, DOI 10.1212/WNL.54.10.1938
   Wei X, 2011, INT J REHABIL RES, V34, P349, DOI 10.1097/MRR.0b013e32834d330a
NR 49
TC 13
Z9 13
U1 0
U2 22
PU LIPPINCOTT WILLIAMS & WILKINS
PI PHILADELPHIA
PA TWO COMMERCE SQ, 2001 MARKET ST, PHILADELPHIA, PA 19103 USA
SN 0342-5282
EI 
J9 INT J REHABIL RES
PD MAR 15
PY 2014
VL 37
IS 1
BP 67
EP 73
DI 10.1097/MRR.0000000000000036
PG 7
WC Rehabilitation
SC Rehabilitation
GA AA6OH
UT WOS:000331217200011
PM 24126253
ER

PT J
AU Sterr, Annette
   Dean, PJA
   Szameitat, AJ
   Conforto, AB
   Shen, Shan
AF Sterr, Annette
   Dean, Phil
   Szameitat, Andre
   Conforto, Adriana
   Shen, Shan
TI Corticospinal Tract Integrity and Lesion Volume Play Different Roles in Chronic Hemiparesis and Its Improvement Through Motor Practice
SO NEUROREHABILITATION AND NEURAL REPAIR
LA English
DT Article
DE stroke rehabilitation; shaping training; diffusion tensor imaging; tractography; hemiplegia; upper limb; outcome assessment
ID diffusion-tensor tractography; induced movement therapy; chronic stroke patient; subcortical stroke; system integrity; capsular stroke; human brain; recovery; mri; rehabilitation
AB Background. Initial evidence suggests that the integrity of the ipsilesional corticospinal tract (CST) after stroke is strongly related to motor function in the chronic state but not the treatment gain induced by motor rehabilitation. Objective. We examined the association of motor status and treatment benefit by testing patients with a wide range of severity of hemiparesis of the left and right upper extremity. Method. Diffusion tensor imaging was performed in 22 patients beyond 12 months after onset of stroke with severe to moderate hemiparesis. Motor function was tested before and after 2 weeks of modified constraint-induced movement therapy. Results. CST integrity, but not lesion volume, correlated with the motor ability measures of the Wolf Motor Function Test and the Motor Activity Log. No differences were found between left and right hemiparesis. Motor performance improved significantly with the treatment regime, and did so equally for patients with left and right arm paresis. However, treatment benefit was not associated with either CST integrity or lesion volume. Conclusion. CST integrity correlated best in this small trial with chronic long-term status but not treatment-induced improvements. The CST may play a different role in the mechanisms mediating long-term outcome compared to those underlying practice-induced gains after a chronic plateau in motor function.
C1 [Sterr, Annette; Dean, Phil J. A.] Univ Surrey, Guildford GU2 XH, Surrey, England.
   [Szameitat, Andre J.] Brunel Univ, London, England.
   [Szameitat, Andre J.] Univ Munich, Munich, Germany.
   [Conforto, Adriana Bastos] Univ Sao Paulo, BR-05508 Sao Paulo, Brazil.
   [Conforto, Adriana Bastos] Hosp Israelita Albert Einstain Sao Paulo, Sao Paulo, Brazil.
   [Shen, Shan] Univ Reading, Reading, Berks, England.
RP Sterr, A (通讯作者)，Univ Surrey, Sch Psychol, Guildford GU2 XH, Surrey, England.
EM a.sterr@surrey.ac.uk
FU Medical Research Council UK
CR Burgel U, 2006, NEUROIMAGE, V29, P1092, DOI 10.1016/j.neuroimage.2005.08.040
   De SLH, 1980, INT REHABIL MED, V2, P10
   Dimyan M, 2011, NAT REV NEUROL, V7, P76, DOI 10.1038/nrneurol.2010.200
   Folstein M, 1975, J PSYCHIAT RES, V12, P189, DOI 10.1016/0022-3956(75)90026-6
   Fries W, 1993, BRAIN, V116, P369, DOI 10.1093/brain/116.2.369
   Gauthier L, 2009, STROKE, V40, P2468, DOI 10.1161/STROKEAHA.109.548347
   Hagmann P, 2003, NEUROIMAGE, V19, P545, DOI 10.1016/S1053-8119(03)00142-3
   Hattori T, 2011, AM J NEURORADIOL, V32, P1681, DOI 10.3174/ajnr.A2570
   Jang S, 2005, RESTOR NEUROL NEUROS, V23, P325
   Jiang H, 2006, COMPUT METH PROG BIO, V81, P106, DOI 10.1016/j.cmpb.2005.08.004
   Jones D, 1999, MAGNET RESON MED, V42, P515, DOI 10.1002/(SICI)1522-2594(199909)42:3<515::AID-MRM14>3.0.CO;2-Q
   Jones T, 2009, STROKE, V40, P0, DOI 10.1161/STROKEAHA.108.533653
   Langer N, 2012, NEUROLOGY, V78, P182, DOI 10.1212/WNL.0b013e31823fcd9c
   Langhorne P, 2011, LANCET, V377, P1693, DOI 10.1016/S0140-6736(11)60325-5
   Lindberg P, 2007, NEUROREHAB NEURAL RE, V21, P551, DOI 10.1177/1545968307301886
   Mark V, 2008, RESTOR NEUROL NEUROS, V26, P13
   Mori S, 1999, ANN NEUROL, V45, P265, DOI 10.1002/1531-8249(199902)45:2<265::AID-ANA21>3.0.CO;2-3
   Newton J, 2006, BRAIN, V129, P1844, DOI 10.1093/brain/awl106
   Okada T, 2006, RADIOLOGY, V238, P668, DOI 10.1148/radiol.2382042192
   Okada T, 2006, RADIOLOGY, V240, P849, DOI 10.1148/radiol.2403050916
   Pineiro R, 2000, STROKE, V31, P672, DOI 10.1161/01.STR.31.3.672
   Sirtori V, 2009, COCHRANE DB SYST REV, V0, P0, DOI DOI 10.1002/14651858.CD004433.pub2
   Skare S, 2000, J MAGN RESON, V147, P340, DOI 10.1006/jmre.2000.2209
   Sterr A, 2002, ARCH PHYS MED REHAB, V83, P1726, DOI 10.1053/apmr.2002.35660
   Sterr A, 2003, NEUROLOGY, V61, P842, DOI 10.1212/WNL.61.6.842
   Sterr A, 2010, NEUROREHAB NEURAL RE, V24, P413, DOI 10.1177/1545968309348310
   Stinear C, 2007, BRAIN, V130, P170, DOI 10.1093/brain/awl333
   Taub E, 2006, EURA MEDICOPHYS, V42, P241
   Taub E, 1999, J REHABIL RES DEV, V36, P237
   Uswatte G, 2005, STROKE, V36, P2493, DOI 10.1161/01.STR.0000185928.90848.2e
   Ward N, 2007, EUR J NEUROSCI, V25, P1865, DOI 10.1111/j.1460-9568.2007.05434.x
   Ward N, 2006, BRAIN, V129, P809, DOI 10.1093/brain/awl002
   Wenzelburger R, 2005, BRAIN, V128, P64, DOI 10.1093/brain/awh317
   Werring D, 2000, J NEUROL NEUROSUR PS, V69, P269, DOI 10.1136/jnnp.69.2.269
   Werring D, 1998, J NEUROL NEUROSUR PS, V65, P863, DOI 10.1136/jnnp.65.6.863
   Wolf S, 2001, STROKE, V32, P1635, DOI 10.1161/01.STR.32.7.1635
   Woodbury M, 2010, NEUROREHAB NEURAL RE, V24, P791, DOI 10.1177/1545968310370749
NR 37
TC 43
Z9 50
U1 0
U2 11
PU SAGE PUBLICATIONS INC
PI THOUSAND OAKS
PA 2455 TELLER RD, THOUSAND OAKS, CA 91320 USA
SN 1545-9683
EI 
J9 NEUROREHAB NEURAL RE
PD MAY 15
PY 2014
VL 28
IS 4
BP 335
EP 343
DI 10.1177/1545968313510972
PG 9
WC Clinical Neurology; Rehabilitation
SC Neurosciences & Neurology; Rehabilitation
GA AE8QB
UT WOS:000334265300005
PM 24334657
ER

PT J
AU Langhammer, Birgitta
   Lindmark, Birgitta
   Stanghelle, JK
AF Langhammer, Birgitta
   Lindmark, Birgitta
   Stanghelle, Johan
TI Physiotherapy and physical functioning post-stroke: Exercise habits and functioning 4 years later? Long-term follow-up after a 1-year long-term intervention period: A randomized controlled trial
SO BRAIN INJURY
LA English
DT Article
DE Function; intervention; longitudinal follow-up; rehabilitation; stroke
ID 6-minute walk test; quality-of-life; stroke patient; balance scale; care; reliability; performance; strategy; register; men
AB Introduction: Physical activity is mandatory if patients are to remain healthy and independent after stroke. Objective: Maintenance of motor function, tone, grip strength, balance, mobility, gait, independence in personal and instrumental activities of daily living, health-related quality-of-life and an active lifestyle 4 years post-stroke. Methods: A prospective randomized controlled trial. Results: Four years post-stroke, 37 of the 75 participating persons were eligible for follow-up; 19 (54.3%) from the intensive exercise group and 18 (45%) from the regular exercise group. Both groups were performing equally well with no significant differences in total scores on the BI (p=0.3), MAS (p=0.4), BBS (p=0.1), TUG (p=0.08), 6MWT (p=0.1), bilateral grip strength (affected hand, p=0.8; non-affected hand, p=0.9) nor in the items of NHP (p>0.005). Independence in performing the IADL was 40%, while 60% had help from relatives or community-based services. Conclusion: This longitudinal study shows that persons with stroke in two groups with different exercise regimes during the first year after stroke did not differ in long-term outcomes. Both groups maintained function and had a relatively active life style 4 years after the acute incident. The results underline the importance of follow-up testing and encouragement to exercise, to motivate and sustain physical activity patterns, to maintain physical function, not only in the acute but also in the chronic phase of stroke.
C1 [Langhammer, Birgitta] Oslo & Akershus Univ Coll, Fac Hlth, N-0130 Oslo 4, Norway.
   [Lindmark, Birgitta] Uppsala Univ, Dept Neurosci, Univ Hosp, Uppsala, Sweden.
   [Stanghelle, Johan K.] Univ Oslo, Sunnaas Rehabil Hosp, Fac Med, Oslo, Norway.
RP Langhammer, B (通讯作者)，Oslo & Akershus Univ Coll, Fac Hlth, Physiotherapy Programme, Box 4,St Olavs Pl, N-0130 Oslo 4, Norway.
EM birgitta.langhammer@hioa.no
CR Appelros P, 2010, CEREBROVASC DIS, V30, P114, DOI 10.1159/000314714
   Askim T, 2012, STROKE RES TREAT, V2012, P0, DOI 10.1155/2012/392101
   Baert I, 2012, ARCH PHYS MED REHAB, V93, P669, DOI 10.1016/j.apmr.2011.09.022
   Berg K, 1995, SCAND J REHABIL MED, V27, P27
   Bronnum-hansen H, 2001, STROKE, V32, P2131, DOI 10.1161/hs0901.094253
   Carr J, 1985, PHYS THER, V65, P175, DOI 10.1093/ptj/65.2.175
   Darlington A, 2009, J REHABIL MED, V41, P237, DOI 10.2340/16501977-0313
   Desrosiers J, 1995, AM J OCCUP THER, V49, P637, DOI 10.5014/ajot.49.7.637
   Ebrahim S, 1986, J EPIDEMIOL COMMUN H, V40, P166, DOI 10.1136/jech.40.2.166
   Fillenbaum G, 1988, DUKE OLDER AM RESOUR, V0, P143
   Finch E, 2002, PHYS REHABILITATION, V0, P152
   Finch E, 2002, PHYS REHABILITATION, V0, P93
   Finch E, 2002, PHYS REHABILITATION, V0, PP[87
   Finch E, 2002, PHYS REHABILITATION, V0, P240
   Finch E, 2002, PHYS REHABILITATION, V0, P248
   Fjaertoft H, 2011, STROKE, V42, P1707, DOI 10.1161/STROKEAHA.110.601153
   Gillespie L, 2009, COCHRANE DB SYST REV, V4, P0
   Gregson J, 2000, AGE AGEING, V29, P223, DOI 10.1093/ageing/29.3.223
   Guidetti S, 2011, DISABIL REHABIL, V33, P494, DOI 10.3109/09638288.2010.498553
   Harwood R, 1994, J NEUROL NEUROSUR PS, V57, P825, DOI 10.1136/jnnp.57.7.825
   Hunt SM, 1980, SOCIOL HEALTH ILLN, V2, P231
   Kleim J, 2011, J COMMUN DISORD, V44, P521, DOI 10.1016/j.jcomdis.2011.04.006
   Langhammer B, 2003, CLIN REHABIL, V17, P731, DOI 10.1191/0269215503cr670oa
   Langhammer B, 2012, IMPORTANCE EXERCISE, V0, P0, DOI 10.1155/2012/864835]
   Langhammer B, 2008, BRAIN INJURY, V22, P135, DOI 10.1080/02699050801895423
   Langhammer B, 2007, CLIN REHABIL, V21, P495, DOI 10.1177/0269215507075207
   Langhammer B, 2011, EUR J PHYSIOTHER, V13, P137, DOI 10.3109/14038196.2011.616913
   Langhammer B, 2010, CLIN REHABIL, V24, P46, DOI 10.1177/0269215509343328
   Langhammer B, 2009, PHYSIOTHERAPY THEORY AND PRACTICE, V25, P55, DOI 10.1080/09593980802686938
   Larsen A, 2001, EUR HEART J, V22, P684, DOI 10.1053/euhj.2000.2286
   Leuppi J, 1998, DEUT MED WOCHENSCHR, V123, P174, DOI 10.1055/s-2007-1023923
   Mahoney FI, 1965, MD STATE MED J, V14, P61
   Mayo N, 1999, DISABIL REHABIL, V21, P258
   Pandyan A, 1999, CLIN REHABIL, V13, P373, DOI 10.1191/026921599677595404
   Podsiadlo D, 1991, J AM GERIATR SOC, V39, P142, DOI 10.1111/j.1532-5415.1991.tb01616.x
   Pohl P, 2002, J REHABIL RES DEV, V39, P439
   Rueda AD, 2010, THESIS WASHINGTON ST, V0, P0
   Rutten-jacobs L, 2013, JAMA-J AM MED ASSOC, V309, P1136, DOI 10.1001/jama.2013.842
   Ryan R, 2000, CONTEMP EDUC PSYCHOL, V25, P54, DOI 10.1006/ceps.1999.1020
   Shumway-cook A, 2001, MOTOR CONTROL THEORY, V0, P274
   Steffen T, 2002, PHYS THER, V82, P128, DOI 10.1093/ptj/82.2.128
   The NDOH(, 2010, NAT GUID TREATM REH, V0, P0
   Toschke A, 2010, EUR J NEUROL, V17, P219, DOI 10.1111/j.1468-1331.2009.02774.x
   Verheyden G, 2010, COCHRANE DB SYST REV, V10, P0
   White I, 2012, CLIN TRIALS, V9, P396, DOI 10.1177/1740774512450098
   Wolfe C, 2011, PLOS MED, V8, P1549
NR 47
TC 15
Z9 15
U1 0
U2 21
PU TAYLOR & FRANCIS LTD
PI ABINGDON
PA 2-4 PARK SQUARE, MILTON PARK, ABINGDON OR14 4RN, OXON, ENGLAND
SN 0269-9052
EI 
J9 BRAIN INJURY
PD JUN 15
PY 2014
VL 28
IS 11
BP 1396
EP 1405
DI 10.3109/02699052.2014.919534
PG 10
WC Neurosciences; Rehabilitation
SC Neurosciences & Neurology; Rehabilitation
GA AP3IQ
UT WOS:000341969200006
PM 24945241
ER

PT J
AU Fridin, Marina
   Belokopytov, Mark
AF Fridin, Marina
   Belokopytov, Mark
TI Robotics Agent Coacher for CP motor Function (RAC CP Fun)
SO ROBOTICA
LA English
DT Article
DE Social assitive robotics; Cerebral palsy
ID social assistive robot; cerebral-palsy; children; therapy; rehabilitation; stroke; integration; dynamics; system; memory
AB Robotics Agent Coacher for Cerebral Palsy motor Function (RAC CP Fun) is an attempt to implement socially assistive robotics, and a motor learning approach in rehabilitating movement disorders with a central origin. The concept and architecture of RAC CP Fun implements the motor learning theory and behavioral approach, i.e. principles of repetition, stages of learning, appropriate feedback, random practice, and enriched environments. Eleven children with cerebral palsy (CP) and fourteen typically developed (TD) children participated in two procedures while interacting with a robot and performing motor exercises. The interaction level and motor performance of children were measured and compared. Children with CP exhibited a higher interaction level; however, their motor performance was lower than that of TD children. RAC CP Fun was found to be feasible to interact with children of pre-school age, to augment the motivation of the children with CP, and to involve the children in motor exercises.
C1 [Fridin, Marina] Ariel Univ Ctr, Fac Ind Engn & Management, IL-40700 Hamada, Ariel, Israel.
   [Belokopytov, Mark] Assaf Harofeh Med Ctr, Human Mot Anal Lab, IL-60930 Zerifin, Israel.
RP Fridin, M (通讯作者)，Ariel Univ Ctr, Fac Ind Engn & Management, POB 3, IL-40700 Hamada, Ariel, Israel.
EM marinafridin@gmail.com
CR Aisen M, 2011, LANCET NEUROL, V10, P844, DOI 10.1016/S1474-4422(11)70176-4
   Anderson B, 1998, TRENDS COGN SCI, V2, P214, DOI 10.1016/S1364-6613(98)01180-2
   [anonymous] , 2003, HUM FAC ER, V0, P0
   Balomenos T, 2005, LECT NOTES COMPUT SC, V3361, P318
   Bar-haim S, 2008, DISABIL REHABIL, V30, P1420, DOI 10.1080/09638280701562885
   Bar-haim S, 2010, CLIN REHABIL, V24, P1009, DOI 10.1177/0269215510371428
   Bax M, 2007, DEV MED CHILD NEUROL, V49, P39, DOI 10.1111/j.1469-8749.2007.tb12627.x
   Belokopytov M, 2012, WORKSH IEEE RSJ INT, V0, P40
   Berg A, 2003, LECT NOTES COMPUT SC, V2832, P78
   Breazeal C, 1998, FIFTEENTH NATIONAL CONFERENCE ON ARTIFICIAL INTELLIGENCE (AAAI-98) AND TENTH CONFERENCE ON INNOVATIVE APPLICATIONS OF ARTIFICAL INTELLIGENCE (IAAI-98) - PROCEEDINGS, V0, P54
   Brooks D, 2012, P IEEE RAS-EMBS INT, V0, PP1715, DOI 10.1109/BioRob.2012.6290714
   Bruck I, 2001, ARQ NEURO-PSIQUIAT, V59, P35, DOI 10.1590/S0004-282X2001000100008
   Canny J, 1986, P IEEE T PATTERN ANA, V8, P0
   Chen L, 2000, 2000 IEEE INTERNATIONAL CONFERENCE ON MULTIMEDIA AND EXPO, V0, P423, DOI 10.1109/ICME.2000.869630
   Combs S, 2010, ARCH PHYS MED REHAB, V91, P1914, DOI 10.1016/j.apmr.2010.08.025
   Cook A, 2005, IEEE T NEUR SYS REH, V13, P452, DOI 10.1109/TNSRE.2005.856075
   Darwin C, 1872, ANIMALS, V0, P0
   De GB, 2003, TRENDS COGN SCI, V7, P460, DOI 10.1016/j.tics.2003.08.014
   De GB, 2007, EMOTION, V0, P0
   De SLC, 2000, PROCEEDINGS FOURTH IEEE INTERNATIONAL CONFERENCE ON AUTOMATIC FACE AND GESTURE RECOGNITION (CAT. NO. PR00580), V0, PP332, DOI 10.1109/AFGR.2000.840655
   Fasoli S, 2008, AM J PHYS MED REHAB, V87, P1022, DOI 10.1097/PHM.0b013e31817fb346
   Feil-seifer D, 2005, INT C REHAB ROBOT, V0, P465
   Feil-seifer D, 2011, ACMIEEE INT CONF HUM, V0, PP323, DOI 10.1145/1957656.1957785
   Fitts P, 1967, LEARNING SKILLED PER, V0, P0
   Frascarelli F, 2009, EUR J PHYS REHAB MED, V45, P135
   Fridin M, 2011, IEEE WORKSH ADV ROB, V0, P0
   Fridin M, 2011, P IEEE RSJ INT C INT, V0, P0
   Fridin M, 2011, P INT C COMP VIS ROB, V0, P21
   Fridin M, 2014, COMPUT HUM BEHAV, V30, P262, DOI 10.1016/j.chb.2013.09.005
   Fridin M, 2014, COMPUT EDUC, V70, P53, DOI 10.1016/j.compedu.2013.07.043
   Goodrich M, 2011, ACMIEEE INT CONF HUM, V0, PP143, DOI 10.1145/1957656.1957702
   Gouaillier D, 2009, IEEE INT CONF ROBOT, V0, PP2124, DOI 10.1109/robot.2009.5152516
   Gregory J, 2012, P 25 INT FLOR ART IN, V0, P517
   Heerink M, 2008, 2008 IEEE/RSJ INTERNATIONAL CONFERENCE ON ROBOTS AND INTELLIGENT SYSTEMS, VOLS 1-3, P0
   Holt R, 2011, PEDIATR NEUROL, V44, P239, DOI 10.1016/j.pediatrneurol.2010.11.009
   Jaeeun S, 2011, 2011 RO-MAN: THE 20TH IEEE INTERNATIONAL SYMPOSIUM ON ROBOT AND HUMAN INTERACTIVE COMMUNICATION, V0, PP455, DOI 10.1109/ROMAN.2011.6005277
   Jessen S, 2011, NEUROIMAGE, V58, P665, DOI 10.1016/j.neuroimage.2011.06.035
   Jones M, 2010, P 12 INT ACM SIGACCE, V0, P25
   Keren G, 2012, IEEE INT C INT ROBOT, V0, PP1084, DOI 10.1109/IROS.2012.6385645
   Ketelaar M, 2001, PHYS THER, V81, P1534, DOI 10.1093/ptj/81.9.1534
   Klamer T, 2011, L N INST COMP SCI SO, V59, P74
   Krebs H, 2009, DEV MED CHILD NEUROL, V51, P140, DOI 10.1111/j.1469-8749.2009.03416.x
   Kronreif G, 2005, INT C REHAB ROBOT, V0, P193
   Lang A, 1993, COMMUN RES, V20, P647, DOI 10.1177/009365093020005002
   Lathan C, 2005, INTERACTIONS, V12, P14, DOI 10.1145/1052438.1052453
   Lee J, 2011, ACMIEEE INT CONF HUM, V0, P297
   Leyvand T, 2011, COMPUTER, V44, P94, DOI 10.1109/MC.2011.114
   Liu C, 2008, IEEE T ROBOT, V24, P0
   Lo A, 2010, NEW ENGL J MED, V362, P1772, DOI 10.1056/NEJMoa0911341
   Maclean N, 2000, BMJ-BRIT MED J, V321, P1051, DOI 10.1136/bmj.321.7268.1051
   Macturk R, 1995, ADV APPL DE, V12, P19
   Mataric M, 2007, J NEUROENG REHABIL, V4, P0, DOI 10.1186/1743-0003-4-5
   Mcgaugh J, 2006, TRENDS COGN SCI, V10, P345, DOI 10.1016/j.tics.2006.06.001
   Mcgaugh J, 2000, SCIENCE, V287, P248, DOI 10.1126/science.287.5451.248
   Meeren H, 2005, P NATL ACAD SCI USA, V102, P16518, DOI 10.1073/pnas.0507650102
   Mihelj M, 2009, 2009 VIRTUAL REHABILITATION INTERNATIONAL CONFERENCE, V0, PP160, DOI 10.1109/ICVR.2009.5174225
   Nalin M, 2011, P 6 INT C HUM ROB IN, V0, P260
   Nikolopoulos C, 2011, 2011 RO-MAN: THE 20TH IEEE INTERNATIONAL SYMPOSIUM ON ROBOT AND HUMAN INTERACTIVE COMMUNICATION, V0, PP253, DOI 10.1109/ROMAN.2011.6005242
   Ousov-fridin M, 2006, COMPUTATIONAL MODEL, V0, P0
   Palisano R, 1997, DEV MED CHILD NEUROL, V39, P214, DOI 10.1111/j.1469-8749.1997.tb07414.x
   Peet DS, 2006, MCGILL J MED, V9, P19
   Pol D, 2010, ECCE 10 P 28 ANN EUR, V0, P0
   Pop C, 2012, J ED COMPUT RES, V0, P0
   Roberts L, 2012, IEEE ENG MED BIO, V0, PP6475, DOI 10.1109/EMBC.2012.6347477
   Robins B, 2007, 2007 RO-MAN: 16TH IEEE INTERNATIONAL SYMPOSIUM ON ROBOT AND HUMAN INTERACTIVE COMMUNICATION, VOLS 1-3, P101
   Rogers C, 1975, COUNS PSYCHOL, V5, P2, DOI 10.1177/001100007500500202
   Salter T, 2007, 2007 2 ACM IEEE INT, V0, P00105
   Schmidt R, 1999, MOTOR CONTROL LEARNI, V3rd ed., P0
   Schmidt R, 2004, MOTOR LEARNING PERFO, V0, P0
   Shadmehr R, 1994, J NEUROSCI, V14, P3208
   Shi Y, 2011, ARCH PHYS MED REHAB, V92, P972, DOI 10.1016/j.apmr.2010.12.036
   Shukla-mehta S, 2010, FOCUS AUTISM DEV DIS, V25, P23, DOI 10.1177/1088357609352901
   Sigurdardottir S, 2011, DEV MED CHILD NEUROL, V53, P74, DOI 10.1111/j.1469-8749.2010.03790.x
   Sullivan K, 2008, PHYS THER, V88, P720, DOI 10.2522/ptj.20070196
   Swinnen S, 2002, ACTA PSYCHOL, V110, P129, DOI 10.1016/S0001-6918(02)00030-6
   Tapus A, 2009, ADV TECHNOLOGIES ENH, V0, P0
   Tartaro A, 2008, P INT C LEARN SCI IC, V0, P2
   Thill S, 2012, PALADYN, V3, P209, DOI 10.2478/s13230-013-0107-7
   Topping M, 2002, J INTELL ROBOT SYST, V34, P253, DOI 10.1023/A:1016355418817
   Ueki N, 1994, SYST COMPUT JPN, V25, P95
   Van DSJ, 2008, BRAIN RES, V1242, P185, DOI 10.1016/j.brainres.2008.05.040
   Vanderborght B, 2012, INTERACT STUD, V13, P348, DOI 10.1075/is.13.3.02van
   Vezhnevets V, 2003, P GRAPH MOSC, V3, P85
   Villano M, 2011, ACMIEEE INT CONF HUM, V0, PP279, DOI 10.1145/1957656.1957770
   Winstein C, 1991, PHYS THER, V71, P140, DOI 10.1093/ptj/71.2.140
   Wolpe J, 1958, PSYCHOTHERAPY RECIPR, V0, P0
   *worldhealthorganization , 2001, INT CLASS FUNCT DIS, V1, P0
NR 87
TC 19
Z9 19
U1 0
U2 18
PU CAMBRIDGE UNIV PRESS
PI NEW YORK
PA 32 AVENUE OF THE AMERICAS, NEW YORK, NY 10013-2473 USA
SN 0263-5747
EI 
J9 ROBOTICA
PD DEC 15
PY 2014
VL 32
IS 8
BP 1265
EP 1279
DI 10.1017/S026357471400174X
PG 15
WC Robotics
SC Robotics
GA AX4SG
UT WOS:000346921000006
ER

PT J
AU Hesse, Stefan
   Hess, Anke
   Werner c, Cordula
   Kabbert, Nadine
   Buschfort, Ruediger
AF Hesse, Stefan
   Hess, Anke
   Werner c, Cordula
   Kabbert, Nadine
   Buschfort, Ruediger
TI Effect on arm function and cost of robot-assisted group therapy in subacute patients with stroke and a moderately to severely affected arm: a randomized controlled trial
SO CLINICAL REHABILITATION
LA English
DT Article
DE Stroke; robot-assisted devices; randomized controlled trial; rehabilitation intervention; neurological rehabilitation
ID motor relearning program; upper-limb; single-blind; rehabilitation; recovery; physiotherapy; paresis; bobath; movement; improve
AB Objective: To evaluate the effectiveness and efficiency of robot-assisted arm group therapy (RAGT) versus individual arm therapy (IAT) to restore motor function in the moderately to severely affected patient after stroke. Design: Single blind randomized controlled trial. Setting: Two in-patient neurological rehabilitation centers. Participants: Fifty first time subacute patients with stroke and a non-functional hand. Intervention: The patients practiced either 30 minutes of RAGT + 30 minutes of IAT (group A) or 2x30 minutes of IAT (group B), per workday for four weeks. The RAGT consisted of six workstations enabling repetitive practice of finger, wrist, forearm and shoulder movements. Patients practiced according to their impairment level on at least two workstations per session. The IAT followed the Motor Relearning Programme, enriched by elements of the impairment-oriented training. Main outcome measure: Changes of the Fugl Meyer Score (FM, 0-66) between baseline and after 4 weeks, incremental cost effectiveness. Results: Patients were homogeneous at study onset. All patients improved their upper limb motor function over time, but there were no between group differences. The initial (terminal) FM scores were 14.69.4 (25.7 +/- 16.5) in group A and 16.5 +/- 9.8 (31.1 +/- 19.1) in group B. The treatment of a single patient with RAGT cost 4.15 Euro, compared to 10.00 Euro for a patient to receive IAT. Conclusion: RAGT in combination with IAT was equally effective as a double session of IAT regarding the restoration of upper limb motor functions in moderate to severely affected subacute patients with stroke. The treatment costs for RAGT were less.
C1 [Hesse, Stefan; Werner C, Cordula; Kabbert, Nadine] Charite, Med Pk Berlin, Dept Neurol Rehabil, D-13507 Berlin, Germany.
   [Hess, Anke; Buschfort, Ruediger] Zentrum NeuroGeriatrie & Rehabil Med, Klin Stein, Olsberg, Germany.
RP Hesse, S (通讯作者)，Charite, Med Pk Berlin, Muhle 2-9, D-13507 Berlin, Germany.
EM s.hesse@medicalpark.de
CR Aisen M, 1997, ARCH NEUROL-CHICAGO, V54, P443, DOI 10.1001/archneur.1997.00550160075019
   Arya K, 2011, TOP STROKE REHABIL, V18, P599, DOI 10.1310/tsr18s01-599
   Buschfort R, 2010, J REHABIL MED, V42, P310, DOI 10.2340/16501977-0517
   Butefisch C, 1995, J NEUROL SCI, V130, P59, DOI 10.1016/0022-510X(95)00003-K
   Carr J, 1987, MOTOR RELEARNING PRO, V0, P1
   Chan D, 2006, CLIN REHABIL, V20, P191, DOI 10.1191/0269215506cr930oa
   Duncan P, 2000, NEUROPHARMACOLOGY, V39, P835, DOI 10.1016/S0028-3908(00)00003-4
   English C, 2007, ARCH PHYS MED REHAB, V88, P955, DOI 10.1016/j.apmr.2007.04.010
   Fuglmeyer A, 1975, SCAND J REHABIL MED, V7, P13
   Hesse S, 2008, AM J PHYS MED REHAB, V87, P779, DOI 10.1097/PHM.0b013e318186b4bc
   Hesse S, 2005, STROKE, V36, P1960, DOI 10.1161/01.STR.0000177865.37334.ce
   Hesse S, 2003, ARCH PHYS MED REHAB, V84, P915, DOI 10.1016/S0003-9993(02)04954-7
   Hesse S, 2008, J NEUROENG REHABIL, V5, P0, DOI 10.1186/1743-0003-5-21
   Kolominsky-rabas P, 2006, STROKE, V37, P1179, DOI 10.1161/01.STR.0000217450.21310.90
   Kwakkel G, 2003, STROKE, V34, P2181, DOI 10.1161/01.STR.0000087172.16305.CD
   Kwakkel G, 1999, LANCET, V354, P191, DOI 10.1016/S0140-6736(98)09477-X
   Kwakkel G, 2008, NEUROREHAB NEURAL RE, V22, P111, DOI 10.1177/1545968307305457
   Langhammer B, 2000, CLIN REHABIL, V14, P361, DOI 10.1191/0269215500cr338oa
   Langhammer B, 2011, PHYSIOTHER RES INT, V16, P69, DOI 10.1002/pri.474
   Lyle R, 1981, INT J REHABIL RES, V4, P483, DOI 10.1097/00004356-198112000-00001
   Masiero S, 2007, ARCH PHYS MED REHAB, V88, P142, DOI 10.1016/j.apmr.2006.10.032
   Mathiowetz V, 1985, AM J OCCUP THER, V39, P386, DOI 10.5014/ajot.39.6.386
   Odwyer N, 1996, CURR OPIN NEUROL, V9, P451, DOI 10.1097/00019052-199612000-00010
   Platz T, 2005, CLIN REHABIL, V19, P714, DOI 10.1191/0269215505cr904oa
   Platz T, 2003, NERVENARZT, V74, P841, DOI 10.1007/s00115-003-1549-7
   Platz T, 2001, ARCH PHYS MED REHAB, V82, P961, DOI 10.1053/apmr.2001.23982
   Volpe B, 2000, NEUROLOGY, V54, P1938, DOI 10.1212/WNL.54.10.1938
   Wade D, 1992, MEASUREMENT NEUROLOG, V0, P0
NR 28
TC 51
Z9 56
U1 1
U2 18
PU SAGE PUBLICATIONS LTD
PI LONDON
PA 1 OLIVERS YARD, 55 CITY ROAD, LONDON EC1Y 1SP, ENGLAND
SN 0269-2155
EI 
J9 CLIN REHABIL
PD JUL 15
PY 2014
VL 28
IS 7
BP 637
EP 647
DI 10.1177/0269215513516967
PG 11
WC Rehabilitation
SC Rehabilitation
GA AJ2HU
UT WOS:000337477300004
PM 24452706
ER

PT J
AU Oliveira, GB
   Fontes, EdA
   De carvalho, Sabrina
   Da silva, JB
   Pereira fernandes, LM
   Souza pereira oliveira, MC
   Prediger, RD
   Gomes-leal, Walace
   Lima, RR
   Ferraz maia, CS
AF Oliveira, Gedeao
   Fontes, Eneas, Jr.
   De carvalho, Sabrina
   Da silva, Josiane
   Pereira fernandes, Luanna
   Souza pereira oliveira, Maria
   Prediger, Rui
   Gomes-leal, Walace
   Lima, Rafael
   Ferraz maia, Cristiane
TI Minocycline mitigates motor impairments and cortical neuronal loss induced by focal ischemia in rats chronically exposed to ethanol during adolescence
SO BRAIN RESEARCH
LA English
DT Article
DE Cerebral ischemia; Ethanol; Minocycline; Adolescence; Motor Cortex; Motor deficits; Neuroinflammation
ID oxidative stress; microglial activation; alcohol exposure; stroke; neuroprotection; cell; adult; brain; risk; inflammation
AB Ethanol is an important risk factor for the occurrence of cerebral ischemia contributing to poor prognosis and inefficacy of drug treatments for stroke-related symptoms. Females have a higher lifetime risk for stroke than males. Moreover, female gender has been associated with increased ethanol consumption during adolescence. In the present study, we investigated whether chronic ethanol exposure during adolescence may potentiate the motor impairments and cortical damage induced by focal ischemia in female rats. We also addressed whether these effects can be mitigated by minocycline, which has been shown to be neuroprotective against different insults in the CNS. Female rats were treated with distilled water or ethanol (6.5 g/kg/day, 22.5% w/v) for 55 days by gavage. Focal ischemia was induced by microinjections of endothelin-1 (ET-1) into the motor cortex. Animals of both groups were treated daily with minocycline (25-50 mg/kg, i.p.) or sterile saline (i.p.) for 5 days, and motor function was assessed using open field, inclined plane and rotarod tests. Chronic ethanol exposure exacerbated locomotor activity and motor coordination impairments induced by focal ischemia in rats. Moreover, histological analysis revealed that microinjections of ET-1 induced pyramidal neuron loss and microglial activation in the motor cortex. Minocycline reversed the observed motor impairments, microglial activation and pyramidal neuron loss in the motor cortex of ischemic rats even in those exposed to ethanol. These results suggest that minocycline induces neuroprotection and functional recovery in ischemic female rats intoxicated with ethanol during adolescence. Furthermore, the mechanism underlying this protective effect may be related to the modulation of neuroinflammation. (C) 2014 Elsevier B.V. All rights reserved.
C1 [Oliveira, Gedeao Batisia; Pereira Fernandes, Luanna Melo; Souza Pereira Oliveira, Maria Cristina; Ferraz Maia, Cristiane Socorro] Fed Univ Para, Inst Ciencias Sadde, Fac Farm, Programa Posgrad Ciencias Farmaceut, BR-66075900 Belem, Para, Brazil.
   [Fontes, Eneas de Andrade, Jr.; Ferraz Maia, Cristiane Socorro] Fed Univ Para, Inst Ciencias Saude, Fac Farm, Programa Posgrad Neurociencias & Biol Celular, BR-66075900 Belem, Para, Brazil.
   [de Carvalho, Sabrina; da Silva, Josiane Batista; Pereira Fernandes, Luanna Melo; Ferraz Maia, Cristiane Socorro] Fed Univ Para, Inst Ciencias Saude, Fac Farm, Lab Farmacol Inflamacao Comportamento, BR-66075900 Belem, Para, Brazil.
   [Prediger, Rui Daniel] Univ Fed Santa Catarina, Ctr Ciencias Biol, Dept Farmacol, BR-88049900 Florianopolis, SC, Brazil.
   [Gomes-Leal, Walace; Lima, Rafael Rodrigues] Fed Univ Para, Inst Ciencias Biol, Lab Neuroprotecao & Neurorregeneracao Expt, BR-66075900 Belem, Para, Brazil.
RP Maia, CSF (通讯作者)，Fed Univ Para, ICS, Programa Posgrad Ciencias Farmaceut, Rua Augusto Correa,01,Campus Univ Guama, BR-66075900 Belem, Para, Brazil.
EM crismaia@ufpa.br
FU Coordenacao de Aperfeicoamento de Pessoal de Nivel Superior (CAPES, Brazil); Research Support Foundation of the State of Para (FAPESPA); CNPq
CR Agnati L, 1991, ITAL J NEUROL SCI, V12, P49
   Agrawal R, 2011, BRAIN BEHAV IMMUN, V25, P0, DOI 10.1016/j.bbi.2011.03.002
   Alfonso-loeches S, 2011, CRIT REV CL LAB SCI, V48, P19, DOI 10.3109/10408363.2011.580567
   Antonenko Y, 2010, J BIOENERG BIOMEMBR, V42, P151, DOI 10.1007/s10863-010-9271-1
   Blanco A, 2007, FRONT BIOSCI-LANDMRK, V12, P2616, DOI 10.2741/2259
   Blandino P, 2006, J NEUROIMMUNOL, V173, P87, DOI 10.1016/j.jneuroim.2005.11.021
   Blandino P, 2009, BRAIN BEHAV IMMUN, V23, P958, DOI 10.1016/j.bbi.2009.04.013
   Block M, 2007, NAT REV NEUROSCI, V8, P57, DOI 10.1038/nrn2038
   Bonita R, 1992, LANCET, V339, P342, DOI 10.1016/0140-6736(92)91658-U
   Boyadjieva N, 2013, ALCOHOL CLIN EXP RES, V37, P252, DOI 10.1111/j.1530-0277.2012.01889.x
   Brundula V, 2002, BRAIN, V125, P1297, DOI 10.1093/brain/awf133
   Cardoso M, 2013, INFLAMMATION, V36, P197, DOI 10.1007/s10753-012-9535-5
   Carpenter C, 2011, J EMERG MED, V40, P82, DOI 10.1016/j.jemermed.2010.05.009
   Casha S, 2012, BRAIN, V135, P1224, DOI 10.1093/brain/aws072
   Chambers R, 2003, AM J PSYCHIAT, V160, P1041, DOI 10.1176/appi.ajp.160.6.1041
   Chen X, 2011, J NEUROIMMUNOL, V235, P1, DOI 10.1016/j.jneuroim.2011.04.006
   Crews F, 2006, ALCOHOL CLIN EXP RES, V30, P720, DOI 10.1111/j.1530-0277.2006.00084.x
   Maia C, 2009, NEUROTOXICOLOGY, V30, P23, DOI 10.1016/j.neuro.2008.11.008
   Donnan G, 2008, LANCET, V371, P1612, DOI 10.1016/S0140-6736(08)60694-7
   Ekdahl C, 2003, P NATL ACAD SCI USA, V100, P13632, DOI 10.1073/pnas.2234031100
   Fagan S, 2010, STROKE, V41, P2283, DOI 10.1161/STROKEAHA.110.582601
   Fernandez-lizarbe S, 2009, J IMMUNOL, V183, P4733, DOI 10.4049/jimmunol.0803590
   Franco E, 2012, NEUROSCI RES, V73, P122, DOI 10.1016/j.neures.2012.03.006
   Gilligan A, 2005, CEREBROVASC DIS, V20, P239, DOI 10.1159/000087705
   Go A, 2013, CIRCULATION, V127, P0, DOI 10.1161/CIR.0b013e31828124ad
   Gomes-leal W, 2005, BRAIN RES, V1066, P57, DOI 10.1016/j.brainres.2005.10.069
   Gomes-leal W, 2012, BRAIN BEHAV, V2, P345, DOI 10.1002/brb3.51
   Gordon P, 2008, AMYOTROPH LATERAL SC, V9, P212, DOI 10.1080/17482960802195632
   Griffin M, 2010, AM J PHYSIOL-CELL PH, V299, P0, DOI 10.1152/ajpcell.00047.2010
   Guimaraes J, 2010, BRAIN RES, V1329, P182, DOI 10.1016/j.brainres.2010.03.007
   Hayakawa K, 2008, STROKE, V39, P951, DOI 10.1161/STROKEAHA.107.495820
   He J, 2008, EXP NEUROL, V210, P349, DOI 10.1016/j.expneurol.2007.11.017
   Hodl A, 2005, MOVEMENT DISORD, V20, P510, DOI 10.1002/mds.20441
   Homsi S, 2010, J NEUROTRAUM, V27, P911, DOI 10.1089/neu.2009.1223
   Hughes P, 2003, J NEUROPATH EXP NEUR, V62, P1276, DOI 10.1093/jnen/62.12.1276
   Iso H, 2004, STROKE, V35, P1124, DOI 10.1161/01.STR.0000124459.33597.00
   Kablau M, 2011, CEREBROVASC DIS, V32, P334, DOI 10.1159/000331702
   Kleindorfer D, 2010, STROKE, V41, P1326, DOI 10.1161/STROKEAHA.109.575043
   Kraus R, 2005, J NEUROCHEM, V94, P819, DOI 10.1111/j.1471-4159.2005.03219.x
   Lalancette-hebert M, 2007, J NEUROSCI, V27, P2596, DOI 10.1523/JNEUROSCI.5360-06.2007
   Lampl Y, 2007, NEUROLOGY, V69, P1404, DOI 10.1212/01.wnl.0000277487.04281.db
   Logrip M, 2013, NEUROSCIENCE, V235, P174, DOI 10.1016/j.neuroscience.2012.12.069
   Maier S, 2001, ALCOHOL, V23, P49, DOI 10.1016/S0741-8329(00)00133-6
   Mandic M, 2011, MED PREGL, V64, P600
   Mcclain J, 2011, BRAIN BEHAV IMMUN, V25, P0, DOI 10.1016/j.bbi.2011.01.006
   Moskowitz M, 2010, NEURON, V67, P181, DOI 10.1016/j.neuron.2010.07.002
   Murphy M, 1995, NEUROBIOL LEARN MEM, V64, P181, DOI 10.1006/nlme.1995.1057
   Neumann J, 2008, J NEUROSCI, V28, P5965, DOI 10.1523/JNEUROSCI.0060-08.2008
   Neumann J, 2006, FASEB J, V20, P714, DOI 10.1096/fj.05-4882fje
   Odonnell M, 2010, LANCET, V376, P112, DOI 10.1016/S0140-6736(10)60834-3
   Palleiro M, 2007, REV CLIN ESP, V207, P158, DOI 10.1157/13101843
   Paxinos G, 2007, RAT BRAIN STEREOTAXI, V0, P456
   Qin L, 2012, J NEUROINFLAMM, V9, P0, DOI 10.1186/1742-2094-9-130
   Qin L, 2012, J NEUROINFLAMM, V9, P0, DOI 10.1186/1742-2094-9-5
   Sanchis C, 2007, ADICCIONES, V19, P5
   Schnell L, 1999, EUR J NEUROSCI, V11, P3648, DOI 10.1046/j.1460-9568.1999.00792.x
   Schuckit M, 2009, LANCET, V373, P492, DOI 10.1016/S0140-6736(09)60009-X
   Seshadri S, 2006, STROKE, V37, P345, DOI 10.1161/01.STR.0000199613.38911.b2
   Sharma D, 2009, TOXICOL APPL PHARM, V240, P208, DOI 10.1016/j.taap.2009.06.015
   Slawecki C, 2004, ANN NY ACAD SCI, V1021, P448, DOI 10.1196/annals.1308.062
   Thomas M, 2004, CURR PHARM DESIGN, V10, P679, DOI 10.2174/1381612043453162
   White A, 2004, ANN NY ACAD SCI, V1021, P206, DOI 10.1196/annals.1308.026
   Wu Y, 2011, BRAIN BEHAV IMMUN, V25, P0, DOI 10.1016/j.bbi.2011.01.012
   Yong V, 2004, LANCET NEUROL, V3, P744, DOI 10.1016/S1474-4422(04)00937-8
   Yrjanheikki J, 1999, P NATL ACAD SCI USA, V96, P13496, DOI 10.1073/pnas.96.23.13496
   Zhao Y, 2013, BEHAV BRAIN RES, V236, P270, DOI 10.1016/j.bbr.2012.08.052
   Zhu S, 2002, NATURE, V417, P74, DOI 10.1038/417074a
NR 67
TC 28
Z9 29
U1 0
U2 7
PU ELSEVIER
PI AMSTERDAM
PA RADARWEG 29, 1043 NX AMSTERDAM, NETHERLANDS
SN 0006-8993
EI 
J9 BRAIN RES
PD MAY 2
PY 2014
VL 1561
IS 
BP 23
EP 34
DI 10.1016/j.brainres.2014.03.005
PG 12
WC Neurosciences
SC Neurosciences & Neurology
GA AH3GU
UT WOS:000336012500003
PM 24637259
ER

PT J
AU Dunkerson, Jacob
   Moritz, KE
   Young, Jennica
   Pionk, Tim
   Fink, Kyle
   Rossignol, Julien
   Dunbar, Gary
   Smith, JS
AF Dunkerson, Jacob
   Moritz, Kasey
   Young, Jennica
   Pionk, Tim
   Fink, Kyle
   Rossignol, Julien
   Dunbar, Gary
   Smith, Jeffrey
TI Combining enriched environment and induced pluripotent stem cell therapy results in improved cognitive and motor function following traumatic brain injury
SO RESTORATIVE NEUROLOGY AND NEUROSCIENCE
LA English
DT Article
ID sensorimotor function; cortical contusion; recovery; rat; neuron; stroke; transplantation; integrate; progress; tbi
AB Purpose: Despite advances towards potential clinically viable therapies there has been only limited success in improving functional recovery following traumatic brain injury (TBI). In rats, exposure to an enriched environment (EE) improves learning and fosters motor skill development. Induced pluripotent stem cells (iPSC) have been shown to survive transplantation and influence the recovery process. The current study evaluated EE and iPSC as a polytherapy for remediating cognitive deficits following medial frontal cortex (mFC) controlled cortical impact (CCI) injury. Methods: Sixty adult male rats received a midline mFC CCI or sham injury and were randomly placed in either EE or standard environment (SE). Seven days post-injury rats received bilateral transplantation of iPSCs or media. Behavioral measures were conducted throughout the remainder of the study. Following behavioral analysis, brains were extracted and prepared for histological analysis. Results: Open-field data revealed that combined therapy resulted in typical Sham/EE activity rearing patterns by the conclusion of the study. On the Vermicelli Handling task, rats with EE/iPSC polytherapy performed better than media-treated rats. Furthermore, rats treated with polytherapy performed equivalently to Sham/EE rats on the Morris water maze. Proficiency on the Rotarod was consistently better in EE when compared to SE counterparts. Confocal microscopy confirmed that iPSCs survived and migrated away from the transplantation site. Conclusions: Overall, EE or iPSC therapy improved cognition and motor performance, however, full cognitive restoration was seen only with the EE/iPSC treatment. These data suggest that EE/iPSC therapy should be explored as a potential, clinically relevant, treatment for TBI.
C1 [Dunkerson, Jacob; Moritz, Kasey E.; Young, Jennica; Pionk, Tim; Smith, Jeffrey S.] Saginaw Valley State Univ, Brain Res Lab, University Ctr, MI 48710 USA.
   [Fink, Kyle; Rossignol, Julien; Dunbar, Gary] Cent Michigan Univ, Field Neurosci Inst, Lab Restorat Neurol, Mt Pleasant, MI 48859 USA.
RP Smith, JS (通讯作者)，Saginaw Valley State Univ, Crystal M Lange Coll Hlth & Human Serv, Dept Hlth Sci, Malcolm & Lois Field Endowed Chair Hlth Sci, 7400 Bay Rd, University Ctr, MI 48710 USA.
EM jsmith12@svsu.edu
FU Field Neuroscience Institute
CR Allred R, 2008, FUTUR NEUROL, V3, P189, DOI 10.2217/14796708.3.2.189
   Barrash J, 2011, J CLIN EXP NEUROPSYC, V33, P833, DOI 10.1080/13803395.2011.561300
   Bayona NA, 2005, TOP STROKE REHABIL, V12, P1
   Bilic J, 2012, STEM CELLS, V30, P33, DOI 10.1002/stem.700
   Coronado V, 2012, J SAFETY RES, V43, P299, DOI 10.1016/j.jsr.2012.08.011
   Dobrossy M, 2006, EUR J NEUROSCI, V24, P3223, DOI 10.1111/j.1460-9568.2006.05182.x
   Englund U, 2002, P NATL ACAD SCI USA, V99, P17089, DOI 10.1073/pnas.252589099
   Fares R, 2013, PLOS ONE, V8, P0, DOI 10.1371/journal.pone.0053888
   Fink K, 2014, CELL TRANSPLANT, V23, P1407, DOI 10.3727/096368913X670958
   Gogel S, 2011, GENE THER, V18, P1, DOI 10.1038/gt.2010.130
   Harting M, 2008, NEUROSURG FOCUS, V24, P0, DOI 10.3171/FOC/2008/24/3-4/E17
   Hicks A, 2007, NEUROSCIENCE, V146, P31, DOI 10.1016/j.neuroscience.2007.01.020
   Hoane M, 2004, J NEUROTRAUM, V21, P163, DOI 10.1089/089771504322778622
   Hoffman S, 1994, J NEUROTRAUM, V11, P417, DOI 10.1089/neu.1994.11.417
   Janssen H, 2010, NEUROREHAB NEURAL RE, V24, P802, DOI 10.1177/1545968310372092
   Ke M, 2013, NAT NEUROSCI, V16, P1154, DOI 10.1038/nn.3447
   Kolb B, 2000, DEV NEUROPSYCHOL, V18, P423, DOI 10.1207/S1532694208Kolb
   Lee M, 2013, NEUROREHAB NEURAL RE, V27, P561, DOI 10.1177/1545968313481277
   Maegele M, 2005, J NEUROTRAUM, V22, P772, DOI 10.1089/neu.2005.22.772
   Majdan M, 2011, BRAIN INJURY, V25, P797, DOI 10.3109/02699052.2011.581642
   Miura K, 2009, NAT BIOTECHNOL, V27, P743, DOI 10.1038/nbt.1554
   Moppett I, 2007, BRIT J ANAESTH, V99, P18, DOI 10.1093/bja/aem128
   Morales D, 2005, NEUROSCIENCE, V136, P971, DOI 10.1016/j.neuroscience.2005.08.030
   Murphy M, 2012, NEUROREHABILITATION, V31, P85, DOI 10.3233/NRE-2012-0777
   Neistadt M, 1994, AM J OCCUP THER, V48, P421, DOI 10.5014/ajot.48.5.421
   Oconnor W, 2011, PHARMACOL THERAPEUT, V130, P106, DOI 10.1016/j.pharmthera.2011.01.001
   Oki K, 2012, STEM CELLS, V30, P1120, DOI 10.1002/stem.1104
   Peruzzaro S, 2013, RESTOR NEUROL NEUROS, V31, P431, DOI 10.3233/RNN-120299
   Pham T, 1999, NEUROSCIENCE, V94, P279, DOI 10.1016/S0306-4522(99)00316-4
   Rezanejad H, 2012, CELL REPROGRAM, V14, P459, DOI 10.1089/cell.2012.0039
   Shear D, 2004, BRAIN RES, V1026, P11, DOI 10.1016/j.brainres.2004.07.087
   Smith J, 2000, NEURAL PLAST, V7, P73, DOI 10.1155/NP.2000.73
   Sozda C, 2010, J NEUROTRAUM, V27, P1047, DOI 10.1089/neu.2010.1313
   Stadtfeld M, 2010, GENE DEV, V24, P2239, DOI 10.1101/gad.1963910
   Takahashi K, 2006, CELL, V126, P663, DOI 10.1016/j.cell.2006.07.024
   Tennant KA, 2010, J VIS EXP, V0, P0, DOI DOI 10.3791/2076
   Wernig M, 2008, P NATL ACAD SCI USA, V105, P5856, DOI 10.1073/pnas.0801677105
NR 37
TC 26
Z9 26
U1 0
U2 10
PU IOS PRESS
PI AMSTERDAM
PA NIEUWE HEMWEG 6B, 1013 BG AMSTERDAM, NETHERLANDS
SN 0922-6028
EI 
J9 RESTOR NEUROL NEUROS
PD JUN 15
PY 2014
VL 32
IS 5
BP 675
EP 687
DI 10.3233/RNN-140408
PG 13
WC Neurosciences
SC Neurosciences & Neurology
GA AR2NP
UT WOS:000343424900009
PM 25079980
ER

PT J
AU Wolf, Angela
   Scheiderer, Rachel
   Napolitan, Nicholas
   Belden, Courtney
   Shaub, Lauren
   Whitford, Maureen
AF Wolf, Angela
   Scheiderer, Rachel
   Napolitan, Nicholas
   Belden, Courtney
   Shaub, Lauren
   Whitford, Maureen
TI Efficacy and Task Structure of Bimanual Training Post Stroke: A Systematic Review
SO TOPICS IN STROKE REHABILITATION
LA English
DT Review
DE bimanual; interlimb; rehabilitation; stroke; upper extremity
ID constraint-induced therapy; induced movement therapy; motor function; hand use; arm; rehabilitation; poststroke; performance; intensity; recovery
AB Background: Bimanual training has been shown to be as effective as, but not superior to, unimanual paretic upper extremity (UE) training interventions in improving paretic UE function and use post stroke. However, it is still unclear whether different training interventions or task structures within bimanual interventions may differentially affect the outcomes. Objective: The objectives of this review were to (1) systematically determine the efficacy of bimanual training in relation to the International Classification of Functioning, Disability and Health model components and (2) explore the structure of current bimanual training interventions. Method: A systematic review was conducted using Preferred Reporting Items for Systematic Reviews and Meta-Analyses (PRISMA) guidelines. Eleven studies were accepted for review. Results: Three main types of bimanual training emerged: functional task training (FTT), bilateral training with rhythmic auditory cues (BATRAC), and robot-assisted training (RAT). Bimanual training is generally efficacious overall in improving paretic UE movement in individuals with subacute and/or chronic stroke as compared with other interventions. FTT, BATRAC, and RAT showed no significant differences compared with conventional therapy. Bimanual training may have greater proximal control benefits but fewer benefits in terms of subjects' perceived amount and quality of use as compared with constraint-induced movement therapy. Conclusion: There were not enough data to draw any conclusions about the effects of bimanual task symmetry or commonality of goal.
C1 [Wolf, Angela; Scheiderer, Rachel; Napolitan, Nicholas; Belden, Courtney; Shaub, Lauren; Whitford, Maureen] Walsh Univ, Dept Phys Therapy, North Canton, OH USA.
RP Wolf, A (通讯作者)，7454 Baldwin Creek Dr, Middleburg Hts, OH 44130 USA.
EM angelakwolf@gmail.com
CR Alberts J, 2009, TOP STROKE REHABIL, V16, P223, DOI 10.1310/tsr1604-223
   [anonymous] , 2008, GRADEPRO COMPUTER PR, V0, P0
   Chang J, 2007, ARCH PHYS MED REHAB, V88, P1332, DOI 10.1016/j.apmr.2007.07.016
   Cohen J, 1988, STAT POWER ANAL BEHA, V0, P0
   Cook C, 2008, J MAN MANIP THER, V16, P0, DOI 10.1179/jmt.2008.16.3.54E
   Coupar F, 2010, COCHRANE DB SYST REV, V0, P0, DOI DOI 10.1002/14651858.CD006432.pub2
   Desrosiers J, 2005, CLIN REHABIL, V19, P581, DOI 10.1191/0269215505cr896oa
   Dobkin B, 2005, NEW ENGL J MED, V352, P1677, DOI 10.1056/NEJMcp043511
   Franz E, 1991, ACTA PSYCHOL, V77, P137, DOI 10.1016/0001-6918(91)90028-X
   Furlan A, 2009, SPINE, V34, P1929, DOI 10.1097/BRS.0b013e3181b1c99f
   Go A, 2013, CIRCULATION, V127, P0, DOI 10.1161/CIR.0b013e31828124ad
   Guyatt G, 2008, BRIT MED J, V336, P924, DOI 10.1136/bmj.39489.470347.AD
   Haaland K, 2012, ARCH PHYS MED REHAB, V93, P1957, DOI 10.1016/j.apmr.2012.05.011
   Harris-love M, 2005, ARCH PHYS MED REHAB, V86, P2131, DOI 10.1016/j.apmr.2005.05.006
   Hayner K, 2010, AM J OCCUP THER, V64, P528, DOI 10.5014/ajot.2010.08027
   Kelso J, 1979, SCIENCE, V203, P1029, DOI 10.1126/science.424729
   Kilbreath S, 2005, AUST J PHYSIOTHER, V51, P119, DOI 10.1016/S0004-9514(05)70040-4
   Kleim J, 2008, J SPEECH LANG HEAR R, V51, P0, DOI 10.1044/1092-4388(2008/018)
   Kwakkel G, 2006, DISABIL REHABIL, V28, P823, DOI 10.1080/09638280500534861
   Landis J, 1977, BIOMETRICS, V33, P159, DOI 10.2307/2529310
   Lang C, 2009, ARCH PHYS MED REHAB, V90, P1692, DOI 10.1016/j.apmr.2009.04.005
   Lewis G, 2004, CLIN REHABIL, V18, P48, DOI 10.1191/0269215504cr701oa
   Lewis G, 2009, IEEE T NEUR SYS REH, V17, P595, DOI 10.1109/TNSRE.2009.2029315
   Liberati A, 2009, PLOS MED, V6, P0, DOI 10.1371/journal.pmed.1000100
   Lin K, 2010, NEUROREHAB NEURAL RE, V24, P42, DOI 10.1177/1545968309345268
   Lin K, 2009, NEUROREHAB NEURAL RE, V23, P441, DOI 10.1177/1545968308328719
   Luft A, 2004, JAMA-J AM MED ASSOC, V292, P1853, DOI 10.1001/jama.292.15.1853
   Lum P, 2006, J REHABIL RES DEV, V43, P631, DOI 10.1682/JRRD.2005.02.0044
   Michielsen M, 2012, ARCH PHYS MED REHAB, V93, P1975, DOI 10.1016/j.apmr.2012.03.016
   Morris J, 2008, ARCH PHYS MED REHAB, V89, P1237, DOI 10.1016/j.apmr.2007.11.039
   Muntner P, 2002, STROKE, V33, P1209, DOI 10.1161/01.STR.0000015031.57955.D1
   Nakayama H, 1994, ARCH PHYS MED REHAB, V75, P852, DOI 10.1016/0003-9993(94)90108-2
   Richards L, 2008, NEUROREHAB NEURAL RE, V22, P180, DOI 10.1177/1545968307305355
   Rinehart J, 2009, STROKE, V40, P545, DOI 10.1161/STROKEAHA.108.528497
   Sakzewski L, 2012, J PHYSIOTHER, V58, P59, DOI 10.1016/S1836-9553(12)70075-9
   Schneider W, 1977, PSYCHOL REV, V84, P1, DOI 10.1037/0033-295X.84.1.1
   Stinear J, 2004, J CLIN NEUROPHYSIOL, V21, P124, DOI 10.1097/00004691-200403000-00008
   Stinear J, 2002, J PHYSIOL-LONDON, V543, P307, DOI 10.1113/jphysiol.2002.023986
   Stone K, 2013, EXP BRAIN RES, V224, P455, DOI 10.1007/s00221-012-3325-z
   Stoykov M, 2009, NEUROREHAB NEURAL RE, V23, P945, DOI 10.1177/1545968309338190
   Summers J, 2002, BRAIN COGNITION, V48, P166, DOI 10.1006/brcg.2001.1311
   Ustinova K, 2013, EXP BRAIN RES, V227, P263, DOI 10.1007/s00221-013-3509-1
   Van DA, 2012, J REHABIL MED, V44, P106, DOI 10.2340/16501977-0928
   Van DWI, 2010, J CLIN EPIDEMIOL, V63, P1256, DOI 10.1016/j.jclinepi.2010.01.012
   Vega-gonzalez A, 2005, ARCH PHYS MED REHAB, V86, P541, DOI 10.1016/j.apmr.2004.04.049
   Waller S, 2008, J NEUROL SCI, V269, P96, DOI 10.1016/j.jns.2007.12.033
   Whitall J, 2011, NEUROREHAB NEURAL RE, V25, P118, DOI 10.1177/1545968310380685
   Wu C, 2011, NEUROREHAB NEURAL RE, V25, P130, DOI 10.1177/1545968310380686
NR 48
TC 22
Z9 23
U1 1
U2 42
PU TAYLOR & FRANCIS LTD
PI ABINGDON
PA 2-4 PARK SQUARE, MILTON PARK, ABINGDON OR14 4RN, OXON, ENGLAND
SN 1074-9357
EI 
J9 TOP STROKE REHABIL
PD MAY-JUN 15
PY 2014
VL 21
IS 3
BP 181
EP 196
DI 10.1310/tsr2103-181
PG 16
WC Rehabilitation
SC Rehabilitation
GA AK1MQ
UT WOS:000338179600002
PM 24985386
ER

PT J
AU Slijper, Angelique
   Svensson, KE
   Backlund, Per
   Engstrom, Henrik
   Sunnerhagen, KS
AF Slijper, Angelique
   Svensson, Karin
   Backlund, Per
   Engstrom, Henrik
   Sunnerhagen, Katharina
TI Computer game-based upper extremity training in the home environment in stroke persons: a single subject design
SO JOURNAL OF NEUROENGINEERING AND REHABILITATION
LA English
DT Article
DE Stroke; Upper extremity; Community living; Home-based rehabilitation; Computer games; Neurological rehabilitation
ID randomized clinical-trial; fugl-meyer assessment; research arm test; virtual-reality; upper-limb; abilhand questionnaire; motor recovery; grip force; rehabilitation; reliability
AB Background: The objective of the present study was to assess whether computer game-based training in the home setting in the late phase after stroke could improve upper extremity motor function. Methods: Twelve subjects with prior stroke were recruited; 11 completed the study. Design: The study had a single subject design; there was a baseline test (A1), a during intervention test (B) once a week, a post-test (A2) measured directly after the treatment phase, plus a follow-up (C) 16-18 weeks after the treatment phase. Information on motor function (Fugl-Meyer), grip force (GrippitR) and arm function in activity (ARAT, ABILHAND) was gathered at A1, A2 and C. During B, only Fugl-Meyer and ARAT were measured. The intervention comprised five weeks of game-based computer training in the home environment. All games were designed to be controlled by either the affected arm alone or by both arms. Conventional formulae were used to calculate the mean, median and standard deviations. Wilcoxon's signed rank test was used for tests of dependent samples. Continuous data were analyzed by methods for repeated measures and ordinal data were analyzed by methods for ordered multinomial data using cumulative logistic models. A p-value of < 0.05 was considered statistically significant. Results: Six females and five males, participated in the study with an average age of 58 years (range 26- 66). FMA-UE A-D (motor function), ARAT, the maximal grip force and the mean grip force on the affected side show significant improvements at post-test and follow-up compared to baseline. No significant correlation was found between the amount of game time and changes in the outcomes investigated in this study. Conclusion: The results indicate that computer game-based training could be a promising approach to improve upper extremity function in the late phase after stroke, since in this study, changes were achieved in motor function and activity capacity.
C1 [Slijper, Angelique; Svensson, Karin E.; Sunnerhagen, Katharina Stibrant] Univ Gothenburg, Sahlgrenska Acad, Inst Neurosci & Physiol, SU Sahlgrenska, SE-41345 Gothenburg, Sweden.
   [Slijper, Angelique; Svensson, Karin E.] Skaraborg Hosp Skovde, Dept Occupat Therapy & Physiotherapy, Skovde, Sweden.
   [Backlund, Per; Engstrom, Henrik] Univ Skovde, Sch Informat, Skovde, Sweden.
RP Sunnerhagen, KS (通讯作者)，Univ Gothenburg, Sahlgrenska Acad, Inst Neurosci & Physiol, SU Sahlgrenska, Dubbsgatan 14,3rd Floor, SE-41345 Gothenburg, Sweden.
EM Ks.sunnerhagen@neuro.gu.se
FU Health & Medical Care Committee of the Regional Executive Board, Region Vastra Gotaland
CR Alklind TA, 2009, P ED 2009, V0, P0
   Ashford S, 2008, J REHABIL MED, V40, P787, DOI 10.2340/16501977-0276
   Bach-y-rita P, 2002, TOP STROKE REHABIL, V8, P1
   Backlund P, 2011, PROCEEDINGS OF THE 2011 3RD INTERNATIONAL CONFERENCE ON GAMES AND VIRTUAL WORLDS FOR SERIOUS APPLICATIONS (VS-GAMES 2011), V0, PP98, DOI 10.1109/VS-GAMES.2011.20
   Baker K, 2011, STROKE, V42, P1787, DOI 10.1161/STROKEAHA.110.608505
   Bovolenta F, 2009, J REHABIL MED, V41, P971, DOI 10.2340/16501977-0402
   Broeren J, 2008, CEREBROVASC DIS, V26, P289, DOI 10.1159/000149576
   Duncan P, 1998, STROKE, V29, P2055, DOI 10.1161/01.STR.29.10.2055
   Duncan P, 2003, STROKE, V34, P2173, DOI 10.1161/01.STR.0000083699.95351.F2
   Ekstrand E, 2013, PM&R, V0, P0, DOI 10.1016/J.PMRJ.2013.09.015.[]
   Finley M, 2013, PHYSIOTHER THEOR PR, V29, P195, DOI 10.3109/09593985.2012.717591
   Fuglmeyer A, 1975, SCAND J REHABIL MED, V7, P13
   Gladstone D, 2002, NEUROREHAB NEURAL RE, V16, P232, DOI 10.1177/154596802401105171
   Gustafsson S, 2004, SCAND J OCCUP THER, V11, P107
   Hammer A, 2003, J REHABIL MED, V35, P189, DOI 10.1080/16501970306132
   Joo L, 2010, J REHABIL MED, V42, P437, DOI 10.2340/16501977-0528
   Kwakkel G, 2003, STROKE, V34, P2181, DOI 10.1161/01.STR.0000087172.16305.CD
   Lagerstrom C, 1998, SCAND J REHABIL MED, V30, P113
   Lang C, 2006, ARCH PHYS MED REHAB, V87, P1605, DOI 10.1016/j.apmr.2006.09.003
   Langhorne P, 2009, LANCET NEUROL, V8, P741, DOI 10.1016/S1474-4422(09)70150-4
   Legg L, 2004, STROKE, V35, P1022, DOI 10.1161/01.STR.0000121043.21973.9F
   Legg L, 2004, LANCET, V363, P352
   Lin J, 2009, PHYS THER, V89, P840, DOI 10.2522/ptj.20080285
   Lopiccolo P, 2004, COMPUT GRAPH WORLD, V27, P4
   Luft A, 2004, JAMA-J AM MED ASSOC, V292, P1853, DOI 10.1001/jama.292.15.1853
   Lyden P, 1999, STROKE, V30, P2347, DOI 10.1161/01.STR.30.11.2347
   Michielsen M, 2009, J REHABIL MED, V41, P327, DOI 10.2340/16501977-0351
   Nakayama H, 1994, ARCH PHYS MED REHAB, V75, P394, DOI 10.1016/0003-9993(94)90161-9
   Nordenskiold U, 1993, SCAND J RHEUMATOL, V22, P14, DOI 10.3109/03009749309095105
   Outpatient ST, 2003, COCHRANE DB SYST REV, V1, P1465, DOI 10.1002/14651858.CD002925
   Penta M, 2001, STROKE, V32, P1627, DOI 10.1161/01.STR.32.7.1627
   Platz T, 2005, CLIN REHABIL, V19, P404, DOI 10.1191/0269215505cr832oa
   Sampson M, 2012, DISABIL REHABIL-ASSI, V7, P55, DOI 10.3109/17483107.2011.562959
   Saposnik G, 2010, INT J STROKE, V5, P47, DOI 10.1111/j.1747-4949.2009.00404.x
   Saposnik G, 2010, STROKE, V41, P1477, DOI 10.1161/STROKEAHA.110.584979
   Stoykov M, 2009, NEUROREHAB NEURAL RE, V23, P945, DOI 10.1177/1545968309338190
   Van DLJ, 2001, J REHABIL MED, V33, P110
   Wang T, 2011, ARCH PHYS MED REHAB, V92, P1086, DOI 10.1016/j.apmr.2011.01.020
   Whitall J, 2000, STROKE, V31, P2390, DOI 10.1161/01.STR.31.10.2390
   *worldhealthorganization , 2007, ICF CY INT CLASS FUN, V0, P0
   Wulf G, 2007, PHYSIOTHERAPY, V93, P96, DOI 10.1016/j.physio.2006.08.005
   Wyeth P, 2005, ACM COMPUTERS ENTERT, V3, P1, DOI 10.1145/1077246.1077253
   Yozbatiran N, 2008, NEUROREHAB NEURAL RE, V22, P78, DOI 10.1177/1545968307305353
   Zhan S, 2001, DISABIL REHABIL, V23, P1, DOI 10.1080/09638280150211202
   Zyda M, 2005, COMPUTER, V38, P25, DOI 10.1109/MC.2005.297
NR 45
TC 27
Z9 31
U1 5
U2 33
PU BMC
PI LONDON
PA CAMPUS, 4 CRINAN ST, LONDON N1 9XW, ENGLAND
SN 
EI 
J9 J NEUROENG REHABIL
PD MAR 13
PY 2014
VL 11
IS 
BP 
EP 
DI 10.1186/1743-0003-11-35
PG 8
WC Engineering, Biomedical; Neurosciences; Rehabilitation
SC Engineering; Neurosciences & Neurology; Rehabilitation
GA AF4TE
UT WOS:000334706200001
PM 24625289
ER

PT J
AU Miyara, Kodai
   Matsumoto, Shuji
   Uema, Tomohiro
   Hirokawa, Takuya
   Noma, Tomokazu
   Shimodozono, Megumi
   Kawahira, Kazumi
AF Miyara, Kodai
   Matsumoto, Shuji
   Uema, Tomohiro
   Hirokawa, Takuya
   Noma, Tomokazu
   Shimodozono, Megumi
   Kawahira, Kazumi
TI Feasibility of using whole body vibration as a means for controlling spasticity in post-stroke patients: A pilot study
SO COMPLEMENTARY THERAPIES IN CLINICAL PRACTICE
LA English
DT Article
DE Hemiplegia; Spasticity; Stroke; Whole body vibration
ID randomized controlled-trial; spinal-cord-injury; soleus h-reflex; botulinum toxin; chronic stroke; single-blind; multiple-sclerosis; muscle vibration; tendon vibration; hemiplegic limb
AB To examine the feasibility of adapting whole body vibration (WBV) in the hemiplegic legs of post-stroke patients and to investigate the anti-spastic effects, and the improvement of motor function and walking ability. Twenty-five post-stroke patients with lower-limb spasticity were enrolled in the study. Each subject sat with hip joint angles to approximately 90 degrees of flexion, and with knee joint angles to 0 degrees of extension. WBV was applied at 30 Hz (4-8 mm amplitude) for 5 min on hamstrings, gastrocnemius and soleus muscles. The modified Ashworth scale was significantly decreased, active and passive range of motion (A-ROM, P-ROM) for ankle dorsiflexion and straight leg raising increased, and walking speed and cadence both improved during the 5-min intervention. Our proposed therapeutic approach could therefore be a novel neuro-rehabilitation strategy among patients with various severities. (C) 2013 Elsevier Ltd. All rights reserved.
C1 [Miyara, Kodai; Uema, Tomohiro; Hirokawa, Takuya; Noma, Tomokazu] Kagoshima Univ Hosp, Kirishima Rehabil Ctr, Dept Rehabil, Kagoshima, Japan.
   [Matsumoto, Shuji; Shimodozono, Megumi; Kawahira, Kazumi] Kagoshima Univ, Grad Sch Med & Dent Sci, Dept Phys Med & Rehabil, Kagoshima 890, Japan.
RP Matsumoto, S (通讯作者)，Kagoshima Univ Hosp, Kirishima Rehabil Ctr, 3930-7 Takachiho,Makizono Cho, Kirishima City, Kagoshima 8996603, Japan.
EM shushu@m.kufm.kagoshima-u.ac.jp
CR Ahlborg L, 2006, J REHABIL MED, V38, P302, DOI 10.1080/16501970600680262
   Ansari NN, 2007, ELECTROMYOGR CLIN NEUROPHYSIOL, V47, P137
   Bohannon R, 1987, PHYS THER, V67, P206, DOI 10.1093/ptj/67.2.206
   Bovendeerdt T, 2008, ARCH PHYS MED REHAB, V89, P1395, DOI 10.1016/j.apmr.2008.02.015
   Brogardh C, 2012, ARCH PHYS MED REHAB, V93, P253, DOI 10.1016/j.apmr.2011.09.005
   Carda S, 2011, CLIN REHABIL, V25, P1119, DOI 10.1177/0269215511405080
   Chan K, 2012, CLIN REHABIL, V26, P1087, DOI 10.1177/0269215512446314
   Chua KSG, 2000, SMJ, V41, P209
   Delecluse C, 2003, MED SCI SPORT EXER, V35, P1033, DOI 10.1249/01.MSS.0000069752.96438.B0
   Hagbarth K, 1973, SCAND J REHABIL MED, V5, P156
   Hesse S, 1996, STROKE, V27, P455, DOI 10.1161/01.STR.27.3.455
   Iwata M, 2003, ARCH PHYS MED REHAB, V84, P924, DOI 10.1016/S0003-9993(03)00012-1
   Katz R, 1999, J PHYSIOLOGY-PARIS, V93, P379, DOI 10.1016/S0928-4257(00)80065-0
   Lance J, 1980, SPASTICITY DISORDERE, V0, P485~94
   Matsumoto S, 2010, INT J BIOMETEOROL, V54, P465, DOI 10.1007/s00484-009-0300-x
   Mcnulty P, 2008, J NEUROPHYSIOL, V100, P3275, DOI 10.1152/jn.90435.2008
   Mesci N, 2009, DISABIL REHABIL, V31, P2047, DOI 10.3109/09638280902893626
   Murillo N, 2011, CLIN NEUROPHYSIOL, V122, P1183, DOI 10.1016/j.clinph.2010.11.012
   Ness L, 2009, RESTOR NEUROL NEUROS, V27, P621, DOI 10.3233/RNN-2009-0487
   Noma T, 2012, J REHABIL MED, V44, P325, DOI 10.2340/16501977-0946
   Noma T, 2009, BRAIN INJURY, V23, P623, DOI 10.1080/02699050902997896
   Paoloni M, 2013, CLIN REHABIL, V27, P803, DOI 10.1177/0269215513480956
   Roll J, 1989, EXP BRAIN RES, V76, P213
   Rosenkranz K, 2003, J PHYSIOL-LONDON, V551, P649, DOI 10.1113/jphysiol.2003.043752
   Sayenko D, 2010, NEUROSCI LETT, V482, P66, DOI 10.1016/j.neulet.2010.07.009
   Schieppati M, 1987, PROG NEUROBIOL, V28, P345, DOI 10.1016/0301-0082(87)90007-4
   Schyns F, 2009, CLIN REHABIL, V23, P771, DOI 10.1177/0269215508101758
   Steyvers M, 2003, NEUROREPORT, V14, P1901, DOI 10.1097/01.wnr.0000093296.63079.fa
   Teasell R, 2012, TOP STROKE REHABIL, V19, P115, DOI 10.1310/tsr1902-115
NR 29
TC 16
Z9 24
U1 0
U2 23
PU ELSEVIER SCI LTD
PI OXFORD
PA THE BOULEVARD, LANGFORD LANE, KIDLINGTON, OXFORD OX5 1GB, OXON, ENGLAND
SN 1744-3881
EI 
J9 COMPLEMENT THER CLIN
PD FEB 15
PY 2014
VL 20
IS 1
BP 70
EP 73
DI 10.1016/j.ctcp.2013.10.002
PG 4
WC Integrative & Complementary Medicine
SC Integrative & Complementary Medicine
GA CM9EY
UT WOS:000358011000014
PM 24439649
ER

PT J
AU Lefebvre, Stephanie
   Thonnard, Jean-Louis
   Laloux, Patrice
   Peeters, Andre
   Jamart, Jacques
   Vandermeeren, Yves
AF Lefebvre, Stephanie
   Thonnard, Jean-louis
   Laloux, Patrice
   Peeters, Andre
   Jamart, Jacques
   Vandermeeren, Yves
TI Single Session of Dual-tDCS Transiently Improves Precision Grip and Dexterity of the Paretic Hand After Stroke
SO NEUROREHABILITATION AND NEURAL REPAIR
LA English
DT Article
DE transcranial direct current stimulation; precision grip; Purdue Pegboard Test; stroke rehabilitation; repetitive transcranial magnetic stimulation
ID transcranial magnetic stimulation; primary motor cortex; force control; purdue pegboard; upper-limb; brain-stimulation; abilhand questionnaire; occupational-therapy; cortical stimulation; movement kinematics
AB Background. After stroke, deregulated interhemispheric interactions influence residual paretic hand function. Anodal or cathodal transcranial direct current stimulation (tDCS) can rebalance these abnormal interhemispheric interactions and improve motor function. Objective. We explored whether dual-hemisphere tDCS (dual-tDCS) in participants with chronic stroke can improve fine hand motor function in 2 important aspects: precision grip and dexterity. Methods. In all, 19 chronic hemiparetic individuals with mild to moderate impairment participated in a double-blind, randomized trial. During 2 separate cross-over sessions (real/sham), they performed 10 precision grip movements with a manipulandum and the Purdue Pegboard Test (PPT) before, during, immediately after, and 20 minutes after dual-tDCS applied simultaneously over the ipsilesional (anodal) and contralateral (cathodal) primary motor cortices. Results. The precision grip performed with the paretic hand improved significantly 20 minutes after dual-tDCS, with reduction of the grip force/load force ratio by 7% and in the preloading phase duration by 18% when compared with sham. The dexterity of the paretic hand started improving during dual-tDCS and culminated 20 minutes after the end of dual-tDCS (PPT score +38% vs +5% after sham). The maximal improvements in precision grip and dexterity were observed 20 minutes after dual-tDCS. These improvements correlated negatively with residual hand function quantified with ABILHAND. Conclusions. One bout of dual-tDCS improved the motor control of precision grip and digital dexterity beyond the time of stimulation. These results suggest that dual-tDCS should be tested in longer protocols for neurorehabilitation and with moderate to severely impaired patients. The precise timing of stimulation after stroke onset and associated training should be defined.
C1 [Lefebvre, Stephanie; Laloux, Patrice; Jamart, Jacques; Vandermeeren, Yves] Catholic Univ Louvain, B-5530 Yvoir, Belgium.
   [Lefebvre, Stephanie; Thonnard, Jean-Louis; Laloux, Patrice; Vandermeeren, Yves] Catholic Univ Louvain, Inst Neurosci IoNS, B-1200 Brussels, Belgium.
   [Peeters, Andre] Serv Neurol, Unite Neurovasc, Brussels, Belgium.
RP Vandermeeren, Y (通讯作者)，Catholic Univ Louvain, CHU Mt Godinne, Dept Neurol, Ave Dr G Therasse, B-5530 Yvoir, Belgium.
EM yves.vandermeeren@uclouvain.be
FU Fonds de la Recherche Scientifique Medicale (FRSM) [3.4.525.08.F]; Universite Catholique de Louvain (UCL) Fonds Special de Recherche (FSR); UCL FSR; FRSM [3.4.525.08.F]; Fondation Van Goethem-Brichant
CR Ackerley S, 2010, STROKE, V41, P1568, DOI 10.1161/STROKEAHA.110.583278
   Bolognini N, 2011, NEUROREHAB NEURAL RE, V25, P819, DOI 10.1177/1545968311411056
   Bonita R, 1988, STROKE, V19, P1497, DOI 10.1161/01.STR.19.12.1497
   Calautti C, 2010, NEUROIMAGE, V50, P1, DOI 10.1016/j.neuroimage.2009.12.012
   Cirstea M, 2003, EXP BRAIN RES, V151, P289, DOI 10.1007/s00221-003-1438-0
   Costa L, 1963, J CONSULT PSYCHOL, V27, P133, DOI 10.1037/h0040737
   Dafotakis M, 2008, J NEURAL TRANSM, V115, P1269, DOI 10.1007/s00702-008-0064-1
   Dafotakis M, 2008, EXP NEUROL, V211, P407, DOI 10.1016/j.expneurol.2008.02.018
   Desrosiers J, 1995, DISABIL REHABIL, V17, P217, DOI 10.3109/09638289509166638
   Duque J, 2003, BRAIN, V126, P732, DOI 10.1093/brain/awg069
   Fregni F, 2005, NEUROREPORT, V16, P1551, DOI 10.1097/01.wnr.0000177010.44602.5e
   Gallus J, 2003, AM J OCCUP THER, V57, P108, DOI 10.5014/ajot.57.1.108
   Harvey R, 2010, PM&R, V2, P0, DOI 10.1016/j.pmrj.2010.09.012
   Hermsdorfer J, 2008, NEUROREHAB NEURAL RE, V22, P374, DOI 10.1177/1545968307311103
   Hermsdorfer J, 2003, CLIN NEUROPHYSIOL, V114, P915, DOI 10.1016/S1388-2457(03)00042-7
   Hummel F, 2005, BRAIN, V128, P490, DOI 10.1093/brain/awh369
   Hummel F, 2006, BMC NEUROSCI, V7, P0, DOI 10.1186/1471-2202-7-73
   Johansson R, 1984, EXP BRAIN RES, V56, P550
   Kakuda W, 2012, J NEUROENG REHABIL, V9, P0, DOI 10.1186/1743-0003-9-4
   Kasner S, 1999, STROKE, V30, P1534, DOI 10.1161/01.STR.30.8.1534
   Kwakkel G, 2003, STROKE, V34, P2181, DOI 10.1161/01.STR.0000087172.16305.CD
   Lang C, 2005, EXP BRAIN RES, V166, P126, DOI 10.1007/s00221-005-2350-6
   Liang K, 1986, BIOMETRIKA, V73, P13, DOI 10.2307/2336267
   Liepert J, 2007, RESTOR NEUROL NEUROS, V25, P461
   Lindenberg R, 2010, NEUROLOGY, V75, P2176, DOI 10.1212/WNL.0b013e318202013a
   Lodha N, 2012, CLIN NEUROPHYSIOL, V123, P787, DOI 10.1016/j.clinph.2011.08.014
   Mansur C, 2005, NEUROLOGY, V64, P1802, DOI 10.1212/01.WNL.0000161839.38079.92
   Mcdonnell M, 2006, CLIN NEUROPHYSIOL, V117, P1474, DOI 10.1016/j.clinph.2006.02.027
   Murase N, 2004, ANN NEUROL, V55, P400, DOI 10.1002/ana.10848
   Nair D, 2011, RESTOR NEUROL NEUROS, V29, P411, DOI 10.3233/RNN-2011-0612
   Nowak D, 2003, J NEUROL, V250, P850, DOI 10.1007/s00415-003-1095-z
   Nowak D, 2008, ARCH NEUROL-CHICAGO, V65, P741, DOI 10.1001/archneur.65.6.741
   Nowak D, 2007, EUR J NEUROSCI, V25, P3173, DOI 10.1111/j.1460-9568.2007.05551.x
   Nowak D, 2009, NEUROREHAB NEURAL RE, V23, P641, DOI 10.1177/1545968309336661
   Paulus W, 2011, NEUROPSYCHOL REHABIL, V21, P602, DOI 10.1080/09602011.2011.557292
   Penta M, 2001, STROKE, V32, P1627, DOI 10.1161/01.STR.32.7.1627
   Quaney B, 2005, NEUROREHAB NEURAL RE, V19, P338, DOI 10.1177/1545968305282269
   Raghavan P, 2006, BRAIN, V129, P1415, DOI 10.1093/brain/awl070
   Takeuchi N, 2005, STROKE, V36, P2681, DOI 10.1161/01.STR.0000189658.51972.34
   Takeuchi N, 2009, J REHABIL MED, V41, P1049, DOI 10.2340/16501977-0454
   Tiffin J, 1948, J APPL PSYCHOL, V32, P234, DOI 10.1037/h0061266
   Wang T, 2011, ARCH PHYS MED REHAB, V92, P1086, DOI 10.1016/j.apmr.2011.01.020
NR 42
TC 52
Z9 55
U1 0
U2 26
PU SAGE PUBLICATIONS INC
PI THOUSAND OAKS
PA 2455 TELLER RD, THOUSAND OAKS, CA 91320 USA
SN 1545-9683
EI 
J9 NEUROREHAB NEURAL RE
PD FEB 15
PY 2014
VL 28
IS 2
BP 100
EP 110
DI 10.1177/1545968313478485
PG 11
WC Clinical Neurology; Rehabilitation
SC Neurosciences & Neurology; Rehabilitation
GA 286SF
UT WOS:000329488300004
PM 23486918
ER

PT J
AU Hsieh, Yu-Wei
   Lin, Keh-Chung
   Korivi, Mallikarjuna
   Lee, Tsong-Hai
   Wu, Ching-Yi
   Wu, Kuen-Yuh
AF Hsieh, Yu-wei
   Lin, Keh-chung
   Korivi, Mallikarjuna
   Lee, Tsong-hai
   Wu, Ching-yi
   Wu, Kuen-yuh
TI The Reliability and Predictive Ability of a Biomarker of Oxidative DNA Damage on Functional Outcomes after Stroke Rehabilitation
SO INTERNATIONAL JOURNAL OF MOLECULAR SCIENCES
LA English
DT Article
DE oxidative stress; stroke; rehabilitation; biomarker; 8-OHdG; clinical evaluation
ID urinary 8-hydroxy-2'-deoxyguanosine; hemispheric stroke; motor function; stress; antioxidant; intensity; validity; therapy; fatigue; pain
AB We evaluated the reliability of 8-hydroxy-2'-deoxyguanosine (8-OHdG), and determined its ability to predict functional outcomes in stroke survivors. The rehabilitation effect on 8-OHdG and functional outcomes were also assessed. Sixty-one stroke patients received a 4-week rehabilitation. Urinary 8-OHdG levels were determined by liquid chromatography-tandem mass spectrometry. The test-retest reliability of 8-OHdG was good (interclass correlation coefficient = 0.76). Upper-limb motor function and muscle power determined by the Fugl-Meyer Assessment (FMA) and Medical Research Council (MRC) scales before rehabilitation showed significant negative correlation with 8-OHdG (r = -0.38, r = -0.30; p < 0.05). After rehabilitation, we found a fair and significant correlation between 8-OHdG and FMA (r = -0.34) and 8-OHdG and pain (r = 0.26, p < 0.05). Baseline 8-OHdG was significantly correlated with post-treatment FMA, MRC, and pain scores (r = -0.34, -0.31, and 0.25; p < 0.05), indicating its ability to predict functional outcomes. 8-OHdG levels were significantly decreased, and functional outcomes were improved after rehabilitation. The exploratory study findings conclude that 8-OHdG is a reliable and promising biomarker of oxidative stress and could be a valid predictor of functional outcomes in patients. Monitoring of behavioral indicators along with biomarkers may have crucial benefits in translational stroke research.
C1 [Hsieh, Yu-Wei; Korivi, Mallikarjuna; Wu, Ching-Yi] Chang Gung Univ, Dept Occupat Therapy, Coll Med, Taoyuan 333, Taiwan.
   [Hsieh, Yu-Wei; Korivi, Mallikarjuna; Wu, Ching-Yi] Chang Gung Univ, Grad Inst Behav Sci, Coll Med, Taoyuan 333, Taiwan.
   [Hsieh, Yu-Wei; Korivi, Mallikarjuna; Wu, Ching-Yi] Chang Gung Univ, Hlth Aging Res Ctr, Taoyuan 333, Taiwan.
   [Lin, Keh-Chung] Natl Taiwan Univ, Sch Occupat Therapy, Coll Med, Taipei 100, Taiwan.
   [Lin, Keh-Chung] Natl Taiwan Univ Hosp, Div Occupat Therapy, Dept Phys Med & Rehabil, Taipei 100, Taiwan.
   [Lee, Tsong-Hai] Chang Gung Univ, Chang Gung Mem Hosp, Stroke Ctr, Linkou Med Ctr, Taoyuan 333, Taiwan.
   [Lee, Tsong-Hai] Chang Gung Univ, Chang Gung Mem Hosp, Dept Neurol, Linkou Med Ctr, Taoyuan 333, Taiwan.
   [Lee, Tsong-Hai] Chang Gung Univ, Coll Med, Taoyuan 333, Taiwan.
   [Wu, Kuen-Yuh] Natl Taiwan Univ, Inst Occupat Med & Ind Hyg, Taipei 100, Taiwan.
RP Wu, CY (通讯作者)，Chang Gung Univ, Dept Occupat Therapy, Coll Med, Taoyuan 333, Taiwan.
EM ywhsieh@mail.cgu.edu.tw; kehchunglin@ntu.edu.tw; mallik.k5@gmail.com; thlee@adm.cgmh.org.tw; cywu@mail.cgu.edu.tw; kuenyuhwu@ntu.edu.tw
FU National Health Research Institutes [NHRI-EX102-9920PI, NHRI-EX102-10010PI]; National Science Council [NSC-102-2314-B-182-001, NSC-100-2314-B-002-008-MY3, NSC-102-2628-B-182-005-MY3]; Healthy Aging Research Center, Chang Gung University in Taiwan [EMRPD1D0291, CMRPD1B0331]
CR Andresen E, 2000, ARCH PHYS MED REHAB, V81, P0, DOI 10.1053/apmr.2000.20619
   [anonymous] , 1981, STAT METHODS RATES P, V0, P0
   Banerjee A, 2003, MOL CELL BIOCHEM, V253, P307, DOI 10.1023/A:1026032404105
   Bemeur C, 2007, NEUROCHEM INT, V50, P890, DOI 10.1016/j.neuint.2007.03.002
   Benaim C, 2007, PAIN, V128, P52, DOI 10.1016/j.pain.2006.08.029
   Bland J, 1986, LANCET, V1, P307, DOI 10.1016/s0140-6736(86)90837-8
   Brewer L, 2013, QJM-INT J MED, V106, P11, DOI 10.1093/qjmed/hcs174
   Chen S, 2012, INT J MOL SCI, V13, P15983, DOI 10.3390/ijms131215983
   Cherubini A, 2005, FREE RADICAL BIO MED, V39, P841, DOI 10.1016/j.freeradbiomed.2005.06.025
   Cherubini A, 2000, STROKE, V31, P2295, DOI 10.1161/01.STR.31.10.2295
   Christensen D, 2008, CEREBROVASC DIS, V26, P134, DOI 10.1159/000139660
   Chuang K, 2005, J NURS RES, V13, P66
   Fuglmeyer A, 1975, SCAND J REHABIL MED, V7, P13
   Gedik C, 2002, CARCINOGENESIS, V23, P1441, DOI 10.1093/carcin/23.9.1441
   Gordon C, 2013, STROKE, V44, P1179, DOI 10.1161/STROKEAHA.111.000642
   Gregson J, 2000, AGE AGEING, V29, P223, DOI 10.1093/ageing/29.3.223
   Hsieh Y, 2011, NEUROREHAB NEURAL RE, V25, P503, DOI 10.1177/1545968310394871
   Hsieh Y, 2009, STROKE, V40, P1386, DOI 10.1161/STROKEAHA.108.530584
   Hu C, 2004, RAPID COMMUN MASS SP, V18, P505, DOI 10.1002/rcm.1367
   Hu G, 2012, DISABIL REHABIL, V34, P34, DOI 10.3109/09638288.2011.585213
   Korivi M, 2013, J FORMOS MED ASSOC, V112, P735, DOI 10.1016/j.jfma.2013.10.017
   Kwakkel G, 2010, J NEUROL SCI, V294, P57, DOI 10.1016/j.jns.2010.04.004
   Lin K, 2014, NEUROREHAB NEURAL RE, V28, P153, DOI 10.1177/1545968313508468
   Mizukoshi G, 2005, NEUROL RES, V27, P644, DOI 10.1179/016164105X25153
   Nakajima H, 2012, OPEN NEUROL J, V6, P51, DOI 10.2174/1874205X01206010051
   Nave A, 2013, BMC NEUROL, V13, P0, DOI 10.1186/1471-2377-13-197
   Offord E, 2000, FREE RADIC RES, V33 Suppl, P0
   Palleschi S, 2007, CLIN CHEM LAB MED, V45, P1211, DOI 10.1515/CCLM.2007.266
   Parise G, 2005, FREE RADICAL BIO MED, V39, P289, DOI 10.1016/j.freeradbiomed.2005.03.024
   Parise G, 2005, EXP GERONTOL, V40, P173, DOI 10.1016/j.exger.2004.09.002
   Pinter M, 2012, MATURITAS, V71, P104, DOI 10.1016/j.maturitas.2011.11.011
   Platz T, 2005, CLIN REHABIL, V19, P404, DOI 10.1191/0269215505cr832oa
   Portney L, 2009, FDN CLIN RES APPL PR, V0, P0
   Radak Z, 2003, LIFE SCI, V72, P1627, DOI 10.1016/S0024-3205(02)02476-1
   Stoller O, 2012, BMC NEUROL, V12, P0, DOI 10.1186/1471-2377-12-45
   Underwood J, 2006, PHYS THER, V86, P1241, DOI 10.2522/ptj.20050357
   Yong M, 2008, STROKE, V39, P2749, DOI 10.1161/STROKEAHA.108.514307
NR 37
TC 20
Z9 21
U1 1
U2 10
PU MDPI
PI BASEL
PA ST ALBAN-ANLAGE 66, CH-4052 BASEL, SWITZERLAND
SN 
EI 
J9 INT J MOL SCI
PD APR 15
PY 2014
VL 15
IS 4
BP 6504
EP 6516
DI 10.3390/ijms15046504
PG 13
WC Biochemistry & Molecular Biology; Chemistry, Multidisciplinary
SC Biochemistry & Molecular Biology; Chemistry
GA AI4ND
UT WOS:000336841200087
PM 24743892
ER

PT J
AU Veerbeek, JM
   Van wegen, Erwin
   Van peppen, Roland
   Van der wees, PJ
   Hendriks, Erik
   Rietberg, Marc
   Kwakkel, Gert
AF Veerbeek, Janne
   Van wegen, Erwin
   Van peppen, Roland
   Van der wees, Philip
   Hendriks, Erik
   Rietberg, Marc
   Kwakkel, Gert
TI What Is the Evidence for Physical Therapy Poststroke? A Systematic Review and Meta-Analysis
SO PLOS ONE
LA English
DT Review
ID constraint-induced movement; randomized controlled-trial; functional electrical-stimulation; body-weight support; subacute stroke patient; robot-assisted therapy; triggered neuromuscular stimulation; electromechanical gait trainer; extremity motor recovery; upper-limb function
AB Background: Physical therapy (PT) is one of the key disciplines in interdisciplinary stroke rehabilitation. The aim of this systematic review was to provide an update of the evidence for stroke rehabilitation interventions in the domain of PT. Methods and Findings: Randomized controlled trials (RCTs) regarding PT in stroke rehabilitation were retrieved through a systematic search. Outcomes were classified according to the ICF. RCTs with a low risk of bias were quantitatively analyzed. Differences between phases poststroke were explored in subgroup analyses. A best evidence synthesis was performed for neurological treatment approaches. The search yielded 467 RCTs (N = 25373; median PEDro score 6 [IQR 5-7]), identifying 53 interventions. No adverse events were reported. Strong evidence was found for significant positive effects of 13 interventions related to gait, 11 interventions related to arm-hand activities, 1 intervention for ADL, and 3 interventions for physical fitness. Summary Effect Sizes (SESs) ranged from 0.17 (95%CI 0.03-0.70; I-2 = 0%) for therapeutic positioning of the paretic arm to 2.47 (95%CI 0.84-4.11; I-2 = 77%) for training of sitting balance. There is strong evidence that a higher dose of practice is better, with SESs ranging from 0.21 (95%CI 0.02-0.39; I-2 = 6%) for motor function of the paretic arm to 0.61 (95%CI 0.41-0.82; I-2 = 41%) for muscle strength of the paretic leg. Subgroup analyses yielded significant differences with respect to timing poststroke for 10 interventions. Neurological treatment approaches to training of body functions and activities showed equal or unfavorable effects when compared to other training interventions. Main limitations of the present review are not using individual patient data for meta-analyses and absence of correction for multiple testing. Conclusions: There is strong evidence for PT interventions favoring intensive high repetitive task-oriented and task-specific training in all phases poststroke. Effects are mostly restricted to the actually trained functions and activities. Suggestions for prioritizing PT stroke research are given.
C1 [Veerbeek, Janne Marieke; van Wegen, Erwin; Rietberg, Marc; Kwakkel, Gert] Vrije Univ Amsterdam Med Ctr, MOVE Res Inst Amsterdam, Dept Rehabil Med, Amsterdam, Netherlands.
   [van Peppen, Roland] Univ Appl Sci Utrecht, Dept Physiotherapy, Utrecht, Netherlands.
   [van der Wees, Philip Jan] Radboud Univ Nijmegen, Sci Inst Qual Healthcare IQ Healthcare, Med Ctr, NL-6525 ED Nijmegen, Netherlands.
   [Hendriks, Erik] Maastricht Univ, Dept Epidemiol, Maastricht, Netherlands.
   [Kwakkel, Gert] Reade Ctr Rehabil & Rheumatol, Dept Neurorehabil, Amsterdam, Netherlands.
RP Kwakkel, G (通讯作者)，Vrije Univ Amsterdam Med Ctr, MOVE Res Inst Amsterdam, Dept Rehabil Med, Amsterdam, Netherlands.
EM g.kwakkel@vumc.nl
FU Royal Dutch Society for Physical Therapy (KNGF) [8091.1]
CR Abu TH, 2010, INT J THER REHABIL, V17, P638
   Ada L, 2005, ARCH PHYS MED REHAB, V86, P230, DOI 10.1016/j.apmr.2004.02.031
   Ada L, 2005, COCHRANE DB SYST REV, V0, P0, DOI DOI 10.1002/14651858.CD003863.pub2
   Ada L, 2003, ARCH PHYS MED REHAB, V84, P1486, DOI 10.1016/S0003-9993(03)00349-6
   Ada L, 2010, STROKE, V41, P1237, DOI 10.1161/STROKEAHA.109.569483
   Aidar F, 2007, REV NEUROLOGIA, V45, P518, DOI 10.33588/rn.4509.2006366
   Aisen M, 1997, ARCH NEUROL-CHICAGO, V54, P443, DOI 10.1001/archneur.1997.00550160075019
   Akbari A, 2006, J MED SCI, V6, P382
   Alberts J, 2004, NEUROREHAB NEURAL RE, V18, P250, DOI 10.1177/1545968304271370
   Ali M, 2013, INT J STROKE, V8, P18, DOI 10.1111/j.1747-4949.2012.00973.x
   Allison R, 2007, CLIN REHABIL, V21, P614, DOI 10.1177/0269215507077364
   Alon G, 2008, AM J PHYS MED REHAB, V87, P627, DOI 10.1097/PHM.0b013e31817fabc1
   Alon G, 2007, NEUROREHAB NEURAL RE, V21, P207, DOI 10.1177/1545968306297871
   Altman D, 2006, TRIALS, V7, P0, DOI 10.1186/1745-6215-7-6
   Altschuler E, 1999, LANCET, V353, P2035, DOI 10.1016/S0140-6736(99)00920-4
   Ambrosini E, 2011, STROKE, V42, P1068, DOI 10.1161/STROKEAHA.110.599068
   *americanphysicaltherapyassociation(apta) , 2011, TOD PHYS THER COMPR, V0, P0
   Andersen H, 2002, CLIN REHABIL, V16, P593, DOI 10.1191/0269215502cr528oa
   Ansari NN, 2007, ELECTROMYOGR CLIN NEUROPHYSIOL, V47, P137
   Appel C, 2011, CLIN REHABIL, V25, P833, DOI 10.1177/0269215510397392
   Argstatter H, 2007, NEUROLOGIE REHABILIT, V13, P159
   Armagan O, 2003, AM J PHYS MED REHAB, V82, P856, DOI 10.1097/01.PHM.0000091984.72486.E0
   Askim T, 2010, STROKE, V41, P1697, DOI 10.1161/STROKEAHA.110.584284
   Atteya AA, 2004, NEUROSCIENCES (RIYADH), V9, P24
   Azab M, 2009, TOP STROKE REHABIL, V16, P207, DOI 10.1310/tsr1603-207
   Bagley P, 2005, CLIN REHABIL, V19, P354, DOI 10.1191/0269215505cr874oa
   Baker L, 1986, PHYS THER, V66, P1930, DOI 10.1093/ptj/66.12.1930
   Bakhtiary A, 2008, CLIN REHABIL, V22, P418, DOI 10.1177/0269215507084008
   Bale M, 2008, CLIN REHABIL, V22, P911, DOI 10.1177/0269215508090092
   Barbeau H, 2003, ARCH PHYS MED REHAB, V84, P1458, DOI 10.1016/S0003-9993(03)00361-7
   Barclay-goddard R, 2011, COCHRANE DB SYST REV, V0, P0, DOI DOI 10.1002/14651858.CD005950.pub4
   Barker R, 2008, STROKE, V39, P1800, DOI 10.1161/STROKEAHA.107.498485
   Barker R, 2009, EXP BRAIN RES, V196, P483, DOI 10.1007/s00221-009-1872-8
   Barreca S, 2004, J GERIATR PHYS THER, V27, P59, DOI 10.1519/00139143-200408000-00004
   Barrett J, 2001, CLIN REHABIL, V15, P32, DOI 10.1191/026921501672264719
   Baskett J, 1999, CLIN REHABIL, V13, P23, DOI 10.1191/026921599701532090
   Basmajian J, 1987, ARCH PHYS MED REHAB, V68, P267
   Basmajian J, 1975, ARCH PHYS MED REHAB, V56, P231
   Basmajian J, 1982, ARCH PHYS MED REHAB, V63, P613
   Bate P, 1992, ARCH PHYS MED REHAB, V73, P1050
   Bayouk J, 2006, INT J REHABIL RES, V29, P51, DOI 10.1097/01.mrr.0000192100.67425.84
   Beckerman H, 1996, CLIN REHABIL, V10, P112, DOI 10.1177/026921559601000205
   Bernhardt J, 2004, STROKE, V35, P1005, DOI 10.1161/01.STR.0000120727.40792.40
   Bernhardt J, 2008, STROKE, V39, P390, DOI 10.1161/STROKEAHA.107.492363
   Bernhardt J, 2007, CEREBROVASC DIS, V24, P157, DOI 10.1159/000103626
   Bhatt E, 2007, EXP BRAIN RES, V182, P435, DOI 10.1007/s00221-007-1001-5
   Binder S, 1981, PHYS THER, V61, P886, DOI 10.1093/ptj/61.6.886
   Blennerhassett J, 2004, AUST J PHYSIOTHER, V50, P219, DOI 10.1016/S0004-9514(14)60111-2
   Boake C, 2007, NEUROREHAB NEURAL RE, V21, P14, DOI 10.1177/1545968306291858
   Bogataj U, 1995, PHYS THER, V75, P490, DOI 10.1093/ptj/75.6.490
   Bonan I, 2004, ARCH PHYS MED REHAB, V85, P274, DOI 10.1016/j.apmr.2003.06.016
   Borenstein M, 2009, SUBGROUP ANAL INTRO, V0, P149
   Borenstein M, 2013, PREV SCI, V14, P134, DOI 10.1007/s11121-013-0377-7
   Bourbonnais D, 2002, AM J PHYS MED REHAB, V81, P890, DOI 10.1097/00002060-200212000-00002
   Bowman B, 1979, ARCH PHYS MED REHAB, V60, P497
   Bradley L, 1998, CLIN REHABIL, V12, P11, DOI 10.1191/026921598677671932
   Braun S, 2012, J AM MED DIR ASSOC, V13, P0, DOI 10.1016/j.jamda.2010.07.009
   Brazzelli M, 2011, COCHRANE DB SYST REV, V0, P0, DOI DOI 10.1002/14651858.CD003316.pub4
   Britto R, 2011, ARCH PHYS MED REHAB, V92, P184, DOI 10.1016/j.apmr.2010.09.029
   Britton E, 2008, CLIN REHABIL, V22, P458, DOI 10.1177/0269215507084644
   Brock K, 2011, CLIN REHABIL, V25, P903, DOI 10.1177/0269215511406557
   Broeren J, 2008, CEREBROVASC DIS, V26, P289, DOI 10.1159/000149576
   Brogardh C, 2006, CLIN REHABIL, V20, P218, DOI 10.1191/0269215506cr937oa
   Brogardh C, 2010, ARCH PHYS MED REHAB, V91, P460, DOI 10.1016/j.apmr.2009.11.009
   Brogardh C, 2009, J REHABIL MED, V41, P231, DOI 10.2340/16501977-0312
   Buma F, 2013, RESTOR NEUROL NEUROS, V31, P707, DOI 10.3233/RNN-130332
   Burgar C, 2011, J REHABIL RES DEV, V48, P445, DOI 10.1682/JRRD.2010.04.0062
   Burge E, 2008, ARCH PHYS MED REHAB, V89, P1857, DOI 10.1016/j.apmr.2008.03.023
   Burridge J, 1997, CLIN REHABIL, V11, P201, DOI 10.1177/026921559701100303
   Butefisch C, 1995, J NEUROL SCI, V130, P59, DOI 10.1016/0022-510X(95)00003-K
   Byl N, 2003, NEUROREHAB NEURAL RE, V17, P176, DOI 10.1177/0888439003257137
   Byl N, 2008, NEUROREHAB NEURAL RE, V22, P494, DOI 10.1177/1545968308317431
   Cacchio A, 2009, NEUROREHAB NEURAL RE, V23, P792, DOI 10.1177/1545968309335977
   Cacchio A, 2009, NEW ENGL J MED, V361, P634, DOI 10.1056/NEJMc0902799
   Cambier D, 2003, CLIN REHABIL, V17, P14, DOI 10.1191/0269215503cr580oa
   Carey J, 2007, NEUROREHAB NEURAL RE, V21, P216, DOI 10.1177/1545968306292381
   Carey J, 1990, ARCH PHYS MED REHAB, V71, P888
   Carey J, 2002, BRAIN, V125, P773, DOI 10.1093/brain/awf091
   Carey L, 2011, NEUROREHAB NEURAL RE, V25, P304, DOI 10.1177/1545968310397705
   Carmeli E, 2011, PHYSIOTHER RES INT, V16, P191, DOI 10.1002/pri.485
   Carr M, 2003, TOP STROKE REHABIL, V9, P57
   Cauraugh J, 2000, STROKE, V31, P1360, DOI 10.1161/01.STR.31.6.1360
   Cauraugh J, 2008, CEREBROVASC DIS, V25, P115, DOI 10.1159/000112321
   Cauraugh J, 2009, RESTOR NEUROL NEUROS, V27, P17, DOI 10.3233/RNN-2009-0455
   Cauraugh J, 2005, NEUROSCI LETT, V382, P39, DOI 10.1016/j.neulet.2005.02.060
   Cauraugh J, 2003, J NEUROL SCI, V215, P13, DOI 10.1016/S0022-510X(03)00169-2
   Cauraugh J, 2003, J NEUROL NEUROSUR PS, V74, P1562, DOI 10.1136/jnnp.74.11.1562
   Cauraugh J, 2003, J NEUROL SCI, V207, P25, DOI 10.1016/S0022-510X(02)00355-6
   Cauraugh J, 2002, STROKE, V33, P1589, DOI 10.1161/01.STR.0000016926.77114.A6
   Chae J, 1998, STROKE, V29, P975, DOI 10.1161/01.STR.29.5.975
   Chan M, 2009, NEUROREHAB NEURAL RE, V23, P357, DOI 10.1177/1545968308326428
   Chang W, 2012, NEUROREHAB NEURAL RE, V26, P318, DOI 10.1177/1545968311408916
   Chen I, 2002, CHANG GUNG MED J, V25, P583
   Chen J, 2005, STROKE, V36, P2665, DOI 10.1161/01.STR.0000189992.06654.ab
   Chen J, 2011, CLIN REHABIL, V25, P823, DOI 10.1177/0269215511399591
   Chen S, 2005, DISABIL REHABIL, V27, P105, DOI 10.1080/09638280400009022
   Cheng J, 2010, ARCH PHYS MED REHAB, V91, P505, DOI 10.1016/j.apmr.2009.11.022
   Cheng P, 2001, ARCH PHYS MED REHAB, V82, P1650, DOI 10.1053/apmr.2001.26256
   Chollet F, 2011, LANCET NEUROL, V10, P123, DOI 10.1016/S1474-4422(10)70314-8
   Chow DS, 2012, SURG NEUROL INT, V3, P27, DOI 10.4103/2152-7806.92941
   Chu K, 2004, ARCH PHYS MED REHAB, V85, P870, DOI 10.1016/j.apmr.2003.11.001
   Church C, 2006, STROKE, V37, P2995, DOI 10.1161/01.STR.0000248969.78880.82
   Cohen J, 1977, STAT POWER ANAL BEHA, V0, P0
   Colborne G, 1993, ARCH PHYS MED REHAB, V74, P1100, DOI 10.1016/0003-9993(93)90069-M
   Conroy S, 2011, ARCH PHYS MED REHAB, V92, P1754, DOI 10.1016/j.apmr.2011.06.016
   Cooke E, 2010, BMC MED, V8, P0, DOI 10.1186/1741-7015-8-60
   Cooke E, 2010, NEUROREHAB NEURAL RE, V24, P88, DOI 10.1177/1545968309343216
   Cozean C, 1988, ARCH PHYS MED REHAB, V69, P401
   Craig L, 2008, NURS EDUC TODAY, V28, P77, DOI 10.1016/j.nedt.2007.02.011
   Crosbie J, 2007, UK STROK FOR C, V0, P9
   Crow JL, 1989, INT DISABIL STUD, V11, P155
   Da CI, 2002, ARCH PHYS MED REHAB, V83, P1258, DOI 10.1053/apmr.2002.34267
   Da CI, 2001, J REHABIL RES DEV, V38, P245
   Cameirao M, 2011, RESTOR NEUROL NEUROS, V29, P287, DOI 10.3233/RNN-2011-0599
   Dahl A, 2008, CLIN REHABIL, V22, P436, DOI 10.1177/0269215507084581
   Daly J, 2005, J REHABIL RES DEV, V42, P723, DOI 10.1682/JRRD.2005.02.0048
   Davidson I, 2005, CLIN REHABIL, V19, P126, DOI 10.1191/0269215505cr841oa
   De BX, 2005, ISOKINET EXERC SCI, V0, P91
   De JL, 2006, CLIN REHABIL, V20, P656, DOI 10.1191/0269215506cre1007oa
   De KJ, 2008, CLIN REHABIL, V22, P690, DOI 10.1177/0269215508088984
   De KJ, 2004, AM J PHYS MED REHAB, V83, P592, DOI 10.1097/01.PHM.0000133435.61610.55
   De SM, 2001, ARCH PHYS MED REHAB, V82, P793, DOI 10.1053/apmr.2001.0820793
   Dean C, 2007, AUST J PHYSIOTHER, V53, P97, DOI 10.1016/S0004-9514(07)70042-9
   Dean C, 2010, J PHYSIOTHER, V56, P97, DOI 10.1016/S1836-9553(10)70039-4
   Dean C, 2000, ARCH PHYS MED REHAB, V81, P409, DOI 10.1053/mr.2000.3839
   Dean C, 2000, AUST J PHYSIOTHER, V46, P35, DOI 10.1016/S0004-9514(14)60312-3
   Dean C, 1997, STROKE, V28, P722, DOI 10.1161/01.STR.28.4.722
   Dechaumont-palacin S, 2008, NEUROREHAB NEURAL RE, V22, P154, DOI 10.1177/1545968307307118
   Desrosiers J, 2005, CLIN REHABIL, V19, P581, DOI 10.1191/0269215505cr896oa
   Desrosiers J, 2007, ARCH PHYS MED REHAB, V88, P1095, DOI 10.1016/j.apmr.2007.06.017
   Di LA, 2003, J NEUROL, V250, P1206, DOI 10.1007/s00415-003-0185-2
   Dias D, 2007, EURA MEDICOPHYS, V43, P499
   Dobke B, 2010, NEUROL REHABIL, V16, P173
   Dobkin B, 2012, NEUROREHAB NEURAL RE, V26, P308, DOI 10.1177/1545968312439687
   Dobkin B, 2010, NEUROREHAB NEURAL RE, V24, P235, DOI 10.1177/1545968309357558
   Dobkin B, 2007, NEUROREHAB NEURAL RE, V21, P3, DOI 10.1177/1545968306297329
   Dogan-aslan M, 2012, J STROKE CEREBROVASC, V21, P187, DOI 10.1016/j.jstrokecerebrovasdis.2010.06.006
   Dohle C, 2009, NEUROREHAB NEURAL RE, V23, P209, DOI 10.1177/1545968308324786
   Donaldson C, 2009, NEUROREHAB NEURAL RE, V23, P389, DOI 10.1177/1545968308326635
   Donkervoort M, 2001, NEUROPSYCHOL REHABIL, V11, P549, DOI 10.1080/09602010143000093
   Doyle S, 2010, COCHRANE DB SYST REV, V0, P0, DOI DOI 10.1002/14651858.CD006331.pub2
   Dromerick A, 2009, NEUROLOGY, V73, P195, DOI 10.1212/WNL.0b013e3181ab2b27
   Dromerick A, 2000, STROKE, V31, P2984, DOI 10.1161/01.STR.31.12.2984
   Drummond A, 1995, CLIN REHABIL, V9, P283, DOI 10.1177/026921559500900402
   Drummond A, 1996, BRIT J OCCUPATIONAL, V59, P330, DOI 10.1177/030802269605900712
   Duncan P, 1998, STROKE, V29, P2055, DOI 10.1161/01.STR.29.10.2055
   Duncan P, 2003, STROKE, V34, P2173, DOI 10.1161/01.STR.0000083699.95351.F2
   Duncan P, 2011, NEW ENGL J MED, V364, P2026, DOI 10.1056/NEJMoa1010790
   Dwan K, 2008, PLOS ONE, V3, P0, DOI 10.1371/journal.pone.0003081
   Eich H, 2004, CLIN REHABIL, V18, P640, DOI 10.1191/0269215504cr779oa
   Ellis M, 2009, NEUROREHAB NEURAL RE, V23, P862, DOI 10.1177/1545968309332927
   Elsner B, 2012, COCHRANE DB SYST REV, V0, P0, DOI 10.1002/14651858]
   Engardt M, 1993, SCAND J REHABIL MED, V25, P41
   English C, 2010, COCHRANE DB SYST REV, V0, P0, DOI DOI 10.1002/14651858.CD007513.pub2
   Sucar L, 2010, IEEE ENG MED BIO, V0, PP3690, DOI 10.1109/IEMBS.2010.5627458
   Erel S, 2011, CLIN REHABIL, V25, P515, DOI 10.1177/0269215510390719
   Eser F, 2008, EUR J PHYS REHAB MED, V44, P19
   Faghri PD, 1997, J HAND THER, V10, P29
   Faghri P, 1994, ARCH PHYS MED REHAB, V75, P73
   Fang Y, 2003, CLIN REHABIL, V17, P608, DOI 10.1191/0269215503cr655oa
   Ferrante S, 2008, EUR J PHYS REHAB MED, V44, P159
   Ferreira H, 2011, TOP STROKE REHABIL, V18, P155, DOI 10.1310/tsr1802-155
   Feys H, 2004, STROKE, V35, P924, DOI 10.1161/01.STR.0000121645.44752.f7
   Feys H, 1998, STROKE, V29, P785, DOI 10.1161/01.STR.29.4.785
   Fil A, 2011, CLIN REHABIL, V25, P51, DOI 10.1177/0269215510375919
   Fischer H, 2007, TOP STROKE REHABIL, V14, P1, DOI 10.1310/tsr1401-1
   Fisher S, 2011, TOP STROKE REHABIL, V18, P269, DOI 10.1310/tsr1803-269
   Flansbjer U, 2008, J REHABIL MED, V40, P42, DOI 10.2340/16501977-0129
   Franceschini M, 2009, STROKE, V40, P3079, DOI 10.1161/STROKEAHA.109.555540
   Francisco G, 1998, ARCH PHYS MED REHAB, V79, P570, DOI 10.1016/S0003-9993(98)90074-0
   French B, 2008, HEALTH TECHNOL ASSES, V12, P1
   French B, 2007, COCHRANE DB SYST REV, V0, P0, DOI DOI 10.1002/14651858.CD006073.pub2
   French B, 2008, HEALTH TECHNOL ASSESS, V12, P0
   French B, 2008, HEALTH TECHNOL ASSES, V12, P0
   Gabler N, 2009, TRIALS, V10, P0, DOI 10.1186/1745-6215-10-43
   Gabr U, 2005, CLIN REHABIL, V19, P737, DOI 10.1191/0269215505cr909oa
   Galvin R, 2011, STROKE, V42, P681, DOI 10.1161/STROKEAHA.110.594689
   Gauthier L, 2008, STROKE, V39, P1520, DOI 10.1161/STROKEAHA.107.502229
   Geiger R, 2001, PHYS THER, V81, P995, DOI 10.1093/ptj/81.4.995
   Gelber D, 1995, J NEUROL REHABIL, V9, P191
   Geyh S, 2004, J REHABIL MED, V36, P135, DOI 10.1080/16501960410016776
   Gilbertson L, 2000, BRIT MED J, V320, P603, DOI 10.1136/bmj.320.7235.603
   Glasser L, 1986, PHYS THER, V66, P673, DOI 10.1093/ptj/66.5.673
   Gok H, 2008, CLIN REHABIL, V22, P922, DOI 10.1177/0269215508090673
   Goljar N, 2010, INT J REHABIL RES, V33, P205, DOI 10.1097/MRR.0b013e328333de61
   Gordon N, 2004, STROKE, V35, P1230, DOI 10.1161/01.STR.0000127303.19261.19
   Grant T, 1997, CAN J REHABIL, V11, P69
   Green J, 2002, LANCET, V359, P199, DOI 10.1016/S0140-6736(02)07443-3
   Greenberg S, 1980, AM J OCCUP THER, V34, P738, DOI 10.5014/ajot.34.11.738
   Griffin A, 2006, CLIN REHABIL, V20, P287, DOI 10.1191/0269215505cr941oa
   Grimshaw J, 1995, J EVAL CLIN PRACT, V1, P37, DOI 10.1111/j.1365-2753.1995.tb00006.x
   Grimshaw J, 1995, QUAL HEALTH CARE, V4, P55, DOI 10.1136/qshc.4.1.55
   Grol R, 2003, LANCET, V362, P1225, DOI 10.1016/S0140-6736(03)14546-1
   Gustafsson L, 2006, CLIN REHABIL, V20, P277, DOI 10.1191/0269215506cr944oa
   Hammer A, 2009, CLIN REHABIL, V23, P424, DOI 10.1177/0269215508101734
   Hanger H, 2000, CLIN REHABIL, V14, P370, DOI 10.1191/0269215500cr339oa
   Hara Y, 2008, DISABIL REHABIL, V30, P296, DOI 10.1080/09638280701265539
   Hara Y, 2006, AM J PHYS MED REHAB, V85, P977, DOI 10.1097/01.phm.0000247853.61055.f8
   Harrington R, 2010, CLIN REHABIL, V24, P3, DOI 10.1177/0269215509347437
   Harris J, 2009, STROKE, V40, P2123, DOI 10.1161/STROKEAHA.108.544585
   Hatano S, 1976, B WORLD HEALTH ORGAN, V54, P541
   Hayner K, 2010, AM J OCCUP THER, V64, P528, DOI 10.5014/ajot.2010.08027
   Heckmann J, 1997, EUR J PHYS MED REHAB, V7, P138
   Hedges L, 2004, PSYCHOL METHODS, V9, P426, DOI 10.1037/1082-989X.9.4.426
   Hedges L, 2001, PSYCHOL METHODS, V6, P203, DOI 10.1037/1082-989X.6.3.203
   Heidari M, 2011, QOM U MED SCI J, V4, P48
   Heldmann B, 2000, NEUROREPORT, V11, P3193, DOI 10.1097/00001756-200009280-00029
   Heller F, 2005, ANNALES DE READAPTATION ET DE MEDECINE PHYSIQUE, V48, P187, DOI 10.1016/j.annrmp.2005.02.002
   Hemmen B, 2007, CLIN REHABIL, V21, P587, DOI 10.1177/0269215507075502
   Henderson A, 2007, TOP STROKE REHABIL, V14, P52, DOI 10.1310/tsr1402-52
   Hesse S, 2008, AM J PHYS MED REHAB, V87, P779, DOI 10.1097/PHM.0b013e318186b4bc
   Hesse S, 2005, STROKE, V36, P1960, DOI 10.1161/01.STR.0000177865.37334.ce
   Hesse S, 2011, CLIN REHABIL, V25, P146, DOI 10.1177/0269215510382148
   Hidler J, 2009, NEUROREHAB NEURAL RE, V23, P5, DOI 10.1177/1545968308326632
   Higgins J, 2011, COCHRANE HDB SYSTEMA, V0, P0
   Hirst A, 2012, PLOS ONE, V7, P0, DOI 10.1371/journal.pone.0035621
   Holmgren E, 2010, EUR J PHYSIOTHER, V12, P115, DOI 10.3109/14038196.2010.491555
   Hornby T, 2008, STROKE, V39, P1786, DOI 10.1161/STROKEAHA.107.504779
   Housman S, 2009, NEUROREHAB NEURAL RE, V23, P505, DOI 10.1177/1545968308331148
   Howe T, 2005, CLIN REHABIL, V19, P45, DOI 10.1191/0269215505cr786oa
   Hsieh Y, 2011, NEUROREHAB NEURAL RE, V25, P503, DOI 10.1177/1545968310394871
   Hsu S, 2010, STROKE, V41, P821, DOI 10.1161/STROKEAHA.109.574160
   Hsu W, 2012, STROKE, V43, P1849, DOI 10.1161/STROKEAHA.111.649756
   Hu X, 2009, NEUROREHAB NEURAL RE, V23, P837, DOI 10.1177/1545968309338191
   Hui-chan CWY, 2009, HONG KONG MED J, V15, P42
   Huijgen B, 2008, J TELEMED TELECARE, V14, P249, DOI 10.1258/jtt.2008.080104
   Hunter S, 2011, NEUROREHAB NEURAL RE, V25, P314, DOI 10.1177/1545968310390223
   Hurd W, 1980, AM J PHYS MED REHAB, V59, P73
   Husemann B, 2007, STROKE, V38, P349, DOI 10.1161/01.STR.0000254607.48765.cb
   Ietswaart M, 2011, BRAIN, V134, P1373, DOI 10.1093/brain/awr077
   Inaba M, 1973, PHYS THER, V53, P28
   Inglis J, 1984, ARCH PHYS MED REHAB, V65, P755
   Intercollegiate SWP, 2012, NAT CLIN GUID STROK, V0, P0
   Intiso D, 1994, STROKE, V25, P1189, DOI 10.1161/01.STR.25.6.1189
   Ivey F, 2007, STROKE, V38, P2752, DOI 10.1161/STROKEAHA.107.490391
   Ivey F, 2011, STROKE, V42, P1994, DOI 10.1161/STROKEAHA.110.607879
   Ivey F, 2010, STROKE, V41, P2913, DOI 10.1161/STROKEAHA.110.599977
   Jaffe D, 2004, J REHABIL RES DEV, V41, P283, DOI 10.1682/JRRD.2004.03.0283
   Janssen T, 2008, ARCH PHYS MED REHAB, V89, P463, DOI 10.1016/j.apmr.2007.09.028
   Janssen W, 2002, PHYS THER, V82, P866, DOI 10.1093/ptj/82.9.866
   Jeong S, 2007, APPL NURS RES, V20, P125, DOI 10.1016/j.apnr.2007.04.005
   Johannsen L, 2010, NEUROREHAB NEURAL RE, V24, P243, DOI 10.1177/1545968309347679
   Johansson T, 2011, J TELEMED TELECARE, V17, P1, DOI 10.1258/jtt.2010.100105
   John J, 1986, INT J REHABIL RES, V9, P35, DOI 10.1097/00004356-198603000-00004
   Johnstone M, 1989, PHYSIOTHERAPY, V75, P381
   Jongbloed L, 1991, AM J OCCUP THER, V45, P420, DOI 10.5014/ajot.45.5.420
   Jonsdottir J, 2010, NEUROREHAB NEURAL RE, V24, P478, DOI 10.1177/1545968309355986
   Jung S, 2005, ARCH PHYS MED REHAB, V86, P2218, DOI 10.1016/j.apmr.2005.04.015
   Kahn L, 2006, J NEUROENG REHABIL, V3, P0, DOI 10.1186/1743-0003-3-12
   Kalra L, 2004, BMJ-BRIT MED J, V328, P1099, DOI 10.1136/bmj.328.7448.1099
   Kamps A, 2005, NEUROL REHABIL, V11, P1
   Karthikbabu S, 2011, CLIN REHABIL, V25, P709, DOI 10.1177/0269215510397393
   Katz-leurer M, 2006, CLIN REHABIL, V20, P398, DOI 10.1191/0269215505cr960oa
   Katz-leurer M, 2003, CLIN REHABIL, V17, P735, DOI 10.1191/0269215503cr671oa
   Katz-leurer M, 2007, NEUROREHABILITATION, V22, P267
   Keith R, 1996, J ROY SOC MED, V89, P631, DOI 10.1177/014107689608901109
   Kennisnetwerk CN, 2012, ZORGST CVA TIA, V0, P0
   Kent D, 2010, TRIALS, V11, P0, DOI 10.1186/1745-6215-11-85
   Kerdoncuff V, 2004, ANNALES DE READAPTATION ET DE MEDECINE PHYSIQUE, V47, P169, DOI 10.1016/j.annrmp.2003.11.005
   Kim CM, 2001, J STROKE CEREBROVASC DIS, V10, P265, DOI 10.1053/jscd.2001.123775
   Kim D, 2008, NEUROREHABILITATION, V23, P239
   Kim J, 2009, AM J PHYS MED REHAB, V88, P693, DOI 10.1097/PHM.0b013e3181b33350
   Kimberley T, 2004, EXP BRAIN RES, V154, P450, DOI 10.1007/s00221-003-1695-y
   King T, 1996, AM J OCCUP THER, V50, P62, DOI 10.5014/ajot.50.1.62
   Kirkham J, 2010, BMJ-BRIT MED J, V340, P0, DOI 10.1136/bmj.c365
   Kjellstrom T, 2007, CEREBROVASC DIS, V23, P231
   Klaiput A, 2009, NEUROREHAB NEURAL RE, V23, P351, DOI 10.1177/1545968308324227
   Kluding P, 2008, ARCH PHYS MED REHAB, V89, P449, DOI 10.1016/j.apmr.2007.12.005
   Kojovic J, 2009, J NEUROSCI METH, V181, P100, DOI 10.1016/j.jneumeth.2009.04.005
   Kollen B, 2009, STROKE, V40, P0, DOI 10.1161/STROKEAHA.108.533828
   Kosak M, 2000, NEUROREHAB NEURAL RE, V14, P13, DOI 10.1177/154596830001400102
   Kowalczewski J, 2007, ARCH PHYS MED REHAB, V88, P833, DOI 10.1016/j.apmr.2007.03.036
   Koyuncu E, 2010, DISABIL REHABIL, V32, P560, DOI 10.3109/09638280903183811
   Kutner N, 2010, PHYS THER, V90, P493, DOI 10.2522/ptj.20090160
   Kuys S, 2011, CLIN REHABIL, V25, P316, DOI 10.1177/0269215510382928
   Kwakkel G, 2013, INT J STROKE, V8, P25, DOI 10.1111/j.1747-4949.2012.00967.x
   Kwakkel G, 2004, STROKE, V35, P2529, DOI 10.1161/01.STR.0000143153.76460.7d
   Kwakkel G, 1999, LANCET, V354, P191, DOI 10.1016/S0140-6736(98)09477-X
   Lai S, 2006, J AM GERIATR SOC, V54, P240, DOI 10.1111/j.1532-5415.2006.00573.x
   Lam Y, 2006, NEUROREHABILITATION, V21, P245
   Langhammer B, 2003, CLIN REHABIL, V17, P731, DOI 10.1191/0269215503cr670oa
   Langhammer B, 2000, CLIN REHABIL, V14, P361, DOI 10.1191/0269215500cr338oa
   Langhammer B, 2007, CLIN REHABIL, V21, P495, DOI 10.1177/0269215507075207
   Langhammer B, 2010, CLIN REHABIL, V24, P46, DOI 10.1177/0269215509343328
   Langhorne P, 2003, J NEUROL NEUROSUR PS, V74, P18
   Langhorne P, 2011, LANCET, V377, P1693, DOI 10.1016/S0140-6736(11)60325-5
   Langhorne P, 2010, CEREBROVASC DIS, V29, P352, DOI 10.1159/000278931
   Lannin N, 2007, STROKE, V38, P111, DOI 10.1161/01.STR.0000251722.77088.12
   Lau K, 2011, J REHABIL MED, V43, P709, DOI 10.2340/16501977-0838
   Laufer Y, 2001, J REHABIL RES DEV, V38, P69
   Leandri M, 1990, SCAND J REHABIL MED, V22, P69
   Lee M, 2008, J AM GERIATR SOC, V56, P976, DOI 10.1111/j.1532-5415.2008.01707.x
   Lee M, 2010, MED SCI SPORT EXER, V42, P23, DOI 10.1249/MSS.0b013e3181b07a31
   Lee T, 1991, PHYS THER, V71, P150, DOI 10.1093/ptj/71.2.150
   Lennon O, 2008, CLIN REHABIL, V22, P125, DOI 10.1177/0269215507081580
   Letombe A, 2010, ANNALS OF PHYSICAL AND REHABILITATION MEDICINE, V53, P632, DOI 10.1016/j.rehab.2010.09.004
   Levin M, 2009, NEUROREHAB NEURAL RE, V23, P313, DOI 10.1177/1545968308328727
   Lewek M, 2009, PHYS THER, V89, P829, DOI 10.2522/ptj.20080180
   Lin J, 2004, KAOHSIUNG JOURNAL OF MEDICAL SCIENCES, V20, P18
   Lin K, 2007, CLIN REHABIL, V21, P1075, DOI 10.1177/0269215507079843
   Lin K, 2010, AM J PHYS MED REHAB, V89, P177, DOI 10.1097/PHM.0b013e3181cf1c78
   Lin K, 2010, NEUROREHAB NEURAL RE, V24, P42, DOI 10.1177/1545968309345268
   Lin K, 2009, NEUROREHAB NEURAL RE, V23, P441, DOI 10.1177/1545968308328719
   Lin K, 2009, NEUROREHAB NEURAL RE, V23, P160, DOI 10.1177/1545968308320642
   Lin Z, 2011, J REHABIL MED, V43, P506, DOI 10.2340/16501977-0807
   Lincoln N, 1999, STROKE, V30, P573, DOI 10.1161/01.STR.30.3.573
   Linn S, 1999, STROKE, V30, P963, DOI 10.1161/01.STR.30.5.963
   Lippert-gruner M, 1999, NEUROLOGICAL REHABIL, V5, P275
   Liston R, 2000, AGE AGEING, V29, P311, DOI 10.1093/ageing/29.4.311
   Liu KPY, 2009, HONG KONG MED J, V15, P37
   Liu K, 2004, ARCH PHYS MED REHAB, V85, P1403, DOI 10.1016/j.apmr.2003.12.035
   Lo A, 2010, NEW ENGL J MED, V362, P1772, DOI 10.1056/NEJMoa0911341
   Logan P, 1997, CLIN REHABIL, V11, P107, DOI 10.1177/026921559701100203
   Lord S, 2008, CLIN REHABIL, V22, P215, DOI 10.1177/0269215507081922
   Luft A, 2008, STROKE, V39, P3341, DOI 10.1161/STROKEAHA.108.527531
   Luft A, 2004, JAMA-J AM MED ASSOC, V292, P1853, DOI 10.1001/jama.292.15.1853
   Lum P, 2006, J REHABIL RES DEV, V43, P631, DOI 10.1682/JRRD.2005.02.0044
   Lum P, 2002, ARCH PHYS MED REHAB, V83, P952, DOI 10.1053/apmr.2001.33101
   Lynch D, 2005, CLIN REHABIL, V19, P594, DOI 10.1191/0269215505cr901oa
   Lynch E, 2007, ARCH PHYS MED REHAB, V88, P1101, DOI 10.1016/j.apmr.2007.06.010
   Macdonell RA, 1994, J STROKE CEREBROVASC DIS, V4, P155, DOI 10.1016/S1052-3057(10)80178-8
   Mackinnon JR, 1991, CANADIAN J OCCUPATIO, V58, P17, DOI 10.1161/01.STR.0000251722.77088.12
   Macko R, 2005, STROKE, V36, P2206, DOI 10.1161/01.STR.0000181076.91805.89
   Malouin F, 2009, J NEUROL PHYS THER, V33, P195, DOI 10.1097/NPT.0b013e3181c2112b
   Mandel A, 1990, ARCH PHYS MED REHAB, V71, P649
   Mangold S, 2009, NEUROREHAB NEURAL RE, V23, P184, DOI 10.1177/1545968308324548
   Mann G, 2005, NEUROMODULATION, V8, P193, DOI 10.1111/j.1525-1403.2005.05238.x
   Marigold D, 2005, J AM GERIATR SOC, V53, P416, DOI 10.1111/j.1532-5415.2005.53158.x
   Masiero S, 2007, ARCH PHYS MED REHAB, V88, P142, DOI 10.1016/j.apmr.2006.10.032
   Masiero S, 2011, J REHABIL RES DEV, V48, P355, DOI 10.1682/JRRD.2010.04.0063
   Mayr A, 2008, HANDCHIR MIKROCHIR P, V40, P66, DOI 10.1055/s-2007-989425
   Mayr A, 2007, NEUROREHAB NEURAL RE, V21, P307, DOI 10.1177/1545968307300697
   Mcclellan R, 2004, AUST J PHYSIOTHER, V50, P163, DOI 10.1016/S0004-9514(14)60154-9
   Mcdonnell M, 2007, NEUROREHAB NEURAL RE, V21, P435, DOI 10.1177/1545968307300437
   Mead G, 2007, J AM GERIATR SOC, V55, P892, DOI 10.1111/j.1532-5415.2007.01185.x
   *medicalresearchcouncil(mrc)andnationalinstituteforhealthresearch(nihr) , 1900, FRAM DEV EV COMPL IN, V0, P0
   Mehrholz J, 2007, COCHRANE DB SYST REV, V0, P0, DOI DOI 10.1002/14651858.CD006185.pub2
   Mehrholz J, 2008, COCHRANE DB SYST REV, V0, P0, DOI DOI 10.1002/14651858.CD006676.pub2
   Mehrholz J, 2008, DISABIL REHABIL, V30, P830, DOI 10.1080/09638280701419326
   Mehrholz J, 2012, J REHABIL MED, V44, P193, DOI 10.2340/16501977-0943
   Mehrholz J, 2011, COCHRANE DB SYST REV, V0, P0, DOI DOI 10.1002/14651858.CD008186.pub2
   Merkert J, 2011, Z GERONTOL GERIATR, V44, P256, DOI 10.1007/s00391-011-0170-9
   Merletti R, 1978, SCAND J REHABIL MED, V10, P147
   Mesci N, 2009, DISABIL REHABIL, V31, P2047, DOI 10.3109/09638280902893626
   Michaelsen S, 2006, STROKE, V37, P186, DOI 10.1161/01.STR.0000196940.20446.c9
   Michaelsen S, 2004, STROKE, V35, P1914, DOI 10.1161/01.STR.0000132569.33572.75
   Michielsen M, 2011, NEUROREHAB NEURAL RE, V25, P223, DOI 10.1177/1545968310385127
   Miller E, 2010, STROKE, V41, P2402, DOI 10.1161/STR.0b013e3181e7512b
   Mirelman A, 2010, GAIT POSTURE, V31, P433, DOI 10.1016/j.gaitpost.2010.01.016
   Mirelman A, 2009, STROKE, V40, P169, DOI 10.1161/STROKEAHA.108.516328
   Moore J, 2010, STROKE, V41, P129, DOI 10.1161/STROKEAHA.109.563247
   Moreland J, 2003, ARCH PHYS MED REHAB, V84, P1433, DOI 10.1016/S0003-9993(03)00360-5
   Moreland J, 1998, ARCH PHYS MED REHAB, V79, P134, DOI 10.1016/S0003-9993(98)90289-1
   Morioka S, 2003, CLIN REHABIL, V17, P600, DOI 10.1191/0269215503cr654oa
   Morone G, 2011, NEUROREHAB NEURAL RE, V25, P636, DOI 10.1177/1545968311401034
   Morris J, 2008, ARCH PHYS MED REHAB, V89, P1237, DOI 10.1016/j.apmr.2007.11.039
   Moseley A, 2002, AUST J PHYSIOTHER, V48, P43, DOI 10.1016/S0004-9514(14)60281-6
   Mudge S, 2009, ARCH PHYS MED REHAB, V90, P1989, DOI 10.1016/j.apmr.2009.07.015
   Mudie M, 2001, NEUROREHAB NEURAL RE, V15, P129, DOI 10.1177/154596830101500206
   Mudie M, 2002, CLIN REHABIL, V16, P582, DOI 10.1191/0269215502cr527oa
   Mudie M, 2000, DISABIL REHABIL, V22, P23, DOI 10.1080/096382800297097
   Mueller K, 2007, RESTOR NEUROL NEUROS, V25, P501
   Muir K, 2002, STROKE, V33, P1545, DOI 10.1161/01.STR.0000018684.86293.AB
   Mulder T, 1986, AM J PHYS MED REHAB, V65, P173
   Murphy T, 2009, NAT REV NEUROSCI, V10, P861, DOI 10.1038/nrn2735
   Myint J, 2008, CLIN REHABIL, V22, P112, DOI 10.1177/0269215507080141
   Myint MWW, 2008, HONG KONG MED J, V14, P40
   Newsam C, 2004, ARCH PHYS MED REHAB, V85, P2040, DOI 10.1016/j.apmr.2004.02.029
   Ng M, 2008, STROKE, V39, P154, DOI 10.1161/STROKEAHA.107.495705
   Ng S, 2007, STROKE, V38, P2953, DOI 10.1161/STROKEAHA.107.490318
   Ng S, 2009, CLIN REHABIL, V23, P1093, DOI 10.1177/0269215509342327
   Nilsson L, 2001, CLIN REHABIL, V15, P515, DOI 10.1191/026921501680425234
   Noh D, 2008, CLIN REHABIL, V22, P966, DOI 10.1177/0269215508091434
   Norrving B, 2007, INT J STROKE, V2, P139, DOI 10.1111/j.1747-4949.2007.00109.x
   Nour K, 2002, THERAPEUTIC RECREATION JOURNAL, V36, P48
   Oconnor R, 2004, NEUROLOGY, V62, P1842, DOI 10.1212/01.WNL.0000116136.22922.D6
   Olawale O, 2011, CLIN REHABIL, V25, P442, DOI 10.1177/0269215510389199
   Olney S, 2006, STROKE, V37, P476, DOI 10.1161/01.STR.0000199061.85897.b7
   Otterman N, 2012, STROKE, V43, P2395, DOI 10.1161/STROKEAHA.112.660092
   Ouellette M, 2004, STROKE, V35, P1404, DOI 10.1161/01.STR.0000127785.73065.34
   Outermans J, 2010, CLIN REHABIL, V24, P979, DOI 10.1177/0269215509360647
   Page S, 2005, ARCH PHYS MED REHAB, V86, P399, DOI 10.1016/j.apmr.2004.10.002
   Page S, 2002, NEUROREHAB NEURAL RE, V16, P290, DOI 10.1177/154596802401105225
   Page S, 2001, J REHABIL RES DEV, V38, P583
   Page S, 2005, NEUROREHAB NEURAL RE, V19, P27, DOI 10.1177/1545968304272701
   Page S, 2000, OCCUP THER J RES, V20, P200, DOI 10.1177/153944920002000304
   Page S, 2001, PHYS THER, V81, P1455, DOI 10.1093/ptj/81.8.1455
   Page S, 2004, ARCH PHYS MED REHAB, V85, P14, DOI 10.1016/S0003-9993(03)00481-7
   Page S, 2008, CLIN REHABIL, V22, P610, DOI 10.1177/0269215508088987
   Page S, 2008, PHYS THER, V88, P333, DOI 10.2522/ptj.20060029
   Page S, 2007, STROKE, V38, P1293, DOI 10.1161/01.STR.0000260205.67348.2b
   Page S, 2011, CLIN REHABIL, V25, P627, DOI 10.1177/0269215510395793
   Page S, 2009, NEUROREHAB NEURAL RE, V23, P382, DOI 10.1177/1545968308326427
   Pang M, 2006, ARCH PHYS MED REHAB, V87, P1, DOI 10.1016/j.apmr.2005.08.113
   Pang M, 2005, J AM GERIATR SOC, V53, P1667, DOI 10.1111/j.1532-5415.2005.53521.x
   Paoloni M, 2010, NEUROREHAB NEURAL RE, V24, P254, DOI 10.1177/1545968309349940
   Park H, 2011, CLIN REHABIL, V25, P451, DOI 10.1177/0269215510389200
   Parker C, 2001, CLIN REHABIL, V15, P42, DOI 10.1191/026921501666968247
   Partridge C, 2000, PHYSIOTHER RES INT, V5, P230, DOI 10.1002/pri.203
   Patil P, 2011, EUR J PHYS REHAB MED, V47, P427
   Peurala S, 2005, ARCH PHYS MED REHAB, V86, P1557, DOI 10.1016/j.apmr.2005.02.005
   Peurala S, 2009, J REHABIL MED, V41, P166, DOI 10.2340/16501977-0304
   Piron L, 2003, ST HEAL T, V94, P265
   Piron L, 2008, J TELEMED TELECARE, V14, P257, DOI 10.1258/jtt.2008.080304
   Piron L, 2007, 2007 VIRTUAL REHABILITATION, V0, P119
   Piron L, 2010, NEUROREHAB NEURAL RE, V24, P501, DOI 10.1177/1545968310362672
   Piron L, 2009, J REHABIL MED, V41, P1016, DOI 10.2340/16501977-0459
   Platz T, 2005, CLIN REHABIL, V19, P714, DOI 10.1191/0269215505cr904oa
   Platz T, 2001, NEUROPSYCHOLOGIA, V39, P687, DOI 10.1016/S0028-3932(01)00005-7
   Platz T, 2009, NEUROREHAB NEURAL RE, V23, P706, DOI 10.1177/1545968309335974
   Ploughman M, 2004, ARCH PHYS MED REHAB, V85, P1417, DOI 10.1016/j.apmr.2004.01.018
   Pohl M, 2007, CLIN REHABIL, V21, P17, DOI 10.1177/0269215506071281
   Pohl M, 2002, STROKE, V33, P553, DOI 10.1161/hs0202.102365
   Pollock A, 2012, LANCET NEUROL, V11, P209, DOI 10.1016/S1474-4422(12)70029-7
   Pollock A, 2000, CLIN REHABIL, V14, P402, DOI 10.1191/0269215500cr342oa
   Pollock A, 2002, CLIN REHABIL, V16, P473, DOI 10.1191/0269215502cr520oa
   Pomeroy V, 2006, STROKE, V37, P2441, DOI 10.1161/01.STR.0000236634.26819.cc
   Pomeroy V, 2001, CLIN REHABIL, V15, P390, DOI 10.1191/026921501678310199
   Poole J, 1990, OCCUP THER J RES, V10, P360, DOI 10.1177/153944929001000605
   Popovic M, 2003, J REHABIL RES DEV, V40, P443, DOI 10.1682/JRRD.2003.09.0443
   Popovic M, 2005, NEUROMODULATION, V8, P58, DOI 10.1111/j.1094-7159.2005.05221.x
   Potempa K, 1995, STROKE, V26, P101, DOI 10.1161/01.STR.26.1.101
   Powell J, 1999, STROKE, V30, P1384, DOI 10.1161/01.STR.30.7.1384
   Quaney B, 2009, NEUROREHAB NEURAL RE, V23, P879, DOI 10.1177/1545968309338193
   Rabadi M, 2008, CLIN REHABIL, V22, P1071, DOI 10.1177/0269215508095358
   Riccio I, 2010, EUR J PHYS REHAB MED, V46, P19
   Richards C, 2004, NEUROREHAB NEURAL RE, V18, P199, DOI 10.1177/1545968304269397
   Richards C, 1993, ARCH PHYS MED REHAB, V74, P612, DOI 10.1016/0003-9993(93)90159-8
   Riley R, 2010, BMJ-BRIT MED J, V340, P0, DOI 10.1136/bmj.c221
   Rimmer J, 2000, MED SCI SPORT EXER, V32, P1990, DOI 10.1097/00005768-200012000-00004
   Ring H, 2005, J REHABIL MED, V37, P32, DOI 10.1080/16501970410035387
   Ro T, 2006, NEUROCASE, V12, P50, DOI 10.1080/13554790500493415
   Robichaud J, 1992, PHYS THER, V72, P176, DOI 10.1093/ptj/72.3.176
   Robinson W, 2008, AUST J PHYSIOTHER, V54, P33, DOI 10.1016/S0004-9514(08)70063-1
   Rodgers H, 2003, CLIN REHABIL, V17, P579, DOI 10.1191/0269215503cr652oa
   Roger VL, 2011, CIRCULATION, V123, P0, DOI 10.1161/CIR.0b013e3182009701
   Roper T, 1999, AGE AGEING, V28, P9, DOI 10.1093/ageing/28.1.9
   Rose V, 1980, AUST OCCUP THER J, V34, P59
   Rothgangel A, 2004, NEDERLANDS TIJD SCHR, V114, P36
   Royal COPCEAEUOBOTI, 2013, SENT STROK NAT AUD P, V0, P0
   Rydwik E, 2006, CLIN REHABIL, V20, P645, DOI 10.1191/0269215506cre986oa
   Sackley C, 1997, DISABIL REHABIL, V19, P536, DOI 10.3109/09638289709166047
   Salbach N, 2005, J AM GERIATR SOC, V53, P576, DOI 10.1111/j.1532-5415.2005.53203.x
   Salbach N, 2004, CLIN REHABIL, V18, P509, DOI 10.1191/0269215504cr763oa
   Sangvatanakul P, 2010, J VASC NURS, V28, P121, DOI 10.1016/j.jvn.2010.09.001
   Saposnik G, 2011, STROKE, V42, P1380, DOI 10.1161/STROKEAHA.110.605451
   Saposnik G, 2010, STROKE, V41, P1477, DOI 10.1161/STROKEAHA.110.584979
   Sawaki L, 2008, NEUROREHAB NEURAL RE, V22, P505, DOI 10.1177/1545968308317531
   Schauer M, 2003, CLIN REHABIL, V17, P713, DOI 10.1191/0269215503cr668oa
   Schulz K, 2011, INT J SURG, V9, P672, DOI 10.1016/j.ijsu.2011.09.004
   Schwartz I, 2009, PM&R, V1, P516, DOI 10.1016/j.pmrj.2009.03.009
   Mano T, 2011, MED CLIN-BARCELONA, V137, P297, DOI 10.1016/j.medcli.2010.10.024
   Sheehan J, 2006, CLIN REHABIL, V20, P1032, DOI 10.1177/0269215506071267
   Sherrington C, 2000, MANUAL THER, V5, P223, DOI 10.1054/math.2000.0372
   Shin H, 2008, NEUROSCI LETT, V442, P174, DOI 10.1016/j.neulet.2008.07.026
   Shindo K, 2011, NEUROREHAB NEURAL RE, V25, P830, DOI 10.1177/1545968311408917
   Shumwaycook A, 1988, ARCH PHYS MED REHAB, V69, P395
   Sims J, 2009, INT J GERIATR PSYCH, V24, P76, DOI 10.1002/gps.2082
   Singh S, 2008, PHYSIOTHER OCCUP THE, V1, P73
   Sivenius J, 1985, STROKE, V16, P928, DOI 10.1161/01.STR.16.6.928
   Slade A, 2002, J REHABIL MED, V34, P260, DOI 10.1080/165019702760390347
   Smania N, 2000, ARCH PHYS MED REHAB, V81, P379, DOI 10.1053/mr.2000.6921
   Smania N, 2006, NEUROLOGY, V67, P2050, DOI 10.1212/01.wnl.0000247279.63483.1f
   Smith D, 1981, BMJ-BRIT MED J, V282, P517, DOI 10.1136/bmj.282.6263.517
   Smith KN, 1979, AUST J PHYSIOTHER, V25, P155, DOI 10.1016/S0004-9514(14)61038-2
   Smith L, 2008, NURS EDUC TODAY, V28, P337, DOI 10.1016/j.nedt.2007.06.008
   Sonde L, 1998, SCAND J REHABIL MED, V30, P95
   Sonde L, 2000, CLIN REHABIL, V14, P14, DOI 10.1191/026921500673534278
   States R, 2009, COCHRANE DB SYST REV, V0, P0, DOI DOI 10.1002/14651858.CD006075.pub2
   Stein J, 2004, AM J PHYS MED REHAB, V83, P720, DOI 10.1097/01.PHM.0000137313.14480.CE
   Stein J, 2010, AM J PHYS MED REHAB, V89, P697, DOI 10.1097/PHM.0b013e3181ec9aa8
   Stern PH, 1970, ARCH PHYS MED REHABIL, V51, P526
   Stinear C, 2008, BRAIN, V131, P1381, DOI 10.1093/brain/awn051
   Stoykov M, 2009, NEUROREHAB NEURAL RE, V23, P945, DOI 10.1177/1545968309338190
   Stroke UTC, 2007, COCHRANE DATABASE SY, V0, P0
   Studenski S, 2005, STROKE, V36, P1764, DOI 10.1161/01.STR.0000174192.87887.70
   Suat E, 2011, TOP STROKE REHABIL, V18, P231, DOI 10.1310/tsr1803-231
   Sullivan K, 2007, PHYS THER, V87, P1580, DOI 10.2522/ptj.20060310
   Sullivan K, 2002, ARCH PHYS MED REHAB, V83, P683, DOI 10.1053/apmr.2002.32488
   Summers J, 2007, J NEUROL SCI, V252, P76, DOI 10.1016/j.jns.2006.10.011
   Sun S, 2010, NEUROREHAB NEURAL RE, V24, P34, DOI 10.1177/1545968309341060
   Sunderland A, 1992, J NEUROL NEUROSUR PS, V55, P530, DOI 10.1136/jnnp.55.7.530
   Sungkarat S, 2011, CLIN REHABIL, V25, P360, DOI 10.1177/0269215510386125
   Suputtitada A, 2004, JOURNAL OF THE MEDICAL ASSOCIATION OF THAILAND, V87, P1482
   Suputtitada A, 2004, JOURNAL OF THE MEDICAL ASSOCIATION OF THAILAND, V87, P0
   Sutbeyaz S, 2007, ARCH PHYS MED REHAB, V88, P555, DOI 10.1016/j.apmr.2007.02.034
   Sutbeyaz S, 2010, CLIN REHABIL, V24, P240, DOI 10.1177/0269215509358932
   Takahashi C, 2008, BRAIN, V131, P425, DOI 10.1093/brain/awm311
   Takami A, 2010, J PHYS THER SCI, V22, P177, DOI 10.1589/jpts.22.177
   Tang Q, 2005, PHYS THER, V85, P1020, DOI 10.1093/ptj/85.10.1020
   Tarkka I, 2011, TOHOKU J EXP MED, V225, P71, DOI 10.1620/tjem.225.71
   Taub E, 1993, ARCH PHYS MED REHAB, V74, P347
   Teixeira-salmela L, 1999, ARCH PHYS MED REHAB, V80, P1211, DOI 10.1016/S0003-9993(99)90018-7
   Tekeoolu Y, 1998, CLIN REHABIL, V12, P277, DOI 10.1191/026921598672873816
   Thaut A, 2007, NEUROREHAB NEURAL RE, V21, P455, DOI 10.1177/1545968307300523
   Tufel S, 2010, IND J PHYSIOTHER OCC, V4, P40
   Wellwood I, 2004, CLIN REHABIL, V18, P529, DOI 10.1191/0269215504cr768oa
   World CFPT, 2013, WORLD CONF PHYS THER, V0, P0
   *worldhealthorganization , 2001, INT CLASS FUNCT DIS, V0, P0
   Thaut M, 1997, J NEUROL SCI, V151, P207, DOI 10.1016/S0022-510X(97)00146-9
   Thielman G, 2008, NEUROREHAB NEURAL RE, V22, P697, DOI 10.1177/1545968308315998
   Thielman G, 2010, J NEUROL PHYS THER, V34, P138, DOI 10.1097/NPT.0b013e3181efa1e8
   Thielman G, 2004, ARCH PHYS MED REHAB, V85, P1613, DOI 10.1016/j.apmr.2004.01.028
   Thrasher T, 2008, NEUROREHAB NEURAL RE, V22, P706, DOI 10.1177/1545968308317436
   Tihanyi J, 2010, ACTA PHYSIOL HUNG, V97, P172, DOI 10.1556/APhysiol.97.2010.2.3
   Tihanyi T, 2007, CLIN REHABIL, V21, P782, DOI 10.1177/0269215507077814
   Toledano-zarhi A, 2011, NEUROREHABILITATION, V28, P85, DOI 10.3233/NRE-2011-0636
   Tong R, 2006, ARCH PHYS MED REHAB, V87, P1298, DOI 10.1016/j.apmr.2006.06.016
   Torriani C, 2008, REV NEUROCIENC, V16, P25
   Tung F, 2010, CLIN REHABIL, V24, P533, DOI 10.1177/0269215509360751
   Turner L, 2012, COCHRANE DB SYST REV, V0, P0, DOI DOI 10.1002/14651858.MR000030.pub2
   Turton A, 2005, CLIN REHABIL, V19, P600, DOI 10.1191/0269215505cr891oa
   Van DA, 2013, DISABIL REHABIL, V35, P1961, DOI 10.3109/09638288.2013.768303
   Van DLJ, 1999, STROKE, V30, P2369, DOI 10.1161/01.STR.30.11.2369
   Van NI, 2006, STROKE, V37, P2331, DOI 10.1161/01.STR.0000236494.62957.f3
   Van PR, 2004, CLIN REHABIL, V18, P833, DOI 10.1191/0269215504cr843oa
   Van TM, 1999, SPINE, V24, P1113, DOI 10.1097/00007632-199906010-00011
   Van VP, 2005, J NEUROL NEUROSUR PS, V76, P503, DOI 10.1136/jnnp.2004.040436
   Varoqui D, 2011, MOTOR CONTROL, V15, P187, DOI 10.1123/mcj.15.2.187
   Veerbeek J, 2011, STROKE, V42, P3311, DOI 10.1161/STROKEAHA.111.623819
   Veerbeek J, 2011, STROKE, V42, P1482, DOI 10.1161/STROKEAHA.110.604090
   Verheyden G, 2009, NEUROREHAB NEURAL RE, V23, P281, DOI 10.1177/1545968308321776
   Vickrey B, 2013, STROKE, V44, P2338, DOI 10.1161/STROKEAHA.113.001196
   Visintin M, 1998, STROKE, V29, P1122, DOI 10.1161/01.STR.29.6.1122
   Volpe B, 2008, NEUROREHAB NEURAL RE, V22, P305, DOI 10.1177/1545968307311102
   Volpe B, 1999, NEUROLOGY, V53, P1874, DOI 10.1212/WNL.53.8.1874
   Volpe B, 2000, NEUROLOGY, V54, P1938, DOI 10.1212/WNL.54.10.1938
   Wade D, 1992, BRIT MED J, V304, P609, DOI 10.1136/bmj.304.6827.609
   Wade D, 1987, J NEUROL NEUROSUR PS, V50, P177, DOI 10.1136/jnnp.50.2.177
   Walker C, 2000, PHYS THER, V80, P886, DOI 10.1093/ptj/80.9.886
   Walker M, 1999, LANCET, V354, P278, DOI 10.1016/S0140-6736(98)11128-5
   Wall J, 1987, NEUROREHAB NEURAL RE, V1, P115
   Waller S, 2008, HUM MOVEMENT SCI, V27, P749, DOI 10.1016/j.humov.2008.03.006
   Wang Q, 2011, J REHABIL MED, V43, P619, DOI 10.2340/16501977-0819
   Wang R, 2000, AM J PHYS MED REHAB, V79, P385, DOI 10.1097/00002060-200007000-00011
   Wang R, 2005, CLIN REHABIL, V19, P155, DOI 10.1191/0269215505cr850oa
   Wang R, 2002, AM J PHYS MED REHAB, V81, P283, DOI 10.1097/00002060-200204000-00007
   Wang T, 2007, BRAIN INJURY, V21, P1203, DOI 10.1080/02699050701633064
   Wardlaw J, 2009, COCHRANE DB SYST REV, V0, P0, DOI DOI 10.1002/14651858.CD000213.pub2
   Weaver C, 2004, STROKE, V35, P1216, DOI 10.1161/01.STR.0000125010.70652.93
   Werner C, 2002, STROKE, V33, P2895, DOI 10.1161/01.STR.0000035734.61539.f6
   Werner R, 1996, AM J PHYS MED REHAB, V75, P114, DOI 10.1097/00002060-199603000-00006
   Westlake K, 2009, J NEUROENG REHABIL, V6, P0, DOI 10.1186/1743-0003-6-18
   Wevers L, 2009, STROKE, V40, P2450, DOI 10.1161/STROKEAHA.108.541946
   Whitall J, 2011, NEUROREHAB NEURAL RE, V25, P118, DOI 10.1177/1545968310380685
   Williams J, 1982, PHYSIOTHER CAN, V34, P327
   Williams J, 2010, PHYS THER, V90, P398, DOI 10.2522/ptj.20090075
   Winchester P, 1983, PHYS THER, V63, P1096, DOI 10.1093/ptj/63.7.1096
   Winstein C, 2004, ARCH PHYS MED REHAB, V85, P620, DOI 10.1016/j.apmr.2003.06.027
   Wittenberg G, 2003, NEUROREHAB NEURAL RE, V17, P48, DOI 10.1177/0888439002250456
   Wolf S, 2010, STROKE, V41, P2309, DOI 10.1161/STROKEAHA.110.588723
   Wolf S, 2006, JAMA-J AM MED ASSOC, V296, P2095, DOI 10.1001/jama.296.17.2095
   Wolny T, 2010, CLIN REHABIL, V24, P810, DOI 10.1177/0269215510367561
   Woodbury M, 2009, NEUROREHAB NEURAL RE, V23, P78, DOI 10.1177/1545968308318836
   Woodford H, 2007, COCHRANE DB SYST REV, V0, P0, DOI DOI 10.1002/14651858.CD004585.pub2
   Wright P, 2004, COMP ELECT STIMULATI, V0, P0
   Wu C, 2007, NEUROREHAB NEURAL RE, V21, P460, DOI 10.1177/1545968307303411
   Wu C, 2007, ARCH PHYS MED REHAB, V88, P964, DOI 10.1016/j.apmr.2007.05.012
   Wu C, 2007, ARCH PHYS MED REHAB, V88, P273, DOI 10.1016/j.apmr.2006.11.021
   Wu C, 2011, NEUROREHAB NEURAL RE, V25, P130, DOI 10.1177/1545968310380686
   Wu C, 2010, CHANG GUNG MED J, V33, P628
   Wu H, 2010, STROKE, V41, P2378, DOI 10.1161/STROKEAHA.110.593673
   Yagura H, 2006, ARCH PHYS MED REHAB, V87, P529, DOI 10.1016/j.apmr.2005.11.035
   Yan T, 2005, STROKE, V36, P80, DOI 10.1161/01.STR.0000149623.24906.63
   Yan T, 2009, J REHABIL MED, V41, P312, DOI 10.2340/16501977-0325
   Yang Y, 2008, GAIT POSTURE, V28, P201, DOI 10.1016/j.gaitpost.2007.11.007
   Yang Y, 2007, ARCH PHYS MED REHAB, V88, P1236, DOI 10.1016/j.apmr.2007.06.762
   Yang Y, 2006, CLIN REHABIL, V20, P860, DOI 10.1177/0269215506070701
   Yang Y, 2010, ARCH PHYS MED REHAB, V91, P513, DOI 10.1016/j.apmr.2009.11.021
   Yang Y, 2005, CLIN REHABIL, V19, P264, DOI 10.1191/0269215505cr860oa
   Yavuzer G, 2008, EUR J PHYS REHAB MED, V44, P237
   Yavuzer G, 2006, ARCH PHYS MED REHAB, V87, P536, DOI 10.1016/j.apmr.2005.12.041
   Yavuzer G, 2008, ARCH PHYS MED REHAB, V89, P393, DOI 10.1016/j.apmr.2007.08.162
   Yavuzer G, 2007, ARCH PHYS MED REHAB, V88, P710, DOI 10.1016/j.apmr.2007.02.030
   Yavuzer G, 2006, CLIN REHABIL, V20, P960, DOI 10.1177/0269215506070315
   Yelnik A, 2008, NEUROREHAB NEURAL RE, V22, P468, DOI 10.1177/1545968308315996
   Yen C, 2008, NEUROREHAB NEURAL RE, V22, P22, DOI 10.1177/1545968307301875
   Yen J, 2005, ACTA NEUROL TAIWAN, V14, P16
   You S, 2005, STROKE, V36, P1166, DOI 10.1161/01.STR.0000162715.43417.91
   Young J, 1991, CLIN REHABIL, V5, P283
   Young J, 1992, BRIT MED J, V304, P1085, DOI 10.1136/bmj.304.6834.1085
NR 582
TC 552
Z9 575
U1 13
U2 210
PU PUBLIC LIBRARY SCIENCE
PI SAN FRANCISCO
PA 1160 BATTERY STREET, STE 100, SAN FRANCISCO, CA 94111 USA
SN 1932-6203
EI 
J9 PLOS ONE
PD FEB 4
PY 2014
VL 9
IS 2
BP 
EP 
DI 10.1371/journal.pone.0087987
PG 33
WC Multidisciplinary Sciences
SC Science & Technology - Other Topics
GA AI6GY
UT WOS:000336971300027
PM 24505342
ER

PT J
AU Pollock, Alex
   Farmer, SE
   Brady, MC
   Langhorne, Peter
   Mead, GE
   Mehrholz, Jan
   Van wijck, Frederike
AF Pollock, Alex
   Farmer, Sybil
   Brady, Marian
   Langhorne, Peter
   Mead, Gillian
   Mehrholz, Jan
   Van wijck, Frederike
TI Interventions for improving upper limb function after stroke
SO COCHRANE DATABASE OF SYSTEMATIC REVIEWS
LA English
DT Review
ID induced movement therapy; constraint-induced therapy; noninvasive brain-stimulation; upper-extremity function; robot-assisted therapy; health-related-quality; motor function; bobath concept; arm function; electrical-stimulation
AB Background Improving upper limb function is a core element of stroke rehabilitation needed to maximise patient outcomes and reduce disability. Evidence about effects of individual treatment techniques and modalities is synthesised within many reviews. For selection of effective rehabilitation treatment, the relative effectiveness of interventions must be known. However, a comprehensive overview of systematic reviews in this area is currently lacking. Objectives To carry out a Cochrane overview by synthesising systematic reviews of interventions provided to improve upper limb function after stroke. Methods Search methods: We comprehensively searched the Cochrane Database of Systematic Reviews; the Database of Reviews of Effects; and PROSPERO (an international prospective register of systematic reviews) (June 2013). We also contacted review authors in an effort to identify further relevant reviews. Selection criteria: We included Cochrane and non-Cochrane reviews of randomised controlled trials (RCTs) of patients with stroke comparing upper limb interventions with no treatment, usual care or alternative treatments. Our primary outcome of interest was upper limb function; secondary outcomes included motor impairment and performance of activities of daily living. When we identified overlapping reviews, we systematically identified the most up-to-date and comprehensive review and excluded reviews that overlapped with this. Data collection and analysis: Two overview authors independently applied the selection criteria, excluding reviews that were superseded by more up-to-date reviews including the same (or similar) studies. Two overview authors independently assessed the methodological quality of reviews (using a modified version of the AMSTAR tool) and extracted data. Quality of evidence within each comparison in each review was determined using objective criteria (based on numbers of participants, risk of bias, heterogeneity and review quality) to apply GRADE (Grades of Recommendation, Assessment, Development and Evaluation) levels of evidence. We resolved disagreements through discussion. We systematically tabulated the effects of interventions and used quality of evidence to determine implications for clinical practice and to make recommendations for future research. Main results Our searches identified 1840 records, from which we included 40 completed reviews (19 Cochrane; 21 non-Cochrane), covering 18 individual interventions and dose and setting of interventions. The 40 reviews contain 503 studies (18,078 participants). We extracted pooled data from 31 reviews related to 127 comparisons. We judged the quality of evidence to be high for 1/127 comparisons (transcranial direct current stimulation (tDCS) demonstrating no benefit for outcomes of activities of daily living (ADLs)); moderate for 49/127 comparisons (covering seven individual interventions) and low or very low for 77/127 comparisons. Moderate-quality evidence showed a beneficial effect of constraint-induced movement therapy (CIMT), mental practice, mirror therapy, interventions for sensory impairment, virtual reality and a relatively high dose of repetitive task practice, suggesting that these may be effective interventions; moderate-quality evidence also indicated that unilateral arm training may be more effective than bilateral arm training. Information was insufficient to reveal the relative effectiveness of different interventions. Moderate-quality evidence from subgroup analyses comparing greater and lesser doses of mental practice, repetitive task training and virtual reality demonstrates a beneficial effect for the group given the greater dose, although not for the group given the smaller dose; however tests for subgroup differences do not suggest a statistically significant difference between these groups. Future research related to dose is essential. Specific recommendations for future research are derived from current evidence. These recommendations include but are not limited to adequately powered, high-quality RCTs to confirm the benefit of CIMT, mental practice, mirror therapy, virtual reality and a relatively high dose of repetitive task practice; high-quality RCTs to explore the effects of repetitive transcranial magnetic stimulation (rTMS), tDCS, hands-on therapy, music therapy, pharmacological interventions and interventions for sensory impairment; and up-to-date reviews related to biofeedback, Bobath therapy, electrical stimulation, reach-to-grasp exercise, repetitive task training, strength training and stretching and positioning. Authors' conclusions Large numbers of overlapping reviews related to interventions to improve upper limb function following stroke have been identified, and this overview serves to signpost clinicians and policy makers toward relevant systematic reviews to support clinical decisions, providing one accessible, comprehensive document, which should support clinicians and policy makers in clinical decision making for stroke rehabilitation. Currently, no high-quality evidence can be found for any interventions that are currently used as part of routine practice, and evidence is insufficient to enable comparison of the relative effectiveness of interventions. Effective collaboration is urgently needed to support large, robust RCTs of interventions currently used routinely within clinical practice. Evidence related to dose of interventions is particularly needed, as this information has widespread clinical and research implications.
C1 [Pollock, Alex; Farmer, Sybil E.; Brady, Marian C.] Glasgow Caledonian Univ, Nursing Midwifery & Allied Hlth Profess Res Unit, Glasgow G4 0BA, Lanark, Scotland.
   [Langhorne, Peter] Univ Glasgow, Acad Sect Geriatr Med, Glasgow, Lanark, Scotland.
   [Mead, Gillian E.] Univ Edinburgh, Ctr Clin Brain Sci, Edinburgh, Midlothian, Scotland.
   [Mehrholz, Jan] Kreischa GmbH, Klin Bavaria, Private Europa Med Akad, Wissenschaft Inst, Kreischa, Germany.
   [van Wijck, Frederike] Glasgow Caledonian Univ, Inst Appl Hlth Res, Glasgow G4 0BA, Lanark, Scotland.
   [van Wijck, Frederike] Glasgow Caledonian Univ, Sch Hlth & Life Sci, Glasgow G4 0BA, Lanark, Scotland.
RP Pollock, A (通讯作者)，Glasgow Caledonian Univ, Nursing Midwifery & Allied Hlth Profess Res Unit, Buchanan House,Cowcaddens Rd, Glasgow G4 0BA, Lanark, Scotland.
EM alex.pollock@gcu.ac.uk
FU Chief Scientist Office, Scotland, UK; Chief Scientist Office of the Scottish Government; Chief Scientist Office [NMAHP2, CZH/4/854, CZB/4/784] Funding Source: researchfish; Chartered Society of Physiotherapy Charitable Trust [N/12/23] Funding Source: researchfish
CR Ada L, 2002, AUST J PHYSIOTHER, V48, P257, DOI 10.1016/S0004-9514(14)60165-3
   Ada L, 2005, COCHRANE DB SYST REV, V0, P0, DOI DOI 10.1002/14651858.CD003863.pub2
   Ada L, 2006, AUST J PHYSIOTHER, V52, P241, DOI 10.1016/S0004-9514(06)70003-4
   Anderson F, 2010, STUD HEALTH TECHNOL, V154, P229, DOI 10.3233/978-1-60750-561-7-229
   Ashburn A, 1982, PHYSIOTHERAPY, V68, P109
   Ashworth B, 1964, PRACTITIONER, V192, P540
   Aziz N, 2008, COCHRANE DB SYST REV, V0, P0, DOI DOI 10.1002/14651858.CD005952.pub2
   Barclay-goddard R, 2011, COCHRANE DB SYST REV, V0, P0, DOI DOI 10.1002/14651858.CD005950.pub4
   Barreca S, 2005, ARCH PHYS MED REHAB, V86, P1616, DOI 10.1016/j.apmr.2005.03.017
   Bastian H, 2010, PLOS MED, V7, P0, DOI 10.1371/journal.pmed.1000326
   Becker L, 2011, COCHRANE DB SYST REV, V0, P0, DOI DOI 10.1002/14651858.CD001726.pub4
   Best C, 2012, HEALTH SOC CARE COMM, V20, P400, DOI 10.1111/j.1365-2524.2011.01043.x
   Birkenmeier R, 2010, NEUROREHAB NEURAL RE, V24, P620, DOI 10.1177/1545968310361957
   Bjorklund A, 2006, OCCUP THER HEALTH CA, V20, P31, DOI 10.1080/J003v20n02_03
   Bobath B, 1990, ADULT HEMIPLEGIA EVA, V0, P0
   Bohannon R, 1987, PHYS THER, V67, P206, DOI 10.1093/ptj/67.2.206
   Bolton D, 2004, J NEUROL SCI, V223, P121, DOI 10.1016/j.jns.2004.05.005
   Bonaiuti D, 2007, EURA MEDICOPHYS, V43, P139
   Bonita R, 1988, STROKE, V19, P1497, DOI 10.1161/01.STR.19.12.1497
   Borisova Y, 2009, CLIN REHABIL, V23, P681, DOI 10.1177/0269215509334841
   Bosch J, 2014, ISRN STROKE, V2014, P0, DOI 10.1155/2014/504910
   Bradt J, 2010, COCHRANE DB SYST REV, V0, P0, DOI DOI 10.1002/14651858.CD006787.pub2
   Braun S, 2013, FRONT HUM NEUROSCI, V7, P0, DOI 10.3389/fnhum.2013.00390
   Braun S, 2006, ARCH PHYS MED REHAB, V87, P842, DOI 10.1016/j.apmr.2006.02.034
   Broeks J, 1999, DISABIL REHABIL, V21, P357
   Burridge J, 2010, CURR OPIN NEUROL, V23, P671, DOI 10.1097/WCO.0b013e3283402af5
   Butefisch C, 1995, J NEUROL SCI, V130, P59, DOI 10.1016/0022-510X(95)00003-K
   Cardoso E, 2005, ARQ NEURO-PSIQUIAT, V63, P30, DOI 10.1590/S0004-282X2005000100006
   Carr J, 1987, MOTOR RELEARNING PRO, V0, P0
   Carr J, 1985, PHYS THER, V65, P175, DOI 10.1093/ptj/65.2.175
   Carr J, 1990, KEY ISSUES NEUROLOGI, V0, P1
   Carr J, 1998, NEUROLOGICAL REHABIL, V0, P0
   Carroll D, 1967, MD STATE MED J, V16, P107
   Collen FM, 1991, INT DISABIL STUD, V13, P50
   Cooke E, 2010, BMC MED, V8, P0, DOI 10.1186/1741-7015-8-60
   Corbetta D, 2010, EUR J PHYS REHAB MED, V46, P537
   Coupar F, 2012, COCHRANE DB SYST REV, V0, P0, DOI DOI 10.1002/14651858.CD006755.pub2
   Coupar F, 2012, CLIN REHABIL, V26, P291, DOI 10.1177/0269215511420305
   Coupar F, 2010, COCHRANE DB SYST REV, V0, P0, DOI DOI 10.1002/14651858.CD006432.pub2
   Cousins E, 2010, CLIN REHABIL, V24, P501, DOI 10.1177/0269215509358945
   Crosbie J, 2007, DISABIL REHABIL, V29, P1139, DOI 10.1080/09638280600960909
   Crow JL, 1989, INT DISABIL STUD, V11, P155
   Davies P, 1985, STEPS FOLLOW GUIDE T, V0, P0
   Davies PM, 1990, RIGHT MIDDLE SELECTI, V0, P0
   Dayan E, 2013, NAT NEUROSCI, V16, P838, DOI 10.1038/nn.3422
   De KJ, 2005, J REHABIL MED, V37, P65, DOI 10.1080/16501970410024190
   De KJ, 2002, CLIN REHABIL, V16, P350, DOI 10.1191/0269215502cr504oa
   Deeks , 2001, SYSTEMATIC REV HLTH, V0, P0, DOI DOI 10.1002/9780470693926.CH15
   Dejong G, 2004, ARCH PHYS MED REHAB, V85, P678, DOI 10.1016/j.apmr.2003.06.033
   Delaney A, 2007, CRIT CARE MED, V35, P589, DOI 10.1097/01.CCM.0000253394.15628.FD
   Demetrios M, 2013, COCHRANE DB SYST REV, V0, P0, DOI DOI 10.1002/14651858.CD009689.pub2
   Demeurisse G, 1980, EUR NEUROL, V19, P382, DOI 10.1159/000115178
   Desrosiers J, 1994, ARCH PHYS MED REHAB, V75, P751
   Desrosiers J, 1995, DISABIL REHABIL, V17, P217, DOI 10.3109/09638289509166638
   Desrosiers J, 1993, CAN J OCCUP THER, V60, P9, DOI 10.1177/000841749306000104
   Diermayr G, 2012, EFFECTS REACH TO GRA, V0, P0
   Dimitrijevic M, 1996, ARCH PHYS MED REHAB, V77, P252
   Dobkin~ B, 2005, RECOVERY STROKE, V0, P47
   Doyle S, 2010, COCHRANE DB SYST REV, V0, P0, DOI DOI 10.1002/14651858.CD006331.pub2
   Duncan P, 1999, STROKE, V30, P2131, DOI 10.1161/01.STR.30.10.2131
   Duxbury S, 2012, OCCUP THER HEALTH CA, V26, P16, DOI 10.3109/07380577.2011.621514
   Elia A, 2009, MOVEMENT DISORD, V24, P801, DOI 10.1002/mds.22452
   Elsner B, 2013, COCHRANE DB SYST REV, V11, P0, DOI 10.1002/14651858.CD009645.PUB2
   Elsworth C, 2008, STROKE, V39, P1507
   Farmer S, 2012, INT J REHABIL RES, V35, P317, DOI 10.1097/MRR.0b013e3283559b6b
   Farmer S, 2014, ARCH PHYS MED REHAB, V95, P968, DOI 10.1016/j.apmr.2013.12.020
   Feigin V, 2009, LANCET NEUROL, V8, P355, DOI 10.1016/S1474-4422(09)70025-0
   Ferraro M, 2002, NEUROREHAB NEURAL RE, V16, P283, DOI 10.1177/154596830201600306
   Foongchomcheay A, 2005, PHYSIOTHER RES INT, V10, P134, DOI 10.1002/pri.3
   Franceschini M, 2010, EUR J PHYS REHAB MED, V46, P389
   French B, 2007, COCHRANE DB SYST REV, V0, P0, DOI DOI 10.1002/14651858.CD006073.pub2
   French B, 2008, HLTH TECHNOLOGY ASSE, V12, P0
   French B, 2010, J REHABIL MED, V42, P9, DOI 10.2340/16501977-0473
   Fuglmeyer A, 1975, SCAND J REHABIL MED, V7, P13
   Galvin R, 2012, COCHRANE DB SYST REV, V0, P0, DOI DOI 10.1002/14651858.CD009859
   Galvin R, 2008, TOP STROKE REHABIL, V15, P365, DOI 10.1310/tsr1504-365
   Glanz M, 1996, ARCH PHYS MED REHAB, V77, P549, DOI 10.1016/S0003-9993(96)90293-2
   Glanz M, 1995, ARCH PHYS MED REHAB, V76, P508, DOI 10.1016/S0003-9993(95)80503-6
   Go A, 2013, CIRCULATION, V127, P0, DOI 10.1161/CIR.0b013e31828124ad
   Green S, 2003, COCHRANE DATABASE SYST REV, V0, PCD004258
   Gustafsson S, 2004, SCAND J OCCUP THER, V11, P107
   Guyatt G, 2008, BRIT MED J, V336, P924, DOI 10.1136/bmj.39489.470347.AD
   Hakkennes S, 2005, AUST J PHYSIOTHER, V51, P221, DOI 10.1016/S0004-9514(05)70003-9
   Handy J, 2003, PHYS OCCUP THER GERI, V21, P67, DOI 10.1080/J148v21n04_05
   Hao Z, 2013, SAO PAULO MED J, V131, P440, DOI 10.1590/1516-3180.20131316T2
   Harris J, 2010, PHYS THER, V90, P1302, DOI 10.2522/ptj.20090349
   Harris J, 2010, STROKE, V41, P136, DOI 10.1161/STROKEAHA.109.567438
   Hayward K, 2010, DISABIL REHABIL, V32, P1973, DOI 10.3109/09638288.2010.481027
   Heller A, 1987, J NEUROL NEUROSUR PS, V50, P714, DOI 10.1136/jnnp.50.6.714
   Henderson A, 2007, TOP STROKE REHABIL, V14, P52, DOI 10.1310/tsr1402-52
   Hendricks H, 2001, CLIN REHABIL, V15, P217, DOI 10.1191/026921501672937235
   Hijmans J, 2004, PROSTHET ORTHOT INT, V28, P263
   Hoffman H, 2011, NEUROREHABILITATION, V28, P55, DOI 10.3233/NRE-2011-0632
   Hoffmann T, 2014, TRIALS, V15, P0, DOI 10.1186/1745-6215-15-20
   Hoffmann T, 2014, BMJ-BRIT MED J, V348, P0, DOI 10.1136/bmj.g1687
   Holbrook M, 1983, AGE AGEING, V12, P166, DOI 10.1093/ageing/12.2.166
   Howick J, 2011, OXFORD LEVELS EVIDEN, V1, P5653
   Howlett O, 2012, SYSTEMATIC REV FUNCT, V0, P0
   Hummel F, 2005, BRAIN, V128, P490, DOI 10.1093/brain/awh369
   Hummel F, 2006, LANCET NEUROL, V5, P708, DOI 10.1016/S1474-4422(06)70525-7
   Hunter S, 2011, NEUROREHAB NEURAL RE, V25, P314, DOI 10.1177/1545968310390223
   Jadad A, 1998, JAMA-J AM MED ASSOC, V280, P278, DOI 10.1001/jama.280.3.278
   Jansen J, 2013, BMC MED, V11, P0, DOI 10.1186/1741-7015-11-159
   Jeannerod M, 2005, HIGHER ORDER MOTOR D, V0, P159
   Jebsen RH, 1969, ARCHIVES OF PHYSICAL MEDICINE AND REHABILITATION, V50, P311
   Johansson B, 2012, FRONT HUM NEUROSCI, V6, P0, DOI 10.3389/fnhum.2012.00060
   Jorgensen A, 2008, BMC MED RES METHODOL, V8, P0, DOI 10.1186/1471-2288-8-60
   Kagan A, 2012, STROKE ENGINE INTERV, V0, P0
   Katalinic O, 2010, COCHRANE DB SYST REV, V0, P0, DOI DOI 10.1002/14651858.CD007455.pub2
   Katz S, 1970, GERONTOLOGIST, V10, P20, DOI 10.1093/geront/10.1_Part_1.20
   Keith RA, 1987, ADV CLIN REHABIL, V1, P6
   Kellor M, 1971, AM J OCCUP THER, V25, P77
   Kidd L, 2013, SYSTEMATIC REV SELF, V0, P0
   Kinnear B, 2011, PHYS THERAPIES ADJUN, V0, P0
   Knott M, 1968, PROPRIOCEPTIVE NEURO, V0, P0
   Kollen B, 2009, STROKE, V40, P0, DOI 10.1161/STROKEAHA.108.533828
   Koog Y, 2010, DISABIL REHABIL, V32, P282, DOI 10.3109/09638280903127685
   Kwakkel G, 2003, STROKE, V34, P2181, DOI 10.1161/01.STR.0000087172.16305.CD
   Kwakkel G, 2008, NEUROREHAB NEURAL RE, V22, P111, DOI 10.1177/1545968307305457
   Kwakkel G, 2006, DISABIL REHABIL, V28, P823, DOI 10.1080/09638280500534861
   Lai S, 2002, STROKE, V33, P1840, DOI 10.1161/01.STR.0000019289.15440.F2
   Langhammer B, 2012, PHYSIOTHER RES INT, V17, P244, DOI 10.1002/pri.1542
   Langhorne P, 2003, J NEUROL NEUROSUR PS, V74, P18
   Langhorne P, 2011, LANCET, V377, P1693, DOI 10.1016/S0140-6736(11)60325-5
   Langhorne P, 2009, LANCET NEUROL, V8, P741, DOI 10.1016/S1474-4422(09)70150-4
   Lannin N, 2003, CLIN REHABIL, V17, P807, DOI 10.1191/0269215503cr682oa
   Lannin N, 2007, STROKE, V38, P111, DOI 10.1161/01.STR.0000251722.77088.12
   Latimer C, 2010, DISABIL REHABIL, V32, P1221, DOI 10.3109/09638280903483877
   Laver K, 2013, COCHRANE DB SYST REV, V0, P0, DOI DOI 10.1002/14651858.CD010255.pub2
   Laver K, 2011, COCHRANE DB SYST REV, V0, P0
   Legg L, 2006, COCHRANE DB SYST REV, V0, P0, DOI DOI 10.1002/14651858.CD003585.pub2
   Lennon S, 2000, DISABIL REHABIL, V22, P665, DOI 10.1080/096382800445461
   Liang C, 2011, COCHRANE DB SYST REV, V0, P0, DOI 10.1002/14651858.CD009087]
   Lincoln N, 1979, PHYSIOTHERAPY, V65, P48
   Lindsay C, 2013, COCHRANE DB SYST REV, V0, P0, DOI 10.1002/14651858.CD010362]
   Luke C, 2004, CLIN REHABIL, V18, P888, DOI 10.1191/0269215504cr793oa
   Lyle R, 1981, INT J REHABIL RES, V4, P483, DOI 10.1097/00004356-198112000-00001
   Lynch-ellerington M, 2009, BOBATH CONCEPT DEV C, V0, PP1, DOI 10.1002/9781444314601.ch1
   Ma H, 2002, AM J OCCUP THER, V56, P260, DOI 10.5014/ajot.56.3.260
   Maher C, 2003, PHYS THER, V83, P713, DOI 10.1093/ptj/83.8.713
   Mahoney FI, 1965, MD STATE MED J, V14, P61
   Mathiowetz V, 1985, AM J OCCUP THER, V39, P386, DOI 10.5014/ajot.39.6.386
   Mayston M, 2008, PHYSIOTHER RES INT, V13, P131, DOI 10.1002/pri.413
   Mcdermott A, 2012, STROKE ENGINE INTERV, V0, P0
   Mcintyre A, 2012, TOP STROKE REHABIL, V19, P499, DOI 10.1310/tsr1906-499
   Medical RC, 1975, AIDS INV PER NERV IN, V0, P0
   Medink A, 2008, CLIN REHABIL, V22, P291, DOI 10.1177/0269215507083368
   Meeran R, 2013, COCHRANE DB SYST REV, V0, P0, DOI 10.1002/14651858.CD010779]
   Mehrholz J, 2012, COCHRANE DATABASE SYST REV, V0, PPCD006876, DOI 10.1002/14651858.CD006876.pub3
   Mehrholz J, 2011, COCHRANE DB SYST REV, V0, P0, DOI DOI 10.1002/14651858.CD008186.pub2
   Merians A, 2006, NEUROREHAB NEURAL RE, V20, P252, DOI 10.1177/1545968306286914
   Michielsen M, 2011, NEUROREHAB NEURAL RE, V25, P223, DOI 10.1177/1545968310385127
   Moher D, 2007, PLOS MED, V4, P447, DOI 10.1371/journal.pmed.0040078
   Moja L, 2005, BMJ-BRIT MED J, V330, P1053, DOI 10.1136/bmj.38414.515938.8F
   Molier B, 2010, DISABIL REHABIL, V32, P1799, DOI 10.3109/09638281003734359
   Monaghan K, 2017, COCHRANE DB SYST REV, V2017, P0, DOI 10.1002/14651858.CD009188.PUB2
   Moreland J, 1994, PHYS THER, V74, P534, DOI 10.1093/ptj/74.6.534
   Moreland J, 1998, ARCH PHYS MED REHAB, V79, P134, DOI 10.1016/S0003-9993(98)90289-1
   Morris J, 2013, DISABIL REHABIL, V35, P291, DOI 10.3109/09638288.2012.691942
   Mortenson P, 2003, PHYS THER, V83, P648, DOI 10.1093/ptj/83.7.648
   Mudie M, 2000, DISABIL REHABIL, V22, P23, DOI 10.1080/096382800297097
   Namdari S, 2012, J SHOULDER ELB SURG, V21, P691, DOI 10.1016/j.jse.2011.03.026
   Nascimento L, 2014, J PHYSIOTHER, V60, P22, DOI 10.1016/j.jphys.2013.12.002
   Nijland R, 2011, INT J STROKE, V6, P425, DOI 10.1111/j.1747-4949.2011.00646.x
   Nilsen D, 2010, AM J OCCUP THER, V64, P695, DOI 10.5014/ajot.2010.09034
   Norouzi-gheidari N, 2012, J REHABIL RES DEV, V49, P479, DOI 10.1682/JRRD.2010.10.0210
   Nouri F, 1987, CLIN REHABIL, V1, P301, DOI 10.1177/026921558700100409
   Nudo RJ, 2003, PHYS MED REHABIL CLIN N AM, V14, P0, DOI 10.1016/S1047-9651(02)00054-2
   Nudo R, 2003, J REHABIL MED, V35, P7, DOI 10.1080/16501960310010070
   Nudo R, 2000, CEREBRAL REORGANISAT, V0, P0
   Olsen O, 2001, BRIT MED J, V323, P829, DOI 10.1136/bmj.323.7317.829
   Olvey E, 2010, CLIN THER, V32, P2282, DOI 10.1016/j.clinthera.2011.01.005
   Outpatient ST, 2003, COCHRANE DB SYST REV, V1, P1465, DOI 10.1002/14651858.CD002925
   Page S, 2002, NEUROREHAB NEURAL RE, V16, P290, DOI 10.1177/154596802401105225
   Page S, 2001, J REHABIL RES DEV, V38, P583
   Page S, 2007, STROKE, V38, P1293, DOI 10.1161/01.STR.0000260205.67348.2b
   Page S, 2012, ARCH PHYS MED REHAB, V93, P1395, DOI 10.1016/j.apmr.2012.03.005
   Pelton T, 2012, INT J EVID-BASED HEA, V10, P89, DOI 10.1111/j.1744-1609.2012.00261.x
   Peter O, 2011, INT J REHABIL RES, V34, P196, DOI 10.1097/MRR.0b013e328346e8ad
   Peurala S, 2012, CLIN REHABIL, V26, P209, DOI 10.1177/0269215511420306
   Platz T, 2005, CLIN REHABIL, V19, P404, DOI 10.1191/0269215505cr832oa
   Platz T, 2003, NERVENARZT, V74, P841, DOI 10.1007/s00115-003-1549-7
   Pollock A, 2014, COCHRANE DB SYST REV, V0, P0, DOI DOI 10.1002/14651858.CD001920.pub3
   Pollock A, 2012, LANCET NEUROL, V11, P209, DOI 10.1016/S1474-4422(12)70029-7
   Poltawski L, 2012, PERSONAL CONSEQUENCE, V0, P0
   Pomerance J, 1996, J HAND SURG-AM, V21A, P828, DOI 10.1016/S0363-5023(96)80199-7
   Pomeroy V, 2006, COCHRANE DB SYST REV, V0, P0, DOI DOI 10.1002/14651858.CD003241.pub2
   Pomeroy V, 2011, NEUROREHAB NEURAL RE, V25, P0, DOI 10.1177/1545968311410942
   Prange G, 2006, J REHABIL RES DEV, V43, P171, DOI 10.1682/JRRD.2005.04.0076
   Price CI, 2000, COCHRANE DATABASE SYST REV, V0, PCD001698
   Rankin G, 2012, PHYSIOTHERAPY, V98, P260, DOI 10.1016/j.physio.2012.03.002
   Richards L, 2008, NEUROPSYCHOLOGIA, V46, P3, DOI 10.1016/j.neuropsychologia.2007.08.013
   Rossier P, 2001, J REHABIL MED, V33, P61
   Roy M, 2010, STROKE ENGINE INTERV, V0, P0
   Saposnik G, 2010, STROKE, V41, P1477, DOI 10.1161/STROKEAHA.110.584979
   Schabrun S, 2009, CLIN REHABIL, V23, P27, DOI 10.1177/0269215508098897
   Schmidt R, 2014, MOTOR LEARNING PERFO, V5th, P0
   Scneider E, 2012, INTENSIVE TREATMENT, V0, P0
   Shaw L, 2011, STROKE, V42, P1371, DOI 10.1161/STROKEAHA.110.582197
   Shea B, 2007, BMC MED RES METHODOL, V7, P0, DOI 10.1186/1471-2288-7-10
   Shea B, 2009, J CLIN EPIDEMIOL, V62, P1013, DOI 10.1016/j.jclinepi.2008.10.009
   Shi Y, 2011, ARCH PHYS MED REHAB, V92, P972, DOI 10.1016/j.apmr.2010.12.036
   Singh J, 2010, COCHRANE DB SYST REV, V0, P0, DOI DOI 10.1002/14651858.CD008271.pub2
   Sirtori V, 2009, COCHRANE DB SYST REV, V0, P0, DOI DOI 10.1002/14651858.CD004433.pub2
   Sodring K, 1995, SCAND J REHABIL MED, V27, P211
   Stevenson T, 2012, PHYSIOTHER CAN, V64, P397, DOI 10.3138/ptc.2011-24
   Stewart K, 2006, J NEUROL SCI, V244, P89, DOI 10.1016/j.jns.2006.01.005
   Stinear C, 2008, BRAIN, V131, P1381, DOI 10.1093/brain/awn051
   Straudi S, 2013, ROLE TRANSCRANIAL DI, V0, P0
   Sunderland A, 1989, J NEUROL NEUROSUR PS, V52, P1267, DOI 10.1136/jnnp.52.11.1267
   Sveen U, 1999, DISABIL REHABIL, V21, P372, DOI 10.1080/096382899297477
   Tang I, 2012, J FOOD DRUG ANAL, V20, P1
   Taub E, 2006, EURA MEDICOPHYS, V42, P241
   Taub E, 1993, ARCH PHYS MED REHAB, V74, P347
   The NCCTCC, 2012, REV MAN REVMAN 5 2, V0, P0
   Thieme H, 2012, COCHRANE DB SYST REV, V0, P0, DOI DOI 10.1002/14651858.CD008449.pub2
   Timmermans A, 2009, J NEUROENG REHABIL, V6, P0, DOI 10.1186/1743-0003-6-1
   Tyson S, 2009, DISABIL REHABIL, V31, P448, DOI 10.1080/09638280802103621
   Tyson S, 2011, NEUROREHABILITATION, V28, P29, DOI 10.3233/NRE-2011-0629
   Urton ML, 2007, OCCUP THER INT, V14, P11
   Uswatte G, 2006, NEUROREHABILITATION, V21, P147
   Van DA, 2012, J REHABIL MED, V44, P106, DOI 10.2340/16501977-0928
   Van DLJ, 2001, CLIN REHABIL, V15, P20, DOI 10.1191/026921501677557755
   Van DH, 2005, J REHABIL MED, V37, P202, DOI 10.1080/16501970510030165
   Van KA, 2002, J REHABIL MED, V34, P51, DOI 10.1080/165019702753557836
   Van PR, 2004, CLIN REHABIL, V18, P833, DOI 10.1191/0269215504cr843oa
   Vanbennekom C, 1995, ARCH PHYS MED REHAB, V76, P501, DOI 10.1016/S0003-9993(95)80502-8
   Veerbeek J, 2014, PLOS ONE, V9, P0, DOI 10.1371/journal.pone.0087987
   Vincent C, 2007, BMC GERIATR, V7, P20
   Voss DE, 1967, AM J PHYS MED, V46, P838
   Voss D, 1985, PROPRIOCEPTIVE NEURO, V3rd edition, P0
   Waller S, 2008, NEUROREHABILITATION, V23, P29
   [王朴 WP, 2011, [中国循证医学杂志, V0, P0
   Warlow CP, 2008, STROKE PRACTICAL MAN, V0, P0
   Whiting S, 1980, OCCUP THER J RES, V43, P44, DOI 10.1177/030802268004300207
   Wilson D, 1984, AM J OCCUP THER, V38, P159, DOI 10.5014/ajot.38.3.159
   Winter J, 2011, COCHRANE DB SYST REV, V0, P0, DOI DOI 10.1002/14651858.CD006609.pub2
   Wolf S, 1983, PHYS THER, V63, P1448, DOI 10.1093/ptj/63.9.1448
   Wolf S, 2001, STROKE, V32, P1635, DOI 10.1161/01.STR.32.7.1635
   Wolf S, 2006, JAMA-J AM MED ASSOC, V296, P2095, DOI 10.1001/jama.296.17.2095
   Woodford H, 2007, COCHRANE DB SYST REV, V0, P0, DOI DOI 10.1002/14651858.CD004585.pub2
   *worldhealthorganization , 2007, ICF CY INT CLASS FUN, V0, P0
   Wu H, 2006, COCHRANE DB SYST REV, V0, P0, DOI DOI 10.1002/14651858.CD004131.pub2
   Wyller T, 1997, CLIN REHABIL, V11, P139, DOI 10.1177/026921559701100207
   Yavuzer G, 2008, EUR J PHYS REHAB MED, V44, P237
   Zimmermann-schlatter A, 2008, J NEUROENG REHABIL, V5, P0, DOI 10.1186/1743-0003-5-8
NR 249
TC 374
Z9 381
U1 25
U2 314
PU WILEY
PI HOBOKEN
PA 111 RIVER ST, HOBOKEN 07030-5774, NJ USA
SN 1469-493X
EI 
J9 COCHRANE DB SYST REV
PD JUN 15
PY 2014
VL 0
IS 11
BP 
EP 
DI 10.1002/14651858.CD010820.pub2
PG 171
WC Medicine, General & Internal
SC General & Internal Medicine
GA AY5YY
UT WOS:000347646200061
PM 25387001
ER

PT J
AU Michmizos, KP
   Vaisman, Lev
   Krebs, HI
AF Michmizos, Konstantinos
   Vaisman, Lev
   Krebs, Hermano
TI A comparative analysis of speed profile models for ankle pointing movements: evidence that lower and upper extremity discrete movements are controlled by a single invariant strategy
SO FRONTIERS IN HUMAN NEUROSCIENCE
LA English
DT Article
DE sensorimotor control; ankle movements; rehabilitation robotics; neurorehabilitation of motor function; stroke; cerebral palsy
ID arm movement; mechanical impedance; motor-performance; rapid movement; stroke; robot; rehabilitation; recovery; gait; velocity
AB Little is known about whether our knowledge of how the central nervous system controls the upper extremities (UE), can generalize, and to what extent to the lower limbs. Our continuous efforts to design the ideal adaptive robotic therapy for the lower limbs of stroke patients and children with cerebral palsy highlighted the importance of analyzing and modeling the kinematics of the lower limbs, in general, and those of the ankle joints, in particular. We recruited 15 young healthy adults that performed in total 1,386 visually evoked, visually guided, and target-directed discrete pointing movements with their ankle in dorsal-plantar and inversion-eversion directions. Using a non-linear, least-squares error-minimization procedure, we estimated the parameters for 19 models, which were initially designed to capture the dynamics of upper limb movements of various complexity. We validated our models based on their ability to reconstruct the experimental data. Our results suggest a remarkable similarity between the top-performing models that described the speed profiles of ankle pointing movements and the ones previously found for the UE both during arm reaching and wrist pointing movements. Among the top performers were the support-bounded lognormal and the beta models that have a neurophysiological basis and have been successfully used in upper extremity studies with normal subjects and patients. Our findings suggest that the same model can be applied to different "human" hardware, perhaps revealing a key invariant in human motor control. These findings have a great potential to enhance our rehabilitation efforts in any population with lower extremity deficits by, for example, assessing the level of motor impairment and improvement as well as informing the design of control algorithms for therapeutic ankle robots.
C1 [Michmizos, Konstantinos P.] Harvard Univ, Sch Med, Massachusetts Gen Hosp, Martinos Ctr Biomed Imaging,MIT, Charlestown, MA 02129 USA.
   [Michmizos, Konstantinos P.] MIT, McGovern Inst Brain Res, Cambridge, MA 02319 USA.
   [Vaisman, Lev] Boston Univ, Sch Med, Dept Anat & Neurobiol, Boston, MA 02118 USA.
   [Krebs, Hermano Igo] MIT, Dept Mech Engn, Cambridge, MA 02139 USA.
   [Krebs, Hermano Igo] Univ Maryland, Sch Med, Dept Neurol, Div Rehabil, College Pk, MD 20742 USA.
   [Krebs, Hermano Igo] Fujita Hlth Univ, Dept Phys Med & Rehabil, Nagoya, Aichi, Japan.
   [Krebs, Hermano Igo] Newcastle Univ, Inst Neurosci, Newcastle Upon Tyne NE1 7RU, Tyne & Wear, England.
RP Michmizos, KP (通讯作者)，Harvard Univ, Sch Med, Massachusetts Gen Hosp, Martinos Ctr Biomed Imaging,MIT, 1115-Q,149 13th St, Charlestown, MA 02129 USA.
EM konmic@mgh.harvard.edu
FU Cerebral Palsy International Research Foundation (CPIRF); Niarchos Foundation; NIH [R01HD069776-02]; Foundation for Education and European Culture
CR Abend W, 1982, BRAIN, V105, P331, DOI 10.1093/brain/105.2.331
   [anonymous] , 1966, SENSES CONSIDERED PE, V0, P0
   Au S, 2006, IEEE INT CONF ROBOT, V0, PP2939, DOI 10.1109/ROBOT.2006.1642148
   Bahlsen A, 1987, INT J SPORT BIOMECH, V3, P264, DOI 10.1123/ijsb.3.3.264
   Bernacchia A, 2011, NAT NEUROSCI, V14, P366, DOI 10.1038/nn.2752
   Bernstein N, 1967, COORDINATION REGULAT, V0, P0
   Bhushan N, 1999, BIOL CYBERN, V81, P39, DOI 10.1007/s004220050543
   Bizzi E, 1976, J NEUROPHYSIOL, V39, P435, DOI 10.1152/jn.1976.39.2.435
   Bosecker C, 2010, NEUROREHAB NEURAL RE, V24, P62, DOI 10.1177/1545968309343214
   Carson M, 2001, J BIOMECH, V34, P1299, DOI 10.1016/S0021-9290(01)00101-4
   Charles S, 2011, J BIOMECH, V44, P614, DOI 10.1016/j.jbiomech.2010.11.016
   Coleman T, 1996, SIAM J OPTIMIZ, V6, P418, DOI 10.1137/0806023
   Dipietro L, 2009, CORTEX, V45, P318, DOI 10.1016/j.cortex.2008.02.008
   Dobkin B, 2012, NEUROREHAB NEURAL RE, V26, P308, DOI 10.1177/1545968312439687
   Doeringer J, 1998, J NEUROPHYSIOL, V80, P1787, DOI 10.1152/jn.1998.80.4.1787
   Duncan P, 2011, NEW ENGL J MED, V364, P2026, DOI 10.1056/NEJMoa1010790
   Edelman S, 1987, BIOL CYBERN, V57, P25, DOI 10.1007/BF00318713
   Flanagan J, 1995, J NEUROPHYSIOL, V74, P2174, DOI 10.1152/jn.1995.74.5.2174
   Flash T, 1985, J NEUROSCI, V5, P1688, DOI 10.1523/jneurosci.05-07-01688.1985
   Forrester L, 2014, NEUROREHAB NEURAL RE, V28, P678, DOI 10.1177/1545968314521004
   Forrester L, 2013, NEUROREHABILITATION, V33, P85, DOI 10.3233/NRE-130931
   Forrester L, 2011, NEUROREHAB NEURAL RE, V25, P369, DOI 10.1177/1545968310388291
   Galiana H, 1991, IEEE T BIO-MED ENG, V38, P532, DOI 10.1109/10.81578
   Galiana H, 1984, J NEUROPHYSIOL, V51, P210, DOI 10.1152/jn.1984.51.2.210
   Games P, 1976, J EDU STATIST, V1, P113, DOI 10.2307/1164979
   Go A, 2014, CIRCULATION, V129, P0, DOI 10.1161/01.cir.0000441139.02102.80
   Gutman S, 1991, 3 IBRO WORLD C NEUR, V0, P0
   Hidler J, 2009, NEUROREHAB NEURAL RE, V23, P5, DOI 10.1177/1545968308326632
   Hogan N, 2007, EXP BRAIN RES, V181, P13, DOI 10.1007/s00221-007-0899-y
   Hogan N, 2006, J REHABIL RES DEV, V43, P605, DOI 10.1682/JRRD.2005.06.0103
   Hogan N, 2012, BIOL CYBERN, V106, P727, DOI 10.1007/s00422-012-0527-1
   Hollerbach J, 1981, BIOL CYBERN, V39, P139, DOI 10.1007/BF00336740
   Hornby T, 2008, STROKE, V39, P1786, DOI 10.1161/STROKEAHA.107.504779
   Ijspeert A, 2008, NEURAL NETWORKS, V21, P642, DOI 10.1016/j.neunet.2008.03.014
   Jaric S, 1998, EXP BRAIN RES, V120, P52, DOI 10.1007/s002210050377
   Jenkins W, 1987, PROG BRAIN RES <D>, V71, P249
   Jenkyn T, 2007, J BIOMECH, V40, P3271, DOI 10.1016/j.jbiomech.2007.04.008
   Kamm K, 1990, PHYS THER, V70, P763, DOI 10.1093/ptj/70.12.763
   Karni A, 1998, P NATL ACAD SCI USA, V95, P861, DOI 10.1073/pnas.95.3.861
   Kelso J, 1979, SCIENCE, V203, P1029, DOI 10.1126/science.424729
   Khanna I, 2010, J NEUROENG REHABIL, V7, P0, DOI 10.1186/1743-0003-7-23
   Kim S, 2011, J BIOMECH, V44, P1253, DOI 10.1016/j.jbiomech.2011.02.072
   Kitaoka H, 2006, FOOT ANKLE INT, V27, P808, DOI 10.1177/107110070602701010
   Krebs HI, 1998, IEEE TRANS REHABIL ENG, V6, P75, DOI 10.1109/86.662623
   Krebs H, 2014, STROKE, V45, P200, DOI 10.1161/STROKEAHA.113.002296
   Krebs H, 2003, AUTON ROBOT, V15, P7, DOI 10.1023/A:1024494031121
   Krebs H, 1999, P NATL ACAD SCI USA, V96, P4645, DOI 10.1073/pnas.96.8.4645
   Kwakkel G, 2008, NEUROREHAB NEURAL RE, V22, P111, DOI 10.1177/1545968307305457
   Lee H, 2014, IEEE T NEUR SYS REH, V22, P44, DOI 10.1109/TNSRE.2013.2262689
   Lee H, 2011, J BIOMECH, V44, P1901, DOI 10.1016/j.jbiomech.2011.04.028
   Legault-moore D, 2012, J CLIN MED RES, V4, P259, DOI 10.4021/jocmr984w
   Lisi A, 2010, J REHABIL RES DEV, V47, P1, DOI 10.1682/JRRD.2009.07.0095
   Maarse FJ, 1987, STUDY HANDWRITING MO, V0, P0
   Marsh E, 1981, J APPL PHYSIOL, V51, P160, DOI 10.1152/jappl.1981.51.1.160
   Mcgowan C, 2008, J APPL PHYSIOL, V105, P486, DOI 10.1152/japplphysiol.90448.2008
   Mcnair P, 2002, CLIN BIOMECH, V17, P536, DOI 10.1016/S0268-0033(02)00062-1
   Michmizos K, 2014, P IEEE RAS-EMBS INT, V0, PP542, DOI 10.1109/BIOROB.2014.6913834
   Michmizos K, 2014, EXP BRAIN RES, V232, P3475, DOI 10.1007/s00221-014-4032-8
   Michmizos K, 2014, EXP BRAIN RES, V232, P647, DOI 10.1007/s00221-013-3773-0
   Michmizos K, 2012, P IEEE RAS-EMBS INT, V0, PP1710, DOI 10.1109/BioRob.2012.6290706
   Michmizos K, 2012, P IEEE RAS-EMBS INT, V0, PP1081, DOI 10.1109/BioRob.2012.6290705
   Miller E, 2010, STROKE, V41, P2402, DOI 10.1161/STR.0b013e3181e7512b
   Morasso P, 1982, BIOL CYBERN, V45, P131, DOI 10.1007/BF00335240
   Motulsky HJ, 2004, ..., V0, P1
   Nagasaki H, 1989, EXP BRAIN RES, V74, P319
   Netter F, 2014, ATLAS HUMAN ANATOMY, V0, P0
   Newell K, 2009, ADV EXP MED BIOL, V629, P457, DOI 10.1007/978-0-387-77064-2_24
   Novacheck T, 1998, GAIT POSTURE, V7, P77, DOI 10.1016/S0966-6362(97)00038-6
   Nudo R, 1996, SCIENCE, V272, P1791, DOI 10.1126/science.272.5269.1791
   Odding E, 2006, DISABIL REHABIL, V28, P183, DOI 10.1080/09638280500158422
   Palmer M, 2002, SAGITTAL PLANE CHARA, V0, P0
   Perrine J, 1978, MED SCI SPORT EXER, V10, P159
   Perry J, 1992, GAIT ANAL NORMAL PAT, V0, P0
   Plamondon R, 2003, BIOL CYBERN, V89, P126, DOI 10.1007/s00422-003-0407-9
   Plamondon R, 1993, BIOL CYBERN, V69, P119, DOI 10.1007/BF00226195
   Plamondon R, 1997, BEHAV BRAIN SCI, V20, P279, DOI 10.1017/S0140525X97001441
   Plamondon R, 1986, GRAPHONOMICS CONT RE, V0, PP169, DOI 10.1016/S0166-4115(09)60079-0
   Pretterklieber M, 1999, RADIOLOGE, V39, P1, DOI 10.1007/s001170050469
   Robinson D, 1968, PR INST ELECTR ELECT, V56, P1032, DOI 10.1109/PROC.1968.6455
   Robinson D, 1965, J PHYSIOL-LONDON, V180, P569, DOI 10.1113/jphysiol.1965.sp007718
   Rogers K, 2010, BONE MUSCLE STRUCTUR, V0, P0
   Rohrer B, 2002, J NEUROSCI, V22, P8297
   Rossi S, 2013, PLOS ONE, V8, P0, DOI 10.1371/journal.pone.0073139
   Roy A, 2011, J REHABIL RES DEV, V48, P417, DOI 10.1682/JRRD.2010.04.0078
   Roy A, 2009, IEEE T ROBOT, V25, P569, DOI 10.1109/TRO.2009.2019783
   Schaal S, 2004, NAT NEUROSCI, V7, P1279, DOI 10.1038/nn1104-1279
   Schmidt R, 1988, MOTOR CONTROL LEARNI, V2nd, P0
   Schmidt R, 2004, MOTOR LEARNING PERFO, V0, P0
   Shadmehr R, 1994, J NEUROSCI, V14, P3208
   Soechting J, 1981, J NEUROSCI, V1, P710, DOI 10.1523/JNEUROSCI.01-07-00710.1981
   Stein R, 1988, J NEUROPHYSIOL, V59, P1814, DOI 10.1152/jn.1988.59.6.1814
   Susko T, 2014, P IEEE RAS-EMBS INT, V0, PP677, DOI 10.1109/BIOROB.2014.6913856
   Vaisman L, 2013, IEEE T NEUR SYS REH, V21, P756, DOI 10.1109/TNSRE.2012.2231943
   Van DCH, 1998, GAIT POSTURE, V7, P251, DOI 10.1016/S0966-6362(98)00010-1
   Volpe B, 2000, NEUROLOGY, V54, P1938, DOI 10.1212/WNL.54.10.1938
   Wackerly D, 2007, MATH STAT APPL, V0, P0
   Waugh A, 2013, ROSS WILSON ANATOMY, V12th, P297
   Wiegner A, 1992, EXP BRAIN RES, V88, P665
   Winter D, 2009, BIOMECHANICS MOTOR C, VFourth, P0, DOI 10.1002/9780470549148
   Winter D, 1983, J MOTOR BEHAV, V15, P302
   Wolfgang V, 1991, EYE MOVEMENTS, V0, P0
NR 101
TC 14
Z9 14
U1 1
U2 25
PU FRONTIERS MEDIA SA
PI LAUSANNE
PA AVENUE DU TRIBUNAL FEDERAL 34, LAUSANNE, CH-1015, SWITZERLAND
SN 1662-5161
EI 
J9 FRONT HUM NEUROSCI
PD NOV 27
PY 2014
VL 8
IS 
BP 
EP 
DI 10.3389/fnhum.2014.00962
PG 15
WC Neurosciences; Psychology
SC Neurosciences & Neurology; Psychology
GA AU1HY
UT WOS:000345372900001
PM 25505881
ER

PT J
AU Fan, Shih-Chen
   Su, Fong-Chin
   Chen, Sheng-Shiung
   Hou, Wen-Hsuan
   Sun, Jui-Sheng
   Chen, Kung-Heng
   Lin, Wen-Hsiung
   Hsu, Shang-Hwa
AF Fan, Shih-chen
   Su, Fong-chin
   Chen, Sheng-shiung
   Hou, Wen-hsuan
   Sun, Jui-sheng
   Chen, Kung-heng
   Lin, Wen-hsiung
   Hsu, Shang-hwa
TI Improved Intrinsic Motivation and Muscle Activation Patterns in Reaching Task Using Virtual Reality Training for Stroke Rehabilitation: A Pilot Randomized Control Trial
SO JOURNAL OF MEDICAL AND BIOLOGICAL ENGINEERING
LA English
DT Article
DE Stroke; Virtual reality; Electromyography; Motor function; Motivation
ID movement therapy; balance board; older-adult; wii fit; poststroke; recovery; system
AB In long-term rehabilitation, stoke survivors might experience low motivation and poor adhesion to treatments. In such cases, off-the-shelf virtual reality (OTSVR) gaming systems can be a viable solution. The purpose of this exploratory study was to evaluate the effects of an affordable OTSVR treatment on patients' motivation and motor capacities. The ultimate goal is to apply the advantages of the OTSVR system to the design of future systems. Twenty participants completed the follow-up assessment. Four parallel groups received treatments for three weeks: 1) virtual reality (VR) via Wii gaming; 2) conventional therapy; 3) a placebo board game; 4) no treatment. The training effects were evaluated immediately after and four weeks after treatment. Surface electromyographic activity for a reaching task was obtained from five muscles, and the time-to-peak (TTP) contractions, time that a muscle takes to reach maximum contractions, was used as a kinesiological parameter. Any functional gains were evaluated using the Jebsen-Taylor Hand Function Test and the Stroke Impact Scale. The VR group immediately demonstrated significantly shorter TTP contractions in their biceps and flexor carpi radialis compared to the those of the board game and no treatment groups (p < 0.05). The TTP contraction change between the VR group and the conventional therapy group did not have significant differences. The VR group having a marginally retentional improvement in the deltoids (p = 0.059). No long-term benefits persisted in any other muscle. However, the VR group showed higher intrinsic motivation than those of the other groups. In this pilot study, OTSVR gaming had immediate effects on motor recovery and provided motivation for treatment compliance in stroke patients.
C1 [Fan, Shih-Chen; Hsu, Shang-Hwa] Natl Chiao Tung Univ, Dept Ind Engn & Management, Hsinchu 300, Taiwan.
   [Fan, Shih-Chen] I Shou Univ, Dept Occupat Therapy, Coll Med, Kaohsiung 840, Taiwan.
   [Su, Fong-Chin] Natl Cheng Kung Univ, Dept Biomed Engn, Tainan 701, Taiwan.
   [Su, Fong-Chin] Natl Cheng Kung Univ, Med Device Innovat Ctr, Tainan 701, Taiwan.
   [Chen, Sheng-Shiung] E Da Hosp, Dept Rehabil, Kaohsiung 824, Taiwan.
   [Hou, Wen-Hsuan] Taipei Med Univ Hosp, Dept Phys Med & Rehabil, Taipei 110, Taiwan.
   [Hou, Wen-Hsuan] Taipei Med Univ, Sch Gerontol Hlth Management, Coll Nursing, Taipei 110, Taiwan.
   [Sun, Jui-Sheng] Natl Taiwan Univ Hosp, Dept Orthoped Surg, Taipei 100, Taiwan.
   [Chen, Kung-Heng] St Joseph Hosp, Dept Rehabil, Kaohsiung 802, Taiwan.
   [Lin, Wen-Hsiung] Kaohsiung Cty Sheng He Social Welf & Char Fdn, Kaohsiung 821, Taiwan.
RP Hsu, SH (通讯作者)，Natl Chiao Tung Univ, Dept Ind Engn & Management, Hsinchu 300, Taiwan.
EM shhsu@cc.nctu.edu.tw
FU E-Da Hospital [EDAHT 100001]
CR Asgariand M, 2004, P 2 INT C IM ED, V2004, P1
   Bisson E, 2007, CYBERPSYCHOL BEHAV, V10, P16, DOI 10.1089/cpb.2006.9997
   Bourbonnais D, 1989, AM J OCCUP THER, V43, P313, DOI 10.5014/ajot.43.5.313
   Brooke J, 1996, USABILITY EVALUATION, V189, P189
   Brown R, 2009, INT J REHABIL RES, V32, P0, DOI 10.1097/00004356-200908001-00144
   Burdea G, 2003, METHOD INFORM MED, V42, P519
   Butefisch C, 1995, J NEUROL SCI, V130, P59, DOI 10.1016/0022-510X(95)00003-K
   Carter M, 1984, J NEUROPHYSIOL, V52, P787, DOI 10.1152/jn.1984.52.5.787
   Cattaneo L, 2009, ARCH NEUROL-CHICAGO, V66, P557, DOI 10.1001/archneurol.2009.41
   Cikajlo I, 2012, DISABIL REHABIL, V34, P13, DOI 10.3109/09638288.2011.583308
   Criswell E, 2011, CRAMS INTRO SURFACE, V2nd, P0
   Deutsch J, 2009, 2009 VIRTUAL REHABILITATION INTERNATIONAL CONFERENCE, V0, PP117, DOI 10.1109/ICVR.2009.5174216
   Deutsch J, 2008, PHYS THER, V88, P1196, DOI 10.2522/ptj.20080062
   Duncan P, 2003, ARCH PHYS MED REHAB, V84, P950, DOI 10.1016/S0003-9993(03)00035-2
   Esculier J, 2012, J REHABIL MED, V44, P144, DOI 10.2340/16501977-0922
   Forkan R, 2006, PHYS THER, V86, P401, DOI 10.1093/ptj/86.3.401
   Gielen C, 1985, J MOTOR BEHAV, V17, P421
   Gil-gomez J, 2011, J NEUROENG REHABIL, V8, P0, DOI 10.1186/1743-0003-8-30
   Gowland C, 1992, PHYS THER, V72, P624, DOI 10.1093/ptj/72.9.624
   Hendricks H, 2002, ARCH PHYS MED REHAB, V83, P1629, DOI 10.1053/apmr.2002.35473
   Jebsen RH, 1969, ARCHIVES OF PHYSICAL MEDICINE AND REHABILITATION, V50, P311
   Joo L, 2010, J REHABIL MED, V42, P437, DOI 10.2340/16501977-0528
   Kasman G, 1998, CLIN APPL SURFACE EL, V0, P0
   Keshner E, 2005, INT J DISABIL HUM DE, V4, P177
   Kizony R, 2006, CYBERPSYCHOL BEHAV, V9, P687
   Lin K, 2010, QUAL LIFE RES, V19, P435, DOI 10.1007/s11136-010-9597-5
   Lum P, 2004, IEEE T NEUR SYS REH, V12, P186, DOI 10.1109/TNSRE.2004.827225
   Malone TW, 1980, P 3 ACM SIGSMALL S 1, V0, PP162, DOI 10.1145/800088.802839
   Malone T, 1984, HUMAN FACTORS COMPUT, V0, P1
   Mouawad M, 2011, J REHABIL MED, V43, P527, DOI 10.2340/16501977-0816
   Oujamaa L, 2009, ANNALS OF PHYSICAL AND REHABILITATION MEDICINE, V52, P269, DOI 10.1016/j.rehab.2008.10.003
   Padala KP, 2012, J AGING RES, V2012, P597573, DOI 10.1155/2012/597573
   Rack P, 1969, J PHYSIOL-LONDON, V204, P443, DOI 10.1113/jphysiol.1969.sp008923
   Rizzo A, 2005, PRESENCE-TELEOP VIRT, V14, P119, DOI 10.1162/1054746053967094
   Ryan EDR, 2012, SELF DETERMINATION T, V0, P0
   Ryan R, 1983, J PERS SOC PSYCHOL, V45, P736, DOI 10.1037/0022-3514.45.4.736
   Saposnik G, 2011, STROKE, V42, P1380, DOI 10.1161/STROKEAHA.110.605451
   Stern E, 1992, AM J OCCUP THER, V46, P647, DOI 10.5014/ajot.46.7.647
   Sugarman H, 2009, 2009 VIRTUAL REHABILITATION INTERNATIONAL CONFERENCE, V0, PP111, DOI 10.1109/ICVR.2009.5174215
   Sveistrup H, 2004, J NEUROENG REHABIL, V1, P10, DOI 10.1186/1743-0003-1-10
   Van DHW, 2009, 2009 VIRTUAL REHABILITATION INTERNATIONAL CONFERENCE, V0, PP195, DOI 10.1109/ICVR.2009.5174233
   Wagner J, 2007, CLIN NEUROPHYSIOL, V118, P164, DOI 10.1016/j.clinph.2006.09.022
   Weiss PL, 2004, J NEUROENG REHABIL, V1, P12, DOI 10.1186/1743-0003-1-12
   Wolf S, 2006, JAMA-J AM MED ASSOC, V296, P2095, DOI 10.1001/jama.296.17.2095
NR 44
TC 11
Z9 13
U1 4
U2 25
PU SPRINGER HEIDELBERG
PI HEIDELBERG
PA TIERGARTENSTRASSE 17, D-69121 HEIDELBERG, GERMANY
SN 1609-0985
EI 
J9 J MED BIOL ENG
PD JUN 15
PY 2014
VL 34
IS 4
BP 399
EP 407
DI 10.5405/jmbe.1502
PG 9
WC Engineering, Biomedical
SC Engineering
GA AT9AQ
UT WOS:000345220400014
ER

PT J
AU Li, Mingfen
   Liu, Ye
   Wu, Yi
   Liu, Sirao
   Jia, Jie
   Zhang, Liqing
AF Li, Mingfen
   Liu, Ye
   Wu, Yi
   Liu, Sirao
   Jia, Jie
   Zhang, Liqing
TI Neurophysiological substrates of stroke patients with motor imagery-based brain-computer interface training
SO INTERNATIONAL JOURNAL OF NEUROSCIENCE
LA English
DT Article
DE brain computer interface (BCI); motor imagery (MI); stroke; event-related desynchronization (ERD); reorganization; electroencephalogram (EEG)
ID event-related desynchronization; independent component analysis; sensorimotor eeg rhythm; single-trial eeg; subcortical stroke; recovery; rehabilitation; movement; representation; reorganization
AB We investigated the efficacy of motor imagery-based Brain Computer Interface (MI-based BCI) training for eight stroke patients with severe upper extremity paralysis using longitudinal clinical assessments. The results were compared with those of a control group (n = 7) that only received FES (Functional Electrical Stimulation) treatment besides conventional therapies. During rehabilitation training, changes in the motor function of the upper extremity and in the neurophysiologic electroencephalographic (EEG) were observed for two groups. After 8 weeks of training, a significant improvement in the motor function of the upper extremity for the BCI group was confirmed (p < 0.05 for ARAT), simultaneously with the activation of bilateral cerebral hemispheres. Additionally, event-related desynchronization (ERD) of the affected sensorimotor cortexes (SMCs) was significantly enhanced when compared to the pretraining course, which was only observed in the BCI group (p < 0.05). Furthermore, the activation of affected SMC and parietal lobe were determined to contribute to motor function recovery (p < 0.05). In brief, our findings demonstrate that MI-based BCI training can enhance the motor function of the upper extremity for stroke patients by inducing the optimal cerebral motor functional reorganization.
C1 [Li, Mingfen; Wu, Yi; Jia, Jie] Fudan Univ, Huashan Hosp, Dept Rehabil, Shanghai 200040, Peoples R China.
   [Li, Mingfen] Fujian Univ Tradit Chinese Med, Fuzhou, Peoples R China.
   [Liu, Ye; Zhang, Liqing] Shanghai Jiao Tong Univ, Dept Comp Sci & Engn, MOE Microsoft Key Lab Intelligent Comp & Intellig, Shanghai 200240, Peoples R China.
   [Wu, Yi; Jia, Jie] Fudan Univ, State Key Lab Med Neurobiol, Shanghai 200032, Peoples R China.
   [Liu, Sirao] Taizhou Municipal Hosp, Taizhou, Zhejiang, Peoples R China.
RP Jia, J (通讯作者)，Fudan Univ, Huashan Hosp, Dept Rehabil, Shanghai 200040, Peoples R China.
EM shannonjj@126.com; zhang-lq@cs.sjtu.edu.cn
FU Ministry of Science and Technology of the People's Republic of China [2013BAI10B03]; KeyProjects of Shanghai Science and Technology on Biomedicine [10DZ1950800, 13411951001]; Projects of Shanghai Science and Technology on Biomedicine [13441902802]; National Natural Science Foundation of China [90920014, 91120305]; NSFC-JSPS International Cooperation Program [61111140019]
CR Ang K, 2008, IEEE ENG MED BIO, V0, PP4178, DOI 10.1109/IEMBS.2008.4650130
   Arroyo S, 1993, ELECTROEN CLIN NEURO, V87, P76, DOI 10.1016/0013-4694(93)90114-B
   Buch E, 2008, STROKE, V39, P910, DOI 10.1161/STROKEAHA.107.505313
   Cozean C, 1988, ARCH PHYS MED REHAB, V69, P401
   Daly J, 2009, J NEUROL PHYS THER, V33, P203, DOI 10.1097/NPT.0b013e3181c1fc0b
   Delorme A, 2004, J NEUROSCI METH, V134, P9, DOI 10.1016/j.jneumeth.2003.10.009
   Dickstein R, 2007, PHYS THER, V87, P942, DOI 10.2522/ptj.20060331
   Escudero J, 1998, STROKE, V29, P1854, DOI 10.1161/01.STR.29.9.1854
   Fridman E, 2004, BRAIN, V127, P747, DOI 10.1093/brain/awh082
   Fuglmeyer A, 1975, SCAND J REHABIL MED, V7, P73
   Gerloff C, 2006, BRAIN, V129, P791, DOI 10.1093/brain/awh713
   Guillot A, 2009, HUM BRAIN MAPP, V30, P2157, DOI 10.1002/hbm.20658
   Heller A, 1987, J NEUROL NEUROSUR PS, V50, P714, DOI 10.1136/jnnp.50.6.714
   Hodkinson HM, 1972, AGE AND AGEING, V1, P233, DOI 10.1093/ageing/1.4.233
   Johnson S, 2002, J COGNITIVE NEUROSCI, V14, P841, DOI 10.1162/089892902760191072
   Johnson S, 2000, NEUROREPORT, V11, P729, DOI 10.1097/00001756-200003200-00015
   Jung T, 2000, PSYCHOPHYSIOLOGY, V37, P163, DOI 10.1111/1469-8986.3720163
   Kaplan A, 2005, INT J NEUROSCI, V115, P781, DOI 10.1080/00207450590881975
   Lee J, 2009, INT J NEUROSCI, V119, P1118, DOI 10.1080/00207450902854627
   Lyle R, 1981, INT J REHABIL RES, V4, P483, DOI 10.1097/00004356-198112000-00001
   Malouin F, 2007, J NEUROL PHYS THER, V31, P20
   Mcfarland D, 1997, ELECTROEN CLIN NEURO, V103, P386, DOI 10.1016/S0013-4694(97)00022-2
   Mulder T, 2004, EXP BRAIN RES, V154, P211, DOI 10.1007/s00221-003-1647-6
   Mulder T, 2007, J NEURAL TRANSM, V114, P1265, DOI 10.1007/s00702-007-0763-z
   Murase N, 2004, ANN NEUROL, V55, P400, DOI 10.1002/ana.10848
   Mutsaarts M, 2006, EXP BRAIN RES, V172, P151, DOI 10.1007/s00221-005-0327-0
   Neuper C, 2003, CLIN NEUROPHYSIOL, V114, P399, DOI 10.1016/S1388-2457(02)00387-5
   Nunez P, 2006, ELECT FIELDS BRAIN N, V0, P17
   Page S, 2001, CLIN REHABIL, V15, P233, DOI 10.1191/026921501672063235
   Pfurtscheller G, 1989, J CLIN NEUROPHYSIOL, V6, P75, DOI 10.1097/00004691-198901000-00003
   Pfurtscheller G, 1977, ELECTROEN CLIN NEURO, V42, P817, DOI 10.1016/0013-4694(77)90235-8
   Pfurtscheller G, 1981, ELECTROEN CLIN NEURO, V52, P473, DOI 10.1016/0013-4694(81)90032-8
   Pfurtscheller G, 2001, P IEEE, V89, P1123, DOI 10.1109/5.939829
   Pichiorri F, 2011, J NEURAL ENG, V8, P0, DOI 10.1088/1741-2560/8/2/025020
   Ramos-murguialday A, 2013, ANN NEUROL, V0, P0
   Ramoser H, 2000, IEEE T REHABIL ENG, V8, P441, DOI 10.1109/86.895946
   Sano A, 2009, INT J NEUROSCI, V119, P639, DOI 10.1080/00207450802325561
   Sellers E, 2011, CLIN EEG NEUROSCI, V42, P0, DOI 10.1177/155005941104200403
   Sharma N, 2009, STROKE, V40, P1315, DOI 10.1161/STROKEAHA.108.525766
   Sharma N, 2006, STROKE, V37, P1941, DOI 10.1161/01.STR.0000226902.43357.fc
   Shindo K, 2011, J REHABIL MED, V43, P951, DOI 10.2340/16501977-0859
   Simmons L, 2008, NEUROREHAB NEURAL RE, V22, P458, DOI 10.1177/1545968308315597
   Stepien M, 2011, NEUROSCI LETT, V488, P17, DOI 10.1016/j.neulet.2010.10.072
   Vapnik V, 1999, IEEE T NEURAL NETWOR, V10, P988, DOI 10.1109/72.788640
   Yan J, 2012, PLOS ONE, V7, P0, DOI 10.1371/journal.pone.0042922
NR 45
TC 54
Z9 59
U1 4
U2 50
PU INFORMA HEALTHCARE
PI LONDON
PA TELEPHONE HOUSE, 69-77 PAUL STREET, LONDON EC2A 4LQ, ENGLAND
SN 0020-7454
EI 
J9 INT J NEUROSCI
PD JUN 15
PY 2014
VL 124
IS 6
BP 403
EP 415
DI 10.3109/00207454.2013.850082
PG 13
WC Neurosciences
SC Neurosciences & Neurology
GA AH3QW
UT WOS:000336041000003
PM 24079396
ER

PT J
AU Kiper, Pawel
   Agostini, Michela
   Luque-moreno, Carlos
   Tonin, Paolo
   Turolla, Andrea
AF Kiper, Pawel
   Agostini, Michela
   Luque-moreno, Carlos
   Tonin, Paolo
   Turolla, Andrea
TI Reinforced Feedback in Virtual Environment for Rehabilitation of Upper Extremity Dysfunction after Stroke: Preliminary Data from a Randomized Controlled Trial
SO BIOMED RESEARCH INTERNATIONAL
LA English
DT Article
ID movement therapy; motor recovery; reality; reorganization; brain; arm; plasticity; system; poststroke; cortex
AB Objectives. To study whether the reinforced feedback in virtual environment (RFVE) is more effective than traditional rehabilitation (TR) for the treatment of upper limb motor function after stroke, regardless of stroke etiology (i.e., ischemic, hemorrhagic). Design. Randomized controlled trial. Participants. Forty-four patients affected by stroke. Intervention. The patients were randomized into two groups: RFVE (N = 23) and TR (N = 21), and stratified according to stroke etiology. The RFVE treatment consisted of multidirectional exercises providing augmented feedback provided by virtual reality, while in the TR treatment the same exercises were provided without augmented feedbacks. Outcome Measures. Fugl-Meyer upper extremity scale (F-M UE), Functional Independence Measure scale (FIM), and kinematics parameters (speed, time, and peak). Results. The F-M UE (P = 0.030), FIM (P = 0.021), time (P = 0.008), and peak (P = 0.018), were significantly higher in the RFVE group after treatment, but not speed (P = 0.140). The patients affected by hemorrhagic stroke significantly improved FIM (P = 0.031), time (P = 0.011), and peak (P = 0.020) after treatment, whereas the patients affected by ischemic stroke improved significantly only speed (P = 0.005) when treated by RFVE. Conclusion. These results indicated that some poststroke patients may benefit from RFVE program for the recovery of upper limb motor function. This trial is registered with NCT01955291.
C1 [Kiper, Pawel; Agostini, Michela; Luque-Moreno, Carlos; Tonin, Paolo; Turolla, Andrea] IRCCS San Camillo Hosp Fdn, Lab Kinemat & Robot, I-30126 Venice, Italy.
   [Luque-Moreno, Carlos] Univ Seville, Physiotherapy Dept, Seville 41004, Spain.
   [Luque-Moreno, Carlos] Virgen del Rocio Hosp, Physiotherapy Area, Mot Anal Lab, Seville 41013, Spain.
RP Kiper, P (通讯作者)，IRCCS San Camillo Hosp Fdn, Lab Kinemat & Robot, Via Alberoni 70, I-30126 Venice, Italy.
EM pawel.kiper@ospedalesancamillo.net
CR Adamovich S, 2004, P ANN INT IEEE EMBS, V26, P4936
   Albert S, 2012, J NEUROL, V259, P817, DOI 10.1007/s00415-011-6247-y
   Arya K, 2011, J BODYW MOV THER, V15, P528, DOI 10.1016/j.jbmt.2011.01.023
   Avenanti A, 2012, NEUROLOGY, V78, P256, DOI 10.1212/WNL.0b013e3182436558
   Crosbie J, 2012, CLIN REHABIL, V26, P798, DOI 10.1177/0269215511434575
   Eng K, 2007, MED BIOL ENG COMPUT, V45, P901, DOI 10.1007/s11517-007-0239-1
   Fischer H, 2007, TOP STROKE REHABIL, V14, P1, DOI 10.1310/tsr1401-1
   Grefkes C, 2011, BRAIN, V134, P1264, DOI 10.1093/brain/awr033
   Hallett M, 2001, REV NEUROL-FRANCE, V157, P822
   Johansson B, 2011, ACTA NEUROL SCAND, V123, P147, DOI 10.1111/j.1600-0404.2010.01417.x
   Jung S, 2005, ARCH PHYS MED REHAB, V86, P2218, DOI 10.1016/j.apmr.2005.04.015
   Khan LE, 2001, INTEGRATION ASSISTIV, V0, P0
   Kiper P, 2010, REHABILITACJA MEDYCZ, V14, P23, DOI 10.5604/01.3001.0009.3141
   Kiper P, 2011, NEUROL NEUROCHIR POL, V45, P436
   Kwolek A, 2003, REHABILITACJA MEDYCZ, V0, P10
   Kwon J, 2012, NEUROREHABILITATION, V31, P379, DOI 10.3233/NRE-2012-00807
   Laible M, 2012, NEUROREHAB NEURAL RE, V26, P881, DOI 10.1177/1545968312437939
   Langhorne P, 2011, LANCET, V377, P1693, DOI 10.1016/S0140-6736(11)60325-5
   Laver K, 2011, COCHRANE DB SYST REV, V0, P0
   Liepert J, 1998, NEUROSCI LETT, V250, P5, DOI 10.1016/S0304-3940(98)00386-3
   Liepert J, 2000, STROKE, V31, P1210, DOI 10.1161/01.STR.31.6.1210
   Merians AS, 2011, J DIABETES SCI TECHNOL, V5, P301
   Nudo R, 2011, J COMMUN DISORD, V44, P515, DOI 10.1016/j.jcomdis.2011.04.004
   Opara J, 2006, LOGOPEDA, V2, P7
   Piron L, 2005, PRESENCE-TELEOP VIRT, V14, P732, DOI 10.1162/105474605775196580
   Piron L, 2003, ST HEAL T, V94, P265
   Piron LA, 2010, MOTOR LEARNING PRINC, V0, P0
   Placidi G, 2007, COMPUT BIOL MED, V37, P1100, DOI 10.1016/j.compbiomed.2006.09.011
   Sugarman H, 2006, CYBERPSYCHOL BEHAV, V9, P178, DOI 10.1089/cpb.2006.9.178
   Sveistrup H, 2004, J NEUROENG REHABIL, V1, P10, DOI 10.1186/1743-0003-1-10
   Todorov E, 1997, J MOTOR BEHAV, V29, P147, DOI 10.1080/00222899709600829
   Turolla A, 2013, J NEUROENG REHABIL, V10, P0, DOI 10.1186/1743-0003-10-85
   Van DL, 2012, EXP BRAIN RES, V218, P1, DOI 10.1007/s00221-011-2995-2
   Verschure P, 2011, IEEE ENG MED BIO, V0, PP2254, DOI 10.1109/IEMBS.2011.6090428
   Wade D, 1983, J NEUROL NEUROSUR PS, V46, P521, DOI 10.1136/jnnp.46.6.521
   Ward N, 2005, PROG BRAIN RES, V150, P527, DOI 10.1016/S0079-6123(05)50036-0
   Weiss PL, 2006, TXB NEURAL REPAIR NE, V2, P182
   Winstein C, 2004, ARCH PHYS MED REHAB, V85, P620, DOI 10.1016/j.apmr.2003.06.027
   Wolpert D, 2000, NAT NEUROSCI, V3, P1212, DOI 10.1038/81497
NR 39
TC 43
Z9 50
U1 0
U2 27
PU HINDAWI LTD
PI LONDON
PA ADAM HOUSE, 3RD FLR, 1 FITZROY SQ, LONDON, W1T 5HF, ENGLAND
SN 2314-6133
EI 
J9 BIOMED RES INT
PD JUN 15
PY 2014
VL 2014
IS 
BP 
EP 
DI 10.1155/2014/752128
PG 8
WC Biotechnology & Applied Microbiology; Medicine, Research & Experimental
SC Biotechnology & Applied Microbiology; Research & Experimental Medicine
GA AD5LZ
UT WOS:000333295700001
PM 24745024
ER

PT J
AU Lindgren, Ingrid
   Ekstrand, Elisabeth
   Lexell, Jan
   Westergren, Hans
   Brogardh, Christina
AF Lindgren, Ingrid
   Ekstrand, Elisabeth
   Lexell, Jan
   Westergren, Hans
   Brogardh, Christina
TI SOMATOSENSORY IMPAIRMENTS ARE COMMON AFTER STROKE BUT HAVE ONLY A SMALL IMPACT ON POST-STROKE SHOULDER PAIN
SO JOURNAL OF REHABILITATION MEDICINE
LA English
DT Article
DE shoulder pain; stroke; sensory thresholds
ID hemiplegic shoulder; double-blind; rehabilitation; multicenter; spasticity; complication; frequency; muscle; cohort; range
AB Objective: To investigate whether somatosensory impairments are more common in individuals with post-stroke shoulder pain than in those without post-stroke shoulder pain and healthy controls. Design: Descriptive analysis of a convenience sample. Participants: Forty-nine individuals with stroke, 24 with and 25 without post-stroke shoulder pain (median age 65 years), and 11 age- and sex-matched healthy controls. Methods: Perception and pain thresholds for cold, warm and heat (thermal thresholds), and pain thresholds for pressure and pin prick (mechanical thresholds) were assessed using quantitative sensory testing (QST). Passive range of motion, motor function, resistance to passive movements, light touch and proprioception were assessed in the upper extremities. Shoulder pain characteristics were recorded in the poststroke shoulder pain group. Results: There were no significant differences between the group with post-stroke shoulder pain and the group without post-stroke shoulder pain in any of the QST assessments, but more participants in the post-stroke shoulder pain group reported abnormal cold sensation in the affected side. Both stroke groups had generally higher thermal thresholds and more extreme low or high mechanical thresholds than the healthy controls. Conclusion: Somatosensory impairments are common among individuals with stroke compared with healthy controls. The non-significant differences in QST thresholds between the group with post-stroke shoulder pain and the group without post-stroke shoulder pain indicate that somatosensory impairments have only a small impact on post-stroke shoulder pain.
C1 [Lindgren, Ingrid; Ekstrand, Elisabeth; Lexell, Jan; Westergren, Hans; Brogardh, Christina] Lund Univ, Skane Univ Hosp, Dept Rehabil Med, SE-22100 Lund, Sweden.
   [Lindgren, Ingrid; Ekstrand, Elisabeth; Lexell, Jan; Westergren, Hans; Brogardh, Christina] Lund Univ, Dept Hlth Sci, SE-22100 Lund, Sweden.
RP Lindgren, I (通讯作者)，Lund Univ, Dept Hlth Sci, Box 157, SE-22100 Lund, Sweden.
EM ingrid.lindgren@med.lu.se
FU Skane County Council Research and Development Foundation; Swedish Stroke Association; Promobilia Foundation
CR Barkelius K, 1997, NORDISK FYSIOTERAPI, V1, P0
   Blennerhassett J, 2010, J PHYSIOTHER, V56, P195, DOI 10.1016/S1836-9553(10)70025-4
   Bohannon R, 1987, PHYS THER, V67, P206, DOI 10.1093/ptj/67.2.206
   Boivie J, 2003, EUR J PAIN, V7, P339, DOI 10.1016/S1090-3801(03)00046-6
   Carr J, 1985, PHYS THER, V65, P175, DOI 10.1093/ptj/65.2.175
   Dromerick A, 2008, ARCH PHYS MED REHAB, V89, P1589, DOI 10.1016/j.apmr.2007.10.051
   Fuglmeyer A, 1975, SCAND J REHABIL MED, V7, P13
   Gamble G, 2002, EUR J PAIN, V6, P467, DOI 10.1016/S1090-3801(02)00055-1
   Gilman S, 2002, J NEUROL NEUROSUR PS, V73, P473, DOI 10.1136/jnnp.73.5.473
   Hansen A, 2012, EUR J PAIN, V16, P1128, DOI 10.1002/j.1532-2149.2012.00123.x
   Hansson P, 2007, PAIN, V129, P256, DOI 10.1016/j.pain.2007.03.030
   Hoo J, 2013, AM J PHYS MED REHAB, V92, P1, DOI 10.1097/PHM.0b013e31827df862
   Huang Y, 2010, J REHABIL MED, V42, P21, DOI 10.2340/16501977-0488
   Hurtig I, 2001, CLIN J PAIN, V17, P316, DOI 10.1097/00002508-200112000-00005
   Kalichman L, 2011, AM J PHYS MED REHAB, V90, P768, DOI 10.1097/PHM.0b013e318214e976
   Klit H, 2011, PLOS ONE, V6, P0, DOI 10.1371/journal.pone.0027607
   Kuptniratsaikul V, 2009, AM J PHYS MED REHAB, V88, P92, DOI 10.1097/PHM.0b013e3181909d5f
   Langhorne P, 2000, STROKE, V31, P1223, DOI 10.1161/01.STR.31.6.1223
   Lewis C, 2010, MANUAL THER, V15, P451, DOI 10.1016/j.math.2010.03.006
   Lindgren I, 2007, STROKE, V38, P343, DOI 10.1161/01.STR.0000254598.16739.4e
   Lindgren I, 2012, PM&R, V4, P561, DOI 10.1016/j.pmrj.2012.04.007
   Marciniak C, 2012, AM J PHYS MED REHAB, V91, P1007, DOI 10.1097/PHM.0b013e31826ecb02
   Ratnasabapathy Y, 2003, CLIN REHABIL, V17, P304, DOI 10.1191/0269215503cr612oa
   Rolke R, 2006, EUR J PAIN, V10, P77, DOI 10.1016/j.ejpain.2005.02.003
   Roosink M, 2012, ARCH PHYS MED REHAB, V93, P1968, DOI 10.1016/j.apmr.2012.05.019
   Roosink M, 2012, NEUROREHABILITATION, V30, P153, DOI 10.3233/NRE-2012-0739
   Roosink M, 2011, J PAIN, V12, P476, DOI 10.1016/j.jpain.2010.10.009
   Suethanapornkul S, 2008, JOURNAL OF THE MEDICAL ASSOCIATION OF THAILAND, V91, P1885
   Wanklyn P, 1994, STROKE, V25, P1765, DOI 10.1161/01.STR.25.9.1765
   Yelnik A, 2007, J NEUROL NEUROSUR PS, V78, P845, DOI 10.1136/jnnp.2006.103341
   Zeilig G, 2013, PAIN, V154, P263, DOI 10.1016/j.pain.2012.10.026
NR 31
TC 9
Z9 10
U1 1
U2 12
PU FOUNDATION REHABILITATION INFORMATION
PI UPPSALA
PA TRADGARDSGATAN 14, UPPSALA, SE-753 09, SWEDEN
SN 1650-1977
EI 
J9 J REHABIL MED
PD APR 15
PY 2014
VL 46
IS 4
BP 307
EP 313
DI 10.2340/16501977-1274
PG 7
WC Rehabilitation; Sport Sciences
SC Rehabilitation; Sport Sciences
GA AE7CR
UT WOS:000334154800003
PM 24419000
ER

PT J
AU Darling, WG
   Morecraft, RJ
   Rotella, DL
   Pizzimenti, MA
   Ge, Jizhi
   Stilwell-morecraft, KS
   Zhang, Hongyu
   Soliman, Hesham
   Seecharan, Dave
   Edwards, Ian
   Mcneal, David
   Nudo, RJ
   Cheney, Paul
AF Darling, Warren
   Morecraft, Robert
   Rotella, Diane
   Pizzimenti, Marc
   Ge, Jizhi
   Stilwell-morecraft, Kimberly
   Zhang, Hongyu
   Soliman, Hesham
   Seecharan, Dave
   Edwards, Ian
   Mcneal, David
   Nudo, Randolph
   Cheney, Paul
TI Recovery of precision grasping after motor cortex lesion does not require forced use of the impaired hand in macaca mulatta
SO EXPERIMENTAL BRAIN RESEARCH
LA English
DT Article
DE Finger; Grip; Dexterity
ID induced movement therapy; cortical connection; dexterous movement; nonhuman-primate; clinical-trial; rhesus-monkey; stroke; injury; cytoarchitecture; reorganization
AB We investigated recovery of precision grasping of small objects between the index finger and thumb of the impaired hand without forced use after surgically placed lesions to the hand/arm areas of M1 and M1 + lateral premotor cortex in two monkeys. The unilateral lesions were contralateral to the monkey's preferred hand, which was established in prelesion testing as the hand used most often to acquire raisins in a foraging board (FB) task in which the monkey was free to use either hand to acquire treats. The lesions initially produced a clear paresis of the contralesional hand and use of only the ipsilesional hand to acquire raisins in the FB task. However, beginning about 3 weeks after the lesion both monkeys spontaneously began using the impaired contralesional hand in the FB task and increased use of that hand over the next few tests. Moreover, the monkeys clearly used precision grasp to acquire the raisins in a similar manner to prelesion performances, although grasp durations were longer. Although the monkeys used the contralesional hand more often than the ipsilesional hand in some postlesion testing sessions, they did not recover to use the hand as often as in prelesion testing when the preferred hand was used almost exclusively. These findings suggest that recovery of fine hand/digit motor function after localized damage to the lateral frontal motor areas in rhesus monkeys does not require forced use of the impaired hand.
C1 [Darling, Warren G.; Rotella, Diane L.; Pizzimenti, Marc A.] Univ Iowa, Dept Hlth & Human Physiol, Iowa City, IA 52242 USA.
   [Morecraft, Robert J.; Ge, Jizhi; Stilwell-Morecraft, Kimberly S.] Univ S Dakota, Sch Med, Div Basic Biomed Sci, Vermillion, SD 57069 USA.
   [Pizzimenti, Marc A.] Univ Iowa, Dept Anat & Cell Biol, Iowa City, IA USA.
   [Zhang, Hongyu; Edwards, Ian; Nudo, Randolph J.; Cheney, Paul] Univ Kansas, Med Ctr, Dept Mol & Integrat Physiol, Kansas City, KS 66103 USA.
   [Soliman, Hesham; Seecharan, Dave] Univ Kansas, Med Ctr, Dept Neurosurg, Kansas City, KS 66103 USA.
   [McNeal, David; Nudo, Randolph J.] Univ Kansas, Med Ctr, Landon Ctr Aging, Kansas City, KS 66103 USA.
RP Darling, WG (通讯作者)，Univ Iowa, Dept Hlth & Human Physiol, Iowa City, IA 52242 USA.
EM warren-darling@uiowa.edu
FU U.S. National Institutes of Health [NS064054, NS046367, NS30853]; NATIONAL INSTITUTE OF NEUROLOGICAL DISORDERS AND STROKE [R01NS030853, R01NS046367, R37NS030853, R01NS064054, R56NS046367] Funding Source: NIH RePORTER
CR Alstermark B, 2011, J NEUROPHYSIOL, V106, P122, DOI 10.1152/jn.00089.2011
   Bradnam L, 2013, FRONT HUM NEUROSCI, V7, P0, DOI 10.3389/fnhum.2013.00184
   Cheney P, 2000, PROG BRAIN RES, V128, P135
   Darling W, 2011, J INTEGR NEUROSCI, V10, P353, DOI 10.1142/S0219635211002737
   Darling W, 2011, EXP NEUROL, V231, P56, DOI 10.1016/j.expneurol.2011.05.015
   Darling W, 2010, EXP BRAIN RES, V202, P529, DOI 10.1007/s00221-010-2157-y
   Darling W, 2009, EXP NEUROL, V220, P90, DOI 10.1016/j.expneurol.2009.07.034
   Frost S, 2003, J NEUROPHYSIOL, V89, P3205, DOI 10.1152/jn.01143.2002
   Glees P, 1950, J NEUROPHYSIOL, V13, P137, DOI 10.1152/jn.1950.13.2.137
   Graham BT, 1913, J PHYSL, V46, P0
   Higo N, 2014, NEUROSCI RES, V78, P9, DOI 10.1016/j.neures.2013.09.008
   Kinoshita M, 2012, NATURE, V487, P235, DOI 10.1038/nature11206
   Lemon R, 1998, NOVART FDN SYMP, V218, P202
   Lemon R, 2008, ANNU REV NEUROSCI, V31, P195, DOI 10.1146/annurev.neuro.31.060407.125547
   Leyton A, 1917, Q J EXP PHYSIOL, V11, P135, DOI 10.1113/expphysiol.1917.sp000240
   Mcneal D, 2010, J COMP NEUROL, V518, P586, DOI 10.1002/cne.22218
   Moore T, 2012, NEUROBIOL AGING, V33, P0, DOI 10.1016/j.neurobiolaging.2011.02.005
   Morecraft R, 2012, BRAIN RES BULL, V87, P457, DOI 10.1016/j.brainresbull.2011.12.005
   Morecraft R, 2004, J COMP NEUROL, V469, P37, DOI 10.1002/cne.10980
   Morecraft R, 1992, J COMP NEUROL, V323, P341, DOI 10.1002/cne.903230304
   Morris DM, 2001, TOP STROKE REHABIL, V8, P16
   Murata Y, 2008, J NEUROPHYSIOL, V99, P773, DOI 10.1152/jn.01001.2007
   Nudo R, 1996, J NEUROPHYSIOL, V75, P2144, DOI 10.1152/jn.1996.75.5.2144
   Nudo R, 1996, SCIENCE, V272, P1791, DOI 10.1126/science.272.5269.1791
   Passingham R, 1983, BRAIN, V106, P675, DOI 10.1093/brain/106.3.675
   Pizzimenti M, 2007, J NEUROPHYSIOL, V98, P1015, DOI 10.1152/jn.00354.2007
   Rathelot J, 2009, P NATL ACAD SCI USA, V106, P918, DOI 10.1073/pnas.0808362106
   Sasaki S, 2004, J NEUROPHYSIOL, V92, P3142, DOI 10.1152/jn.00342.2004
   Schmahmann J, 2006, FIBER PATHWAYS BRAIN, V0, P0
   Smania N, 2012, NEUROREHAB NEURAL RE, V26, P1035, DOI 10.1177/1545968312446003
   Taub E, 2006, EURA MEDICOPHYS, V42, P241
   Taub E, 1993, ARCH PHYS MED REHAB, V74, P347
   Taub E, 1994, J EXP ANAL BEHAV, V61, P281, DOI 10.1901/jeab.1994.61-281
   Treger I, 2012, TOP STROKE REHABIL, V19, P287, DOI 10.1310/tsr1904-287
   Wolf S, 2006, JAMA-J AM MED ASSOC, V296, P2095, DOI 10.1001/jama.296.17.2095
NR 35
TC 7
Z9 8
U1 0
U2 6
PU SPRINGER
PI NEW YORK
PA 233 SPRING ST, NEW YORK, NY 10013 USA
SN 0014-4819
EI 
J9 EXP BRAIN RES
PD DEC 15
PY 2014
VL 232
IS 12
BP 3929
EP 3938
DI 10.1007/s00221-014-4068-9
PG 10
WC Neurosciences
SC Neurosciences & Neurology
GA AU1UZ
UT WOS:000345406800021
PM 25163672
ER

PT J
AU Cheng, MY
   Wang, EH
   Woodson, WJ
   Wang, Stephanie
   Sun, Guohua
   Lee, AG
   Arac, Ahmet
   Fenno, LE
   Deisseroth, Karl
   Steinberg, GK
AF Cheng, Michelle
   Wang, Eric
   Woodson, Wyatt
   Wang, Stephanie
   Sun, Guohua
   Lee, Alex
   Arac, Ahmet
   Fenno, Lief
   Deisseroth, Karl
   Steinberg, Gary
TI Optogenetic neuronal stimulation promotes functional recovery after stroke
SO PROCEEDINGS OF THE NATIONAL ACADEMY OF SCIENCES OF THE UNITED STATES OF AMERICA
LA English
DT Article
DE stroke recovery; channelrhodopsin
ID motor function; somatosensory cortex; neurotrophic factor; cortical plasticity; brain-stimulation; gene-therapy; mice; activation; hemisphere; ischemia
AB Clinical and research efforts have focused on promoting functional recovery after stroke. Brain stimulation strategies are particularly promising because they allow direct manipulation of the target area's excitability. However, elucidating the cell type and mechanisms mediating recovery has been difficult because existing stimulation techniques nonspecifically target all cell types near the stimulated site. To circumvent these barriers, we used optogenetics to selectively activate neurons that express channelrhodopsin 2 and demonstrated that selective neuronal stimulations in the ipsilesional primary motor cortex (iM1) can promote functional recovery. Stroke mice that received repeated neuronal stimulations exhibited significant improvement in cerebral blood flow and the neurovascular coupling response, as well as increased expression of activity-dependent neurotrophins in the contralesional cortex, including brain-derived neurotrophic factor, nerve growth factor, and neurotrophin 3. Western analysis also indicated that stimulated mice exhibited a significant increase in the expression of a plasticity marker growth-associated protein 43. Moreover, iM1 neuronal stimulations promoted functional recovery, as stimulated stroke mice showed faster weight gain and performed significantly better in sensory-motor behavior tests. Interestingly, stimulations in normal nonstroke mice did not alter motor behavior or neurotrophin expression, suggesting that the prorecovery effect of selective neuronal stimulations is dependent on the poststroke environment. These results demonstrate that stimulation of neurons in the stroke hemisphere is sufficient to promote recovery.
C1 [Cheng, Michelle Y.; Wang, Eric H.; Woodson, Wyatt J.; Wang, Stephanie; Sun, Guohua; Arac, Ahmet; Steinberg, Gary K.] Stanford Univ, Sch Med, Dept Neurosurg, Stanford, CA 94305 USA.
   [Woodson, Wyatt J.; Fenno, Lief E.; Deisseroth, Karl] Stanford Univ, Sch Med, Dept Bioengn, Stanford, CA 94305 USA.
   [Lee, Alex G.; Deisseroth, Karl] Stanford Univ, Sch Med, Dept Psychiat & Behav Sci, Stanford, CA 94305 USA.
   [Fenno, Lief E.] Stanford Univ, Sch Med, Neurosci PhD Program, Stanford, CA 94305 USA.
   [Deisseroth, Karl] Stanford Univ, Sch Med, Cracking Neural Code CNC Program, Stanford, CA 94305 USA.
   [Deisseroth, Karl] Stanford Univ, Sch Med, Howard Hughes Med Inst, Stanford, CA 94305 USA.
   [Cheng, Michelle Y.; Wang, Eric H.; Woodson, Wyatt J.; Wang, Stephanie; Sun, Guohua; Arac, Ahmet; Steinberg, Gary K.] Stanford Univ, Sch Med, Stanford Stroke Ctr, Stanford, CA 94305 USA.
RP Cheng, MY (通讯作者)，Stanford Univ, Sch Med, Dept Neurosurg, Stanford, CA 94305 USA.
EM mycheng@stanford.edu; gsteinberg@stanford.edu
FU National Institutes of Health National Institute of Neurological Disorders and Stroke [1R21NS082894]; NATIONAL INSTITUTE OF MENTAL HEALTH [T32MH020016] Funding Source: NIH RePORTER; NATIONAL INSTITUTE OF NEUROLOGICAL DISORDERS AND STROKE [R21NS082894] Funding Source: NIH RePORTER
CR Anenberg E, 2014, J NEUROSCI, V34, P1094, DOI 10.1523/JNEUROSCI.1442-13.2014
   Aravanis A, 2007, J NEURAL ENG, V4, P0, DOI 10.1088/1741-2560/4/3/S02
   Bashir S, 2010, PM&R, V2, P0, DOI 10.1016/j.pmrj.2010.10.015
   Blomstedt P, 2006, STEREOT FUNCT NEUROS, V84, P72, DOI 10.1159/000094035
   Brown J, 2006, NEUROSURGERY, V58, P464, DOI 10.1227/01.NEU.0000197100.63931.04
   Calautti C, 2010, J NEUROL NEUROSUR PS, V81, P788, DOI 10.1136/jnnp.2009.190512
   Carmichael S, 2005, EXP NEUROL, V193, P291, DOI 10.1016/j.expneurol.2005.01.004
   Carmichael S, 2003, NEUROSCIENTIST, V9, P64, DOI 10.1177/1073858402239592
   Chen S, 2012, J NEUROSCI, V32, P13510, DOI 10.1523/JNEUROSCI.1439-12.2012
   Fenno L, 2011, ANNU REV NEUROSCI, V34, P389, DOI 10.1146/annurev-neuro-061010-113817
   Fisher R, 2012, ANN NEUROL, V71, P157, DOI 10.1002/ana.22621
   Floel A, 2010, NEUROBIOL DIS, V37, P243, DOI 10.1016/j.nbd.2009.05.027
   Fregni F, 2007, NAT CLIN PRACT NEURO, V3, P383, DOI 10.1038/ncpneuro0530
   Fritsch B, 2010, NEURON, V66, P198, DOI 10.1016/j.neuron.2010.03.035
   Gerits A, 2012, CURR BIOL, V22, P1722, DOI 10.1016/j.cub.2012.07.023
   Girouard H, 2006, J APPL PHYSIOL, V100, P328, DOI 10.1152/japplphysiol.00966.2005
   Gradinaru V, 2007, J NEUROSCI, V27, P14231, DOI 10.1523/JNEUROSCI.3578-07.2007
   Gradinaru V, 2009, SCIENCE, V324, P354, DOI 10.1126/science.1167093
   Hattox A, 2007, J NEUROPHYSIOL, V98, P3330, DOI 10.1152/jn.00397.2007
   Iwai M, 2010, STROKE, V41, P1032, DOI 10.1161/STROKEAHA.109.570325
   Kalanithi P, 2012, INT REV NEUROBIOL, V107, P185, DOI 10.1016/B978-0-12-404706-8.00010-3
   Kaplitt M, 2007, LANCET, V369, P2097, DOI 10.1016/S0140-6736(07)60982-9
   Lauritzen M, 2011, J CEREBR BLOOD F MET, V31, P17, DOI 10.1038/jcbfm.2010.191
   Li N, 2011, P NATL ACAD SCI USA, V108, P8838, DOI 10.1073/pnas.1100815108
   Lim D, 2012, FRONT NEURAL CIRCUIT, V6, P0, DOI 10.3389/fncir.2012.00011
   Liu Z, 2008, STROKE, V39, P2571, DOI 10.1161/STROKEAHA.107.511659
   Mandat T, 2006, ACTA NEUROCHIR, V148, P895, DOI 10.1007/s00701-006-0795-4
   Mandel R, 2004, CURR OPIN MOL THER, V6, P482
   Markus A, 2002, CURR OPIN NEUROBIOL, V12, P523, DOI 10.1016/S0959-4388(02)00372-0
   Mattson M, 2008, ANN NY ACAD SCI, V1144, P97, DOI 10.1196/annals.1418.005
   Molyneaux B, 2007, NAT REV NEUROSCI, V8, P427, DOI 10.1038/nrn2151
   Murphy T, 2009, NAT REV NEUROSCI, V10, P861, DOI 10.1038/nrn2735
   Nudo R, 2007, STROKE, V38, P840, DOI 10.1161/01.STR.0000247943.12887.d2
   Nygren J, 2005, J CEREBR BLOOD F MET, V25, P1625, DOI 10.1038/sj.jcbfm.9600157
   Paquette C, 2011, J CEREBR BLOOD F MET, V31, P2086, DOI 10.1038/jcbfm.2011.72
   Paxinos AF, 2004, MOUSE BRAIN STEREOTA, V0, P0
   Pham L, 2012, GLIA, V60, P875, DOI 10.1002/glia.22320
   Rainov N, 2000, HUM GENE THER, V11, P2389, DOI 10.1089/104303400750038499
   Schabitz W, 2004, STROKE, V35, P992, DOI 10.1161/01.STR.0000119754.85848.0D
   Schinder A, 2000, TRENDS NEUROSCI, V23, P639, DOI 10.1016/S0166-2236(00)01672-6
   Sharma N, 2012, DEV PSYCHOBIOL, V54, P254, DOI 10.1002/dev.20508
   Silasi G, 2013, FRONT NEURAL CIRCUIT, V7, P0, DOI 10.3389/fncir.2013.00123
   Takatsuru Y, 2014, NEUROSCI RES, V78, P38, DOI 10.1016/j.neures.2013.07.004
   Takatsuru Y, 2013, NEUROSCI LETT, V543, P168, DOI 10.1016/j.neulet.2013.03.049
   Takatsuru Y, 2013, J NEUROSCI, V33, P4683, DOI 10.1523/JNEUROSCI.2657-12.2013
   Takatsuru Y, 2009, J NEUROSCI, V29, P10081, DOI 10.1523/JNEUROSCI.1638-09.2009
   Takeuchi N, 2012, STROKE RES TREAT, V2012, P0, DOI 10.1155/2012/584727
   Van MM, 2011, J CEREBR BLOOD F MET, V31, P1583, DOI 10.1038/jcbfm.2011.61
   Ward N, 2005, POSTGRAD MED J, V81, P510, DOI 10.1136/pgmj.2004.030809
   Zhao Y, 2010, NEUROTHERAPEUTICS, V7, P439, DOI 10.1016/j.nurt.2010.07.004
   Zhu W, 2011, DRUG DELIV, V18, P338, DOI 10.3109/10717544.2011.557785
NR 51
TC 111
Z9 115
U1 6
U2 46
PU NATL ACAD SCIENCES
PI WASHINGTON
PA 2101 CONSTITUTION AVE NW, WASHINGTON, DC 20418 USA
SN 0027-8424
EI 
J9 P NATL ACAD SCI USA
PD SEP 2
PY 2014
VL 111
IS 35
BP 12913
EP 12918
DI 10.1073/pnas.1404109111
PG 6
WC Multidisciplinary Sciences
SC Science & Technology - Other Topics
GA AO3LN
UT WOS:000341230800084
PM 25136109
ER

PT J
AU Avanzino, Laura
   Raffo, Alessia
   Pelosin, Elisa
   Ogliastro, Carla
   Marchese, Roberta
   Ruggeri, Piero
   Abbruzzese, Giovanni
AF Avanzino, Laura
   Raffo, Alessia
   Pelosin, Elisa
   Ogliastro, Carla
   Marchese, Roberta
   Ruggeri, Piero
   Abbruzzese, Giovanni
TI Training based on mirror visual feedback influences transcallosal communication
SO EUROPEAN JOURNAL OF NEUROSCIENCE
LA English
DT Article
DE interhemispheric inhibition; mirror visual feedback; training; transcranial magnetic stimulation
ID ipsilateral motor cortex; interhemispheric inhibition; finger movement; excitability; rehabilitation; plasticity; stroke; output; tm; stimulation
AB Mirror visual feedback (MVF) therapy has been demonstrated to be successful in neurorehabilitation, probably inducing neuroplasticity changes in the primary motor cortex (M1). However, it is not known whether MVF training influences the hemispheric balance between the M1s. This topic is of extreme relevance when MVF training is applied to stroke rehabilitation, as the competitive interaction between the two hemispheres induces abnormal interhemispheric inhibition (IHI) that weakens motor function in stroke patients. In the present study, we evaluated, in a group of healthy subjects, the effect of motor training and MVF training on the excitability of the two M1s and the IHI between M1s. The IHI from the 'active' M1 to the opposite M1 (where 'active' means the M1 contralateral to the moving hand in the motor training and the M1 of the seen hand in the MVF training) increased, after training, in both the experimental conditions. Only after motor training did we observe an increase in the excitability of the active M1. Our findings show that training based on MVF may influence the excitability of the transcallosal pathway and support its use in disorders where abnormal IHI is a potential target, such as stroke, where an imbalance between the affected and unaffected M1s has been documented.
C1 [Avanzino, Laura; Ruggeri, Piero] Univ Genoa, Sect Human Physiol, Dept Expt Med, Genoa, Italy.
   [Avanzino, Laura; Ruggeri, Piero] Univ Genoa, Ctr Polifunz Sci Motorie, Genoa, Italy.
   [Raffo, Alessia; Pelosin, Elisa; Ogliastro, Carla; Marchese, Roberta; Abbruzzese, Giovanni] Univ Genoa, Dept Neurosci Rehabil Ophthalmol Genet & Maternal, Genoa, Italy.
RP Avanzino, L (通讯作者)，Univ Genoa, Sect Human Physiol, Dept Expt Med, Genoa, Italy.
EM lavanzino76@gmail.com
FU University of Genoa
CR Avanzino L, 2007, J PHYSIOL-LONDON, V583, P99, DOI 10.1113/jphysiol.2007.134510
   Avanzino L, 2008, EUR J NEUROSCI, V27, P1285, DOI 10.1111/j.1460-9568.2008.06086.x
   Avanzino L, 2014, CEREB CORTEX, V24, P2807, DOI 10.1093/cercor/bht139
   Avanzino L, 2011, J NEUROSCI, V31, P3423, DOI 10.1523/JNEUROSCI.4893-10.2011
   Avanzino L, 2009, NEUROSCI LETT, V466, P11, DOI 10.1016/j.neulet.2009.09.036
   Avanzino L, 2009, J NEUROPHYSIOL, V101, P1690, DOI 10.1152/jn.90428.2008
   Bonzano L, 2008, J NEUROSCI, V28, P3227, DOI 10.1523/JNEUROSCI.4076-07.2008
   Boroojerdi B, 1998, ELECTROMYOGR MOTOR C, V109, P230, DOI 10.1016/S0924-980X(98)00013-7
   Cox BC, 2012, TREMOR OTHER HYPERKINET MOV (N Y), V2, P0, DOI 10.7916/D8VQ31DZ
   Devanne H, 1997, EXP BRAIN RES, V114, P329, DOI 10.1007/PL00005641
   Duque J, 2007, J COGNITIVE NEUROSCI, V19, P204, DOI 10.1162/jocn.2007.19.2.204
   Ferbert A, 1992, J PHYSIOL-LONDON, V453, P525, DOI 10.1113/jphysiol.1992.sp019243
   Giovannelli F, 2009, J PHYSIOL-LONDON, V587, P5393, DOI 10.1113/jphysiol.2009.175885
   Gueugneau N, 2013, PLOS ONE, V8, P0, DOI 10.1371/journal.pone.0056973
   Gueugneau N, 2009, NEUROREHAB NEURAL RE, V23, P237, DOI 10.1177/1545968308321775
   Homberg V, 2013, HANDB CLIN NEUROL, V110, P161, DOI 10.1016/B978-0-444-52901-5.00014-9
   Hubers A, 2008, EUR J NEUROSCI, V28, P364, DOI 10.1111/j.1460-9568.2008.06335.x
   Hummel F, 2006, LANCET NEUROL, V5, P708, DOI 10.1016/S1474-4422(06)70525-7
   Kosslyn S, 1983, J EXP PSYCHOL GEN, V112, P278, DOI 10.1037/0096-3445.112.2.278
   Kuhtz-buschbeck J, 2003, EUR J NEUROSCI, V18, P3375, DOI 10.1111/j.1460-9568.2003.03066.x
   Lappchen C, 2012, J NEUROPHYSIOL, V108, P2857, DOI 10.1152/jn.00321.2012
   Langhorne P, 2011, LANCET, V377, P1693, DOI 10.1016/S0140-6736(11)60325-5
   Lepage J, 2012, PLOS ONE, V7, P0, DOI 10.1371/journal.pone.0038754
   Li J, 2007, MOVEMENT DISORD, V22, P813, DOI 10.1002/mds.21386
   Lotze M, 2003, BRAIN, V126, P866, DOI 10.1093/brain/awg079
   Moller C, 2009, CLIN NEUROPHYSIOL, V120, P1003, DOI 10.1016/j.clinph.2009.03.001
   Murase N, 2004, ANN NEUROL, V55, P400, DOI 10.1002/ana.10848
   Nelson A, 2010, NEUROLOGY, V75, P441, DOI 10.1212/WNL.0b013e3181ebdda0
   Ni Z, 2009, CEREB CORTEX, V19, P1654, DOI 10.1093/cercor/bhn201
   Nojima I, 2012, J NEUROSCI, V32, P1293, DOI 10.1523/JNEUROSCI.5364-11.2012
   Oldfield R, 1971, NEUROPSYCHOLOGIA, V9, P97, DOI 10.1016/0028-3932(71)90067-4
   Ramachandran V, 2009, BRAIN, V132, P1693, DOI 10.1093/brain/awp135
   Ridding M, 1997, ELECTROMYOGR MOTOR C, V105, P340, DOI 10.1016/S0924-980X(97)00041-6
   Roosink M, 2010, BEHAV BRAIN RES, V213, P35, DOI 10.1016/j.bbr.2010.04.027
   Rosenkranz K, 2007, J NEUROSCI, V27, P12058, DOI 10.1523/JNEUROSCI.2663-07.2007
   Rosenkranz K, 2007, J NEUROSCI, V27, P5200, DOI 10.1523/JNEUROSCI.0836-07.2007
   Rothgangel A, 2011, INT J REHABIL RES, V34, P1, DOI 10.1097/MRR.0b013e3283441e98
   Shiri S, 2012, TOP STROKE REHABIL, V19, P277, DOI 10.1310/tsr1904-277
   Sitburana O, 2009, PARKINSONISM RELAT D, V15, P758, DOI 10.1016/j.parkreldis.2009.05.003
   Takeuchi N, 2012, NEURAL PLAST, V2012, P0, DOI 10.1155/2012/823285
   Thickbroom G, 1998, EXP BRAIN RES, V121, P59, DOI 10.1007/s002210050437
   Touzalin-chretien P, 2010, CEREB CORTEX, V20, P2007, DOI 10.1093/cercor/bhp271
   Trompetto C, 2004, EXP BRAIN RES, V158, P133, DOI 10.1007/s00221-004-1881-6
   Wahl M, 2011, HUM BRAIN MAPP, V32, P846, DOI 10.1002/hbm.21071
NR 44
TC 21
Z9 23
U1 1
U2 27
PU WILEY-BLACKWELL
PI HOBOKEN
PA 111 RIVER ST, HOBOKEN 07030-5774, NJ USA
SN 0953-816X
EI 
J9 EUR J NEUROSCI
PD AUG 15
PY 2014
VL 40
IS 3
BP 2581
EP 2588
DI 10.1111/ejn.12615
PG 8
WC Neurosciences
SC Neurosciences & Neurology
GA AN3QF
UT WOS:000340502500013
PM 24819225
ER

PT J
AU Loh, KP
   Ng, Gandi
   Yu, CY
   Fhu, CK
   Yu, Dejie
   Vennekens, Rudi
   Nilius, Bernd
   Soong, TW
   Liao, Ping
AF Loh, Kok
   Ng, Gandi
   Yu, Chye
   Fhu, Chee
   Yu, Dejie
   Vennekens, Rudi
   Nilius, Bernd
   Soong, Tuck
   Liao, Ping
TI TRPM4 inhibition promotes angiogenesis after ischemic stroke
SO PFLUGERS ARCHIV-EUROPEAN JOURNAL OF PHYSIOLOGY
LA English
DT Article
DE TRPM4 channel; Ischemic stroke; Angiogenesis; Capillary integrity
ID cation channel trpm4; spinal-cord-injury; cerebral-ischemia; dendritic cell; mast-cell; activation; hemorrhage; brain; edema; contribute
AB Transient receptor potential melastatin 4 (TRPM4) is a voltage-dependent, nonselective cation channel. Under pathological conditions, sustained activation of TRPM4 leads to oncotic cell death. Here, we report the upregulation of TRPM4 in vascular endothelium following hypoxia/ischemia in vitro and in vivo. In human umbilical vein endothelial cells, TRPM4 expression was increased at both the mRNA and protein levels following oxygen-glucose deprivation. Blocking TRPM4 with 9-phenanthrol greatly enhanced tube formation on Matrigel. In a rat permanent middle cerebral artery occlusion model, TRPM4 was upregulated in the vascular endothelium within the penumbra region after stroke. TRPM4 expression peaked 1 day post-occlusion and gradually decreased. In vivo siRNA-mediated TRPM4 silencing enhanced angiogenesis and improved capillary integrity. A twofold reduction in infarct volume and a substantial recovery of motor function were observed in animals receiving the siRNA treatment. Interestingly, the protective effect of TRPM4 suppression disappeared 5 days after stroke induction, indicating that TRPM4 upregulation is critical for cerebral damage during the acute phase of stroke. TRPM4 could be a potential therapeutic target for ischemic stroke.
C1 [Loh, Kok Poh; Ng, Gandi; Yu, Chye Yun; Fhu, Chee Kong; Liao, Ping] Natl Neurosci Inst, Calcium Signaling Lab, Singapore 308433, Singapore.
   [Yu, Dejie; Soong, Tuck Wah] Natl Univ Singapore, Dept Physiol, Yong Loo Lin Sch Med, Singapore 117597, Singapore.
   [Vennekens, Rudi; Nilius, Bernd] Katholieke Univ Leuven, Dept Cellular & Mol Med, Lab Ion Channel Res, Louvain, Belgium.
RP Liao, P (通讯作者)，Natl Neurosci Inst, Calcium Signaling Lab, 11 Jalan Tan Tock Seng, Singapore 308433, Singapore.
EM tuck_wah_soong@nuhs.edu.sg; ping_liao@nni.com.sg
FU Singapore Ministry of Health's National Medical Research Council [NMRC/1128/2007, NMRC/1283/2011]
CR Astrup J, 1981, STROKE, V12, P723, DOI 10.1161/01.STR.12.6.723
   Barbet G, 2008, NAT IMMUNOL, V9, P1148, DOI 10.1038/ni.1648
   Becerra A, 2011, CARDIOVASC RES, V91, P677, DOI 10.1093/cvr/cvr135
   Chamorro A, 2012, NAT REV NEUROL, V8, P401, DOI 10.1038/nrneurol.2012.98
   De MS, 2012, STROKE, V43, P599, DOI 10.1161/STROKEAHA.111.628867
   Earley S, 2004, CIRC RES, V95, P922, DOI 10.1161/01.RES.0000147311.54833.03
   Gerzanich V, 2009, NAT MED, V15, P185, DOI 10.1038/nm.1899
   Grand T, 2008, BRIT J PHARMACOL, V153, P1697, DOI 10.1038/bjp.2008.38
   Guinamard R, 2006, HYPERTENSION, V48, P587, DOI 10.1161/01.HYP.0000237864.65019.a5
   Kahle K, 2009, PHYSIOLOGY, V24, P257, DOI 10.1152/physiol.00015.2009
   Kostulas N, 2002, STROKE, V33, P1129, DOI 10.1161/hs0402.105379
   Launay P, 2004, SCIENCE, V306, P1374, DOI 10.1126/science.1098845
   Liu H, 2010, CIRC-CARDIOVASC GENE, V3, P374, DOI 10.1161/CIRCGENETICS.109.930867
   Mathar I, 2010, J CLIN INVEST, V120, P3267, DOI 10.1172/JCI41348
   Nilius B, 2003, J BIOL CHEM, V278, P30813, DOI 10.1074/jbc.M305127200
   Nilius B, 2007, PHYSIOL REV, V87, P165, DOI 10.1152/physrev.00021.2006
   Reading S, 2007, STROKE, V38, P2322, DOI 10.1161/STROKEAHA.107.483404
   Rossi D, 2007, NAT NEUROSCI, V10, P1377, DOI 10.1038/nn2004
   Schattling B, 2012, NAT MED, V18, P1805, DOI 10.1038/nm.3015
   Shimizu T, 2009, CELL CALCIUM, V45, P226, DOI 10.1016/j.ceca.2008.10.005
   Simard J, 2007, J CLIN INVEST, V117, P2105, DOI 10.1172/JCI32041
   Simard J, 2007, BBA-MOL BASIS DIS, V1772, P947, DOI 10.1016/j.bbadis.2007.03.004
   Simard J, 2010, J NEUROSURG, V113, P622, DOI 10.3171/2009.11.JNS081052
   Simard J, 2009, J CEREBR BLOOD F MET, V29, P317, DOI 10.1038/jcbfm.2008.120
   Simard J, 2006, NAT MED, V12, P433, DOI 10.1038/nm1390
   Strbian D, 2006, J CEREBR BLOOD F MET, V26, P605, DOI 10.1038/sj.jcbfm.9600228
   Strbian D, 2009, ANN MED, V41, P438, DOI 10.1080/07853890902887303
   Vennekens R, 2007, V179, V0, P269
   Vennekens R, 2007, NAT IMMUNOL, V8, P312, DOI 10.1038/ni1441
   Yilmaz A, 2010, CLIN SCI, V118, P147, DOI 10.1042/CS20090154
   Zhao H, 2005, J NEUROSCI, V25, P9794, DOI 10.1523/JNEUROSCI.3163-05.2005
NR 31
TC 47
Z9 48
U1 0
U2 10
PU SPRINGER
PI NEW YORK
PA 233 SPRING ST, NEW YORK, NY 10013 USA
SN 0031-6768
EI 
J9 PFLUG ARCH EUR J PHY
PD MAR 15
PY 2014
VL 466
IS 3
BP 563
EP 576
DI 10.1007/s00424-013-1347-4
PG 14
WC Physiology
SC Physiology
GA AB3VX
UT WOS:000331719400019
PM 24043570
ER

PT J
AU Thrane, Gyrd
   Friborg, Oddgeir
   Anke, Audny
   Indredayik, Bent
AF Thrane, Gyrd
   Friborg, Oddgeir
   Anke, Audny
   Indredayik, Bent
TI A META-ANALYSIS OF CONSTRAINT-INDUCED MOVEMENT THERAPY AFTER STROKE
SO JOURNAL OF REHABILITATION MEDICINE
LA English
DT Review
DE constraint-induced movement therapy; adult; cerebral stroke; meta-analysis; ICF
ID upper extremity function; randomized controlled-trial; excite trial; conventional therapy; trunk restraint; subacute stroke; motor control; forced use; arm; rehabilitation
AB Objective: To evaluate the effect of constraint-induced movement therapy in adult stroke patients and to examine the impact of time since stroke and various treatment modalities. Data sources: PubMed, EMBASE, Cochrane and PEDro trial registers were searched for clinical trials published before November 2012. Study selection: Randomized or quasi-randomized controlled trials of constraint-induced movement therapy lasting 2-7 h/day for 8-28 days were included. Data extraction: Measurements were classified into the following categories: arm motor function, arm motor activity, activities of daily living, and participation. A pooled standardized mean difference (SMD) was calculated for each category. Moderators were: trial quality, behavioural techniques, amount of training, time since stroke, shaping, and the nature of the control group. Data synthesis: Of 3,842 records initially screened 23 trials were included. A small post-treatment effect was found on arm motor function (SMD 0.28, 95% confidence interval (CI) 0.11-0.44). Meanwhile, a moderate effect on arm motor activity was found post-treatment (SMD 0.51, 95% CI 0.30-0.73) and at 3-6 months follow-up (SMD 0.41, 95% CI 0.08-0.74). Conclusion: Constraint-induced movement therapy can improve arm motor function and improve arm motor activities and may have a lasting effect on arm motor activity.
C1 [Thrane, Gyrd] Univ Tromso, Dept Hlth & Care Sci, NO-9037 Tromso, Norway.
   [Thrane, Gyrd; Anke, Audny] Univ Hosp North Norway, Dept Rehabil, Tromso, Norway.
   [Friborg, Oddgeir] Univ Tromso, Dept Psychol, NO-9037 Tromso, Norway.
   [Anke, Audny] Univ Tromso, Fac Hlth Sci, Dept Clin Med, NO-9037 Tromso, Norway.
   [Indredayik, Bent] Norwegian Univ Sci & Technol, Fac Med, Dept Neurosci, N-7034 Trondheim, Norway.
   [Indredayik, Bent] Univ Trondheim Hosp, St Olavs Hosp, Stroke Unit, Trondheim, Norway.
RP Thrane, G (通讯作者)，Univ Tromso, Fac Hlth Sci, Dept Hlth & Care Sci, NO-9037 Tromso, Norway.
EM gyrd.thrane@uit.no
FU Northern Norway Regional Health Authority, Heise Nord RHF [3228]
CR Alberts J, 2004, NEUROREHAB NEURAL RE, V18, P250, DOI 10.1177/1545968304271370
   Boake C, 2007, NEUROREHAB NEURAL RE, V21, P14, DOI 10.1177/1545968306291858
   Bonaiuti D, 2007, EURA MEDICOPHYS, V43, P139
   Borenstein M, 2009, INTRO METAANALYSIS, V0, P0
   Corbetta D, 2010, EUR J PHYS REHAB MED, V46, P537
   Dahl A, 2008, CLIN REHABIL, V22, P436, DOI 10.1177/0269215507084581
   Dromerick A, 2009, NEUROLOGY, V73, P195, DOI 10.1212/WNL.0b013e3181ab2b27
   Dromerick A, 2006, J REHABIL RES DEV, V43, P401, DOI 10.1682/JRRD.2005.04.0075
   Dromerick A, 2000, STROKE, V31, P2984, DOI 10.1161/01.STR.31.12.2984
   Gauthier L, 2008, STROKE, V39, P1520, DOI 10.1161/STROKEAHA.107.502229
   Hakkennes S, 2005, AUST J PHYSIOTHER, V51, P221, DOI 10.1016/S0004-9514(05)70003-9
   Hammer A, 2009, CLIN REHABIL, V23, P424, DOI 10.1177/0269215508101734
   Hammer A, 2009, PHYS THER, V89, P526, DOI 10.2522/ptj.20080017
   Hayner K, 2010, AM J OCCUP THER, V64, P528, DOI 10.5014/ajot.2010.08027
   Higgins J, 2012, COCHRANE DB SYST REV, V0, P0, DOI DOI 10.1002/14651858.ED000049
   Huseyinsinoglu B, 2012, CLIN REHABIL, V26, P705, DOI 10.1177/0269215511431903
   Khan C, 2011, CLIN REHABIL, V25, P1032, DOI 10.1177/0269215511399795
   Lin K, 2008, ACTA NEUROCHIR SUPPL, V101, P61
   Lin K, 2007, CLIN REHABIL, V21, P1075, DOI 10.1177/0269215507079843
   Lin K, 2010, AM J PHYS MED REHAB, V89, P177, DOI 10.1097/PHM.0b013e3181cf1c78
   Lin K, 2009, NEUROREHAB NEURAL RE, V23, P160, DOI 10.1177/1545968308320642
   Maher C, 2003, PHYS THER, V83, P713, DOI 10.1093/ptj/83.8.713
   Morris DM, 2006, EURA MEDICOPHYS, V42, P257
   Myint J, 2008, CLIN REHABIL, V22, P112, DOI 10.1177/0269215507080141
   Nakayama H, 1994, ARCH PHYS MED REHAB, V75, P394, DOI 10.1016/0003-9993(94)90161-9
   Nijland R, 2011, INT J STROKE, V6, P425, DOI 10.1111/j.1747-4949.2011.00646.x
   Park S, 2008, NEUROREHAB NEURAL RE, V22, P486, DOI 10.1177/1545968308316906
   Peurala S, 2012, CLIN REHABIL, V26, P209, DOI 10.1177/0269215511420306
   Sawaki L, 2008, NEUROREHAB NEURAL RE, V22, P505, DOI 10.1177/1545968308317531
   Shi Y, 2011, ARCH PHYS MED REHAB, V92, P972, DOI 10.1016/j.apmr.2010.12.036
   Sirtori V, 2009, COCHRANE DB SYST REV, V0, P0, DOI DOI 10.1002/14651858.CD004433.pub2
   Smania N, 2012, NEUROREHAB NEURAL RE, V26, P1035, DOI 10.1177/1545968312446003
   Suputtitada A, 2004, JOURNAL OF THE MEDICAL ASSOCIATION OF THAILAND, V87, P1482
   Takebayashi T, 2013, CLIN REHABIL, V27, P418, DOI 10.1177/0269215512460779
   Taub E, 2006, STROKE, V37, P1045, DOI 10.1161/01.STR.0000206463.66461.97
   Taub E, 1993, ARCH PHYS MED REHAB, V74, P347
   Underwood J, 2006, PHYS THER, V86, P1241, DOI 10.2522/ptj.20050357
   Uswatte G, 2005, STROKE, V36, P2493, DOI 10.1161/01.STR.0000185928.90848.2e
   Van DLJ, 1999, STROKE, V30, P2369, DOI 10.1161/01.STR.30.11.2369
   Wang Q, 2011, J REHABIL MED, V43, P619, DOI 10.2340/16501977-0819
   Winstein C, 2003, NEUROREHAB NEURAL RE, V17, P137, DOI 10.1177/0888439003255511
   Wittenberg G, 2003, NEUROREHAB NEURAL RE, V17, P48, DOI 10.1177/0888439002250456
   Wolf S, 2005, NEUROREHAB NEURAL RE, V19, P194, DOI 10.1177/1545968305276663
   Wolf S, 2007, RESTOR NEUROL NEUROS, V25, P549
   Wolf S, 2008, LANCET NEUROL, V7, P33, DOI 10.1016/S1474-4422(07)70294-6
   Wolf S, 2010, STROKE, V41, P2309, DOI 10.1161/STROKEAHA.110.588723
   Wolf S, 2006, JAMA-J AM MED ASSOC, V296, P2095, DOI 10.1001/jama.296.17.2095
   *worldhealthorganization , 2007, ICF CY INT CLASS FUN, V0, P0
   Wu C, 2007, NEUROREHAB NEURAL RE, V21, P460, DOI 10.1177/1545968307303411
   Wu C, 2007, ARCH PHYS MED REHAB, V88, P964, DOI 10.1016/j.apmr.2007.05.012
   Wu C, 2007, ARCH PHYS MED REHAB, V88, P273, DOI 10.1016/j.apmr.2006.11.021
   Wu C, 2012, PHYS THER, V92, P483, DOI 10.2522/ptj.20110213
   Wu C, 2012, NEUROREHAB NEURAL RE, V26, P247, DOI 10.1177/1545968311415862
   Wu C, 2011, NEUROREHAB NEURAL RE, V25, P130, DOI 10.1177/1545968310380686
NR 54
TC 26
Z9 32
U1 0
U2 34
PU FOUNDATION REHABILITATION INFORMATION
PI UPPSALA
PA TRADGARDSGATAN 14, UPPSALA, SE-753 09, SWEDEN
SN 1650-1977
EI 
J9 J REHABIL MED
PD OCT 15
PY 2014
VL 46
IS 9
BP 833
EP 842
DI 10.2340/16501977-1859
PG 10
WC Rehabilitation; Sport Sciences
SC Rehabilitation; Sport Sciences
GA AQ8LK
UT WOS:000343076800001
PM 25182341
ER

PT J
AU Le, Qu
   Qu, Yun
   Tao, Yingxia
   Zhu, Shoujuan
AF Le, Qu
   Qu, Yun
   Tao, Yingxia
   Zhu, Shoujuan
TI Effects of Repetitive Transcranial Magnetic Stimulation on Hand Function Recovery and Excitability of the Motor Cortex After Stroke
SO AMERICAN JOURNAL OF PHYSICAL MEDICINE & REHABILITATION
LA English
DT Review
DE Transcranial Magnetic Stimulation; Stroke; Hand; Meta-analysis
ID acute ischemic-stroke; noninvasive brain-stimulation; randomized controlled-trial; subcortical stroke; rtm; reliability; improvement; quality; scale
AB Objective The purpose of this article was to investigate the effects of repetitive transcranial magnetic stimulation (rTMS) on hand function recovery and the plasticity of the cortex in stroke patients. Design A search was conducted in electronic databases for randomized controlled trials exploring the effects of rTMS on hand motor function rehabilitation published from 1990 to January 30, 2012. The authors summarized the effect size on finger coordination, hand function, cortical excitement, and activities of daily living by calculating the standardized mean difference. Adverse effects were also discussed. Results Of 1668 articles identified, 8 articles (N = 273) were included in this study. The summary effect size indicated positive effects of rTMS on finger motor ability (standardized mean difference, 0.58) and hand function (standardized mean difference, -0.82). However, this study showed that the changes of neurophysiologic measurements were not significant in the included studies. Even so, the trend of these changes was positive. Few adverse events were observed. Conclusions rTMS can improve patients' recovery after stroke. The authors suggest that future trials can concentrate on the effects of rTMS for different types of stroke patients in response to stimulation at different sites and explore optimal rTMS parameters for individual treatment.
C1 [Qu, Yun] Sichuan Univ, West China Hosp, Dept Rehabil Med, Chengdu 610041, Sichuan, Peoples R China.
   Sichuan Univ, Sichuan Prov Key Lab Rehabil Med, Chengdu 610041, Sichuan, Peoples R China.
RP Qu, Y (通讯作者)，Sichuan Univ, West China Hosp, Dept Rehabil Med, Chengdu 610041, Sichuan, Peoples R China.
CR Ameli M, 2009, ANN NEUROL, V66, P298, DOI 10.1002/ana.21725
   Bestmann S, 2003, NEUROIMAGE, V20, P1685, DOI 10.1016/j.neuroimage.2003.07.028
   Byrnes M, 1999, CLIN NEUROPHYSIOL, V110, P487, DOI 10.1016/S1388-2457(98)00044-3
   Cohen J, 1988, STAT POWER ANAL BEHA, V2nd, P0
   Emara T, 2010, EUR J NEUROL, V17, P1203, DOI 10.1111/j.1468-1331.2010.03000.x
   Foley N, 2006, PHYS THER, V86, P817, DOI 10.1093/ptj/86.6.817
   Fregni F, 2007, NAT CLIN PRACT NEURO, V3, P383, DOI 10.1038/ncpneuro0530
   Fregni F, 2006, STROKE, V37, P2115, DOI 10.1161/01.STR.0000231390.58967.6b
   Hiscock A, 2008, NEUROREHAB NEURAL RE, V22, P228, DOI 10.1177/1545968307307115
   Hotermans C, 2007, STROKE, V38, P253, DOI 10.1161/01.STR.0000254446.14130.aa
   Hoyer E, 2011, RESTOR NEUROL NEUROS, V29, P395, DOI 10.3233/RNN-2011-0611
   Hummel F, 2006, LANCET NEUROL, V5, P708, DOI 10.1016/S1474-4422(06)70525-7
   Iyer M, 2003, J NEUROSCI, V23, P10867
   Jancke L, 2004, EXP BRAIN RES, V155, P196, DOI 10.1007/s00221-003-1719-7
   Khedr E, 2010, ACTA NEUROL SCAND, V121, P30, DOI 10.1111/j.1600-0404.2009.01195.x
   Khedr E, 2009, EUR J NEUROL, V16, P1323, DOI 10.1111/j.1468-1331.2009.02746.x
   Khedr E, 2005, NEUROLOGY, V65, P466, DOI 10.1212/01.wnl.0000173067.84247.36
   Kim Y, 2006, STROKE, V37, P1471, DOI 10.1161/01.STR.0000221233.55497.51
   Lefaucheur J, 2006, NEUROPHYSIOL CLIN, V36, P105, DOI 10.1016/j.neucli.2006.08.011
   Liepert J, 2007, RESTOR NEUROL NEUROS, V25, P461
   Lomarev M, 2007, CLIN NEUROPHYSIOL, V118, P2072, DOI 10.1016/j.clinph.2007.06.016
   Maher C, 2003, PHYS THER, V83, P713, DOI 10.1093/ptj/83.8.713
   Malcolm M, 2007, AM J PHYS MED REHAB, V86, P707, DOI 10.1097/PHM.0b013e31813e0de0
   Mansur C, 2005, NEUROLOGY, V64, P1802, DOI 10.1212/01.WNL.0000161839.38079.92
   Miller E, 2010, STROKE, V41, P2402, DOI 10.1161/STR.0b013e3181e7512b
   Nowak D, 2008, ARCH NEUROL-CHICAGO, V65, P741, DOI 10.1001/archneur.65.6.741
   Nowak D, 2009, NEUROREHAB NEURAL RE, V23, P641, DOI 10.1177/1545968309336661
   Roger V, 2011, CIRCULATION, V123, P0, DOI 10.1161/CIR.0b013e3182009701
   Rossini P, 2007, NEUROLOGY, V68, P484, DOI 10.1212/01.wnl.0000250268.13789.b2
   Schlaghecken F, 2003, CLIN NEUROPHYSIOL, V114, P1272, DOI 10.1016/S1388-2457(03)00118-4
   Tang I, 2012, J FOOD DRUG ANAL, V20, P1
   Veerbeek J, 2011, STROKE, V42, P1482, DOI 10.1161/STROKEAHA.110.604090
NR 32
TC 61
Z9 69
U1 1
U2 27
PU LIPPINCOTT WILLIAMS & WILKINS
PI PHILADELPHIA
PA TWO COMMERCE SQ, 2001 MARKET ST, PHILADELPHIA, PA 19103 USA
SN 0894-9115
EI 
J9 AM J PHYS MED REHAB
PD MAY 15
PY 2014
VL 93
IS 5
BP 422
EP 430
DI 10.1097/PHM.0000000000000027
PG 9
WC Rehabilitation; Sport Sciences
SC Rehabilitation; Sport Sciences
GA AF3GV
UT WOS:000334600700008
PM 24429509
ER

PT J
AU Broetz, Doris
   Del grosso, NA
   Rea, Massimiliano
   Ramos-murguialday, Ander
   Soekadar, SR
   Birbaumer, Niels
AF Broetz, Doris
   Del grosso, Nicholas
   Rea, Massimiliano
   Ramos-murguialday, Ander
   Soekadar, Surjo
   Birbaumer, Niels
TI A new hand assessment instrument for severely affected stroke patients
SO NEUROREHABILITATION
LA English
DT Article
DE Stroke; assessment; hand function; physiotherapy; rehabilitation
ID motor function-test; research arm test; outcome measure; block test; reliability; validity; scale; responsiveness; sensitivity; box
AB BACKGROUND: Standard assessment instruments cannot differentiate patients with minimal residual hand function after stroke. As a result, changes in motor recovery are difficult to document using currently-available tests. In a controlled study with chronic stroke patients without residual finger extension, a new hand function test has been developed. This instrument, called Broetz Hand Test (BzH), allows to assess small variations in hand function in severely paralyzed stoke patients. The instrument is easy to use, and was developed using principles of motor learning and behavioral assessment. METHODS: The instrument consists of seven daily life-oriented tasks, each of which asks for movement of the paralyzed hand. BzH of 20 patients after stroke was evaluated before and after a behavioral physiotherapy treatment. Sensitivity, inter-observer reliability, test-retest reliability and construct validity was calculated. RESULTS: Two-tailed paired-samples t-test before and after treatment demonstrated sufficient sensitivity. Mean agreement between the raters resulted in an excellent interrater-reliability. Test-retest reliability between the pre- and post-treatment scores was 0.9. The correlation between BzH and standard test scores was statistically significant and demonstrated sufficient validity. CONCLUSION: The BzH is a valid and reliable tool to assess changes in hand function in severely paralyzed patients after stroke.
C1 [Broetz, Doris; Del Grosso, Nicholas A.; Rea, Massimiliano; Ramos-Murguialday, Ander; Soekadar, Surjo R.; Birbaumer, Niels] Univ Tubingen, MEG Ctr, Inst Med Psychol & Behav Neurobiol, D-72076 Tubingen, Germany.
   [Ramos-Murguialday, Ander] TECNALIA, Hlth Technol Dept, San Sebastian, Spain.
   [Soekadar, Surjo R.] Univ Tubingen, Dept Psychiat & Psychotherapy, D-72076 Tubingen, Germany.
   [Birbaumer, Niels] IRCCS, Osped San Camillo, Ist Ricovero & Cura Curattere Sci, Venice, Italy.
RP Broetz, D (通讯作者)，Univ Tubingen, MEG Ctr, Otfried Mueller Str 47, D-72076 Tubingen, Germany.
EM doris.broetz@web.de
FU Deutsche Forschungsgemeinschaft (DFG); Bundesministerium fur Bildung und Forschung (BMBF) Bernstein project [01GQ0761]; European Union (EU, European Research Council - ERC); Werner Reichardt Centre for Integrative Neuroscience (CIN) at the University of Tuebingen [06-2008]
CR Adams R, 1987, STROKE, V18, P665, DOI 10.1161/01.STR.18.3.665
   Carroll D, 1965, J CHRON DIS, V18, P479, DOI 10.1016/0021-9681(65)90030-5
   Dromerick A, 2006, J REHABIL RES DEV, V43, P401, DOI 10.1682/JRRD.2005.04.0075
   Duncan P, 2003, ARCH PHYS MED REHAB, V84, P950, DOI 10.1016/S0003-9993(03)00035-2
   Duncan P, 1999, STROKE, V30, P2131, DOI 10.1161/01.STR.30.10.2131
   Fuglmeyer A, 1975, SCAND J REHABIL MED, V7, P13
   Heller A, 1987, J NEUROL NEUROSUR PS, V50, P714, DOI 10.1136/jnnp.50.6.714
   Hurn J, 2006, CLIN REHABIL, V20, P756, DOI 10.1177/0269215506070793
   Kiresuk T, 1968, COMMUNITY MENT HLT J, V4, P443, DOI 10.1007/BF01530764
   Koski L, 2007, NEUROSCI RES, V58, P19, DOI 10.1016/j.neures.2007.01.007
   Lin K, 2010, J REHABIL RES DEV, V47, P563, DOI 10.1682/JRRD.2009.09.0155
   Mathiowetz V, 1985, AM J OCCUP THER, V39, P386, DOI 10.5014/ajot.39.6.386
   Morris D, 2001, ARCH PHYS MED REHAB, V82, P750, DOI 10.1053/apmr.2001.23183
   Platz T, 2005, CLIN REHABIL, V19, P404, DOI 10.1191/0269215505cr832oa
   Shah S, 1989, J CLIN EPIDEMIOL, V42, P703, DOI 10.1016/0895-4356(89)90065-6
   Sharpless J, 1982, MOSSMANS PROBLEM ORI, V2, P470
   Uswatte G, 2005, STROKE, V36, P2493, DOI 10.1161/01.STR.0000185928.90848.2e
   Wei X, 2011, INT J REHABIL RES, V34, P349, DOI 10.1097/MRR.0b013e32834d330a
   Wolf S, 2001, STROKE, V32, P1635, DOI 10.1161/01.STR.32.7.1635
   Wulf G, 2010, MED EDUC, V44, P75, DOI 10.1111/j.1365-2923.2009.03421.x
NR 20
TC 8
Z9 10
U1 0
U2 6
PU IOS PRESS
PI AMSTERDAM
PA NIEUWE HEMWEG 6B, 1013 BG AMSTERDAM, NETHERLANDS
SN 1053-8135
EI 
J9 NEUROREHABILITATION
PD JUN 15
PY 2014
VL 34
IS 3
BP 409
EP 427
DI 10.3233/NRE-141063
PG 19
WC Clinical Neurology; Rehabilitation
SC Neurosciences & Neurology; Rehabilitation
GA AJ7YQ
UT WOS:000337918400003
PM 24518537
ER

PT J
AU Kim, Myoung-Kwon
AF Kim, Myoung-kwon
TI Repetitive Transcranial Magnetic Stimulation Combined with Task Oriented Training to Improve Upper Extremity Function After Stroke
SO JOURNAL OF MAGNETICS
LA English
DT Article
DE repetitive transcranial magnetic stimulation; stroke; task oriented training
ID corticospinal excitability; recovery; brain; strength
[truncated: 1,056,077 more chars]
