# Supplementary material for: Rehabilitation of motor function after stroke: A bibliometric analysis of global research from 2004 to 2022
Source: Front Aging Neurosci. 2022 Nov 2;14:1024163. doi: 10.3389/fnagi.2022.1024163 (PMC9667945; doi:10.3389/fnagi.2022.1024163)
Supplement: Supplementary file 1 [file Data_Sheet_1.zip › download2015u212.txt]

PT J
AU Awad, BI
   Carmody, MA
   Zhang, Xiaoming
   Lin, VW
   Steinmetz, MP
AF Awad, Basem
   Carmody, Margaret
   Zhang, Xiaoming
   Lin, Vernon
   Steinmetz, Michael
TI Transcranial Magnetic Stimulation After Spinal Cord Injury
SO WORLD NEUROSURGERY
LA English
DT Review
DE Rehabilitation; Spinal cord injury; Transcranial magnetic stimulation
ID motor evoked-potential; brain-stimulation; silent period; cortex stimulation; facial-nerve; central pain; spasticity; conduction; muscle; lesion
AB OBJECTIVE: To review the basic principles and techniques of transcranial magnetic stimulation (TMS) and provide information and evidence regarding its applications in spinal cord injury clinical rehabilitation. METHODS: A review of the available current and historical literature regarding TMS was conducted, and a discussion of its potential use in spinal cord injury rehabilitation is presented. RESULTS: TMS provides reliable information about the functional integrity and conduction properties of the corticospinal tracts and motor control in the diagnostic and prognostic assessment of various neurological disorders. It allows one to follow the evolution of motor control and to evaluate the effects of different therapeutic procedures. Motor-evoked potentials can be useful in follow-up evaluation of motor function during treatment and rehabilitation, specifically in patients with spinal cord injury and stroke. Although studies regarding somatomotor functional recovery after spinal cord injury have shown promise, more trials are required to provide strong and substantial evidence. CONCLUSIONS: TMS is a promising noninvasive tool for the treatment of spasticity, neuropathic pain, and somatomotor deficit after spinal cord injury. Further investigation is needed to demonstrate whether different protocols and applications of stimulation, as well as alternative cortical sites of stimulation, may induce more pronounced and beneficial clinical effects.
C1 [Awad, Basem I.] Mansoura Univ, Sch Med, Dept Neurosurg, Mansoura, Egypt.
   [Awad, Basem I.; Steinmetz, Michael P.] Case Western Reserve Univ, Dept Neurosci, Metrohlth Med Ctr, Cleveland, OH 44106 USA.
   [Carmody, Margaret A.] Case Western Reserve Univ, Sch Med, Dept Neurosurg, Cleveland, OH 44106 USA.
   [Zhang, Xiaoming; Lin, Vernon W.] Cleveland Clin, Dept Phys Med & Rehabil, Cleveland, OH 44106 USA.
RP Steinmetz, MP (通讯作者)，Cleveland Clin, Dept Phys Med & Rehabil, Cleveland, OH 44106 USA.
EM MSteinmetz@metrohealth.org
CR Andre-obadia N, 2006, CLIN NEUROPHYSIOL, V117, P1536, DOI 10.1016/j.clinph.2006.03.025
   Barker A, 1985, LANCET, V1, P1106
   Barker A, 1987, NEUROSURGERY, V20, P100
   Belci M, 2004, SPINAL CORD, V42, P417, DOI 10.1038/sj.sc.3101613
   Cantello R, 1992, NEUROLOGY, V42, P1951
   Centonze D, 2007, NEUROLOGY, V68, P1045, DOI 10.1212/01.wnl.0000257818.16952.62
   Claus D, 1988, J NEUROL NEUROSUR PS, V51, P790, DOI 10.1136/jnnp.51.6.790
   Claus D, 1990, MUSCLE NERVE, V13, P1125, DOI 10.1002/mus.880131207
   Defrin R, 2007, ARCH PHYS MED REHAB, V88, P1574, DOI 10.1016/j.apmr.2007.07.025
   Demoule A, 2011, INTENS CARE MED, V37, P1962, DOI 10.1007/s00134-011-2374-2
   Dietz V, 2001, ADV NEUROL, V87, P143
   Dimitrijevic M, 1992, ELECTROEN CLIN NEURO, V85, P365, DOI 10.1016/0168-5597(92)90049-H
   Dominkus M, 1990, J NEUROL NEUROSUR PS, V53, P745, DOI 10.1136/jnnp.53.9.745
   Ellaway P, 2007, J REHABIL RES DEV, V44, P69, DOI 10.1682/JRRD.2005.08.0140
   Hess C, 1987, J PHYSIOL-LONDON, V388, P397, DOI 10.1113/jphysiol.1987.sp016621
   Hummelsheim H, 1995, ELECTROMYOGR MOTOR C, V97, P18, DOI 10.1016/0924-980X(94)00279-G
   Inghilleri M, 1993, J PHYSIOL-LONDON, V466, P521
   Jacobs M, 2006, J VASC SURG, V43, P239, DOI 10.1016/j.jvs.2005.09.042
   Jensen M, 2005, SPINAL CORD, V43, P704, DOI 10.1038/sj.sc.3101777
   Kang B, 2009, ARCH PHYS MED REHAB, V90, P1766, DOI 10.1016/j.apmr.2009.04.008
   Khedr E, 2005, J NEUROL NEUROSUR PS, V76, P833, DOI 10.1136/jnnp.2004.055806
   Kikuchi S, 2012, CEREBELLUM, V11, P259, DOI 10.1007/s12311-011-0303-0
   Kumru H, 2010, NEUROREHAB NEURAL RE, V24, P435, DOI 10.1177/1545968309356095
   Kuppuswamy A, 2011, CLIN NEUROPHYSIOL, V122, P2452, DOI 10.1016/j.clinph.2011.04.022
   Lefaucheur J, 2004, J NEUROL NEUROSUR PS, V75, P612, DOI 10.1136/jnnp.2003.022236
   Liepert J, 2005, ACT NEUR S, V93, P71
   Linden D, 1994, ACTA NEUROL SCAND, V90, P348
   Lissens M, 1994, J NEUROL SCI, V124, P204, DOI 10.1016/0022-510X(94)90327-1
   Lissens M, 1996, SPINAL CORD, V34, P673, DOI 10.1038/sc.1996.122
   Lo Y, 2007, J CLIN NEUROPHYSIOL, V24, P44, DOI 10.1097/01.wnp.0000237090.47627.4c
   Macdonald D, 2007, EUR SPINE J, V16, P0, DOI 10.1007/s00586-007-0426-7
   Maynard F, 1990, ARCH PHYS MED REHAB, V71, P566
   Merton P, 1980, NATURE, V285, P227, DOI 10.1038/285227a0
   Meyer B, 1992, EUR ARCH PSY CLIN N, V241, P201, DOI 10.1007/BF02190253
   Misra UK, 1995, ELECTROMYOGR CLIN NEUROPHYSIOL, V35, P485
   Nowak D, 2005, CLIN NEUROPHYSIOL, V116, P2051, DOI 10.1016/j.clinph.2005.05.007
   Perez M, 2005, EXP BRAIN RES, V162, P202, DOI 10.1007/s00221-004-2144-2
   Piron L, 2005, ARCH PHYS MED REHAB, V86, P1874, DOI 10.1016/j.apmr.2005.03.007
   Quartarone A, 2005, EXP BRAIN RES, V161, P114, DOI 10.1007/s00221-004-2052-5
   Rossi S, 2009, CLIN NEUROPHYSIOL, V120, P2008, DOI 10.1016/j.clinph.2009.08.016
   Saisanen L, 2008, J NEUROSCI METH, V169, P231, DOI 10.1016/j.jneumeth.2007.12.005
   Siddall P, 2003, PAIN, V103, P249, DOI 10.1016/S0304-3959(02)00452-9
   Tassinari C, 1990, NEUROLOGY, V40, P1132, DOI 10.1212/WNL.40.7.1132
   Ugawa Y, 1997, EVOKED POTENTIAL, V104, P453, DOI 10.1016/S0168-5597(97)00051-8
   Urban P, 2003, SUPPL CLIN NEUROPHYS, V56, P341
   Valero-cabre A, 2001, NEUROREPORT, V12, P3845, DOI 10.1097/00001756-200112040-00048
   Valle A, 2007, DEV MED CHILD NEUROL, V49, P534, DOI 10.1111/j.1469-8749.2007.00534.x
   Wassermann E, 2012, PHARMACOL THERAPEUT, V133, P98, DOI 10.1016/j.pharmthera.2011.09.003
   Zentner J, 1989, NEUROSURGERY, V24, P709, DOI 10.1227/00006123-198905000-00008
   Zentner J, 1990, EUR ARCH PSY CLIN N, V239, P285, DOI 10.1007/BF01735052
   Zifko U, 1996, MUSCLE NERVE, V19, P614, DOI 10.1002/(SICI)1097-4598(199605)19:5<614::AID-MUS9>3.0.CO;2-E
NR 51
TC 10
Z9 11
U1 4
U2 17
PU ELSEVIER SCIENCE INC
PI NEW YORK
PA 360 PARK AVE SOUTH, NEW YORK, NY 10010-1710 USA
SN 1878-8750
EI 
J9 WORLD NEUROSURG
PD FEB 15
PY 2015
VL 83
IS 2
BP 232
EP 235
DI 10.1016/j.wneu.2013.01.043
PG 4
WC Clinical Neurology; Surgery
SC Neurosciences & Neurology; Surgery
GA CF4CT
UT WOS:000352496900025
PM 23321378
ER

PT J
AU Fu, Yue
   Zhang, Quan
   Zhang, Jing
   Zhang, YT
AF Fu, Yue
   Zhang, Quan
   Zhang, Jing
   Zhang, Yun
TI Comparative Functional MRI Study to Assess Brain Activation Upon Active and Passive Finger Movements in Patients with Cerebral Infarction
SO EUROPEAN NEUROLOGY
LA English
DT Article
DE Functional MRI; Cerebral infarction; Active movement; Passive movement; Functional reorganization
ID cortical reorganization; stroke patient; motor cortex; recovery; fmri
AB Purpose: To compare the effects of active and passive movements on brain activation in patients with cerebral infarction using fMRI. Methods: Twenty-four hemiplegic patients with cerebral infarction were evaluated using fMRI. All patients performed active and passive finger opposition movements. Patients were instructed to perform the finger opposition movement for the active movement task. For the passive movement task, the subject's fingers were moved by the examiner to perform the finger opposition movement. Statistical parametric mapping software was used for statistical analyses and to process all data. Results: In the affected hemisphere, sensorimotor cortex (SMC) activation intensity and range were significantly stronger during the passive movement of the affected fingers compared to the active movement of the affected fingers (p < 0.05). However, there were no significant differences between active and passive movements of unaffected fingers in SMC activation intensity and range in the unaffected hemisphere (p > 0.05). In addition, the passive movement activated many other regions of the brain. The brain regions activated by passive movements of the affected fingers tended to center toward the contralateral SMC. Conclusion: Our findings suggest that passive movements induce cortical reorganization in patients with cerebral infarction. Therefore, passive movement is likely beneficial for motor function recovery in patients with cerebral infarction. (C) 2014 S. Karger AG, Basel
C1 [Fu, Yue; Zhang, Quan; Zhang, Jing; Zhang, Yun Ting] Tianjin Med Univ Gen Hosp, Dept Radiol, Tianjin 300052, Peoples R China.
RP Fu, Y (通讯作者)，Tianjin Med Univ Gen Hosp, Dept Radiol, 154 Anshan Rd, Tianjin 300052, Peoples R China.
EM fuyue18@aliyun.com
FU China National Natural Science Foundation [81301202]
CR Alary F, 2002, NEUROIMAGE, V15, P691, DOI 10.1006/nimg.2001.1010
   Brown J, 2006, NEUROSURGERY, V58, P464, DOI 10.1227/01.NEU.0000197100.63931.04
   Calautti C, 2001, NEUROREPORT, V12, P3883, DOI 10.1097/00001756-200112210-00005
   Conturo T, 1999, P NATL ACAD SCI USA, V96, P10422, DOI 10.1073/pnas.96.18.10422
   De VS, 2007, J REHABIL MED, V39, P5, DOI 10.2340/16501977-0020
   Jang S, 2010, NEUROREHABILITATION, V26, P163, DOI 10.3233/NRE-2010-0549
   Jung S, 2005, ARCH PHYS MED REHAB, V86, P1706, DOI 10.1016/j.apmr.2004.11.043
   Kim Y, 2006, NEUROLOGY, V67, P330, DOI 10.1212/01.wnl.0000225178.85833.0d
   Kocak M, 2009, RADIOLOGY, V251, P485, DOI 10.1148/radiol.2512080231
   Krings T, 2001, J NEUROSURG, V95, P816, DOI 10.3171/jns.2001.95.5.0816
   Lange R, 2001, EXP BRAIN RES, V136, P194, DOI 10.1007/s002210000581
   Liepert J, 2000, STROKE, V31, P1210, DOI 10.1161/01.STR.31.6.1210
   Schaechter J, 2008, CEREB CORTEX, V18, P638, DOI 10.1093/cercor/bhm096
   Schaechter J, 2008, NEUROIMAGE, V39, P1370, DOI 10.1016/j.neuroimage.2007.09.071
   Small S, 2002, BRAIN, V125, P1544, DOI 10.1093/brain/awf148
   Stark A, 2012, BRAIN TOPOGR, V25, P205, DOI 10.1007/s10548-011-0201-2
   Sztriha L, 2012, STROKE, V43, P3124, DOI 10.1161/STROKEAHA.111.649244
   Vincent K, 2009, BJOG-INT J OBSTET GY, V116, P240, DOI 10.1111/j.1471-0528.2008.01993.x
   Ward N, 2003, BRAIN, V126, P1430, DOI 10.1093/brain/awg145
   Weiller C, 1996, NEUROIMAGE, V4, P105, DOI 10.1006/nimg.1996.0034
   Zhu Y, 2003, NEUROLOGICAL REHABIL, V0, P0
NR 21
TC 3
Z9 4
U1 0
U2 6
PU KARGER
PI BASEL
PA ALLSCHWILERSTRASSE 10, CH-4009 BASEL, SWITZERLAND
SN 0014-3022
EI 
J9 EUR NEUROL
PD JUN 15
PY 2015
VL 73
IS 1-2
BP 13
EP 19
DI 10.1159/000366099
PG 7
WC Clinical Neurology; Neurosciences
SC Neurosciences & Neurology
GA AZ7PQ
UT WOS:000348410900003
PM 25358673
ER

PT J
AU Kasashima-shindo, Yuko
   Fujiwara, Toshiyuki
   Ushiba, Junichi
   Matsushika, Yayoi
   Kamatani, Daiki
   Oto, Misa
   Ono, Takashi
   Nishimoto, Atsuko
   Shindo, Keiichiro
   Kawakami, Michiyuki
   Tsuji, Tetsuya
   Liu, Meigen
AF Kasashima-shindo, Yuko
   Fujiwara, Toshiyuki
   Ushiba, Junichi
   Matsushika, Yayoi
   Kamatani, Daiki
   Oto, Misa
   Ono, Takashi
   Nishimoto, Atsuko
   Shindo, Keiichiro
   Kawakami, Michiyuki
   Tsuji, Tetsuya
   Liu, Meigen
TI BRAIN-COMPUTER INTERFACE TRAINING COMBINED WITH TRANSCRANIAL DIRECT CURRENT STIMULATION IN PATIENTS WITH CHRONIC SEVERE HEMIPARESIS: PROOF OF CONCEPT STUDY
SO JOURNAL OF REHABILITATION MEDICINE
LA English
DT Article
DE event-related desynchronization; upper extremity motor function; stroke; rehabilitation; electroencephalography; brain stimulation; brain-machine interface
ID induced movement therapy; human motor cortex; chronic stroke; randomized-trial; excitability; desynchronization; recovery; rehabilitation; individual; reliability
AB Objective: Brain-computer interface technology has been applied to stroke patients to improve their motor function. Event-related desynchronization during motor imagery, which is used as a brain computer interface trigger, is sometimes difficult to detect in stroke patients. Anodal transcranial direct current stimulation (tDCS) is known to increase event-related desynchronization, This study investigated the adjunctive effect of anodal tDCS for brain computer interface training in patients with severe hemiparesis. Subjects: Eighteen patients with chronic stroke. Design: A non-randomized controlled study. Methods: Subjects were divided between a brain computer interface group and a tDCS-brain computer interface group and participated in a 10-day brain computer interface training. Event-related desynchronization was detected in the affected hemisphere during motor imagery of the affected fingers. The tDCS-brain-computer interface group received anodal tDCS before brain computer interface training. Event-related desynchronization was evaluated before and after the intervention. The Fugl-Meyer Assessment upper extremity motor score (FM-U) was assessed before, immediately after, and 3 months after, the intervention. Results: Event-related desynchronization was significantly increased in the tDCS-brain computer interface group. The FM-U was significantly increased in both groups. The FM-U improvement was maintained at 3 months in the tDCS-brain computer interface group. Conclusion: Anodal tDCS can be a conditioning tool for brain computer interface training in patients with severe hemiparetic stroke.
C1 [Kasashima-Shindo, Yuko; Fujiwara, Toshiyuki; Kamatani, Daiki; Nishimoto, Atsuko; Shindo, Keiichiro; Kawakami, Michiyuki; Tsuji, Tetsuya; Liu, Meigen] Keio Univ, Sch Med, Dept Rehabil Med, Tokyo, Japan.
   [Fujiwara, Toshiyuki] Tokai Univ, Sch Med, Dept Rehabil Med, Isehara, Kanagawa 2591193, Japan.
   [Ushiba, Junichi; Matsushika, Yayoi; Oto, Misa; Ono, Takashi] Keio Univ, Fac Sci & Technol, Dept Biosci & Informat, Tokyo, Kanagawa, Japan.
RP Fujiwara, T (通讯作者)，Tokai Univ, Sch Med, Dept Rehabil Med, 143 Shimokasuya, Isehara, Kanagawa 2591193, Japan.
EM tofuji@xc5.so-net.ne.jp
FU Health Labour Sciences Research Grant [12102976]; Strategic Research Program for Brain Sciences (SRPBS) of the Ministry of Education, Culture, Sports, Science, and Technology of Japan
CR Bastani A, 2012, CLIN NEUROPHYSIOL, V123, P644, DOI 10.1016/j.clinph.2011.08.029
   Bindman L, 1964, J PHYSIOL-LONDON, V172, P369, DOI 10.1113/jphysiol.1964.sp007425
   Bohannon R, 1987, PHYS THER, V67, P206, DOI 10.1093/ptj/67.2.206
   Bolognini N, 2011, NEUROREHAB NEURAL RE, V25, P819, DOI 10.1177/1545968311411056
   Buch E, 2008, STROKE, V39, P910, DOI 10.1161/STROKEAHA.107.505313
   Conroy S, 2011, ARCH PHYS MED REHAB, V92, P1754, DOI 10.1016/j.apmr.2011.06.016
   Daly J, 2008, LANCET NEUROL, V7, P1032, DOI 10.1016/S1474-4422(08)70223-0
   Duncan P, 2000, NEUROPHARMACOLOGY, V39, P835, DOI 10.1016/S0028-3908(00)00003-4
   Fritsch B, 2010, NEURON, V66, P198, DOI 10.1016/j.neuron.2010.03.035
   Fuglmeyer A, 1975, SCAND J REHABIL MED, V7, P13
   Fujiwara T, 2009, NEUROREHAB NEURAL RE, V23, P125, DOI 10.1177/1545968308321777
   Guger C, 2003, IEEE T NEUR SYS REH, V11, P145, DOI 10.1109/TNSRE.2003.814481
   Hendricks H, 2002, ARCH PHYS MED REHAB, V83, P1629, DOI 10.1053/apmr.2002.35473
   Housman S, 2009, NEUROREHAB NEURAL RE, V23, P505, DOI 10.1177/1545968308331148
   Hummel F, 2005, BRAIN, V128, P490, DOI 10.1093/brain/awh369
   Kasashima Y, 2012, EXP BRAIN RES, V221, P263, DOI 10.1007/s00221-012-3166-9
   Kothari U, 1996, STROKE, V27, P1304, DOI 10.1161/01.STR.27.8.1304
   Lang N, 2004, EXP BRAIN RES, V156, P439, DOI 10.1007/s00221-003-1800-2
   Langhorne P, 2009, LANCET NEUROL, V8, P741, DOI 10.1016/S1474-4422(09)70150-4
   Li M, 2014, INT J NEUROSCI, V124, P403, DOI 10.3109/00207454.2013.850082
   Matsumoto J, 2010, J NEUROENG REHABIL, V7, P0, DOI 10.1186/1743-0003-7-27
   Mukaino M, 2014, J REHABIL MED, V46, P378, DOI 10.2340/16501977-1785
   Nitsche M, 2000, J PHYSIOL-LONDON, V527, P633, DOI 10.1111/j.1469-7793.2000.t01-1-00633.x
   Nitsche M, 2003, J PHYSIOL-LONDON, V553, P293, DOI 10.1113/jphysiol.2003.049916
   Ochi M, 2013, J REHABIL MED, V45, P137, DOI 10.2340/16501977-1099
   Pfurtscheller G, 1999, CLIN NEUROPHYSIOL, V110, P1842, DOI 10.1016/S1388-2457(99)00141-8
   Platz T, 2005, CLIN REHABIL, V19, P404, DOI 10.1191/0269215505cr832oa
   Platz T, 2005, ARM REHABILITATION M, V0, P0
   Purpura D, 1965, J NEUROPHYSIOL, V28, P166, DOI 10.1152/jn.1965.28.1.166
   Ramos-murguialday A, 2013, ANN NEUROL, V74, P100, DOI 10.1002/ana.23879
   Reinkensmeyer DJ, 2012, AM J PHYS MED REHABIL, V91, P0, DOI 10.1097/PHM.0b013e31826bce79
   Shindo K, 2011, J REHABIL MED, V43, P951, DOI 10.2340/16501977-0859
   Takemi M, 2013, J NEUROPHYSIOL, V110, P1158, DOI 10.1152/jn.01092.2012
   Wolf S, 2008, LANCET NEUROL, V7, P33, DOI 10.1016/S1474-4422(07)70294-6
   Yuan H, 2011, J NEUROSCI, V31, P9585, DOI 10.1523/JNEUROSCI.5312-10.2011
NR 35
TC 37
Z9 40
U1 7
U2 26
PU FOUNDATION REHABILITATION INFORMATION
PI UPPSALA
PA TRADGARDSGATAN 14, UPPSALA, SE-753 09, SWEDEN
SN 1650-1977
EI 
J9 J REHABIL MED
PD APR 15
PY 2015
VL 47
IS 4
BP 318
EP 324
DI 10.2340/16501977-1925
PG 7
WC Rehabilitation; Sport Sciences
SC Rehabilitation; Sport Sciences
GA CF7RL
UT WOS:000352753900005
PM 25655381
ER

PT J
AU Murata, Yumi
   Higo, Noriyuki
   Hayashi, Takuya
   Nishimura, Yukio
   Sugiyama, Yoko
   Oishi, Takao
   Tsukada, Hideo
   Isa, Tadashi
   Onoe, Hirotaka
AF Murata, Yumi
   Higo, Noriyuki
   Hayashi, Takuya
   Nishimura, Yukio
   Sugiyama, Yoko
   Oishi, Takao
   Tsukada, Hideo
   Isa, Tadashi
   Onoe, Hirotaka
TI Temporal Plasticity Involved in Recovery from Manual Dexterity Deficit after Motor Cortex Lesion in Macaque Monkeys
SO JOURNAL OF NEUROSCIENCE
LA English
DT Article
DE brain activation; functional compensation; macaque monkey; precision grip; primate
ID spinal-cord-injury; sensorimotor cortex; corticospinal tract; nonhuman-primate; premotor cortex; brain-injury; stroke; system; reorganization; fmri
AB The question of how intensive motor training restores motor function after brain damage or stroke remains unresolved. Here we show that the ipsilesional ventral premotor cortex (PMv) and perilesional primary motor cortex (M1) of rhesus macaque monkeys are involved in the recovery of manual dexterity after a lesion of M1. A focal lesion of the hand digit area in M1 was made by means of ibotenic acid injection. This lesion initially caused flaccid paralysis in the contralateral hand but was followed by functional recovery of hand movements, including precision grip, during the course of daily postlesion motor training. Brain imaging of regional cerebral blood flow by means of H-2, O-15-positron emission tomography revealed enhanced activity of the PMv during the early postrecovery period and increased functional connectivity within M1 during the late postrecovery period. The causal role of these areas in motor recovery was confirmed by means of pharmacological inactivation by muscimol during the different recovery periods. These findings indicate that, in both the remaining primary motor and premotor cortical areas, time-dependent plastic changes in neural activity and connectivity are involved in functional recovery from the motor deficit caused by the M1 lesion. Therefore, it is likely that the PMv, an area distant from the core of the lesion, plays an important role during the early postrecovery period, whereas the perilesional M1 contributes to functional recovery especially during the late postrecovery period.
C1 [Murata, Yumi; Higo, Noriyuki; Sugiyama, Yoko] Natl Inst Adv Ind Sci & Technol, Human Technol Res Inst, Tsukuba, Ibaraki 3058568, Japan.
   [Murata, Yumi] Japan Soc Promot Sci, Chiyoda Ku, Tokyo 1020083, Japan.
   [Higo, Noriyuki; Oishi, Takao; Tsukada, Hideo; Isa, Tadashi; Onoe, Hirotaka] Japan Sci & Technol Agcy, Core Res Evolut Sci & Technol, Kawaguchi, Saitama 3320012, Japan.
   [Higo, Noriyuki; Nishimura, Yukio] Japan Sci & Technol Agcy, Precursory Res Embryon Sci & Technol, Kawaguchi, Saitama 3320012, Japan.
   [Hayashi, Takuya; Onoe, Hirotaka] RIKEN, Ctr Life Sci Technol, Div Biofunct Dynam Imaging, Kobe, Hyogo 6500047, Japan.
   [Nishimura, Yukio; Isa, Tadashi] Natl Inst Nat Sci, Natl Inst Physiol Sci, Dept Dev Physiol, Okazaki, Aichi 4448585, Japan.
   [Sugiyama, Yoko] Univ Tsukuba, Grad Sch Comprehens Human Sci, Tsukuba, Ibaraki 3058577, Japan.
   [Oishi, Takao] Kyoto Univ, Primate Res Inst, Dept Cell & Mol Biol, Inuyama, Aichi 4848506, Japan.
   [Tsukada, Hideo] Hamamatsu Photon KK, Cent Res Lab, Hamamatsu, Shizuoka 4348601, Japan.
RP Murata, Y (通讯作者)，Natl Inst Adv Ind Sci & Technol, Human Technol Res Inst, Syst Neurosci Grp, Tsukuba Cent 2,1-1-1 Umezono, Tsukuba, Ibaraki 3058568, Japan.
EM murata.ym@aist.go.jp
FU Japan Society for the Promotion of Science; Precursory Research for Embryonic Science and Technology; Core Research for Evolutional Science and Technology programs of the Japan Science and Technology Agency; Grants-in-Aid for Scientific Research [15H01818] Funding Source: KAKEN
CR Arikan R, 2002, J NEUROSCI METH, V118, P51, DOI 10.1016/S0165-0270(02)00143-7
   Courtine G, 2007, NAT MED, V13, P561, DOI 10.1038/nm1595
   Dancause N, 2005, J NEUROSCI, V25, P10167, DOI 10.1523/JNEUROSCI.3256-05.2005
   Dum R, 2002, PHYSIOL BEHAV, V77, P677, DOI 10.1016/S0031-9384(02)00929-0
   Fabbri-destro M, 2008, PHYSIOLOGY, V23, P171, DOI 10.1152/physiol.00004.2008
   Fagg A, 1998, NEURAL NETWORKS, V11, P1277, DOI 10.1016/S0893-6080(98)00047-1
   Fridman E, 2004, BRAIN, V127, P747, DOI 10.1093/brain/awh082
   Friel K, 1998, SOMATOSENS MOT RES, V15, P173, DOI 10.1080/08990229870745
   Frost S, 2003, J NEUROPHYSIOL, V89, P3205, DOI 10.1152/jn.01143.2002
   Glees P, 1950, J NEUROPHYSIOL, V13, P137, DOI 10.1152/jn.1950.13.2.137
   Hayashi T, 2013, P NATL ACAD SCI USA, V110, P4422, DOI 10.1073/pnas.1212185110
   Higo N, 2013, SOC NEUROSCI, V0, P0
   Higo N, 2009, J COMP NEUROL, V516, P493, DOI 10.1002/cne.22121
   Jenkinson M, 2002, NEUROIMAGE, V17, P825, DOI 10.1006/nimg.2002.1132
   Johansen-berg H, 2002, P NATL ACAD SCI USA, V99, P14518, DOI 10.1073/pnas.222536799
   Lee L, 2003, J NEUROSCI, V23, P5308
   Liu Y, 1999, EXP BRAIN RES, V128, P149, DOI 10.1007/s002210050830
   Mayhew T, 1992, J NEUROCYTOL, V21, P313, DOI 10.1007/BF01191700
   Murata Y, 2008, J NEUROPHYSIOL, V99, P773, DOI 10.1152/jn.01001.2007
   Nishimura Y, 2007, SCIENCE, V318, P1150, DOI 10.1126/science.1147243
   Nudo R, 1996, SCIENCE, V272, P1791, DOI 10.1126/science.272.5269.1791
   Oshea J, 2007, NEURON, V54, P479, DOI 10.1016/j.neuron.2007.04.021
   Oztop E, 2002, BIOL CYBERN, V87, P116, DOI 10.1007/s00422-002-0318-1
   Partsalis A, 1995, J NEUROPHYSIOL, V73, P632, DOI 10.1152/jn.1995.73.2.632
   Passingham R, 1983, BRAIN, V106, P675, DOI 10.1093/brain/106.3.675
   Rehme A, 2011, CEREB CORTEX, V21, P756, DOI 10.1093/cercor/bhq140
   Rizzolatti G, 2001, NEURON, V31, P889, DOI 10.1016/S0896-6273(01)00423-8
   Smith S, 2002, HUM BRAIN MAPP, V17, P143, DOI 10.1002/hbm.10062
   Sugiyama Y, 2013, J NEUROPHYSIOL, V109, P2853, DOI 10.1152/jn.00814.2012
   Tanji J, 2001, ANNU REV NEUROSCI, V24, P631, DOI 10.1146/annurev.neuro.24.1.631
   Taub E, 2002, NAT REV NEUROSCI, V3, P228, DOI 10.1038/nrn754
   Travis A, 1955, BRAIN, V78, P155, DOI 10.1093/brain/78.2.155
   Vilensky J, 2002, INT J PRIMATOL, V23, P1319, DOI 10.1023/A:1021135122571
   Ward N, 2003, BRAIN, V126, P1430, DOI 10.1093/brain/awg145
   Woolrich M, 2001, NEUROIMAGE, V14, P1370, DOI 10.1006/nimg.2001.0931
   Worsley K, 1992, J CEREBR BLOOD F MET, V12, P900, DOI 10.1038/jcbfm.1992.127
NR 36
TC 59
Z9 60
U1 0
U2 10
PU SOC NEUROSCIENCE
PI WASHINGTON
PA 11 DUPONT CIRCLE, NW, STE 500, WASHINGTON, DC 20036 USA
SN 0270-6474
EI 
J9 J NEUROSCI
PD JAN 7
PY 2015
VL 35
IS 1
BP 84
EP 95
DI 10.1523/JNEUROSCI.1737-14.2015
PG 12
WC Neurosciences
SC Neurosciences & Neurology
GA CB1SB
UT WOS:000349407200008
PM 25568105
ER

PT J
AU Campfens, SF
   Meskers, CGM
   Schouten, AC
   Van putten, MJAM
   Van der kooij, Herman
AF Campfens, Sanne
   Meskers, Carel
   Schouten, Alfred
   Van putten, Michel
   Van der kooij, Herman
TI Stretch Evoked Potentials in Healthy Subjects and After Stroke: A Potential Measure for Proprioceptive Sensorimotor Function
SO IEEE TRANSACTIONS ON NEURAL SYSTEMS AND REHABILITATION ENGINEERING
LA English
DT Article
DE Electroencephalography (EEG); evoked potentials; muscle stretch; proprioception; stroke
ID optimal feedback-control; cerebral potential; motor control; upper-limb; recovery; stimulation; connectivity; movement; finger; system
AB Sensory feedback is of vital importance in motor control, yet rarely assessed in diseases with impaired motor function like stroke. Muscle stretch evoked potentials (StrEPs) may serve as a measure of cortical sensorimotor activation in response to proprioceptive input. The aim of this study is: 1) to determine early and late features of the StrEP and 2) to explore whether StrEP waveform and features can be measured after stroke. Consistency of StrEP waveforms and features was evaluated in 22 normal subjects. StrEP features and similarity between hemispheres were evaluated in eight subacute stroke subjects. StrEPs of normal subjects had a consistent shape across conditions and sessions (mean cross correlation waveforms >0.75). Stroke subjects showed heterogeneous StrEP waveforms. Stroke subjects presented a normal early peak (40 ms after movement onset) but later peaks had abnormal amplitudes and latencies. No significant differences between stroke subjects with good and poor motor function were found (p > 0.14). With the consistent responses of normal subjects the StrEP meets a prerequisite for potential clinical value. Recording of StrEPs is feasible even in subacute stroke survivors with poor motor function. How StrEP features relate to clinical phenotypes and recovery needs further investigation.
C1 [Campfens, Sanne Floor] Univ Twente, Lab Biomech Engn, Twente, Netherlands.
   [Campfens, Sanne Floor] Univ Twente, MIRA Inst Biomed Engn & Tech Med, Twente, Netherlands.
   [Meskers, Carel G. M.] Leiden Univ, Med Ctr, Dept Rehabil Med, Leiden, Netherlands.
   [Meskers, Carel G. M.] Vrije Univ Amsterdam, Med Ctr, Amsterdam, Netherlands.
   [Schouten, Alfred C.; van Putten, Michel J. A. M.; van der Kooij, Herman] Univ Twente, Lab Biomech Engn, MIRA Inst Biomed Engn & Tech Med, Twente, Netherlands.
   [Schouten, Alfred C.; van der Kooij, Herman] Delft Univ Technol, Dept Biomech Engn, Delft, Netherlands.
   [van Putten, Michel J. A. M.] Med Spectrum Twente, Dept Neurol & Clin Neurophysiol, Enschede, Netherlands.
RP Campfens, SF (通讯作者)，Univ Twente, Lab Biomech Engn, Twente, Netherlands.
EM s.f.campfens@alumnus.utwente.nl
FU Hersenstichting, The Netherlands [F2011(1)-25]
CR Abbruzzese G, 1985, EXP BRAIN RES, V58, P544
   Abbruzzese G, 1981, J NEUROL NEUROSUR PS, V44, P942, DOI 10.1136/jnnp.44.10.942
   Al-rawi M, 2009, J STROKE CEREBROVASC, V18, P262, DOI 10.1016/j.jstrokecerebrovasdis.2008.11.002
   Allison T, 1984, ELECTROEN CLIN NEURO, V58, P14, DOI 10.1016/0013-4694(84)90196-2
   Allison T, 1991, BRAIN, V114, P2465, DOI 10.1093/brain/114.6.2465
   [anonymous] , 2009, DISCOVERING STAT USI, V0, P0
   Bohannon RW, 1987, PHYS THER, V67, P206
   Campfens S, 2013, EXP BRAIN RES, V228, P141, DOI 10.1007/s00221-013-3545-x
   Connell L, 2008, CLIN REHABIL, V22, P758, DOI 10.1177/0269215508090674
   Desmedt J, 1989, ELECTROEN CLIN NEURO, V74, P321, DOI 10.1016/0168-5597(89)90001-4
   Dukelow S, 2010, NEUROREHAB NEURAL RE, V24, P178, DOI 10.1177/1545968309345267
   Feys H, 2000, J NEUROL NEUROSUR PS, V68, P323, DOI 10.1136/jnnp.68.3.323
   Fuglmeyer A, 1975, SCAND J REHABIL MED, V7, P13
   Graziadio S, 2012, EXP NEUROL, V238, P168, DOI 10.1016/j.expneurol.2012.08.031
   Josiassen R, 1990, INT J PSYCHOPHYSIOL, V9, P139, DOI 10.1016/0167-8760(90)90068-O
   Kato H, 1991, J NEUROL SCI, V103, P172, DOI 10.1016/0022-510X(91)90160-9
   Kottner J, 2011, J CLIN EPIDEMIOL, V64, P96, DOI 10.1016/j.jclinepi.2010.03.002
   Kwakkel G, 2004, RESTOR NEUROL NEUROS, V22, P281
   Kwakkel G, 2003, STROKE, V34, P2181, DOI 10.1161/01.STR.0000087172.16305.CD
   Lincoln N, 1991, CLIN REHABIL, V5, P273, DOI 10.1177/026921559100500403
   Mackinnon C, 2000, EXP BRAIN RES, V131, P477, DOI 10.1007/s002219900317
   Mima T, 1996, EXP BRAIN RES, V111, P233
   Oostenveld R, 2001, CLIN NEUROPHYSIOL, V112, P713, DOI 10.1016/S1388-2457(00)00527-7
   Oostenveld R, 2011, COMPUT INTEL NEUROSC, V2011, P0, DOI 10.1155/2011/156869
   Prabhakaran S, 2008, NEUROREHAB NEURAL RE, V22, P64, DOI 10.1177/1545968307305302
   Pruszynski J, 2012, EXP BRAIN RES, V218, P341, DOI 10.1007/s00221-012-3041-8
   Schabrun S, 2009, CLIN REHABIL, V23, P27, DOI 10.1177/0269215508098897
   Schuurmans J, 2009, EXP BRAIN RES, V193, P491, DOI 10.1007/s00221-008-1647-7
   Scott S, 2004, NAT REV NEUROSCI, V5, P534, DOI 10.1038/nrn1427
   Seiss E, 2002, NEUROIMAGE, V17, P461, DOI 10.1006/nimg.2002.1211
   Spieser L, 2010, NEUROIMAGE, V52, P316, DOI 10.1016/j.neuroimage.2010.04.020
   Starr A, 1981, BRAIN, V104, P149, DOI 10.1093/brain/104.1.149
   Starr A, 1985, BRAIN RES, V348, P183, DOI 10.1016/0006-8993(85)90377-4
   Stolk-hornsveld F, 2006, CLIN REHABIL, V20, P160, DOI 10.1191/0269215506cr932oa
   Tecchio F, 2000, NEUROSCI LETT, V287, P203, DOI 10.1016/S0304-3940(00)01171-X
   Tsumoto T, 1973, ELECTROEN CLIN NEURO, V35, P463, DOI 10.1016/0013-4694(73)90022-9
   Tzvetanov P, 2003, NEUROREHABILITATION, V18, P317
   Van PM, 2012, CLIN NEUROPHYSIOL, V123, P1460, DOI 10.1016/j.clinph.2011.10.049
   Van SJ, 1992, NED TIJDSCHR PSYCHOL, V47, P88
NR 39
TC 12
Z9 12
U1 0
U2 5
PU IEEE-INST ELECTRICAL ELECTRONICS ENGINEERS INC
PI PISCATAWAY
PA 445 HOES LANE, PISCATAWAY, NJ 08855-4141 USA
SN 1534-4320
EI 
J9 IEEE T NEUR SYS REH
PD JUL 15
PY 2015
VL 23
IS 4
BP 643
EP 654
DI 10.1109/TNSRE.2015.2388692
PG 12
WC Engineering, Biomedical; Rehabilitation
SC Engineering; Rehabilitation
GA CM3PZ
UT WOS:000357596500013
PM 25576572
ER

PT J
AU Batool, Sana
   Soomro, Nabila
   Amjad, Fareeha
   Fauz, Rabia
AF Batool, Sana
   Soomro, Nabila
   Amjad, Fareeha
   Fauz, Rabia
TI To compare the effectiveness of constraint induced movement therapy versus motor relearning programme to improve motor function of hemiplegic upper extremity after stroke
SO PAKISTAN JOURNAL OF MEDICAL SCIENCES
LA English
DT Article
DE Constraint movement therapy; Motor learning programme; Physiotherapy; Rehabilitation; Stroke
ID randomized controlled-trial; rehabilitation; recovery
AB Objective: To compare the effectiveness of constraint induced movement therapy versus motor relearning programme to improve motor function of hemiplegic upper extremity after stroke. Method: A sample of 42 patients was recruited from the Physiotherapy Department of IPM&R and Neurology OPD of Civil Hospital Karachi through non probability purposive sampling technique. Twenty one patients were placed to each experimental and control groups. Experimental group was treated with Constraint Induced Movement Therapy (CIMT) and control group was treated with motor relearning programme (MRP) for three consecutive weeks. Pre and post treatment measurements were determined by upper arm section of Motor Assessment Scale (MAS) and Self Care item of Functional Independence Measure (FIM) Scale. Results: Intra group analysis showed statistically significant results (p-value<0.05) in all items of MAS in both groups. However, advanced hand activities item of MAS in MRP group showed insignificant result (p-value=0.059). Self-care items of FIM Scale also showed significant result (p-value< 0.05) in both groups except dressing upper body item (p-value=0.059) in CIMT group and grooming and dressing upper body items (p-value=0.059 & 0.063) in MRP group showed insignificant p-values. Conclusion: CIMT group showed more significant improvement in motor function and self-care performance of hemiplegic upper extremity as compared to MRP group in patients with sub-acute stroke assessed by the MAS and FIM scales. Thus CIMT is proved to be more statistically significant and clinically effective intervention in comparison to motor relearning programme among the patients aged between 35-60 years. Further studies are needed to evaluate CIMT effects in acute and chronic post stroke population.
C1 [Batool, Sana; Soomro, Nabila; Amjad, Fareeha; Fauz, Rabia] Dow Univ Hlth Sci, Inst Phys Med & Rehabil, Karachi, Pakistan.
   [Amjad, Fareeha] Univ Lahore, Inst Phys Therapy, Lahore, Pakistan.
RP Soomro, N (通讯作者)，Dow Univ Hlth Sci, Inst Phys Med & Rehabil, Chand Bi Bi Rd, Karachi, Pakistan.
EM nabila61@gmail.com
CR Abro A, 2007, PAK J PHYSL, V3, P1
   Alon G, 2007, NEUROREHAB NEURAL RE, V21, P207, DOI 10.1177/1545968306297871
   Boake C, 2007, NEUROREHAB NEURAL RE, V21, P14, DOI 10.1177/1545968306291858
   Chan D, 2006, CLIN REHABIL, V20, P191, DOI 10.1191/0269215506cr930oa
   Khealani BA, 2008, J PAK MED ASSOC, V58, P400
   Langhammer B, 2000, CLIN REHABIL, V14, P361, DOI 10.1191/0269215500cr338oa
   Lucas M, 2013, NEUROSCIENCE MED, V4, P253, DOI 10.4236/nm.2013.44036
   Myint J, 2008, CLIN REHABIL, V22, P112, DOI 10.1177/0269215507080141
   Patten C, 2006, J NEUROL PHYS THER, V30, P99
   Porter K, 2004, NZ J PHYSIOTHERAPY, V32, P111
   Singh P, 2013, ANN INDIAN ACAD NEUR, V16, P180, DOI 10.4103/0972-2327.112461
   Taub E, 2006, STROKE, V37, P1045, DOI 10.1161/01.STR.0000206463.66461.97
   Taub E, 2002, NAT REV NEUROSCI, V3, P228, DOI 10.1038/nrn754
   Taub E, 1993, ARCH PHYS MED REHAB, V74, P347
   Taub E, 1999, J REHABIL RES DEV, V36, P237
   Veerbeek J, 2014, PLOS ONE, V9, P0, DOI 10.1371/journal.pone.0087987
   Wade D, 1985, J NEUROL NEUROSUR PS, V48, P7, DOI 10.1136/jnnp.48.1.7
   Wang Q, 2011, J REHABIL MED, V43, P619, DOI 10.2340/16501977-0819
   Wolf S, 2006, JAMA-J AM MED ASSOC, V296, P2095, DOI 10.1001/jama.296.17.2095
   Wu C, 2007, ARCH PHYS MED REHAB, V88, P964, DOI 10.1016/j.apmr.2007.05.012
NR 20
TC 12
Z9 13
U1 0
U2 17
PU PROFESSIONAL MEDICAL PUBLICATIONS
PI SADDAR
PA PANORAMA CENTRE, RM 522, 5TH FLOOR, BLDG 2, RAJA GHAZANFAR ALI RD, PO BOX 8766, SADDAR, KARACHI 00000, PAKISTAN
SN 1682-024X
EI 
J9 PAK J MED SCI
PD SEP-OCT 15
PY 2015
VL 31
IS 5
BP 1167
EP 1171
DI 10.12669/pjms.315.7910
PG 5
WC Medicine, General & Internal
SC General & Internal Medicine
GA CX1KU
UT WOS:000365455900029
PM 26649007
ER

PT J
AU Cui, Lili
   Duchamp, NS
   Boston, DJ
   Ren, Xuefang
   Zhang, Xiangjian
   Hu, Heng
   Zhao, Li-Ru
AF Cui, Lili
   Duchamp, Nicolas
   Boston, Dakota
   Ren, Xuefang
   Zhang, Xiangjian
   Hu, Heng
   Zhao, Li-ru
TI NF-kappa B is involved in brain repair by stem cell factor and granulocyte-colony stimulating factor in chronic stroke
SO EXPERIMENTAL NEUROLOGY
LA English
DT Article
DE Hematopoietic growth factors; SCF; G-CSF; NF-kappa B; Chronic stroke; Brain repair
ID motor function; psd-95; recovery; reorganization; deficient; system; cortex; mice
AB Chronic stroke is the phase of brain recovery and repair generally beginning 3 months after stroke onset. No pharmaceutical approach is currently available to enhance brain repair in chronic stroke. We have previously determined the therapeutic effects of stem cell factor (SCF) and granulocyte-colony stimulating factor (G-CSF) alone or in combination (SCF + G-CSF) in an animal model of chronic stroke and demonstrated that only SCF + G-CSF induces long-term functional recovery. However, the mechanism underlying the SCF + G-CSF-induced brain repair in chronic stroke remains largely elusive. In the present study, we determined the role of nuclear factor-kappa B (NF-kappa B) in neurovascular network remodeling and motor function improvement by SCF + G-CSF treatment in chronic stroke. SCF + G-CSF was subcutaneously administered for 7 days beginning 17 weeks after induction of experimental stroke. To inhibit NF-kappa B activation, NF-kappa B inhibitor was infused into the brain before SCF + G-CSF treatment. We observed that NF-kappa B inhibitor abolished the SCF + G-CSF-induced axonal sprouting, synaptogenesis and angiogenesis in the ipsilesional somatosensorimotor cortex. In addition, blockage of NF-kappa B activation resulted in elimination of the SCF + G-CSF-induced motor functional restoration in chronic stroke. These data suggest that NF-KB is required for the SCF + G-CSF-induced neuron-vascular network remodeling in the ipsilesional somatosensorimotor cortex and motor functional recovery in chronic stroke. (C) 2014 Elsevier Inc. All rights reserved.
C1 [Cui, Lili; Zhao, Li-Ru] SUNY Upstate Med Univ, Dept Neurosurg, Syracuse, NY 13210 USA.
   [Cui, Lili; Ren, Xuefang; Hu, Heng; Zhao, Li-Ru] Louisiana State Univ, Hlth Sci Ctr, Dept Neurol, Shreveport, LA 71130 USA.
   [Cui, Lili; Zhang, Xiangjian] Hebei Med Univ, Hosp 2, Dept Neurol, Shijiazhuang, Hebei, Peoples R China.
   [Duchamp, Nicolas S.; Boston, Dakota J.] Louisiana State Univ, Sch Med, Shreveport, LA 71130 USA.
   [Zhao, Li-Ru] Louisiana State Univ, Hlth Sci Ctr, Dept Cellular Biol & Anat, Shreveport, LA 71130 USA.
RP Zhao, LR (通讯作者)，SUNY Upstate Med Univ, Dept Neurosurg, Syracuse, NY 13210 USA.
EM ZHAOL@upstate.edu
FU National Institutes of Health, National Institute of Neurological Disorders and Stroke (NINDS) in the United States [R01 NS060911]; NATIONAL INSTITUTE OF NEUROLOGICAL DISORDERS AND STROKE [R01NS060911] Funding Source: NIH RePORTER
CR Bats C, 2007, NEURON, V53, P719, DOI 10.1016/j.neuron.2007.01.030
   Beique J, 2006, P NATL ACAD SCI USA, V103, P19535, DOI 10.1073/pnas.0608492103
   Boersma M, 2011, J NEUROSCI, V31, P5414, DOI 10.1523/JNEUROSCI.2456-10.2011
   Calautti C, 2003, STROKE, V34, P1553, DOI 10.1161/01.STR.0000071761.36075.A6
   Carmichael S, 2012, ARCH NEUROL-CHICAGO, V69, P161, DOI 10.1001/archneurol.2011.1175
   Carmichael S, 2002, J NEUROSCI, V22, P6062
   Cui L, 2013, PLOS ONE, V8, P0, DOI 10.1371/journal.pone.0064684
   Diederich K, 2009, J NEUROSCI, V29, P11572, DOI 10.1523/JNEUROSCI.0453-09.2009
   Dijkhuizen R, 2001, P NATL ACAD SCI USA, V98, P12766, DOI 10.1073/pnas.231235598
   Ehrlich I, 2007, P NATL ACAD SCI USA, V104, P4176, DOI 10.1073/pnas.0609307104
   El-hussein A, 2000, SCIENCE, V290, P1364
   Fridman E, 2004, BRAIN, V127, P747, DOI 10.1093/brain/awh082
   Ghosh S, 2008, NAT REV IMMUNOL, V8, P837, DOI 10.1038/nri2423
   Hirata T, 1993, DEVELOPMENT, V119, P49
   Imielski Y, 2012, PLOS ONE, V7, P0, DOI 10.1371/journal.pone.0030838
   Kalra L, 2007, J REHABIL MED, V39, P97, DOI 10.2340/16501977-0043
   Kim M, 2007, NEURON, V56, P488, DOI 10.1016/j.neuron.2007.09.007
   Kimberley T, 2004, EXP BRAIN RES, V154, P450, DOI 10.1007/s00221-003-1695-y
   Lindberg P, 2004, J REHABIL MED, V36, P117, DOI 10.1080/16501970410023434
   Meffert M, 2003, NAT NEUROSCI, V6, P1072, DOI 10.1038/nn1110
   Memet S, 2006, BIOCHEM PHARMACOL, V72, P1180, DOI 10.1016/j.bcp.2006.09.003
   Moskowitz M, 2010, NEURON, V67, P181, DOI 10.1016/j.neuron.2010.07.002
   Motro B, 1996, P NATL ACAD SCI USA, V93, P1808, DOI 10.1073/pnas.93.5.1808
   Mountz JM, 2007, EURA MEDICOPHYS, V43, P221
   Nelles G, 1998, STROKE, V29, P1182, DOI 10.1161/01.STR.29.6.1182
   Piao C, 2009, J CEREBR BLOOD F MET, V29, P759, DOI 10.1038/jcbfm.2008.168
   Sharma N, 2012, DEV PSYCHOBIOL, V54, P254, DOI 10.1002/dev.20508
   Stoltz R, 1996, P NATL ACAD SCI USA, V93, P2832, DOI 10.1073/pnas.93.7.2832
   Su Y, 2013, PLOS ONE, V8, P0, DOI 10.1371/journal.pone.0075562
   Tombari D, 2004, NEUROIMAGE, V23, P827, DOI 10.1016/j.neuroimage.2004.07.058
   Vallabhapurapu S, 2009, ANNU REV IMMUNOL, V27, P693, DOI 10.1146/annurev.immunol.021908.132641
   Wang D, 2010, MOL THER, V18, P2064, DOI 10.1038/mt.2010.191
   Wang L, 2010, BRAIN, V133, P1224, DOI 10.1093/brain/awq043
   Werhahn K, 2003, ANN NEUROL, V54, P464, DOI 10.1002/ana.10686
   Zhao LR, 2013, RECENT PAT CNS DRUG DISCOV, V8, P2
   Zhao L, 2007, STROKE, V38, P2804, DOI 10.1161/STROKEAHA.107.486217
NR 36
TC 33
Z9 35
U1 0
U2 13
PU ACADEMIC PRESS INC ELSEVIER SCIENCE
PI SAN DIEGO
PA 525 B ST, STE 1900, SAN DIEGO, CA 92101-4495 USA
SN 0014-4886
EI 
J9 EXP NEUROL
PD JAN 15
PY 2015
VL 263
IS 
BP 17
EP 27
DI 10.1016/j.expneurol.2014.08.026
PG 11
WC Neurosciences
SC Neurosciences & Neurology
GA AX0EM
UT WOS:000346626100003
PM 25281484
ER

PT J
AU Peng, Weijun
   Sun, Jing
   Sheng, Chenxia
   Wang, Zhe
   Wang, Yang
   Zhang, Chunhu
   Fan, Rong
AF Peng, Weijun
   Sun, Jing
   Sheng, Chenxia
   Wang, Zhe
   Wang, Yang
   Zhang, Chunhu
   Fan, Rong
TI Systematic review and meta-analysis of efficacy of mesenchymal stem cells on locomotor recovery in animal models of traumatic brain injury
SO STEM CELL RESEARCH & THERAPY
LA English
DT Review
ID marrow stromal cell; promotes functional recovery; spinal-cord-injury; neural stem; rat model; controlled-trial; transplantation; therapy; stroke; expression
AB Introduction: The therapeutic potential of mesenchymal stem cells (MSCs) for traumatic brain injury (TBI) is attractive. Conducting systematic review and meta-analyses based on data from animal studies can be used to inform clinical trial design. To conduct a systematic review and meta-analysis to (i) systematically review the literatures describing the effect of MSCs therapy in animal models of TBI, (ii) determine the estimated effect size of functional locomotor recovery after experimental TBI, and (iii) to provide empirical evidence of biological factors associated with greater efficacy. Methods: We conducted a systematic search of PubMed, EMBASE, and Web of Science and hand searched related references. Studies were selected if they reported the efficacy of MSCs in animal models of TBI. Two investigators independently assessed the identified studies. We extracted the details of individual study characteristics from each publication, assessed study quality, evaluated the effect sizes of MSCs treatment, and performed stratified meta-analysis and meta-regression, to assess the influence of study design on the estimated effect size. The presence of small effect sizes was investigated using funnel plots and Egger's tests. Results: Twenty-eight eligible controlled studies were identified. The study quality was modest. Between-study heterogeneity was large. Meta-analysis showed that MSCs exert statistically significant positive effects on sensorimotor and neurological motor function. For sensorimotor function, maximum effect size in studies with a quality score of 5 was found in the weight-drop impact injury TBI model established in male SD rats, to which syngeneic umbilical cord-derived MSCs intracerebrally at cell dose of (1-5) x 10(6) was administered r 6 hours following TBI, using ketamine as anesthetic agent. For neurological motor function, effect size was maximum for studies with a quality score of 5, in which the weight-drop impact injury TBI models of the female Wistar rats were adopted, with administration syngeneic bone marrow-derived MSCs intravenously at cell dose of 5 x 10(6) at 2 months after TBI, using sevofluorane as anesthetic agent. Conclusions: We conclude that MSCs therapy may improve locomotor recovery after TBI. However, additional well-designed and well-reported animal studies are needed to guide further clinical studies.
C1 [Peng, Weijun; Sheng, Chenxia; Wang, Zhe] Cent S Univ, Xiangya Hosp 2, Dept Integrated Chinese & Western Med, Changsha 410011, Hunan, Peoples R China.
   [Sun, Jing] Chengdu Med Coll, Dept Pathol, Dev & Regenerat Key Lab Sichuan Prov, Chengdu 610500, Sichuan, Peoples R China.
   [Wang, Yang; Zhang, Chunhu; Fan, Rong] Cent S Univ, Xiangya Hosp, Inst Integrated Med, Changsha 410008, Hunan, Peoples R China.
RP Wang, Z (通讯作者)，Cent S Univ, Xiangya Hosp 2, Dept Integrated Chinese & Western Med, 139 Middle Renmin Rd, Changsha 410011, Hunan, Peoples R China.
EM ericwangzhe@126.com
FU National Natural Science Foundation of China [81303074, 81403259, 8137370]; Natural Science Foundation of Hunan Province [13JJ3030]; special project of high-tech industrial development of Hunan Province [2012SK3212]
CR Anbari F, 2014, NEURAL REGEN RES, V9, P919, DOI 10.4103/1673-5374.133133
   Antonic A, 2013, PLOS BIOL, V11, P0, DOI 10.1371/journal.pbio.1001738
   Bakhtiary M, 2010, IRANIAN BIOMEDICAL JOURNAL, V14, P142
   Baraniak P, 2010, REGEN MED, V5, P121, DOI 10.2217/rme.09.74
   Blight A, 2009, SPINAL CORD, V47, P713, DOI 10.1038/sc.2008.179
   Bonilla C, 2012, J NEUROTRAUM, V29, P394, DOI 10.1089/neu.2011.2101
   Bonilla C, 2009, BRAIN INJURY, V23, P760, DOI 10.1080/02699050903133970
   Borenstein M, 2009, INTRO METAANALYSIS, V0, P0
   Borlongan C, 1998, NEUROREPORT, V9, P3615, DOI 10.1097/00001756-199811160-00012
   Chan T, 2014, CELL TRANSPLANT, V23, P541, DOI 10.3727/096368914X678409
   Chan T, 2014, CELL TRANSPLANT, V23, P399, DOI 10.3727/096368914X678292
   Meirelles L, 2006, J CELL SCI, V119, P2204, DOI 10.1242/jcs.02932
   Danos O, 2010, J GENE MED, V12, P559, DOI 10.1002/jgm.1472
   De GE, 2005, CAN J NEUROL SCI, V32, P186, DOI 10.1017/S0317167100003954
   Ding D, 2011, CELL TRANSPLANT, V20, P5, DOI 10.3727/096368910X
   Dirnagl U, 2006, J CEREBR BLOOD F MET, V26, P1465, DOI 10.1038/sj.jcbfm.9600298
   Dominici M, 2006, CYTOTHERAPY, V8, P315, DOI 10.1080/14653240600855905
   Egger M, 1997, BMJ-BRIT MED J, V315, P629, DOI 10.1136/bmj.315.7109.629
   Feigin V, 2013, LANCET NEUROL, V12, P53, DOI 10.1016/S1474-4422(12)70262-4
   Feinklestein S, 1999, STROKE, V30, P2752, DOI 10.1161/01.STR.30.12.2752
   Friedenstein A, 1976, EXP HEMATOL, V4, P267
   Garcia-bonilla L, 2012, J NEUROCHEM, V122, P233, DOI 10.1111/j.1471-4159.2012.07773.x
   Gibson C, 2008, BRAIN, V131, P318, DOI 10.1093/brain/awm183
   Guan J, 2013, BIOMATERIALS, V34, P5937, DOI 10.1016/j.biomaterials.2013.04.047
   Han E, 2013, CURR STEM CELL RES T, V8, P172
   Harting M, 2009, J NEUROSURG, V110, P1189, DOI 10.3171/2008.9.JNS08158
   Higgins J, 2012, COCHRANE DB SYST REV, V0, P0, DOI DOI 10.1002/14651858.ED000049
   Hu D, 2004, CHINESE MED J-PEKING, V117, P1576
   Jiang J, 2012, NEURAL REGEN RES, V7, P46, DOI 10.3969/j.issn.1673-5374.2012.01.008
   Karp J, 2009, CELL STEM CELL, V4, P206, DOI 10.1016/j.stem.2009.02.001
   Ker K, 2009, CNS NEUROSCI THER, V15, P52, DOI 10.1111/j.1755-5949.2008.00069.x
   Kilkenny C, 2010, PLOS BIOL, V8, P0, DOI 10.1371/journal.pbio.1000412
   Kim H, 2010, J NEUROTRAUM, V27, P131, DOI 10.1089/neu.2008.0818
   Lalu M, 2014, SYST REV-LONDON, V3, P0, DOI 10.1186/2046-4053-3-48
   Lee O, 2004, BLOOD, V103, P1669, DOI 10.1182/blood-2003-05-1670
   Li L, 2012, J CEREBR BLOOD F MET, V32, P2023, DOI 10.1038/jcbfm.2012.106
   Li L, 2011, J NEUROTRAUM, V28, P535, DOI 10.1089/neu.2010.1619
   Liao Y, 2014, BRIT J CLIN PHARMACO, V78, P718, DOI 10.1111/bcp.12382
   Liu J, 2007, J EUR ACAD DERMATOL, V21, P205, DOI 10.1111/j.1468-3083.2006.01899.x
   Lu D, 2001, NEUROREPORT, V12, P559, DOI 10.1097/00001756-200103050-00025
   Lu J, 2006, NEUROSCI LETT, V398, P12, DOI 10.1016/j.neulet.2005.12.053
   Lu M, 2003, J NEUROSCI METH, V128, P183, DOI 10.1016/S0165-0270(03)00188-2
   Ma H, 2011, MOL MED REP, V4, P849, DOI 10.3892/mmr.2011.510
   Macleod M, 2004, STROKE, V35, P1203, DOI 10.1161/01.STR.0000125719.25853.20
   Mahmood A, 2004, NEUROSURGERY, V55, P1185, DOI 10.1227/01.NEU.0000141042.14476.3C
   Mahmood A, 2004, J NEUROTRAUM, V21, P33, DOI 10.1089/089771504772695922
   Mahmood A, 2003, NEUROSURGERY, V53, P697, DOI 10.1227/01.NEU.0000079333.61863.AA
   Mahmood A, 2001, NEUROSURGERY, V49, P1196, DOI 10.1097/00006123-200111000-00031
   Mahmood A, 2003, NEUROSURGERY, V0, P702
   Nauta A, 2007, BLOOD, V110, P3499, DOI 10.1182/blood-2007-02-069716
   Oliveri R, 2014, NEUROBIOL DIS, V62, P338, DOI 10.1016/j.nbd.2013.10.014
   Peng W, 2014, EVID-BASED COMPL ALT, V2014, P9
   Peng W, 2014, J NEUROSURG, V121, P653, DOI 10.3171/2014.6.JNS132577
   Peng W, 2014, BIOMED RES INT, V2014, P0, DOI 10.1155/2014/261409
   Perel P, 2007, BMJ-BRIT MED J, V334, P197, DOI 10.1136/bmj.39048.407928.BE
   Pischiutta F, 2014, NEUROPHARMACOLOGY, V79, P119, DOI 10.1016/j.neuropharm.2013.11.001
   Poltavtseva R, 2012, B EXP BIOL MED+, V153, P586, DOI 10.1007/s10517-012-1772-y
   Prins M, 2013, DIS MODEL MECH, V6, P1307, DOI 10.1242/dmm.011585
   Prockop D, 2010, CYTOTHERAPY, V12, P576, DOI 10.3109/14653249.2010.507330
   Qu C, 2008, BRAIN RES, V1208, P234, DOI 10.1016/j.brainres.2008.02.042
   Qu C, 2011, BRAIN RES, V1371, P129, DOI 10.1016/j.brainres.2010.10.088
   Qu C, 2009, J NEUROSURG, V111, P658, DOI 10.3171/2009.4.JNS081681
   Regenberg A, 2009, STEM CELLS, V27, P2312, DOI 10.1002/stem.132
   Riess P, 2002, NEUROSURGERY, V51, P1043, DOI 10.1097/00006123-200210000-00035
   Riess P, 2007, J NEUROTRAUM, V24, P216, DOI 10.1089/neu.2006.0141
   Sacks H, 1987, NEW ENGL J MED, V316, P450, DOI 10.1056/NEJM198702193160806
   Sandercock P, 2002, LANCET, V360, P586, DOI 10.1016/S0140-6736(02)09812-4
   Sena E, 2010, J CEREBR BLOOD F MET, V30, P1905, DOI 10.1038/jcbfm.2010.116
   Singer N, 2011, ANNU REV PATHOL-MECH, V6, P457, DOI 10.1146/annurev-pathol-011110-130230
   Tajiri N, 2014, J NEUROSCI, V34, P313, DOI 10.1523/JNEUROSCI.2425-13.2014
   Tang G, 2014, STEM CELLS, V32, P3150, DOI 10.1002/stem.1808
   Uccelli A, 2013, EXP NEUROL, V247, P292, DOI 10.1016/j.expneurol.2013.01.028
   Vasudevan E, 2014, J NEUROL PHYS THER, V38, P172, DOI 10.1097/NPT.0000000000000049
   Vesterinen H, 2014, J NEUROSCI METH, V221, P92, DOI 10.1016/j.jneumeth.2013.09.010
   Vesterinen H, 2013, SYST REV, V2, P0, DOI 10.1186/2046-4053-2-33
   Von BL, 2012, STEM CELLS, V30, P1575, DOI 10.1002/stem.1118
   Wang G, 2008, ZHONG NAN DA XUE XUE BAO YI XUE BAN, V33, P926
   Wang S, 2013, BRAIN RES, V1532, P76, DOI 10.1016/j.brainres.2013.08.001
   Wang Y, 2006, BRAIN RES, V1115, P186, DOI 10.1016/j.brainres.2006.07.060
   Wardlaw J, 2000, LANCET, V356, P597, DOI 10.1016/S0140-6736(05)73980-5
   Wheaton P, 2011, J PSYCHOPHARMACOL, V25, P1581, DOI 10.1177/0269881110388331
   Xiong Y, 2013, NAT REV NEUROSCI, V14, P128, DOI 10.1038/nrn3407
   [袁源 YY, 2011, [中国组织工程研究与临床康复, V0, P0
   Zanier E, 2014, NEUROTHERAPEUTICS, V11, P679, DOI 10.1007/s13311-014-0277-y
   Zanier E, 2011, CRIT CARE MED, V39, P2501, DOI 10.1097/CCM.0b013e31822629ba
   Zhang R, 2013, J NEUROINFLAMM, V10, P0, DOI 10.1186/1742-2094-10-106
   Zhang R, 2012, NAN FANG YI KE DA XUE XUE BAO, V32, P449
   Zhang Z, 2008, CYTOTHERAPY, V10, P134, DOI 10.1080/14653240701883061
   Zhao J, 2012, NEURAL REGEN RES, V7, P741, DOI 10.3969/j.issn.1673-5374.2012.10.004
NR 90
TC 35
Z9 36
U1 0
U2 17
PU BMC
PI LONDON
PA CAMPUS, 4 CRINAN ST, LONDON N1 9XW, ENGLAND
SN 
EI 
J9 STEM CELL RES THER
PD MAR 26
PY 2015
VL 6
IS 
BP 
EP 
DI 10.1186/s13287-015-0034-0
PG 13
WC Cell & Tissue Engineering; Cell Biology; Medicine, Research & Experimental
SC Cell Biology; Research & Experimental Medicine
GA CH6SR
UT WOS:000354166900001
PM 25881229
ER

PT J
AU Li, Yongxin
   Wu, Ping
   Liang, Fanrong
   Huang, Wenhua
AF Li, Yongxin
   Wu, Ping
   Liang, Fanrong
   Huang, Wenhua
TI The Microstructural Status of the Corpus Callosum Is Associated with the Degree of Motor Function and Neurological Deficit in Stroke Patients
SO PLOS ONE
LA English
DT Article
ID subject diffusion data; white-matter anatomy; subcortical stroke; structural connectivity; wallerian degeneration; spatial statistics; voxelwise analysis; tract integrity; tensor; recovery
AB Human neuroimaging studies and animal models have suggested that white matter damage from ischemic stroke leads to the functional and structural reorganization of perilesional and remote brain regions. However, the quantitative relationship between the transcallosal tract integrity and clinical motor performance score after stroke remains unexplored. The current study employed a tract-based spatial statistics (TBSS) analysis on diffusion tensor imaging (DTI) to investigate the relationship between white matter diffusivity changes and the clinical scores in stroke patients. Probabilistic fiber tracking was also used to identify structural connectivity patterns in the patients. Thirteen ischemic stroke patients and fifteen healthy control subjects participated in this study. TBSS analyses showed that the corpus callosum (CC) and bilateral corticospinal tracts (CST) in the stroke patients exhibited significantly decreased fractional anisotropy and increased axial and radial diffusivity compared with those of the controls. Correlation analyses revealed that the motor and neurological deficit scores in the stroke patients were associated with the value of diffusivity indices in the CC. Compared with the healthy control group, probabilistic fiber tracking analyses revealed that significant changes in the inter-hemispheric fiber connections between the left and right motor cortex in the stroke patients were primarily located in the genu and body of the CC, left anterior thalamic radiation and inferior fronto-occipital fasciculus, bilateral CST, anterior/superior corona radiate, cingulum and superior longitudinal fasciculus, strongly suggesting that ischemic induces inter-hemispheric network disturbances and disrupts the white matter fibers connecting motor regions. In conclusion, the results of the present study show that DTI-derived measures in the CC can be used to predict the severity of motor skill and neurological deficit in stroke patients. Changes in structural connectivity pattern tracking between the left and right motor areas, particularly in the body of the CC, might reflect functional reorganization and behavioral deficit.
C1 [Li, Yongxin; Huang, Wenhua] Southern Med Univ, Sch Basic Med Sci, Inst Clin Anat, Guangzhou, Guangdong, Peoples R China.
   [Wu, Ping; Liang, Fanrong] Chengdu Univ Tradit Chinese Med, Teaching Hosp 3, Chengdu, Sichuan, Peoples R China.
RP Liang, FR (通讯作者)，Chengdu Univ Tradit Chinese Med, Teaching Hosp 3, Chengdu, Sichuan, Peoples R China.
EM 0001170@cdutcm.edu.cn; huangwenhua2009@139.com
FU Natural Science Foundation of China [81072864]; Specialized Research Fund for the Doctoral Program of Higher Education [20134433110012]
CR Acosta-cabronero J, 2010, BRAIN, V133, P529, DOI 10.1093/brain/awp257
   Basser P, 1996, J MAGN RESON SER B, V111, P209, DOI 10.1016/j.jmr.2011.09.022
   Basser P, 1994, J MAGN RESON SER B, V103, P247, DOI 10.1006/jmrb.1994.1037
   Beaulieu C, 2002, NMR BIOMED, V15, P435, DOI 10.1002/nbm.782
   Behrens T, 2007, NEUROIMAGE, V34, P144, DOI 10.1016/j.neuroimage.2006.09.018
   Bhadelia R, 2009, STROKE, V40, P3816, DOI 10.1161/STROKEAHA.109.564765
   Borich M, 2012, NEUROIMAGE, V59, P2393, DOI 10.1016/j.neuroimage.2011.09.009
   Bosch B, 2012, NEUROBIOL AGING, V33, P61, DOI 10.1016/j.neurobiolaging.2010.02.004
   Bozzali M, 2012, PLOS ONE, V7, P0, DOI 10.1371/journal.pone.0048079
   Carter A, 2012, NEUROIMAGE, V62, P2271, DOI 10.1016/j.neuroimage.2012.02.070
   Carter A, 2010, ANN NEUROL, V67, P365, DOI 10.1002/ana.21905
   Chen C, 2009, STROKE, V40, P859, DOI 10.1161/STROKEAHA.108.531616
   Chen J, 2013, FRONT NEUROL, V4, P0, DOI 10.3389/fneur.2013.00178
   Crofts J, 2011, NEUROIMAGE, V54, P161, DOI 10.1016/j.neuroimage.2010.08.032
   Fries W, 1993, BRAIN, V116, P369, DOI 10.1093/brain/116.2.369
   Fuster J, 2004, TRENDS COGN SCI, V8, P143, DOI 10.1016/j.tics.2004.02.004
   Gladstone D, 2002, NEUROREHAB NEURAL RE, V16, P232, DOI 10.1177/154596802401105171
   Grefkes C, 2008, ANN NEUROL, V63, P236, DOI 10.1002/ana.21228
   Grefkes C, 2011, BRAIN, V134, P1264, DOI 10.1093/brain/awr033
   Greicius M, 2009, CEREB CORTEX, V19, P72, DOI 10.1093/cercor/bhn059
   Grol M, 2007, J NEUROSCI, V27, P11877, DOI 10.1523/JNEUROSCI.3923-07.2007
   Gupta R, 2006, J MAGN RESON IMAGING, V24, P549, DOI 10.1002/jmri.20677
   Hofer S, 2006, NEUROIMAGE, V32, P989, DOI 10.1016/j.neuroimage.2006.05.044
   Honey C, 2009, P NATL ACAD SCI USA, V106, P2035, DOI 10.1073/pnas.0811168106
   Hua K, 2008, NEUROIMAGE, V39, P336, DOI 10.1016/j.neuroimage.2007.07.053
   Huang H, 2005, NEUROIMAGE, V26, P195, DOI 10.1016/j.neuroimage.2005.01.019
   Jayaram G, 2012, CLIN NEUROPHYSIOL, V123, P2422, DOI 10.1016/j.clinph.2012.04.026
   Jenkinson M, 2001, MED IMAGE ANAL, V5, P143, DOI 10.1016/S1361-8415(01)00036-6
   Johansen-berg H, 2002, P NATL ACAD SCI USA, V99, P14518, DOI 10.1073/pnas.222536799
   Johansen-berg H, 2007, NEUROIMAGE, V36, P0, DOI 10.1016/j.neuroimage.2007.03.041
   Koldewyn K, 2014, P NATL ACAD SCI USA, V111, P1981, DOI 10.1073/pnas.1324037111
   Lindenberg R, 2010, NEUROLOGY, V74, P280, DOI 10.1212/WNL.0b013e3181ccc6d9
   Lindenberg R, 2012, HUM BRAIN MAPP, V33, P1040, DOI 10.1002/hbm.21266
   Makris N, 2005, CEREB CORTEX, V15, P854, DOI 10.1093/cercor/bhh186
   Mori S, 2002, ANN NEUROL, V51, P377, DOI 10.1002/ana.10137
   Pandya , 2009, FIBER PATHWAYS BRAIN, V0, P0
   Perez M, 2009, J PHYSIOL-LONDON, V587, P725, DOI 10.1113/jphysiol.2008.166926
   Radlinska B, 2012, J CEREBR BLOOD F MET, V32, P1515, DOI 10.1038/jcbfm.2012.37
   Righini A, 2010, NEURORADIOLOGY, V52, P1025, DOI 10.1007/s00234-010-0745-y
   Saini J, 2012, NEURORADIOLOGY, V54, P771, DOI 10.1007/s00234-011-0983-7
   Schaechter J, 2008, NEUROIMAGE, V39, P1370, DOI 10.1016/j.neuroimage.2007.09.071
   Schaechter J, 2009, HUM BRAIN MAPP, V30, P3461, DOI 10.1002/hbm.20770
   Serbruyns L, 2013, BRAIN STRUCTURE FUNC, V0, P1
   Smith S, 2002, HUM BRAIN MAPP, V17, P143, DOI 10.1002/hbm.10062
   Smith S, 2004, NEUROIMAGE, V23, P0, DOI 10.1016/j.neuroimage.2004.07.051
   Smith S, 2007, NAT PROTOC, V2, P499, DOI 10.1038/nprot.2007.45
   Smith S, 2006, NEUROIMAGE, V31, P1487, DOI 10.1016/j.neuroimage.2006.02.024
   Smith S, 2009, NEUROIMAGE, V44, P83, DOI 10.1016/j.neuroimage.2008.03.061
   Song S, 2002, NEUROIMAGE, V17, P1429, DOI 10.1006/nimg.2002.1267
   Song S, 2003, NEUROIMAGE, V20, P1714, DOI 10.1016/j.neuroimage.2003.07.005
   Takenobu Y, 2014, NEUROIMAGE-CLIN, V4, P201, DOI 10.1016/j.nicl.2013.12.003
   Tang Y, 2012, P NATL ACAD SCI USA, V109, P10570, DOI 10.1073/pnas.1207817109
   Van EL, 2010, NEUROIMAGE, V52, P358, DOI 10.1016/j.neuroimage.2010.04.001
   Wahl M, 2007, J NEUROSCI, V27, P12132, DOI 10.1523/JNEUROSCI.2320-07.2007
   Wang C, 2014, J CEREBR BLOOD F MET, V34, P597, DOI 10.1038/jcbfm.2013.238
   Wang L, 2010, BRAIN, V133, P1224, DOI 10.1093/brain/awq043
   Wang L, 2012, HUM BRAIN MAPP, V33, P2941, DOI 10.1002/hbm.21417
   Ward N, 2003, BRAIN, V126, P2476, DOI 10.1093/brain/awg245
   Wheeler-kingshott C, 2009, MAGN RESON MED, V61, P1255, DOI 10.1002/mrm.21965
   Yu C, 2009, NEUROIMAGE, V47, P451, DOI 10.1016/j.neuroimage.2009.04.066
   Zarei M, 2006, J ANAT, V209, P311, DOI 10.1111/j.1469-7580.2006.00615.x
   Zhang J, 2009, J NEUROSCI, V29, P3160, DOI 10.1523/JNEUROSCI.3941-08.2009
   Zhu D, 2014, FRONT BEHAV NEUROSCI, V8, P0, DOI 10.3389/fnbeh.2014.00167
   Zhu L, 2010, STROKE, V41, P910, DOI 10.1161/STROKEAHA.109.577023
NR 64
TC 35
Z9 38
U1 0
U2 11
PU PUBLIC LIBRARY SCIENCE
PI SAN FRANCISCO
PA 1160 BATTERY STREET, STE 100, SAN FRANCISCO, CA 94111 USA
SN 1932-6203
EI 
J9 PLOS ONE
PD APR 15
PY 2015
VL 10
IS 4
BP 
EP 
DI 10.1371/journal.pone.0122615
PG 17
WC Multidisciplinary Sciences
SC Science & Technology - Other Topics
GA CG1EL
UT WOS:000353015800068
PM 25875333
ER

PT J
AU Smith, Matthew
   Mole, CD
   Kountouriotis, GK
   Chisholm, Catharine
   Bhakta, Bipin
   Wilkie, RM
AF Smith, Matthew
   Mole, Callum
   Kountouriotis, Georgios
   Chisholm, Catharine
   Bhakta, Bipin
   Wilkie, Richard
TI Driving with homonymous visual field loss: Does visual search performance predict hazard detection?
SO BRITISH JOURNAL OF OCCUPATIONAL THERAPY
LA English
DT Article
DE Stroke; hemianopia; driving; visual field; visual search; hazard detection; reaction times; compensation
ID collision-avoidance; hemianopia; older; vision; attention; defect; people; adult; speed; gaze
AB Introduction Stroke often causes homonymous visual field loss, which can lead to exclusion from driving. Retention of a driving licence is sometimes possible by completing an on-road assessment, but this is not practical for all. It is important to find simple tests that can inform the assessment and rehabilitation of driving-related visual-motor function. Method We developed novel computerised assessments: visual search; simple reaction and decision reaction to appearing pedestrians; and pedestrian detection during simulated driving. We tested 12 patients with stroke (seven left, five right field loss) and 12 controls. Results The homonymous visual field defect group was split into adequately compensated or inadequately compensated groups based on visual search performance. The inadequately compensated group had problems with stimuli in their affected field: they tended to react more slowly than controls and in the driving task they failed to detect a number of pedestrians. In contrast, the adequately compensated group were better at detecting pedestrians, though reaction times were slightly slower than controls. Conclusion We suggest that our search task can predict, to a limited extent, whether a person with stroke compensates for visual field loss, and may potentially identify suitability for specific rehabilitation to promote return to driving.
C1 [Smith, Matthew] Leeds Teaching Hosp, Major Trauma Rehabil, Leeds, W Yorkshire, England.
   [Smith, Matthew; Mole, Callum D.; Kountouriotis, Georgios K.; Wilkie, Richard M.] Univ Leeds, Leeds LS2 9JT, W Yorkshire, England.
   [Chisholm, Catharine] Univ Bradford, Bradford BD7 1DP, W Yorkshire, England.
RP Wilkie, RM (通讯作者)，Univ Leeds, Inst Psychol Sci, Leeds LS2 9JT, W Yorkshire, England.
EM r.m.wilkie@leeds.ac.uk
FU Remedi
CR Alberti C, 2014, INVEST OPHTH VIS SCI, V55, P368, DOI 10.1167/iovs.13-12737
   Ball K, 1993, INVEST OPHTH VIS SCI, V34, P3110
   Bowers A, 2014, INVEST OPHTH VIS SCI, V55, P1540, DOI 10.1167/iovs.13-12748
   Bowers A, 2009, INVEST OPHTH VIS SCI, V50, P5137, DOI 10.1167/iovs.09-3799
   Coeckelbergh T, 2002, ARCH OPHTHALMOL-CHIC, V120, P1509, DOI 10.1001/archopht.120.11.1509
   Colenbrander A, 2006, VISION REQUIREMENTS, V0, P17
   Danielson R, 1957, AM J OPHTHALMOL, V44, P657, DOI 10.1016/0002-9394(57)90274-X
   Decina L, 1993, ACCIDENT ANAL PREV, V25, P267, DOI 10.1016/0001-4575(93)90021-N
   Elgin J, 2010, AM J OCCUP THER, V64, P268, DOI 10.5014/ajot.64.2.268
   Elliott A, 2013, ROYAL COLL OPHTHALMO, V0, P1
   Gassel M, 1963, BRAIN, V86, P1, DOI 10.1093/brain/86.1.1
   Gould M, 2012, ACCIDENT ANAL PREV, V48, P341, DOI 10.1016/j.aap.2012.02.002
   Hardiess G, 2010, VISION RES, V50, P1158, DOI 10.1016/j.visres.2010.04.004
   Johnson C, 1983, ARCH OPHTHALMOL-CHIC, V101, P371
   Kasneci E, 2014, PLOS ONE, V9, P0, DOI 10.1371/journal.pone.0087470
   Kountouriotis G, 2013, J VISION, V13, P0, DOI 10.1167/13.10.23
   Kountouriotis G, 2012, J EXP PSYCHOL HUMAN, V38, P687, DOI 10.1037/a0026123
   Owsley C, 1998, JAMA-J AM MED ASSOC, V279, P1083, DOI 10.1001/jama.279.14.1083
   Papageorgiou E, 2012, VISION RES, V65, P25, DOI 10.1016/j.visres.2012.06.004
   Papageorgiou E, 2012, VISION RES, V52, P20, DOI 10.1016/j.visres.2011.10.019
   Poppelreuter W, 1917, DISTURBANCES LOWER H, V0, P0
   Racette L, 2005, OPTOMETRY VISION SCI, V82, P668, DOI 10.1097/01.opx.0000174719.25799.37
   Raw R, 2012, J EXP PSYCHOL HUMAN, V38, P735, DOI 10.1037/a0026568
   Rowe F, 2013, BIOMED RES INT, V2013, P0, DOI 10.1155/2013/719096
   Schulte T, 1999, AM J PHYS MED REHAB, V78, P136, DOI 10.1097/00002060-199903000-00010
   Szlyk J, 1993, OPTOMETRY VISION SCI, V70, P1031, DOI 10.1097/00006324-199312000-00007
   Tant M, 2002, NEUROPSYCHOL REHABIL, V12, P419, DOI 10.1080/09602010244000183
   Trick L, 1998, COGNITIVE DEV, V13, P369, DOI 10.1016/S0885-2014(98)90016-8
   Walsh F, 1969, LOCALIZATION CLIN NE, V0, P261
   Warren M, 2009, AM J OCCUP THER, V63, P626, DOI 10.5014/ajot.63.5.626
   Wilkie R, 2010, EXP BRAIN RES, V204, P539, DOI 10.1007/s00221-010-2321-4
   Wilkie R, 2002, CURR BIOL, V12, P2014, DOI 10.1016/S0960-9822(02)01337-4
   Wood J, 2011, INVEST OPHTH VIS SCI, V52, P1220, DOI 10.1167/iovs.10-6296
   Wood J, 2009, INVEST OPHTH VIS SCI, V50, P577, DOI 10.1167/iovs.08-2506
   Zihl J, 1995, NEUROPSYCHOLOGIA, V33, P287, DOI 10.1016/0028-3932(94)00119-A
   Zihl J, 2000, NEUROPSY REHABIL MOD, V0, P0
NR 36
TC 5
Z9 5
U1 0
U2 14
PU SAGE PUBLICATIONS LTD
PI LONDON
PA 1 OLIVERS YARD, 55 CITY ROAD, LONDON EC1Y 1SP, ENGLAND
SN 0308-0226
EI 
J9 BRIT J OCCUP THER
PD FEB 15
PY 2015
VL 78
IS 2
BP 85
EP 95
DI 10.1177/0308022614562786
PG 11
WC Rehabilitation
SC Rehabilitation
GA CF0NP
UT WOS:000352241200003
ER

PT J
AU Bonnyaud, Celine
   Pradon, Didier
   Zory, Raphael
   Bensmail, Djamel
   Vuillerme, Nicolas
   Roche, Nicolas
AF Bonnyaud, Celine
   Pradon, Didier
   Zory, Raphael
   Bensmail, Djamel
   Vuillerme, Nicolas
   Roche, Nicolas
TI Gait parameters predicted by Timed Up and Go performance in stroke patients
SO NEUROREHABILITATION
LA English
DT Article
DE Timed Up and Go test; hemiparesis; gait analysis; predictive factors; gait parameters
ID lower-limb impairment; locomotor capacity; walking; reliability; variable; speed; asymmetry; adult; rehabilitation; hemiparesis
AB BACKGROUND: The Timed Up and Go (TUG) is a test of functional mobility which is routinely used in the assessment of hemiparetic patients. This easy and rapid to perform test includes motor tasks which occur frequently in daily life (stand up, walk, turn, sit down). Correlations between TUG performance and kinematic and kinetic gait parameters have never been studied. OBJECTIVE: The aim of this study was to determine whether kinematic and kinetic gait parameters would be more related to TUG performance than spatio-temporal parameters in stroke patients. METHODS: Sixty hemiparetic patients able to walk alone performed the TUG test and underwent 3D gait analysis and a clinical evaluation. A stepwise regression analysis was used to select the gait variables that best explained the variability in TUG performance. RESULTS: The percentage of the gait cycle spent in single support phase on the paretic limb was the factor which was the most predictive and correlated with TUG performance, explaining 67% of the variance. No kinematic or kinetic gait parameters explained TUG performance. The results also suggested that TUG performance is mainly related to paretic lower limb motor function. CONCLUSIONS: TUG performance in hemiparetic patients mainly depends on the motor ability of the paretic lower limb, particularly the single support phase on the paretic side. Kinematic and kinetic gait parameters do not predict the TUG performance in stroke patients.
C1 [Bonnyaud, Celine; Pradon, Didier; Zory, Raphael; Roche, Nicolas] Univ Versailles St Quentin Yvelines, Hop Raymond Poincare, APHP Serv Physiol & Explorat Fonct, Garches, France.
   [Bensmail, Djamel] Univ Versailles St Quentin Yvelines, Hop Raymond Poincare, APHP Serv Med Phys & Readaptat, Garches, France.
   [Bonnyaud, Celine; Vuillerme, Nicolas] UJF Grenoble, Lab AGIM, FRE CNRS 3405, UPMF,EPHE, La Tronche, France.
   [Vuillerme, Nicolas] Inst Univ France, Paris, France.
RP Bonnyaud, C (通讯作者)，Hop Raymond Poincare, Lab Anal Mouvement EA 4497, CIC IT 805, 104 Bld Raymond Poincare, F-92380 Garches, France.
EM celine.bonnyaud@ens.uvsq.fr
CR Ahmed S, 2003, PHYS THER, V83, P617, DOI 10.1093/ptj/83.7.617
   [anonymous] , 1991, WATERLOO BIOMECHANIC, V0, P0
   Blackburn M, 2002, PHYS THER, V82, P25, DOI 10.1093/ptj/82.1.25
   Bohannon R, 1987, PHYS THER, V67, P206, DOI 10.1093/ptj/67.2.206
   Bonita R, 1997, STROKE, V28, P1898, DOI 10.1161/01.STR.28.10.1898
   Bonnyaud C, 2013, GAIT POSTURE, V38, P466, DOI 10.1016/j.gaitpost.2013.01.015
   Boudarham J, 2013, PLOS ONE, V8, P0, DOI 10.1371/journal.pone.0066421
   Bowden M, 2006, STROKE, V37, P872, DOI 10.1161/01.STR.0000204063.75779.8d
   Brandstater M, 1983, ARCH PHYS MED REHAB, V64, P583
   Brun V, 2000, ANN READAPT MED PHYS, V43, P14, DOI 10.1016/s0168-6054(00)87937-4
   De BE, 2003, J REHABIL MED, V35, P259, DOI 10.1080/16501970310012428
   De HM, 2005, ARCH PHYS MED REHAB, V86, P755, DOI 10.1016/j.apmr.2004.10.010
   Dempster W, 1955, SPACE REQUIREMENTS S, V0, P0
   Domholdt E, 2000, PHYS THERAPY RES PRI, V0, P2
   Faria C, 2013, J REHABIL MED, V45, P232, DOI 10.2340/16501977-1107
   Flansbjer U, 2005, J REHABIL MED, V37, P75, DOI 10.1080/16501970410017215
   Gregson J, 2000, AGE AGEING, V29, P223, DOI 10.1093/ageing/29.3.223
   Griffin M, 1995, GAIT POSTURE, V3, P132
   Hesse S, 1996, STROKE, V27, P0
   Hsu A, 2003, ARCH PHYS MED REHAB, V84, P1185, DOI 10.1016/S0003-9993(03)00030-3
   Hutin E, 2010, NEUROREHAB NEURAL RE, V24, P442, DOI 10.1177/1545968309354535
   Jonkers I, 2009, GAIT POSTURE, V29, P129, DOI 10.1016/j.gaitpost.2008.07.010
   Kadaba M, 1990, J ORTHOP RES, V8, P383, DOI 10.1002/jor.1100080310
   Kim C, 2003, GAIT POSTURE, V18, P23, DOI 10.1016/S0966-6362(02)00122-4
   Lamontagne A, 2004, STROKE, V35, P2543, DOI 10.1161/01.STR.0000144685.88760.d7
   Mathias S, 1986, ARCH PHYS MED REHAB, V67, P387
   Medical RC, 1976, AID EX PER NERV SYST, V0, P0
   Nadeau S, 1999, CLIN BIOMECH, V14, P125, DOI 10.1016/S0268-0033(98)00062-X
   Ng S, 2005, ARCH PHYS MED REHAB, V86, P1641, DOI 10.1016/j.apmr.2005.01.011
   Olney S, 1994, PHYS THER, V74, P872, DOI 10.1093/ptj/74.9.872
   Pai Y, 1994, PHYS THER, V74, P647, DOI 10.1093/ptj/74.7.647
   Patterson K, 2008, ARCH PHYS MED REHAB, V89, P304, DOI 10.1016/j.apmr.2007.08.142
   Patterson K, 2010, GAIT POSTURE, V31, P241, DOI 10.1016/j.gaitpost.2009.10.014
   Perry J, 1992, GAIT ANAL NORMAL PAT, V0, P0
   Podsiadlo D, 1991, J AM GERIATR SOC, V39, P142, DOI 10.1111/j.1532-5415.1991.tb01616.x
   Robertson J, 2009, GAIT POSTURE, V29, P108, DOI 10.1016/j.gaitpost.2008.07.005
   Titianova E, 1995, J REHABIL RES DEV, V32, P236
   Vaughan C, 1996, HUM MOVEMENT SCI, V15, P423, DOI 10.1016/0167-9457(96)00009-7
   Victora C, 1997, INT J EPIDEMIOL, V26, P224, DOI 10.1093/ije/26.1.224
   Wall JC, 1986, ARCH PHYS MED REHAB, V67, P5503
   Winter D, 1992, PHYS THER, V72, P45, DOI 10.1093/ptj/72.1.45
   Winter D, 1974, J BIOMECH, V7, P157, DOI 10.1016/0021-9290(74)90056-6
   Winter D, 1981, PHYSIOTHER CAN, V33, P209
NR 43
TC 12
Z9 12
U1 3
U2 11
PU IOS PRESS
PI AMSTERDAM
PA NIEUWE HEMWEG 6B, 1013 BG AMSTERDAM, NETHERLANDS
SN 1053-8135
EI 
J9 NEUROREHABILITATION
PD JUN 15
PY 2015
VL 36
IS 1
BP 73
EP 80
DI 10.3233/NRE-141194
PG 8
WC Clinical Neurology; Rehabilitation
SC Neurosciences & Neurology; Rehabilitation
GA CB0OT
UT WOS:000349326700012
PM 25547769
ER

PT J
AU Gharib, NMM
   Aboumousa, AM
   Elowishy, AA
   Rezk-allah, SS
   Yousef, FS
AF Gharib, Nevein
   Aboumousa, Ahmed
   Elowishy, Abeer
   Rezk-allah, Soheir
   Yousef, Fatma
TI Efficacy of electrical stimulation as an adjunct to repetitive task practice therapy on skilled hand performance in hemiparetic stroke patients: a randomized controlled trial
SO CLINICAL REHABILITATION
LA English
DT Article
DE Stroke; repetitive task practice therapy; electrical stimulation; hand skills; three-dimensional (3D) motion analysis
ID upper extremity; motor cortex; functional recovery; nerve-stimulation; rehabilitation; arm; connection; activation; movement; improve
AB Objective: To assess the effects of additional electrical stimulation to hand muscles combined with repetitive task practice therapy on skilled hand performance in stroke patients. Design: A randomized controlled study. Setting: Neurological physical therapy outpatient clinic. Subjects: Forty stroke patients of both sexes (45-65 years - 16 females and 24 males). Methods: Participants were randomly assigned into two equal groups: experimental and control groups. All patients received repetitive task practice. Those in the experimental group received additional electrical stimulation for specific hand muscles and patients in the control group received sham electrical stimulation. Treatment was provided three times/week for two months. Main outcome measures: Patients received baseline and post-treatment assessments using three-dimensional motion analysis (to evaluate range of motion of fingers abduction and extension), motor assessment scale (to assess hand motor function) and time to complete Jebsen Taylor Test (to assess hand skills). Results: Patients in the experimental group showed a significant improvement as compared with those in the control group. Motor assessment scale score was 4.250.63 for the experimental group and 3.35 +/- 0.74 for the control group (t=-3.50 and p= 0.0001). Time to complete Jebsen Taylor Test was 180.90 +/- 7.04 for the experimental group and 192.80 +/- 6.87 for the control group (t=4.50 and p= 0.0001). There was a significant improvement in fingers abduction and extension in both groups (in favor to the experimental group). Conclusion: Repetitive task practice therapy combined with electrical stimulation can improve skilled hand performance in terms of hand motor function, skills and range of motion in stroke patients.
C1 [Gharib, Nevein M. M.; Elowishy, Abeer A.; Yousef, Fatma S.] Cairo Univ, Fac Phys Therapy, Dept Phys Therapy Neuromuscular Disorders & Its S, Giza, Egypt.
   [Aboumousa, Ahmed M.] Cairo Univ, Dept Neurol, Fac Med, Giza, Egypt.
   [Rezk-Allah, Soheir S.] Cairo Univ, Fac Phys Therapy, Dept Basic Sci, Giza, Egypt.
RP Gharib, NMM (通讯作者)，Cairo Univ, Fac Phys Therapy, Dept Phys Therapy Neuromuscular Disorders & Its S, Giza, Egypt.
EM neveinmohammed@yahoo.com
CR Alon G, 2007, NEUROREHAB NEURAL RE, V21, P207, DOI 10.1177/1545968306297871
   Alt MM, 2011, NEUROREHAB NEURAL RE, V25, P71, DOI 10.1177/1545968310370748
   Beebe J, 2009, J NEUROL PHYS THER, V33, P96, DOI 10.1097/NPT.0b013e3181a33638
   Bohannon R, 1987, PHYS THER, V67, P206, DOI 10.1093/ptj/67.2.206
   Butefisch C, 1995, J NEUROL SCI, V130, P59, DOI 10.1016/0022-510X(95)00003-K
   Carr J, 1985, PHYS THER, V65, P175, DOI 10.1093/ptj/65.2.175
   Chae J, 1998, STROKE, V29, P975, DOI 10.1161/01.STR.29.5.975
   Conforto A, 2002, ANN NEUROL, V51, P122, DOI 10.1002/ana.10070
   De KJ, 2002, CLIN REHABIL, V16, P350, DOI 10.1191/0269215502cr504oa
   Ehrsson H, 2001, J NEUROPHYSIOL, V85, P2613, DOI 10.1152/jn.2001.85.6.2613
   Farkas T, 1999, NEUROSCIENCE, V90, P353, DOI 10.1016/S0306-4522(98)00451-5
   Fischer H, 2007, TOP STROKE REHABIL, V14, P1, DOI 10.1310/tsr1401-1
   Hakkennes S, 2005, AUST J PHYSIOTHER, V51, P221, DOI 10.1016/S0004-9514(05)70003-9
   Hummel F, 2005, BRAIN, V128, P490, DOI 10.1093/brain/awh369
   Jang S, 2003, NEUROREPORT, V14, P137, DOI 10.1097/00001756-200301200-00025
   Jebsen RH, 1969, ARCHIVES OF PHYSICAL MEDICINE AND REHABILITATION, V50, P311
   Lai S, 2002, STROKE, V33, P1840, DOI 10.1161/01.STR.0000019289.15440.F2
   Liepert J, 2000, ACTA NEUROL SCAND, V101, P321, DOI 10.1034/j.1600-0404.2000.90337a.x
   Mcdonnell M, 2007, NEUROREHAB NEURAL RE, V21, P435, DOI 10.1177/1545968307300437
   Murgia A, 2004, CLIN BIOMECH, V19, P248, DOI 10.1016/j.clinbiomech.2003.11.012
   Ng S, 2007, STROKE, V38, P2953, DOI 10.1161/STROKEAHA.107.490318
   Page S, 2003, AM J PHYS MED REHAB, V82, P730, DOI 10.1097/01.PHM.0000078226.36000.A5
   Powell J, 1999, STROKE, V30, P1384, DOI 10.1161/01.STR.30.7.1384
   Prange G, 2006, J REHABIL RES DEV, V43, P171, DOI 10.1682/JRRD.2005.04.0076
   Ridding M, 2003, CLIN NEUROPHYSIOL, V114, P1437, DOI 10.1016/S1388-2457(03)00115-9
   Ridding M, 2000, EXP BRAIN RES, V131, P135, DOI 10.1007/s002219900269
   Sheffler L, 2007, MUSCLE NERVE, V35, P562, DOI 10.1002/mus.20758
   Sonde L, 2000, CLIN REHABIL, V14, P14, DOI 10.1191/026921500673534278
   Trombly CA, 1989, OCCUPATIONAL THERAPY, V0, P454
   Uy J, 2003, NEUROLOGY, V61, P982, DOI 10.1212/01.WNL.0000078809.33581.1F
   Wade D, 1983, J NEUROL NEUROSUR PS, V46, P521, DOI 10.1136/jnnp.46.6.521
   Wu C, 2003, J COMP NEUROL, V457, P263, DOI 10.1002/cne.10542
   Zimmermann-schlatter A, 2008, J NEUROENG REHABIL, V5, P0, DOI 10.1186/1743-0003-5-8
NR 34
TC 12
Z9 15
U1 0
U2 7
PU SAGE PUBLICATIONS LTD
PI LONDON
PA 1 OLIVERS YARD, 55 CITY ROAD, LONDON EC1Y 1SP, ENGLAND
SN 0269-2155
EI 
J9 CLIN REHABIL
PD APR 15
PY 2015
VL 29
IS 4
BP 355
EP 364
DI 10.1177/0269215514544131
PG 10
WC Rehabilitation
SC Rehabilitation
GA CE7EF
UT WOS:000351999700006
PM 25125441
ER

PT J
AU Yang, Ming
   Yang, Ya-ru
   Li, Hui-jun
   Lu, Xue-song
   Shi, Yong-mei
   Liu, Bin
   Chen, Hua-jun
   Teng, Gao-jun
   Chen, Rong
   Herskovits, EH
AF Yang, Ming
   Yang, Ya-ru
   Li, Hui-jun
   Lu, Xue-song
   Shi, Yong-mei
   Liu, Bin
   Chen, Hua-jun
   Teng, Gao-jun
   Chen, Rong
   Herskovits, Edward
TI Combining Diffusion Tensor Imaging and Gray Matter Volumetry to Investigate Motor Functioning in Chronic Stroke
SO PLOS ONE
LA English
DT Article
ID chronic hemiparesis; caudate-nucleus; basal ganglia; brain; recovery; integrity; reorganization; immobilization; improvement; diaschisis
AB Motor impairment after stroke is related to the integrity of the corticospinal tract (CST). However, considerable variability in motor impairment remains unexplained. To increase the accuracy in evaluating long-term motor function after ischemic stroke, we tested the hypothesis that combining diffusion tensor imaging (DTI) and gray matter (GM) volumetry can better characterize long-term motor deficit than either method alone in patients with chronic stroke. We recruited 31 patients whose Medical Research Council strength grade was <= 3/5 in the extensor muscles of the affected upper extremity in the acute phase. We used the Upper Extremity Fugl-Meyer (UE-FM) assessment to evaluate motor impairment, and as the primary outcome variable. We computed the fractional anisotropy ratio of the entire CST (CSTratio) and the volume of interest ratio (VOIratio), between ipsilesional and contralesional hemispheres, to explain long-term motor impairment. The results showed that CSTratio, VOIratio of motor-related brain regions, and VOIratio in the temporal lobe were correlated with UE-FM. A multiple regression model including CSTratio and VOIratio of the caudate nucleus explained 40.7% of the variability in UE-FM. The adjusted R2 of the regression model with CSTratio as an independent variable was 29.4%, and that of using VOIratio of the caudate nucleus as an independent variable was 23.1%. These results suggest that combining DTI and GM volumetry may achieve better explanation of long-term motor deficit in stroke patients, than using either measure individually. This finding may provide guidance in determining optimal neurorehabilitative interventions.
C1 [Yang, Ming; Yang, Ya-ru; Li, Hui-jun; Liu, Bin; Chen, Hua-jun; Teng, Gao-jun] Southeast Univ, Zhong Da Hosp, Dept Radiol, Nanjing 210009, Jiangsu, Peoples R China.
   [Lu, Xue-song] Southeast Univ, Zhong Da Hosp, Dept Rehabil, Nanjing 210009, Jiangsu, Peoples R China.
   [Shi, Yong-mei] Southeast Univ, Zhong Da Hosp, Dept Neurol, Nanjing 210009, Jiangsu, Peoples R China.
   [Chen, Rong; Herskovits, Edward H.] Univ Maryland, Sch Med, Dept Radiol, Baltimore, MD 21201 USA.
RP Teng, GJ (通讯作者)，Southeast Univ, Zhong Da Hosp, Dept Radiol, Nanjing 210009, Jiangsu, Peoples R China.
EM gjteng@vip.sina.com; ehh@ieee.org
FU National Key Basic Research Program of China (973 Program) [2013CB733800, 2013CB733803]; Jiangsu Provincial Special Program of Medical Science [BL2013029]; National Science Foundation of China [30970808]; Excellent Teacher Project of Jiangsu Provincial Department of Education
CR Assaf Y, 2008, J MOL NEUROSCI, V34, P51, DOI 10.1007/s12031-007-0029-0
   Chakravarthy V, 2010, BIOL CYBERN, V103, P237, DOI 10.1007/s00422-010-0401-y
   Chen R, 2008, NEUROIMAGE, V40, P1633, DOI 10.1016/j.neuroimage.2008.01.014
   Chen R, 2010, NEUROIMAGE, V49, P597, DOI 10.1016/j.neuroimage.2009.07.061
   Chu W, 2002, STROKE, V33, P1243, DOI 10.1161/01.STR.0000015240.75199.BE
   Cirstea C, 2011, STROKE, V42, P1004, DOI 10.1161/STROKEAHA.110.601047
   Cramer S, 2011, BRAIN, V134, P1591, DOI 10.1093/brain/awr039
   Dang C, 2013, STROKE, V44, P2795, DOI 10.1161/STROKEAHA.113.000971
   Fan F, 2013, HUM BRAIN MAPP, V34, P1872, DOI 10.1002/hbm.22034
   Galderisi S, 2008, SCHIZOPHRENIA BULL, V34, P393, DOI 10.1093/schbul/sbm097
   Gauthier L, 2008, STROKE, V39, P1520, DOI 10.1161/STROKEAHA.107.502229
   Gauthier L, 2012, STROKE, V43, P453, DOI 10.1161/STROKEAHA.111.633255
   Gladstone D, 2002, NEUROREHAB NEURAL RE, V16, P232, DOI 10.1177/154596802401105171
   Grahn J, 2009, BEHAV BRAIN RES, V199, P53, DOI 10.1016/j.bbr.2008.11.020
   Grahn J, 2008, PROG NEUROBIOL, V86, P141, DOI 10.1016/j.pneurobio.2008.09.004
   Groenewegen HJ, 2003, NEURAL PLASTICITY, V10, P107, DOI 10.1155/NP.2003.107
   Hua K, 2008, NEUROIMAGE, V39, P336, DOI 10.1016/j.neuroimage.2007.07.053
   Jiji S, 2013, EUR J RADIOL, V82, P1525, DOI 10.1016/j.ejrad.2013.03.012
   Kou N, 2013, NEUROLOGY, V80, P2242, DOI 10.1212/WNL.0b013e318296e977
   Langer N, 2012, NEUROLOGY, V78, P182, DOI 10.1212/WNL.0b013e31823fcd9c
   Lindenberg R, 2010, NEUROLOGY, V74, P280, DOI 10.1212/WNL.0b013e3181ccc6d9
   Lindenberg R, 2012, HUM BRAIN MAPP, V33, P1040, DOI 10.1002/hbm.21266
   Murphy D, 1992, ARCH NEUROL-CHICAGO, V49, P839, DOI 10.1001/archneur.1992.00530320063013
   Onnink A, 2013, EUR NEUROPSYCHOPHARM, V0, P0
   Park C, 2013, NEUROIMAGE-CLIN, V2, P521, DOI 10.1016/j.nicl.2013.04.002
   Pennisi G, 2002, CLIN NEUROPHYSIOL, V113, P1536, DOI 10.1016/S1388-2457(02)00255-9
   Puig J, 2013, STROKE, V44, P2016, DOI 10.1161/STROKEAHA.111.000382
   Rebec G, 2006, NEUROPSYCHOPHARMACOL, V31, P2341, DOI 10.1038/sj.npp.1301160
   Rehme A, 2013, J PHYSIOL-LONDON, V591, P17, DOI 10.1113/jphysiol.2012.243469
   Schaechter J, 2009, HUM BRAIN MAPP, V30, P3461, DOI 10.1002/hbm.20770
   Schulz R, 2012, STROKE, V43, P2248, DOI 10.1161/STROKEAHA.112.662619
   Seidman L, 2011, BIOL PSYCHIAT, V69, P857, DOI 10.1016/j.biopsych.2010.09.053
   Seitz R, 1999, STROKE, V30, P1844, DOI 10.1161/01.STR.30.9.1844
   Sterr A, 2003, NEUROLOGY, V61, P842, DOI 10.1212/WNL.61.6.842
   Sterr A, 2014, NEUROREHAB NEURAL RE, V28, P335, DOI 10.1177/1545968313510972
   Sterr A, 2013, NEUROIMAGE-CLIN, V2, P797, DOI 10.1016/j.nicl.2013.05.005
   Stinear C, 2010, LANCET NEUROL, V9, P1228, DOI 10.1016/S1474-4422(10)70247-7
   Swayne O, 2008, CEREB CORTEX, V18, P1909, DOI 10.1093/cercor/bhm218
   Sztriha L, 2012, STROKE, V43, P3124, DOI 10.1161/STROKEAHA.111.649244
   Tessa C, 2014, HUM BRAIN MAPP, V0, P0
   Tzourio-mazoyer N, 2002, NEUROIMAGE, V15, P273, DOI 10.1006/nimg.2001.0978
   Van VP, 2012, INT J STROKE, V7, P480, DOI 10.1111/j.1747-4949.2012.00867.x
   Ward N, 2011, J PHYSIOL-LONDON, V589, P5625, DOI 10.1113/jphysiol.2011.220939
   Ward N, 2006, J PHYSIOL-PARIS, V99, P425, DOI 10.1016/j.jphysparis.2006.03.002
   *worldhealthorganization , 2004, THE GLOBAL BURDEN OF, V0, P0
   Yang M, 2014, COMPUT MATH METHOD M, V2014, P0, DOI 10.1155/2014/370849
NR 46
TC 8
Z9 11
U1 0
U2 13
PU PUBLIC LIBRARY SCIENCE
PI SAN FRANCISCO
PA 1160 BATTERY STREET, STE 100, SAN FRANCISCO, CA 94111 USA
SN 1932-6203
EI 
J9 PLOS ONE
PD MAY 12
PY 2015
VL 10
IS 5
BP 
EP 
DI 10.1371/journal.pone.0125038
PG 13
WC Multidisciplinary Sciences
SC Science & Technology - Other Topics
GA CI1ZI
UT WOS:000354543500008
PM 25965398
ER

PT J
AU Thrane, Gyrd
   Askim, Torunn
   Stock, Roland
   Indredavik, Bent
   Gjone, Ragna
   Erichsen, Anne
   Anke, Audny
AF Thrane, Gyrd
   Askim, Torunn
   Stock, Roland
   Indredavik, Bent
   Gjone, Ragna
   Erichsen, Anne
   Anke, Audny
TI Efficacy of Constraint-Induced Movement Therapy in Early Stroke Rehabilitation: A Randomized Controlled Multisite Trial
SO NEUROREHABILITATION AND NEURAL REPAIR
LA English
DT Article
DE stroke; constraint-induced movement therapy; rehabilitation
ID motor-function-test; upper extremity function; research arm test; subacute stroke; recovery; accelerometry; reliability; validity; multicenter; hemiparesis
AB Background. There is limited evidence for the effects of constraint-induced movement therapy (CIMT) in the early stages of stroke recovery. Objective. To evaluate the effect of a modified CIMT within 4 weeks poststroke. Methods. This single-blinded randomized multisite trial investigated the effects of CIMT in 47 individuals who had experienced a stroke in the preceding 26 days. Patients were allocated to a CIMT or a usual care (control) group. The CIMT program was 3 h/d over 10 consecutive working days, with mitt use on the unaffected arm for up to 90% of waking hours. The follow-up time was 6 months. The primary outcome was the Wolf Motor Function test (WMFT) score. Secondary outcomes were the Fugl-Meyer upper-extremity motor score, Nine-Hole Peg test (NHPT) score, the arm use ratio, and the Stroke Impact Scale. Analyses of covariance with adjustment for baseline values were used to assess differences between the groups. Results. After treatment, the mean timed WMFT score was significantly better in the CIMT group compared with the control group. Moreover, posttreatment dexterity, as tested with the NHPT, was significantly better in the CIMT group, whereas the other test results were similar in both the groups. At the 6-month follow-up, the 2 groups showed no significant difference in arm impairment, function, or use in daily activities. Conclusions. Despite a favorable effect of CIMT on timed movement measures immediately after treatment, significant effects were not found after 6 months.
C1 [Thrane, Gyrd; Anke, Audny] UiT Arctic Univ Norway, Tromso, Norway.
   [Thrane, Gyrd; Anke, Audny] Univ Hosp North Norway, Tromso, Norway.
   [Askim, Torunn] Norwegian Univ Sci & Technol, N-7034 Trondheim, Norway.
   [Askim, Torunn] Sor Trondelag Univ Coll, Trondheim, Norway.
   [Stock, Roland; Indredavik, Bent] Univ Trondheim Hosp, Trondheim, Norway.
   [Gjone, Ragna] Vestfold Hosp Trust, Tonsberg, Norway.
   [Erichsen, Anne] Oslo Univ Hosp, Oslo, Norway.
RP Thrane, G (通讯作者)，Univ Tromso, Fac Hlth Sci, Dept Hlth & Care Sci, NO-9037 Tromso, Norway.
EM gyrd.thrane@uit.no
FU Northern Norway Regional Health Authority [SAT 544-06]
CR Ang J, 2006, INT J REHABIL RES, V29, P357
   Askim T, 2009, FYSIOTERAPEUTEN, V0, P76
   Boake C, 2007, NEUROREHAB NEURAL RE, V21, P14, DOI 10.1177/1545968306291858
   Dobkin B, 2004, ANN NY ACAD SCI, V1038, P148, DOI 10.1196/annals.1315.024
   Dromerick A, 2009, NEUROLOGY, V73, P195, DOI 10.1212/WNL.0b013e3181ab2b27
   Dromerick A, 2000, STROKE, V31, P2984, DOI 10.1161/01.STR.31.12.2984
   Duncan P, 1999, STROKE, V30, P2131, DOI 10.1161/01.STR.30.10.2131
   Fuglmeyer A, 1975, SCAND J REHABIL MED, V7, P13
   Gadbury GL, 2003, OBES REV, V4, P175, DOI 10.1046/j.1467-789X.2003.00109.x
   Gladstone D, 2002, NEUROREHAB NEURAL RE, V16, P232, DOI 10.1177/154596802401105171
   Harrison , 1985, PHYSIOTHER CAN, V37, P65, DOI 10.3138/PTC.37.2.065
   Hatano S, 1976, B WORLD HEALTH ORGAN, V54, P541
   Heller A, 1987, J NEUROL NEUROSUR PS, V50, P714, DOI 10.1136/jnnp.50.6.714
   Indredavik B, 2010, NATL GUIDELINES TREA, V0, P0
   Kwakkel G, 2006, STROKE, V37, P2348, DOI 10.1161/01.STR.0000238594.91938.1e
   Lang CE, 2007, J NEUROL PHYS THER, V31, P56
   Lin K, 2009, NEUROREHAB NEURAL RE, V23, P429, DOI 10.1177/1545968308331144
   Mark V, 2004, RESTOR NEUROL NEUROS, V22, P317
   Mathiowetz V, 1985, OCCUP THER J RES, V5, P24, DOI 10.1177/153944928500500102
   Morris DM, 2006, EURA MEDICOPHYS, V42, P257
   Morris D, 2001, ARCH PHYS MED REHAB, V82, P750, DOI 10.1053/apmr.2001.23183
   Nijland R, 2011, INT J STROKE, V6, P425, DOI 10.1111/j.1747-4949.2011.00646.x
   Nijland R, 2010, J REHABIL MED, V42, P694, DOI 10.2340/16501977-0560
   Page S, 2005, NEUROREHAB NEURAL RE, V19, P27, DOI 10.1177/1545968304272701
   Platz T, 2005, CLIN REHABIL, V19, P404, DOI 10.1191/0269215505cr832oa
   Ro T, 2006, NEUROCASE, V12, P50, DOI 10.1080/13554790500493415
   Sunderland A, 1989, J NEUROL NEUROSUR PS, V52, P1267, DOI 10.1136/jnnp.52.11.1267
   Taub E, 1993, ARCH PHYS MED REHAB, V74, P347
   Thrane G, 2011, J REHABIL MED, V43, P299, DOI 10.2340/16501977-0676
   Uswatte G, 2005, ARCH PHYS MED REHAB, V86, P1498, DOI 10.1016/j.apmr.2005.01.010
   Uswatte G, 2000, STROKE, V31, P662, DOI 10.1161/01.STR.31.3.662
   Uswatte G, 2006, ARCH PHYS MED REHAB, V87, P1340, DOI 10.1016/j.apmr.2006.06.006
   Whitall J, 2006, ARCH PHYS MED REHAB, V87, P656, DOI 10.1016/j.apmr.2006.02.004
   Winstein C, 2003, NEUROREHAB NEURAL RE, V17, P137, DOI 10.1177/0888439003255511
   Wolf S, 2001, STROKE, V32, P1635, DOI 10.1161/01.STR.32.7.1635
   Wolf S, 2005, NEUROREHAB NEURAL RE, V19, P194, DOI 10.1177/1545968305276663
   Wolf S, 2006, JAMA-J AM MED ASSOC, V296, P2095, DOI 10.1001/jama.296.17.2095
NR 37
TC 19
Z9 25
U1 0
U2 29
PU SAGE PUBLICATIONS INC
PI THOUSAND OAKS
PA 2455 TELLER RD, THOUSAND OAKS, CA 91320 USA
SN 1545-9683
EI 
J9 NEUROREHAB NEURAL RE
PD JUL 15
PY 2015
VL 29
IS 6
BP 517
EP 525
DI 10.1177/1545968314558599
PG 9
WC Clinical Neurology; Rehabilitation
SC Neurosciences & Neurology; Rehabilitation
GA CN3GM
UT WOS:000358313600003
PM 25398726
ER

PT J
AU Keller, Urs
   Schoelch, Sabine
   Albisser, Urs
   Rudhe, Claudia
   Curt, Armin
   Riener, Robert
   Klamroth-marganska, Verena
AF Keller, Urs
   Schoelch, Sabine
   Albisser, Urs
   Rudhe, Claudia
   Curt, Armin
   Riener, Robert
   Klamroth-marganska, Verena
TI Robot-Assisted Arm Assessments in Spinal Cord Injured Patients: A Consideration of Concept Study
SO PLOS ONE
LA English
DT Article
ID modified ashworth scale; upper-limb; upper-extremity; stroke; reliability; rehabilitation; multicenter; spasticity; pattern; validity
AB Robotic assistance is increasingly used in neurological rehabilitation for enhanced training. Furthermore, therapy robots have the potential for accurate assessment of motor function in order to diagnose the patient status, to measure therapy progress or to feedback the movement performance to the patient and therapist in real time. We investigated whether a set of robot-based assessments that encompasses kinematic, kinetic and timing metrics is applicable, safe, reliable and comparable to clinical metrics for measurement of arm motor function. Twenty-four healthy subjects and five patients after spinal cord injury underwent robot-based assessments using the exoskeleton robot ARMin. Five different tasks were performed with aid of a visual display. Ten kinematic, kinetic and timing assessment parameters were extracted on joint- and end-effector level (active and passive range of motion, cubic reaching volume, movement time, distance-path ratio, precision, smoothness, reaction time, joint torques and joint stiffness). For cubic volume, joint torques and the range of motion for most joints, good inter- and intra-rater reliability were found whereas precision, movement time, distance-path ratio and smoothness showed weak to moderate reliability. A comparison with clinical scores revealed good correlations between robot-based joint torques and the Manual Muscle Test. Reaction time and distance-path ratio showed good correlation with the "Graded and Redefined Assessment of Strength, Sensibility and Prehension" (GRASSP) and the Van Lieshout Test (VLT) for movements towards a predefined position in the center of the frontal plane. In conclusion, the therapy robot ARMin provides a comprehensive set of assessments that are applicable and safe. The first results with spinal cord injured patients and healthy subjects suggest that the measurements are widely reliable and comparable to clinical scales for arm motor function. The methods applied and results can serve as a basis for the future development of end-effector and exoskeleton-based robotic assessments.
C1 [Keller, Urs; Schoelch, Sabine; Riener, Robert; Klamroth-Marganska, Verena] ETH, Dept Hlth Sci & Technol, Sensory Motor Syst Lab, Zurich, Switzerland.
   [Keller, Urs; Schoelch, Sabine; Albisser, Urs; Rudhe, Claudia; Curt, Armin; Riener, Robert; Klamroth-Marganska, Verena] Univ Zurich, Balgrist Univ Hosp, Zurich, Switzerland.
RP Keller, U (通讯作者)，ETH, Dept Hlth Sci & Technol, Sensory Motor Syst Lab, Zurich, Switzerland.
EM urs.keller@hest.ethz.ch
FU Swiss National Science Foundation (SNF) in the framework of the National Centre of Competence in Research (NCCR) transfer project RANA (Robot-Assisted Neurorehabilitation of the Arm) [51NF40-111381]
CR Balasubramanian S, 2012, IEEE T BIO-MED ENG, V59, P2126, DOI 10.1109/TBME.2011.2179545
   Bohannon R, 1987, PHYS THER, V67, P206, DOI 10.1093/ptj/67.2.206
   Bolliger M, 2008, J NEUROENG REHABIL, V5, P0, DOI 10.1186/1743-0003-5-23
   Bosecker C, 2010, NEUROREHAB NEURAL RE, V24, P62, DOI 10.1177/1545968309343214
   Calota A, 2008, CLIN NEUROPHYSIOL, V119, P2329, DOI 10.1016/j.clinph.2008.07.215
   Celik O, 2010, IEEE T NEUR SYS REH, V18, P433, DOI 10.1109/TNSRE.2010.2047600
   Chapman L, 1987, BRAIN COGNITION, V6, P175, DOI 10.1016/0278-2626(87)90118-7
   Cheung V, 2012, P NATL ACAD SCI USA, V109, P14652, DOI 10.1073/pnas.1212056109
   Clarkson H, 2000, MUSCULOSKELETAL ASSE, V0, P0
   Coderre A, 2010, NEUROREHAB NEURAL RE, V24, P528, DOI 10.1177/1545968309356091
   Colombo R, 2008, NEUROREHABIL NEURAL, V0, P50
   Cuthbert SC, 2007, CHIROPR OSTEOPAT, V15, P4, DOI 10.1186/1746-1340-15-4
   Daly J, 2005, J REHABIL RES DEV, V42, P723, DOI 10.1682/JRRD.2005.02.0048
   Del DS, 2011, IEEE ENG MED BIO, V0, PP5839, DOI 10.1109/IEMBS.2011.6091444
   Dipietro L, 2007, J NEUROPHYSIOL, V98, P757, DOI 10.1152/jn.01295.2006
   Dobkin B, 2009, NEUROREHAB NEURAL RE, V23, P197, DOI 10.1177/1545968309331863
   Dovat L, 2008, 2008 VIRTUAL REHABILITATION, V0, PP28, DOI 10.1109/ICVR.2008.4625116
   Ellis M, 2005, MUSCLE NERVE, V32, P170, DOI 10.1002/mus.20343
   Ellis M, 2009, NEUROREHAB NEURAL RE, V23, P862, DOI 10.1177/1545968309332927
   Fluet M, 2011, P IEEE INT C REH ROB, V0, P1
   Gilliaux M, 2014, J REHABIL MED, V46, P117, DOI 10.2340/16501977-1245
   Gregson J, 1999, ARCH PHYS MED REHAB, V80, P1013, DOI 10.1016/S0003-9993(99)90053-9
   Guidali M, 2011, MED BIOL ENG COMPUT, V49, P1213, DOI 10.1007/s11517-011-0809-0
   Haugh A, 2006, DISABIL REHABIL, V28, P899, DOI 10.1080/09638280500404305
   Hepp W, 2014, ORTHOPADISCHES DIAGN, V0, P0
   Hislop H, 2007, MANUELLE MUSKELTESTS, V0, P0
   Hogan N, 2009, J MOTOR BEHAV, V41, P529, DOI 10.3200/35-09-004-RC
   Itzkovich M, 2007, DISABIL REHABIL, V29, P1926, DOI 10.1080/09638280601046302
   Kalsi-ryan S, 2012, J NEUROTRAUM, V29, P905, DOI 10.1089/neu.2010.1504
   Keller U, 2013, IEEE INT CONF ROBOT, V0, PP3908, DOI 10.1109/ICRA.2013.6631127
   Kennedy P, 2006, SPINAL CORD, V44, P95, DOI 10.1038/sj.sc.3101787
   Klamroth-marganska V, 2014, LANCET NEUROL, V13, P159, DOI 10.1016/S1474-4422(13)70305-3
   Kloosterman M, 2009, SPINAL CORD, V47, P196, DOI 10.1038/sc.2008.113
   Klopcar N, 2007, J BIOMECH, V40, P86, DOI 10.1016/j.jbiomech.2005.11.010
   Koenig A, 2012, P IEEE RAS-EMBS INT, V0, P1862
   Krabben T, 2012, J NEUROENG REHABIL, V9, P0, DOI 10.1186/1743-0003-9-44
   Krebs HI, 2002, TOP STROKE REHABIL, V8, P54
   Kumar R, 2006, AGE AGEING, V35, P371, DOI 10.1093/ageing/afj084
   Kurillo G, 2013, TECHNOL HEALTH CARE, V21, P641, DOI 10.3233/THC-130764
   Lambercy O, 2010, P 4 INT CONV REH ENG, V0, P33
   Lambercy O, 2012, NEUROREHABILITATION, V0, P0, DOI 10.1007/978-1-4471-2277-7_24
   Lee B, 2014, SPINAL CORD, V52, P110, DOI 10.1038/sc.2012.158
   Loureiro R, 2007, INT C REHAB ROBOT, V0, PP757, DOI 10.1109/ICORR.2007.4428510
   Lunenburger L, 2005, INT C REHAB ROBOT, V0, P345
   Mackin E, 2002, REHABILITATION HAND, V1, P240
   Mayo N, 2002, ARCH PHYS MED REHAB, V83, P1035, DOI 10.1053/apmr.2002.33984
   Milner T, 1992, NEUROSCIENCE, V49, P487, DOI 10.1016/0306-4522(92)90113-G
   Nef T, 2007, MED BIOL ENG COMPUT, V45, P887, DOI 10.1007/s11517-007-0226-6
   Pandyan A, 2001, CLIN BIOMECH, V16, P859, DOI 10.1016/S0268-0033(01)00084-5
   Perell K, 1996, PARAPLEGIA, V34, P46, DOI 10.1038/sc.1996.8
   Post M, 2006, SPINAL CORD, V44, P763, DOI 10.1038/sj.sc.3101937
   Reinkensmeyer D, 1999, ANN BIOMED ENG, V27, P805, DOI 10.1114/1.233
   Rohrer B, 2002, J NEUROSCI, V22, P8297
   Schaechter J, 2004, PROG NEUROBIOL, V73, P61, DOI 10.1016/j.pneurobio.2004.04.001
   Soucie J, 2011, HAEMOPHILIA, V17, P500, DOI 10.1111/j.1365-2516.2010.02399.x
   Squeri V, 2010, PLOS ONE, V5, P0, DOI 10.1371/journal.pone.0011189
   Stienen A, 2009, IEEE T ROBOT, V25, P628, DOI 10.1109/TRO.2009.2019147
   Tredinnick T, 1988, PHYS THER, V68, P656, DOI 10.1093/ptj/68.5.656
   Wood D, 2005, DISABIL REHABIL, V27, P19, DOI 10.1080/09638280400014683
   *worldhealthorganization , 2002, COMM LANG FUNCT DIS, V0, P0
   Zariffa J, 2012, IEEE T NEUR SYS REH, V20, P341, DOI 10.1109/TNSRE.2011.2181537
   Zimmerli L, 2012, J NEUROENG REHABIL, V9, P0, DOI 10.1186/1743-0003-9-6
NR 62
TC 28
Z9 29
U1 2
U2 49
PU PUBLIC LIBRARY SCIENCE
PI SAN FRANCISCO
PA 1160 BATTERY STREET, STE 100, SAN FRANCISCO, CA 94111 USA
SN 1932-6203
EI 
J9 PLOS ONE
PD MAY 21
PY 2015
VL 10
IS 5
BP 
EP 
DI 10.1371/journal.pone.0126948
PG 24
WC Multidisciplinary Sciences
SC Science & Technology - Other Topics
GA CK7VW
UT WOS:000356444000036
PM 25996374
ER

PT J
AU Milde, Christopher
   Rance, Mariela
   Kirsch, Pinar
   Trojan, Joerg
   Fuchs, Xaver
   Foell, Jens
   Bekrater-bodmann, Robin
   Flor, Herta
   Diers, Martin
AF Milde, Christopher
   Rance, Mariela
   Kirsch, Pinar
   Trojan, Joerg
   Fuchs, Xaver
   Foell, Jens
   Bekrater-bodmann, Robin
   Flor, Herta
   Diers, Martin
TI Do Mirror Glasses Have the Same Effect on Brain Activity as a Mirror Box? Evidence from a Functional Magnetic Resonance Imaging Study with Healthy Subjects
SO PLOS ONE
LA English
DT Article
ID hand movement; visual feedback; motor recovery; therapy; illusion; stroke; pain; connectivity; optimization; excitability
AB Since its original proposal, mirror therapy has been established as a successful neurorehabilitative intervention in several neurological disorders to recover motor function or to relieve pain. Mirror therapy seems to operate by reactivating the contralesional representation of the non-mirrored limb in primary motor-and somatosensory cortex. However, mirror boxes have some limitations which prompted the use of additional mirror visual feedback devices. The present study evaluated the utility of mirror glasses compared to a mirror box. We also tested the hypothesis that increased interhemispheric communication between the motor hand areas is the mechanism by which mirror visual feedback recruits the representation of the non-mirrored limb. Therefore, mirror illusion capacity and brain activations were measured in a within-subject design during both mirror visual feedback conditions in counterbalanced order with 20 healthy subjects inside a magnetic resonance imaging scanner. Furthermore, we analyzed task-dependent functional connectivity between motor hand representations using psychophysiological interaction analysis during both mirror tasks. Neither the subjective quality of mirror illusions nor the patterns of functional brain activation differed between the mirror tasks. The sensorimotor representation of the non-mirrored hand was recruited in both mirror tasks. However, a significant increase in interhemispheric connectivity between the hand areas was only observed in the mirror glasses condition, suggesting different mechanisms for the recruitment of the representation of the non-mirrored hand in the two mirror tasks. We conclude that the mirror glasses might be a promising alternative to the mirror box, as they induce similar patterns of brain activation. Moreover, the mirror glasses can be easy applied in therapy and research. We want to emphasize that the neuronal mechanisms for the recruitment of the affected limb representation might differ depending on conceptual differences between MVF devices. However, our findings need to be validated within specific patient groups.
C1 [Milde, Christopher; Rance, Mariela; Kirsch, Pinar; Trojan, Joerg; Fuchs, Xaver; Foell, Jens; Bekrater-Bodmann, Robin; Flor, Herta; Diers, Martin] Heidelberg Univ, Med Fac Mannheim, Cent Inst Mental Hlth, Dept Cognit & Clin Neurosci, Mannheim, Germany.
   [Trojan, Joerg] Univ Koblenz Landau, Biol Psychol, Landau, Germany.
   [Foell, Jens] Florida State Univ, Dept Psychol, Tallahassee, FL 32306 USA.
RP Diers, M (通讯作者)，Heidelberg Univ, Med Fac Mannheim, Cent Inst Mental Hlth, Dept Cognit & Clin Neurosci, Mannheim, Germany.
EM martin.diers@zi-mannheim.de
FU PHANTOMMIND project - European Community [230249]; Deutsche Forschungsgemeinschaft; Ruprecht-Karls-Universitat Heidelberg within funding programme Open Access Publishing
CR Altschuler E, 2008, SCAND J PLAST RECONS, V42, P110, DOI 10.1080/02844310701510355
   Andersson J, 2007, TR07JA1 FMRIB, V0, P22
   Chan B, 2007, NEW ENGL J MED, V357, P2206, DOI 10.1056/NEJMc071927
   Deconinck F, 2014, NEUROREHABILITATION, V0, P1
   Diers M, 2015, BRAIN RES, V1594, P173, DOI 10.1016/j.brainres.2014.11.001
   Diers M, 2010, PAIN, V149, P296, DOI 10.1016/j.pain.2010.02.020
   Eickhoff S, 2007, NEUROIMAGE, V36, P511, DOI 10.1016/j.neuroimage.2007.03.060
   Ezendam D, 2009, DISABIL REHABIL, V31, P2135, DOI 10.3109/09638280902887768
   Foell J, 2014, EUR J PAIN, V18, P729, DOI 10.1002/j.1532-2149.2013.00433.x
   Fotopoulou A, 2011, NEUROPSYCHOLOGIA, V49, P3946, DOI 10.1016/j.neuropsychologia.2011.10.011
   Friston K, 2013, CURR OPIN NEUROBIOL, V23, P172, DOI 10.1016/j.conb.2012.11.010
   Friston K, 1997, NEUROIMAGE, V6, P218, DOI 10.1006/nimg.1997.0291
   Friston K, 2003, NEUROIMAGE, V19, P1273, DOI 10.1016/S1053-8119(03)00202-7
   Fukumura K, 2007, INT J NEUROSCI, V117, P1039, DOI 10.1080/00207450600936841
   Garry M, 2005, EXP BRAIN RES, V163, P118, DOI 10.1007/s00221-005-2226-9
   Giraux P, 2003, NEUROIMAGE, V20, P0, DOI 10.1016/j.neuroimage.2003.09.024
   Hadoush H, 2013, NEUROREHABILITATION, V32, P617, DOI 10.3233/NRE-130884
   Hamzei F, 2012, NEUROREHAB NEURAL RE, V26, P484, DOI 10.1177/1545968311427917
   Jenkinson M, 2002, NEUROIMAGE, V17, P825, DOI 10.1006/nimg.2002.1132
   Lappchen C, 2012, J NEUROPHYSIOL, V108, P2857, DOI 10.1152/jn.00321.2012
   Liepert J, 2001, CLIN NEUROPHYSIOL, V112, P114, DOI 10.1016/S1388-2457(00)00503-4
   Lotze M, 2001, BRAIN, V124, P2268, DOI 10.1093/brain/124.11.2268
   Lotze M, 1999, J COGNITIVE NEUROSCI, V11, P491, DOI 10.1162/089892999563553
   Maeda F, 2014, J NEUROPHYSIOL, V87, P1329
   Matthys K, 2009, ARCH PHYS MED REHAB, V90, P675, DOI 10.1016/j.apmr.2008.09.571
   Mccabe C, 2008, CURR PAIN HEADACHE R, V12, P103, DOI 10.1007/s11916-008-0020-7
   Mccabe C, 2003, RHEUMATOLOGY, V42, P97, DOI 10.1093/rheumatology/keg041
   Michielsen M, 2011, NEUROREHAB NEURAL RE, V25, P223, DOI 10.1177/1545968310385127
   Moseley G, 2008, PAIN, V138, P7, DOI 10.1016/j.pain.2008.06.026
   Muellbacher W, 2002, NATURE, V415, P640, DOI 10.1038/nature712
   Nojima I, 2013, EXP BRAIN RES, V227, P79, DOI 10.1007/s00221-013-3486-4
   Nojima I, 2012, J NEUROSCI, V32, P1293, DOI 10.1523/JNEUROSCI.5364-11.2012
   Oreilly J, 2012, SOC COGN AFFECT NEUR, V7, P604, DOI 10.1093/scan/nss055
   Oldfield R, 1971, NEUROPSYCHOLOGIA, V9, P97, DOI 10.1016/0028-3932(71)90067-4
   Ramachandran V, 1992, NEUROREPORT, V3, P583, DOI 10.1097/00001756-199207000-00009
   Ramachandran V, 1996, P ROY SOC B-BIOL SCI, V263, P377, DOI 10.1098/rspb.1996.0058
   Ramachandran V, 1995, NATURE, V377, P489, DOI 10.1038/377489a0
   Sathian K, 2000, NEUROREHAB NEURAL RE, V14, P73, DOI 10.1177/154596830001400109
   Sheehan P, 1967, J CLIN PSYCHOL, V23, P386, DOI 10.1002/1097-4679(196707)23:3<386::AID-JCLP2270230328>3.0.CO;2-S
   Shinoura N, 2008, NEUROREHABILITATION, V23, P245
   Smith S, 2002, HUM BRAIN MAPP, V17, P143, DOI 10.1002/hbm.10062
   Smith S, 2004, NEUROIMAGE, V23, P0, DOI 10.1016/j.neuroimage.2004.07.051
   Stephan K, 2010, WIRES COGN SCI, V1, P446, DOI 10.1002/wcs.58
   Strafella A, 2000, NEUROREPORT, V11, P2289, DOI 10.1097/00001756-200007140-00044
   Sutbeyaz S, 2007, ARCH PHYS MED REHAB, V88, P555, DOI 10.1016/j.apmr.2007.02.034
   Tsakiris M, 2007, CONSCIOUS COGN, V16, P645, DOI 10.1016/j.concog.2007.05.012
   Walsh G, 2010, OPTOMETRY VISION SCI, V87, P971, DOI 10.1097/OPX.0b013e3181fcabc3
   Woolrich M, 2004, NEUROIMAGE, V21, P1732, DOI 10.1016/j.neuroimage.2003.12.023
   Yavuzer G, 2008, ARCH PHYS MED REHAB, V89, P393, DOI 10.1016/j.apmr.2007.08.162
NR 49
TC 9
Z9 11
U1 0
U2 9
PU PUBLIC LIBRARY SCIENCE
PI SAN FRANCISCO
PA 1160 BATTERY STREET, STE 100, SAN FRANCISCO, CA 94111 USA
SN 1932-6203
EI 
J9 PLOS ONE
PD MAY 27
PY 2015
VL 10
IS 5
BP 
EP 
DI 10.1371/journal.pone.0127694
PG 15
WC Multidisciplinary Sciences
SC Science & Technology - Other Topics
GA CJ0RO
UT WOS:000355185600092
PM 26018572
ER

PT J
AU Scholz, DS
   Rhode, Soenke
   Grobach, Michael
   Rollnik, Jens
   Altenmueller, Eckart
AF Scholz, Daniel
   Rhode, Soenke
   Grobach, Michael
   Rollnik, Jens
   Altenmueller, Eckart
TI Moving with music for stroke rehabilitation: a sonification feasibility study
SO NEUROSCIENCES AND MUSIC V: COGNITIVE STIMULATION AND REHABILITATION
LA English
DT Article; Proceedings Paper
DE sonification; stroke; neurorehabilitation; neuroplasticity; music-supported therapy
ID induced movement therapy; randomized controlled-trial; fugl-meyer assessment; research arm test; supported therapy; block test; metaanalysis; intervention; reliability; dysfunction
AB Gross-motor impairments are common after stroke, but efficacious and motivating therapies for these impairments are scarce. We present a novel musical sonification therapy especially designed to retrain gross-motor functions. Four stroke patients were included in a clinical pre-post feasibility study and were trained with our sonification training. Patients' upper-extremity functions and their psychological states were assessed before and after training. The four patients were subdivided into two groups, with both groups receiving 9 days of musical sonification therapy (music group, MG) or a sham sonification training (control group, CG). The only difference between these training protocols was that, in the CG, no sound was played back. During the training the patients initially explored the acoustic effects of their arm movements, and at the end of the training the patients played simple melodies by moving their arms. The two patients in the MG improved in nearly all motor function tests after the training. They also reported in the stroke impact scale, which assesses well-being, memory, thinking, and social participation, to be less impaired by the stroke. The two patients in the CG did benefit less from the movement training. Taken together, musical sonification may be a promising therapy for impairments after stroke.
C1 [Scholz, Daniel S.; Rhode, Soenke; Grobach, Michael; Altenmueller, Eckart] Univ Mus Drama & Media, Inst Mus Physiol & Musicians Med, D-30175 Hannover, Germany.
   [Rollnik, Jens] Hannover Med Sch MHH, Inst Neurorehabil Res InFo, BDH Clin Hessisch Oldendorf, Teaching Hosp, Hessisch Oldendorf, Germany.
RP Altenmuller, E (通讯作者)，Univ Mus Drama & Media, Inst Mus Physiol & Musicians Med, Emmichpl 1, D-30175 Hannover, Germany.
EM eckart.altenmueller@hmtm-hannover.de
FU European Regional Development Fund (ERDF); Hertie Foundation for Neurosciences
CR Altenmuller E, 2009, ANN NY ACAD SCI, V1169, P395, DOI 10.1111/j.1749-6632.2009.04580.x
   Amengual J, 2013, PLOS ONE, V8, P0, DOI 10.1371/journal.pone.0061883
   Berger J, 1999, SONIFICATION REPORT, V0, P0
   Bood R, 2013, PLOS ONE, V8, P0, DOI 10.1371/journal.pone.0070758
   Canny M, 2009, AM J OCCUP THER, V63, P506, DOI 10.5014/ajot.63.4.506
   Chen H, 2009, NEUROREHAB NEURAL RE, V23, P435, DOI 10.1177/1545968308331146
   Chen Y, 2006, P 14 ACM MULT C MM 0, V0, P0
   Croom A, 2012, FRONT PSYCHOL, V3, P0, DOI 10.3389/fpsyg.2011.00393
   Crow J, 2008, PHYS THER, V88, P1554, DOI 10.2522/ptj.20070186
   Duncan P, 2003, ARCH PHYS MED REHAB, V84, P950, DOI 10.1016/S0003-9993(03)00035-2
   Eschrich S, 2008, BMC NEUROSCI, V9, P0, DOI 10.1186/1471-2202-9-48
   Grice K, 2003, AM J OCCUP THER, V57, P570
   Hakkennes S, 2005, AUST J PHYSIOTHER, V51, P221, DOI 10.1016/S0004-9514(05)70003-9
   Koelsch S, 2005, ANN NY ACAD SCI, V1060, P412, DOI 10.1196/annals.1360.034
   Koelsch S, 2009, ANN NY ACAD SCI, V1169, P374, DOI 10.1111/j.1749-6632.2009.04592.x
   Lin K, 2010, QUAL LIFE RES, V19, P435, DOI 10.1007/s11136-010-9597-5
   Nijland R, 2010, J REHABIL MED, V42, P694, DOI 10.2340/16501977-0560
   Peurala S, 2012, CLIN REHABIL, V26, P209, DOI 10.1177/0269215511420306
   Platz T, 2005, CLIN REHABIL, V19, P404, DOI 10.1191/0269215505cr832oa
   Pulman J, 2013, TOP STROKE REHABIL, V20, P189, DOI 10.1310/tsr2002-189
   Rojo N, 2011, BRAIN INJURY, V25, P787, DOI 10.3109/02699052.2011.576305
   Sacco R, 1987, STROKE, V18, P1160, DOI 10.1161/01.STR.18.6.1160
   Scavone GP, 2013, P 2005 INT COMP MUS, V0, P0
   Scheef L, 2009, BRAIN RES, V1252, P94, DOI 10.1016/j.brainres.2008.10.067
   Schmitz G, 2013, BMC NEUROSCI, V14, P0, DOI 10.1186/1471-2202-14-32
   Schneider S, 2007, J NEUROL, V254, P1339, DOI 10.1007/s00415-006-0523-2
   Scholz D, 2014, FRONT NEUROSCI-SWITZ, V8, P0, DOI 10.3389/fnins.2014.00332
   Stevenson T, 2012, PHYSIOTHER CAN, V64, P397, DOI 10.3138/ptc.2011-24
   Taub E, 1999, J REHABIL RES DEV, V36, P237
   Wallis I, 2007, P 13 INT C AUD DIS, V0, P2629
   Woodbury M, 2008, ARCH PHYS MED REHAB, V89, P1563, DOI 10.1016/j.apmr.2007.12.041
NR 31
TC 22
Z9 22
U1 2
U2 31
PU BLACKWELL SCIENCE PUBL
PI OXFORD
PA OSNEY MEAD, OXFORD OX2 0EL, ENGLAND
SN 0077-8923
EI 
J9 ANN NY ACAD SCI
PD JUN 15
PY 2015
VL 1337
IS 
BP 69
EP 76
DI 10.1111/nyas.12691
PG 8
WC Clinical Neurology; Psychology; Psychology, Experimental; Rehabilitation
SC Neurosciences & Neurology; Psychology; Rehabilitation
GA BC3ER
UT WOS:000351580900011
PM 25773619
ER

PT J
AU Beom, Jaewon
   Kim, Won
   Han, TR
   Seo, Kwan-Sik
   Oh, Byung-Mo
AF Beom, Jaewon
   Kim, Won
   Han, Tai
   Seo, Kwan-sik
   Oh, Byung-mo
TI Concurrent use of granulocyte-colony stimulating factor with repetitive transcranial magnetic stimulation did not enhance recovery of function in the early subacute stroke in rats
SO NEUROLOGICAL SCIENCES
LA English
DT Article
DE Stroke; Granulocyte-colony stimulating factor; Magnetic stimulation; Angiogenesis; Recovery of function
ID cerebral-artery occlusion; motor function recovery; controlled trial; brain; neovascularization; angiogenesis; inhibition; expression; apoptosis; growth
AB We investigated the additive effect of repetitive transcranial magnetic stimulation (rTMS) combined with granulocyte-colony stimulating factor (G-CSF) on functional outcome in the early subacute phase of stroke. Seven-week-old male rats were subjected to permanent middle cerebral artery occlusion (MCAo) and were divided into four groups: normal saline administration with sham rTMS (group 1, n = 15), G-CSF administration with sham rTMS (group 2, n = 15), G-CSF with 1 Hz rTMS (group 3, n = 14), and G-CSF with 20 Hz rTMS (group 4, n = 15). Animals received G-CSF or saline for 5 days from the day of MCAo and were concurrently treated with 20-min rTMS on their lesioned hemisphere for 2 weeks. Neurological functional score was worse in group 4 compared to that in group 2 on day 15. In Western blots conducted on day 25, phosphorylation of endothelial nitric oxide synthase was markedly lower in groups 2, 3, and 4 than that in group 1 in the ischemic border zone. PECAM-1 expression at ischemic core was lower in groups 4 than in group 2. Caspase-3 expression was markedly higher in groups 4 than in group 1, 2, 3 at ischemic core. Iba1 expression was higher in groups 4 than in group 1, 2 at ischemic core. G-CSF combined with rTMS administered in the early subacute phase of ischemic stroke may exert a hazardous effect on functional recovery, possibly due to impaired angiogenic mechanism, decreased cell survival, and increased inflammation.
C1 [Beom, Jaewon] Chungnam Natl Univ Hosp, Dept Rehabil Med, Taejon 301721, South Korea.
   [Beom, Jaewon] Seoul Natl Univ, Dept Biomed Engn, Coll Med, Seoul 110744, South Korea.
   [Kim, Won] Asan Med Ctr, Dept Rehabil Med, Seoul 138736, South Korea.
   [Han, Tai Ryoon; Seo, Kwan-Sik; Oh, Byung-Mo] Seoul Natl Univ, Coll Med, Seoul Natl Univ Hosp, Dept Rehabil Med, Seoul 110744, South Korea.
   [Han, Tai Ryoon] Gangwon Do Rehabil Hosp, Dept Rehabil Med, Chuncheon Si 200939, Gangwon Do, South Korea.
RP Oh, BM (通讯作者)，Seoul Natl Univ, Coll Med, Seoul Natl Univ Hosp, Dept Rehabil Med, 101 Daehak Ro, Seoul 110744, South Korea.
EM keepwiz@gmail.com
FU Korean Stroke Society young investigator's award [KSS-2009-002]; Seoul National University Hospital [09-2009-0020]
CR Allen E, 2007, SCIENCE, V317, P1918, DOI 10.1126/science.1146426
   Bartolini A, 2011, NEUROBIOL DIS, V41, P640, DOI 10.1016/j.nbd.2010.11.013
   Bath P, 2013, COCHRANE DB SYST REV, V0, P0, DOI DOI 10.1002/14651858.CD005207.pub4
   Di LV, 2008, CLIN NEUROPHYSIOL, V119, P715, DOI 10.1016/j.clinph.2007.11.049
   England T, 2012, STROKE, V43, P405, DOI 10.1161/STROKEAHA.111.636449
   Fregni F, 2006, STROKE, V37, P2115, DOI 10.1161/01.STR.0000231390.58967.6b
   Garcia J, 1995, STROKE, V26, P627, DOI 10.1161/01.STR.26.4.627
   Gertz K, 2006, CIRC RES, V99, P1132, DOI 10.1161/01.RES.0000250175.14861.77
   Girouard H, 2006, J APPL PHYSIOL, V100, P328, DOI 10.1152/japplphysiol.00966.2005
   Hai H, 2007, CELL BIOL INT, V31, P711, DOI 10.1016/j.cellbi.2007.01.003
   Hu X, 2010, NEUROL RES, V32, P397, DOI 10.1179/016164110X12670144526309
   Iadecola C, 2004, NAT REV NEUROSCI, V5, P347, DOI 10.1038/nrn1387
   Ishida M, 2008, CLIN ORTHOP RELAT R, V466, P1068, DOI 10.1007/s11999-008-0182-y
   Khedr E, 2010, ACTA NEUROL SCAND, V121, P30, DOI 10.1111/j.1600-0404.2009.01195.x
   Khedr E, 2009, EUR J NEUROL, V16, P1323, DOI 10.1111/j.1468-1331.2009.02746.x
   Krupinski J, 1994, STROKE, V25, P1794, DOI 10.1161/01.STR.25.9.1794
   Longa E, 1989, STROKE, V20, P84, DOI 10.1161/01.STR.20.1.84
   Malcolm M, 2007, AM J PHYS MED REHAB, V86, P707, DOI 10.1097/PHM.0b013e31813e0de0
   Mansur C, 2005, NEUROLOGY, V64, P1802, DOI 10.1212/01.WNL.0000161839.38079.92
   Marti H, 2000, AM J PATHOL, V156, P965, DOI 10.1016/S0002-9440(10)64964-4
   Minnerup J, 2008, STROKE, V39, P1855, DOI 10.1161/STROKEAHA.107.506816
   Nowak D, 2008, ARCH NEUROL-CHICAGO, V65, P741, DOI 10.1001/archneur.65.6.741
   Oreardon J, 2007, DEPRESS ANXIETY, V24, P537, DOI 10.1002/da.20261
   Ringelstein E, 2013, STROKE, V44, P2681, DOI 10.1161/STROKEAHA.113.001531
   Schabitz W, 2006, STROKE, V37, P1654, DOI 10.1161/01.STR.0000227299.62106.0e
   Solaroglu I, 2009, NEUROL RES, V31, P167, DOI 10.1179/174313209X393582
   Sugiyama Y, 2011, STROKE, V42, P770, DOI 10.1161/STROKEAHA.110.597799
   Taguchi A, 2007, EUR J NEUROSCI, V26, P126, DOI 10.1111/j.1460-9568.2007.05640.x
   Tonges L, 2007, CURR MOL MED, V7, P157, DOI 10.2174/156652407780059186
   Wei L, 2001, STROKE, V32, P2179, DOI 10.1161/hs0901.094282
   Zhou L, 2013, ONCOL LETT, V6, P1351, DOI 10.3892/ol.2013.1546
NR 31
TC 7
Z9 8
U1 0
U2 8
PU SPRINGER-VERLAG ITALIA SRL
PI MILAN
PA VIA DECEMBRIO, 28, MILAN, 20137, ITALY
SN 1590-1874
EI 
J9 NEUROL SCI
PD MAY 15
PY 2015
VL 36
IS 5
BP 771
EP 777
DI 10.1007/s10072-014-2046-4
PG 7
WC Clinical Neurology; Neurosciences
SC Neurosciences & Neurology
GA CH1SB
UT WOS:000353800600015
PM 25528461
ER

PT J
AU Endepols, Heike
   Mertgens, Hanna
   Backes, Heiko
   Himmelreich, Uwe
   Neumaier, Bernd
   Graf, Rudolf
   Mies, Guenter
AF Endepols, Heike
   Mertgens, Hanna
   Backes, Heiko
   Himmelreich, Uwe
   Neumaier, Bernd
   Graf, Rudolf
   Mies, Guenter
TI Longitudinal assessment of infarct progression, brain metabolism and behavior following anterior cerebral artery occlusion in rats
SO JOURNAL OF NEUROSCIENCE METHODS
LA English
DT Article
DE Anterior cerebral artery occlusion; Positron emission tomography; Cerebral blood flow; Cerebral glucose metabolism; Behavior; Decision-making; Executive functions
ID medial prefrontal cortex; food-carrying task; rattus-norvegicus; ischemic-stroke; spontaneous-alternation; territory infarction; foraging rat; f-18-fdg pet; blood-flow; model
AB Background: Stroke patients suffering from occlusion of the anterior cerebral artery (ACAo) develop cognitive and executive deficits. Experimental models to investigate such functional impairments and recovery are rare and not satisfyingly validated. New method: We stereotactically injected the vasoconstrictor endothelin-1 (ET-1) close to the ACA of rats and assessed magnitude and course of CBF reduction using [C-14]iodoantipyrine autoradiography and [O-15]H2O-PET. [F-18]FDG-PET and 12-weighted MRI determined regional metabolic and structural alterations. To test cognitive and executive functions, we analyzed decision-making in a food-carrying task, spatial working memory in a spontaneous alternation task and anxiety in an elevated plus maze test before and 1 month after ACAo. Results: CBF decreased immediately after ET-1 injection, started to recover 1-2 h and returned to control 4h thereafter. Metabolic and structural lesions developed permanently in the ACA territory. Hypometabolism occurring bilaterally in the piriform region may reflect diaschisis. Behavioral testing after ACAo revealed context-dependent changes in decision making, exploratory activity and walking speed, as well as decreased anxiety and spatial working memory. Comparison with existing method(s): Aside from modeling a known entity of stroke patients, ACAo in rats allows to longitudinally study deterioration of cognitive and executive function without major interference by disturbed primary motor function. It complements therefore stroke research since common models using middle cerebral artery occlusion (MCAo) all affect motor function severely. Conclusion: The established ACAo model in rats effectively reflects deficits characteristic for ACA stroke in humans. It is furthermore highly suitable for longitudinal assessment of cognitive and executive functions. (C) 2014 The Authors. Published by Elsevier B.V.
C1 [Endepols, Heike; Mertgens, Hanna; Backes, Heiko; Himmelreich, Uwe; Neumaier, Bernd; Graf, Rudolf; Mies, Guenter] Max Planck Inst Neurol Res, D-50931 Cologne, Germany.
RP Endepols, H (通讯作者)，Univ Hosp Cologne, Inst Radiochem & Expt Mol Imaging, Kerpener Str 62, D-50937 Cologne, Germany.
EM heike.endepols@uk-koeln.de
CR Albrechet-souza L, 2009, NEUROSCIENCE, V164, P387, DOI 10.1016/j.neuroscience.2009.08.038
   Arboix A, 2009, BMC NEUROL, V9, P0, DOI 10.1186/1471-2377-9-30
   Backes H, 2011, J NUCL MED, V52, P1252, DOI 10.2967/jnumed.110.085266
   Bindra D, 1948, J COMP PHYSIOL PSYCH, V41, P397, DOI 10.1037/h0054521
   Bird C, 2004, BRAIN, V127, P914, DOI 10.1093/brain/awh108
   Bogousslavsky J, 1990, ARCH NEUROL-CHICAGO, V47, P144, DOI 10.1001/archneur.1990.00530020040012
   Bogousslavsky J, 1994, EUR NEUROL, V34, P306, DOI 10.1159/000117068
   Bonhomme V, 2012, ARCH ITAL BIOL, V150, P155, DOI 10.4449/aib.v150i2.1242
   Boretius S, 2013, NEUROIMAGE, V69, P244, DOI 10.1016/j.neuroimage.2012.12.020
   Bottger S, 1998, J NEUROL NEUROSUR PS, V65, P93, DOI 10.1136/jnnp.65.1.93
   Bruen P, 2008, BRAIN, V131, P2455, DOI 10.1093/brain/awn151
   Buettner L, 2006, J GERONTOL NURS, V32, P15, DOI 10.3928/00989134-20060701-03
   Candelario-jalil E, 2001, J APPL TOXICOL, V21, P403, DOI 10.1002/jat.768
   Cezilly F, 1996, REV ECOL-TERRE VIE, V51, P43
   Cordova C, 2014, BEHAV BRAIN RES, V258, P106, DOI 10.1016/j.bbr.2013.10.022
   Datiche F, 1996, BRAIN RES BULL, V41, P391, DOI 10.1016/S0361-9230(96)00082-2
   Doremus T, 2006, PHARMACOL BIOCHEM BE, V83, P570, DOI 10.1016/j.pbb.2006.03.019
   Dringenberg H, 1994, PHARMACOL BIOCHEM BE, V49, P741, DOI 10.1016/0091-3057(94)90095-7
   Dringenberg H, 2000, BEHAV PHARMACOL, V11, P447, DOI 10.1097/00008877-200009000-00002
   Feigin V, 2014, LANCET, V383, P245, DOI 10.1016/S0140-6736(13)61953-4
   Finger S, 2004, ARCH NEUROL-CHICAGO, V61, P283, DOI 10.1001/archneur.61.2.283
   Fisher CM, 1983, CLIN NEUROSURG, V31, P9
   Fuxe K, 1997, NEUROREPORT, V8, P2623, DOI 10.1097/00001756-199707280-00040
   Gacs G, 1983, STROKE, V14, P952, DOI 10.1161/01.STR.14.6.952
   Gibson B, 2003, LEARN BEHAV, V31, P143
   Gustafsson F, 1999, ACTA PHYSIOL SCAND, V167, P11
   Heidbreder C, 2003, NEUROSCI BIOBEHAV R, V27, P555, DOI 10.1016/j.neubiorev.2003.09.003
   Hossmann K, 1994, ANN NEUROL, V36, P557, DOI 10.1002/ana.410360404
   Hughes R, 2004, NEUROSCI BIOBEHAV R, V28, P497, DOI 10.1016/j.neubiorev.2004.06.006
   Hutter B, 1992, ACTA NEUROCHIR, V116, P6, DOI 10.1007/BF01541247
   Imbrosci B, 2014, BRAIN STRUC IN PRESS, V0, P0
   Johnson D, 2000, J NEUROSCI, V20, P6974, DOI 10.1523/JNEUROSCI.20-18-06974.2000
   Joo H, 2012, EUR J NEUROSCI, V36, P3691, DOI 10.1111/ejn.12014
   Kang S, 2008, NEUROLOGY, V70, P2386, DOI 10.1212/01.wnl.0000314686.94007.d0
   Kumral E, 2002, EUR J NEUROL, V9, P615, DOI 10.1046/j.1468-1331.2002.00452.x
   Lalonde R, 2002, NEUROSCI BIOBEHAV R, V26, P91, DOI 10.1016/S0149-7634(01)00041-0
   Li F, 2012, BRAIN RES BULL, V88, P602, DOI 10.1016/j.brainresbull.2012.05.015
   Lima S, 1985, ANIM BEHAV, V33, P155, DOI 10.1016/S0003-3472(85)80129-9
   Liu H, 2011, EXP NEUROL, V228, P270, DOI 10.1016/j.expneurol.2011.01.021
   Livingston-thomas J, 2013, ACTA PHARMACOL SIN, V34, P104, DOI 10.1038/aps.2012.106
   Maaswinkel H, 1999, BEHAV BRAIN RES, V99, P143, DOI 10.1016/S0166-4328(98)00100-4
   Maier S, 2012, PLOS ONE, V7, P0, DOI 10.1371/journal.pone.0050120
   Manohar K, 2011, INDIAN J NUCL MED, V26, P192, DOI 10.4103/0972-3919.90263
   Martinaud O, 2009, EUR J NEUROL, V16, P595, DOI 10.1111/j.1468-1331.2009.02546.x
   Mcnaughton N, 2004, NEUROSCI BIOBEHAV R, V28, P285, DOI 10.1016/j.neubiorev.2004.03.005
   Mohajerani M, 2011, P NATL ACAD SCI USA, V108, P0, DOI 10.1073/pnas.1101914108
   Morgan C, 1947, PSYCHOL REV, V54, P335, DOI 10.1037/h0058181
   Murakami M, 2014, NAT NEUROSCI, V0, P0
   Nagaratnam N, 2004, J CLIN NEUROSCI, V11, P25, DOI 10.1016/j.jocn.2003.04.002
   Nagaratnam N, 1998, J STROKE CEREBROVASC DIS, V7, P391, DOI 10.1016/S1052-3057(98)80122-5
   Nakatsuyama E, 1999, PSYCHOBIOLOGY, V27, P133
   Nikolova S, 2009, J NEUROSCI METH, V179, P22, DOI 10.1016/j.jneumeth.2009.01.009
   Phelps M, 1989, J COMP PSYCHOL, V103, P326, DOI 10.1037/0735-7036.103.4.326
   Prieto E, 2011, EUR J NUCL MED MOL I, V38, P2228, DOI 10.1007/s00259-011-1905-y
   Pyke G, 1977, Q REV BIOL, V52, P137, DOI 10.1086/409852
   Pyke G, 1984, ANNU REV ECOL SYST, V15, P523, DOI 10.1146/annurev.es.15.110184.002515
   Qi J, 1998, PHYS MED BIOL, V43, P1001, DOI 10.1088/0031-9155/43/4/027
   Raichle M, 2006, ANNU REV NEUROSCI, V29, P449, DOI 10.1146/annurev.neuro.29.051605.112819
   Regenhardt R, 2013, JOVE-J VIS EXP, V0, P0, DOI DOI 10.3791/50015
   Rempel-clower N, 2007, ANN NY ACAD SCI, V1121, P72, DOI 10.1196/annals.1401.026
   Rodgers R, 1995, PHARMACOL BIOCHEM BE, V52, P297, DOI 10.1016/0091-3057(95)00138-M
   Roome R, 2014, J NEUROSCI METH, V233, P34, DOI 10.1016/j.jneumeth.2014.05.014
   Rubin G, 2000, CEREBROVASC DIS, V10, P221, DOI 10.1159/000016060
   Sakurada O, 1978, AM J PHYSIOL, V234, P0, DOI 10.1152/ajpheart.1978.234.1.H59
   Shih W, 2006, CLIN NUCL MED, V31, P259, DOI 10.1097/01.rlu.0000210526.50300.f7
   Sotres-bayon F, 2010, CURR OPIN NEUROBIOL, V20, P231, DOI 10.1016/j.conb.2010.02.005
   Soylu H, 2012, EXP TRANSL STROKE MED, V4, P4, DOI 10.1186/2040-7378-4-4
   Takahashi L, 1980, BEHAV NEURAL BIOL, V29, P527, DOI 10.1016/S0163-1047(80)92863-0
   Takatsuru Y, 2009, J NEUROSCI, V29, P10081, DOI 10.1523/JNEUROSCI.1638-09.2009
   Tigner J, 1972, PHYSIOL BEHAV, V8, P943, DOI 10.1016/0031-9384(72)90308-3
   Virley D, 2004, J CEREBR BLOOD F MET, V24, P24, DOI 10.1097/01.WCB.0000095801.98378.4A
   Vollmar S, 2007, SPRINGER PROC PHYS, V114, P98
   Walberer M, 2012, STROKE, V43, P193, DOI 10.1161/STROKEAHA.111.624551
   Ward N, 1998, EXP BRAIN RES, V123, P269, DOI 10.1007/s002210050569
   Welsh J, 2002, ADV NEUROL, V89, P331
   Whishaw I, 1991, PSYCHOBIOLOGY, V19, P251
   Whishaw I, 1993, BEHAV BRAIN RES, V55, P283, DOI 10.1016/0166-4328(93)90123-8
   Whishaw I, 1990, J NEUROSCI METH, V32, P123, DOI 10.1016/0165-0270(90)90168-F
   Whishaw I, 1989, PSYCHOBIOLOGY, V17, P93
   Whishaw I, 1990, PSYCHOBIOLOGY, V18, P460
   Whishaw I, 1997, BEHAV BRAIN RES, V89, P87, DOI 10.1016/S0166-4328(97)00068-5
   Whitman M, 2009, PROG NEUROBIOL, V89, P162, DOI 10.1016/j.pneurobio.2009.07.003
   Wolfe J, 1939, J COMP PSYCHOL, V28, P97, DOI 10.1037/h0060894
   Yorgason J, 2013, EUR J NEUROSCI, V37, P1022, DOI 10.1111/ejn.12113
NR 84
TC 6
Z9 6
U1 0
U2 12
PU ELSEVIER SCIENCE BV
PI AMSTERDAM
PA PO BOX 211, 1000 AE AMSTERDAM, NETHERLANDS
SN 0165-0270
EI 
J9 J NEUROSCI METH
PD SEP 30
PY 2015
VL 253
IS 
BP 279
EP 291
DI 10.1016/j.jneumeth.2014.11.003
PG 13
WC Biochemical Research Methods; Neurosciences
SC Biochemistry & Molecular Biology; Neurosciences & Neurology
GA CQ8OJ
UT WOS:000360867400028
PM 25445057
ER

PT J
AU Lee, KB
   Kim, JH
   Lee, KS
AF Lee, Kyoung
   Kim, Jang
   Lee, Kang
TI The relationship between motor recovery and gait velocity during dual tasks in patients with chronic stroke
SO JOURNAL OF PHYSICAL THERAPY SCIENCE
LA English
DT Article
DE Chronic stroke; Dual task walking; Gait automaticity
ID community ambulation; cognitive task; balance scale; walking; interference; automaticity
AB [Purpose] The aims of this study were to identify the relationship between motor recovery and gait velocity during dual tasks in patients with chronic stroke and determine automatic gait ability following stroke. [Subjects and Methods] Thirty-three outpatients and twelve healthy subjects participated in a cross-sectional assessment. Community ambulation was assessed using a self-administered questionnaire. Outcome measures included the Motricity index, Berg Balance Scale, and gait speed under three conditions ( self-paced ambulation for 10 m, ambulation while performing dual cognitive tasks, and ambulation while performing dual manual tasks). Gait automaticity was calculated. [Results] No significant differences were observed for muscle strength or balance between the limited community ambulation and the community ambulation groups. However, a significant difference in gait velocity was observed between the groups under the three conditions. In particular, a significant difference was detected only in the limited community ambulation group depending on the level of motor function recovery during cognitive and manual dual task ambulation. Additionally, we revealed that the community ambulation group had a lower level of gait automaticity compared with that in the normal group. [Conclusion] Our results show the influence of motor recovery on the change in gait velocity depending on the task if a patient is limitedly ambulatory. We revealed that community ambulators did not have a sufficient level of gait automaticity.
C1 [Lee, Kyoung Bo] St Vincent Hosp, Suwon, South Korea.
   [Kim, Jang Hwan; Lee, Kang Sung] Hanseo Univ, Dept Prosthet & Orthot, Seosan 356706, Chungcheongnam, South Korea.
RP Lee, KS (通讯作者)，Hanseo Univ, Dept Prosthet & Orthot, 46 Hanseo 1 Ro, Seosan 356706, Chungcheongnam, South Korea.
EM cpo114@hanseo.ac.kr
CR An H, 2014, J PHYS THER SCI, V26, P1287, DOI 10.1589/jpts.26.1287
   Berg K, 1995, SCAND J REHABIL MED, V27, P27
   Bowen A, 2001, AGE AGEING, V30, P319, DOI 10.1093/ageing/30.4.319
   Brown L, 2002, ARCH PHYS MED REHAB, V83, P1732, DOI 10.1053/apmr.2002.36400
   Brunnstrom S, 1970, MOVEMENT THERAPY HEM, V0, P0
   Cameron D, 2000, CLIN REHABIL, V14, P208, DOI 10.1191/026921500675786655
   Canning C, 2006, DISABIL REHABIL, V28, P97, DOI 10.1080/09638280500167712
   Chen C, 2000, ARCH PHYS MED REHAB, V81, P869, DOI 10.1053/apmr.2000.6284
   Haggard P, 2000, J NEUROL NEUROSUR PS, V69, P479, DOI 10.1136/jnnp.69.4.479
   Hesse S, 2006, ANNALES DE READAPTATION ET DE MEDECINE PHYSIQUE, V49, P621, DOI 10.1016/j.annrmp.2006.08.002
   Hiengkaew V, 2012, ARCH PHYS MED REHAB, V93, P1201, DOI 10.1016/j.apmr.2012.01.014
   Kautz S, 2005, NEUROREHAB NEURAL RE, V19, P250, DOI 10.1177/1545968305279279
   Lord S, 2005, STROKE, V36, P1457, DOI 10.1161/01.STR.0000170698.20376.2e
   Lord S, 2004, ARCH PHYS MED REHAB, V85, P234, DOI 10.1016/j.apmr.2003.05.002
   Mcculloch K, 2007, J NEUROL PHYS THER, V31, P104
   Paul S, 2005, PHYS THER REV, V10, P15, DOI 10.1179/108331905X43463
   Perry J, 1995, STROKE, V26, P982, DOI 10.1161/01.STR.26.6.982
   Plummer-damato P, 2008, GAIT POSTURE, V27, P683, DOI 10.1016/j.gaitpost.2007.09.001
   Plummer-damato P, 2012, GAIT POSTURE, V35, P170, DOI 10.1016/j.gaitpost.2011.08.015
   Shim S, 2012, J PHYS THER SCI, V24, P845, DOI 10.1589/jpts.24.845
   Yang Y, 2007, ARCH PHYS MED REHAB, V88, P1236, DOI 10.1016/j.apmr.2007.06.762
   Yang Y, 2007, GAIT POSTURE, V25, P185, DOI 10.1016/j.gaitpost.2006.03.007
NR 22
TC 15
Z9 15
U1 4
U2 10
PU SOC PHYSICAL THERAPY SCIENCE
PI TOKYO
PA C/O PUBLICATION CENTER, 1-24-12 SUGAMO, TOSHIMA-KU, TOKYO, 170-0002, JAPAN
SN 0915-5287
EI 
J9 J PHYS THER SCI
PD APR 15
PY 2015
VL 27
IS 4
BP 1173
EP 1176
DI 10.1589/jpts.27.1173
PG 4
WC Rehabilitation
SC Rehabilitation
GA CI5FU
UT WOS:000354780200046
PM 25995582
ER

PT J
AU Clarkson, AN
   Parker, Kim
   Nilsson, Michael
   Walker, FR
   Gowing, EK
AF Clarkson, Andrew
   Parker, Kim
   Nilsson, Michael
   Walker, F
   Gowing, Emma
TI Combined ampakine and BDNF treatments enhance poststroke functional recovery in aged mice via AKT-CREB signaling
SO JOURNAL OF CEREBRAL BLOOD FLOW AND METABOLISM
LA English
DT Article
DE behavior; brain recovery; photothrombosis; stroke recovery; trophic factors
ID neurotrophic factor; synaptic plasticity; hippocampal-neuron; positive modulation; promotes recovery; cortical-neuron; stroke; rat; exercise; expression
AB Cerebral ischemia results in damage to neuronal circuits and lasting impairment in function. We have previously reported that stimulation of alpha-amino-3-hydroxy-5-methyl-4-isoxazolepropionic acid receptors with the ampakine, CX1837, increases brain-derived neurotrophic factor (BDNF) levels and affords significant motor recovery after stroke in young mice. Here, we investigated whether administration of CX1837 in aged (24 months old) mice was equally effective. In a model of focal ischemia, administration of CX1837 from 5 days after stroke resulted in a small gain of motor function by week 6 after stroke. Mice that received a local delivery of BDNF via hydrogel implanted into the stroke cavity also showed a small gain of function from 4 to 6 weeks after stroke. Combining both treatments, however, resulted in a marked improvement in motor function from 2 weeks after insult. Assessment of peri-infarct tissue 2 weeks after stroke revealed a significant increase in p-AKT and p-CREB after the combined drug treatment. Using the pan-AKT inhibitor, GSK-690693, or deletion of CREB from forebrain neurons using the CREB-flox/CAMKii-cre mice, we were able to block the recovery of motor function. These data suggest that combined CX1837 and local delivery of BDNF are required to achieve maximal functional recovery after stroke in aged mice, and is occurring via the AKT-GSK3-CREB signaling pathway.
C1 [Clarkson, Andrew N.; Parker, Kim; Gowing, Emma K.] Univ Otago, Dept Anat, Brain Hlth Res Ctr, Dunedin 9054, New Zealand.
   [Clarkson, Andrew N.] Univ Otago, Dept Psychol, Dunedin, New Zealand.
   [Clarkson, Andrew N.] Florey Inst Neurosci & Mental Hlth, Melbourne, Vic, Australia.
   [Nilsson, Michael; Walker, F. Rohan] Univ Newcastle, Sch Biomed Sci & Pharm, Newcastle, NSW 2300, Australia.
RP Clarkson, AN (通讯作者)，Univ Otago, Dept Anat, Brain Hlth Res Ctr, POB 913, Dunedin 9054, New Zealand.
EM andrew.clarkson@otago.ac.nz
FU New Zealand Neurological Foundation; Health Research Council of New Zealand
CR Aguiar A, 2011, MECH AGEING DEV, V132, P560, DOI 10.1016/j.mad.2011.09.005
   Atwal J, 2000, NEURON, V27, P265, DOI 10.1016/S0896-6273(00)00035-0
   Brown C, 2007, J NEUROSCI, V27, P4101, DOI 10.1523/JNEUROSCI.4295-06.2007
   Cantley L, 2002, SCIENCE, V296, P1655, DOI 10.1126/science.296.5573.1655
   Clarkson A, 2013, J CEREBR BLOOD F MET, V33, P716, DOI 10.1038/jcbfm.2013.7
   Clarkson A, 2011, J NEUROSCI, V31, P3766, DOI 10.1523/JNEUROSCI.5780-10.2011
   Clarkson A, 2010, NATURE, V468, P305, DOI 10.1038/nature09511
   Cumming T, 2011, STROKE, V42, P153, DOI 10.1161/STROKEAHA.110.594598
   Dijkhuizen P, 2005, J NEUROBIOL, V62, P278, DOI 10.1002/neu.20100
   Dijkhuizen R, 2003, J NEUROSCI, V23, P510, DOI 10.1523/JNEUROSCI.23-02-00510.2003
   Dobkin B, 2008, NAT CLIN PRACT NEURO, V4, P76, DOI 10.1038/ncpneuro0709
   Fang Z, 2013, NEUROSCI RES, V76, P187, DOI 10.1016/j.neures.2013.04.005
   Han J, 2012, STROKE, V43, P1918, DOI 10.1161/STROKEAHA.111.641878
   Hayashi M, 2001, BRAIN RES, V918, P191, DOI 10.1016/S0006-8993(01)03002-5
   Hofer S, 2009, NATURE, V457, P313, DOI 10.1038/nature07487
   Jaworski J, 2005, J NEUROSCI, V25, P11300, DOI 10.1523/JNEUROSCI.2270-05.2005
   Kokaia Z, 1995, EXP NEUROL, V136, P73, DOI 10.1006/exnr.1995.1085
   Lauterborn J, 2000, J NEUROSCI, V20, P8, DOI 10.1523/JNEUROSCI.20-01-00008.2000
   Li S, 2010, NAT NEUROSCI, V13, P1496, DOI 10.1038/nn.2674
   Maclellan C, 2011, NEUROREHAB NEURAL RE, V25, P477, DOI 10.1177/1545968310395602
   Massa S, 2010, J CLIN INVEST, V120, P1774, DOI 10.1172/JCI41356
   Mowla S, 1999, J NEUROSCI, V19, P2069
   Murphy T, 2009, NAT REV NEUROSCI, V10, P861, DOI 10.1038/nrn2735
   Nagahara A, 2011, NAT REV DRUG DISCOV, V10, P209, DOI 10.1038/nrd3366
   Oliviero A, 2006, NEUROSCI RES, V55, P74, DOI 10.1016/j.neures.2006.02.002
   Overman J, 2012, P NATL ACAD SCI USA, V109, P0, DOI 10.1073/pnas.1204386109
   Ploughman M, 2009, STROKE, V40, P1490, DOI 10.1161/STROKEAHA.108.531806
   Sakamoto K, 2011, J NEUROCHEM, V116, P1, DOI 10.1111/j.1471-4159.2010.07080.x
   Sanchez S, 2001, J NEUROCHEM, V78, P468, DOI 10.1046/j.1471-4159.2001.00453.x
   Santi S, 2006, EMBO J, V25, P4372, DOI 10.1038/sj.emboj.7601303
   Schmidt S, 2012, NEUROBIOL AGING, V33, P1356, DOI 10.1016/j.neurobiolaging.2010.11.019
   Shieh P, 1999, J NEUROBIOL, V41, P127, DOI 10.1002/(SICI)1097-4695(199910)41:1<127::AID-NEU16>3.3.CO;2-A
   Simmons D, 2009, P NATL ACAD SCI USA, V106, P4906, DOI 10.1073/pnas.0811228106
   Tang M, 2014, NEUROPHARMACOLOGY, V81, P256, DOI 10.1016/j.neuropharm.2014.02.008
   Trentani A, 2002, EUR J NEUROSCI, V15, P1681, DOI 10.1046/j.1460-9568.2002.02000.x
   Ueno Y, 2012, STROKE, V43, P2221, DOI 10.1161/STROKEAHA.111.646224
   Vaynman S, 2004, EUR J NEUROSCI, V20, P2580, DOI 10.1111/j.1460-9568.2004.03720.x
   Vaynman S, 2005, NEUROREHAB NEURAL RE, V19, P283, DOI 10.1177/1545968305280753
   Xie R, 2013, J NEUROCHEM, V127, P723, DOI 10.1111/jnc.12342
   Zhang Q, 2010, HIPPOCAMPUS, V20, P65, DOI 10.1002/hipo.20593
NR 40
TC 45
Z9 46
U1 0
U2 10
PU SAGE PUBLICATIONS INC
PI THOUSAND OAKS
PA 2455 TELLER RD, THOUSAND OAKS, CA 91320 USA
SN 0271-678X
EI 
J9 J CEREBR BLOOD F MET
PD AUG 15
PY 2015
VL 35
IS 8
BP 1272
EP 1279
DI 10.1038/jcbfm.2015.33
PG 8
WC Endocrinology & Metabolism; Hematology; Neurosciences
SC Endocrinology & Metabolism; Hematology; Neurosciences & Neurology
GA CN9WN
UT WOS:000358801300008
PM 25757752
ER

PT J
AU Brunetti, Maddalena
   Morkisch, Nadine
   Fritzsch, Claire
   Mehnert, Jan
   Steinbrink, Jens
   Niedeggen, Michael
   Dohle, Christian
AF Brunetti, Maddalena
   Morkisch, Nadine
   Fritzsch, Claire
   Mehnert, Jan
   Steinbrink, Jens
   Niedeggen, Michael
   Dohle, Christian
TI Potential determinants of efficacy of mirror therapy in stroke patients - A pilot study
SO RESTORATIVE NEUROLOGY AND NEUROSCIENCE
LA English
DT Article
DE Mirror therapy; stroke; motor recovery; fNIRS; precuneus
ID corticospinal excitability; motor imagery; arm function; recovery; hand; activation; movement; illusion; precuneus; parietal
AB Background: Mirror therapy (MT) was found to improve motor function after stroke. However, there is high variability between patients regarding motor recovery. Objectives: The following pilot study was designed to identify potential factors determining this variability between patients with severe upper limb paresis, receiving MT. Methods: Eleven sub-acute stroke patients with severe upper limb paresis participated, receiving in-patient rehabilitation. After a set of pre-assessments (including measurement of brain activity at the primary motor cortex and precuneus during the mirror illusion, using near-infrared spectroscopy as described previously), four weeks of MT were applied, followed by a set of post-assessments. Discriminant group analysis for MT responders and non-responders was performed. Results: Six out of eleven patients were defined as responders and five as non-responders on the basis of their functional motor improvement. The initial motor function and the activity shift in both precunei (mirror index) were found to discriminate significantly between responders and non-responders. Conclusions: In line with earlier results, initial motor function was confirmed as crucial determinant of motor recovery. Additionally, activity response to the mirror illusion in both precunei was found to be a candidate for determination of the efficacy of MT.
C1 [Brunetti, Maddalena; Morkisch, Nadine; Fritzsch, Claire; Dohle, Christian] MEDIAN Klin Berlin Kladow, D-14089 Berlin, Germany.
   [Brunetti, Maddalena; Niedeggen, Michael] Free Univ Berlin, Dept Educ Sci, Berlin, Germany.
   [Brunetti, Maddalena; Niedeggen, Michael] Free Univ Berlin, Dept Psychol, Berlin, Germany.
   [Brunetti, Maddalena; Morkisch, Nadine; Fritzsch, Claire; Steinbrink, Jens; Dohle, Christian] Charite, Ctr Stroke Res Berlin, D-13353 Berlin, Germany.
   [Mehnert, Jan; Steinbrink, Jens] Charite, Berlin NeuroImaging Ctr, D-13353 Berlin, Germany.
   [Mehnert, Jan] BERLIN Inst Technol, Dept Machine Learning, Berlin, Germany.
   [Mehnert, Jan] Max Planck Inst Human Cognit & Brain Sci, Dept Neurol, Leipzig, Germany.
RP Dohle, C (通讯作者)，MEDIAN Klin Berlin Kladow, Kladower Damm 223, D-14089 Berlin, Germany.
EM christian.dohle@median-kliniken.de
FU Center of Stroke Research Berlin (Flex Funds) [CS-2009-10]; Gesellschaft zur Forderung der Neurologischen Rehabilitation
CR Arya K, 2011, TOP STROKE REHABIL, V18, P599, DOI 10.1310/tsr18s01-599
   Bieniok A, 2009, SPIEGELTHERAPIE NEUR, V1, P0
   Bortz J, 2005, STAT SOZIALWISSENSCH, V0, P0
   Bowering K, 2013, J PAIN, V14, P3, DOI 10.1016/j.jpain.2012.09.007
   Broeks J, 1999, DISABIL REHABIL, V21, P357
   Calautti C, 2007, NEUROIMAGE, V34, P322, DOI 10.1016/j.neuroimage.2006.08.026
   Cavanna A, 2006, BRAIN, V129, P564, DOI 10.1093/brain/awl004
   Chen S, 2009, J NEUROL PHYS THER, V33, P2, DOI 10.1097/NPT.0b013e318198a010
   Cope M, 1988, MED BIOL ENG COMPUT, V26, P289, DOI 10.1007/BF02447083
   Dohle C, 2004, J NEUROPHYSIOL, V91, P2376, DOI 10.1152/jn.00929.2003
   Dohle C, 2011, EXP BRAIN RES, V208, P543, DOI 10.1007/s00221-010-2503-0
   Dohle C, 2009, NEUROREHAB NEURAL RE, V23, P209, DOI 10.1177/1545968308324786
   Fattori P, 2009, J NEUROSCI, V29, P1928, DOI 10.1523/JNEUROSCI.4998-08.2009
   Fritzsch C, 2014, RESTOR NEUROL NEUROS, V32, P269, DOI 10.3233/RNN-130343
   Fuglmeyer A, 1975, SCAND J REHABIL MED, V7, P13
   Fukumura K, 2007, INT J NEUROSCI, V117, P1039, DOI 10.1080/00207450600936841
   Funase K, 2007, NEUROSCI LETT, V419, P108, DOI 10.1016/j.neulet.2007.04.025
   Galletti C, 2001, EUR J NEUROSCI, V13, P1572, DOI 10.1046/j.0953-816x.2001.01538.x
   Hamzei F, 2012, NEUROREHAB NEURAL RE, V26, P484, DOI 10.1177/1545968311427917
   Heller A, 1987, J NEUROL NEUROSUR PS, V50, P714, DOI 10.1136/jnnp.50.6.714
   Hendricks H, 1997, SCAND J REHABIL MED, V29, P155
   Johnston S, 2009, LANCET NEUROL, V8, P345, DOI 10.1016/S1474-4422(09)70023-7
   Jorgensen H, 1995, ARCH PHYS MED REHAB, V76, P399, DOI 10.1016/S0003-9993(95)80567-2
   Kang Y, 2011, ANN REHABIL MED-ARM, V35, P747, DOI 10.5535/arm.2011.35.6.747
   Koch S, 2009, J NEUROSCI, V29, P13962, DOI 10.1523/JNEUROSCI.1402-09.2009
   Lin J, 2009, PHYS THER, V89, P840, DOI 10.2522/ptj.20080285
   Mahoney FI, 1965, MD STATE MED J, V14, P61
   Marconi B, 2001, CEREB CORTEX, V11, P513, DOI 10.1093/cercor/11.6.513
   Matthys K, 2009, ARCH PHYS MED REHAB, V90, P675, DOI 10.1016/j.apmr.2008.09.571
   Mehnert J, 2013, J BIOMED OPT, V18, P0, DOI 10.1117/1.JBO.18.6.066001
   Michielsen M, 2011, J NEUROL NEUROSUR PS, V82, P393, DOI 10.1136/jnnp.2009.194134
   Morkisch N, 2012, 22 JAHR DTSCH GES NE, V0, P0
   Muehlschlegel S, 2009, NEUROCRIT CARE, V11, P288, DOI 10.1007/s12028-009-9254-4
   Murray C, 1996, GLOBAL BURDEN DIS CO, V1st edn, P0
   Obrig H, 2003, J CEREBR BLOOD F MET, V23, P1, DOI 10.1097/01.WCB.0000043472.45775.29
   Oldfield R, 1971, NEUROPSYCHOLOGIA, V9, P97, DOI 10.1016/0028-3932(71)90067-4
   Oswald W, 1986, ASPEKTE PSYCHOL FORS, V0, P377
   Platz T, 2009, NEUROL REHABIL, V15, P17
   Praamstra P, 2011, CEREB CORTEX, V21, P1935, DOI 10.1093/cercor/bhq270
   Ramachandran V, 1994, INT REV NEUROBIOL, V37, P291
   Rizzolatti G, 2009, NAT CLIN PRACT NEURO, V5, P24, DOI 10.1038/ncpneuro0990
   Saleh S, 2013, 2 INT C ADV BIOM ENG, V0, P0
   Singh A, 2005, NEUROIMAGE, V27, P842, DOI 10.1016/j.neuroimage.2005.05.019
   Strangman G, 2006, ARCH PHYS MED REHAB, V87, P0, DOI 10.1016/j.apmr.2006.07.269
   Taub E, 1998, REHABIL PSYCHOL, V43, P152, DOI 10.1037/0090-5550.43.2.152
   Thieme H, 2012, COCHRANE DB SYST REV, V0, P0, DOI DOI 10.1002/14651858.CD008449.pub2
   Thieme H, 2013, CLIN REHABIL, V27, P314, DOI 10.1177/0269215512455651
   Tominaga W, 2009, NEUROIMAGE, V46, P500, DOI 10.1016/j.neuroimage.2009.02.021
   Wang J, 2013, NEUROREHABILITATION, V33, P593, DOI 10.3233/NRE-130999
   Wang J, 2013, J REHABIL MED, V45, P410, DOI 10.2340/16501977-1127
   Wohrle J, 2004, CEREBROVASC DIS, V18, P130, DOI 10.1159/000079265
   Woodbury M, 2007, ARCH PHYS MED REHAB, V88, P715, DOI 10.1016/j.apmr.2007.02.036
NR 52
TC 20
Z9 23
U1 1
U2 30
PU IOS PRESS
PI AMSTERDAM
PA NIEUWE HEMWEG 6B, 1013 BG AMSTERDAM, NETHERLANDS
SN 0922-6028
EI 
J9 RESTOR NEUROL NEUROS
PD JUN 15
PY 2015
VL 33
IS 4
BP 421
EP 434
DI 10.3233/RNN-140421
PG 14
WC Neurosciences
SC Neurosciences & Neurology
GA CQ1IP
UT WOS:000360350900002
PM 26409402
ER

PT J
AU Chan, BKS
   Ng, SSM
   Ng, GYF
AF Chan, Bill
   Ng, Shamay
   Ng, Gabriel
TI A Home-Based Program of Transcutaneous Electrical Nerve Stimulation and Task-Related Trunk Training Improves Trunk Control in Patients With Stroke: A Randomized Controlled Clinical Trial
SO NEUROREHABILITATION AND NEURAL REPAIR
LA English
DT Article
DE rehabilitation; stroke; task-related training; transcutaneous electrical nerve stimulation; trunk stability; reach
ID transcranial magnetic stimulation; muscle strength; sitting balance; reach test; poststroke; rehabilitation; performance; recovery; metaanalysis; hemiparesis
AB Background. Impaired trunk motor control is common after stroke. Combining transcutaneous electrical nerve stimulation (TENS) with task-related trunk training (TRTT) has been shown to enhance the recovery of lower limb motor function. Objective. This study investigated whether combining TENS with TRTT would enhance trunk control after stroke. Methods. Thirty-seven subjects with stroke were recruited into a randomized controlled clinical trial. Subjects were randomly assigned to any one of the three 6-week home-based training groups: (1) TENS + TRTT, (2) placebo TENS + TRTT, or (3) control without active training. The outcome measures included isometric peak trunk flexion torque and extension torque; forward seated and lateral seated reaching distance to the affected and unaffected side; and Trunk Impairment Scale (TIS) scores. All outcome measures were assessed at baseline, after 3 and 6 weeks of training, and 4 weeks after training ended at follow-up. Results. Both the TENS + TRTT and the placebo-TENS + TRTT groups had significantly greater improvements in isometric peak trunk flexion torque and extension torque, lateral seated reaching distance to affected and unaffected side, and TIS score than the control group after 3 weeks of training. The TENS + TRTT group had significantly greater and earlier improvement in its mean TIS score than the other 2 groups. Conclusions. Home-based TRTT is effective for improving trunk muscle strength, sitting functional reach and trunk motor control after stroke in subjects without somatosensory deficits. The addition of TENS to the trunk augments the effectiveness of the exercise in terms of TIS scores within the first 3 weeks of training.
C1 [Chan, Bill K. S.] Kowloon Hosp, Hong Kong, Hong Kong, Peoples R China.
   [Ng, Shamay S. M.; Ng, Gabriel Y. F.] Hong Kong Polytech Univ, Hong Kong, Hong Kong, Peoples R China.
RP Ng, SSM (通讯作者)，Hong Kong Polytech Univ, Dept Rehabil Sci, Hong Kong, Hong Kong, Peoples R China.
EM shamay.ng@polyu.edu.hk
CR Bohannon R, 1986, PHYS THER, V66, P944, DOI 10.1093/ptj/66.6.944
   Bohannon R, 1995, INT J REHABIL RES, V18, P162, DOI 10.1097/00004356-199506000-00010
   Carr J, 1985, PHYS THER, V65, P175, DOI 10.1093/ptj/65.2.175
   Dean C, 2007, AUST J PHYSIOTHER, V53, P97, DOI 10.1016/S0004-9514(07)70042-9
   Dean C, 1997, STROKE, V28, P722, DOI 10.1161/01.STR.28.4.722
   Dickstein R, 2004, CLIN NEUROPHYSIOL, V115, P790, DOI 10.1016/j.clinph.2003.11.018
   Essendrop M, 2001, INT J IND ERGONOM, V28, P379, DOI 10.1016/S0169-8141(01)00044-0
   Ferbert A, 1992, ELECTROEN CLIN NEURO, V85, P382, DOI 10.1016/0168-5597(92)90051-C
   French B, 2010, J REHABIL MED, V42, P9, DOI 10.2340/16501977-0473
   Fujiwara T, 2001, J REHABIL MED, V33, P249
   Glanz M, 1996, ARCH PHYS MED REHAB, V77, P549, DOI 10.1016/S0003-9993(96)90293-2
   Hodkinson HM, 1972, AGE AND AGEING, V1, P233, DOI 10.1093/ageing/1.4.233
   Jensen C, 1991, COMPUT BIOMED RES, V24, P429, DOI 10.1016/0010-4809(91)90018-R
   Johansen-berg H, 2002, BRAIN, V125, P2731, DOI 10.1093/brain/awf282
   Kafri M, 2005, NEUROREHABILITATION, V20, P125
   Karatas M, 2004, AM J PHYS MED REHAB, V83, P81, DOI 10.1097/01.PHM.0000107486.99756.C7
   Karthikbabu S, 2011, CLIN REHABIL, V25, P709, DOI 10.1177/0269215510397393
   Katz-leurer M, 2009, DISABIL REHABIL, V31, P243, DOI 10.1080/09638280801927830
   Khaslavskaia S, 2002, EXP BRAIN RES, V145, P309, DOI 10.1007/s00221-002-1094-9
   Laufer Y, 2011, NEUROREHAB NEURAL RE, V25, P799, DOI 10.1177/1545968310397205
   Levin M, 1992, ELECTROEN CLIN NEURO, V85, P131, DOI 10.1016/0168-5597(92)90079-Q
   Levin M, 1993, ARCH PHYS MED REHAB, V74, P54
   Nather A, 2008, J DIABETES COMPLICAT, V22, P126, DOI 10.1016/j.jdiacomp.2006.10.007
   Nelles G, 2001, NEUROIMAGE, V13, P1146, DOI 10.1006/nimg.2001.0757
   Ng S, 2007, STROKE, V38, P2953, DOI 10.1161/STROKEAHA.107.490318
   Ng S, 2009, CLIN REHABIL, V23, P1093, DOI 10.1177/0269215509342327
   Ng S, 2000, PHYS THER REV, V5, P227, DOI 10.1179/108331900786166650
   Ng Y, 2005, ARCH PHYS MED REHAB, V86, P2138, DOI 10.1016/j.apmr.2005.07.289
   Nichols D, 1996, ARCH PHYS MED REHAB, V77, P865, DOI 10.1016/S0003-9993(96)90271-3
   Rutherford O, 1988, SPORTS MED, V5, P196, DOI 10.2165/00007256-198805030-00006
   Thompson M, 2007, J GERIATR PHYS THER, V30, P43
   Tsang Y, 2004, ARCH PHYS MED REHAB, V85, P94, DOI 10.1016/S0003-9993(03)00377-0
   Verheyden G, 2006, CLIN REHABIL, V20, P451, DOI 10.1191/0269215505cr955oa
   Verheyden G, 2004, CLIN REHABIL, V18, P326, DOI 10.1191/0269215504cr733oa
   Verheyden G, 2008, NEUROREHAB NEURAL RE, V22, P173, DOI 10.1177/1545968307305456
   Verheyden G, 2009, NEUROREHAB NEURAL RE, V23, P281, DOI 10.1177/1545968308321776
   Wilson B, 1987, ARCH PHYS MED REHAB, V68, P98
NR 37
TC 21
Z9 22
U1 2
U2 19
PU SAGE PUBLICATIONS INC
PI THOUSAND OAKS
PA 2455 TELLER RD, THOUSAND OAKS, CA 91320 USA
SN 1545-9683
EI 
J9 NEUROREHAB NEURAL RE
PD JAN 15
PY 2015
VL 29
IS 1
BP 70
EP 79
DI 10.1177/1545968314533612
PG 10
WC Clinical Neurology; Rehabilitation
SC Neurosciences & Neurology; Rehabilitation
GA AW4HL
UT WOS:000346241700009
PM 24795163
ER

PT J
AU Harmsen, WJ
   Bussmann, JBJ
   Selles, RW
   Hurkmans, HLP
   Ribbers, GM
AF Harmsen, Wouter
   Bussmann, Johannes
   Selles, Ruud
   Hurkmans, Henri
   Ribbers, Gerard
TI A Mirror Therapy-Based Action Observation Protocol to Improve Motor Learning After Stroke
SO NEUROREHABILITATION AND NEURAL REPAIR
LA English
DT Article
DE stroke; mirror therapy; action observation; motor learning; upper limbs; rehabilitation
ID randomized controlled-trial; neuron system; hand action; rehabilitation; recovery; plasticity; fmri; reorganization; skill
AB Background. Mirror therapy is a priming technique to improve motor function of the affected arm after stroke. Objective. To investigate whether a mirror therapy-based action observation (AO) protocol contributes to motor learning of the affected arm after stroke. Methods. A total of 37 participants in the chronic stage after stroke were randomly allocated to the AO or control observation (CO) group. Participants were instructed to perform an upper-arm reaching task as fast and as fluently as possible. All participants trained the upper-arm reaching task with their affected arm alternated with either AO or CO. Participants in the AO group observed mirrored video tapes of reaching movements performed by their unaffected arm, whereas participants in the CO group observed static photographs of landscapes. The experimental condition effect was investigated by evaluating the primary outcome measure: movement time (in seconds) of the reaching movement, measured by accelerometry. Results. Movement time decreased significantly in both groups: 18.3% in the AO and 9.1% in the CO group. Decrease in movement time was significantly more in the AO compared with the CO group (mean difference = 0.14 s; 95% confidence interval = 0.02, 0.26; P = .026). Conclusion. The present study showed that a mirror therapy-based AO protocol contributes to motor learning after stroke.
C1 [Harmsen, Wouter J.; Bussmann, Johannes B. J.; Hurkmans, Henri L. P.; Ribbers, Gerard M.] Erasmus MC, Dept Rehabil Med, Rotterdam, Netherlands.
   [Harmsen, Wouter J.; Ribbers, Gerard M.] Rijndam Rehabil Ctr, Rotterdam, Netherlands.
   [Selles, Ruud W.] Erasmus MC, Dept Plast & Reconstruct Surg, Rotterdam, Netherlands.
RP Harmsen, WJ (通讯作者)，Erasmus MC Univ, Med Ctr, Dept Rehabil Med, Room Ee 1622,Dr Molewaterpln 50, NL-3015 GE Rotterdam, Netherlands.
EM w.harmsen@erasmusmc.nl
CR Altschuler E, 1999, LANCET, V353, P2035, DOI 10.1016/S0140-6736(99)00920-4
   Badets A, 2006, Q J EXP PSYCHOL, V59, P377, DOI 10.1080/02724980443000773
   Badets A, 2012, PSYCHOL RES-PSYCH FO, V76, P601, DOI 10.1007/s00426-011-0365-0
   Bhasin A, 2012, NEUROL INDIA, V60, P570, DOI 10.4103/0028-3886.105188
   Buccino G, 2001, EUR J NEUROSCI, V13, P400, DOI 10.1046/j.1460-9568.2001.01385.x
   Buccino G, 2004, NEURON, V42, P323, DOI 10.1016/S0896-6273(04)00181-3
   Buccino G, 2006, COGN BEHAV NEUROL, V19, P55, DOI 10.1097/00146965-200603000-00007
   Cirstea A, 2007, NEUROREHAB NEURAL RE, V21, P398, DOI 10.1177/1545968306298414
   Cross E, 2006, NEUROIMAGE, V31, P1257, DOI 10.1016/j.neuroimage.2006.01.033
   Dayan E, 2011, NEURON, V72, P443, DOI 10.1016/j.neuron.2011.10.008
   Dohle C, 2009, NEUROREHAB NEURAL RE, V23, P209, DOI 10.1177/1545968308324786
   Doyon J, 2005, CURR OPIN NEUROBIOL, V15, P161, DOI 10.1016/j.conb.2005.03.004
   Ertelt D, 2007, NEUROIMAGE, V36, P0, DOI 10.1016/j.neuroimage.2007.03.043
   Franceschini M, 2012, NEUROREHAB NEURAL RE, V26, P456, DOI 10.1177/1545968311427406
   Fuglmeyer A, 1975, SCAND J REHABIL MED, V7, P13
   Garrison K, 2010, NEUROREHAB NEURAL RE, V24, P404, DOI 10.1177/1545968309354536
   Hamzei F, 2012, NEUROREHAB NEURAL RE, V26, P484, DOI 10.1177/1545968311427917
   Jorgensen H, 1995, ARCH PHYS MED REHAB, V76, P399, DOI 10.1016/S0003-9993(95)80567-2
   Krakauer J, 2011, CURR OPIN NEUROBIOL, V21, P636, DOI 10.1016/j.conb.2011.06.012
   Larssen B, 2012, PLOS ONE, V7, P0, DOI 10.1371/journal.pone.0038938
   Michielsen M, 2011, J NEUROL NEUROSUR PS, V82, P393, DOI 10.1136/jnnp.2009.194134
   Michielsen M, 2011, NEUROREHAB NEURAL RE, V25, P223, DOI 10.1177/1545968310385127
   Nojima I, 2012, J NEUROSCI, V32, P1293, DOI 10.1523/JNEUROSCI.5364-11.2012
   Pomeroy V, 2011, NEUROREHAB NEURAL RE, V25, P0, DOI 10.1177/1545968311410942
   Pomeroy V, 2005, NEUROREHAB NEURAL RE, V19, P4, DOI 10.1177/1545968304274351
   Selles R, 2014, NEUROREHAB NEURAL RE, V28, P652, DOI 10.1177/1545968314521005
   Thieme H, 2012, COCHRANE DB SYST REV, V0, P0, DOI DOI 10.1002/14651858.CD008449.pub2
   Thieme H, 2013, STROKE, V44, P0, DOI 10.1161/STROKEAHA.112.673087
   Vogt S, 2007, NEUROIMAGE, V37, P1371, DOI 10.1016/j.neuroimage.2007.07.005
   Yavuzer G, 2008, ARCH PHYS MED REHAB, V89, P393, DOI 10.1016/j.apmr.2007.08.162
NR 30
TC 29
Z9 33
U1 1
U2 59
PU SAGE PUBLICATIONS INC
PI THOUSAND OAKS
PA 2455 TELLER RD, THOUSAND OAKS, CA 91320 USA
SN 1545-9683
EI 
J9 NEUROREHAB NEURAL RE
PD JUL 15
PY 2015
VL 29
IS 6
BP 509
EP 516
DI 10.1177/1545968314558598
PG 8
WC Clinical Neurology; Rehabilitation
SC Neurosciences & Neurology; Rehabilitation
GA CN3GM
UT WOS:000358313600002
PM 25416737
ER

PT J
AU Choi, Dong-Hee
   Kim, Ji-Hye
   Lee, Kyoung-Hee
   Kim, Hahn-Young
   Kim, Yoon-Seong
   Choi, WS
   Lee, Jongmin
AF Choi, Dong-hee
   Kim, Ji-hye
   Lee, Kyoung-hee
   Kim, Hahn-young
   Kim, Yoon-seong
   Choi, Wahn
   Lee, Jongmin
TI Role of Neuronal NADPH Oxidase 1 in the Peri-Infarct Regions after Stroke
SO PLOS ONE
LA English
DT Article
ID table stair recommendation; oxidative stress; ischemic-stroke; migration; adult; brain; rat; neuroprotection; activation; therapy
AB The molecular mechanism underlying the selective vulnerability of neurons to oxidative damage caused by ischemia-reperfusion (I/R) injury remains unknown. We sought to determine the role of NADPH oxidase 1 (Nox1) in cerebral I/R-induced brain injury and survival of newborn cells in the ischemic injured region. Male Wistar rats were subjected to 90 min middle cerebral artery occlusion (MCAO) followed by reperfusion. After reperfusion, infarction size, level of superoxide and 8-hydroxy-20-deoxyguanosine (8-oxo-2dG), and Nox1 immunoreactivity were determined. RNAi-mediated knockdown of Nox1 was used to investigate the role of Nox1 in I/R-induced oxidative damage, neuronal death, motor function recovery, and ischemic neurogenesis. After I/R, Nox1 expression and 8-oxo-2dG immunoreactivity was increased in cortical neurons of the peri-infarct regions. Both infarction size and neuronal death in I/R injury were significantly reduced by adeno-associated virus (AAV)-mediated transduction of Nox1 short hairpin RNA (shRNA). AAV-mediated Nox1 knockdown enhanced functional recovery after MCAO. The level of survival and differentiation of newborn cells in the peri-infarct regions were increased by Nox1 inhibition. Our data suggest that Nox-1 may be responsible for oxidative damage to DNA, subsequent cortical neuronal degeneration, functional recovery, and regulation of ischemic neurogenesis in the peri-infarct regions after stroke.
C1 [Choi, Dong-Hee] Konkuk Univ, Sch Med, Dept Med Sci, Seoul, South Korea.
   [Lee, Jongmin] Konkuk Univ, Sch Med, Dept Rehabil Med, Seoul, South Korea.
   [Choi, Dong-Hee; Kim, Ji-Hye; Lee, Kyoung-Hee; Kim, Hahn-Young; Lee, Jongmin] Konkuk Univ, Inst Biomed Sci & Technol, Ctr Neurosci Res, Seoul, South Korea.
   [Kim, Yoon-Seong] Univ Cent Florida, Coll Med, Burnett Sch Biomed Sci, Orlando, FL 32827 USA.
   [Choi, Wahn Soo] Konkuk Univ, Coll Med, Funct Genom Inst, Dept Immunol & Physiol, Chungju, South Korea.
RP Lee, J (通讯作者)，Konkuk Univ, Sch Med, Dept Rehabil Med, Seoul, South Korea.
EM leej@kuh.ac.kr
FU Basic Science Research Program through the National Research Foundation of Korea (NRF) - Ministry of Education, Science and Technology [2010-0025382, 2012R1A1A4A01013749]; Korean Health Technology R&D Project, Ministry of Health & Welfare, Republic of Korea [A090123]; National Research Foundation of Korea (NRF) grant - Korean government (MEST) [2011-0017016]; US National Institutes of Health [RO1 NS062827]
CR Ago T, 2005, STROKE, V36, P1040, DOI 10.1161/01.STR.0000163111.05825.0b
   Albers G, 2011, STROKE, V42, P2645, DOI 10.1161/STROKEAHA.111.618850
   Alvarez-buylla A, 2004, NEURON, V41, P683, DOI 10.1016/S0896-6273(04)00111-4
   Amantea D, 2008, NEUROSCIENCE, V152, P8, DOI 10.1016/j.neuroscience.2007.12.030
   Arab L, 2010, ARCH BIOCHEM BIOPHYS, V501, P31, DOI 10.1016/j.abb.2010.03.015
   Bein B, 2011, EUR J ANAESTH, V28, P620, DOI 10.1097/EJA.0b013e328349d5f3
   Bindokas V, 1996, J NEUROSCI, V16, P1324
   Brennan-minnella A, 2013, CELL DEATH DIS, V4, P0, DOI 10.1038/cddis.2013.111
   Campos F, 2011, J CEREBR BLOOD F MET, V31, P1378, DOI 10.1038/jcbfm.2011.3
   Choi D, 2012, ANTIOXID REDOX SIGN, V16, P1033, DOI 10.1089/ars.2011.3960
   Cook D, 2012, NEUROTHERAPEUTICS, V9, P371, DOI 10.1007/s13311-012-0115-z
   Cristovao A, 2009, ANTIOXID REDOX SIGN, V11, P2105, DOI 10.1089/ars.2009.2459
   De DX, 2000, J BIOL CHEM, V275, P23227, DOI 10.1074/jbc.M000916200
   Desouki M, 2005, CANCER BIOL THER, V4, P1367, DOI 10.4161/cbt.4.12.2233
   Ding Y, 2002, BEHAV BRAIN RES, V132, P29, DOI 10.1016/S0166-4328(01)00405-3
   Feinklestein S, 1999, STROKE, V30, P2752, DOI 10.1161/01.STR.30.12.2752
   Fisher M, 2009, STROKE, V40, P2244, DOI 10.1161/STROKEAHA.108.541128
   Girouard H, 2009, J NEUROSCI, V29, P2545, DOI 10.1523/JNEUROSCI.0133-09.2009
   Hossmann K, 2009, FOLIA NEUROPATHOL, V47, P213
   Infanger D, 2006, ANTIOXID REDOX SIGN, V8, P1583, DOI 10.1089/ars.2006.8.1583
   Jackman K, 2009, BRAIN RES, V1286, P215, DOI 10.1016/j.brainres.2009.06.056
   Jin K, 2003, MOL CELL NEUROSCI, V24, P171, DOI 10.1016/S1044-7431(03)00159-3
   Kahles T, 2010, NEUROBIOL DIS, V40, P185, DOI 10.1016/j.nbd.2010.05.023
   Katsuyama M, 2005, BIOCHEM J, V386, P255, DOI 10.1042/BJ20041180
   Kleinschnitz C, 2010, PLOS BIOL, V8, P0, DOI 10.1371/JOURNAL.PBIO.1000565
   Koizumi JYY, 1986, JPN J STROKE, V8, P0
   Kuroda J, 2005, GENES CELLS, V10, P1139, DOI 10.1111/j.1365-2443.2005.00907.x
   Lee J, 2013, CARDIOVASC RES, V99, P483, DOI 10.1093/cvr/cvt107
   Lee S, 2006, J BIOL CHEM, V281, P36228, DOI 10.1074/jbc.M606702200
   Liu S, 2009, J EXP STROKE TRANSL MED, V2, P2
   Liu Z, 2007, STROKE, V38, P146, DOI 10.1161/01.STR.0000251791.64910.cd
   Ocollins V, 2011, J CEREBR BLOOD F MET, V31, P962, DOI 10.1038/jcbfm.2010.184
   Radermacher K, 2013, ANTIOXID REDOX SIGN, V18, P1418, DOI 10.1089/ars.2012.4797
   Reyes R, 2012, J NEUROSCI, V32, P12973, DOI 10.1523/JNEUROSCI.1597-12.2012
   Saver J, 2009, STROKE, V40, P2594, DOI 10.1161/STROKEAHA.109.552554
   Savitz S, 2011, STROKE, V42, P825, DOI 10.1161/STROKEAHA.110.601914
   Scholzen T, 2000, J CELL PHYSIOL, V182, P311, DOI 10.1002/(SICI)1097-4652(200003)182:3<311::AID-JCP1>3.0.CO;2-9
   Ueyama T, 2006, MOL CELL BIOL, V26, P2160, DOI 10.1128/MCB.26.6.2160-2174.2006
   Vallet P, 2005, NEUROSCIENCE, V132, P233, DOI 10.1016/j.neuroscience.2004.12.038
   Vangilder R, 2012, BRAIN RES BULL, V88, P313, DOI 10.1016/j.brainresbull.2012.02.002
   Wali B, 2012, STROKE RES TREAT, V2012, P0, DOI 10.1155/2012/460909
   Wang Y, 2013, STROKE, V44, P3529, DOI 10.1161/STROKEAHA.113.003350
   Wey H, 2012, TRANSL STROKE RES, V3, P84, DOI 10.1007/s12975-012-0145-1
   Zhang R, 2004, J CEREBR BLOOD F MET, V24, P441, DOI 10.1097/00004647-200404000-00009
   Zhang R, 2005, NEUROSCIENTIST, V11, P408, DOI 10.1177/1073858405278865
NR 45
TC 31
Z9 31
U1 0
U2 4
PU PUBLIC LIBRARY SCIENCE
PI SAN FRANCISCO
PA 1160 BATTERY STREET, STE 100, SAN FRANCISCO, CA 94111 USA
SN 1932-6203
EI 
J9 PLOS ONE
PD JAN 24
PY 2015
VL 10
IS 1
BP 
EP 
DI 10.1371/journal.pone.0116814
PG 21
WC Multidisciplinary Sciences
SC Science & Technology - Other Topics
GA CC4PT
UT WOS:000350336000027
PM 25617620
ER

PT J
AU Kim, Chang-Yong
   Lee, Jung-Sun
   Lee, Jong-Hun
   Kim, Yang-Gu
   Shin, A-Reum
   Shim, Young-Hun
   Ha, HK
AF Kim, Chang-yong
   Lee, Jung-sun
   Lee, Jong-hun
   Kim, Yang-gu
   Shin, A-reum
   Shim, Young-hun
   Ha, Hyun
TI Effect of spatial target reaching training based on visual biofeedback on the upper extremity function of hemiplegic stroke patients
SO JOURNAL OF PHYSICAL THERAPY SCIENCE
LA English
DT Article
DE Target reaching training; Upper extremity function; Visual biofeedback
ID motor-function-test; induced movement therapy; neuromuscular stimulation; recovery; rehabilitation; coordination; feedback; motion; protocol; exercise
AB [Purpose] The aim of this study was to determine the effect of spatial target reaching training (TRT) based on visual biofeedback (VB) on the upper extremity (UE) function of hemiplegic subjects. [Subjects and Methods] Forty subjects between six and eighteen months post-stroke were enrolled in this study. They were randomly allocated to an experimental group (EG, n=20) and a control group (CG, n=20). All subjects received an hour of routine therapy for stroke three times a week for four weeks. Subjects in EG received additional spatial TRT based on VB using a 2-dimensional motion capture analysis system. Both groups were tested at pre and post-intervention. The motor function of each subject's UE was assessed using the Fugl-Meyer (FM) test of UE and the Wolf Motor Function Test (WMFT). The reaching speed, angle and maximum reach distance were recorded using the motion capture analysis system. The experimental data were analyzed using the paired and independent t-tests. [Results] The mean change scores of the FM Test of UE and WMFT show there was significantly more improvement at post-intervention in EG than in CG. Also, the speed and angle reached showed significantly more increase in the EG compared with the CG. [Conclusions] The findings indicate that UE motor recovery of hemiplegic stroke patients can be enhanced through the use of TRT based on VB.
C1 [Kim, Chang-Yong] Korea Univ, Grad Sch, Dept Hlth Sci, Seoul, South Korea.
   [Lee, Jung-Sun] Korea Univ, Grad Sch Publ Hlth, Dept Epidemiol & Hlth Informat, Seoul, South Korea.
   [Lee, Jong-Hun; Kim, Yang-Gu; Shin, A-Reum; Shim, Young-Hun; Ha, Hyun Kun] Samsung Med Ctr, Dept Rehabil & Med, Seoul 135710, South Korea.
RP Shim, YH (通讯作者)，Samsung Med Ctr, Dept Rehabil & Med, 81 Irwon Ro Gangnam Gu, Seoul 135710, South Korea.
EM mira-clept1234@daum.net
CR Barcala L, 2013, J PHYS THER SCI, V25, P1027, DOI 10.1589/jpts.25.1027
   Brosseau L, 2006, TOP STROKE REHABIL, V13, P1, DOI 10.1310/3TKX-7XEC-2DTG-XQKH
   Campbell F, 2001, ARCH PHYS MED REHAB, V82, P1655, DOI 10.1053/apmr.2001.26818
   Cauraugh J, 2003, J NEUROL NEUROSUR PS, V74, P1562, DOI 10.1136/jnnp.74.11.1562
   Cauraugh J, 2002, STROKE, V33, P1589, DOI 10.1161/01.STR.0000016926.77114.A6
   Cirstea A, 2007, NEUROREHAB NEURAL RE, V21, P398, DOI 10.1177/1545968306298414
   Cirstea C, 2006, STROKE, V37, P1237, DOI 10.1161/01.STR.0000217417.89347.63
   Cirstea M, 2000, BRAIN, V123, P940, DOI 10.1093/brain/123.5.940
   Coderre A, 2010, NEUROREHAB NEURAL RE, V24, P528, DOI 10.1177/1545968309356091
   Desmurget M, 2000, TRENDS COGN SCI, V4, P423, DOI 10.1016/S1364-6613(00)01537-0
   Duncan P, 2000, NEUROPHARMACOLOGY, V39, P835, DOI 10.1016/S0028-3908(00)00003-4
   Faul F, 2007, BEHAV RES METHODS, V39, P175, DOI 10.3758/BF03193146
   Fuglmeyer A, 1975, SCAND J REHABIL MED, V7, P13
   Gentile A, 2000, MOVEMENT SCI FDN PHY, V0, P0
   Hakim RM, 2005, PHYSIOTHERAPY THEORY AND PRACTICE, V21, P243, DOI 10.1080/09593980500321127
   Hendricks H, 2002, ARCH PHYS MED REHAB, V83, P1629, DOI 10.1053/apmr.2002.35473
   Hesse S, 2003, CURR OPIN NEUROL, V16, P705, DOI 10.1097/00019052-200312000-00010
   Huang Y, 2006, FORMOSAN J MED, V10, P319
   Kaminski T, 1995, EXP BRAIN RES, V106, P457
   Kim H, 2014, J PHYS THER SCI, V26, P149, DOI 10.1589/jpts.26.149
   Lee H, 2013, J PHYS THER SCI, V25, P963, DOI 10.1589/jpts.25.963
   Lin K, 2007, CLIN REHABIL, V21, P1075, DOI 10.1177/0269215507079843
   Masiero S, 2007, NEUROL SCI, V28, P294, DOI 10.1007/s10072-007-0840-y
   Mccombe P, 2008, INT J STROKE, V3, P254, DOI 10.1111/j.1747-4949.2008.00222.x
   Mudie M, 2000, DISABIL REHABIL, V22, P23, DOI 10.1080/096382800297097
   Nelson L, 2007, TOP STROKE REHABIL, V14, P59, DOI 10.1310/tsr1404-59
   Nozaki D, 2006, NAT NEUROSCI, V9, P1364, DOI 10.1038/nn1785
   Platz T, 2001, NEUROPSYCHOLOGIA, V39, P687, DOI 10.1016/S0028-3932(01)00005-7
   Reinkensmeyer D, 2002, IEEE T NEUR SYS REH, V10, P102, DOI 10.1109/TNSRE.2002.1031978
   Richards L, 1999, CLIN GERIATR MED, V15, P819
   Rose D, 2005, CLIN REHABIL, V19, P452, DOI 10.1191/0269215505cr806oa
   Rose DK, 2004, TOP STROKE REHABIL, V11, P20, DOI 10.1310/XAUM-LPBM-0RXD-RLDK
   Scheidt R, 2005, J NEUROPHYSIOL, V93, P3200, DOI 10.1152/jn.00947.2004
   Shim S, 2014, J PHYS THER SCI, V26, P1009, DOI 10.1589/jpts.26.1009
   Shumway-cook A, 2007, MOTOR CONTROL TRANSL, V0, P518
   Spieler J, 2004, REV NEUROL-FRANCE, V160, P1023, DOI 10.1016/S0035-3787(04)71139-X
   Tanaka T, 2013, J PHYS THER SCI, V25, P575, DOI 10.1589/jpts.25.575
   Thielman G, 2008, NEUROREHAB NEURAL RE, V22, P697, DOI 10.1177/1545968308315998
   Waller S, 2008, HUM MOVEMENT SCI, V27, P749, DOI 10.1016/j.humov.2008.03.006
   Waller S, 2006, EXP BRAIN RES, V168, P450, DOI 10.1007/s00221-005-0235-3
   Ward R, 2006, STROKE, V37, P204, DOI 10.1161/01.STR.0000196939.12313.16
   Whitall J, 2006, ARCH PHYS MED REHAB, V87, P656, DOI 10.1016/j.apmr.2006.02.004
   Whitall J, 2000, STROKE, V31, P2390, DOI 10.1161/01.STR.31.10.2390
   Wolf S, 2001, STROKE, V32, P1635, DOI 10.1161/01.STR.32.7.1635
   Wolf S, 2005, NEUROREHAB NEURAL RE, V19, P194, DOI 10.1177/1545968305276663
   Wolf S, 2006, JAMA-J AM MED ASSOC, V296, P2095, DOI 10.1001/jama.296.17.2095
   Wu S, 2006, J VISION, V6, P53, DOI 10.1167/6.1.5
NR 47
TC 15
Z9 17
U1 0
U2 8
PU SOC PHYSICAL THERAPY SCIENCE
PI TOKYO
PA C/O PUBLICATION CENTER, 1-24-12 SUGAMO, TOSHIMA-KU, TOKYO, 170-0002, JAPAN
SN 0915-5287
EI 
J9 J PHYS THER SCI
PD APR 15
PY 2015
VL 27
IS 4
BP 1091
EP 1096
DI 10.1589/jpts.27.1091
PG 6
WC Rehabilitation
SC Rehabilitation
GA CI5FU
UT WOS:000354780200028
PM 25995564
ER

PT J
AU Soekadar, SR
   Birbaumer, Niels
   Slutzky, MW
   Cohen, LG
AF Soekadar, Surjo
   Birbaumer, Niels
   Slutzky, Marc
   Cohen, Leonardo
TI Brain-machine interfaces in neurorehabilitation of stroke
SO NEUROBIOLOGY OF DISEASE
LA English
DT Article
DE Brain machine interface (BMI); Neurorehabilitation; Stroke; Robotics; Assistive technology; Brain stimulation
ID local-field potential; transcranial magnetic stimulation; functional electrical-stimulation; motor function recovery; upper-limb recovery; real-time fmri; computer-interface; self-regulation; electrocorticographic signal; regional burden
AB Stroke is among the leading causes of long-term disabilities leaving an increasing number of people with cognitive, affective and motor impairments depending on assistance in their daily life. While function after stroke can significantly improve in the first weeks and months, further recovery is often slow or non-existent in the more severe cases encompassing 30-50% of all stroke victims. The neurobiological mechanisms underlying recovery in those patients are incompletely understood. However, recent studies demonstrated the brain's remarkable capacity for functional and structural plasticity and recovery even in severe chronic stroke. As all established rehabilitation strategies require some remaining motor function, there is currently no standardized and accepted treatment for patients with complete chronic muscle paralysis. The development of brain-machine interfaces (BMIs) that translate brain activity into control signals of computers or external devices provides two new strategies to overcome stroke-related motor paralysis. First, BMIs can establish continuous high-dimensional brain-control of robotic devices or functional electric stimulation (FES) to assist in daily life activities (assistive BMI). Second, BMIs could facilitate neuroplasticity, thus enhancing motor learning and motor recovery (rehabilitative BMI). Advances in sensor technology, development of non-invasive and implantable wireless BMI-systems and their combination with brain stimulation, along with evidence for BMI systems' clinical efficacy suggest that BMI-related strategies will play an increasing role in neurorehabilitation of stroke. (C) 2014 The Authors. Published by Elsevier Inc.
C1 [Soekadar, Surjo R.] Univ Tubingen Hosp, Dept Psychiat & Psychotherapy, Appl Neurotechnol Lab, Tubingen, Germany.
   [Soekadar, Surjo R.; Birbaumer, Niels] Univ Tubingen, Inst Med Psychol & Behav Neurobiol, Tubingen, Germany.
   [Birbaumer, Niels] IRCCS, Osped San Camillo, Venice, Italy.
   [Slutzky, Marc W.] Northwestern Univ, Feinberg Sch Med, Chicago, IL 60611 USA.
   [Cohen, Leonardo G.] NIH, Human Cort Physiol & Neurorehabil Sect, NINDS, Bethesda, MD 20892 USA.
RP Soekadar, SR (通讯作者)，Univ Tubingen Hosp, Dept Psychiat & Psychotherapy, Appl Neurotechnol Lab, Tubingen, Germany.
EM surjo.soekadar@uni-tuebingen.de; niels.birbaumer@uni-tuebingen.de; mslutzky@northwestern.edu; cohenl@ninds.nih.gov
FU National Institute of Neurological Disorders and Stroke (NINDS), USA; German Federal Ministry of Education and Research (BMBF) [01GQ0831, 16SV5838K]; BMBF [01GI0925]; Deutsche Forschungsgemeinschaft (DFG) [SO932-2]; European Commission [288551]; Volkswagenstiftung (VW); Baden-Wurttemberg Stiftung, Germany
CR Ang KK, 2014, CLIN EEG NE IN PRESS, V0, P0
   Ang K, 2009, IEEE ENG MED BIO, V0, PP5981, DOI 10.1109/IEMBS.2009.5335381
   Ang K, 2010, IEEE ENG MED BIO, V0, PP5549, DOI 10.1109/IEMBS.2010.5626782
   Basmajian J, 1982, ARCH PHYS MED REHAB, V63, P613
   Basmajian J, 1981, ARCH PHYS MED REHAB, V62, P469
   Birbaumer N, 1999, NATURE, V398, P297, DOI 10.1038/18581
   Birbaumer N, 2007, J PHYSIOL-LONDON, V579, P621, DOI 10.1113/jphysiol.2006.125633
   Birbaumer N, 2014, BRAIN TOPOGR, V27, P4, DOI 10.1007/s10548-013-0282-1
   Birbeck G, 2014, JAMA-J AM MED ASSOC, V311, P1609, DOI 10.1001/jama.2014.2744
   Bolwig T, 2014, J ECT, V30, P138, DOI 10.1097/YCT.0000000000000140
   Brasil F, 2012, HUM BRAIN MAPP ANN M, V0, P0
   Broetz D, 2014, NEUROREHABILITATION, V34, P409, DOI 10.3233/NRE-141063
   Broetz D, 2010, NEUROREHAB NEURAL RE, V24, P674, DOI 10.1177/1545968310368683
   Buch E, 2008, STROKE, V39, P910, DOI 10.1161/STROKEAHA.107.505313
   Buch E, 2012, BRAIN, V135, P596, DOI 10.1093/brain/awr331
   Buma F, 2013, RESTOR NEUROL NEUROS, V31, P707, DOI 10.3233/RNN-130332
   Bundy D, 2012, J NEURAL ENG, V9, P0, DOI 10.1088/1741-2560/9/3/036011
   Burke E, 2013, CURR NEUROL NEUROSCI, V13, P0, DOI 10.1007/s11910-012-0329-9
   Calautti C, 2010, J NEUROL NEUROSUR PS, V81, P788, DOI 10.1136/jnnp.2009.190512
   Caria A, 2011, PSYCHOPHYSIOLOGY, V48, P578, DOI 10.1111/j.1469-8986.2010.01117.x
   Carmena JM, 2003, PLOS BIOL, V1, P0
   Carmena J, 2013, PLOS BIOL, V11, P0, DOI 10.1371/journal.pbio.1001561
   Chollet F, 2014, J NEUROL, V261, P1461, DOI 10.1007/s00415-013-7172-z
   Chollet F, 2011, LANCET NEUROL, V10, P123, DOI 10.1016/S1474-4422(10)70314-8
   Cirstea M, 2000, BRAIN, V123, P940, DOI 10.1093/brain/123.5.940
   Collinger J, 2013, LANCET, V381, P557, DOI 10.1016/S0140-6736(12)61816-9
   Daly J, 2008, LANCET NEUROL, V7, P1032, DOI 10.1016/S1474-4422(08)70223-0
   Daly J, 2009, J NEUROL PHYS THER, V33, P203, DOI 10.1097/NPT.0b013e3181c1fc0b
   Dayan E, 2013, NAT NEUROSCI, V16, P838, DOI 10.1038/nn.3422
   Dobkin B, 2007, J PHYSIOL-LONDON, V579, P637, DOI 10.1113/jphysiol.2006.123067
   Ethier C, 2012, NATURE, V485, P368, DOI 10.1038/nature10987
   Farwell L, 1988, ELECTROEN CLIN NEURO, V70, P510, DOI 10.1016/0013-4694(88)90149-6
   Feeney D, 1986, STROKE, V17, P817, DOI 10.1161/01.STR.17.5.817
   Feigin V, 2014, LANCET, V383, P245, DOI 10.1016/S0140-6736(13)61953-4
   Flint R, 2014, NEUROIMAGE, V101, P695, DOI 10.1016/j.neuroimage.2014.07.049
   Flint R, 2013, J NEURAL ENG, V10, P0, DOI 10.1088/1741-2560/10/5/056005
   Flint R, 2012, J NEURAL ENG, V9, P0, DOI 10.1088/1741-2560/9/4/046006
   Flint R, 2012, J NEUROPHYSIOL, V108, P18, DOI 10.1152/jn.00832.2011
   Galea J, 2009, J NEUROPHYSIOL, V102, P294, DOI 10.1152/jn.00184.2009
   Guggenmos D, 2013, P NATL ACAD SCI USA, V110, P21177, DOI 10.1073/pnas.1316885110
   Hackett M, 2014, LANCET NEUROL, V13, P525, DOI 10.1016/s1474-4422(14)70016-X
   Hao Z, 2013, SAO PAULO MED J, V131, P440, DOI 10.1590/1516-3180.20131316T2
   Heck C, 2014, EPILEPSIA, V55, P432, DOI 10.1111/epi.12534
   Hochberg L, 2006, NATURE, V442, P164, DOI 10.1038/nature04970
   Hochberg L, 2012, NATURE, V485, P372, DOI 10.1038/nature11076
   Hummel F, 2006, BMC NEUROSCI, V7, P0, DOI 10.1186/1471-2202-7-73
   Hwang E, 2009, J NEUROSCI, V29, P14363, DOI 10.1523/JNEUROSCI.2081-09.2009
   Jung S, 2012, ANN REHABIL MED-ARM, V36, P501, DOI 10.5535/arm.2012.36.4.501
   Khedr E, 2010, ACTA NEUROL SCAND, V121, P30, DOI 10.1111/j.1600-0404.2009.01195.x
   Koralek A, 2012, NATURE, V483, P331, DOI 10.1038/nature10845
   Lang C, 2006, NEUROREHAB NEURAL RE, V20, P444, DOI 10.1177/1545968306289299
   Langhorne P, 2011, LANCET, V377, P1693, DOI 10.1016/S0140-6736(11)60325-5
   Leuthardt E, 2004, J NEURAL ENG, V1, P63, DOI 10.1088/1741-2560/1/2/001
   Liew S, 2014, FRONT HUM NEUROSCI, V8, P0, DOI 10.3389/fnhum.2014.00378
   Linden D, 2012, PLOS ONE, V7, P0, DOI 10.1371/journal.pone.0038115
   Lopez A, 2006, LANCET, V367, P1747, DOI 10.1016/S0140-6736(06)68770-9
   Lubar J, 1976, BIOFEEDBACK SELF-REG, V1, P293, DOI 10.1007/BF01001170
   Marshall L, 2004, J NEUROSCI, V24, P9985, DOI 10.1523/JNEUROSCI.2725-04.2004
   Mcfarland D, 2006, PROG BRAIN RES, V159, P411, DOI 10.1016/S0079-6123(06)59026-0
   Mcfarland D, 1993, PSYCHOBIOLOGY, V21, P77
   Mcgie SC, 2014, NEUROMODULA IN PRESS, V0, P0
   Mead G, 2013, JAMA-J AM MED ASSOC, V310, P1066, DOI 10.1001/jama.2013.107828
   Mehring C, 2004, J PHYSIOL-PARIS, V98, P498, DOI 10.1016/j.jphysparis.2005.09.016
   Mihara M, 2013, STROKE, V44, P1091, DOI 10.1161/STROKEAHA.111.674507
   Millan J, 2010, FRONT NEUROSCI-SWITZ, V4, P0, DOI 10.3389/fnins.2010.00161
   Monastra V, 2005, APPL PSYCHOPHYS BIOF, V30, P95, DOI 10.1007/s10484-005-4305-x
   Moritz C, 2008, NATURE, V456, P639, DOI 10.1038/nature07418
   Mukaino M, 2014, J REHABIL MED, V46, P378, DOI 10.2340/16501977-1785
   Murthy V, 1996, J NEUROPHYSIOL, V76, P3968, DOI 10.1152/jn.1996.76.6.3968
   Nishimura Y, 2013, FRONT NEURAL CIRCUIT, V7, P0, DOI 10.3389/fncir.2013.00057
   Nudo R, 1996, J NEUROPHYSIOL, V75, P2144, DOI 10.1152/jn.1996.75.5.2144
   Ono T, 2014, FRONT NEUROENG, V7, P19, DOI 10.3389/fneng.2014.00019
   Pfurtscheller G, 2006, NEUROIMAGE, V31, P153, DOI 10.1016/j.neuroimage.2005.12.003
   Pfurtscheller G, 2003, NEUROSCI LETT, V351, P33, DOI 10.1016/S0304-3940(03)00947-9
   Pirulli C, 2013, BRAIN STIMUL, V6, P683, DOI 10.1016/j.brs.2012.12.005
   Platz T, 2002, RESTOR NEUROL NEUROS, V20, P21
   Pohlmeyer E, 2009, PLOS ONE, V4, P0, DOI 10.1371/journal.pone.0005924
   Prasad G, 2010, J NEUROENG REHABIL, V7, P0, DOI 10.1186/1743-0003-7-60
   Ramos-murguialday A, 2013, ANN NEUROL, V74, P100, DOI 10.1002/ana.23879
   Rea M, 2014, NEUROREHAB NEURAL RE, V28, P564, DOI 10.1177/1545968313520410
   Reis J, 2008, BRAIN STIMUL, V1, P363, DOI 10.1016/j.brs.2008.08.001
   Rozelle G, 1995, BIOFEEDBACK SELF-REG, V20, P211, DOI 10.1007/BF01474514
   Ruiz S, 2014, BIOL PSYCHOL, V95, P4, DOI 10.1016/j.biopsycho.2013.04.010
   Sakurada T, 2013, FRONT NEUROSCI-SWITZ, V7, P0, DOI 10.3389/fnins.2013.00172
   Sanes J, 1993, P NATL ACAD SCI USA, V90, P4470, DOI 10.1073/pnas.90.10.4470
   Schalk G, 2008, J NEUROSCI METH, V167, P51, DOI 10.1016/j.jneumeth.2007.08.010
   Schalk G, 2007, J NEURAL ENG, V4, P264, DOI 10.1088/1741-2560/4/3/012
   Sellers E, 2014, SCI TRANSL MED, V6, P0, DOI 10.1126/scitranslmed.3007801
   Serruya M, 2002, NATURE, V416, P141, DOI 10.1038/416141a
   Shaikhouni A, 2013, J NEUROPHYSIOL, V109, P2192, DOI 10.1152/jn.00368.2012
   Shepherd G, 2013, NAT REV NEUROSCI, V14, P278, DOI 10.1038/nrn3469
   Shindo K, 2011, J REHABIL MED, V43, P951, DOI 10.2340/16501977-0859
   Sirtori V, 2009, COCHRANE DB SYST REV, V0, P0, DOI DOI 10.1002/14651858.CD004433.pub2
   Sitaram R, 2012, NEUROREHAB NEURAL RE, V26, P256, DOI 10.1177/1545968311418345
   Sitaram R, 2009, NEURAL NETWORKS, V22, P1320, DOI 10.1016/j.neunet.2009.05.009
   Slutzky M, 2011, J NEURAL ENG, V8, P0, DOI 10.1088/1741-2560/8/3/036013
   Slutzky M, 2010, J NEURAL ENG, V7, P0, DOI 10.1088/1741-2560/7/2/026004
   Soekadar S, 2013, J NEUROL SCI, V333, P542, DOI 10.1016/j.jns.2013.07.1906
   Soekadar SR, 2014, CEREB CORTE IN PRESS, V0, P0
   Soekadar SR, 2014, BIOMED TECH IN PRESS, V0, P0
   Soekadar S, 2014, FRONT BEHAV NEUROSCI, V8, P0, DOI 10.3389/fnbeh.2014.00093
   Soekadar S, 2013, NAT COMMUN, V4, P0, DOI 10.1038/ncomms3032
   Soekadar S, 2011, IEEE T NEUR SYS REH, V19, P542, DOI 10.1109/TNSRE.2011.2166809
   Soekadar S, 2011, SYSTEMS NEUROSCIENCE AND REHABILITATION, V0, PP3, DOI 10.1007/978-4-431-54008-3_1
   Stagg C, 2011, NEUROPSYCHOLOGIA, V49, P800, DOI 10.1016/j.neuropsychologia.2011.02.009
   Stark E, 2007, J NEUROSCI, V27, P8387, DOI 10.1523/JNEUROSCI.1321-07.2007
   Sterman MB, 1969, ELECTROENCEPHALOGR C, V27, P678
   Sterman M, 1978, EPILEPSIA, V19, P207, DOI 10.1111/j.1528-1157.1978.tb04483.x
   Strehl U, 2006, PEDIATRICS, V118, P0, DOI 10.1542/peds.2005-2478
   Sulzer J, 2013, NEUROIMAGE, V83, P817, DOI 10.1016/j.neuroimage.2013.05.115
   Sun H, 2011, NEURAL REGEN RES, V6, P2198, DOI 10.3969/j.issn.1673-5374.2011.28.007
   Sung W, 2013, STROKE, V44, P1375, DOI 10.1161/STROKEAHA.111.000522
   Takahashi M, 2012, J NEUROENG REHABIL, V9, P0, DOI 10.1186/1743-0003-9-56
   Takeuchi N, 2005, STROKE, V36, P2681, DOI 10.1161/01.STR.0000189658.51972.34
   Taub E, 2002, NAT REV NEUROSCI, V3, P228, DOI 10.1038/nrn754
   Taub E, 1999, J REHABIL RES DEV, V36, P237
   Taylor D, 2002, SCIENCE, V296, P1829, DOI 10.1126/science.1070291
   Teasell R, 2014, ARCH PHYS MED REHAB, V95, P595, DOI 10.1016/j.apmr.2013.11.014
   Terroni L, 2011, WORLD J BIOL PSYCHIA, V12, P539, DOI 10.3109/15622975.2011.562242
   Varkuti B, 2013, NEUROREHAB NEURAL RE, V27, P53, DOI 10.1177/1545968312445910
   Venkatakrishnan A, 2014, CURR PHYS MED REHABIL REP, V2, P93
   Volpato C, 2013, BEHAV BRAIN RES, V247, P211, DOI 10.1016/j.bbr.2013.03.029
   Wang W, 2010, PHYS MED REHABIL CLIN N AM, V21, P157, DOI 10.1016/j.pmr.2009.07.003
   Wang W, 2013, PLOS ONE, V8, P0, DOI 10.1371/journal.pone.0055344
   Weiskopf N, 2003, NEUROIMAGE, V19, P577, DOI 10.1016/S1053-8119(03)00145-9
   Wolf S, 1989, EXP NEUROL, V104, P125, DOI 10.1016/S0014-4886(89)80005-6
   Young BM, 2014, FRONT NEUROENG, V7, P26, DOI 10.3389/fneng.2014.00026
   Zhuang J, 2010, IEEE T BIO-MED ENG, V57, P1774, DOI 10.1109/TBME.2010.2047015
NR 128
TC 157
Z9 166
U1 6
U2 65
PU ACADEMIC PRESS INC ELSEVIER SCIENCE
PI SAN DIEGO
PA 525 B ST, STE 1900, SAN DIEGO, CA 92101-4495 USA
SN 0969-9961
EI 
J9 NEUROBIOL DIS
PD NOV 15
PY 2015
VL 83
IS 
BP 172
EP 179
DI 10.1016/j.nbd.2014.11.025
PG 8
WC Neurosciences
SC Neurosciences & Neurology
GA CY2HS
UT WOS:000366230000017
PM 25489973
ER

PT J
AU Sato, Sumire
   Bergmann, TO
   Borich, MR
AF Sato, Sumire
   Bergmann, Til
   Borich, Michael
TI Opportunities for concurrent transcranial magnetic stimulation and electroencephalography to characterize cortical activity in stroke
SO FRONTIERS IN HUMAN NEUROSCIENCE
LA English
DT Article
DE stroke; transcranial magnetic stimulation; electroencephalography; TMS-EEG; rehabilitation; cortical excitability; connectivity
ID tms-eeg; unaffected hemisphere; motor function; functional recovery; human cortex; excitability; inhibition; response; reorganization; disinhibition
AB Stroke is the leading cause of disability in the United States. Despite the high incidence and mortality of stroke, sensitive and specific brain-based biomarkers predicting persisting disabilities are lacking. Both neuroimaging techniques like electroencephalography (EEG) and non-invasive brain stimulation (NIBS) techniques such as transcranial magnetic stimulation (TMS) have proven useful in predicting prognosis, recovery trajectories and response to rehabilitation in individuals with stroke. We propose, however, that additional synergetic effects can be achieved by simultaneously combining both approaches. Combined TMS-EEG is able to activate discrete cortical regions and directly assess local cortical reactivity and effective connectivity within the network independent of the integrity of descending fiber pathways and also outside the motor system. Studying cortical reactivity and connectivity in patients with stroke TMS-EEG may identify salient neural mechanisms underlying motor disabilities and lead to novel biomarkers of stroke pathophysiology which can then be used to assess, monitor, and refine rehabilitation approaches for individuals with significant disability to improve outcomes and quality of life after stroke.
C1 [Sato, Sumire; Borich, Michael R.] Emory Univ, Sch Med, Dept Rehabil Med, Div Phys Therapy, Atlanta, GA 30307 USA.
   [Bergmann, Til Ole] Univ Kiel, Inst Psychol, Kiel, Germany.
RP Borich, MR (通讯作者)，Emory Univ, Sch Med, Dept Rehabil Med, Div Phys Therapy, 1441 Clifton Rd Northeast,R228, Atlanta, GA 30307 USA.
EM michael.borich@emory.edu
FU National Institutes of Health [5R24HD050821-11]; EUNICE KENNEDY SHRIVER NATIONAL INSTITUTE OF CHILD HEALTH & HUMAN DEVELOPMENT [R24HD050821] Funding Source: NIH RePORTER
CR Baker S, 1997, J PHYSIOL-LONDON, V501, P225, DOI 10.1111/j.1469-7793.1997.225bo.x
   Barr M, 2013, J NEUROIMMUNE PHARM, V8, P535, DOI 10.1007/s11481-012-9383-y
   Bergmann T, 2012, J NEUROSCI, V32, P243, DOI 10.1523/JNEUROSCI.4792-11.2012
   Bortoletto M, 2015, NEUROSCI BIOBEHAV R, V49, P114, DOI 10.1016/j.neubiorev.2014.12.014
   Bruckmann S, 2012, BRAIN, V135, P2215, DOI 10.1093/brain/aws071
   Butefisch C, 2003, BRAIN, V126, P470, DOI 10.1093/brain/awg044
   Butler AJ, 2005, J NEUROENG REHABIL, V2, P10, DOI 10.1186/1743-0003-2-10
   Capotosto P, 2012, CEREB CORTEX, V22, P446, DOI 10.1093/cercor/bhr127
   Carey J, 2002, BRAIN, V125, P773, DOI 10.1093/brain/awf091
   Carrera E, 2014, BRAIN, V137, P2408, DOI 10.1093/brain/awu101
   Casali A, 2010, NEUROIMAGE, V49, P1459, DOI 10.1016/j.neuroimage.2009.09.026
   Conforto A, 2012, J NEUROL, V259, P1399, DOI 10.1007/s00415-011-6364-7
   Cortes M, 2012, NEUROMODULATION, V15, P316, DOI 10.1111/j.1525-1403.2012.00459.x
   Daskalakis Z, 2012, BRAIN RES, V1463, P93, DOI 10.1016/j.brainres.2012.04.045
   Day B, 1987, NEUROSCI LETT, V75, P101, DOI 10.1016/0304-3940(87)90083-8
   Edwards J, 2013, RESTOR NEUROL NEUROS, V31, P693, DOI 10.3233/RNN-120300
   Esser S, 2006, BRAIN RES BULL, V69, P86, DOI 10.1016/j.brainresbull.2005.11.003
   Farzan F, 2013, NEUROIMAGE, V83, P120, DOI 10.1016/j.neuroimage.2013.06.059
   Ferbert A, 1992, J PHYSIOL-LONDON, V453, P525, DOI 10.1113/jphysiol.1992.sp019243
   Ferreri F, 2013, REV NEUROSCIENCE, V24, P431, DOI 10.1515/revneuro-2013-0019
   Feys H, 2000, J NEUROL NEUROSUR PS, V68, P323, DOI 10.1136/jnnp.68.3.323
   Finnigan S, 2013, CLIN NEUROPHYSIOL, V124, P10, DOI 10.1016/j.clinph.2012.07.003
   Fregni F, 2006, STROKE, V37, P2115, DOI 10.1161/01.STR.0000231390.58967.6b
   Gerloff C, 2006, BRAIN, V129, P791, DOI 10.1093/brain/awh713
   Go A, 2014, CIRCULATION, V129, P0, DOI 10.1161/01.cir.0000441139.02102.80
   Grefkes C, 2014, LANCET NEUROL, V13, P206, DOI 10.1016/S1474-4422(13)70264-3
   Grefkes C, 2010, NEUROIMAGE, V50, P233, DOI 10.1016/j.neuroimage.2009.12.029
   Hall S, 2010, HUM BRAIN MAPP, V31, P581, DOI 10.1002/hbm.20889
   Hao Z, 2013, SAO PAULO MED J, V131, P440, DOI 10.1590/1516-3180.20131316T2
   Helfrich C, 2012, PLOS ONE, V7, P0, DOI 10.1371/journal.pone.0050073
   Hoppenbrouwers SS, 2010, FRONT PSYCHIATRY, V1, P140, DOI 10.3389/fpsyt.2010.00140
   Hummel F, 2005, BRAIN, V128, P490, DOI 10.1093/brain/awh369
   Hummel F, 2008, BRAIN STIMUL, V1, P370, DOI 10.1016/j.brs.2008.09.003
   Ilmoniemi R, 2010, BRAIN TOPOGR, V22, P233, DOI 10.1007/s10548-009-0123-4
   Ilmoniemi R, 1997, NEUROREPORT, V8, P3537, DOI 10.1097/00001756-199711100-00024
   Jensen O, 2005, NEUROIMAGE, V26, P347, DOI 10.1016/j.neuroimage.2005.02.008
   Julkunen P, 2011, INT J ALZHEIMERS DIS, V2011, P654794, DOI 10.4061/2011/654794
   Kicic D, 2008, NEUROSCIENCE, V152, P1119, DOI 10.1016/j.neuroscience.2008.01.043
   Kobayashi M, 2003, LANCET NEUROL, V2, P145, DOI 10.1016/S1474-4422(03)00321-1
   Kochanek KD, 2011, NATL VITAL STAT REP, V60, P1
   Komssi S, 2002, CLIN NEUROPHYSIOL, V113, P175, DOI 10.1016/S1388-2457(01)00721-0
   Korhonen R, 2011, MED BIOL ENG COMPUT, V49, P397, DOI 10.1007/s11517-011-0748-9
   Kujirai T, 1993, J PHYSIOL-LONDON, V471, P501, DOI 10.1113/jphysiol.1993.sp019912
   Levit-binnun N, 2010, CLIN NEUROPHYSIOL, V121, P332, DOI 10.1016/j.clinph.2009.10.035
   Liepert J, 2000, MUSCLE NERVE, V23, P1761, DOI 10.1002/1097-4598(200011)23:11<1761::AID-MUS14>3.0.CO;2-M
   Liepert J, 2007, RESTOR NEUROL NEUROS, V25, P461
   Liew S, 2014, FRONT HUM NEUROSCI, V8, P0, DOI 10.3389/fnhum.2014.00378
   Lioumis P, 2009, HUM BRAIN MAPP, V30, P1387, DOI 10.1002/hbm.20608
   Litvak V, 2007, NEUROIMAGE, V37, P56, DOI 10.1016/j.neuroimage.2007.05.015
   Luck SJ, 2005, INTRO EVENT RELATED, V0, P0
   Mang C, 2015, CLIN NEUROPHYSIOL, V126, P1959, DOI 10.1016/j.clinph.2014.12.018
   Manganotti P, 2002, CLIN NEUROPHYSIOL, V113, P936, DOI 10.1016/S1388-2457(02)00062-7
   Massimini M, 2009, EUR J NEUROSCI, V29, P1761, DOI 10.1111/j.1460-9568.2009.06720.x
   Mohajerani M, 2011, P NATL ACAD SCI USA, V108, P0, DOI 10.1073/pnas.1101914108
   Murase N, 2004, ANN NEUROL, V55, P400, DOI 10.1002/ana.10848
   Murphy T, 2009, NAT REV NEUROSCI, V10, P861, DOI 10.1038/nrn2735
   Nakamura H, 1997, J PHYSIOL-LONDON, V498, P817, DOI 10.1113/jphysiol.1997.sp021905
   Nelles G, 1999, ANN NEUROL, V46, P901, DOI 10.1002/1531-8249(199912)46:6<901::AID-ANA13>3.0.CO;2-7
   Nikulin V, 2003, EUR J NEUROSCI, V18, P1206, DOI 10.1046/j.1460-9568.2003.02858.x
   Oshea J, 2008, CORTEX, V44, P598, DOI 10.1016/j.cortex.2007.08.012
   Oshea J, 2009, CURR BIOL, V19, P0, DOI 10.1016/j.cub.2008.11.038
   Olejniczak P, 2006, J CLIN NEUROPHYSIOL, V23, P186, DOI 10.1097/01.wnp.0000220079.61973.6c
   Oliveri M, 2011, RESTOR NEUROL NEUROS, V29, P421, DOI 10.3233/RNN-2011-0613
   Ovbiagele B, 2013, STROKE, V44, P2361, DOI 10.1161/STR.0b013e31829734f2
   Pfurtscheller G, 1989, ELECTROEN CLIN NEURO, V72, P250, DOI 10.1016/0013-4694(89)90250-2
   Platz T, 2000, BRAIN, V123, P2475, DOI 10.1093/brain/123.12.2475
   Pollock A, 2014, COCHRANE DB SYST REV, V0, P0, DOI DOI 10.1002/14651858.CD001920.pub3
   Premoli I, 2014, NEUROIMAGE, V103, P152, DOI 10.1016/j.neuroimage.2014.09.028
   Premoli I, 2014, J NEUROSCI, V34, P5603, DOI 10.1523/JNEUROSCI.5089-13.2014
   Ragazzoni A, 2013, PLOS ONE, V8, P0, DOI 10.1371/journal.pone.0057069
   Rosanova M, 2009, J NEUROSCI, V29, P7679, DOI 10.1523/JNEUROSCI.0445-09.2009
   Rossiter H, 2014, J NEUROPHYSIOL, V112, P2053, DOI 10.1152/jn.00345.2014
   Sarasso S, 2014, CLIN EEG NEUROSCI, V45, P40, DOI 10.1177/1550059413513723
   Serrien D, 2009, BRAIN RES, V1266, P64, DOI 10.1016/j.brainres.2009.02.015
   Siebner H, 2009, BRAIN STIMUL, V2, P58, DOI 10.1016/j.brs.2008.11.002
   Skrandies W, 1995, BIOL PSYCHOL, V40, P1, DOI 10.1016/0301-0511(95)05111-2
   Sporns O, 2004, TRENDS COGN SCI, V8, P418, DOI 10.1016/j.tics.2004.07.008
   Stinear C, 2007, BRAIN, V130, P170, DOI 10.1093/brain/awl333
   Stinear C, 2012, BRAIN, V135, P2527, DOI 10.1093/brain/aws146
   Takatsuru Y, 2009, J NEUROSCI, V29, P10081, DOI 10.1523/JNEUROSCI.1638-09.2009
   Takeuchi N, 2010, J REHABIL MED, V42, P962, DOI 10.2340/16501977-0628
   Taub E, 1994, J EXP ANAL BEHAV, V61, P281, DOI 10.1901/jeab.1994.61-281
   Thut G, 2011, CURR BIOL, V21, P1176, DOI 10.1016/j.cub.2011.05.049
   Van MM, 2012, J NEUROSCI, V32, P4495, DOI 10.1523/JNEUROSCI.3662-11.2012
   Vecchio F, 2014, J COGNITIVE NEUROSCI, V26, P1883, DOI 10.1162/jocn_a_00615
   Veniero D, 2013, J NEUROSCI, V33, P13773, DOI 10.1523/JNEUROSCI.1777-13.2013
   Wheaton L, 2008, NEUROSCI LETT, V433, P87, DOI 10.1016/j.neulet.2007.12.065
NR 87
TC 16
Z9 16
U1 3
U2 13
PU FRONTIERS MEDIA SA
PI LAUSANNE
PA AVENUE DU TRIBUNAL FEDERAL 34, LAUSANNE, CH-1015, SWITZERLAND
SN 1662-5161
EI 
J9 FRONT HUM NEUROSCI
PD MAY 5
PY 2015
VL 9
IS 
BP 
EP 
DI 10.3389/fnhum.2015.00250
PG 8
WC Neurosciences; Psychology
SC Neurosciences & Neurology; Psychology
GA CK1ZZ
UT WOS:000356010200001
PM 25999839
ER

PT J
AU Bolognini, Nadia
   Convento, Silvia
   Banco, Elisabetta
   Mattioli, Flavia
   Tesio, Luigi
   Vallar, Giuseppe
AF Bolognini, Nadia
   Convento, Silvia
   Banco, Elisabetta
   Mattioli, Flavia
   Tesio, Luigi
   Vallar, Giuseppe
TI Improving ideomotor limb apraxia by electrical stimulation of the left posterior parietal cortex
SO BRAIN
LA English
DT Article
DE apraxia; stroke rehabilitation; motor cortex; parietal lobe
ID motor function; dc stimulation; normative data; plasticity; enhancement; disorder; induction; recovery; speech; touch
AB Limb apraxia, a deficit of planning voluntary gestures, is most frequently caused by damage to the left hemisphere, where, according to an influential neurofunctional model, gestures are planned, before being executed through the motor cortex of the hemisphere contralateral to the acting hand. We used anodal transcranial direct current stimulation delivered to the left posterior parietal cortex (PPC), the right motor cortex (M1), and a sham stimulation condition, to modulate the ability of six left-brain-damaged patients with ideomotor apraxia, and six healthy control subjects, to imitate hand gestures, and to perform skilled hand movements using the left hand. Transcranial direct current stimulation delivered to the left PPC reduced the time required to perform skilled movements, and planning, but not execution, times in imitating gestures, in both patients and controls. In patients, the amount of decrease of planning times brought about by left PPC transcranial direct current stimulation was influenced by the size of the parietal lobe damage, with a larger parietal damage being associated with a smaller improvement. Of interest from a clinical perspective, left PPC stimulation also ameliorated accuracy in imitating hand gestures in patients. Instead, transcranial direct current stimulation to the right M1 diminished execution, but not planning, times in both patients and healthy controls. In conclusion, by using a transcranial stimulation approach, we temporarily improved ideomotor apraxia in the left hand of left-brain-damaged patients, showing a role of the left PPC in planning gestures. This evidence opens up novel perspectives for the use of transcranial direct current stimulation in the rehabilitation of limb apraxia.
C1 [Bolognini, Nadia; Convento, Silvia; Vallar, Giuseppe] Univ Milano Bicocca, Dept Psychol, I-20126 Milan, MI, Italy.
   [Bolognini, Nadia; Convento, Silvia; Vallar, Giuseppe] Univ Milano Bicocca, NeuroMI Milan Ctr Neurosci, I-20126 Milan, MI, Italy.
   [Bolognini, Nadia; Banco, Elisabetta; Vallar, Giuseppe] IRCSS Italian Auxol Inst, Neuropsychol Lab, Milan, Italy.
   [Banco, Elisabetta; Tesio, Luigi] IRCCS Italian Auxol Inst, Dept Neurorehabil Sci, Milan, Italy.
   [Mattioli, Flavia] Spedali Civil Brescia, Dept Neurol Sci & Vis, SSVD Neuropsychol Unit, I-25125 Brescia, Italy.
   [Tesio, Luigi] Univ Milan, Dept Biomed Sci Hlth, Milan, Italy.
RP Vallar, G (通讯作者)，Univ Milano Bicocca, Dept Psychol, Piazza dellAteneo Nuovo 1, I-20126 Milan, MI, Italy.
EM giuseppe.vallar@unimib.it
FU University of Milano-Bicocca; Ricerca Corrente Grants from the Italian Ministry of Health
CR Apraxia GG, 2013, COGNITIVE SIDE MOTOR, V0, P0
   Barbieri C, 1988, CORTEX, V24, P535, DOI 10.1016/S0010-9452(88)80047-9
   Berlucchi G, 2009, EXP BRAIN RES, V192, P307, DOI 10.1007/s00221-008-1611-6
   Berlucchi G, 2011, NEUROPSYCHOL REHABIL, V21, P560, DOI 10.1080/09602011.2011.573255
   Bisiach E, 1974, CORTEX, V10, P101
   Boggio P, 2007, RESTOR NEUROL NEUROS, V25, P123
   Boggio P, 2006, NEUROSCI LETT, V404, P232, DOI 10.1016/j.neulet.2006.05.051
   Bolognini N, 2013, PAIN, V154, P1274, DOI 10.1016/j.pain.2013.03.040
   Bolognini N, 2013, CURR BIOL, V23, P0, DOI 10.1016/j.cub.2013.03.036
   Bolognini N, 2012, CEREB CORTEX, V22, P2055, DOI 10.1093/cercor/bhr283
   Bolognini N, 2011, NEUROREHAB NEURAL RE, V25, P819, DOI 10.1177/1545968311411056
   Bolognini N, 2009, J NEUROENG REHABIL, V6, P0, DOI 10.1186/1743-0003-6-8
   Brunoni A, 2014, NEUROMODULATION, V17, P138, DOI 10.1111/ner.12080
   Buxbaum L, 2008, AM J PHYS MED REHAB, V87, P149, DOI 10.1097/PHM.0b013e31815e6727
   Buxbaum L, 2014, BRAIN, V137, P1971, DOI 10.1093/brain/awu111
   Buxbaum L, 2001, NEUROCASE, V7, P445, DOI 10.1076/neur.7.6.445.16223
   Caffarra P, 2002, NEUROL SCI, V22, P443, DOI 10.1007/s100720200003
   Cattaneo Z, 2011, NEUROSCIENCE, V183, P64, DOI 10.1016/j.neuroscience.2011.03.058
   Cohen J, 1973, EDUC PSYCHOL MEAS, V33, P107, DOI 10.1177/001316447303300111
   Convento S, 2014, CORTEX, V57, P51, DOI 10.1016/j.cortex.2014.03.006
   Convento S, 2013, J COGNITIVE NEUROSCI, V25, P685, DOI 10.1162/jocn_a_00347
   De RE, 1996, MANUALE NEUROPSICOLO, V0, P557
   Derenzi E, 1988, BRAIN, V111, P1173, DOI 10.1093/brain/111.5.1173
   Derenzi E, 1978, CORTEX, V14, P41, DOI 10.1016/S0010-9452(78)80006-9
   Derenzi E, 1980, ARCH NEUROL-CHICAGO, V37, P6, DOI 10.1001/archneur.1980.00500500036003
   Dovern A, 2012, J NEUROL, V259, P1269, DOI 10.1007/s00415-011-6336-y
   Foundas AL, 2013, HANDB CLIN NEUROL, V110, P335, DOI 10.1016/B978-0-444-52901-5.00028-9
   Fregni F, 2005, NEUROREPORT, V16, P1551, DOI 10.1097/01.wnr.0000177010.44602.5e
   Gandiga P, 2006, CLIN NEUROPHYSIOL, V117, P845, DOI 10.1016/j.clinph.2005.12.003
   Geschwinn , 1965, BRAIN, V88, P585, DOI 10.1093/brain/88.3.585
   Geschwind N, 1975, AM SCI, V63, P188
   Goldenberg G, 2003, CORTEX, V39, P509, DOI 10.1016/S0010-9452(08)70261-2
   Goldenberg G, 2009, NEUROPSYCHOLOGIA, V47, P1449, DOI 10.1016/j.neuropsychologia.2008.07.014
   Haaland K, 2000, BRAIN, V123, P2306, DOI 10.1093/brain/123.11.2306
   Hanna-pladdy B, 2001, BRAIN, V124, P2513, DOI 10.1093/brain/124.12.2513
   Hummel F, 2005, BRAIN, V128, P490, DOI 10.1093/brain/awh369
   Jebsen RH, 1969, ARCHIVES OF PHYSICAL MEDICINE AND REHABILITATION, V50, P311
   Ladeira A, 2011, PLOS ONE, V6, P0, DOI 10.1371/journal.pone.0025399
   Leiguarda R, 2000, BRAIN, V123, P860, DOI 10.1093/brain/123.5.860
   Liepmann H, 1977, NEUROLOGICAL CLASSIC, V0, P155
   Liepmann H, 1925, LEHRBUCH NERVENKRANK, V0, P408
   Liepmann H, 1908, DREI AUFSATZE DEM AP, V0, P0
   Liepmann H, 1988, AGNOSIA APRAXIA SELE, V0, P3
   Marangolo P, 2011, BEHAV BRAIN RES, V225, P498, DOI 10.1016/j.bbr.2011.08.008
   Marangolo P, 2013, EUR J NEUROSCI, V38, P3370, DOI 10.1111/ejn.12332
   Molenberghs P, 2012, NEUROSCI BIOBEHAV R, V36, P341, DOI 10.1016/j.neubiorev.2011.07.004
   Monte-silva K, 2013, BRAIN STIMUL, V6, P424, DOI 10.1016/j.brs.2012.04.011
   Monte-silva K, 2010, J NEUROPHYSIOL, V103, P1735, DOI 10.1152/jn.00924.2009
   Muhlau M, 2005, NEUROPSYCHOLOGIA, V43, P1086, DOI 10.1016/j.neuropsychologia.2004.10.004
   Nitsche M, 2008, BRAIN STIMUL, V1, P206, DOI 10.1016/j.brs.2008.06.004
   Novelli G, 1986, ARCHIVIO DI PSICOLOGIA NEUROLOGIA E PSICHIATRIA, V47, P477
   Oldfield R, 1971, NEUROPSYCHOLOGIA, V9, P97, DOI 10.1016/0028-3932(71)90067-4
   Orsini A, 1987, ITAL J NEUROL SCI, V8, P539
   Poreisz C, 2007, BRAIN RES BULL, V72, P208, DOI 10.1016/j.brainresbull.2007.01.004
   Rorden C, 2000, BEHAV NEUROL, V12, P191, DOI 10.1155/2000/421719
   Rosenkranz K, 2000, NEUROSCI LETT, V296, P61, DOI 10.1016/S0304-3940(00)01621-9
   Rossi S, 2009, CLIN NEUROPHYSIOL, V120, P2008, DOI 10.1016/j.clinph.2009.08.016
   Sokal R, 1995, BIOMETRY THE PRINCIP, V3rd, P419
   Sparing R, 2009, BRAIN, V132, P3011, DOI 10.1093/brain/awp154
   Spinnler H, 1987, J NEUROL SCI, V6, P6
   Teuber H, 1955, ANNU REV PSYCHOL, V6, P267, DOI 10.1146/annurev.ps.06.020155.001411
   Vallar G, 1998, TRENDS COGN SCI, V2, P87, DOI 10.1016/S1364-6613(98)01145-0
   Vallar G, 2000, HDB NEUROPSYCHOLOGY, V0, P305
   Weiss P, 2013, J NEUROSCI, V33, P19205, DOI 10.1523/JNEUROSCI.4714-12.2013
   West C, 2008, COCHRANE DB SYST REV, V1, P0
   Will B, 2008, BEHAV BRAIN RES, V192, P7, DOI 10.1016/j.bbr.2007.11.031
NR 66
TC 37
Z9 37
U1 0
U2 22
PU OXFORD UNIV PRESS
PI OXFORD
PA GREAT CLARENDON ST, OXFORD OX2 6DP, ENGLAND
SN 0006-8950
EI 
J9 BRAIN
PD FEB 1
PY 2015
VL 138
IS 
BP 428
EP 439
DI 10.1093/brain/awu343
PG 12
WC Clinical Neurology; Neurosciences
SC Neurosciences & Neurology
GA CC2YA
UT WOS:000350209900029
PM 25481002
ER

PT J
AU Sharma, Nikhil
   Baron, Jean-Claude
AF Sharma, Nikhil
   Baron, Jean-claude
TI Motor Recovery After Subcortical Stroke Depends on Modulation of Extant Motor Networks
SO FRONTIERS IN NEUROLOGY
LA English
DT Article
DE motor imagery; functional imaging; fMRI; mental imagery; brain mapping
ID transcranial magnetic stimulation; independent component analysis; corticospinal system; activation balance; imagery; reorganization; deficit; cortex; brain
AB Introduction: Stroke is the leading cause of long-term disability. Functional imaging studies report widespread changes in movement-related cortical networks after stroke. Whether these are a result of stroke-specific cognitive processes or reflect modulation of existing movement-related networks is unknown. Understanding this distinction is critical in establishing more effective restorative therapies after stroke. Using multivariate analysis (tensor-independent component analysis - TICA), we map the neural networks involved during motor imagery (MI) and executed movement (EM) in subcortical stroke patients and age-matched controls. Methods: Twenty subcortical stroke patients and 17 age-matched controls were recruited. They were screened for their ability to carry out MI (Chaotic MI Assessment). The fMRI task was a right-hand finger-thumb opposition sequence (auditory-paced 1 Hz; 2, 3, 4, 5, 2...). Two separate runs were acquired (MI and rest and EM and rest; block design). There was no distinction between groups or tasks until the last stage of analysis, which allowed TICA to identify independent components (ICs) that were common or distinct to each group or task with no prior assumptions. Results: TICA defined 28 ICs. ICs representing artifacts were excluded. ICs were only included if the subject scores were significant (for either EM or MI). Seven ICs remained that involved the primary and secondary motor networks. All ICs were shared between the stroke and age-matched controls. Five ICs were common to both tasks and three were exclusive to EM. Two ICs were related to motor recovery and one with time since stroke onset, but all were shared with age-matched controls. No IC was exclusive to stroke patients. Conclusion: We report that the cortical networks in stroke patients that relate to recovery of motor function represent modulation of existing cortical networks present in agematched controls. The absence of cortical networks specific to stroke patients suggests that motor adaptation and other potential confounders (e.g., effort and additional muscle use) are not responsible for the changes in the cortical networks reported after stroke. This highlights that recovery of motor function after subcortical stroke involves preexisting cortical networks that could help identify more effective restorative therapies.
C1 [Sharma, Nikhil; Baron, Jean-Claude] Univ Cambridge, Dept Clin Neurosci, Stroke Res Grp, Cambridge, England.
   [Sharma, Nikhil] UCL, MRC Unit Lifelong Hlth & Ageing, London, England.
   [Sharma, Nikhil] Natl Hosp Neurol & Neurosurg, London WC1N 3BG, England.
   [Baron, Jean-Claude] Ctr Hosp St Anne, Sorbonne Paris Cite, INSERM, U894, Paris, France.
RP Sharma, N (通讯作者)，Univ Cambridge, Dept Clin Neurosci, Stroke Res Grp, Cambridge, England.
EM nikhil.sharma@ucl.ac.uk
FU Stroke Association [TSA 2003/10]; Medical Research Council [MRC G0001219]; Brain Entry Scholarship; Sackler Fellowship; MRC [G0500874] Funding Source: UKRI; Medical Research Council [G0500874] Funding Source: researchfish
CR Beckmann C, 2005, NEUROIMAGE, V25, P294, DOI 10.1016/j.neuroimage.2004.10.043
   Calautti C, 2010, J NEUROL NEUROSUR PS, V81, P788, DOI 10.1136/jnnp.2009.190512
   Calautti C, 2001, STROKE, V32, P2534, DOI 10.1161/hs1101.097401
   Calautti C, 2003, STROKE, V34, P1553, DOI 10.1161/01.STR.0000071761.36075.A6
   Calautti C, 2007, NEUROIMAGE, V34, P322, DOI 10.1016/j.neuroimage.2006.08.026
   Cramer S, 2004, STROKE, V35, P2695, DOI 10.1161/01.STR.0000143326.36847.b0
   Cramer S, 2008, ANN NEUROL, V63, P549, DOI 10.1002/ana.21412
   Cramer S, 2011, BRAIN, V134, P1591, DOI 10.1093/brain/awr039
   Eickhoff S, 2005, NEUROIMAGE, V25, P1325, DOI 10.1016/j.neuroimage.2004.12.034
   Fregni F, 2006, COGN BEHAV NEUROL, V19, P21, DOI 10.1097/00146965-200603000-00003
   Grefkes C, 2008, ANN NEUROL, V63, P236, DOI 10.1002/ana.21228
   Grefkes C, 2014, NEUROSCIENTIST, V20, P56, DOI 10.1177/1073858413491147
   Guillot A, 2008, NEUROIMAGE, V41, P1471, DOI 10.1016/j.neuroimage.2008.03.042
   Hao Z, 2013, SAO PAULO MED J, V131, P440, DOI 10.1590/1516-3180.20131316T2
   Helwig N, 2013, J NEUROSCI METH, V213, P263, DOI 10.1016/j.jneumeth.2012.12.009
   Hummel F, 2006, LANCET NEUROL, V5, P708, DOI 10.1016/S1474-4422(06)70525-7
   Hyvarinen A, 1999, IEEE T NEURAL NETWOR, V10, P626, DOI 10.1109/72.761722
   Jeannerod M, 1995, CURR OPIN NEUROBIOL, V5, P727, DOI 10.1016/0959-4388(95)80099-9
   Le Q, 2014, AM J PHYS MED REHAB, V93, P422, DOI 10.1097/PHM.0000000000000027
   Lefebvre S, 2015, BRAIN, V138, P149, DOI 10.1093/brain/awu336
   Lozano R, 2012, LANCET, V380, P2095, DOI 10.1016/S0140-6736(12)61728-0
   Muellbacher W, 2002, NATURE, V415, P640, DOI 10.1038/nature712
   Murray C, 2012, LANCET, V380, P2197, DOI 10.1016/S0140-6736(12)61689-4
   Oldfield R, 1971, NEUROPSYCHOLOGIA, V9, P97, DOI 10.1016/0028-3932(71)90067-4
   Parsons L, 1995, NATURE, V375, P54, DOI 10.1038/375054a0
   Perez M, 2009, TOP STROKE REHABIL, V16, P254, DOI 10.1310/tsr1604-254
   Quinlan E, 2015, ANN NEUROL, V77, P132, DOI 10.1002/ana.24309
   Reis J, 2008, BRAIN STIMUL, V1, P363, DOI 10.1016/j.brs.2008.08.001
   Sharma N, 2012, IMAGING MED, V4, P129, DOI 10.2217/iim.11.77
   Sharma N, 2008, NEUROIMAGE, V41, P92, DOI 10.1016/j.neuroimage.2008.02.009
   Sharma N, 2013, FRONT HUM NEUROSCI, V7, P0, DOI 10.3389/fnhum.2013.00564
   Sharma N, 2012, DEV PSYCHOBIOL, V54, P254, DOI 10.1002/dev.20508
   Sharma N, 2009, ANN NEUROL, V66, P604, DOI 10.1002/ana.21810
   Sharma N, 2009, STROKE, V40, P1315, DOI 10.1161/STROKEAHA.108.525766
   Sharma N, 2006, STROKE, V37, P1941, DOI 10.1161/01.STR.0000226902.43357.fc
   Smith S, 2004, NEUROIMAGE, V23, P0, DOI 10.1016/j.neuroimage.2004.07.051
   Stinear C, 2007, BRAIN, V130, P170, DOI 10.1093/brain/awl333
   Wang L, 2010, BRAIN, V133, P1224, DOI 10.1093/brain/awq043
   Ward N, 2004, ARCH NEUROL-CHICAGO, V61, P1844, DOI 10.1001/archneur.61.12.1844
   Ward N, 2006, BRAIN, V129, P809, DOI 10.1093/brain/awl002
NR 40
TC 3
Z9 3
U1 1
U2 11
PU FRONTIERS MEDIA SA
PI LAUSANNE
PA AVENUE DU TRIBUNAL FEDERAL 34, LAUSANNE, CH-1015, SWITZERLAND
SN 1664-2295
EI 
J9 FRONT NEUROL
PD NOV 16
PY 2015
VL 6
IS 
BP 
EP 
DI 10.3389/fneur.2015.00230
PG 10
WC Clinical Neurology; Neurosciences
SC Neurosciences & Neurology
GA DA8YF
UT WOS:000368092200001
PM 26635715
ER

PT J
AU Fujita, Takaaki
   Sato, Atsushi
   Togashi, Yui
   Kasahara, Ryuichi
   Ohashi, Takuro
   Tsuchiya, Kenji
   Yamamoto, Yuichi
   Otsuki, Koji
AF Fujita, Takaaki
   Sato, Atsushi
   Togashi, Yui
   Kasahara, Ryuichi
   Ohashi, Takuro
   Tsuchiya, Kenji
   Yamamoto, Yuichi
   Otsuki, Koji
TI Identification of the affected lower limb and unaffected side motor functions as determinants of activities of daily living performance in stroke patients using partial correlation analysis
SO JOURNAL OF PHYSICAL THERAPY SCIENCE
LA English
DT Article
DE Stroke; Activities of daily living; Motor function
ID muscle strength; impairment; disability; balance; trunk; gait; arm; independence; association; outcm
AB [Purpose] This study aimed to clarify the independent impact of the affected upper and lower limb, trunk, and unaffected side motor functions on activities of daily living in stroke patients using partial correlation analysis. [Subjects and Methods] This retrospective study included 77 stroke patients. Motor functions were assessed using the Stroke Impairment Assessment Set, and the activities of daily living performance was assessed using the Barthel index or Functional Independence Measure. Further, simple and partial correlation analyses were conducted between each motor function and activities of daily living parameter. [Results] Simple correlation analysis identified significant positive correlations for each pair. In contrast, partial correlation analysis only identified significant positive correlations between the affected lower limb or unaffected side functions and the Barthel index or Functional Independence Measure. This discrepancy between the two tests was explained by the significant interaction between the affected upper and lower limb functions and between the trunk and unaffected side functions. [Conclusion] The present study identified the affected lower limb and unaffected side motor functions as the major determinants of activities of daily living performance in stroke patients. These findings suggest that rehabilitation programs can be improved by targeting these areas.
C1 [Fujita, Takaaki] Tohoku Fukushi Univ, Fac Hlth Sci, Dept Rehabil, Aoba Ku, Sendai, Miyagi 9818522, Japan.
   [Sato, Atsushi; Togashi, Yui; Kasahara, Ryuichi; Ohashi, Takuro; Yamamoto, Yuichi; Otsuki, Koji] Northern Fukushima Med Ctr, Dept Rehabil, Fukushima, Japan.
   [Tsuchiya, Kenji] Gunma Chuo Hosp, Japan Community Healthcare Org, Dept Rehabil, Maebashi, Gunma, Japan.
RP Fujita, T (通讯作者)，Tohoku Fukushi Univ, Fac Hlth Sci, Dept Rehabil, Aoba Ku, 1-8-1 Kunimi, Sendai, Miyagi 9818522, Japan.
EM t-fujita@tfu-mail.tfu.ac.jp
FU JSPS KAKENHI [26893250]
CR Akbari S, 2011, NEUROREHABILITATION, V29, P311, DOI 10.3233/NRE-2011-0707
   Bohannon RW, 1988, PHYSIOTHERAPY CANADA, V40, P236
   Bohannon RW, 2007, PHYSIOTHERAPY THEORY AND PRACTICE, V23, P291, DOI 10.1080/09593980701209428
   Chino N, 1994, JAPANESE J REHABILIT, V31, P119, DOI 10.2490/JJRM1963.31.119
   Cho K, 2014, J PHYS THER SCI, V26, P1941, DOI 10.1589/jpts.26.1941
   Colebatch J, 1989, BRAIN, V112, P749, DOI 10.1093/brain/112.3.749
   De OR, 2006, ARQ NEURO-PSIQUIAT, V64, P731, DOI 10.1590/S0004-282X2006000500006
   Domen K, 1995, JPN J REHABIL MED, V32, P113, DOI 10.2490/jjrm1963.32.113
   Dromerick A, 2006, J REHABIL RES DEV, V43, P401, DOI 10.1682/JRRD.2005.04.0075
   Duncan P, 1994, STROKE, V25, P1181, DOI 10.1161/01.STR.25.6.1181
   Echigoya K, 2012, PHYS THER JPN, V39, P14
   Ezure A, 1900, V25, V0, P147
   Fong K, 2001, BRAIN INJURY, V15, P443, DOI 10.1080/02699050010005940
   Fujita T, 2015, J PHYS THER SCI, V27, P815, DOI 10.1589/jpts.27.815
   Hamiliton B, 1994, PHYS THER, V74, P494, DOI 10.1093/ptj/74.5.494
   Hirayama M, 2007, J PHYS THER SCI, V19, P177, DOI 10.1589/jpts.19.177
   Karatas M, 2004, AM J PHYS MED REHAB, V83, P81, DOI 10.1097/01.PHM.0000107486.99756.C7
   Likhi M, 2013, TOP STROKE REHABIL, V20, P62, DOI 10.1310/tsr2001-62
   Lin S, 2005, ARCH PHYS MED REHAB, V86, P197, DOI 10.1016/j.apmr.2004.05.009
   Liu M, 2002, NEUROREHAB NEURAL RE, V16, P339, DOI 10.1177/0888439002239279
   Mahoney FI, 1965, MD STATE MED J, V14, P61
   Matsui Y, 2014, GERIATR GERONTOL INT, V14, P77, DOI 10.1111/ggi.12262
   Mercier L, 2001, STROKE, V32, P2602, DOI 10.1161/hs1101.098154
   Michielsen M, 2009, J REHABIL MED, V41, P327, DOI 10.2340/16501977-0351
   Sonoda S, 1995, JPN J REHABIL MED, V32, P123
   Thrane G, 2011, J REHABIL MED, V43, P299, DOI 10.2340/16501977-0676
   Verheyden G, 2006, CLIN REHABIL, V20, P451, DOI 10.1191/0269215505cr955oa
NR 27
TC 9
Z9 9
U1 1
U2 4
PU SOC PHYSICAL THERAPY SCIENCE
PI TOKYO
PA C/O PUBLICATION CENTER, 1-24-12 SUGAMO, TOSHIMA-KU, TOKYO, 170-0002, JAPAN
SN 0915-5287
EI 
J9 J PHYS THER SCI
PD JUL 15
PY 2015
VL 27
IS 7
BP 2217
EP 2220
DI 10.1589/jpts.27.2217
PG 4
WC Rehabilitation
SC Rehabilitation
GA CN5QW
UT WOS:000358485400043
PM 26311957
ER

PT J
AU Kwakkel, Gert
   Veerbeek, JM
   Van wegen, EEH
   Wolf, SL
AF Kwakkel, Gert
   Veerbeek, Janne
   Van wegen, Erwin
   Wolf, Steven
TI Constraint-induced movement therapy after stroke
SO LANCET NEUROLOGY
LA English
DT Review
ID upper-limb recovery; paretic upper-limb; upper-extremity dysfunction; active finger extension; subacute stroke; motor control; forced-use; trunk restraint; magnetic-stimulation; conventional therapy
AB Constraint-induced movement therapy (CIMT) was developed to overcome upper limb impairments after stroke and is the most investigated intervention for the rehabilitation of patients. Original CIMT includes constraining of the non-paretic arm and task-oriented training. Modified versions also apply constraining of the non-paretic arm, but not as intensive as original CIMT. Behavioural strategies are mostly absent for both modified and original CIMT. With forced use therapy, only constraining of the non-paretic arm is applied. The original and modified types of CIMT have beneficial effects on motor function, arm hand activities, and self-reported arm hand functioning in daily life, immediately after treatment and at long-term follow-up, whereas there is no evidence for the efficacy of constraint alone (as used in forced use therapy). The type of CIMT, timing, or intensity of practice do not seem to affect patient outcomes. Although the underlying mechanisms that drive modified and original CIMT are still poorly understood, findings from kinematic studies suggest that improvements are mainly based on adaptations through learning to optimise the use of intact end-effectors in patients with some voluntary motor control of wrist and finger extensors after stroke.
C1 [Kwakkel, Gert; Veerbeek, Janne M.; van Wegen, Erwin E. H.] Vrije Univ Amsterdam Med Ctr, MOVE Res Inst Amsterdam, Dept Rehabil Med, NL-1007 MB Amsterdam, Netherlands.
   [Kwakkel, Gert] Reade Ctr Rehabil & Rheumatol, Amsterdam Rehabil Res Ctr, Amsterdam, Netherlands.
   [Wolf, Steven L.] Atlanta VA Ctr Visual & Neurocognit Rehabil, Div Phys Therapy, Dept Rehabil Med, Atlanta, GA USA.
RP Kwakkel, G (通讯作者)，Vrije Univ Amsterdam Med Ctr, MOVE Res Inst Amsterdam, Dept Rehabil Med, NL-1007 MB Amsterdam, Netherlands.
EM G.Kwakkel@vumc.nl
FU Royal Dutch Society of Physiotherapy [8091.1]; Netherlands Organisation for Health and Development (ZonMw) [89000001]; 4D-EEG (ERC) [291339-4D-EEG]; EUNICE KENNEDY SHRIVER NATIONAL INSTITUTE OF CHILD HEALTH &HUMAN DEVELOPMENT [R01HD037606] Funding Source: NIH RePORTER; NATIONAL INSTITUTE OF NEUROLOGICAL DISORDERS AND STROKE [U01NS056256] Funding Source: NIH RePORTER
CR Abu TH, 2010, INT J THER REHABIL, V17, P638
   Alberts J, 2004, NEUROREHAB NEURAL RE, V18, P250, DOI 10.1177/1545968304271370
   Atteya AA, 2004, NEUROSCIENCES (RIYADH), V9, P24
   Azab M, 2009, TOP STROKE REHABIL, V16, P207, DOI 10.1310/tsr1603-207
   Biernaskie J, 2004, J NEUROSCI, V24, P1245, DOI 10.1523/JNEUROSCI.3834-03.2004
   Bland S, 2001, BEHAV BRAIN RES, V126, P33, DOI 10.1016/S0166-4328(01)00243-1
   Bland S, 2000, STROKE, V31, P1144, DOI 10.1161/01.STR.31.5.1144
   Boake C, 2007, NEUROREHAB NEURAL RE, V21, P14, DOI 10.1177/1545968306291858
   Bonaiuti D, 2007, EURA MEDICOPHYS, V43, P139
   Brogardh C, 2006, CLIN REHABIL, V20, P218, DOI 10.1191/0269215506cr937oa
   Brogardh C, 2010, ARCH PHYS MED REHAB, V91, P460, DOI 10.1016/j.apmr.2009.11.009
   Brogardh C, 2009, J REHABIL MED, V41, P231, DOI 10.2340/16501977-0312
   Brunner I, 2012, CLIN REHABIL, V26, P1078, DOI 10.1177/0269215512443138
   Buma F, 2013, RESTOR NEUROL NEUROS, V31, P707, DOI 10.3233/RNN-130332
   Buma F, 2010, NEUROREHAB NEURAL RE, V24, P589, DOI 10.1177/1545968310364058
   Butler A, 2007, PHYS THER, V87, P719, DOI 10.2522/ptj.20060274
   Corbetta D, 2010, EUR J PHYS REHAB MED, V46, P537
   Dahl A, 2008, CLIN REHABIL, V22, P436, DOI 10.1177/0269215507084581
   Dromerick A, 2009, NEUROLOGY, V73, P195, DOI 10.1212/WNL.0b013e3181ab2b27
   Dromerick A, 2000, STROKE, V31, P2984, DOI 10.1161/01.STR.31.12.2984
   Duncan P, 1992, STROKE, V23, P1084, DOI 10.1161/01.STR.23.8.1084
   Dwan K, 2013, PLOS ONE, V8, P0, DOI 10.1371/journal.pone.0066844
   Feigin V, 2014, LANCET, V383, P245, DOI 10.1016/S0140-6736(13)61953-4
   Fritz S, 2005, STROKE, V36, P1172, DOI 10.1161/01.STR.0000165922.96430.d0
   Fritz S, 2012, EXPERT REV NEUROTHER, V12, P191, DOI 10.1586/ERN.11.201
   Gauthier L, 2008, STROKE, V39, P1520, DOI 10.1161/STROKEAHA.107.502229
   Hakkennes S, 2005, AUST J PHYSIOTHER, V51, P221, DOI 10.1016/S0004-9514(05)70003-9
   Hammer A, 2009, CLIN REHABIL, V23, P424, DOI 10.1177/0269215508101734
   Hayner K, 2010, AM J OCCUP THER, V64, P528, DOI 10.5014/ajot.2010.08027
   Higgins J, 2009, COCHRANE HDB SYSTEMA, V0, P0
   Hosomi M, 2012, J STROKE CEREBROVASC, V21, P767, DOI 10.1016/j.jstrokecerebrovasdis.2011.04.004
   Huseyinsinoglu B, 2012, CLIN REHABIL, V26, P705, DOI 10.1177/0269215511431903
   Janssen H, 2013, NEUROREHAB NEURAL RE, V27, P3, DOI 10.1177/1545968312449696
   Joo H, 2012, EUR J NEUROSCI, V36, P3691, DOI 10.1111/ejn.12014
   Khan C, 2011, CLIN REHABIL, V25, P1032, DOI 10.1177/0269215511399795
   Kim D, 2008, NEUROREHABILITATION, V23, P239
   Kitago T, 2013, NEUROREHAB NEURAL RE, V27, P99, DOI 10.1177/1545968312452631
   Knapp H, 1963, EXP NEUROL, V7, P305, DOI 10.1016/0014-4886(63)90077-3
   Kozlowski D, 1996, J NEUROSCI, V16, P4776
   Krawczyk M, 2012, CLIN REHABIL, V26, P990, DOI 10.1177/0269215512442661
   Kwakkel G, 2006, STROKE, V37, P2348, DOI 10.1161/01.STR.0000238594.91938.1e
   Laible M, 2012, NEUROREHAB NEURAL RE, V26, P881, DOI 10.1177/1545968312437939
   Lang C, 2008, ARCH PHYS MED REHAB, V89, P1693, DOI 10.1016/j.apmr.2008.02.022
   Langhorne P, 2011, LANCET, V377, P1693, DOI 10.1016/S0140-6736(11)60325-5
   Langhorne P, 2009, LANCET NEUROL, V8, P741, DOI 10.1016/S1474-4422(09)70150-4
   Liepert J, 1998, NEUROSCI LETT, V250, P5, DOI 10.1016/S0304-3940(98)00386-3
   Lin K, 2007, CLIN REHABIL, V21, P1075, DOI 10.1177/0269215507079843
   Lin K, 2010, AM J PHYS MED REHAB, V89, P177, DOI 10.1097/PHM.0b013e3181cf1c78
   Lin K, 2009, NEUROREHAB NEURAL RE, V23, P441, DOI 10.1177/1545968308328719
   Lin K, 2009, NEUROREHAB NEURAL RE, V23, P160, DOI 10.1177/1545968308320642
   Mark V, 2004, RESTOR NEUROL NEUROS, V22, P317
   Mcintyre A, 2012, TOP STROKE REHABIL, V19, P499, DOI 10.1310/tsr1906-499
   Medical AS, 2011, ONT HEALTH TECHNOL ASSESS SER, V11, P1
   Metrot J, 2013, ARCH PHYS MED REHAB, V94, P2283, DOI 10.1016/j.apmr.2013.05.024
   Morris DM, 2006, EURA MEDICOPHYS, V42, P257
   Munk H, 1909, UEBER FUNCTIONEN HIR, V0, P0
   Murphy T, 2009, NAT REV NEUROSCI, V10, P861, DOI 10.1038/nrn2735
   Myint J, 2008, CLIN REHABIL, V22, P112, DOI 10.1177/0269215507080141
   Nijland R, 2011, INT J STROKE, V6, P425, DOI 10.1111/j.1747-4949.2011.00646.x
   Nijland R, 2010, STROKE, V41, P745, DOI 10.1161/STROKEAHA.109.572065
   Ogden R, 1917, PSYCHOBIOLOGY, V1, P33, DOI 10.1037/H0074814
   Ostendorf C, 1981, PHYS THER, V61, P1022, DOI 10.1093/ptj/61.7.1022
   Page S, 2002, NEUROREHAB NEURAL RE, V16, P290, DOI 10.1177/154596802401105225
   Page S, 2001, J REHABIL RES DEV, V38, P583
   Page S, 2005, NEUROREHAB NEURAL RE, V19, P27, DOI 10.1177/1545968304272701
   Page S, 2004, ARCH PHYS MED REHAB, V85, P14, DOI 10.1016/S0003-9993(03)00481-7
   Page S, 2008, PHYS THER, V88, P333, DOI 10.2522/ptj.20060029
   Park S, 2004, NEUROREHAB NEURAL RE, V18, P95, DOI 10.1177/0888439004265113
   Peurala S, 2012, CLIN REHABIL, V26, P209, DOI 10.1177/0269215511420306
   Ploughman M, 2004, ARCH PHYS MED REHAB, V85, P1417, DOI 10.1016/j.apmr.2004.01.018
   Ploughman M, 2009, STROKE, V40, P1490, DOI 10.1161/STROKEAHA.108.531806
   Reiss A, 2012, STROKE RES TREAT, V2012, P0, DOI 10.1155/2012/159391
   Rijntjes M, 2011, RESTOR NEUROL NEUROS, V29, P299, DOI 10.3233/RNN-2011-0600
   Riley R, 2010, BMJ-BRIT MED J, V340, P0, DOI 10.1136/bmj.c221
   Ro T, 2006, NEUROCASE, V12, P50, DOI 10.1080/13554790500493415
   Robertson I, 1999, PSYCHOL BULL, V125, P544, DOI 10.1037/0033-2909.125.5.544
   Sawaki L, 2008, NEUROREHAB NEURAL RE, V22, P505, DOI 10.1177/1545968308317531
   Shi Y, 2011, ARCH PHYS MED REHAB, V92, P972, DOI 10.1016/j.apmr.2010.12.036
   Shmuelof L, 2011, NEURON, V72, P469, DOI 10.1016/j.neuron.2011.10.017
   Singh P, 2013, ANN INDIAN ACAD NEUR, V16, P180, DOI 10.4103/0972-2327.112461
   Sirtori V, 2009, COCHRANE DB SYST REV, V0, P0, DOI DOI 10.1002/14651858.CD004433.pub2
   Smania N, 2007, STROKE, V38, P1088, DOI 10.1161/01.STR.0000258077.88064.a3
   Smania N, 2012, NEUROREHAB NEURAL RE, V26, P1035, DOI 10.1177/1545968312446003
   Stevenson T, 2012, PHYSIOTHER CAN, V64, P397, DOI 10.3138/ptc.2011-24
   Stinear C, 2010, LANCET NEUROL, V9, P1228, DOI 10.1016/S1474-4422(10)70247-7
   Stinear C, 2007, BRAIN, V130, P170, DOI 10.1093/brain/awl333
   Stinear C, 2012, BRAIN, V135, P2527, DOI 10.1093/brain/aws146
   Sun S, 2010, NEUROREHAB NEURAL RE, V24, P34, DOI 10.1177/1545968309341060
   Sunderland A, 2005, NEUROPSYCHOL REHABIL, V15, P81, DOI 10.1080/09602010443000047
   Suputtitada A, 2004, JOURNAL OF THE MEDICAL ASSOCIATION OF THAILAND, V87, P1482
   Taub E, 1998, REHABIL PSYCHOL, V43, P152, DOI 10.1037/0090-5550.43.2.152
   Taub E, 1993, ARCH PHYS MED REHAB, V74, P347
   Taub E, 1994, J EXP ANAL BEHAV, V61, P281, DOI 10.1901/jeab.1994.61-281
   Taub E, 2013, STROKE, V44, P1383, DOI 10.1161/STROKEAHA.111.000559
   Taub E, 2012, BEHAV ANALYST, V35, P155, DOI 10.1007/BF03392276
   Treger I, 2012, TOP STROKE REHABIL, V19, P287, DOI 10.1310/tsr1904-287
   Van DA, 2012, J REHABIL MED, V44, P106, DOI 10.2340/16501977-0928
   Van DA, 2013, STROKE, V44, P2613, DOI 10.1161/STROKEAHA.113.001969
   Van DLJ, 2001, J REHABIL MED, V33, P110
   Van DLJ, 1999, STROKE, V30, P2369, DOI 10.1161/01.STR.30.11.2369
   Van DL, 2014, NEUROREHAB NEURAL RE, V28, P4, DOI 10.1177/1545968313498514
   Van KJ, 2014, ARCH PHYS MED REHAB, V95, P338, DOI 10.1016/j.apmr.2013.10.006
   Van KJ, 2013, NEUROREHAB NEURAL RE, V27, P854, DOI 10.1177/1545968313496327
   Veerbeek J, 2011, STROKE, V42, P1482, DOI 10.1161/STROKEAHA.110.604090
   Veerbeek J, 2014, PLOS ONE, V9, P0, DOI 10.1371/journal.pone.0087987
   Viana R, 2012, TOP STROKE REHABIL, V19, P104, DOI 10.1310/tsr1902-104
   Wang Q, 2011, J REHABIL MED, V43, P619, DOI 10.2340/16501977-0819
   Whishaw I, 2008, BEHAV BRAIN RES, V192, P124, DOI 10.1016/j.bbr.2007.12.026
   Williams A, 1980, CLIN APPL, V2, P371
   Wittenberg G, 2003, NEUROREHAB NEURAL RE, V17, P48, DOI 10.1177/0888439002250456
   Wolf S, 1989, EXP NEUROL, V104, P125, DOI 10.1016/S0014-4886(89)80005-6
   Wolf S, 2007, RESTOR NEUROL NEUROS, V25, P549
   Wolf S, 2008, LANCET NEUROL, V7, P33, DOI 10.1016/S1474-4422(07)70294-6
   Wolf S, 2010, STROKE, V41, P2309, DOI 10.1161/STROKEAHA.110.588723
   Wolf S, 2006, JAMA-J AM MED ASSOC, V296, P2095, DOI 10.1001/jama.296.17.2095
   Woodbury M, 2013, HDB PEDIAT CONSTRAIN, V0, P3
   Woodbury M, 2009, NEUROREHAB NEURAL RE, V23, P78, DOI 10.1177/1545968308318836
   Wu C, 2007, NEUROREHAB NEURAL RE, V21, P460, DOI 10.1177/1545968307303411
   Wu C, 2007, ARCH PHYS MED REHAB, V88, P964, DOI 10.1016/j.apmr.2007.05.012
   Wu C, 2007, ARCH PHYS MED REHAB, V88, P273, DOI 10.1016/j.apmr.2006.11.021
   Wu C, 2012, PHYS THER, V92, P483, DOI 10.2522/ptj.20110213
   Wu C, 2012, NEUROREHAB NEURAL RE, V26, P247, DOI 10.1177/1545968311415862
   Wu C, 2011, NEUROREHAB NEURAL RE, V25, P130, DOI 10.1177/1545968310380686
   Wu C, 2010, CHANG GUNG MED J, V33, P628
   Yen J, 2005, ACTA NEUROL TAIWAN, V14, P16
   Zhao S, 2013, STROKE, V44, P1698, DOI 10.1161/STROKEAHA.111.000361
NR 126
TC 210
Z9 220
U1 4
U2 122
PU ELSEVIER SCIENCE INC
PI NEW YORK
PA STE 800, 230 PARK AVE, NEW YORK, NY 10169 USA
SN 1474-4422
EI 
J9 LANCET NEUROL
PD FEB 15
PY 2015
VL 14
IS 2
BP 224
EP 234
DI 10.1016/S1474-4422(14)70160-7
PG 11
WC Clinical Neurology
SC Neurosciences & Neurology
GA AY9KS
UT WOS:000347869400018
PM 25772900
ER

PT J
AU Tennant, KA
   Kerr, AL
   Adkins, DL
   Donlan, Nicole
   Thomas, Nagheme
   Kleim, JA
   Jones, TA
AF Tennant, Kelly
   Kerr, Abigail
   Adkins, Deanna
   Donlan, Nicole
   Thomas, Nagheme
   Kleim, Jeffrey
   Jones, Theresa
TI Age-Dependent Reorganization of Peri-Infarct "Premotor" Cortex With Task-Specific Rehabilitative Training in Mice
SO NEUROREHABILITATION AND NEURAL REPAIR
LA English
DT Article
DE aging; brain mapping; forelimb; motor skills disorders; stroke
ID induced movement therapy; upper extremity function; motor cortex; forelimb representation; sensorimotor cortex; recovery; stroke; brain; plasticity; infarct
AB Background. The incidence of stroke in adulthood increases with advancing age, but there is little understanding of how poststroke treatment should be tailored by age. Objective. The goal of this study was to determine if age and task specificity of rehabilitative training affect behavioral improvement and motor cortical organization after stroke. Methods. Young and aged mice were trained to proficiency on the Pasta Matrix Reaching Task prior to lesion induction in primary motor cortex with endothelin-1. After a short recovery period, mice received 9 weeks of rehabilitative training on either the previously learned task (Pasta Matrix Reaching), a different reaching task (Tray Reaching), or no training. To determine the extent of relearning, mice were tested once weekly on the Pasta Matrix Reaching Task. Mice then underwent intracortical microstimulation mapping to resolve the remaining forelimb movement representations in perilesion motor cortex. Results. Although aged mice had significantly larger lesions compared with young mice, Pasta Matrix Reaching served as effective rehabilitative training for both age-groups. Young animals also showed improvement after Tray Reaching. Behavioral improvement in young mice was associated with an expansion of the rostral forelimb area (premotor cortex), but we failed to see reorganization in the aged brain, despite similar behavioral improvements. Conclusions. Our results indicate that reorganization of motor cortex may be limited by either aging or greater tissue damage, but the capacity to improve motor function via task-specific rehabilitative training continues to be well maintained in aged animals.
C1 [Tennant, Kelly A.; Donlan, Nicole; Jones, Theresa A.] Univ Texas Austin, Austin, TX 78712 USA.
   [Tennant, Kelly A.] Univ Victoria, Victoria, BC V8W 2Y2, Canada.
   [Kerr, Abigail L.] Illinois Wesleyan Univ, Bloomington, IL 61701 USA.
   [Adkins, DeAnna L.] Med Univ S Carolina, Charleston, SC 29425 USA.
   [Thomas, Nagheme; Kleim, Jeffrey A.] Arizona State Univ, Sch Biol & Hlth Syst Engn, Tempe, AZ USA.
RP Tennant, KA (通讯作者)，Univ Victoria, Div Med Sci, 1700 STN CSC, Victoria, BC V8W 2Y2, Canada.
EM tennantk@uvic.ca
FU National Institute of Neurological Disorders and Stroke [NS056839]; National Institute on Aging [F31AG034032]; NATIONAL INSTITUTE OF NEUROLOGICAL DISORDERS AND STROKE [R01NS078791, R01NS056839] Funding Source: NIH RePORTER; NATIONAL INSTITUTE ON AGING [F31AG034032] Funding Source: NIH RePORTER
CR Alaverdashvili M, 2010, NEUROSCIENCE, V167, P21, DOI 10.1016/j.neuroscience.2010.02.001
   Eisner-janowicz I, 2008, J NEUROPHYSIOL, V100, P1498, DOI 10.1152/jn.90447.2008
   Frost S, 2003, J NEUROPHYSIOL, V89, P3205, DOI 10.1152/jn.01143.2002
   Gharbawie O, 2007, EUR J NEUROSCI, V26, P3309, DOI 10.1111/j.1460-9568.2007.05874.x
   Henery C, 1989, J ANAT, V167, P167
   Heuninckx S, 2008, J NEUROSCI, V28, P91, DOI 10.1523/JNEUROSCI.3300-07.2008
   Kleim J, 2003, NEUROL RES, V25, P789, DOI 10.1179/016164103771953862
   Kleim J, 2004, J NEUROSCI, V24, P628, DOI 10.1523/JNEUROSCI.3440-03.2004
   Kleim J, 2003, NEUROCHEM RES, V28, P1757, DOI 10.1023/A:1026025408742
   Kleim J, 1998, J NEUROPHYSIOL, V80, P3321, DOI 10.1152/jn.1998.80.6.3321
   Lum P, 2009, TOP STROKE REHABIL, V16, P237, DOI 10.1310/tsr1604-237
   Maldonado M, 2008, NEUROREHAB NEURAL RE, V22, P250, DOI 10.1177/1545968307308551
   Moore T, 2012, NEUROBIOL AGING, V33, P0, DOI 10.1016/j.neurobiolaging.2011.02.005
   Nishibe M, 2010, J NEUROTRAUM, V27, P2221, DOI 10.1089/neu.2010.1456
   Nudo R, 1996, J NEUROPHYSIOL, V75, P2144, DOI 10.1152/jn.1996.75.5.2144
   Nudo R, 1996, SCIENCE, V272, P1791, DOI 10.1126/science.272.5269.1791
   Ramanathan D, 2006, P NATL ACAD SCI USA, V103, P11370, DOI 10.1073/pnas.0601065103
   Roger V, 2012, CIRCULATION, V125, P0, DOI 10.1161/CIR.0b013e31823ac046
   Rouiller E, 1993, SOMATOSENS MOT RES, V10, P269, DOI 10.3109/08990229309028837
   Smith C, 1999, NEUROLOGY, V53, P1458, DOI 10.1212/WNL.53.7.1458
   Soleman S, 2010, EXP NEUROL, V222, P13, DOI 10.1016/j.expneurol.2009.11.007
   Taub E, 2006, STROKE, V37, P1045, DOI 10.1161/01.STR.0000206463.66461.97
   Tennant K, 2012, NEUROBIOL LEARN MEM, V98, P291, DOI 10.1016/j.nlm.2012.09.004
   Tennant K, 2011, CEREB CORTEX, V21, P865, DOI 10.1093/cercor/bhq159
   Tennant K, 2009, J NEUROSCI METH, V181, P18, DOI 10.1016/j.jneumeth.2009.04.009
   Whitall J, 2000, STROKE, V31, P2390, DOI 10.1161/01.STR.31.10.2390
   Williams B, 2001, AUST J PHYSIOTHER, V47, P19, DOI 10.1016/S0004-9514(14)60295-6
   Wolf S, 2006, JAMA-J AM MED ASSOC, V296, P2095, DOI 10.1001/jama.296.17.2095
   Zeiler S, 2013, STROKE, V44, P483, DOI 10.1161/STROKEAHA.112.676940
NR 29
TC 34
Z9 34
U1 0
U2 13
PU SAGE PUBLICATIONS INC
PI THOUSAND OAKS
PA 2455 TELLER RD, THOUSAND OAKS, CA 91320 USA
SN 1545-9683
EI 
J9 NEUROREHAB NEURAL RE
PD FEB 15
PY 2015
VL 29
IS 2
BP 193
EP 202
DI 10.1177/1545968314541329
PG 10
WC Clinical Neurology; Rehabilitation
SC Neurosciences & Neurology; Rehabilitation
GA AX4QM
UT WOS:000346916600010
PM 25009222
ER

PT J
AU Lee, KB
   Kim, JS
   Hong, BY
   Kim, YD
   Hwang, BY
   Lim, SH
AF Lee, Kyung
   Kim, Joon
   Hong, Bo
   Kim, Young
   Hwang, Byong
   Lim, Seong
TI The Motor Recovery Related with Brain Lesion in Patients with Intracranial Hemorrhage
SO BEHAVIOURAL NEUROLOGY
LA English
DT Article
ID stroke patient; location; metaanalysis; performance
AB Although studies have demonstrated that several specific brain lesions are related to the severity of functional outcomes, the effects of specific brain lesions are not yet clear. This study investigated the effects of hemorrhagic stroke lesions on motor recovery. Eleven subjects with hemorrhagic stroke were assessed. Using the Fugl-Meyer Assessment and functional ambulation category, clinical motor and sensory impairments were tested four times in total: initially within 2 weeks and 1, 3, and 6 months after the onset of stroke. Brain lesions and size were evaluated using MRIcron, SPM8, and Talairach Daemon software. Trunk control, motor function in the lower limbs, and sensory function improved significantly within 3 months, after which the change was no longer significant. Upper limb function and gait were unchanged within 1 month but improved significantly 3 months after onset and continued to improve for 6 months. Involvement of the anterior putamen, internal capsule, thalamus, periventricular white matter, and premotor cortex was related to poor upper limb recovery in patients with hemorrhagic stroke. These results should be useful for planning rehabilitation strategies and understanding the prognosis of hemorrhagic stroke.
C1 [Lee, Kyung Bo; Kim, Joon Sung; Hong, Bo Young; Lim, Seong Hoon] Catholic Univ Korea, St Vincents Hosp, Dept Rehabil Med, Coll Med, Suwon 442723, South Korea.
   [Kim, Young Dong] Human Movement Res Ctr, Taejon 302852, South Korea.
   [Hwang, Byong Yong] Yongin Univ, Dept Phys Therapy, Yongin 449714, South Korea.
RP Lim, SH (通讯作者)，Catholic Univ Korea, St Vincents Hosp, Dept Rehabil Med, Coll Med, 93 Jungbu Daero, Suwon 442723, South Korea.
EM seonghoon@catholic.ac.kr
CR Alexander L, 2009, STROKE, V40, P537, DOI 10.1161/STROKEAHA.108.527374
   Binkofski F, 2001, CEREBROVASC DIS, V11, P273, DOI 10.1159/000047650
   Boudrias M, 2010, CEREB CORTEX, V20, P169, DOI 10.1093/cercor/bhp084
   Brett M, 2001, NEUROIMAGE, V14, P486, DOI 10.1006/nimg.2001.0845
   Chen C, 2000, ARCH PHYS MED REHAB, V81, P447, DOI 10.1053/mr.2000.3837
   Dulli D, 1998, NEUROEPIDEMIOLOGY, V17, P80, DOI 10.1159/000026157
   Fuglmeyer A, 1975, SCAND J REHABIL MED, V7, P13
   Hardwick R, 2013, NEUROIMAGE, V67, P283, DOI 10.1016/j.neuroimage.2012.11.020
   Holden M, 1986, PHYS THER, V66, P1530, DOI 10.1093/ptj/66.10.1530
   Horovitz S, 2013, PLOS ONE, V8, P0, DOI 10.1371/journal.pone.0067931
   Jang S, 2005, RESTOR NEUROL NEUROS, V23, P325
   Jorgensen H, 1995, ARCH PHYS MED REHAB, V76, P406, DOI 10.1016/S0003-9993(95)80568-0
   Kaczmarczyk K, 2012, GAIT POSTURE, V35, P214, DOI 10.1016/j.gaitpost.2011.09.009
   Lancaster J, 2000, HUM BRAIN MAPP, V10, P120, DOI 10.1002/1097-0193(200007)10:3<120::AID-HBM30>3.0.CO;2-8
   Lee KB, 2015, INT J REHABILITATION, V0, P0
   Planton S, 2013, CORTEX, V49, P2772, DOI 10.1016/j.cortex.2013.05.011
   Rand D, 2015, J STROKE CEREBROVASC, V24, P274, DOI 10.1016/j.jstrokecerebrovasdis.2014.07.039
   Sanford J, 1993, PHYS THER, V73, P447, DOI 10.1093/ptj/73.7.447
   Schiemanck S, 2008, J REHABIL MED, V40, P96, DOI 10.2340/16501977-0130
   Shelton F, 2001, STROKE, V32, P107, DOI 10.1161/01.STR.32.1.107
   Verheyden G, 2004, CLIN REHABIL, V18, P326, DOI 10.1191/0269215504cr733oa
NR 21
TC 20
Z9 20
U1 0
U2 8
PU HINDAWI LTD
PI LONDON
PA ADAM HOUSE, 3RD FLR, 1 FITZROY SQ, LONDON, W1T 5HF, ENGLAND
SN 0953-4180
EI 
J9 BEHAV NEUROL
PD JUN 15
PY 2015
VL 2015
IS 
BP 
EP 
DI 10.1155/2015/258161
PG 6
WC Clinical Neurology
SC Neurosciences & Neurology
GA CF9TI
UT WOS:000352909300001
PM 25918457
ER

PT J
AU Aurich (schuler), Tabea
   Warken, Birgit
   Graser, JV
   Ulrich, Thilo
   Borggraefe, Ingo
   Heinen, Florian
   Meyer-heim, Andreas
   Van hedel, HJA
   Schroeder, AS
AF Aurich (schuler), Tabea
   Warken, Birgit
   Graser, Judith
   Ulrich, Thilo
   Borggraefe, Ingo
   Heinen, Florian
   Meyer-heim, Andreas
   Van hedel, Hubertus
   Schroeder, A
TI Practical Recommendations for Robot-Assisted Treadmill Therapy (Lokomat) in Children with Cerebral Palsy: Indications, Goal Setting, and Clinical Implementation within the WHO-ICF Framework
SO NEUROPEDIATRICS
LA English
DT Article
DE child; cerebral palsy; rehabilitation; robotics; International Classification of Functioning; Disability and Health
ID weight-supported treadmill; gross motor function; stroke patient; gait; walking; rehabilitation; classification; adolescent; locomotion; recovery
AB Active participation and the highest level of independence during daily living are primary goals in neurorehabilitation. Therefore, standing and walking are key factors in many rehabilitation programs. Despite inconclusive evidence considering the best application and efficacy of robotic tools in the field of pediatric neurorehabilitation, robotic technologies have been implemented to complement conventional therapies in recent years. A group of experienced therapists and physicians joined in an expert panel. They compared their clinical application protocols, discussed recurring open questions, and developed experience-based recommendations for robot-assisted treadmill therapy (exemplified by the Lokomat, Hocoma, Volketswil, Switzerland) with a focus on children with cerebral palsy. Specific indications and therapeutic goals were defined considering the severity of motor impairments and the International Classification of Functioning, Disability and Health framework (ICF). After five meetings, consensus was found and recommendations for the implementation of robot-assisted treadmill therapy including postsurgery rehabilitation were proposed. This article aims to provide a comprehensive overview on therapeutical applications in a fast developing field of medicine, where scientific evidence is still scarce. These recommendations can help physicians and therapists to plan the child's individual therapy protocol of robot-assisted treadmill therapy.
C1 [Aurich (Schuler), Tabea; Graser, Judith V.; Meyer-Heim, Andreas; van Hedel, Hubertus J. A.] Univ Childrens Hosp Zurich, Rehabil Ctr, CH-8910 Affoltern Am Albis, Switzerland.
   [Warken, Birgit; Borggraefe, Ingo; Heinen, Florian; Schroeder, A. Sebastian] Univ Munich, Hauner Childrens Hosp, Dept Pediat Neurol Dev Med & Social Pediat, Munich, Germany.
   [Ulrich, Thilo] Childrens Ctr Mosbach, Mosbach, Germany.
   [Schroeder, A. Sebastian] Univ Munich, German Ctr Vertigo & Balance Disorders, Munich, Germany.
RP Aurich, T (通讯作者)，Univ Childrens Hosp Zurich, Rehabil Ctr, Muhlebergstr 104, CH-8910 Affoltern Am Albis, Switzerland.
EM tabea.aurich@kispi.uzh.ch
CR Barbeau H, 1987, BRAIN RES, V412, P84, DOI 10.1016/0006-8993(87)91442-9
   Bax M, 2005, DEV MED CHILD NEUROL, V47, P571, DOI 10.1017/S001216220500112X
   Borggraefe I, 2010, EUR J PHYS REHAB MED, V46, P125
   Borggraefe I, 2010, EUR J PAEDIATR NEURO, V14, P496, DOI 10.1016/j.ejpn.2010.01.002
   Borggraefe I, 2010, DEV NEUROREHABIL, V13, P114, DOI 10.3109/17518420903321767
   Damiano D, 2009, J NEUROL PHYS THER, V33, P27, DOI 10.1097/NPT.0b013e31819800e2
   Deluca P, 1991, CLIN ORTHOP RELAT R, V0, P65
   Dietz V, 2012, NEUROREHABILITATION, V0, P0
   Dobkin B, 2006, NEUROLOGY, V66, P484, DOI 10.1212/01.wnl.0000202600.72018.39
   Dodd K, 2007, DEV MED CHILD NEUROL, V49, P101, DOI 10.1111/j.1469-8749.2007.00101.x
   Druzbicki M, 2013, J REHABIL MED, V45, P358, DOI 10.2340/16501977-1114
   Heinen F, 2010, EUR J PAEDIATR NEURO, V14, P45, DOI 10.1016/j.ejpn.2009.09.005
   Himpens E, 2008, DEV MED CHILD NEUROL, V50, P334, DOI 10.1111/j.1469-8749.2008.02047.x
   Lovely R, 1986, EXP NEUROL, V92, P421, DOI 10.1016/0014-4886(86)90094-4
   Lum P, 2002, ARCH PHYS MED REHAB, V83, P952, DOI 10.1053/apmr.2001.33101
   Mayr A, 2007, NEUROREHAB NEURAL RE, V21, P307, DOI 10.1177/1545968307300697
   Mcnevin N, 2000, ARCH PHYS MED REHAB, V81, P525, DOI 10.1053/mr.2000.4429
   Mehrholz J, 2007, COCHRANE DB SYST REV, V0, P0, DOI DOI 10.1002/14651858.CD006185.pub2
   Meyer-heim A, 2007, DEV MED CHILD NEUROL, V49, P900, DOI 10.1111/j.1469-8749.2007.00900.x
   Meyer-heim A, 2009, ARCH DIS CHILD, V94, P615, DOI 10.1136/adc.2008.145458
   Palisano R, 1997, DEV MED CHILD NEUROL, V39, P214, DOI 10.1111/j.1469-8749.1997.tb07414.x
   Palisano R, 2006, DEV MED CHILD NEUROL, V48, P424, DOI 10.1017/S0012162206000934
   Palisano R, 2008, DEV MED CHILD NEUROL, V50, P744, DOI 10.1111/j.1469-8749.2008.03089.x
   Prosser L, 2007, PHYS THER, V87, P1224, DOI 10.2522/ptj.20060252
   Schiariti V, 2014, EUR J PAEDIATR NEURO, V18, P1, DOI 10.1016/j.ejpn.2013.08.001
   Schroeder A, 2014, EUR J PAEDIATR NEURO, V18, P502, DOI 10.1016/j.ejpn.2014.04.012
   Schroeder A, 2014, DEV MED CHILD NEUROL, V56, P1172, DOI 10.1111/dmcn.12564
   Smania N, 2011, AM J PHYS MED REHAB, V90, P137, DOI 10.1097/PHM.0b013e318201741e
   Tefertiller C, 2011, J REHABIL RES DEV, V48, P387, DOI 10.1682/JRRD.2010.04.0055
   Werner C, 2002, STROKE, V33, P2895, DOI 10.1161/01.STR.0000035734.61539.f6
   Westbom L, 2007, BMC PEDIATR, V7, P41, DOI 10.1186/1471-2431-7-41
   Willoughby K, 2010, ARCH PHYS MED REHAB, V91, P333, DOI 10.1016/j.apmr.2009.10.029
   *worldhealthorganization , 2007, DIS HLTH CHILD YOUTH, V0, P0
   Zwicker J, 2010, PEDIATR PHYS THER, V22, P361, DOI 10.1097/PEP.0b013e3181f92e54
NR 34
TC 31
Z9 32
U1 0
U2 38
PU GEORG THIEME VERLAG KG
PI STUTTGART
PA RUDIGERSTR 14, D-70469 STUTTGART, GERMANY
SN 0174-304X
EI 
J9 NEUROPEDIATRICS
PD AUG 15
PY 2015
VL 46
IS 4
BP 248
EP 260
DI 10.1055/s-0035-1550150
PG 13
WC Clinical Neurology; Pediatrics
SC Neurosciences & Neurology; Pediatrics
GA CN3EA
UT WOS:000358305800004
PM 26011438
ER

PT J
AU Bailey, RR
   Birkenmeier, RL
   Lang, CE
AF Bailey, Ryan
   Birkenmeier, Rebecca
   Lang, Catherine
TI Real-world affected upper limb activity in chronic stroke: an examination of potential modifying factors
SO TOPICS IN STROKE REHABILITATION
LA English
DT Article
DE Accelerometry; Arm; Body-worn sensors; Function; Rehabilitation; Stroke; Upper limb
ID research arm test; constraint-induced movement; upper extremity function; physical-activity; interrater reliability; motor impairment; depression; rehabilitation; disability; validity
AB Background: Despite improvement in motor function after intervention, adults with chronic stroke experience disability in everyday activity. Factors other than motor function may influence affected upper limb (UL) activity. Objective: To characterize affected UL activity and examine potential modifying factors of affected UL activity in community-dwelling adults with chronic stroke. Methods: Forty-six adults with chronic stroke wore accelerometers on both ULs for 25 hours and provided information about potential modifying factors [time spent in sedentary activity, cognitive impairment, depressive symptomatology, number of comorbidities, motor dysfunction of the affected UL, age, activities of daily living (ADL) status, and living arrangement]. Accelerometry was used to quantify duration of affected and unaffected UL activity. The ratio of affected-to-unaffected UL activity was also calculated. Associations within and between accelerometry-derived variables and potential modifying factors were examined. Results: Mean hours of affected and unaffected UL activity were 5.0 +/- 2.2 and 7.6 +/- 2.1 hours respectively. The ratio of affected-to-unaffected UL activity was 0.64 +/- 0.19, and hours of affected and unaffected UL activity were strongly correlated (r=0.78). Increased severity of motor dysfunction and dependence in ADLs were associated with decreased affected UL activity. No other factors were associated with affected UL activity. Conclusions: Severity of motor dysfunction and ADL status should be taken into consideration when setting goals for UL activity in people with chronic stroke. Given the strong, positive correlation between affected and unaffected UL activity, encouragement to increase activity of the unaffected UL may increase affected UL activity.
C1 [Bailey, Ryan R.; Birkenmeier, Rebecca L.; Lang, Catherine E.] Washington Univ, Sch Med, Program Phys Therapy, St Louis, MO USA.
   [Birkenmeier, Rebecca L.; Lang, Catherine E.] Washington Univ, Sch Med, Program Occupat Therapy, St Louis, MO USA.
   [Birkenmeier, Rebecca L.; Lang, Catherine E.] Washington Univ, Sch Med, Dept Neurol, St Louis, MO 63110 USA.
RP Lang, CE (通讯作者)，4444 Forest Pk Blvd,Room 1101 Campus Box 8502, St Louis, MO 63108 USA.
EM langc@wustl.edu
FU Washington University Institute of Clinical and Translational Sciences [UL1 TR00048]; National Center for Advancing Translation Sciences of the National Institutes of Health (NIH); NIH [T32 HD7434-18, TL1 TR000449, R01 HD068290]; EUNICE KENNEDY SHRIVER NATIONAL INSTITUTE OF CHILD HEALTH & HUMAN DEVELOPMENT [T32HD007434, R01HD068290] Funding Source: NIH RePORTER; NATIONAL CENTER FOR ADVANCING TRANSLATIONAL SCIENCES [TL1TR000449, KL2TR000048, UL1TR000448] Funding Source: NIH RePORTER; NATIONAL CENTER FOR RESEARCH RESOURCES [UL1RR024992] Funding Source: NIH RePORTER
CR Aadahl M, 2003, MED SCI SPORT EXER, V35, P1196, DOI 10.1249/01.MSS.0000074446.02192.14
   Agrell B, 1989, STROKE, V20, P1190, DOI 10.1161/01.STR.20.9.1190
   Ainsworth B, 2011, MED SCI SPORT EXER, V43, P1575, DOI 10.1249/MSS.0b013e31821ece12
   Andersen L, 2010, SCAND J PUBLIC HEALT, V38, P707, DOI 10.1177/1403494810380099
   Bailey R, 2014, PLOS ONE, V9, P0, DOI 10.1371/journal.pone.0103135
   Bailey R, 2013, J REHABIL RES DEV, V50, P1213, DOI 10.1682/JRRD.2012.12.0222
   Birkenmeier R, 2010, NEUROREHAB NEURAL RE, V24, P620, DOI 10.1177/1545968310361957
   Bonita R, 1997, STROKE, V28, P1898, DOI 10.1161/01.STR.28.10.1898
   Carr D, 2000, NEUROLOGY, V55, P1724, DOI 10.1212/WNL.55.11.1724
   Caspersen C, 2000, MED SCI SPORT EXER, V32, P1601
   Chae J, 1995, AM J PHYS MED REHAB, V74, P218, DOI 10.1097/00002060-199505000-00007
   Cohen G, 1995, APPL COGNITIVE PSYCH, V9, P273, DOI 10.1002/acp.2350090402
   Cohen J, 1988, V2ND, V0, P0
   Dromerick A, 2009, NEUROLOGY, V73, P195, DOI 10.1212/WNL.0b013e3181ab2b27
   Duncan P, 1992, STROKE, V23, P1084, DOI 10.1161/01.STR.23.8.1084
   Edwards D, 2006, NEUROREHAB NEURAL RE, V20, P42, DOI 10.1177/1545968305283038
   Fasoli S, 2003, ARCH PHYS MED REHAB, V84, P477, DOI 10.1053/apmr.2003.50110
   Field A, 2009, DISCOVERING STAT SPS, V3, P0
   Fong K, 2001, BRAIN INJURY, V15, P443, DOI 10.1080/02699050010005940
   Fultz N, 2003, J AGING HEALTH, V15, P465, DOI 10.1177/0898264303253502
   Harris J, 2006, NEUROREHAB NEURAL RE, V20, P380, DOI 10.1177/1545968305284528
   Hsieh C, 1998, AGE AGEING, V27, P107, DOI 10.1093/ageing/27.2.107
   Joung I, 1994, INT J EPIDEMIOL, V23, P91, DOI 10.1093/ije/23.1.91
   Karatepe A, 2008, J REHABIL MED, V40, P831, DOI 10.2340/16501977-0269
   Katzman R, 1983, AM J PSYCHIAT, V140, P734
   Kelly-hayes M, 2003, J STROKE CEREBROVASC DIS, V12, P119, DOI 10.1016/S1052-3057(03)00042-9
   Lang CE, 2007, J NEUROL PHYS THER, V31, P56
   Lang C, 2013, J HAND THER, V26, P104, DOI 10.1016/j.jht.2012.06.005
   Lewinsohn P, 1997, PSYCHOL AGING, V12, P277, DOI 10.1037/0882-7974.12.2.277
   Martinez-gonzalez M, 1999, INT J OBESITY, V23, P1192, DOI 10.1038/sj.ijo.0801049
   Mercier L, 2001, STROKE, V32, P2602, DOI 10.1161/hs1101.098154
   Michielsen M, 2012, ARCH PHYS MED REHAB, V93, P1975, DOI 10.1016/j.apmr.2012.03.016
   Nijland R, 2010, STROKE, V41, P745, DOI 10.1161/STROKEAHA.109.572065
   Penninx B, 1999, AM J PUBLIC HEALTH, V89, P1346, DOI 10.2105/AJPH.89.9.1346
   Radloff LS, 1977, APPLIED PSYCHOLOGICAL MEASUREMENT, V1, P385, DOI 10.1177/014662167700100306
   Rand D, 2009, STROKE, V40, P163, DOI 10.1161/STROKEAHA.108.523621
   Schwarz N, 2001, AM J EVAL, V22, P127, DOI 10.1177/109821400102200202
   Shinar D, 1986, STROKE, V17, P241, DOI 10.1161/01.STR.17.2.241
   Tatemichi T, 1994, J NEUROL NEUROSUR PS, V57, P202, DOI 10.1136/jnnp.57.2.202
   Uswatte G, 2005, ARCH PHYS MED REHAB, V86, P1498, DOI 10.1016/j.apmr.2005.01.010
   Uswatte G, 2000, STROKE, V31, P662, DOI 10.1161/01.STR.31.3.662
   Van DLJ, 2001, J REHABIL MED, V33, P110
   Van DLJ, 2001, ARCH PHYS MED REHAB, V82, P14, DOI 10.1053/apmr.2001.18668
   Van DPS, 2011, ARCH PHYS MED REHAB, V92, P1437, DOI 10.1016/j.apmr.2011.02.021
   Wade D, 1987, J NEUROL NEUROSUR PS, V50, P177, DOI 10.1136/jnnp.50.2.177
   Waller S, 2008, NEUROREHABILITATION, V23, P29
   Waller S, 2005, CLIN REHABIL, V19, P544, DOI 10.1191/0269215505cr829oa
   Whyte E, 2002, BIOL PSYCHIAT, V52, P253, DOI 10.1016/S0006-3223(02)01424-5
   Wolf S, 2006, JAMA-J AM MED ASSOC, V296, P2095, DOI 10.1001/jama.296.17.2095
   Yaffe K, 2001, ARCH INTERN MED, V161, P1703, DOI 10.1001/archinte.161.14.1703
   Yozbatiran N, 2008, NEUROREHAB NEURAL RE, V22, P78, DOI 10.1177/1545968307305353
NR 52
TC 27
Z9 27
U1 1
U2 16
PU TAYLOR & FRANCIS LTD
PI ABINGDON
PA 2-4 PARK SQUARE, MILTON PARK, ABINGDON OR14 4RN, OXON, ENGLAND
SN 1074-9357
EI 
J9 TOP STROKE REHABIL
PD FEB 15
PY 2015
VL 22
IS 1
BP 26
EP 33
DI 10.1179/1074935714Z.0000000040
PG 8
WC Rehabilitation
SC Rehabilitation
GA CI8IH
UT WOS:000355015400008
PM 25776118
ER

PT J
AU Lampe, Renee
   Thienel, Anna
   Mitternacht, Juergen
   Blumenstein, Tobias
   Turova, Varvara
   Alves-pinto, Ana
AF Lampe, Renee
   Thienel, Anna
   Mitternacht, Juergen
   Blumenstein, Tobias
   Turova, Varvara
   Alves-pinto, Ana
TI Piano training in youths with hand motor impairments after damage to the developing brain
SO NEUROPSYCHIATRIC DISEASE AND TREATMENT
LA English
DT Article
DE manual skill; cerebral palsy; neurodevelopmental disorder; music; rehabilitation
ID cerebral-palsy; classification-system; music; pianist; reorganization; plasticity; recovery; accuracy; children; network
AB Damage to the developing brain may lead to impairment of the hand motor function and negatively impact on patients' quality of life. Development of manual dexterity and finger and hand motor function may be promoted by learning to play the piano. The latter brings together music with the intensive training of hand coordination and fine finger mobility. We investigated if learning to play the piano helped to improve hand motor skills in 18 youths with hand motor disorders resulting from damage during early brain development. Participants trained 35-40 minutes twice a week for 18 months with a professional piano teacher. With the use of a Musical Instrument Digital Interface piano, the uniformity of finger strokes could be objectively assessed from the timing of keystrokes. The analysis showed a significant improvement in the uniformity of keystrokes during the training. Furthermore, the youths showed strong motivation and engagement during the study. This is nevertheless an open study, and further studies remain needed to exclude effects of growth and concomitant therapies on the improvements observed and clarify which patients will more likely benefit from learning to play the piano.
C1 [Lampe, Renee; Mitternacht, Juergen; Blumenstein, Tobias; Turova, Varvara; Alves-Pinto, Ana] Tech Univ Munich, Res Unit Paediat Neuroorthopaed & Cerebral Palsy, Dept Orthopaed, Klinikum Rechts Isar, D-81675 Munich, Germany.
   [Thienel, Anna] Univ Munich, Dept Sonderpadagogik, Munich, Germany.
RP Lampe, R (通讯作者)，Tech Univ Munich, Cerebralparesen & Kinderneuroorthopadie, Forschseinheit Buhl Stromaier Stiftung, Orthopaed Dept,Klinikum Rechts Isar, Ismaninger Str 22, D-81675 Munich, Germany.
EM renee.lampe@tum.de
FU Buhl-Strohmaier Foundation
CR Aisen M, 2011, LANCET NEUROL, V10, P844, DOI 10.1016/S1474-4422(11)70176-4
   Altenmuller E, 2009, ANN NY ACAD SCI, V1169, P395, DOI 10.1111/j.1749-6632.2009.04580.x
   Alves-pinto A, 2015, EUR J PAEDIATR NEURO, V19, P15, DOI 10.1016/j.ejpn.2014.09.002
   Bangert M, 2006, NEUROIMAGE, V30, P917, DOI 10.1016/j.neuroimage.2005.10.044
   Baumann S, 2007, BRAIN RES, V1161, P65, DOI 10.1016/j.brainres.2007.05.045
   Bengtsson S, 2005, NAT NEUROSCI, V8, P1148, DOI 10.1038/nn1516
   Chong H, 2013, J EXERC REHABIL, V9, P420, DOI 10.12965/jer.130050
   Debert C, 2012, J NEUROL PHYS THER, V36, P58, DOI 10.1097/NPT.0b013e318254bd4f
   Eliasson A, 2006, DEV MED CHILD NEUROL, V48, P549, DOI 10.1017/S0012162206001162
   Faul F, 2007, BEHAV RES METHODS, V39, P175, DOI 10.3758/BF03193146
   Field A, 2009, DISCOVERING STAT SPS, V3, P0
   Goebl W, 2008, EXP BRAIN RES, V186, P471, DOI 10.1007/s00221-007-1252-1
   Gordon A, 2013, DEV MED CHILD NEUROL, V55, P32, DOI 10.1111/dmcn.12304
   Grau-sanchez J, 2013, FRONT HUM NEUROSCI, V7, P0, DOI 10.3389/fnhum.2013.00494
   Herholz S, 2012, NEURON, V76, P486, DOI 10.1016/j.neuron.2012.10.011
   Lahav A, 2007, J NEUROSCI, V27, P308, DOI 10.1523/JNEUROSCI.4822-06.2007
   Lawrence D, 1967, BRAIN, V91, P1
   Mathiowetz V, 1986, AM J OCCUP THER, V40, P705, DOI 10.5014/ajot.40.10.705
   Mathiowetz V, 1985, CAN J OCCUP THER, V52, P241, DOI 10.1177/000841748505200505
   Minetti A, 2007, J BIOMECH, V40, P3738, DOI 10.1016/j.jbiomech.2007.06.015
   Odding E, 2006, DISABIL REHABIL, V28, P183, DOI 10.1080/09638280500158422
   Petermann F, 2008, KINDH ENTWICKL, V17, P71, DOI 10.1026/0942-5403.17.2.71
   Rosenbaum P, 2007, DEV MED CHILD NEUROL, V49, P8, DOI 10.1111/j.1469-8749.2007.tb12610.x
   Rosenbaum P, 2008, DEV MED CHILD NEUROL, V50, P249, DOI 10.1111/j.1469-8749.2008.02045.x
   Schneider S, 2007, J NEUROL, V254, P1339, DOI 10.1007/s00415-006-0523-2
   Schneider S, 2010, MUSIC PERCEPT, V27, P271, DOI 10.1525/MP.2010.27.4.271
   Staudt M, 2004, ANN NEUROL, V56, P854, DOI 10.1002/ana.20297
   Stotz S, 2000, TREATMENT CEREBRAL P, V0, P0
   Villeneuve M, 2013, STROKE RES TREAT, V2013, P0, DOI 10.1155/2013/159105
   Zatorre R, 2007, NAT REV NEUROSCI, V8, P547, DOI 10.1038/nrn2152
NR 30
TC 13
Z9 14
U1 2
U2 17
PU DOVE MEDICAL PRESS LTD
PI ALBANY
PA PO BOX 300-008, ALBANY, AUCKLAND 0752, NEW ZEALAND
SN 
EI 
J9 NEUROPSYCH DIS TREAT
PD JUN 15
PY 2015
VL 11
IS 
BP 1929
EP 1938
DI 10.2147/NDT.S84090
PG 10
WC Clinical Neurology; Psychiatry
SC Neurosciences & Neurology; Psychiatry
GA CO0XG
UT WOS:000358876400001
PM 26345312
ER

PT J
AU Reid, LB
   Rose, SE
   Boyd, RN
AF Reid, Lee
   Rose, Stephen
   Boyd, Roslyn
TI Rehabilitation and neuroplasticity in children with unilateral cerebral palsy
SO NATURE REVIEWS NEUROLOGY
LA English
DT Review
ID induced movement therapy; transcranial magnetic stimulation; randomized controlled-trial; paired-associative stimulation; upper-limb rehabilitation; motor cortex plasticity; robot-assisted therapy; congenital hemiparesis; stroke patient; occupational performance
AB Cerebral palsy is a childhood-onset, lifelong neurological disorder that primarily impairs motor function. Unilateral cerebral palsy (UCP), which impairs use of one hand and perturbs bimanual co-ordination, is the most common form of the condition. The main contemporary upper limb rehabilitation strategies for UCP are constraint-induced movement therapy and bimanual intensive therapy. In this Review, we outline the factors that are crucial to the success of motor rehabilitation in children with UCP, including the dose of training, the relevance of training to daily life, the suitability of training to the age and goals of the child, and the ability of the child to maintain close attention to the tasks. Emerging evidence suggests that the first 2 years of life are a critical period during which interventions for UCP could be more effective than in later life. Abnormal brain organization in UCP, and the effects of development on rehabilitation, must also be understood to develop new effective interventions. Therefore, we also consider neuroimaging methods that can provide insight into the neurobiology of UCP and how the condition responds to existing therapies. We discuss how these methods could shape future rehabilitative strategies based on the neurobiology of UCP and the therapy-induced changes seen in the brain.
C1 [Reid, Lee B.; Rose, Stephen E.] Brisbane & Womens Hosp, Australian E Hlth Res Ctr, Herston, Qld 4029, Australia.
   [Boyd, Roslyn N.] Univ Queensland, Childrens Hlth Res Ctr, Queensland Cerebral Palsy & Rehabil Res Ctr, Sch Med,Lady Cilento Childrens Hosp, South Brisbane, Qld 4101, Australia.
RP Boyd, RN (通讯作者)，Univ Queensland, Childrens Hlth Res Ctr, Queensland Cerebral Palsy & Rehabil Res Ctr, Sch Med,Lady Cilento Childrens Hosp, Level 6, South Brisbane, Qld 4101, Australia.
EM r.boyd@uq.edu.au
CR Andersen S, 2003, NEUROSCI BIOBEHAV R, V27, P3, DOI 10.1016/S0149-7634(03)00005-8
   Australian CPRG, 2013, CP REGISTER, V0, P0
   Bax M, 2006, JAMA-J AM MED ASSOC, V296, P1602, DOI 10.1001/jama.296.13.1602
   Boyd R, 2010, BMC NEUROL, V10, P0, DOI 10.1186/1471-2377-10-4
   Boyd R, 2013, BMJ OPEN, V3, P0, DOI 10.1136/bmjopen-2013-002853
   Boyd R, 2013, BMC NEUROL, V13, P0, DOI 10.1186/1471-2377-13-68
   Boyd R, 2013, BMC NEUROL, V13, P0, DOI 10.1186/1471-2377-13-57
   Burzi V, 2015, DEV MED CHILD NEUROL, V57, P26, DOI 10.1111/dmcn.12693
   Carp J, 2012, NEUROIMAGE, V63, P289, DOI 10.1016/j.neuroimage.2012.07.004
   Charles J, 2006, DEV MED CHILD NEUROL, V48, P635, DOI 10.1017/S0012162206001356
   Cioni G, 2010, SPASTIC FORMS OF CEREBRAL PALSY: A GUIDE TO THE ASSESSMENT OF ADAPTIVE FUNCTIONS, V0, PP331, DOI 10.1007/978-88-470-1478-7_16
   Grecco L, 2014, RES DEV DISABIL, V35, P2840, DOI 10.1016/j.ridd.2014.07.030
   Cope S, 2010, DEV NEUROREHABIL, V13, P19, DOI 10.3109/17518420903236247
   Damji O, 2012, STROKE, V43, P0
   Draganski B, 2004, NATURE, V427, P311, DOI 10.1038/427311a
   Eliasson A, 2014, BMC PEDIATR, V14, P0, DOI 10.1186/1471-2431-14-141
   Ertelt D, 2007, NEUROIMAGE, V36, P0, DOI 10.1016/j.neuroimage.2007.03.043
   Eyre J, 2007, NEUROSCI BIOBEHAV R, V31, P1136, DOI 10.1016/j.neubiorev.2007.05.011
   Eyre J, 2001, NEUROLOGY, V57, P1543, DOI 10.1212/WNL.57.9.1543
   Farmer S, 1991, NEUROLOGY, V41, P1505, DOI 10.1212/WNL.41.9.1505
   Fasoli S, 2008, AM J PHYS MED REHAB, V87, P929, DOI 10.1097/PHM.0b013e31818a6aa4
   Fluet G, 2010, DEV NEUROREHABIL, V13, P335, DOI 10.3109/17518423.2010.501362
   Fregni F, 2005, NEUROREPORT, V16, P1551, DOI 10.1097/01.wnr.0000177010.44602.5e
   Friel K, 2012, J NEUROSCI, V32, P9265, DOI 10.1523/JNEUROSCI.1198-12.2012
   Frye R, 2008, J CHILD NEUROL, V23, P79, DOI 10.1177/0883073807307972
   Gauthier L, 2008, STROKE, V39, P1520, DOI 10.1161/STROKEAHA.107.502229
   Gilbert D, 2004, CLIN NEUROPHYSIOL, V115, P1730, DOI 10.1016/j.clinph.2003.10.037
   Gilliaux M, 2015, NEUROREHAB NEURAL RE, V29, P183, DOI 10.1177/1545968314541172
   Gillick B, 2014, DEV MED CHILD NEUROL, V56, P44, DOI 10.1111/dmcn.12243
   Golomb M, 2010, ARCH PHYS MED REHAB, V91, P1, DOI 10.1016/j.apmr.2009.08.153
   Gordon A, 2007, DEV MED CHILD NEUROL, V49, P830, DOI 10.1111/j.1469-8749.2007.00830.x
   Gordon A, 2011, DEV MED CHILD NEUROL, V53, P56, DOI 10.1111/j.1469-8749.2011.04066.x
   Guzzetta A, 2007, CLIN NEUROPHYSIOL, V118, P1110, DOI 10.1016/j.clinph.2007.02.014
   Guzzetta A, 2013, BMJ OPEN, V3, P0, DOI 10.1136/bmjopen-2012-002512
   Hadjipanayis A, 1997, DEV MED CHILD NEUROL, V39, P659
   Hamalainen M, 1993, REV MOD PHYS, V65, P413, DOI 10.1103/RevModPhys.65.413
   Heller R, 2006, NEUROIMAGE, V33, P599, DOI 10.1016/j.neuroimage.2006.04.233
   Holmefur M, 2013, NEUROREHAB NEURAL RE, V27, P72, DOI 10.1177/1545968312446950
   Hoon A, 2009, DEV MED CHILD NEUROL, V51, P697, DOI 10.1111/j.1469-8749.2009.03306.x
   James S, 2015, DEV MED CHILD NEUROL, V57, P530, DOI 10.1111/dmcn.12705
   Jones D, 2008, CORTEX, V44, P936, DOI 10.1016/j.cortex.2008.05.002
   Juenger H, 2007, NEUROPEDIATRICS, V38, P130, DOI 10.1055/s-2007-985904
   Juenger H, 2013, DEV MED CHILD NEUROL, V55, P941, DOI 10.1111/dmcn.12209
   Kleim J, 2008, J SPEECH LANG HEAR R, V51, P0, DOI 10.1044/1092-4388(2008/018)
   Kobayashi M, 2003, LANCET NEUROL, V2, P145, DOI 10.1016/S1474-4422(03)00321-1
   Krageloh-mann I, 2007, DEV MED CHILD NEUROL, V49, P144
   Kurz M, 2014, DEV MED CHILD NEUROL, V56, P1072, DOI 10.1111/dmcn.12513
   Ladenheim B, 2013, NEUROREHABILITATION, V33, P25, DOI 10.3233/NRE-130924
   Lerch J, 2011, NEUROIMAGE, V54, P2086, DOI 10.1016/j.neuroimage.2010.09.086
   Liepert J, 1998, NEUROSCI LETT, V250, P5, DOI 10.1016/S0304-3940(98)00386-3
   Lindenberg R, 2010, NEUROLOGY, V75, P2176, DOI 10.1212/WNL.0b013e318202013a
   Marquez J, 2015, INT J STROKE, V10, P306, DOI 10.1111/ijs.12169
   Martin J, 2004, J NEUROSCI, V24, P2122, DOI 10.1523/JNEUROSCI.4616-03.2004
   Merzenich M, 2014, FRONT HUM NEUROSCI, V8, P0, DOI 10.3389/fnhum.2014.00385
   Meunier S, 2012, EUR J NEUROSCI, V35, P975, DOI 10.1111/j.1460-9568.2012.08034.x
   Miller L, 2014, DEV MED CHILD NEUROL, V56, P976, DOI 10.1111/dmcn.12471
   Miller L, 2014, DEV MED CHILD NEUROL, V56, P267, DOI 10.1111/dmcn.12356
   Mitchell L, 2012, DEV MED CHILD NEUROL, V54, P667, DOI 10.1111/j.1469-8749.2011.04199.x
   Murase N, 2004, ANN NEUROL, V55, P400, DOI 10.1002/ana.10848
   Nagae L, 2007, AM J NEURORADIOL, V28, P1213, DOI 10.3174/ajnr.A0534
   Nair D, 2011, RESTOR NEUROL NEUROS, V29, P411, DOI 10.3233/RNN-2011-0612
   Novak I, 2012, PEDIATRICS, V130, P0, DOI 10.1542/peds.2012-0924
   Nystrom P, 2011, DEVELOPMENTAL SCI, V14, P327, DOI 10.1111/j.1467-7687.2010.00979.x
   Nystrom P, 2008, SOC NEUROSCI-UK, V3, P334, DOI 10.1080/17470910701563665
   Pannek K, 2014, NEUROIMAGE-CLIN, V5, P84, DOI 10.1016/j.nicl.2014.05.018
   Papadelis C, 2014, FRONT HUM NEUROSCI, V8, P0, DOI 10.3389/fnhum.2014.00725
   Parkinson K, 2010, ACTA PAEDIATR, V99, P446, DOI 10.1111/j.1651-2227.2009.01626.x
   Qiu Q, 2009, J NEUROENG REHABIL, V6, P0, DOI 10.1186/1743-0003-6-40
   Raffelt D, 2012, NEUROIMAGE, V59, P3976, DOI 10.1016/j.neuroimage.2011.10.045
   Rose S, 2011, BRAIN CONNECT, V1, P309, DOI 10.1089/brain.2011.0034
   Rosenbaum P, 2007, DEV MED CHILD NEUROL, V49, P8, DOI 10.1111/j.1469-8749.2007.tb12610.x
   Rossini P, 2007, NEUROLOGY, V68, P484, DOI 10.1212/01.wnl.0000250268.13789.b2
   Rossini P, 1994, ELECTROEN CLIN NEURO, V91, P79, DOI 10.1016/0013-4694(94)90029-9
   Sakkalis V, 2011, COMPUT BIOL MED, V41, P1110, DOI 10.1016/j.compbiomed.2011.06.020
   Sakzewski L, 2015, DEV MED CHILD NEUROL, V57, P539, DOI 10.1111/dmcn.12702
   Sakzewski L, 2014, PHYS OCCUP THER PEDI, V34, P368, DOI 10.3109/01942638.2013.861890
   Sakzewski L, 2014, PEDIATRICS, V133, P0, DOI 10.1542/peds.2013-0675
   Sakzewski L, 2011, NEUROREHAB NEURAL RE, V25, P664, DOI 10.1177/1545968311400093
   Sakzewski L, 2011, DEV MED CHILD NEUROL, V53, P313, DOI 10.1111/j.1469-8749.2010.03859.x
   Scheck S, 2014, DEV MED CHILD NEUROL, V56, P968, DOI 10.1111/dmcn.12461
   Scholz J, 2009, NAT NEUROSCI, V12, P1370, DOI 10.1038/nn.2412
   Sharon D, 2007, NEUROIMAGE, V36, P1225, DOI 10.1016/j.neuroimage.2007.03.066
   Sohn Y, 2001, NEUROLOGY, V57, P858, DOI 10.1212/WNL.57.5.858
   Southgate V, 2010, PSYCHOL SCI, V21, P355, DOI 10.1177/0956797610362058
   Southgate V, 2009, BIOL LETTERS, V5, P769, DOI 10.1098/rsbl.2009.0474
   Staudt M, 2006, NEUROLOGY, V67, P522, DOI 10.1212/01.wnl.0000227937.49151.fd
   Staudt M, 2004, ANN NEUROL, V56, P854, DOI 10.1002/ana.20297
   Staudt M, 2002, BRAIN, V125, P2222, DOI 10.1093/brain/awf227
   Stefan K, 2000, BRAIN, V123, P572, DOI 10.1093/brain/123.3.572
   Sterling C, 2013, PEDIATRICS, V131, P0, DOI 10.1542/peds.2012-2051
   Sutcliffe T, 2009, J CHILD NEUROL, V24, P1230, DOI 10.1177/0883073809341268
   Taub E, 2004, AM PSYCHOL, V59, P692, DOI 10.1037/0003-066X.59.8.692
   Taub E, 2004, PEDIATRICS, V113, P305, DOI 10.1542/peds.113.2.305
   Thirion B, 2007, NEUROIMAGE, V35, P105, DOI 10.1016/j.neuroimage.2006.11.054
   Towsley K, 2011, EUR J PAEDIATR NEURO, V15, P29, DOI 10.1016/j.ejpn.2010.07.005
   Tsao H, 2014, RES DEV DISABIL, V35, P250, DOI 10.1016/j.ridd.2013.11.001
   Volpe B, 2000, NEUROLOGY, V54, P1938, DOI 10.1212/WNL.54.10.1938
   Walther M, 2009, PEDIATR NEUROL, V41, P171, DOI 10.1016/j.pediatrneurol.2009.04.006
   Westerga J, 1993, EARLY HUM DEV, V34, P89, DOI 10.1016/0378-3782(93)90044-U
   Wilde E, 2012, INT J DEV NEUROSCI, V30, P267, DOI 10.1016/j.ijdevneu.2012.01.003
   Woo C, 2014, NEUROIMAGE, V91, P412, DOI 10.1016/j.neuroimage.2013.12.058
   Yang J, 2013, SEMIN PEDIATR NEUROL, V20, P106, DOI 10.1016/j.spen.2013.06.011
   Zatorre R, 2012, NAT NEUROSCI, V15, P528, DOI 10.1038/nn.3045
   Zimerman M, 2012, STROKE, V43, P2185, DOI 10.1161/STROKEAHA.111.645382
NR 104
TC 76
Z9 77
U1 1
U2 73
PU NATURE PUBLISHING GROUP
PI NEW YORK
PA 75 VARICK ST, 9TH FLR, NEW YORK, NY 10013-1917 USA
SN 1759-4758
EI 
J9 NAT REV NEUROL
PD JUL 15
PY 2015
VL 11
IS 7
BP 390
EP 400
DI 10.1038/nrneurol.2015.97
PG 11
WC Clinical Neurology
SC Neurosciences & Neurology
GA CM2CG
UT WOS:000357486700007
PM 26077839
ER

PT J
AU Yagi, Hideki
   Ohkawara, Bisei
   Nakashima, Hiroaki
   Ito, Kenyu
   Tsushima, Mikito
   Ishii, Hisao
   Noto, Kimitoshi
   Ohta, Kyotaro
   Masuda, Akio
   Imagama, Shiro
   Ishiguro, Naoki
   Ohno, Kinji
AF Yagi, Hideki
   Ohkawara, Bisei
   Nakashima, Hiroaki
   Ito, Kenyu
   Tsushima, Mikito
   Ishii, Hisao
   Noto, Kimitoshi
   Ohta, Kyotaro
   Masuda, Akio
   Imagama, Shiro
   Ishiguro, Naoki
   Ohno, Kinji
TI Zonisamide Enhances Neurite Elongation of Primary Motor Neurons and Facilitates Peripheral Nerve Regeneration In Vitro and in a Mouse Model
SO PLOS ONE
LA English
DT Article
ID focal cerebral-ischemia; promote axon regeneration; spinal-cord-injury; n-terminal kinase; neurotrophic factor; functional recovery; blood-brain; calcium-channel; existing drug; growth-factor
AB No clinically applicable drug is currently available to enhance neurite elongation after nerve injury. To identify a clinically applicable drug, we screened pre-approved drugs for neurite elongation in the motor neuron-like NSC34 cells. We found that zonisamide, an anti-epileptic and anti-Parkinson's disease drug, promoted neurite elongation in cultured primary motor neurons and NSC34 cells in a concentration-dependent manner. The neurite-scratch assay revealed that zonisamide enhanced neurite regeneration. Zonisamide was also protective against oxidative stress-induced cell death of primary motor neurons. Zonisamide induced mRNA expression of nerve growth factors (BDNF, NGF, and neurotrophin-4/5), and their receptors (tropomyosin receptor kinase A and B). In a mouse model of sciatic nerve autograft, intragastric administration of zonisamide for 1 week increased the size of axons distal to the transected site 3.9-fold. Zonisamide also improved the sciatic function index, a marker for motor function of hindlimbs after sciatic nerve autograft, from 6 weeks after surgery. At 8 weeks after surgery, zonisamide was protective against denervation-induced muscle degeneration in tibialis anterior, and increased gene expression of Chrne, Colq, and Rapsn, which are specifically expressed at the neuromuscular junction. We propose that zonisamide is a potential therapeutic agent for peripheral nerve injuries as well as for neuropathies due to other etiologies.
C1 [Yagi, Hideki; Ohkawara, Bisei; Nakashima, Hiroaki; Ito, Kenyu; Tsushima, Mikito; Ishii, Hisao; Noto, Kimitoshi; Ohta, Kyotaro; Masuda, Akio; Ohno, Kinji] Nagoya Univ, Grad Sch Med, Ctr Neurol Dis & Canc, Div Neurogenet, Nagoya, Aichi 4648601, Japan.
   [Yagi, Hideki; Nakashima, Hiroaki; Ito, Kenyu; Tsushima, Mikito; Ohta, Kyotaro; Imagama, Shiro; Ishiguro, Naoki] Nagoya Univ, Grad Sch Med, Dept Orthoped Surg, Nagoya, Aichi 4648601, Japan.
   [Ishii, Hisao; Noto, Kimitoshi] Nagoya Univ, Grad Sch Med, Dept Hand Surg, Nagoya, Aichi 4648601, Japan.
RP Ohno, K (通讯作者)，Nagoya Univ, Grad Sch Med, Ctr Neurol Dis & Canc, Div Neurogenet, Nagoya, Aichi 4648601, Japan.
EM ohnok@med.nagoya-u.ac.jp
FU MEXT; MHLW; AMED of Japan
CR Alessandrini A, 1999, P NATL ACAD SCI USA, V96, P12866, DOI 10.1073/pnas.96.22.12866
   Asanuma M, 2010, ANN NEUROL, V67, P239, DOI 10.1002/ana.21885
   Ashburn T, 2004, NAT REV DRUG DISCOV, V3, P673, DOI 10.1038/nrd1468
   Bain J, 1989, PLAST RECONSTR SURG, V83, P129, DOI 10.1097/00006534-198901000-00024
   Barnat M, 2010, J NEUROSCI, V30, P7804, DOI 10.1523/JNEUROSCI.0372-10.2010
   Barnes D, 1988, REGUL TOXICOL PHARM, V8, P471, DOI 10.1016/0273-2300(88)90047-5
   Boyd J, 2002, EUR J NEUROSCI, V15, P613, DOI 10.1046/j.1460-9568.2002.01891.x
   Brandenberger R, 1996, J CELL BIOL, V135, P1583, DOI 10.1083/jcb.135.6.1583
   Brockhausen J, 2008, DEV NEUROBIOL, V68, P1153, DOI 10.1002/dneu.20654
   Cashman N, 1992, DEV DYNAM, V194, P209, DOI 10.1002/aja.1001940306
   Choudhury M, 2012, EUR J PHARMACOL, V689, P72, DOI 10.1016/j.ejphar.2012.05.012
   Coumans J, 2001, J NEUROSCI, V21, P9334, DOI 10.1523/JNEUROSCI.21-23-09334.2001
   Cui S, 2003, BRAIN RES, V975, P229, DOI 10.1016/S0006-8993(03)02699-4
   Dergham P, 2002, J NEUROSCI, V22, P6570
   Dourson M, 1996, REGUL TOXICOL PHARM, V24, P108, DOI 10.1006/rtph.1996.0116
   English A, 2013, P NATL ACAD SCI USA, V110, P16217, DOI 10.1073/pnas.1303646110
   Foronda N, 2007, REGUL TOXICOL PHARM, V47, P29, DOI 10.1016/j.yrtph.2006.08.005
   Fu Q, 2007, J NEUROSCI, V27, P4154, DOI 10.1523/JNEUROSCI.4353-06.2007
   Guise S, 2001, J NEUROSCI RES, V63, P257, DOI 10.1002/1097-4547(20010201)63:3<257::AID-JNR1019>3.0.CO;2-T
   Guo Y, 2011, HISTOPATHOLOGY, V59, P763, DOI 10.1111/j.1365-2559.2011.03993.x
   Hirayama T, 2011, J NEUROLOGY RES, V1, P139, DOI 10.4021/JNR59W
   Jones G, 1996, P NATL ACAD SCI USA, V93, P5985, DOI 10.1073/pnas.93.12.5985
   Jungnickel J, 2006, J NEUROBIOL, V66, P940, DOI 10.1002/neu.20265
   Kawajiri S, 2010, NEUROSCI LETT, V481, P88, DOI 10.1016/j.neulet.2010.06.058
   Kito M, 1996, SEIZURE, V5, P115
   Komatsu M, 2000, EPILEPSIA, V41, P1091, DOI 10.1111/j.1528-1157.2000.tb00312.x
   Kurimoto S, 2016, J TISSUE ENG REGEN M, V10, P0, DOI 10.1002/term.1844
   Marthiens W, 2005, MOL CELL NEUROSCI, V28, P715, DOI 10.1016/j.mcn.2004.12.001
   Mimaki T, 1990, MED J OSAKA UNIV, V39, P13
   Minato H, 1997, EPILEPSIA, V38, P975, DOI 10.1111/j.1528-1157.1997.tb01479.x
   Murata M, 2004, CURR PHARM DESIGN, V10, P687, DOI 10.2174/1381612043453180
   Nakamura M, 2013, CELL RES, V23, P70, DOI 10.1038/cr.2012.171
   Namiki J, 2000, J NEUROTRAUM, V17, P1219, DOI 10.1089/neu.2000.17.1219
   Namura S, 2001, P NATL ACAD SCI USA, V98, P11569, DOI 10.1073/pnas.181213498
   Oliva A, 2006, J NEUROSCI, V26, P9462, DOI 10.1523/JNEUROSCI.2625-06.2006
   Padhy B, 2011, J POSTGRAD MED, V57, P153, DOI 10.4103/0022-3859.81870
   Pardridge W, 1994, PHARMACEUT RES, V11, P738, DOI 10.1023/A:1018940732550
   Poduslo J, 1994, MOL BRAIN RES, V23, P157, DOI 10.1016/0169-328X(94)90222-4
   Poduslo J, 1996, MOL BRAIN RES, V36, P280, DOI 10.1016/0169-328X(95)00250-V
   Powell S, 1997, INT J BIOCHEM CELL B, V29, P401, DOI 10.1016/S1357-2725(96)00110-0
   Ramon-cueto A, 2000, NEURON, V25, P425, DOI 10.1016/S0896-6273(00)80905-8
   Satoh T, 2000, NEUROSCI LETT, V288, P163, DOI 10.1016/S0304-3940(00)01229-5
   Schauf C, 1987, BRAIN RES, V413, P185, DOI 10.1016/0006-8993(87)90168-5
   Spejo A, 2013, NEUROSCIENCE, V250, P715, DOI 10.1016/j.neuroscience.2013.07.043
   Suzuki S, 1992, EPILEPSY RES, V12, P21, DOI 10.1016/0920-1211(92)90087-A
   Terenghi G, 1999, J ANAT, V194, P1, DOI 10.1046/j.1469-7580.1999.19410001.x
   Tomaselli K, 1988, J NEUROSCI RES, V21, P275, DOI 10.1002/jnr.490210220
   Trinkaus M, 2008, J NEUROCHEM, V105, P2535, DOI 10.1111/j.1471-4159.2008.05328.x
   Tsuda Y, 2011, BMC NEUROSCI, V12, P0, DOI 10.1186/1471-2202-12-12
   Uemura T, 2012, BIOCHEM BIOPH RES CO, V419, P130, DOI 10.1016/j.bbrc.2012.01.154
   Wang Z, 2011, INT J DEV NEUROSCI, V29, P415, DOI 10.1016/j.ijdevneu.2011.03.001
   Witheford M, 2013, GLIA, V61, P1873, DOI 10.1002/glia.22564
   Wright K, 2014, SPINE J, V14, P1722, DOI 10.1016/j.spinee.2014.01.021
   Yamamura S, 2009, NEUROPHARMACOLOGY, V57, P322, DOI 10.1016/j.neuropharm.2009.05.005
   Yoshida S, 2005, EPILEPSY RES, V67, P153, DOI 10.1016/j.eplepsyres.2005.10.001
NR 55
TC 27
Z9 28
U1 0
U2 16
PU PUBLIC LIBRARY SCIENCE
PI SAN FRANCISCO
PA 1160 BATTERY STREET, STE 100, SAN FRANCISCO, CA 94111 USA
SN 1932-6203
EI 
J9 PLOS ONE
PD NOV 16
PY 2015
VL 10
IS 11
BP 
EP 
DI 10.1371/journal.pone.0142786
PG 16
WC Multidisciplinary Sciences
SC Science & Technology - Other Topics
GA CW5XP
UT WOS:000365070700071
PM 26571146
ER

PT J
AU Chang, MC
   Kim, DY
   Park, DH
AF Chang, Min
   Kim, Dae
   Park, Dae
TI Enhancement of Cortical Excitability and Lower Limb Motor Function in Patients With Stroke by Transcranial Direct Current Stimulation
SO BRAIN STIMULATION
LA English
DT Article
DE Transcranial direct current stimulation; Stroke; Cortical excitability; Transcranial magnetic stimulation; Motor function; Lower limb
ID noninvasive brain-stimulation; subacute stroke; dc-stimulation; cortex; performance; plasticity; recovery; rehabilitation; activation; tdc
AB Background: Motor dysfunction in the lower limbs is a common sequela in stroke patients. Objective: We used transcranial magnetic stimulation (TMS) to determine if applying transcranial direct current stimulation (tDCS) to the primary motor cortex helps enhance cortical excitability. Furthermore, we evaluate if combination anodal tDCS and conventional physical therapy improves motor function in the lower limbs. Methods: Twenty-four patients with early-stage stroke were randomly assigned to 2 groups: 1) the tDCS group, in which patients received 10 sessions of anodal tDCS and conventional physical therapy; and 2) the sham group, in which patients received 10 sessions of sham stimulation and conventional physical therapy. One day before and after intervention, the motor-evoked potential (MEP) of the affected tibialis anterior muscle was evaluated and motor function was assessed using the lower limb subscale of the Fugl-Meyer Assessment (FMA-LE), lower limb Motricity Index (MI-LE), Functional Ambulatory Category (FAC), Berg Balance Scale (BBS), and gait analysis. Results: The MEPs in the tDCS group became shorter in latency and higher in amplitude after intervention in comparison with the sham group. Improvements in FMA-LE and MI-LE were greater in the tDCS group, but no significant differences in FAC or BBS scores were found. Also, the changes observed on the gait analyses did not significantly differ between the tDCS and sham groups. Conclusion: Combination anodal tDCS and conservative physical therapy appears to be a beneficial therapeutic modality for improving motor function in the lower limbs in patients with subacute stroke. (C) 2015 Elsevier Inc. All rights reserved.
C1 [Chang, Min Cheol; Kim, Dae Yul; Park, Dae Hwan] Univ Ulsan, Coll Med, Asan Med Ctr, Dept Rehabil Med, Seoul 138736, South Korea.
RP Kim, DY (通讯作者)，Univ Ulsan, Coll Med, Asan Med Ctr, Dept Rehabil Med, 388-1 Pungnap-2 Dong, Seoul 138736, South Korea.
EM dykimsmart@gmail.com
FU Basic Science Research Program through National Research Foundation of Korea (NRF) - Ministry of Education, Science and Technology [2010-0004373]
CR Andrews A, 2000, CLIN REHABIL, V14, P79, DOI 10.1191/026921500673950113
   Blum L, 2008, PHYS THER, V88, P559, DOI 10.2522/ptj.20070205
   Boggio P, 2007, RESTOR NEUROL NEUROS, V25, P123
   Bolognini N, 2009, J NEUROENG REHABIL, V6, P0, DOI 10.1186/1743-0003-6-8
   Butler A, 2013, J HAND THER, V26, P162, DOI 10.1016/j.jht.2012.07.002
   Cunha I, 2002, AM J PHYS MED REHAB, V81, P848, DOI 10.1097/00002060-200211000-00008
   Demeurisse G, 1980, EUR NEUROL, V19, P382, DOI 10.1159/000115178
   Fregni F, 2005, NEUROREPORT, V16, P1551, DOI 10.1097/01.wnr.0000177010.44602.5e
   Fritsch B, 2010, NEURON, V66, P198, DOI 10.1016/j.neuron.2010.03.035
   Fuglmeyer A, 1975, SCAND J REHABIL MED, V7, P13
   Hummel F, 2005, BRAIN, V128, P490, DOI 10.1093/brain/awh369
   Jang S, 2014, J REHABIL MED, V46, P193, DOI 10.2340/16501977-1782
   Jayaram G, 2009, J CLIN NEUROPHYSIOL, V26, P272, DOI 10.1097/WNP.0b013e3181af1d41
   Jeffery D, 2007, EXP BRAIN RES, V182, P281, DOI 10.1007/s00221-007-1093-y
   Johansson B, 2011, ACTA NEUROL SCAND, V123, P147, DOI 10.1111/j.1600-0404.2010.01417.x
   Kim D, 2010, AM J PHYS MED REHAB, V89, P879, DOI 10.1097/PHM.0b013e3181f70aa7
   Kim D, 2009, AM J PHYS MED REHAB, V88, P829, DOI 10.1097/PHM.0b013e3181b811e3
   Kirton A, 2010, CLIN NEUROPHYSIOL, V121, P1922, DOI 10.1016/j.clinph.2010.04.021
   Kwon Y, 2008, NEUROSCI LETT, V435, P56, DOI 10.1016/j.neulet.2008.02.012
   Kwon Y, 2011, NEUROSCI LETT, V492, P105, DOI 10.1016/j.neulet.2011.01.066
   Lauro L, 2014, CORTEX, V58, P99, DOI 10.1016/j.cortex.2014.05.003
   Lefaucheur J, 2008, CLIN NEUROPHYSIOL, V119, P2179, DOI 10.1016/j.clinph.2008.07.007
   Liebetanz D, 2002, BRAIN, V125, P2238, DOI 10.1093/brain/awf238
   Liew S, 2014, FRONT HUM NEUROSCI, V8, P0, DOI 10.3389/fnhum.2014.00378
   Madhavan S, 2011, EXP BRAIN RES, V209, P9, DOI 10.1007/s00221-010-2511-0
   Miyaguchi S, 2013, BRAIN RES, V1529, P83, DOI 10.1016/j.brainres.2013.07.026
   Morita H, 2000, ACTA PHYSIOL SCAND, V170, P65, DOI 10.1046/j.1365-201x.2000.00762.x
   Nitsche M, 2001, NEUROLOGY, V57, P1899, DOI 10.1212/WNL.57.10.1899
   Park E, 2014, NEUROSCI LETT, V567, P24, DOI 10.1016/j.neulet.2014.03.022
   Paulus W, 2003, SUPPL CLIN NEUROPHYS, V56, P249
   Pellicciari M, 2013, NEUROIMAGE, V83, P569, DOI 10.1016/j.neuroimage.2013.06.076
   Rathore S, 2002, STROKE, V33, P2718, DOI 10.1161/01.STR.0000035286.87503.31
   Reis J, 2009, P NATL ACAD SCI USA, V106, P1590, DOI 10.1073/pnas.0805413106
   Reis J, 2008, BRAIN STIMUL, V1, P363, DOI 10.1016/j.brs.2008.08.001
   Sohn M, 2013, ANN REHABIL MED-ARM, V37, P759, DOI 10.5535/arm.2013.37.6.759
   Stefan K, 2000, BRAIN, V123, P572, DOI 10.1093/brain/123.3.572
   Tahtis V, 2014, RESTOR NEUROL NEUROS, V32, P527, DOI 10.3233/RNN-140393
   Ward N, 2006, BRAIN, V129, P809, DOI 10.1093/brain/awl002
   Wassermann E, 2005, TRENDS COGN SCI, V9, P503, DOI 10.1016/j.tics.2005.09.001
NR 39
TC 66
Z9 75
U1 4
U2 32
PU ELSEVIER SCIENCE INC
PI NEW YORK
PA 360 PARK AVE SOUTH, NEW YORK, NY 10010-1710 USA
SN 1935-861X
EI 
J9 BRAIN STIMUL
PD MAY-JUN 15
PY 2015
VL 8
IS 3
BP 561
EP 566
DI 10.1016/j.brs.2015.01.411
PG 6
WC Clinical Neurology; Neurosciences
SC Neurosciences & Neurology
GA CJ8RX
UT WOS:000355772300017
PM 25736569
ER

PT J
AU Yu, Hailong
   Xie, Le
   Lv, Chao
   Shao, Wei
   Wang, Yuan
   Wang, Jinwu
   Yu, Wenwei
AF Yu, Hailong
   Xie, Le
   Lv, Chao
   Shao, Wei
   Wang, Yuan
   Wang, Jinwu
   Yu, Wenwei
TI A SYSTEM FOR UPPER LIMB REHABILITATION AND MOTOR FUNCTION EVALUATION
SO JOURNAL OF MECHANICS IN MEDICINE AND BIOLOGY
LA English
DT Article
DE Upper limb; stroke; rehabilitation; virtual reality
ID conventional therapy; chronic stroke; robot; impairment; recovery; blind
AB In the conventional upper-limb rehabilitation process, patients have to be relying on therapists to do the exercise and assessments. Using robotic rehabilitation devices, patients can practice independently and intensively with their upper paretic limb. In this study, we hypothesized that a multi-DOF passive mechanism coupled with multi-DOF 3D sensory feedback could provide: (1) safe and nature active exercise; (2) various combinations of degrees of freedom (DOF) for the training of different specific joints; (3) the possibility to realize ideal trajectory. In order to test the hypothesis, we designed a seven-DOF passive exoskeleton-based system for the upper extremity, integrated with virtual reality (VR) technology based 3D feedback. An experiment was done on six healthy subjects and three subjects with upper-limb impairment. All subjects did not experience any problems when handling the device during the intervention. Moreover, Fugl-Meyer Score of the upper extremity Assessment (FMA) scale showed that the three patients have increased the score by 19, 23 and 14, respectively. Wolf Motor Function Test (WMFT) scale showed that the three patients have increased their scores by 22, 22 and 14, respectively.
C1 [Yu, Hailong; Xie, Le; Lv, Chao; Shao, Wei; Wang, Yuan] Shanghai Jiao Tong Univ, Natl Digital Mfg Technol Ctr, Shanghai 200030, Peoples R China.
   [Xie, Le] Shanghai Jiao Tong Univ, Inst Rehabil Engn, Shanghai 200030, Peoples R China.
   [Wang, Jinwu] Shanghai Jiao Tong Univ, Shanghai Peoples Hosp 9, Sch Med, Shanghai 200030, Peoples R China.
   [Yu, Wenwei] Chiba Univ, Dept Med Syst Engn, Chiba, Japan.
RP Xie, L (通讯作者)，Shanghai Jiao Tong Univ, Natl Digital Mfg Technol Ctr, Shanghai 200030, Peoples R China.
EM lexie@sjtu.edu.cn
FU national science & technology pillar program of China [2009BAI71B06]; Major program of national natural science foundation project of China [61190124, 61190120]; National nature science foundation of China [60873131]; national high technology research and development program of China [2006AA01Z310, 2009AA01Z313]; Grants-in-Aid for Scientific Research [26282160] Funding Source: KAKEN
CR Arjunan S, 2011, J MECH MED BIOL, V11, P581, DOI 10.1142/S0219519411003867
   Baheux K, 2005, TECHNOL HEALTH CARE, V13, P245
   Butefisch C, 1995, J NEUROL SCI, V130, P59, DOI 10.1016/0022-510X(95)00003-K
   Carey L, 2005, STROKE, V36, P625, DOI 10.1161/01.STR.0000155720.47711.83
   Carignan C, 2009, 2009 IEEE-RSJ INTERNATIONAL CONFERENCE ON INTELLIGENT ROBOTS AND SYSTEMS, V0, PP3697, DOI 10.1109/IROS.2009.5354834
   Colombo R, 2005, IEEE T NEUR SYS REH, V13, P311, DOI 10.1109/TNSRE.2005.848352
   Davis J, 2006, TOP STROKE REHABIL, V13, P1, DOI 10.1310/D91V-2NEY-6FL5-26Y2
   Housman S, 2009, NEUROREHAB NEURAL RE, V23, P505, DOI 10.1177/1545968308331148
   Jack D, 2001, IEEE T NEUR SYS REH, V9, P308, DOI 10.1109/7333.948460
   Kiguchi K, 2008, ROBOT AUTON SYST, V56, P678, DOI 10.1016/j.robot.2007.11.007
   Klein J, 2010, IEEE T ROBOT, V26, P710, DOI 10.1109/TRO.2010.2052170
   Krebs HI, 2004, J NEUROENG REHABIL, V1, P5, DOI 10.1186/1743-0003-1-5
   Krebs H, 2008, NEUROREHABILITATION, V23, P81
   Kwakkel G, 2008, NEUROREHAB NEURAL RE, V22, P111, DOI 10.1177/1545968307305457
   Lo H, 2012, MED ENG PHYS, V34, P261, DOI 10.1016/j.medengphy.2011.10.004
   Loureiro R, 2003, AUTON ROBOT, V15, P35, DOI 10.1023/A:1024436732030
   Lum P, 2002, ARCH PHYS MED REHAB, V83, P952, DOI 10.1053/apmr.2001.33101
   Maciejasz P, 2014, J NEUROENG REHABIL, V11, P0, DOI 10.1186/1743-0003-11-3
   Mathers C, 2008, GLOBAL BURDEN OF DISEASE: 2004 UPDATE, V0, P1
   Muntner P, 2002, STROKE, V33, P1209, DOI 10.1161/01.STR.0000015031.57955.D1
   Parasuraman S, 2011, J MECH MED BIOL, V11, P691, DOI 10.1142/S0219519411004368
   Platz T, 2003, NERVENARZT, V74, P841, DOI 10.1007/s00115-003-1549-7
   Platz T, 2009, NEUROREHAB NEURAL RE, V23, P706, DOI 10.1177/1545968309335974
   Reinkensmeyer D, 2000, J REHABIL RES DEV, V37, P653
   Rizzo A, 2005, PRESENCE-TELEOP VIRT, V14, P119, DOI 10.1162/1054746053967094
   Rosati G, 2007, IEEE T NEUR SYS REH, V15, P560, DOI 10.1109/TNSRE.2007.908560
   Sanchez R, 2006, IEEE T NEUR SYS REH, V14, P378, DOI 10.1109/TNSRE.2006.881553
   Schoone M, 2007, INT C REHAB ROBOT, V0, PP477, DOI 10.1109/ICORR.2007.4428469
   Widjaja F, 2011, J MECH MED BIOL, V11, P1347, DOI 10.1142/S0219519411004344
   You S, 2005, STROKE, V36, P1166, DOI 10.1161/01.STR.0000162715.43417.91
   Yu W, 2012, J MECH MED BIOL, V12, P0
   Yupeng R, 2009, 2009 IEEE INTERNATIONAL CONFERENCE ON REHABILITATION ROBOTICS: REACHING USERS & THE COMMUNITY (ICORR), V0, PP761, DOI 10.1109/ICORR.2009.5209482
NR 32
TC 3
Z9 3
U1 2
U2 59
PU WORLD SCIENTIFIC PUBL CO PTE LTD
PI SINGAPORE
PA 5 TOH TUCK LINK, SINGAPORE 596224, SINGAPORE
SN 0219-5194
EI 
J9 J MECH MED BIOL
PD FEB 15
PY 2015
VL 15
IS 1
BP 
EP 
DI 10.1142/S0219519415500104
PG 19
WC Biophysics; Engineering, Biomedical
SC Biophysics; Engineering
GA CC0JX
UT WOS:000350022700011
ER

PT J
AU Levin, MF
   Magdalon, EC
   Michaelsen, SM
   Quevedo, AAF
AF Levin, Mindy
   Magdalon, Eliane
   Michaelsen, Stella
   Quevedo, Antonio
TI Quality of Grasping and the Role of Haptics in a 3-D Immersive Virtual Reality Environment in Individuals With Stroke
SO IEEE TRANSACTIONS ON NEURAL SYSTEMS AND REHABILITATION ENGINEERING
LA English
DT Article
DE Hand movement; stroke; upper limb (UL) kinematics; virtual reality (VR)
ID motor function-test; pointing movement; feedback; healthy; hemiparesis; performance; validation; perception; kinematics; recovery
AB Reaching and grasping parameters with and without haptic feedback were characterized in people with chronic post-stroke behaviors. Twelve (67 +/- 10 years) individuals with chronic stroke and arm/hand paresis (Fugl-Meyer Assessment-Arm: >= 46/66 pts) participated. Three dimensional (3-D) temporal and spatial kinematics of reaching and grasping movements to three objects (can: cylindrical grasp; screwdriver: power grasp; pen: precision grasp) in a physical environment (PE) with and without additional haptic feedback and a 3-D virtual environment (VE) with haptic feedback were recorded. Participants reached, grasped and transported physical and virtual objects using similar movement strategies in all conditions. Reaches made in VE were less smooth and slower compared to the PE. Arm and trunk kinematics were similar in both environments and glove conditions. For grasping, stroke subjects preserved aperture scaling to object size but used wider hand apertures with longer delays between times to maximal reaching velocity and maximal grasping aperture. Wearing the glove decreased reaching velocity. Our results in a small group of subjects suggest that providing haptic information in the VE did not affect the validity of reaching and grasping movement. Small disparities in movement parameters between environments may be due to differences in perception of object distance in VE. Reach-to-grasp kinematics to smaller objects may be improved by better 3-D rendering. Comparable kinematics between environments and conditions is encouraging for the incorporation of high quality VEs in rehabilitation programs aimed at improving upper limb recovery.
C1 [Levin, Mindy F.] McGill Univ, Sch Phys & Occupat Therapy, Montreal, PQ H3G 1Y5, Canada.
   [Levin, Mindy F.] Ctr Interdisciplinary Res Rehabil CRIR, Montreal, PQ, Canada.
   [Magdalon, Eliane C.; Quevedo, Antonio A. F.] Univ Campinas UNICAMP, Sch Elect & Comp Engn FEEC, Dept Biomed Engn, Campinas, SP, Brazil.
   [Michaelsen, Stella M.] Santa Catarina Univ State UDESC, Ctr Hlth Sci & Sports CEFID, Florianopolis, SC, Brazil.
RP Levin, MF (通讯作者)，McGill Univ, Sch Phys & Occupat Therapy, Montreal, PQ H3G 1Y5, Canada.
EM mindy.levin@mcgill.ca; emagdalon@hotmail.com; michaelsenstella@hotmail.com; quevedo@fee.unicamp.br
FU Canadian Foundation for Innovation (CFI); Tier 1 Canada Research Chair in Motor Recovery and Rehabilitation; CAPES-Brazil
CR Ada L, 1994, ADV PSYCHOL, V0, P239
   Archambault P, 1999, EXP BRAIN RES, V126, P55, DOI 10.1007/s002210050716
   Armbruster C, 2008, CYBERPSYCHOL BEHAV, V11, P9, DOI 10.1089/cpb.2007.9935
   Bellkrotoski J, 1987, J HAND SURG-AM, V12A, P155, DOI 10.1016/S0363-5023(87)80189-2
   Bingham G, 2007, NEUROPSYCHOLOGIA, V45, P288, DOI 10.1016/j.neuropsychologia.2006.07.011
   Cameirao M, 2012, STROKE, V43, P2720, DOI 10.1161/STROKEAHA.112.653196
   Cuijpers R, 2008, HUM MOVEMENT SCI, V27, P857, DOI 10.1016/j.humov.2008.07.003
   Cutting J, 1995, PERCEPTION SPACE MOT, V0, P0, DOI 10.1016/B978-012240530-3/50005-5
   Fluet G, 2012, J NEUROL PHYS THER, V36, P79, DOI 10.1097/NPT.0b013e3182566f3f
   Fuglmeyer A, 1975, SCAND J REHABIL MED, V7, P13
   Gonzalez-alvarez C, 2007, OPHTHAL PHYSL OPT, V27, P265, DOI 10.1111/j.1475-1313.2007.00476.x
   Hamm N, 1980, PERCEPT MOTOR SKILL, V50, P309, DOI 10.2466/pms.1980.50.1.309
   Hibbard P, 2003, EXP BRAIN RES, V148, P196, DOI 10.1007/s00221-002-1295-2
   James T, 2003, BRAIN, V126, P2463, DOI 10.1093/brain/awg248
   Knaut L, 2009, ARCH PHYS MED REHAB, V90, P793, DOI 10.1016/j.apmr.2008.10.030
   Laver K, 2012, DISABIL REHABIL, V34, P1802, DOI 10.3109/09638288.2012.662570
   Lawrence D, 1968, BRAIN, V91, P1, DOI 10.1093/brain/91.1.1
   Levac D, 2011, PHYS THER, V91, P689, DOI 10.2522/ptj.20100415
   Levin M, 2004, PHYS THER, V84, P8, DOI 10.1093/ptj/84.1.8
   Liebermann D, 2012, IEEE T NEUR SYS REH, V20, P778, DOI 10.1109/TNSRE.2012.2206117
   Lohse K, 2014, STROKE, V45, P2053, DOI 10.1161/STROKEAHA.114.004695
   Magdalon EC, 2008, P 5 WORLD C NEUROREH, V22, P0
   Magdalon E, 2011, ACTA PSYCHOL, V138, P126, DOI 10.1016/j.actpsy.2011.05.015
   Merdler T, 2013, J ELECTROMYOGR KINES, V23, P938, DOI 10.1016/j.jelekin.2013.03.006
   Merians AS, 2011, J DIABETES SCI TECHNOL, V5, P301
   Milner A, 2008, NEUROPSYCHOLOGIA, V46, P774, DOI 10.1016/j.neuropsychologia.2007.10.005
   Milot M, 2013, J NEUROENG REHABIL, V10, P0, DOI 10.1186/1743-0003-10-112
   Mon-williams M, 2008, PERCEPT PSYCHOPHYS, V70, P551, DOI 10.3758/PP.70.3.551
   Morris D, 2001, ARCH PHYS MED REHAB, V82, P750, DOI 10.1053/apmr.2001.23183
   Naceri A, 2009, 2009 COMPUTATION WORLD: FUTURE COMPUTING, V0, P0
   Otterman N, 2012, STROKE, V43, P2395, DOI 10.1161/STROKEAHA.112.660092
   Pollick FE, 1998, VIRTUAL REALITY, V3, P85, DOI 10.1007/BF01417670
   Schenk T, 2004, EXP BRAIN RES, V154, P85, DOI 10.1007/s00221-003-1642-y
   Smeets J, 1999, MOTOR CONTROL, V3, P237, DOI 10.1123/mcj.3.3.237
   Subramanian S, 2007, J NEUROENG REHABIL, V4, P0, DOI 10.1186/1743-0003-4-20
   Subramanian S, 2013, NEUROREHAB NEURAL RE, V27, P13, DOI 10.1177/1545968312449695
   Subramanian S, 2011, J NEUROENG REHABIL, V8, P0, DOI 10.1186/1743-0003-8-36
   Tholey G, 2005, ANN SURG, V241, P102, DOI 10.1097/01.sla.0000149301.60553.1e
   Ustinova K, 2010, ACTA PSYCHOL, V133, P180, DOI 10.1016/j.actpsy.2009.11.006
   Viau A, 2004, J NEUROENG REHABIL, V1, P11, DOI 10.1186/1743-0003-1-11
   Wenzelburger R, 2005, BRAIN, V128, P64, DOI 10.1093/brain/awh317
   Wolf S, 2001, STROKE, V32, P1635, DOI 10.1161/01.STR.32.7.1635
   Zahariev M, 2007, EXP BRAIN RES, V180, P69, DOI 10.1007/s00221-006-0845-4
NR 43
TC 32
Z9 33
U1 6
U2 59
PU IEEE-INST ELECTRICAL ELECTRONICS ENGINEERS INC
PI PISCATAWAY
PA 445 HOES LANE, PISCATAWAY, NJ 08855-4141 USA
SN 1534-4320
EI 
J9 IEEE T NEUR SYS REH
PD NOV 15
PY 2015
VL 23
IS 6
BP 1047
EP 1055
DI 10.1109/TNSRE.2014.2387412
PG 9
WC Engineering, Biomedical; Rehabilitation
SC Engineering; Rehabilitation
GA CW2XB
UT WOS:000364855300014
PM 25594971
ER

PT J
AU Kim, JH
   Son, SM
AF Kim, Jin
   Son, Su
TI Activation of less affected corticospinal tract and poor motor outcome in hemiplegic pediatric patients: a diffusion tensor tractography imaging study
SO NEURAL REGENERATION RESEARCH
LA English
DT Article
DE nerve regeneration; unaffected hemisphere; hemiplegia; corticospinal tract; diffusion tensor imaging; motor function; neural regeneration
ID transcranial magnetic stimulation; cerebral-palsy; unaffected hemisphere; hemiparetic stroke; recovery mechanism; functional mri; brain; infant; cortex; reorganization
AB The less affected hemisphere is important in motor recovery in mature brains. However, in terms of motor outcome in immature brains, no study has been reported on the less affected corticospinal tract in hemiplegic pediatric patients. Therefore, we examined the relationship between the condition of the less affected corticospinal tract and motor function in hemiplegic pediatric patients. Forty patients with hemiplegia due to perinatal or prenatal injury (13.7 +/- 3.0 months) and 40 age-matched typically developing controls were recruited. These patients were divided into two age-matched groups, the high functioning group (20 patients) and the low functioning group (20 patients) using functional level of hemiplegia scale. Diffusion tensor tractography images showed that compared with the control group, the patient group of the less affected corticospinal tract showed significantly increased fiber number and significantly decreased fractional anisotropy value. Significantly increased fiber number and significantly decreased fractional anisotropy value in the low functioning group were observed than in the high functioning group. These findings suggest that activation of the less affected hemisphere presenting as increased fiber number and decreased fractional anisotropy value is related to poor motor function in pediatric hemiplegic patients.
C1 [Kim, Jin Hyun; Son, Su Min] Yeungnam Univ, Coll Med, Dept Phys Med & Rehabil, Namku, Daegu, South Korea.
RP Son, SM (通讯作者)，Yeungnam Univ, Coll Med, Dept Phys Med & Rehabil, Namku, Daegu, South Korea.
EM sumin430@hanmail.net
FU Yeungnam University
CR Arzoumanian Y, 2003, AM J NEURORADIOL, V24, P1646
   Assaf Y, 2008, J MOL NEUROSCI, V34, P51, DOI 10.1007/s12031-007-0029-0
   Basser P, 1996, J MAGN RESON SER B, V111, P209, DOI 10.1016/j.jmr.2011.09.022
   Broderick J, 2004, STROKE, V35, P205, DOI 10.1161/01.STR.0000106160.34316.19
   Caramia M, 1998, NEUROLOGY, V51, P196, DOI 10.1212/WNL.51.1.196
   Carr L, 1993, BRAIN, V116, P1223, DOI 10.1093/brain/116.5.1223
   Carr L, 1996, ACTA PAEDIATR, V85, P53, DOI 10.1111/j.1651-2227.1996.tb14278.x
   Chen R, 1997, CAN J NEUROL SCI, V24, P284, DOI 10.1017/S0317167100032947
   Chen R, 1997, ANN NEUROL, V41, P247, DOI 10.1002/ana.410410216
   Chollet F, 1991, ANN NEUROL, V29, P63, DOI 10.1002/ana.410290112
   Colebatch J, 1989, BRAIN, V112, P749, DOI 10.1093/brain/112.3.749
   Cramer S, 1997, STROKE, V28, P2518, DOI 10.1161/01.STR.28.12.2518
   Drobyshevsky A, 2007, DEV NEUROSCI-BASEL, V29, P289, DOI 10.1159/000105470
   Duque J, 2005, NEUROIMAGE, V28, P940, DOI 10.1016/j.neuroimage.2005.06.033
   Faria A, 2010, DEV MED CHILD NEUROL, V52, P887, DOI 10.1111/j.1469-8749.2010.03693.x
   Farmer S, 1991, NEUROLOGY, V41, P1505, DOI 10.1212/WNL.41.9.1505
   Fillard P, 2011, NEUROIMAGE, V56, P220, DOI 10.1016/j.neuroimage.2011.01.032
   Fluet G, 2010, DEV NEUROREHABIL, V13, P335, DOI 10.3109/17518423.2010.501362
   House J, 1981, J BONE JOINT SURG AM, V63, P216, DOI 10.2106/00004623-198163020-00006
   Jang S, 2011, NEUROREHABILITATION, V28, P345, DOI 10.3233/NRE-2011-0662
   Jang S, 2005, RESTOR NEUROL NEUROS, V23, P325
   Jang S, 2001, ARCH PHYS MED REHAB, V82, P1733, DOI 10.1053/apmr.2001.25101
   Jang S, 2007, NEUROREHABILITATION, V22, P253
   Jang S, 2010, NEUROREHABILITATION, V27, P367, DOI 10.3233/NRE-2010-0621
   Jang S, 2009, NEUROREHABILITATION, V24, P315, DOI 10.3233/NRE-2009-0484
   Jang S, 2009, NEUROREHABILITATION, V24, P285, DOI 10.3233/NRE-2009-0480
   Jang S, 2009, NEUROREHABILITATION, V24, P159, DOI 10.3233/NRE-2009-0464
   Jo H, 2012, NEUROREHABILITATION, V31, P207, DOI 10.3233/NRE-2012-0790
   Johnston M, 2003, EUR J PAEDIATR NEURO, V7, P105, DOI 10.1016/S1090-3798(03)00039-4
   Jung S, 2005, ARCH PHYS MED REHAB, V86, P1706, DOI 10.1016/j.apmr.2004.11.043
   Kim S, 1993, SCIENCE, V261, P615, DOI 10.1126/science.8342027
   Kim Y, 2004, ARCH PHYS MED REHAB, V85, P1351, DOI 10.1016/j.apmr.2003.08.102
   Kwak S, 2010, EUR NEUROL, V63, P149, DOI 10.1159/000281108
   Kwon Y, 2007, NEUROSCI LETT, V417, P138, DOI 10.1016/j.neulet.2007.01.084
   Liepert J, 2000, MUSCLE NERVE, V23, P1761, DOI 10.1002/1097-4598(200011)23:11<1761::AID-MUS14>3.0.CO;2-M
   Ludeman N, 2008, NEUROLOGY, V71, P1676, DOI 10.1212/01.wnl.0000304084.59964.e2
   Maegaki Y, 1995, NEUROLOGY, V45, P2255, DOI 10.1212/WNL.45.12.2255
   Manganotti P, 2002, CLIN NEUROPHYSIOL, V113, P936, DOI 10.1016/S1388-2457(02)00062-7
   Mori S, 1999, ANN NEUROL, V45, P265, DOI 10.1002/1531-8249(199902)45:2<265::AID-ANA21>3.0.CO;2-3
   Neil J, 2008, J MAGN RESON IMAGING, V27, P1, DOI 10.1002/jmri.21087
   Netz J, 1997, BRAIN, V120, P1579, DOI 10.1093/brain/120.9.1579
   Romain M, 1999, ANN CHIR MAIN MEMB SUPER, V18, P28, DOI 10.1016/S0753-9053(99)80054-4
   Scales D, 1972, ARCH NEUROL-CHICAGO, V26, P186, DOI 10.1001/archneur.1972.00490080104013
   Schachenmayr W, 1978, J NEUROPATH EXP NEUR, V37, P34, DOI 10.1097/00005072-197801000-00003
   Serrien D, 2004, EXP NEUROL, V190, P425, DOI 10.1016/j.expneurol.2004.08.004
   Silvestrini M, 1995, NEUROLOGY, V45, P1815, DOI 10.1212/WNL.45.10.1815
   Son S, 2009, NEUROSCI LETT, V451, P94, DOI 10.1016/j.neulet.2008.12.033
   Staudt M, 2005, PEDIATR NEUROL, V32, P37, DOI 10.1016/j.pediatrneurol.2004.07.005
   Thomas B, 2005, BRAIN, V128, P2562, DOI 10.1093/brain/awh600
   Turton A, 1996, ELECTROMYOGR MOTOR C, V101, P316, DOI 10.1016/0924-980X(96)95560-5
   Wakamoto H, 2006, J CHILD NEUROL, V21, P566, DOI 10.1177/08830738060210071401
   Wilson-costello D, 2005, PEDIATRICS, V115, P997, DOI 10.1542/peds.2004-0221
   Yamada K, 2009, MAGN RESON MED SCI, V8, P165, DOI 10.2463/mrms.8.165
   Yoshida S, 2010, DEV MED CHILD NEUROL, V52, P935, DOI 10.1111/j.1469-8749.2010.03669.x
NR 54
TC 7
Z9 7
U1 0
U2 6
PU WOLTERS KLUWER MEDKNOW PUBLICATIONS
PI MUMBAI
PA WOLTERS KLUWER INDIA PVT LTD , A-202, 2ND FLR, QUBE, C T S  NO 1498A-2 VILLAGE MAROL, ANDHERI EAST, MUMBAI, 400059, INDIA
SN 1673-5374
EI 
J9 NEURAL REGEN RES
PD DEC 15
PY 2015
VL 10
IS 12
BP 2054
EP 2059
DI 10.4103/1673-5374.172326
PG 6
WC Cell Biology; Neurosciences
SC Cell Biology; Neurosciences & Neurology
GA DC0RU
UT WOS:000368926200038
PM 26889198
ER

PT J
AU Campfens, SF
   Zandvliet, SB
   Meskers, CGM
   Schouten, AC
   Van putten, MJAM
   Van der kooij, Herman
AF Campfens, S
   Zandvliet, Sarah
   Meskers, Carel
   Schouten, Alfred
   Van putten, Michel
   Van der kooij, Herman
TI Poor motor function is associated with reduced sensory processing after stroke
SO EXPERIMENTAL BRAIN RESEARCH
LA English
DT Article
DE Stroke; Coherence; Afferent pathways; Motor control; Joint position perturbation; EEG
ID corticomuscular coherence; sensorimotor cortex; cortical activity; muscle; synchronization; magnitude; pathway; phase; time; limb
AB The possibility to regain motor function after stroke depends on the intactness of motor and sensory pathways. In this study, we evaluated afferent sensory pathway information transfer and processing after stroke with the coherence between cortical activity and a position perturbation (position-cortical coherence, PCC). Eleven subacute stroke survivors participated in this study. Subjects performed a motor task with the affected and non-affected arm while continuous wrist position perturbations were applied. Cortical activity was measured using EEG. PCC was calculated between position perturbation and EEG at the contralateral and ipsilateral sensorimotor area. The presence of PCC was quantified as the number of frequencies where PCC is larger than zero across the sensorimotor area. All subjects showed significant contralateral PCC in affected and non-affected wrist tasks. Subjects with poor motor function had a reduced presence of contralateral PCC compared with subjects with good motor function in the affected wrist tasks. Amplitude of significant PCC did not differ between subjects with good and poor motor function. Our results show that poor motor function is associated with reduced sensory pathway information transfer and processing in subacute stroke subjects. Position-cortical coherence may provide additional insight into mechanisms of recovery of motor function after stroke.
C1 [Campfens, S. Floor; Schouten, Alfred C.; van der Kooij, Herman] Univ Twente, Dept Biomech Engn, MIRA Inst Biomed Engn & Tech Med, NL-7500 AE Enschede, Netherlands.
   [Campfens, S. Floor; van Putten, Michel J. A. M.] Univ Twente, Clin Neurophysiol, MIRA Inst Biomed Engn & Tech Med, NL-7500 AE Enschede, Netherlands.
   [Zandvliet, Sarah B.; Meskers, Carel G. M.] Leiden Univ, Med Ctr, Dept Rehabil Med, Leiden, Netherlands.
   [Schouten, Alfred C.; van der Kooij, Herman] Delft Univ Technol, Dept Biomech Engn, Delft, Netherlands.
RP Campfens, SF (通讯作者)，Univ Twente, Dept Biomech Engn, MIRA Inst Biomed Engn & Tech Med, POB 217, NL-7500 AE Enschede, Netherlands.
EM s.f.campfens@alumnus.utwente.nl
FU Hersenstichting, the Netherlands [F2011(1)-25]
CR Baker S, 2007, CURR OPIN NEUROBIOL, V17, P649, DOI 10.1016/j.conb.2008.01.007
   Bortel R, 2007, SIGNAL PROCESS, V87, P1100, DOI 10.1016/j.sigpro.2006.10.003
   Campfens S, 2014, J COMPUT NEUROSCI, V37, P1, DOI 10.1007/s10827-013-0487-z
   Campfens S, 2013, EXP BRAIN RES, V228, P141, DOI 10.1007/s00221-013-3545-x
   Connell L, 2008, CLIN REHABIL, V22, P758, DOI 10.1177/0269215508090674
   Conway B, 1995, J PHYSIOL-LONDON, V489, P917, DOI 10.1113/jphysiol.1995.sp021104
   Dobkin B, 2005, NEW ENGL J MED, V352, P1677, DOI 10.1056/NEJMcp043511
   Dukelow S, 2010, NEUROREHAB NEURAL RE, V24, P178, DOI 10.1177/1545968309345267
   Fries P, 2005, TRENDS COGN SCI, V9, P474, DOI 10.1016/j.tics.2005.08.011
   Fuglmeyer A, 1975, SCAND J REHABIL MED, V7, P13
   Halliday D, 1998, NEUROSCI LETT, V241, P5, DOI 10.1016/S0304-3940(97)00964-6
   Herrmann C, 2001, EXP BRAIN RES, V137, P346, DOI 10.1007/s002210100682
   Kwakkel G, 2004, RESTOR NEUROL NEUROS, V22, P281
   Kwakkel G, 2003, STROKE, V34, P2181, DOI 10.1161/01.STR.0000087172.16305.CD
   Lincoln N, 1991, CLIN REHABIL, V5, P273, DOI 10.1177/026921559100500403
   Mendez-balbuena I, 2012, CEREB CORTEX, V22, P628, DOI 10.1093/cercor/bhr147
   Mima T, 2000, CLIN NEUROPHYSIOL, V111, P326, DOI 10.1016/S1388-2457(99)00229-1
   Mima T, 2001, CLIN NEUROPHYSIOL, V112, P122, DOI 10.1016/S1388-2457(00)00515-0
   Nijland R, 2010, STROKE, V41, P745, DOI 10.1161/STROKEAHA.109.572065
   Oostenveld R, 2001, CLIN NEUROPHYSIOL, V112, P713, DOI 10.1016/S1388-2457(00)00527-7
   Oostenveld R, 2011, COMPUT INTEL NEUROSC, V2011, P0, DOI 10.1155/2011/156869
   Pohja M, 2003, NEUROREPORT, V14, P321, DOI 10.1097/01.wnr.0000058518.74643.96
   Riddle C, 2005, J PHYSIOL-LONDON, V566, P625, DOI 10.1113/jphysiol.2005.089607
   Schabrun S, 2009, CLIN REHABIL, V23, P27, DOI 10.1177/0269215508098897
   Scott S, 2004, NAT REV NEUROSCI, V5, P534, DOI 10.1038/nrn1427
   Serrien D, 2004, EXP NEUROL, V190, P425, DOI 10.1016/j.expneurol.2004.08.004
   Severens M, 2012, IEEE ENG MED BIO, V0, PP2764, DOI 10.1109/EMBC.2012.6346537
   Stolk-hornsveld F, 2006, CLIN REHABIL, V20, P160, DOI 10.1191/0269215506cr932oa
   Ushiyama J, 2011, J NEUROPHYSIOL, V106, P1379, DOI 10.1152/jn.00193.2011
   Varela F, 2001, NAT REV NEUROSCI, V2, P229, DOI 10.1038/35067550
   Vos D, 2010, NEUROINFORMATICS, V8, P135, DOI 10.1007/s12021-010-9071-0
   Ward N, 2003, BRAIN, V126, P1430, DOI 10.1093/brain/awg145
   Williams E, 2009, J NEUROPHYSIOL, V102, P1296, DOI 10.1152/jn.90996.2008
   Witham C, 2011, J PHYSIOL-LONDON, V589, P3789, DOI 10.1113/jphysiol.2011.211045
NR 34
TC 28
Z9 28
U1 1
U2 17
PU SPRINGER
PI NEW YORK
PA 233 SPRING ST, NEW YORK, NY 10013 USA
SN 0014-4819
EI 
J9 EXP BRAIN RES
PD APR 15
PY 2015
VL 233
IS 4
BP 1339
EP 1349
DI 10.1007/s00221-015-4206-z
PG 11
WC Neurosciences
SC Neurosciences & Neurology
GA CD5XP
UT WOS:000351162400030
PM 25651979
ER

PT J
AU Chung, MG
   Lo, WD
AF Chung, Melissa
   Lo, Warren
TI Noninvasive Brain Stimulation: The Potential for Use in the Rehabilitation of Pediatric Acquired Brain Injury
SO ARCHIVES OF PHYSICAL MEDICINE AND REHABILITATION
LA English
DT Article
DE Cerebral palsy; Child; Rehabilitation; Stroke; Transcranial direct current stimulation; Transcranial magnetic stimulation
ID transcranial magnetic stimulation; induced movement therapy; refractory partial epilepsy; hemiplegic cerebral-palsy; human motor cortex; of-the-literature; congenital hemiparesis; clinical-trial; corticospinal projection; hand function
AB Noninvasive brain stimulation (NIBS) offers the potential to modulate neural activity and recovery after acquired brain injury. There are few studies of NIBS in children, but a survey of those studies might provide insight into the potential for NIBS to modulate motor rehabilitation, seizures, and behavior in children. We surveyed the published literature prior to July 2014 for articles pertaining to children and NIBS with a focus on case series or trials. We also reviewed selected articles involving adults to illustrate specific points where the literature in children is lacking. A limited number of articles suggest that NIBS can transiently improve motor function. The evidence for an effect on seizures is mixed. Two openlabel studies reported improvement of mood in adolescents with depression. NIBS may serve as a tool for pediatric neurorehabilitation, but many gaps in our knowledge must be filled before NIBS can be adopted as a clinical intervention. To move forward, the field needs adequately powered trials that can answer these questions. Such trials will be challenging to perform, will likely require multicenter collaboration, and may need to adopt novel trial designs that have been used with rare disorders. (C) 2015 by the American Congress of Rehabilitation Medicine
C1 [Chung, Melissa G.] Ohio State Univ, Div Crit Care, Columbus, OH 43210 USA.
   [Chung, Melissa G.; Lo, Warren D.] Ohio State Univ, Div Neurol, Columbus, OH 43210 USA.
   [Chung, Melissa G.; Lo, Warren D.] Nationwide Childrens Hosp, Columbus, OH USA.
RP Lo, WD (通讯作者)，EDU 582,700 Childrens Dr, Columbus, OH 43205 USA.
EM Warren.lo@nationwidechildrens.org
CR Algattas H, 2014, INT J MOL SCI, V15, P309, DOI 10.3390/ijms15010309
   Andrade A, 2014, J CHILD NEUROL, V29, P1360, DOI 10.1177/0883073813503710
   Auvichayapat N, 2013, BRAIN STIMUL, V6, P696, DOI 10.1016/j.brs.2013.01.009
   Bae E, 2007, EPILEPSY BEHAV, V10, P521, DOI 10.1016/j.yebeh.2007.03.004
   Bauer R, 2004, EXP TOXICOL PATHOL, V56, P65, DOI 10.1016/j.etp.2004.04.002
   Bloch Y, 2008, J ECT, V24, P156, DOI 10.1097/YCT.0b013e318156aa49
   Carr L, 1993, BRAIN, V116, P1223, DOI 10.1093/brain/116.5.1223
   Chen R, 2004, EXP BRAIN RES, V154, P1, DOI 10.1007/s00221-003-1684-1
   Chen T, 2014, J CHILD NEUROL, V0, P0
   Christensen D, 2014, DEV MED CHILD NEUROL, V56, P59, DOI 10.1111/dmcn.12268
   Grecco L, 2013, BMC PEDIATR, V13, P0, DOI 10.1186/1471-2431-13-168
   Grecco L, 2014, RES DEV DISABIL, V35, P2840, DOI 10.1016/j.ridd.2014.07.030
   Croarkin P, 2014, BRAIN STIMUL, V7, P243, DOI 10.1016/j.brs.2013.11.006
   Dagati D, 2010, PSYCHIAT RES, V177, P280, DOI 10.1016/j.psychres.2010.03.004
   Dennis M, 2010, CORTEX, V46, P1043, DOI 10.1016/j.cortex.2009.10.008
   Eldaief MC, 2013, NEUROL CLIN PRACT, V3, P519
   Eyre J, 2001, NEUROLOGY, V57, P1543, DOI 10.1212/WNL.57.9.1543
   Eyre J, 2007, ANN NEUROL, V62, P493, DOI 10.1002/ana.21108
   Ferriero D, 2010, J ANAT, V217, P429, DOI 10.1111/j.1469-7580.2010.01226.x
   Fregni F, 2006, ANN NEUROL, V60, P447, DOI 10.1002/ana.20950
   Fregni F, 2006, STROKE, V37, P2115, DOI 10.1161/01.STR.0000231390.58967.6b
   Friel K, 2013, DEV MED CHILD NEUROL, V55, P27, DOI 10.1111/dmcn.12303
   Ganguly K, 2013, NEURON, V80, P729, DOI 10.1016/j.neuron.2013.10.028
   Garvey M, 2001, J CHILD NEUROL, V16, P891, DOI 10.1177/088307380101601205
   Gillick B, 2014, DEV MED CHILD NEUROL, V56, P44, DOI 10.1111/dmcn.12243
   Giza C, 2009, DEV NEUROREHABIL, V12, P255, DOI 10.3109/17518420903087558
   Gomez L, 2014, BRAIN STIMUL, V7, P760, DOI 10.1016/j.brs.2014.06.001
   Gordon A, 2012, PEDIATR NEUROL, V46, P339, DOI 10.1016/j.pediatrneurol.2012.02.029
   Grefkes C, 2011, BRAIN, V134, P1264, DOI 10.1093/brain/awr033
   Hallett M, 2007, NEURON, V55, P187, DOI 10.1016/j.neuron.2007.06.026
   Holmes G, 1986, J CLIN NEUROPHYSIOL, V3, P209, DOI 10.1097/00004691-198607000-00002
   Islam M, 2014, DEV MED CHILD NEUROL, V56, P252, DOI 10.1111/dmcn.12353
   Juenger H, 2013, DEV MED CHILD NEUROL, V55, P941, DOI 10.1111/dmcn.12209
   Kesar T, 2012, CLIN NEUROPHYSIOL, V123, P1383, DOI 10.1016/j.clinph.2011.11.005
   Kinoshita M, 2005, SEIZURE-EUR J EPILEP, V14, P387, DOI 10.1016/j.seizure.2005.05.002
   Kirton A, 2008, PEDIATR NEUROL, V39, P196, DOI 10.1016/j.pediatrneurol.2008.06.004
   Kirton A, 2008, LANCET NEUROL, V7, P507, DOI 10.1016/S1474-4422(08)70096-6
   Kitchen L, 2012, STROKE, V43, P1602, DOI 10.1161/STROKEAHA.111.639583
   Koh T, 1988, ARCH DIS CHILD, V63, P1347, DOI 10.1136/adc.63.11.1347
   Kraus J, 1995, TRAUMATIC HEAD INJUR, V0, P22
   Kuhnke N, 2008, DEV MED CHILD NEUROL, V50, P898, DOI 10.1111/j.1469-8749.2008.03119.x
   Liesemer K, 2011, J NEUROTRAUM, V28, P755, DOI 10.1089/neu.2010.1518
   Machii K, 2006, CLIN NEUROPHYSIOL, V117, P455, DOI 10.1016/j.clinph.2005.10.014
   Max J, 2014, PSYCHIAT CLIN N AM, V37, P125, DOI 10.1016/j.psc.2013.11.003
   Mcintyre S, 2013, OBSTET GYNECOL, V122, P869, DOI 10.1097/AOG.0b013e3182a265ab
   Oberman L, 2011, J CLIN NEUROPHYSIOL, V28, P67, DOI 10.1097/WNP.0b013e318205135f
   Oberman L, 2009, BRAIN STIMUL, V2, P246, DOI 10.1016/j.brs.2009.03.003
   Pascualleone A, 1994, BRAIN, V117, P847, DOI 10.1093/brain/117.4.847
   Peterchev A, 2012, BRAIN STIMUL, V5, P435, DOI 10.1016/j.brs.2011.10.001
   Rajapakse T, 2013, TRANSL NEUROSCI, V4, P217, DOI 10.2478/s13380-013-0116-3
   Roach E, 2008, STROKE, V39, P2644, DOI 10.1161/STROKEAHA.108.189696
   Rothwell J, 2012, CLIN EEG NEUROSCI, V43, P209, DOI 10.1177/1550059412444973
   Sakzewski L, 2012, J PHYSIOTHER, V58, P59, DOI 10.1016/S1836-9553(12)70075-9
   Santiago-rodriguez E, 2008, SEIZURE-EUR J EPILEP, V17, P677, DOI 10.1016/j.seizure.2008.04.005
   Schrader L, 2004, CLIN NEUROPHYSIOL, V115, P2728, DOI 10.1016/j.clinph.2004.06.018
   Scott R, 1998, CURR OPIN NEUROL, V11, P115, DOI 10.1097/00019052-199804000-00006
   Shankaran S, 2012, CLIN PERINATOL, V39, P919, DOI 10.1016/j.clp.2012.09.008
   Stagg C, 2011, NEUROSCIENTIST, V17, P37, DOI 10.1177/1073858410386614
   Staudt M, 2004, ANN NEUROL, V56, P854, DOI 10.1002/ana.20297
   Sun W, 2012, EPILEPSIA, V53, P1782, DOI 10.1111/j.1528-1167.2012.03626.x
   Sun W, 2011, CLIN EEG NEUROSCI, V42, P40, DOI 10.1177/155005941104200109
   Valle A, 2007, DEV MED CHILD NEUROL, V49, P534, DOI 10.1111/j.1469-8749.2007.00534.x
   Wall C, 2011, J CLIN PSYCHIAT, V72, P1263, DOI 10.4088/JCP.11m07003
   Ward N, 2011, J PHYSIOL-LONDON, V589, P5625, DOI 10.1113/jphysiol.2011.220939
   Weaver L, 2012, J ECT, V28, P98, DOI 10.1097/YCT.0b013e31824532c8
   Wu S, 2012, DEV MED CHILD NEUROL, V54, P636, DOI 10.1111/j.1469-8749.2012.04300.x
   Young S, 2013, J CHILD NEUROL, V28, P1238, DOI 10.1177/0883073812460092
NR 67
TC 17
Z9 18
U1 1
U2 19
PU W B SAUNDERS CO-ELSEVIER INC
PI PHILADELPHIA
PA 1600 JOHN F KENNEDY BOULEVARD, STE 1800, PHILADELPHIA, PA 19103-2899 USA
SN 0003-9993
EI 
J9 ARCH PHYS MED REHAB
PD APR 15
PY 2015
VL 96
IS 4
BP S129
EP S137
DI 10.1016/j.apmr.2014.10.013
PG 9
WC Rehabilitation; Sport Sciences
SC Rehabilitation; Sport Sciences
GA CE9RA
UT WOS:000352179900006
PM 25448248
ER

PT J
AU Song, Jie
   Nair, VA
   Young, BM
   Walton, LM
   Nigogosyan, Zack
   Remsik, Alexander
   Tyler, ME
   Farrar-edwards, Dorothy
   Caldera, KE
   Sattins, JA
   Williams, JC
   Prabhakaran, Vivek
AF Song, Jie
   Nair, Veena
   Young, Brittany
   Walton, Leo
   Nigogosyan, Zack
   Remsik, Alexander
   Tyler, Mitchell
   Farrar-edwards, Dorothy
   Caldera, Kristin
   Sattins, Justin
   Williams, Justin
   Prabhakaran, Vivek
TI DTI measures track and predict motor function outcomes in stroke rehabilitation utilizing BCI technology
SO FRONTIERS IN HUMAN NEUROSCIENCE
LA English
DT Article
DE DTI; fractional anisotropy; axial diffusivity; radial diffusivity; mean diffusivity; motor recovery; stroke rehabilitation; brain-computer interface
ID diffusion; recovery; mri; degeneration; location
AB Tracking and predicting motor outcomes is important in determining effective stroke rehabilitation strategies. Diffusion tensor imaging (DTI) allows for evaluation of the underlying structural integrity of brain white matter tracts and may serve as a potential biomarker for tracking and predicting motor recovery. In this study, we examined the longitudinal relationship between DTI measures of the posterior limb of the internal capsule (PLIC) and upper-limb motor outcomes in 13 stroke patients (median 20 month post stroke) who completed up to 15 sessions of intervention using brain-computer interface (BCI) technology. Patients' upper-limb motor outcomes and PLIC DTI measures including fractional anisotropy (FA), axial diffusivity (AD), radial diffusivity (RD), and mean diffusivity (MD) were assessed longitudinally at four time points: pre-, mid-, immediately post- and 1-month-post intervention. DTI measures and ratios of each DTI measure comparing the ipsilesional and contralesional PLIC were correlated with patients' motor outcomes to examine the relationship between structural integrity of the PLIC and patients' motor recovery. We found that lower diffusivity and higher FA values of the ipsilesional PUG were significantly correlated with better upper-limb motor function. Baseline DTI ratios were significantly correlated with motor outcomes measured immediately post and 1-month-post BCI interventions. A few patients achieved improvements in motor recovery meeting the minimum clinically important difference (MCID). These findings suggest that upper-limb motor recovery in stroke patients receiving BCI interventions relates to the microstructural status of the PLIC. Lower diffusivity and higher FA measures of the ipsilesional PLIC contribute toward better motor recovery in the stroke-affected upper limb. DTI-derived measures may be a clinically useful biomarker in tracking and predicting motor recovery in stroke patients receiving BCI interventions.
C1 [Song, Jie; Walton, Leo M.; Tyler, Mitchell E.; Williams, Justin C.; Prabhakaran, Vivek] Univ Wisconsin, Dept Biomed Engn, Madison, WI 53711 USA.
   [Song, Jie; Nair, Veena A.; Young, Brittany M.; Nigogosyan, Zack; Remsik, Alexander; Prabhakaran, Vivek] Univ Wisconsin, Dept Radiol, 600 Highland Ave, Madison, WI 53711 USA.
   [Young, Brittany M.; Walton, Leo M.; Williams, Justin C.; Prabhakaran, Vivek] Univ Wisconsin, Neurosci Training Program, Madison, WI 53711 USA.
   [Young, Brittany M.; Prabhakaran, Vivek] Univ Wisconsin, Med Scientist Training Program, Madison, WI 53711 USA.
   [Tyler, Mitchell E.; Caldera, Kristin E.] Univ Wisconsin, Dept Orthoped & Rehabil, Madison, WI 53711 USA.
   [Farrar-Edwards, Dorothy] Univ Wisconsin, Dept Kinesiol, Madison, WI 53711 USA.
   [Farrar-Edwards, Dorothy] Univ Wisconsin, Dept Med, Madison, WI 53711 USA.
   [Farrar-Edwards, Dorothy; Sattins, Justin A.; Prabhakaran, Vivek] Univ Wisconsin, Dept Neurol, Madison, WI 53706 USA.
   [Williams, Justin C.] Univ Wisconsin, Dept Neurosurg, Madison, WI 53711 USA.
   [Prabhakaran, Vivek] Univ Wisconsin, Dept Psychiat, Madison, WI 53706 USA.
   [Prabhakaran, Vivek] Univ Wisconsin, Dept Psychol, Madison, WI 53706 USA.
RP Prabhakaran, V (通讯作者)，Univ Wisconsin, Dept Radiol, 600 Highland Ave, Madison, WI 53711 USA.
EM vprabhakaran@uwhealth.org
FU NIH [RCIMH090912-01, K23N5086852, T32GM008692, UL1TR000427, T32EB011434]; Coulter Translational Research Award; UW Milwaukee-Madison Intercampus Grant; UW Graduate School; Shapiro Foundation; Foundation of ASNR award; American Heart Association Postdoctoral Fellow Research Award; NATIONAL CENTER FOR ADVANCING TRANSLATIONAL SCIENCES [UL1TR000427, TL1TR000429] Funding Source: NIH RePORTER; NATIONAL INSTITUTE OF GENERAL MEDICAL SCIENCES [T32GM008692] Funding Source: NIH RePORTER; NATIONAL INSTITUTE ON AGING [P50AG033514] Funding Source: NIH RePORTER
CR Alexander A, 2007, NEUROTHERAPEUTICS, V4, P316, DOI 10.1016/j.nurt.2007.05.011
   Ballinger G, 2004, ORGAN RES METHODS, V7, P127, DOI 10.1177/1094428104263672
   Basser P, 1996, J MAGN RESON SER B, V111, P209, DOI 10.1016/j.jmr.2011.09.022
   Boespflug E, 2014, BRAIN IMAGING BEHAV, V8, P359, DOI 10.1007/s11682-011-9144-1
   Brott T, 1989, STROKE, V20, P864, DOI 10.1161/01.STR.20.7.864
   Carter A, 2010, ANN NEUROL, V67, P365, DOI 10.1002/ana.21905
   Chen C, 2000, ARCH PHYS MED REHAB, V81, P447, DOI 10.1053/mr.2000.3837
   Coupar F, 2012, CLIN REHABIL, V26, P291, DOI 10.1177/0269215511420305
   Crafton K, 2003, BRAIN, V126, P1650, DOI 10.1093/brain/awg159
   Fallani F, 2013, NEUROIMAGE, V83, P438, DOI 10.1016/j.neuroimage.2013.06.039
   Koyama T, 2013, J STROKE CEREBROVASC, V22, P1355, DOI 10.1016/j.jstrokecerebrovasdis.2013.02.017
   Koyama T, 2012, J STROKE CEREBROVASC, V21, P704, DOI 10.1016/j.jstrokecerebrovasdis.2011.03.004
   Kusano Y, 2009, AM J NEURORADIOL, V30, P1561, DOI 10.3174/ajnr.A1639
   Lin K, 2010, NEUROREHAB NEURAL RE, V24, P486, DOI 10.1177/1545968309356295
   Lindenberg R, 2010, NEUROLOGY, V74, P280, DOI 10.1212/WNL.0b013e3181ccc6d9
   Lindenberg R, 2012, HUM BRAIN MAPP, V33, P1040, DOI 10.1002/hbm.21266
   Liu Y, 2007, STROKE, V38, P138, DOI 10.1161/01.STR.0000252127.07428.9c
   Mori S, 2006, INTRO DIFFUSION TENS, V0, P0
   Pineiro R, 2000, STROKE, V31, P672, DOI 10.1161/01.STR.31.3.672
   Sanford J, 1993, PHYS THER, V73, P447, DOI 10.1093/ptj/73.7.447
   Schaechter J, 2009, HUM BRAIN MAPP, V30, P3461, DOI 10.1002/hbm.20770
   Schiemanck S, 2008, J REHABIL MED, V40, P96, DOI 10.2340/16501977-0130
   Shelton F, 2001, STROKE, V32, P107, DOI 10.1161/01.STR.32.1.107
   Smith S, 2004, NEUROIMAGE, V23, P0, DOI 10.1016/j.neuroimage.2004.07.051
   Song F, 2012, J INT MED RES, V40, P126, DOI 10.1177/147323001204000113
   Song J, 2014, FRONT NEUROENG, V7, P31, DOI 10.3389/fneng.2014.00031
   Song S, 2002, NEUROIMAGE, V17, P1429, DOI 10.1006/nimg.2002.1267
   Song S, 2003, NEUROIMAGE, V20, P1714, DOI 10.1016/j.neuroimage.2003.07.005
   Stewart AL, 1992, MEASURING FUNCTIONIN, V0, P449
   Stinear C, 2010, LANCET NEUROL, V9, P1228, DOI 10.1016/S1474-4422(10)70247-7
   Stinear C, 2007, BRAIN, V130, P170, DOI 10.1093/brain/awl333
   Varkuti B, 2013, NEUROREHAB NEURAL RE, V27, P53, DOI 10.1177/1545968312445910
   Ward N, 2003, BRAIN, V126, P1430, DOI 10.1093/brain/awg145
   Werring D, 2000, J NEUROL NEUROSUR PS, V69, P269, DOI 10.1136/jnnp.69.2.269
   Young BM, 2014, FRONT NEUROENG, V7, P26, DOI 10.3389/fneng.2014.00026
   Young BM, 2014, FRONT NEUROENG, V7, P25, DOI 10.3389/fneng.2014.00025
   Yu C, 2009, NEUROIMAGE, V47, P451, DOI 10.1016/j.neuroimage.2009.04.066
NR 37
TC 52
Z9 65
U1 7
U2 21
PU FRONTIERS MEDIA SA
PI LAUSANNE
PA AVENUE DU TRIBUNAL FEDERAL 34, LAUSANNE, CH-1015, SWITZERLAND
SN 1662-5161
EI 
J9 FRONT HUM NEUROSCI
PD APR 27
PY 2015
VL 9
IS 
BP 
EP 
DI 10.3389/fnhum.2015.00195
PG 13
WC Neurosciences; Psychology
SC Neurosciences & Neurology; Psychology
GA CK1XW
UT WOS:000356003800001
PM 25964753
ER

PT J
AU Garcia-alias, Guillermo
   Edgerton, VR
AF Garcia-alias, Guillermo
   Edgerton, V
TI Who is who after spinal cord injury and repair? Can the brain stem descending motor pathways take control of skilled hand motor function?
SO NEURAL REGENERATION RESEARCH
LA English
DT Article
ID recovery; rat; plasticity; tract; organization; lesion; stroke; system; monkey
C1 [Garcia-Alias, Guillermo; Edgerton, V. Reggie] Univ Calif Los Angeles, Dept Integrat Biol & Physiol, Los Angeles, CA 90095 USA.
RP Garcia-Alias, G (通讯作者)，Univ Calif Los Angeles, Dept Integrat Biol & Physiol, Los Angeles, CA 90095 USA.
EM guillermo284@gmail.com
FU Wings for Life, Spinal Cord Foundation [WFL-US-004/11]; National Institute of Biomedical Imaging and Bioengineering of the National Institutes of Health [U01EB015521]; Christopher & Dana Reeve Foundation
CR Alstermark B, 2004, J NEUROPHYSIOL, V91, P1832, DOI 10.1152/jn.00820.2003
   Alstermark B, 2012, ANNU REV NEUROSCI, V35, P559, DOI 10.1146/annurev-neuro-062111-150527
   Anderson K, 2007, EXP NEUROL, V206, P318, DOI 10.1016/j.expneurol.2007.05.024
   Bachmann L, 2014, J NEUROSCI, V34, P3378, DOI 10.1523/JNEUROSCI.4384-13.2014
   Courtine G, 2007, NAT MED, V13, P561, DOI 10.1038/nm1595
   Esposito M, 2014, NATURE, V508, P351, DOI 10.1038/nature13023
   Filli L, 2014, J NEUROSCI, V34, P13399, DOI 10.1523/JNEUROSCI.0701-14.2014
   Garcia-alias G, 2015, EXP NEUROL, V266, P112, DOI 10.1016/j.expneurol.2015.01.009
   Girgis J, 2007, BRAIN, V130, P2993, DOI 10.1093/brain/awm245
   Hurd C, 2013, EXP NEUROL, V247, P605, DOI 10.1016/j.expneurol.2013.02.013
   Jang S, 2013, STROKE, V44, P1099, DOI 10.1161/STROKEAHA.111.000269
   Lawrence D, 1968, BRAIN, V91, P15, DOI 10.1093/brain/91.1.15
   Lawrence D, 1968, BRAIN, V91, P1, DOI 10.1093/brain/91.1.1
   Lemon R, 2008, ANNU REV NEUROSCI, V31, P195, DOI 10.1146/annurev.neuro.31.060407.125547
   Mccrea P, 2002, DISABIL REHABIL, V24, P534, DOI 10.1080/09638280110115393
   Raineteau O, 2001, P NATL ACAD SCI USA, V98, P6929, DOI 10.1073/pnas.111165498
   Riddle C, 2009, J NEUROSCI, V29, P4993, DOI 10.1523/JNEUROSCI.3720-08.2009
   Schucht P, 2002, EXP NEUROL, V176, P143, DOI 10.1006/exnr.2002.7909
   Siegel C, 2015, J NEUROSCI, V35, P1443, DOI 10.1523/JNEUROSCI.3713-14.2015
   Soleman S, 2013, NEUROSCIENCE, V253, P194, DOI 10.1016/j.neuroscience.2013.08.050
   Swanson L, 1995, TRENDS NEUROSCI, V18, P471, DOI 10.1016/0166-2236(95)92766-J
   Weishaupt N, 2013, BEHAV BRAIN RES, V239, P31, DOI 10.1016/j.bbr.2012.10.047
NR 22
TC 2
Z9 2
U1 0
U2 5
PU MEDKNOW PUBLICATIONS & MEDIA PVT LTD
PI MUMBAI
PA B-9, KANARA BUSINESS CENTRE, OFF LINK RD, GHAKTOPAR-E, MUMBAI, 400075, INDIA
SN 1673-5374
EI 
J9 NEURAL REGEN RES
PD NOV 15
PY 2015
VL 10
IS 11
BP 1735
EP 1736
DI 10.4103/1673-5374.165318
PG 2
WC Cell Biology; Neurosciences
SC Cell Biology; Neurosciences & Neurology
GA CZ8EK
UT WOS:000367332800009
PM 26807096
ER

PT J
AU Xu, H.
   He, J.
   Hailiang, Z.
   Ma, C.
AF Xu, H
   He, J
   Hailiang, Z
   Ma, C
TI Effect of EMG-triggered stimulation combined with comprehensive rehabilitation training on muscle tension in poststroke hemiparetic patients
SO JOURNAL OF SPORTS MEDICINE AND PHYSICAL FITNESS
LA English
DT Article
DE Electromyography; Rehabilitation; Muscle Tonus; Stroke
ID stroke
AB Aim. The aim of this study was to investigate the effect of electromyography stimulation (EMGS) combined with comprehensive rehabilitation training on muscle tension of paretic limb in poststroke hemiparetic patients. Methods. Forty poststroke hemiparetic patients were randomly divided into 2 groups (N.=20 each): control group that received conventional therapy and experimental group that underwent EMGS combined with comprehensive rehabilitation training in addition to conventional therapy. The outcome was assessed by Fugl-Meyer Score, functional ambulation category (FAC) Scale and integrated electromyography (iEMG) for both pretreatment and post-treatment. The results were analyzed using paired t-test and group t-test. Results. No statistical significance was observed for Fugl-Meyer Score, FAC Score and iEMG values between control and experimental groups prior to the treatment (P>0.05). However, Fugl-Meyer and FAC scores were improved and iEMG values of gastrocnemius muscle were significantly decreased (P<0.05) in experimental group post-treatment. Thus, EMGS combined with comprehensive rehabilitation training show statistically significant interaction effect on Fugl-Meyer Score, FAC score and iEMG values (P<0.05), suggesting a positive effect of this combined therapy on functional recovery of post stroke hemiparetic patients. The iEMG values in both groups were also consistent with the Fugl-Meyer and FAC scores. Conclusion. EMGS combined with comprehensive rehabilitation training can synergistically reduce muscle tension and relieve muscular spasticity of paretic limb in post-stroke patients. The iEMG proved to be a potential candidate for the evaluation of motor function in these patients.
C1 [Xu, H.; He, J.; Hailiang, Z.; Ma, C.] Xuzhou Cent Hosp, Dept Neurosurg, Xuzhou, Jiangsu, Peoples R China.
RP Xu, H (通讯作者)，Xuzhou Cent Hosp, Dept Neurosurg, Xuzhou, Jiangsu, Peoples R China.
EM xhs51@126.com
CR [anonymous] , 1996, CHINESE J NEUROLOGY, V12, P379
   Bonita R, 2004, LANCET NEUROL, V3, P391, DOI 10.1016/S1474-4422(04)00800-2
   Davies J, 1996, DISABIL REHABIL, V18, P83, DOI 10.3109/09638289609166022
   Davies PM, 2000, STEPS FOLLOW COMPREH, V2nd, P0
   Fields R, 1987, ARCH PHYS MED REHAB, V68, P407
   Li X, 2008, NEURAL INJURY FUNCTI, V3, P401
   Li X, 2008, ANHUI YIXUE ZAZHI, V29, P446
   Liu M, 2007, LANCET NEUROL, V6, P456, DOI 10.1016/S1474-4422(07)70004-2
   Luft A, 2008, STROKE, V39, P3341, DOI 10.1161/STROKEAHA.108.527531
   Mackay J, 2010, ATLAS HEART DIS STRO, V0, P0
   Onishi H, 2000, J ELECTROMYOGR KINES, V10, P59, DOI 10.1016/S1050-6411(99)00020-6
   Smith P, 2008, CLIN REHABIL, V22, P997, DOI 10.1177/0269215508088988
   Wang J, 2000, SPORTS SCI, V20, P56
   Wang Y, 2008, REHABILITATION FUNCT, V0, P164
   Wolf S, 1983, PHYS THER, V63, P1393, DOI 10.1093/ptj/63.9.1393
   Xing X, 2008, CHIN J REHABIL THORY, V14, P560
NR 16
TC 3
Z9 5
U1 0
U2 3
PU EDIZIONI MINERVA MEDICA
PI TURIN
PA CORSO BRAMANTE 83-85 INT JOURNALS DEPT., 10126 TURIN, ITALY
SN 0022-4707
EI 
J9 J SPORT MED PHYS FIT
PD NOV 15
PY 2015
VL 55
IS 11
BP 1343
EP 1347
DI 
PG 5
WC Sport Sciences
SC Sport Sciences
GA DF2SX
UT WOS:000371195200012
PM 25514822
ER

PT J
AU Mcnulty, PA
   Thompson-butel, AG
   Faux, SG
   Lin, Gaven
   Katrak, PH
   Harris, LR
   Shiner, CT
AF Mcnulty, Penelope
   Thompson-butel, Angelica
   Faux, Steven
   Lin, Gaven
   Katrak, Pesi
   Harris, Laura
   Shiner, Christine
TI The efficacy of Wii-based Movement Therapy for upper limb rehabilitation in the chronic poststroke period: a randomized controlled trial
SO INTERNATIONAL JOURNAL OF STROKE
LA English
DT Article
DE dexterity; independence in activities of daily living; modified Constraint-induced Movement Therapy; motor function; therapy compliance
ID upper extremity function; clinical-trial; chronic stroke; nonuse
AB Background More effective and efficient rehabilitation is urgently needed to address the prevalence of unmet rehabilitation needs after stroke. This study compared the efficacy of two poststroke upper limb therapy protocols. Aims and/or hypothesis We tested the hypothesis that Wii-based movement therapy would be as effective as modified constraint-induced movement therapy for post-stroke upper-limb motor rehabilitation. Methods Forty-one patients, 2-46 months poststroke, completed a 14-day program of Wii-based Movement Therapy or modified Constraint-induced Movement Therapy in a dose-matched, assessor-blinded randomized controlled trial, conducted in a research institute or patient's homes. Primary outcome measures were the Wolf Motor Function Test timed-tasks and Motor Activity Log Quality of Movement scale. Patients were assessed at prebaseline (14 days pretherapy), baseline, post-therapy, and six-month follow-up. Data were analyzed using linear mixed models and repeated measures analysis of variance. Results There were no differences between groups for either primary outcome at any time point. Motor function was stable between prebaseline and baseline (P > 0.05), improved with therapy (P < 0.001); and improvements were maintained at six-months (P > 0.05). Wolf Motor Function Test timed-tasks log times improved from 2.1 +/- 0.22 to 1.7 +/- 0.22 s after Wii-based Movement Therapy, and 2.6 +/- 0.23 to 2.3 +/- 0.24 s after modified Constraint-induced Movement Therapy. Motor Activity Log Quality of Movement scale scores improved from 67.7 +/- 6.07 to 102.4 +/- 6.48 after Wii-based Movement Therapy and 64.1 +/- 7.30 to 93.0 +/- 5.95 after modified Constrain-tinduced Movement Therapy (mean +/- standard error of the mean). Patient preference, acceptance, and continued engagement were higher for Wii-based Movement Therapy than modified Constraint-induced Movement Therapy. Conclusions This study demonstrates that Wii-based Movement Therapy is an effective upper limb rehabilitation poststroke with high patient compliance. It is as effective as modified Constraint-induced Movement Therapy for improving more affected upper limb movement and increased independence in activities of daily living.
C1 [McNulty, Penelope A.; Thompson-Butel, Angelica G.; Lin, Gaven; Harris, Laura R.; Shiner, Christine T.] Neurosci Res Australia, Sydney, NSW, Australia.
   [McNulty, Penelope A.; Thompson-Butel, Angelica G.; Faux, Steven G.; Katrak, Pesi H.; Harris, Laura R.; Shiner, Christine T.] UNSW Australia, Sydney, NSW, Australia.
   [Faux, Steven G.] St Vincents Hosp, Sydney, NSW 2010, Australia.
   [Katrak, Pesi H.] Prince Wales Hosp, Sydney, NSW, Australia.
RP McNulty, PA (通讯作者)，Neurosci Res Australia, Barker St, Randwick, NSW 2031, Australia.
EM p.mcnulty@neura.edu.au
CR Andrew N, 2014, INT J STROKE, V9, P106, DOI 10.1111/ijs.12325
   *australianinstituteofhealthandwelfare , 2014, AUSTR HLTH 2014, V0, P0
   Deloitte AE, 2013, EC IMPACT STROKE AUS, V0, P0
   Holden M, 2007, IEEE T NEUR SYS REH, V15, P36, DOI 10.1109/TNSRE.2007.891388
   Joo L, 2010, J REHABIL MED, V42, P437, DOI 10.2340/16501977-0528
   Kwakkel G, 2007, RESTOR NEUROL NEUROS, V25, P453
   Mcnulty P, 2012, GAMES HEALTH J, V1, P384, DOI 10.1089/g4h.2012.0055
   Mouawad M, 2011, J REHABIL MED, V43, P527, DOI 10.2340/16501977-0816
   Nsf , 2012, NAT STROK AUD REH SE, V0, P0
   Page S, 2002, CLIN REHABIL, V16, P55, DOI 10.1191/0269215502cr473oa
   Page S, 2008, PHYS THER, V88, P333, DOI 10.2522/ptj.20060029
   Saposnik G, 2010, STROKE, V41, P1477, DOI 10.1161/STROKEAHA.110.584979
   Taub E, 2006, STROKE, V37, P1045, DOI 10.1161/01.STR.0000206463.66461.97
   Taub E, 1993, ARCH PHYS MED REHAB, V74, P347
   Taub E, 1994, J EXP ANAL BEHAV, V61, P281, DOI 10.1901/jeab.1994.61-281
   Taub E, 2013, STROKE, V44, P1383, DOI 10.1161/STROKEAHA.111.000559
   Thompson-butel A, 2014, NEUROREHAB NEURAL RE, V28, P788, DOI 10.1177/1545968314523678
   Trinh , 2013, SOC CARE NEURODISABI, V4, P114, DOI 10.1108/scn-04-2013-0018
   Wolf S, 2007, PHYS THER, V87, P1212, DOI 10.2522/ptj.20060355
   Wolf S, 2006, JAMA-J AM MED ASSOC, V296, P2095, DOI 10.1001/jama.296.17.2095
NR 20
TC 33
Z9 35
U1 0
U2 11
PU SAGE PUBLICATIONS LTD
PI LONDON
PA 1 OLIVERS YARD, 55 CITY ROAD, LONDON EC1Y 1SP, ENGLAND
SN 1747-4930
EI 
J9 INT J STROKE
PD DEC 15
PY 2015
VL 10
IS 8
BP 1253
EP 1260
DI 10.1111/ijs.12594
PG 8
WC Clinical Neurology; Peripheral Vascular Disease
SC Neurosciences & Neurology; Cardiovascular System & Cardiology
GA DA3CO
UT WOS:000367673700018
PM 26332338
ER

PT J
AU Song, GB
AF Song, Gui
TI The effects of task-oriented versus repetitive bilateral arm training on upper limb function and activities of daily living in stroke patients
SO JOURNAL OF PHYSICAL THERAPY SCIENCE
LA English
DT Article
DE Hemiplegia; Upper limb; Bilateral training
ID reaching performance; motor function; therapy; rehabilitation; plasticity; movement; recovery; exercise
AB [Purpose] The purpose of this study was to investigate the effects of task-oriented bilateral arm training and repetitive bilateral arm training on upper limb function and activities of daily living in stroke patients. [Subjects] Forty patients with hemiplegia resulting from stroke were divided into a task orientied bilateral arm training group (n=20) and a repetitive bilateral arm training group (n=20). [Methods] The task-oriented group underwent bilateral arm training with 5 functional tasks, and the repetitive group underwent bilateral arm training with rhythmin auditory cueing for 30 minutes/day, 5 times/week, for 12 weeks. [Results] The upper limb function and the ability to perform activities of daily living improved significantly in both groups. Although there were significant differences between the groups, the task-oriented group showed greater improvement in upper limb function and activities of daily living. [Conclusion] We recommend bilateral arm training as well as adding functional task training as a clinical intervention to improve upper limb function activities of daily living in patients with hemiplegia.
C1 Daegu Univ, Coll Rehabil Sci, Dept Phys Therapy, Gyongsan 712714, Kyeongbuk, South Korea.
RP Song, GB (通讯作者)，Daegu Univ, Coll Rehabil Sci, Dept Phys Therapy, 15 Jillyang, Gyongsan 712714, Kyeongbuk, South Korea.
EM guibinlove@hanmail.net
CR Brunner I, 2012, CLIN REHABIL, V26, P1078, DOI 10.1177/0269215512443138
   Cauraugh J, 2009, RESTOR NEUROL NEUROS, V27, P17, DOI 10.3233/RNN-2009-0455
   Cauraugh J, 2005, PROG NEUROBIOL, V75, P309, DOI 10.1016/j.pneurobio.2005.04.001
   Cauraugh J, 2002, STROKE, V33, P1589, DOI 10.1161/01.STR.0000016926.77114.A6
   Hallett M, 2001, BRAIN RES REV, V36, P169, DOI 10.1016/S0165-0173(01)00092-3
   Jung N, 2013, J PHYS THER SCI, V25, P449, DOI 10.1589/jpts.25.449
   Kelso J, 1979, SCIENCE, V203, P1029, DOI 10.1126/science.424729
   Lee S, 2010, THESIS U DANKOOK, V0, P0
   Lin K, 2009, NEUROREHAB NEURAL RE, V23, P441, DOI 10.1177/1545968308328719
   Ryerson S, 2001, HEMIPLEGIA NEUROLOGI, V0, P741
   Senesac C, 2006, J NEUROL PHYS THER, V30, P206
   Shin W, 2011, J PHYS THER SCI, V23, P639, DOI 10.1589/jpts.23.639
   Summers J, 2007, J NEUROL SCI, V252, P76, DOI 10.1016/j.jns.2006.10.011
   Thielman G, 2004, ARCH PHYS MED REHAB, V85, P1613, DOI 10.1016/j.apmr.2004.01.028
   Tijs E, 2006, NEUROREHAB NEURAL RE, V20, P473, DOI 10.1177/1545968306287900
   Whitall J, 2000, STROKE, V31, P2390, DOI 10.1161/01.STR.31.10.2390
   Wu C, 2000, ARCH PHYS MED REHAB, V81, P95, DOI 10.1016/S0003-9993(00)90228-4
   Yoo D, 2013, J PHYS THER SCI, V25, P407, DOI 10.1589/jpts.25.407
NR 18
TC 9
Z9 11
U1 1
U2 19
PU SOC PHYSICAL THERAPY SCIENCE
PI TOKYO
PA C/O PUBLICATION CENTER, 1-24-12 SUGAMO, TOSHIMA-KU, TOKYO, 170-0002, JAPAN
SN 0915-5287
EI 
J9 J PHYS THER SCI
PD MAY 15
PY 2015
VL 27
IS 5
BP 1353
EP 1355
DI 10.1589/jpts.27.1353
PG 3
WC Rehabilitation
SC Rehabilitation
GA CK2WJ
UT WOS:000356074700017
PM 26157217
ER

PT J
AU Luedemann-podubecka, Jitka
   Boesl, Kathrin
   Theilig, Steven
   Wiederer, Ralf
   Nowak, DA
AF Luedemann-podubecka, Jitka
   Boesl, Kathrin
   Theilig, Steven
   Wiederer, Ralf
   Nowak, Dennis
TI The Effectiveness of 1Hz rTMS Over the Primary Motor Area of the Unaffected Hemisphere to Improve Hand Function After Stroke Depends on Hemispheric Dominance
SO BRAIN STIMULATION
LA English
DT Article
DE Stroke; Repetitive transcranial magnetic stimulation; Motor impairment; Upper limb; Hand dominance
ID transcranial magnetic stimulation; recovery; cortex
AB Objective: Inhibition of motor cortex excitability of the contralesional hemisphere may improve dexterity of the affected hand after stroke. Methods: 40 patients (17 dominant hemispheric stroke, 23 non-dominant hemispheric stroke) with a mild to moderate upper limb motor impairment were enrolled in a double-blind, randomized, placebo-controlled trial with two parallel-groups. Both groups received 15 daily sessions of motor training preceded by either 1Hz rTMS or sham rTMS. Behavioral and neurophysiological evaluations were performed at baseline, after the first week and after the third week of treatment, and after a 6 months follow-up. Results: In both groups motor function of the affected hand improved significantly. Patients with stroke of the non-dominant hemisphere made a similar improvement, regardless of whether the motor training was preceded by sham or 1Hz rTMS. Patients with stroke of the dominant hemisphere had a less favorable improvement than those with stroke of the non-dominant hemisphere after motor training preceded by sham rTMS. However, when 1Hz rTMS preceded the motor training, patients with stroke of the dominant hemisphere made a similar improvement as those with stroke of the non-dominant hemisphere. Interpretation: Motor recovery of the affected upper limb after stroke is determined by dominance of the affected hemisphere. Stroke of the dominant hemisphere is associated with per se poorer improvement of the affected hand. 1Hz rTMS over the contralesional M1 significantly improves dexterity of the affected hand in patients with stroke of the dominant hemisphere, but not in those with stroke of the non-dominant hemisphere. (C) 2015 Elsevier Inc. All rights reserved.
C1 [Luedemann-Podubecka, Jitka; Boesl, Kathrin; Theilig, Steven; Wiederer, Ralf; Nowak, Dennis Alexander] Helios Klin Kipfenberg, Neurol Fachklin, D-85110 Kipfenberg, Germany.
   [Nowak, Dennis Alexander] Univ Marburg, Dept Neurol, Univ Hosp, Marburg, Germany.
RP Ludemann-Podubecka, J (通讯作者)，Helios Klin Kipfenberg, Neurol Fachklin, Kindingerstr 13, D-85110 Kipfenberg, Germany.
EM jpodubec@post.cz
CR Ameli M, 2009, ANN NEUROL, V66, P298, DOI 10.1002/ana.21725
   Bai O, 2005, CLIN NEUROPHYSIOL, V116, P1213, DOI 10.1016/j.clinph.2005.01.006
   Beck T, 1996, MANUAL BECK DEPRESSI, V0, P0, DOI DOI 10.1037/T00742-000
   Bensmail D, 2012, NEUROSCIENCE, V210, P128, DOI 10.1016/j.neuroscience.2012.03.015
   Brott T, 1989, STROKE, V20, P864, DOI 10.1161/01.STR.20.7.864
   Darling W, 2013, EXP BRAIN RES, V228, P9, DOI 10.1007/s00221-013-3533-1
   Fitzgerald P, 2006, CLIN NEUROPHYSIOL, V117, P2584, DOI 10.1016/j.clinph.2006.06.712
   Folstein M, 1975, J PSYCHIAT RES, V12, P189, DOI 10.1016/0022-3956(75)90026-6
   Grefkes C, 2014, NEUROSCIENTIST, V20, P56, DOI 10.1177/1073858413491147
   Hao Z, 2013, SAO PAULO MED J, V131, P440, DOI 10.1590/1516-3180.20131316T2
   Hsu W, 2012, STROKE, V43, P1849, DOI 10.1161/STROKEAHA.111.649756
   Jorgensen H, 1995, ARCH PHYS MED REHAB, V76, P406, DOI 10.1016/S0003-9993(95)80568-0
   Kimura D, 1977, BRAIN, V100, P527, DOI 10.1093/brain/100.3.527
   Kolominsky-rabas P, 2001, STROKE, V32, P2735, DOI 10.1161/hs1201.100209
   Lewis G, 2007, CLIN NEUROPHYSIOL, V118, P2656, DOI 10.1016/j.clinph.2007.08.027
   Ludemann-podubecka J, 2015, PROG BRAIN IN PRESS, V0, P0
   Medical RC, 1981, 45 MED RES COUNC HER, V0, P0
   Nowak D, 2007, EUR J NEUROSCI, V25, P3173, DOI 10.1111/j.1460-9568.2007.05551.x
   Nowak D, 2009, NEUROREHAB NEURAL RE, V23, P641, DOI 10.1177/1545968309336661
   Oldfield R, 1971, NEUROPSYCHOLOGIA, V9, P97, DOI 10.1016/0028-3932(71)90067-4
   Rehme A, 2011, NEUROIMAGE, V55, P1147, DOI 10.1016/j.neuroimage.2011.01.014
   Schambra H, 2011, J NEUROPHYSIOL, V106, P652, DOI 10.1152/jn.00210.2011
   Van DWA, 2006, CLIN REHABIL, V20, P871, DOI 10.1177/0269215506072181
   Vanswieten J, 1988, STROKE, V19, P604, DOI 10.1161/01.STR.19.5.604
   Wolf S, 2001, STROKE, V32, P1635, DOI 10.1161/01.STR.32.7.1635
   Zemke A, 2003, STROKE, V34, P0, DOI 10.1161/01.STR.0000065827.35634.5E
   Ziemann U, 2001, CLIN NEUROPHYSIOL, V112, P107, DOI 10.1016/S1388-2457(00)00502-2
NR 27
TC 37
Z9 45
U1 3
U2 14
PU ELSEVIER SCIENCE INC
PI NEW YORK
PA STE 800, 230 PARK AVE, NEW YORK, NY 10169 USA
SN 1935-861X
EI 
J9 BRAIN STIMUL
PD JUL-AUG 15
PY 2015
VL 8
IS 4
BP 823
EP 830
DI 10.1016/j.brs.2015.02.004
PG 8
WC Clinical Neurology; Neurosciences
SC Neurosciences & Neurology
GA CM2WD
UT WOS:000357542100019
PM 25828427
ER

PT J
AU Harvey, RL
AF Harvey, Richard
TI Predictors of Functional Outcome Following Stroke
SO PHYSICAL MEDICINE AND REHABILITATION CLINICS OF NORTH AMERICA
LA English
DT Article
DE Stroke; Motor function; Language recovery; Functional outcome prediction
ID motor evoked-potential; active finger extension; health-related-quality; upper-limb dexterity; hemiplegic patient; hemispheric stroke; internal capsule; ischemic-stroke; muscle strength; upper extremity
AB Predicting functional outcome in stroke is challenging to most clinicians, partly because of the complexity of the condition and also because of the lack of validated prognostic models. The strongest predictors of functional outcome are age and motor function at stroke onset. There is a growing literature on predicting recovery of upper limb after stroke; however, literature on prediction of language recovery remains sparse. This review covers the current status of predicting functional outcome after stroke focusing on recovery of activities of daily living, ambulation, upper limb use, and aphasia. Use of clinical factors, imaging, and neurophysiological measures are discussed.
C1 [Harvey, Richard L.] Rehabil Inst Chicago, Chicago, IL 60611 USA.
RP Harvey, RL (通讯作者)，Rehabil Inst Chicago, 345 East Super St, Chicago, IL 60611 USA.
EM rharvey@ric.org
CR Au-yeung S, 2009, DISABIL REHABIL, V31, P394, DOI 10.1080/09638280802061878
   Awad L, 2014, STROKE RES TREAT, V2014, P6
   Bijleveld-uitman M, 2013, J REHABIL MED, V45, P535, DOI 10.2340/16501977-1147
   Bonita R, 1988, STROKE, V19, P1497, DOI 10.1161/01.STR.19.12.1497
   Brunnstrom S, 1970, MOVEMENT THERAPY HEM, V0, P0
   Chen S, 2009, J NEUROL PHYS THER, V33, P2, DOI 10.1097/NPT.0b013e318198a010
   Cioncoloni D, 2013, NEUROREHABILITATION, V33, P217, DOI 10.3233/NRE-130948
   Collin C, 1990, J NEUROL NEUROSUR PS, V53, P576, DOI 10.1136/jnnp.53.7.576
   Counsell C, 2002, STROKE, V33, P1041, DOI 10.1161/hs0402.105909
   Coupar F, 2012, CLIN REHABIL, V26, P291, DOI 10.1177/0269215511420305
   Dawes H, 2008, EXP BRAIN RES, V186, P325, DOI 10.1007/s00221-007-1237-0
   Duarte E, 2010, NEUROREHABILITATION, V26, P317, DOI 10.3233/NRE-2010-0568
   Duncan P, 1994, STROKE, V25, P1181, DOI 10.1161/01.STR.25.6.1181
   Duncan P, 2000, NEUROPHARMACOLOGY, V39, P835, DOI 10.1016/S0028-3908(00)00003-4
   El HH, 2013, J NEUROL NEUROSUR PS, V84, P310, DOI 10.1136/jnnp-2012-302596
   Feigin L, 1996, GERONTOLOGY, V42, P348, DOI 10.1159/000213814
   Feys H, 2000, PHYSIOTHER RES INT, V5, P1, DOI 10.1002/pri.180
   Flansbjer U, 2006, ARCH PHYS MED REHAB, V87, P974, DOI 10.1016/j.apmr.2006.03.008
   Fleming M, 2014, ARCH PHYS MED REHAB, V95, P918, DOI 10.1016/j.apmr.2014.01.009
   Forkel S, 2014, BRAIN, V137, P2027, DOI 10.1093/brain/awu113
   Franceschini M, 2010, EUR J PHYS REHAB MED, V46, P389
   Franchignoni F, 1997, STROKE, V28, P1382, DOI 10.1161/01.STR.28.7.1382
   Fritz S, 2005, STROKE, V36, P1172, DOI 10.1161/01.STR.0000165922.96430.d0
   Fuglmeyer A, 1975, SCAND J REHABIL MED, V7, P13
   Gialanella B, 2011, J NEUROL, V258, P343, DOI 10.1007/s00415-010-5868-x
   Gonzalez-fernandez M, 2013, ARCH PHYS MED REHAB, V94, P851, DOI 10.1016/j.apmr.2012.11.042
   Govan L, 2009, STROKE, V40, P3396, DOI 10.1161/STROKEAHA.109.557645
   Hand P, 2006, NEUROLOGY, V66, P1159, DOI 10.1212/01.wnl.0000202524.43850.81
   Hendricks H, 2003, ARCH PHYS MED REHAB, V84, P1373, DOI 10.1016/S0003-9993(03)00237-5
   Hendricks H, 2002, ARCH PHYS MED REHAB, V83, P1629, DOI 10.1053/apmr.2002.35473
   Hendricks H, 2002, ARCH PHYS MED REHAB, V83, P1303, DOI 10.1053/apmr.2002.34284
   Higgins J, 2005, J REHABIL RES DEV, V42, P65, DOI 10.1682/JRRD.2003.10.0156
   Holleran C, 2014, NEUROREHAB NEURAL RE, V28, P643, DOI 10.1177/1545968314521001
   Houwink A, 2013, ARCH PHYS MED REHAB, V94, P839, DOI 10.1016/j.apmr.2012.11.031
   Hsieh C, 2002, STROKE, V33, P2626, DOI 10.1161/01.STR.0000033930.05931.93
   Jang S, 2010, INT J REHABIL RES, V33, P285, DOI 10.1097/MRR.0b013e32833f0500
   Jongbloed L, 1986, STROKE, V17, P765, DOI 10.1161/01.STR.17.4.765
   Kaczmarczyk K, 2012, GAIT POSTURE, V35, P214, DOI 10.1016/j.gaitpost.2011.09.009
   Katrak P, 1998, ARCH PHYS MED REHAB, V79, P758, DOI 10.1016/S0003-9993(98)90352-5
   Khan M, 2014, CEREBROVASC DIS EXTR, V4, P52, DOI 10.1159/000360075
   Kim S, 2011, NEUROREHABILITATION, V29, P305, DOI 10.3233/NRE-2011-0706
   Kong K, 2013, NEUROREHABILITATION, V32, P345, DOI 10.3233/NRE-130854
   Kong K, 2011, NEUROREHABILITATION, V28, P105, DOI 10.3233/NRE-2011-0639
   Kwakkel G, 2013, INT J STROKE, V8, P25, DOI 10.1111/j.1747-4949.2012.00967.x
   Kwakkel G, 2011, STROKE, V42, P342, DOI 10.1161/STROKEAHA.110.599035
   Kwakkel G, 2010, J NEUROL SCI, V294, P57, DOI 10.1016/j.jns.2010.04.004
   Lazar R, 2010, STROKE, V41, P1485, DOI 10.1161/STROKEAHA.109.577338
   Lin K, 2009, NEUROREHAB NEURAL RE, V23, P336, DOI 10.1177/1545968308321773
   Lindenberg R, 2010, NEUROLOGY, V74, P280, DOI 10.1212/WNL.0b013e3181ccc6d9
   Liu G, 2013, STROKE, V44, P1443, DOI 10.1161/STROKEAHA.113.000993
   Loewen S, 1990, STROKE, V21, P78, DOI 10.1161/01.STR.21.1.78
   Lord S, 2004, ARCH PHYS MED REHAB, V85, P234, DOI 10.1016/j.apmr.2003.05.002
   Morris J, 2013, DISABIL REHABIL, V35, P291, DOI 10.3109/09638288.2012.691942
   Nesi M, 2014, J STROKE CEREBROVASC, V23, P204, DOI 10.1016/j.jstrokecerebrovasdis.2012.11.018
   Nijland R, 2010, STROKE, V41, P745, DOI 10.1161/STROKEAHA.109.572065
   Ntaios G, 2012, NEUROLOGY, V78, P1916, DOI 10.1212/WNL.0b013e318259e221
   Olsen T, 1990, STROKE, V21, P247, DOI 10.1161/01.STR.21.2.247
   Papavasileiou V, 2013, STROKE, V44, P1616, DOI 10.1161/STROKEAHA.113.001047
   Payabvash S, 2010, AM J NEURORADIOL, V31, P1661, DOI 10.3174/ajnr.A2125
   Pedersen P, 2004, CEREBROVASC DIS, V17, P35, DOI 10.1159/000073896
   Perry J, 1995, STROKE, V26, P982, DOI 10.1161/01.STR.26.6.982
   Piron L, 2005, ARCH PHYS MED REHAB, V86, P1874, DOI 10.1016/j.apmr.2005.03.007
   Pizzi A, 2009, J REHABIL MED, V41, P654, DOI 10.2340/16501977-0389
   Prabhakaran S, 2008, NEUROREHAB NEURAL RE, V22, P64, DOI 10.1177/1545968307305302
   Pradon D, 2013, J REHABIL MED, V45, P105, DOI 10.2340/16501977-1059
   Price C, 2010, NAT REV NEUROL, V6, P202, DOI 10.1038/nrneurol.2010.15
   Protopsaltis J, 2009, ATHEROSCLEROSIS, V203, P228, DOI 10.1016/j.atherosclerosis.2008.05.042
   Puig J, 2011, AM J NEURORADIOL, V32, P857, DOI 10.3174/ajnr.A2400
   Radlinska B, 2010, NEUROLOGY, V75, P1048, DOI 10.1212/WNL.0b013e3181f39aa0
   Reding M, 1988, STROKE, V19, P1354, DOI 10.1161/01.STR.19.11.1354
   Saur D, 2010, BRAIN, V133, P1252, DOI 10.1093/brain/awq021
   Sawner KA, 1992, BRUNNSTROMS MOVEMENT, V2nd, P0
   Schaechter J, 2009, HUM BRAIN MAPP, V30, P3461, DOI 10.1002/hbm.20770
   Schiemanck S, 2006, NEUROREHAB NEURAL RE, V20, P492, DOI 10.1177/1545968306289298
   Schiemanck S, 2006, STROKE, V37, P1050, DOI 10.1161/01.STR.0000206462.09410.6f
   Schiemanck S, 2008, J REHABIL MED, V40, P96, DOI 10.2340/16501977-0130
   Shelton F, 2001, STROKE, V32, P107, DOI 10.1161/01.STR.32.1.107
   Smania N, 2009, EUR J PHYS REHAB MED, V45, P349
   Smania N, 2007, STROKE, V38, P1088, DOI 10.1161/01.STR.0000258077.88064.a3
   Stinear C, 2010, LANCET NEUROL, V9, P1228, DOI 10.1016/S1474-4422(10)70247-7
   Stinear C, 2012, BRAIN, V135, P2527, DOI 10.1093/brain/aws146
   Taylor-piliae R, 2012, GAIT POSTURE, V35, P395, DOI 10.1016/j.gaitpost.2011.10.358
   Tei H, 2011, J NEUROL, V258, P559, DOI 10.1007/s00415-010-5787-x
   Tilling K, 2001, STROKE, V32, P2867, DOI 10.1161/hs1201.099413
   Tilson J, 2010, PHYS THER, V90, P196, DOI 10.2522/ptj.20090079
   Tsouli S, 2009, NEUROEPIDEMIOLOGY, V33, P96, DOI 10.1159/000222091
   Twitchell T, 1951, BRAIN, V74, P443, DOI 10.1093/brain/74.4.443
   Van KA, 2009, NEUROREHAB NEURAL RE, V23, P45, DOI 10.1177/1545968308317578
   Veerbeek J, 2011, STROKE, V42, P1482, DOI 10.1161/STROKEAHA.110.604090
   Wagner J, 2007, PHYS THER, V87, P751, DOI 10.2522/ptj.20060135
   Wardlaw J, 2002, NEUROLOGY, V59, P1381, DOI 10.1212/01.WNL.0000032495.71720.C3
   Wenzelburger R, 2005, BRAIN, V128, P64, DOI 10.1093/brain/awh317
   Winters C, 2015, NEUROREHAB NEURAL RE, V29, P614, DOI 10.1177/1545968314562115
   Wolf S, 1983, PHYS THER, V63, P1393, DOI 10.1093/ptj/63.9.1393
   Wolf S, 2010, JAMA-J AM MED ASSOC, V296, P2095
   Zaidi S, 2012, STROKE, V43, P3238, DOI 10.1161/STROKEAHA.112.671594
NR 96
TC 43
Z9 44
U1 6
U2 19
PU W B SAUNDERS CO-ELSEVIER INC
PI PHILADELPHIA
PA 1600 JOHN F KENNEDY BOULEVARD, STE 1800, PHILADELPHIA, PA 19103-2899 USA
SN 1047-9651
EI 
J9 PHYS MED REH CLIN N
PD NOV 15
PY 2015
VL 26
IS 4
BP 583
EP +
DI 10.1016/j.pmr.2015.07.002
PG 17
WC Rehabilitation
SC Rehabilitation
GA CX9EI
UT WOS:000366007400003
PM 26522899
ER

PT J
AU Siepmann, Timo
   Penzlin, AI
   Kepplinger, Jessica
   Illigens, BM
   Weidner, Kerstin
   Reichmann, Heinz
   Barlinn, Kristian
AF Siepmann, Timo
   Penzlin, Ana
   Kepplinger, Jessica
   Illigens, Ben
   Weidner, Kerstin
   Reichmann, Heinz
   Barlinn, Kristian
TI Selective serotonin reuptake inhibitors to improve outcome in acute ischemic stroke: possible mechanisms and clinical evidence
SO BRAIN AND BEHAVIOR
LA English
DT Article
DE Acute ischemic stroke; fluoxetine; SSRI
ID adult hippocampal neurogenesis; cortical neurogenesis; postischemic brain; animal-model; rat-brain; fluoxetine; citalopram; trial; antidepressant; recovery
AB Background: Several clinical studies have indicated that selective serotonin reuptake inhibitors (SSRIs) administered in patients after acute ischemic stroke can improve clinical recovery independently of depression. Due to small sample sizes and heterogeneous study designs interpretability was limited in these studies. The mechanisms of action whereby SSRI might improve recovery from acute ischemic stroke are not fully elucidated. Methods: We searched MEDLINE using the PubMed interface to identify evidence of SSRI mediated improvement of recovery from acute ischemic stroke and reviewed the literature on the potential underlying mechanisms of action. Results: Among identified clinical studies, a well-designed randomized, double-blind, and placebo-controlled study (FLAME - fluoxetine for motor recovery after acute ischemic stroke) demonstrated improved recovery of motor function in stroke patients receiving fluoxetine. The positive effects of SSRIs on stroke recovery were further supported by a meta-analysis of 52 trials in a total of 4060 participants published by the Cochrane collaboration. Based on animal models, the mechanisms whereby SSRIs might ameliorate functional and structural ischemic-brain damage were suggested to include stimulation of neurogenesis with migration of newly generated cells toward ischemic-brain regions, anti-inflammatory neuroprotection, improved regulation of cerebral blood flow, and modulation of the adrenergic neurohormonal system. However, to date, it remains speculative if and to what degree these mechanisms convert into humans and randomized controlled trials in large populations of stroke patients comparing different SSRIs are still lacking. Conclusion: In addition to the need of comprehensive-clinical evidence, further elucidation of the beneficial mechanisms whereby SSRIs may improve structural and functional recovery from ischemic-brain damage is needed to form a basis for translation into clinical practice.
C1 [Siepmann, Timo; Kepplinger, Jessica; Reichmann, Heinz; Barlinn, Kristian] Tech Univ Dresden, Univ Hosp Carl Gustav Carus, Dept Neurol, Dresden, Germany.
   [Siepmann, Timo; Weidner, Kerstin] Tech Univ Dresden, Univ Hosp Carl Gustav Carus, Dept Psychotherapy & Psychosomat Med, Dresden, Germany.
   [Penzlin, Ana Isabel] Tech Univ Dresden, Univ Hosp Carl Gustav Carus, Inst Clin Pharmacol, Dresden, Germany.
   [Illigens, Ben Min-Woo] Harvard Univ, Sch Med, Dept Neurol, Beth Israel Deaconess Med Ctr, Boston, MA 02115 USA.
RP Siepmann, T (通讯作者)，Tech Univ Dresden, Univ Hosp Carl Gustav Carus, Dept Neurol, Dresden, Germany.
EM Timo.Siepmann@uniklinikum-dresden.de
CR Acler M, 2009, J NEUROL, V256, P1152, DOI 10.1007/s00415-009-5093-7
   Barlinn K, 2015, NEUROPSYCH DIS TREAT, V11, P1, DOI 10.2147/NDT.S63904
   Berkhemer O, 2015, NEW ENGL J MED, V372, P11, DOI 10.1056/NEJMoa1411587
   Budhdeo S, 2012, INT J STROKE, V7, P0, DOI 10.1111/j.1747-4949.2012.00798.x
   Chollet F, 1991, ANN NEUROL, V29, P63, DOI 10.1002/ana.410290112
   Chollet F, 2011, LANCET NEUROL, V10, P123, DOI 10.1016/S1474-4422(10)70314-8
   Cramer S, 1997, STROKE, V28, P2518, DOI 10.1161/01.STR.28.12.2518
   Cramer S, 2011, INT J STROKE, V6, P315, DOI 10.1111/j.1747-4949.2011.00618.x
   Dam M, 1996, STROKE, V27, P1211, DOI 10.1161/01.STR.27.7.1211
   Dempsey R, 2003, J NEUROCHEM, V87, P586, DOI 10.1046/j.1471-4159.2003.02022.x
   Dirnagl U, 1999, TRENDS NEUROSCI, V22, P391, DOI 10.1016/S0166-2236(99)01401-0
   Go A, 2014, CIRCULATION, V129, P0, DOI 10.1161/01.cir.0000441139.02102.80
   Goyal M, 2015, NEW ENGL J MED, V372, P1019, DOI 10.1056/NEJMoa1414905
   Gu W, 2000, J CEREBR BLOOD F MET, V20, P1166, DOI 10.1097/00004647-200008000-00002
   Hacke W, 2008, N ENGL J MED, V359, P1317, DOI 10.1056/NEJMoa0804656
   Jiang W, 2001, STROKE, V32, P1201, DOI 10.1161/01.STR.32.5.1201
   Kirino T, 2000, NEUROPATHOLOGY, V20, P0
   Kraglund K, 2015, INT J STROKE, V10, P985, DOI 10.1111/ijs.12485
   Lang U, 2004, J NEURAL TRANSM, V111, P387, DOI 10.1007/s00702-003-0100-0
   Lim C, 2009, J NEUROSCI RES, V87, P1037, DOI 10.1002/jnr.21899
   Liu J, 1998, J NEUROSCI, V18, P7768
   Lutz W, 2008, NATURE, V451, P716, DOI 10.1038/nature06516
   Majeed F, 2011, J PAK MED ASSOC, V61, P1147
   Malberg J, 2000, J NEUROSCI, V20, P9104, DOI 10.1523/jneurosci.20-24-09104.2000
   Mccann S, 2014, STROKE, V45, P3055, DOI 10.1161/STROKEAHA.114.006304
   Mead G, 1900, DOI 10.1186/ISRCTN83290762, V0, P0
   Mead G, 2013, STROKE, V44, P0, DOI 10.1161/STROKEAHA.112.681130
   Mead G, 2012, COCHRANE DB SYST REV, V0, P0, DOI DOI 10.1002/14651858.CD009286.pub2
   Mikami K, 2011, AM J GERIAT PSYCHIAT, V19, P1007, DOI 10.1097/JGP.0b013e31821181b0
   Mortensen J, 2015, EXPERT OPIN DRUG SAF, V14, P911, DOI 10.1517/14740338.2015.1033396
   Mortensen J, 2014, STROKE, V45, P2121, DOI 10.1161/STROKEAHA.114.005302
   Mu Y, 2011, MOL NEURODEGENER, V6, P0, DOI 10.1186/1750-1326-6-85
   Ozaki H, 1999, INVEST OPHTH VIS SCI, V40, P182
   Palvimaki E, 1994, PSYCHOPHARMACOLOGY, V115, P543, DOI 10.1007/BF02245579
   Pariente J, 2001, ANN NEUROL, V50, P718, DOI 10.1002/ana.1257
   Santarelli L, 2003, SCIENCE, V301, P805, DOI 10.1126/science.1083328
   Schmidt H, 2007, BEHAV PHARMACOL, V18, P391, DOI 10.1097/FBP.0b013e3282ee2aa8
   Shin T, 2009, KOREAN J PHYSIOL PHA, V13, P257, DOI 10.4196/kjpp.2009.13.3.257
   Siepmann T, 2015, J STROKE CEREBROVASC, V24, P1886, DOI 10.1016/j.jstrokecerebrovasdis.2015.04.033
   Taupin P, 2006, RESTOR NEUROL NEUROS, V24, P9
   Tiradentes R, 2014, BRAZ J MED BIOL RES, V47, P554, DOI 10.1590/1414-431X20143698
   Wiltrout C, 2007, NEUROCHEM INT, V50, P1028, DOI 10.1016/j.neuint.2007.04.011
   Zittel S, 2008, NEUROREHAB NEURAL RE, V22, P311, DOI 10.1177/1545968307312173
NR 43
TC 57
Z9 58
U1 0
U2 13
PU WILEY
PI HOBOKEN
PA 111 RIVER ST, HOBOKEN, NJ 07030 USA
SN 2162-3279
EI 
J9 BRAIN BEHAV
PD OCT 15
PY 2015
VL 5
IS 10
BP 
EP 
DI 10.1002/brb3.373
PG 7
WC Behavioral Sciences; Neurosciences
SC Behavioral Sciences; Neurosciences & Neurology
GA CU3KJ
UT WOS:000363423500004
PM 26516608
ER

PT J
AU Ellis, Charles
   Boan, AD
   Turan, TN
   Ozark, Shelly
   Bachman, David
   Lackland, DT
AF Ellis, Charles
   Boan, Andrea
   Turan, Tanya
   Ozark, Shelly
   Bachman, David
   Lackland, Daniel
TI Racial Differences in Poststroke Rehabilitation Utilization and Functional Outcomes
SO ARCHIVES OF PHYSICAL MEDICINE AND REHABILITATION
LA English
DT Article
DE Ethnic groups; Rehabilitation; Stroke
ID patient characteristics; stroke incidence; social-isolation; motor function; inpatient; disparity; recovery; subtype; black; white
AB Objective: To examine racial differences in poststroke rehabilitation utilization and functional outcomes. Design: Observational follow-up study. Setting: Designated stroke center. Participants: Stroke survivors (N=162; 106 whites and 56 blacks) surveyed at 1 year poststroke. Intervention: Not applicable. Main Outcome Measures: Twenty-question measure of activities of daily living (ADL) and instrumental activities of daily living (IADL) performance, life participation, and driving. One-year follow-up data collected from stroke survivors as part of the Stroke Education and Prevention-South Carolina Project were examined for racial disparities in rehabilitation utilization and functional outcomes. Results: Analyses revealed no significant differences between blacks and whites for rehabilitation utilization. In multivariate comparisons controlling for stroke severity, blacks were less likely to report independence in overall functional performance and domain-specific measures of toileting, wanting, transportation, laundry, and shopping. Blacks also reported less independence in driving at 1-year follow-up. Conclusions: Blacks were less likely to report independence in performing ADL and IADL at 1 year poststroke after controlling for stroke severity. Racial disparities were reported in ADL and IADL performance despite a lack of racial differences in rehabilitation utilization. Future studies are needed to further understand the reason for this disparity in reported functional independence. (C) 2015 by the American Congress of Rehabilitation Medicine
C1 [Ellis, Charles] E Carolina Univ, Dept Commun Sci & Disorders, Greenville, NC 27834 USA.
   [Boan, Andrea D.] Med Univ S Carolina, Dept Pediat, Charleston, SC 29425 USA.
   [Boan, Andrea D.] Med Univ S Carolina, Dept Publ Hlth Sci, Charleston, SC 29425 USA.
   [Turan, Tanya N.; Ozark, Shelly; Bachman, David; Lackland, Daniel T.] Med Univ S Carolina, MUSC Stroke Ctr, Dept Neurosci, Charleston, SC 29425 USA.
RP Ellis, C (通讯作者)，E Carolina Univ, Dept Commun Sci & Disorders, 600 Moye Blvd,MS 668, Greenville, NC 27834 USA.
EM ellisc14@ecu.edu
CR Barak S, 2006, NEURORX, V3, P505, DOI 10.1016/j.nurx.2006.07.009
   Berges I, 2012, PM&R, V4, P290, DOI 10.1016/j.pmrj.2012.01.010
   Bhandari V, 2005, ARCH PHYS MED REHAB, V86, P2081, DOI 10.1016/j.apmr.2005.05.008
   Boden-albala B, 2005, NEUROLOGY, V64, P1888, DOI 10.1212/01.WNL.0000163510.79351.AF
   *centersfordiseasecontrolandprevention(cdc) , 2005, MMWR MORB MORTAL WKLY REP, V54, P3
   *centersformedicare&medicaidservices , 2002, OUTC ASS INF SET OAS, V0, P0
   Chiou-tan F, 2006, AM J PHYS MED REHAB, V85, P415, DOI 10.1097/01.phm.0000214320.99729.f3
   Deutscher D, 2010, ARCH PHYS MED REHAB, V91, P1722, DOI 10.1016/j.apmr.2010.08.007
   Duncan P, 2005, STROKE, V36, P0, DOI 10.1161/01.STR.0000180861.54180.FF
   Ellis C, 2009, EXPERT REV CARDIOVASC THER, V7, P405, DOI 10.1586/erc.09.6
   Glymour M, 2009, NEUROLOGY, V73, P1858, DOI 10.1212/WNL.0b013e3181c47cad
   Go A, 2013, CIRCULATION, V127, P0, DOI 10.1161/CIR.0b013e31828124ad
   Hartigan I, 2011, INT J NURSING MIDWIF, V3, P22
   Hinojosa M, 2009, J REHABIL RES DEV, V46, P233, DOI 10.1682/JRRD.2007.10.0172
   Horn S, 2010, ARCH PHYS MED REHAB, V91, P1712, DOI 10.1016/j.apmr.2010.04.013
   Horner R, 1991, STROKE, V22, P1497, DOI 10.1161/01.STR.22.12.1497
   Horner R, 2003, STROKE, V34, P1027, DOI 10.1161/01.STR.0000060028.60365.5D
   Howard V, 2013, NEUROLOGY, V80, P1655, DOI 10.1212/WNL.0b013e3182904d59
   Jones M, 2000, STROKE, V31, P563, DOI 10.1161/01.STR.31.3.563
   Karelina K, 2009, P NATL ACAD SCI USA, V106, P5895, DOI 10.1073/pnas.0810737106
   Kleindorfer D, 2009, STROKE, V40, P0, DOI 10.1161/STROKEAHA.108.534909
   Kleindorfer D, 2010, STROKE, V41, P1326, DOI 10.1161/STROKEAHA.109.575043
   Moorthy P, 2004, ARCH PHYS MED REHAB, V85, P0
   Putman K, 2010, DISABIL REHABIL, V32, P1604, DOI 10.3109/09638281003611078
   Stewart J, 2013, STROKE, V44, P1111, DOI 10.1161/STROKEAHA.111.674671
   Sturm J, 2002, STROKE, V33, P762, DOI 10.1161/hs0302.103815
   Venna V, 2014, TRANSL PSYCHIAT, V4, P0, DOI 10.1038/tp.2013.128
   Wang H, 2011, PM&R, V3, P296, DOI 10.1016/j.pmrj.2010.12.018
   White H, 2005, CIRCULATION, V111, P1327, DOI 10.1161/01.CIR.0000157736.19739.D0
NR 32
TC 26
Z9 26
U1 0
U2 7
PU W B SAUNDERS CO-ELSEVIER INC
PI PHILADELPHIA
PA 1600 JOHN F KENNEDY BOULEVARD, STE 1800, PHILADELPHIA, PA 19103-2899 USA
SN 0003-9993
EI 
J9 ARCH PHYS MED REHAB
PD JAN 15
PY 2015
VL 96
IS 1
BP 84
EP 90
DI 10.1016/j.apmr.2014.08.018
PG 7
WC Rehabilitation; Sport Sciences
SC Rehabilitation; Sport Sciences
GA AY6EW
UT WOS:000347661100012
PM 25223490
ER

PT J
AU Jang, SH
   Kwon, HG
AF Jang, Sung
   Kwon, Hyeok
TI Change of the anterior corticospinal tract on the normal side of the brain in chronic stroke patients: Diffusion tensor imaging study
SO SOMATOSENSORY AND MOTOR RESEARCH
LA English
DT Article
DE Anterior corticospinal tract; diffusion tensor imaging; hemiparesis; motor function; stroke
ID pyramidal tract; motor cortex; transcranial stimulation; cortical activation; functional mri; tractography; recovery; hemisphere; hand; reorganization
AB We investigated change of the anterior corticospinal tract (CST) on the normal side of the brain in stroke patients, using diffusion tensor tractography (DTT). We recruited 32 stroke patients and 24 control subjects. Motricity Index and DTT for the whole and anterior CSTs were evaluated. According to findings, the fiber number of the anterior CST on the normal side of the brain of stroke patients was related to poor motor function of the affected extremities.
C1 [Jang, Sung Ho; Kwon, Hyeok Gyu] Yeungnam Univ, Coll Med, Dept Phys Med & Rehabil, Daegu 705717, South Korea.
RP Kwon, HG (通讯作者)，Yeungnam Univ, Coll Med, Dept Phys Med & Rehabil, 317-1 Daemyung Dong, Daegu 705717, South Korea.
EM khg0715@hanmail.net
FU Basic Science Research Program through the National Research Foundation of Korea (NRF) - Ministry of Education, Science and Technology [2012R1A1A4A01001873]
CR Ago T, 2003, J NEUROL NEUROSUR PS, V74, P1152, DOI 10.1136/jnnp.74.8.1152
   Alexander A, 2007, NEUROTHERAPEUTICS, V4, P316, DOI 10.1016/j.nurt.2007.05.011
   Assaf Y, 2008, J MOL NEUROSCI, V34, P51, DOI 10.1007/s12031-007-0029-0
   Canedo A, 1997, PROG NEUROBIOL, V51, P287, DOI 10.1016/S0301-0082(96)00058-5
   Chollet F, 1991, ANN NEUROL, V29, P63, DOI 10.1002/ana.410290112
   Cicinelli P, 1997, ELECTROMYOGR MOTOR C, V105, P438, DOI 10.1016/S0924-980X(97)00052-0
   Dancause N, 2006, NEUROSCIENTIST, V12, P489, DOI 10.1177/1073858406292782
   Davidoff R, 1990, NEUROLOGY, V40, P332
   Demeurisse G, 1980, EUR NEUROL, V19, P382, DOI 10.1159/000115178
   Enzinger C, 2008, STROKE, V39, P1507, DOI 10.1161/STROKEAHA.107.501999
   Guye M, 2003, NEUROIMAGE, V19, P1349, DOI 10.1016/S1053-8119(03)00165-4
   Jang S, 2003, NEUROREPORT, V14, P1305, DOI 10.1097/01.wnr.0000078700.79393.09
   Jang S, 2011, YONSEI MED J, V52, P553, DOI 10.3349/ymj.2011.52.4.553
   Jang S, 2009, NEUROREHABILITATION, V24, P315, DOI 10.3233/NRE-2009-0484
   Jang S, 2009, NEUROREHABILITATION, V24, P285, DOI 10.3233/NRE-2009-0480
   Jiang H, 2006, COMPUT METH PROG BIO, V81, P106, DOI 10.1016/j.cmpb.2005.08.004
   Jo H, 2012, NEUROREHABILITATION, V31, P207, DOI 10.3233/NRE-2012-0790
   Kim Y, 2004, ARCH PHYS MED REHAB, V85, P1351, DOI 10.1016/j.apmr.2003.08.102
   Kunimatsu A, 2004, MAGN RESON MED SCI, V3, P11, DOI 10.2463/mrms.3.11
   Kwak S, 2010, EUR NEUROL, V63, P149, DOI 10.1159/000281108
   Kwon H, 2011, NEUROSCI LETT, V505, P238, DOI 10.1016/j.neulet.2011.10.020
   Kwon Y, 2007, NEUROSCI LETT, V417, P138, DOI 10.1016/j.neulet.2007.01.084
   Lee S, 2005, RADIOGRAPHICS, V25, P53, DOI 10.1148/rg.251045085
   Madhavan S, 2010, EUR J NEUROSCI, V32, P1032, DOI 10.1111/j.1460-9568.2010.07364.x
   Marshall R, 2000, STROKE, V31, P656, DOI 10.1161/01.STR.31.3.656
   Mendoza J, 2007, CLIN NEUROANATOMY NE, V0, P0
   Mori S, 1999, ANN NEUROL, V45, P265, DOI 10.1002/1531-8249(199902)45:2<265::AID-ANA21>3.0.CO;2-3
   Nathan P, 1990, BRAIN, V113, P303, DOI 10.1093/brain/113.2.303
   Neil J, 2008, J MAGN RESON IMAGING, V27, P1, DOI 10.1002/jmri.21087
   Netz J, 1997, BRAIN, V120, P1579, DOI 10.1093/brain/120.9.1579
   Nyberghansen R, 1963, ACTA NEUROL SCAND, V39, P1, DOI 10.1111/j.1600-0404.1963.tb05384.x
   Parker G, 2005, PHILOS T R SOC B, V360, P893, DOI 10.1098/rstb.2005.1639
   Parker R, 2005, DESIGNING CONDUCTING, V0, P0
   Schaechter J, 2009, HUM BRAIN MAPP, V30, P3461, DOI 10.1002/hbm.20770
   Serrien D, 2004, EXP NEUROL, V190, P425, DOI 10.1016/j.expneurol.2004.08.004
   Smith S, 2004, NEUROIMAGE, V23, P0, DOI 10.1016/j.neuroimage.2004.07.051
   Terakawa H, 2000, NEUROLOGY, V54, P1801, DOI 10.1212/WNL.54.9.1801
   Turton A, 1996, ELECTROMYOGR MOTOR C, V101, P316, DOI 10.1016/0924-980X(96)95560-5
   Wakana S, 2004, RADIOLOGY, V230, P77, DOI 10.1148/radiol.2301021640
   Yamada K, 2009, MAGN RESON MED SCI, V8, P165, DOI 10.2463/mrms.8.165
   Yeo S, 2012, NEUROSCI LETT, V508, P9, DOI 10.1016/j.neulet.2011.11.030
   York D, 1987, NEUROSURGERY, V20, P70
   Zatorre R, 2012, NAT NEUROSCI, V15, P528, DOI 10.1038/nn.3045
NR 43
TC 4
Z9 8
U1 0
U2 6
PU TAYLOR & FRANCIS LTD
PI ABINGDON
PA 2-4 PARK SQUARE, MILTON PARK, ABINGDON OR14 4RN, OXON, ENGLAND
SN 0899-0220
EI 
J9 SOMATOSENS MOT RES
PD MAR 15
PY 2015
VL 32
IS 1
BP 25
EP 30
DI 10.3109/08990220.2014.949006
PG 6
WC Neurosciences
SC Neurosciences & Neurology
GA CH0SV
UT WOS:000353733600004
PM 25166214
ER

PT J
AU Alaverdashvili, Mariam
   Li, Xue
   Paterson, PG
AF Alaverdashvili, Mariam
   Li, Xue
   Paterson, Phyllis
TI Protein-Energy Malnutrition Causes Deficits in Motor Function in Adult Male Rats
SO JOURNAL OF NUTRITION
LA English
DT Article
DE protein-energy malnutrition; performance-based measures; motor function; acute-phase reactants; rat model
ID acute-phase response; grip strength; serum-albumin; nutrition; stroke; performance; muscle; rehabilitation; inflammation; association
AB Background: Adult protein-energy malnutrition (PEM) often occurs in combination with neurological disorders affecting hand use and walking ability. The independent effects of PEM on motor function are not well characterized and may be obscured by these comorbidities. Objective: Our goal was to undertake a comprehensive evaluation of sensorimotor function with the onset and progression of PEM in an adult male rat model. Methods: In Expt. 1 and Expt. 2, male Sprague-Dawley rats (14-15 wk old) were assigned ad libitum access for 4 wk to normal-protein (NP) or low-protein (LP) diets containing 12.5% and 0.5% protein, respectively. Expt. 1 assessed muscle strength, balance, and skilled walking ability on days 2, 8, and 27 by bar-holding, cylinder, and horizontal ladder walking tasks, respectively. In addition to food intake and body weight, nutritional status was determined on days 3, 9, and 28 by serum acute-phase reactant and corticosterone concentrations and liver lipids. Expt 2 addressed the effect of an LP diet on hindlimb muscle size. Results: PEM evolved over time in rats consuming the LP diet. Total food intake decreased by 24% compared with the NP group. On day 28, body weight and serum albumin decreased by 31% and 26%, respectively, and serum alpha 2-macroglobulin increased by 445% (P < 0.05) in the LP group compared with the NP group. Forelimb dysfunction (173% increase in adaptive flexed-arm-hang score) developed on day 2 in rats fed the LP diet (P < 0.001), whereas abnormal walking (34% decreased incidence of correct hindlimb placement) developed by day 27 (P < 0.05). Relative to the NP diet, the LP diet reduced the cross-sectional area of gastrocnemius medialis (P < 0.05). Conclusions: PEM in adult male rats causes a variety of sensorimotor abnormalities that develop at different stages of malnutrition. This model can be used 41 combination with disease models of sensorimotor deficits to examine the interactions between nutritional status, other treatments, and disease progression.
C1 [Alaverdashvili, Mariam] Univ Saskatchewan, Neurosci Res Grp, Saskatoon, SK, Canada.
   Univ Saskatchewan, Coll Pharm & Nutr, Saskatoon, SK, Canada.
RP Alaverdashvili, M (通讯作者)，Univ Saskatchewan, Neurosci Res Grp, Saskatoon, SK, Canada.
EM mariamalaverdashvili@usask.ca
FU Canadian Institutes of Health Research (CIHR)/Heart and Stroke Foundation of Canada (HSFC) Synchrotron Medical Imaging Team [CIF 99472]; CIHR operating grant [111124]
CR Alaverdashvili M, 2013, NEUROSCI BIOBEHAV R, V37, P950, DOI 10.1016/j.neubiorev.2013.03.026
   Andrade RR, 2013, APPL PHYSIOL NUTR ME, V38, P443
   [anonymous] , 2005, BEHAV LAB RAT, V0, P0
   Baumann H, 1989, ANN NY ACAD SCI, V557, P280
   Blackwell J, 1999, APPL ERGON, V30, P401, DOI 10.1016/S0003-6870(98)00055-6
   Burton D, 2004, CONTIN ED ANAESTH CR, V4, P144, DOI rg/10.1093/bjaceaccp/mkh040
   Clarkson H, 2000, MUSCULOSKELETAL ASSE, V0, P0
   Conde A, 1992, ALCOHOL ALCOHOLISM, V27, P159
   Corrigan M, 2011, NUTR CLIN PRACT, V26, P242, DOI 10.1177/0884533611405795
   Cray C, 2009, COMPARATIVE MED, V59, P517
   Curb J, 2006, J AM GERIATR SOC, V54, P737, DOI 10.1111/j.1532-5415.2006.00700.x
   Delp M, 1996, J APPL PHYSIOL, V80, P261, DOI 10.1152/jappl.1996.80.1.261
   Don B, 2004, SEMIN DIALYSIS, V17, P432, DOI 10.1111/j.0894-0959.2004.17603.x
   Doumas B, 1971, CLIN CHIM ACTA, V31, P87, DOI 10.1016/0009-8981(71)90365-2
   Drescher T, 2010, EUR J CLIN NUTR, V64, P887, DOI 10.1038/ejcn.2010.64
   Edozien J, 1978, EXP MOL PATHOL, V29, P1, DOI 10.1016/0014-4800(78)90021-7
   Elia M, 1997, CLIN NUTR, V16, P11, DOI 10.1016/S0261-5614(97)80044-1
   Field A, 2003, DESIGN REPORT EXPT, V0, P0
   Folch J, 1957, J BIOL CHEM, V226, P497
   Foley N, 2013, NUTR INTERVENTIONS F, V0, P0
   Gabay C, 1999, NEW ENGL J MED, V340, P448, DOI 10.1056/NEJM199902113400607
   Greene E, 1955, ANATOMY RAT, V0, P0
   Guralnik J, 1994, J GERONTOL, V49, P0, DOI 10.1093/geronj/49.2.M85
   Hajjar R, 2003, INT J GERIATR GERONT, V1, P1
   Hosoido T, 2013, J BEHAV BRAIN SCI, V3, P137
   Hotamisligil G, 2006, NATURE, V444, P860, DOI 10.1038/nature05485
   Jeejeebhoy K, 2012, CURR OPIN CLIN NUTR, V15, P213, DOI 10.1097/MCO.0b013e328352694f
   Jensen G, 2010, JPEN-PARENTER ENTER, V34, P156, DOI 10.1177/0148607110361910
   Kaufmann RA, 2007, AM J ORTHOP (BELLE MEAD NJ), V36, P0
   Kuh D, 2005, J GERONTOL A-BIOL, V60, P224, DOI 10.1093/gerona/60.2.224
   Ling P, 2004, AM J PHYSIOL-REG I, V287, P0, DOI 10.1152/ajpregu.00715.2003
   Loy R, 2011, J GEN PHYSIOL, V137, P43, DOI 10.1085/jgp.201010523
   Lukoyanov N, 2000, BEHAV BRAIN RES, V112, P85, DOI 10.1016/S0166-4328(00)00164-9
   Maurissen J, 2003, NEUROTOXICOL TERATOL, V25, P543, DOI 10.1016/S0892-0362(03)00073-4
   Mayot G, 2007, EXP GERONTOL, V42, P498, DOI 10.1016/j.exger.2007.01.003
   Meijers J, 2012, J NUTR HEALTH AGING, V16, P654, DOI 10.1007/s12603-012-0010-7
   Metz G, 2002, J NEUROSCI METH, V115, P169, DOI 10.1016/S0165-0270(02)00012-2
   Metz G, 2005, BEHAV LAB RAT, V0, P475
   Metz G, 2001, PHYSIOL BEHAV, V72, P29, DOI 10.1016/S0031-9384(00)00371-1
   Metz GA, 2009, J VIS EXP, V0, P0, DOI DOI 10.3791/1204
   Monk J, 2006, EXP BIOL MED, V231, P264
   Morley J, 2012, FAM PRACT, V29, P0, DOI 10.1093/fampra/cmr054
   Moustafa F, 1989, ACTA ANAT, V135, P31
   Murphy T, 2009, NAT REV NEUROSCI, V10, P861, DOI 10.1038/nrn2735
   Norman K, 2011, CLIN NUTR, V30, P135, DOI 10.1016/j.clnu.2010.09.010
   Oumi M, 2001, ULTRASTRUCT PATHOL, V25, P431, DOI 10.1080/019131201753343467
   Pugliese MT, 1990, WORLD REV NUTR DIET, V62, P186
   Qu Z, 1996, METABOLISM, V45, P1273, DOI 10.1016/S0026-0495(96)90247-4
   Reeves P, 1993, J NUTR, V123, P1939, DOI 10.1093/jn/123.11.1939
   Roberts H, 2011, AGE AGEING, V40, P423, DOI 10.1093/ageing/afr051
   Schallert T, 2000, NEUROPHARMACOLOGY, V39, P777, DOI 10.1016/S0028-3908(00)00005-8
   Schreiber G, 1989, ANN NY ACAD SCI, V557, P61
   Sheard J, 2013, PLOS ONE, V8, P0, DOI 10.1371/journal.pone.0053290
   Smith D, 2001, DISSECTION GUIDE ATL, V0, P0
   Smith S, 2013, APPL PHYSIOL NUTR ME, V38, P844, DOI 10.1139/apnm-2012-0420
   Su C, 1994, ARCH PHYS MED REHAB, V75, P812
   Taylor K, 1977, J ANAT, V123, P67
   Tos P, 2009, INT REV NEUROBIOL, V87, P47, DOI 10.1016/S0074-7742(09)87004-9
   Viana G, 1997, ANN NUTR METAB, V41, P52, DOI 10.1159/000177978
   Wakabayashi H, 2014, J CACHEXIA SARCOPENI, V5, P269, DOI 10.1007/s13539-014-0162-x
   Webb A, 2002, J NEUROTRAUM, V19, P239, DOI 10.1089/08977150252806983
   White J, 2012, JPEN-PARENTER ENTER, V36, P275, DOI 10.1177/0148607112440285
NR 62
TC 12
Z9 12
U1 0
U2 7
PU OXFORD UNIV PRESS
PI OXFORD
PA GREAT CLARENDON ST, OXFORD OX2 6DP, ENGLAND
SN 0022-3166
EI 
J9 J NUTR
PD NOV 15
PY 2015
VL 145
IS 11
BP 2503
EP 2511
DI 10.3945/jn.115.216382
PG 9
WC Nutrition & Dietetics
SC Nutrition & Dietetics
GA CV4VP
UT WOS:000364264900010
PM 26423735
ER

PT J
AU Momosaki, Ryo
   Abo, Masahiro
   Watanabe, Shu
   Kakuda, Wataru
   Yamada, Naoki
   Kinoshita, Shoji
AF Momosaki, Ryo
   Abo, Masahiro
   Watanabe, Shu
   Kakuda, Wataru
   Yamada, Naoki
   Kinoshita, Shoji
TI Repetitive Peripheral Magnetic Stimulation With Intensive Swallowing Rehabilitation for Poststroke Dysphagia: An Open-Label Case Series
SO NEUROMODULATION
LA English
DT Article
DE Dysphagia; magnetic stimulation; stroke
ID electrical-stimulation; oropharyngeal dysphagia; suprahyoid muscle; stroke patient; motor function; brain; reliability; aspiration; management; therapy
AB ObjectiveThe purpose of this pilot study was to determine the safety and feasibility of a six-day protocol of in-hospital repetitive peripheral magnetic stimulation combined with intensive swallowing rehabilitation (rPMS-ISR) for poststroke dysphagia. MethodsThe subjects were eight patients with dysphagia caused by bilateral cerebral infarction (age: 62-70; time from onset of stroke: 27-39 months). rPMS was applied to the suprahyoid muscles, at strength set at 90% of the minimal intensity that elicited pain with a parabolic coil. One train of stimuli comprised 20Hz for 3 sec followed by 27-sec rest. A single session included delivery of repetitive 20 trains of stimuli over 10min, followed by 20 min of swallowing rehabilitation. Each patient received this combination treatment twice daily, morning and afternoon, over six consecutive days. Swallowing function was evaluated before and after intervention. ResultsrPMS-ISR induced significant improvement in swallowing ability, laryngeal elevation delay time, penetration aspiration scale, and swallowing quality of life (p < 0.01), but had no significant effect on the functional oral intake scale. ConclusionThe six-day in-hospital RPMS-ISR protocol seems safe and feasible for poststroke patients with dysphagia. The combination protocol improved swallowing function. Further larger studies are needed to confirm its efficacy.
C1 [Momosaki, Ryo; Abo, Masahiro; Watanabe, Shu; Kakuda, Wataru; Yamada, Naoki; Kinoshita, Shoji] Jikei Univ Sch Med, Dept Rehabil Med, Minato Ku, Tokyo, Japan.
   [Momosaki, Ryo; Abo, Masahiro; Watanabe, Shu; Kakuda, Wataru; Yamada, Naoki; Kinoshita, Shoji] Jikei Univ, Dept Rehabil Med, Sch Med, Minato Ku, Tokyo 1058461, Japan.
RP Momosaki, R (通讯作者)，Jikei Univ, Dept Rehabil Med, Sch Med, Minato Ku, 3-25-8 Nishi Shimbashi, Tokyo 1058461, Japan.
EM momosakiryo@gmail.com
FU Magnetic Health Science Foundation; Japan Society for the Promotion of Science
CR Antunes E, 2012, GERODONTOLOGY, V29, P247, DOI 10.1111/j.1741-2358.2012.00638.x
   Beaulieu L, 2013, NEUROPHYSIOL CLIN, V43, P251, DOI 10.1016/j.neucli.2013.05.003
   Belafsky P, 2008, ANN OTO RHINOL LARYN, V117, P919, DOI 10.1177/000348940811701210
   Beom J, 2011, ANN REHABIL MED-ARM, V35, P322, DOI 10.5535/arm.2011.35.3.322
   Bulow M, 2008, DYSPHAGIA, V23, P302, DOI 10.1007/s00455-007-9145-9
   Chiu C, 2009, J REHABIL MED, V41, P1085, DOI 10.2340/16501977-0456
   Crary M, 2005, ARCH PHYS MED REHAB, V86, P1516, DOI 10.1016/j.apmr.2004.11.049
   Flamand V, 2014, ARCH PHYS MED REHAB, V95, P1984, DOI 10.1016/j.apmr.2014.05.014
   Gallas S, 2010, DYSPHAGIA, V25, P291, DOI 10.1007/s00455-009-9259-3
   Garra G, 2010, ACAD EMERG MED, V17, P50, DOI 10.1111/j.1553-2712.2009.00620.x
   Gonzalez-fernandez M, 2011, AM J SPEECH-LANG PAT, V20, P331, DOI 10.1044/1058-0360(2011/10-0082)
   Hamdy S, 2003, NEUROGASTROENT MOTIL, V15, P69, DOI 10.1046/j.1365-2982.2003.00390.x
   Heldmann B, 2000, NEUROREPORT, V11, P3193, DOI 10.1097/00001756-200009280-00029
   Hubsher C, 2012, CAN J UROL, V19, P6480
   Kawai S, 2003, DYSPHAGIA, V18, P1, DOI 10.1007/s00455-002-0074-3
   Keith RA, 1987, ADV CLIN REHABIL, V1, P6
   Khedr E, 2010, J NEUROL NEUROSUR PS, V81, P495, DOI 10.1136/jnnp.2009.188482
   Kiger M, 2006, DYSPHAGIA, V21, P243, DOI 10.1007/s00455-006-9056-1
   Kim S, 2009, NEUROMODULATION, V12, P134, DOI 10.1111/j.1525-1403.2009.00200.x
   Krause P, 2008, NEUROL RES, V30, P690, DOI 10.1179/174313208X297959
   Krewer C, 2014, ARCH PHYS MED REHAB, V95, P1039, DOI 10.1016/j.apmr.2014.02.003
   Lim K, 2009, J REHABIL MED, V41, P174, DOI 10.2340/16501977-0317
   Lin V, 2001, ARCH PHYS MED REHAB, V82, P167, DOI 10.1053/apmr.2001.18215
   Lin V, 2002, ARCH PHYS MED REHAB, V83, P806, DOI 10.1053/apmr.2002.32644
   Logemann J, 1997, OTOLARYNG HEAD NECK, V116, P335, DOI 10.1016/S0194-5998(97)70269-9
   Mchorney C, 2002, DYSPHAGIA, V17, P97, DOI 10.1007/s00455-001-0109-1
   Michou E, 2014, BRAIN STIMUL, V7, P66, DOI 10.1016/j.brs.2013.09.005
   Miller M, 2008, ARCH PHYS MED REHAB, V89, P2031, DOI 10.1016/j.apmr.2008.03.025
   Momosaki R, 2014, NEUROMODULATION, V17, P637, DOI 10.1111/ner.12137
   Park J, 2013, NEUROGASTROENT MOTIL, V25, P0, DOI 10.1111/nmo.12063
   Park J, 2012, DYSPHAGIA, V27, P521, DOI 10.1007/s00455-012-9403-3
   Permsirivanich W, 2009, JOURNAL OF THE MEDICAL ASSOCIATION OF THAILAND, V92, P259
   Rosenbek J, 1996, DYSPHAGIA, V11, P93, DOI 10.1007/BF00417897
   Roth Y, 2007, J CLIN NEUROPHYSIOL, V24, P31, DOI 10.1097/WNP.0b013e31802fa393
   Struppler A, 2007, NEUROIMAGE, V36, P0, DOI 10.1016/j.neuroimage.2007.03.033
   Szecsi J, 2009, ARCH PHYS MED REHAB, V90, P564, DOI 10.1016/j.apmr.2008.09.572
   Verin E, 2009, DYSPHAGIA, V24, P204, DOI 10.1007/s00455-008-9195-7
   Verin E, 2012, ARCH PHYS MED REHAB, V93, P1987, DOI 10.1016/j.apmr.2011.10.020
   Wassermann E, 1998, EVOKED POTENTIAL, V108, P1, DOI 10.1016/S0168-5597(97)00096-8
NR 39
TC 5
Z9 10
U1 3
U2 19
PU WILEY
PI HOBOKEN
PA 111 RIVER ST, HOBOKEN 07030-5774, NJ USA
SN 1094-7159
EI 
J9 NEUROMODULATION
PD OCT 15
PY 2015
VL 18
IS 7
BP 630
EP 635
DI 10.1111/ner.12308
PG 6
WC Medicine, Research & Experimental; Clinical Neurology
SC Research & Experimental Medicine; Neurosciences & Neurology
GA CU1FH
UT WOS:000363264900013
PM 25950817
ER

PT J
AU Gherardini, Lisa
   Gennaro, Mariangela
   Pizzorusso, Tommaso
AF Gherardini, Lisa
   Gennaro, Mariangela
   Pizzorusso, Tommaso
TI Perilesional Treatment with Chondroitinase ABC and Motor Training Promote Functional Recovery After Stroke in Rats
SO CEREBRAL CORTEX
LA English
DT Article
DE penumbra; perineuronal nets; plasticity; skilled reaching
ID spinal-cord-injury; central-nervous-system; skilled forelimb use; perineuronal net; cortex stroke; sulfate proteoglycan; extracellular-matrix; brain-injury; adult rat; nogo-a
AB Ischemic stroke insults may lead to chronic functional limitations that adversely affect patient movements. Partial motor recovery is thought to be sustained by neuronal plasticity, particularly in areas close to the lesion site. It is still unknown if treatments acting exclusively on cortical plasticity of perilesional areas could result in behavioral amelioration. We tested whether enhancing plasticity in the ipsilesional cortex using local injections of chondroitinase ABC (ChABC) could promote recovery of skilled motor function in a focal cortical ischemia of forelimb motor cortex in rats. Using the skilled reaching test, we found that acute and delayed ChABC treatment induced recovery of impaired motor skills in treated rats. vGLUT1, vGLUT2, and vGAT staining indicated that functional recovery after acute ChABC treatment was associated with local plastic modification of the excitatory cortical circuitry positive for VGLUT2. ChABC effects on vGLUT2 staining were present only in rats undergoing behavioral training. Thus, the combination of treatments targeting the CSPG component of the extracellular matrix in perilesional areas and rehabilitation could be sufficient to enhance functional recovery from a focal stroke.
C1 [Gherardini, Lisa; Gennaro, Mariangela; Pizzorusso, Tommaso] CNR, Inst Neurosci, I-56124 Pisa, Italy.
   [Gherardini, Lisa] CNR, Inst Clin Physiol, I-53100 Siena, Italy.
   [Pizzorusso, Tommaso] Univ Florence, NEUROFARBA Dept, I-50135 Florence, Italy.
RP Pizzorusso, T (通讯作者)，CNR, Inst Neurosci, Via Moruzzi 1, I-56124 Pisa, Italy.
EM tommaso@in.cnr.it
FU EU [223326, 223524]; EXTRAPLAST IIT Seed project; MIUR-PRIN
CR Adkins D, 2005, NEUROSCI LETT, V380, P214, DOI 10.1016/j.neulet.2005.01.036
   Al-jamal K, 2011, P NATL ACAD SCI USA, V108, P10952, DOI 10.1073/pnas.1100930108
   Alaverdashvili M, 2008, BEHAV BRAIN RES, V188, P281, DOI 10.1016/j.bbr.2007.11.007
   Alaverdashvili M, 2007, EUR J NEUROSCI, V25, P3442, DOI 10.1111/j.1460-9568.2007.05594.x
   Arya K, 2011, J BODYW MOV THER, V15, P528, DOI 10.1016/j.jbmt.2011.01.023
   Barritt A, 2006, J NEUROSCI, V26, P10856, DOI 10.1523/JNEUROSCI.2980-06.2006
   Bradbury E, 2002, NATURE, V416, P636, DOI 10.1038/416636a
   Bruckner G, 1998, EXP BRAIN RES, V121, P300, DOI 10.1007/s002210050463
   Buchli A, 2005, ANN MED, V37, P556, DOI 10.1080/07853890500407520
   Carmichael S, 2012, ARCH NEUROL-CHICAGO, V69, P161, DOI 10.1001/archneurol.2011.1175
   Carmichael S, 2005, EXP NEUROL, V193, P291, DOI 10.1016/j.expneurol.2005.01.004
   Carter L, 2011, EXP NEUROL, V228, P149, DOI 10.1016/j.expneurol.2010.12.023
   Carulli D, 2010, BRAIN, V133, P2331, DOI 10.1093/brain/awq145
   Chu Y, 2007, CURR HYPERTENS REP, V9, P19, DOI 10.1007/s11906-007-0005-7
   Crespo D, 2007, EXP NEUROL, V206, P159, DOI 10.1016/j.expneurol.2007.05.001
   Elkin B, 2011, J NEUROTRAUM, V28, P2277, DOI 10.1089/neu.2010.1603
   Fattorini G, 2009, J NEUROCHEM, V110, P1538, DOI 10.1111/j.1471-4159.2009.06251.x
   Garcia-alias G, 2012, EXP NEUROL, V235, P26, DOI 10.1016/j.expneurol.2011.09.009
   Garcia-alias G, 2009, NAT NEUROSCI, V12, P1145, DOI 10.1038/nn.2377
   Gharbawie O, 2006, BEHAV BRAIN RES, V175, P249, DOI 10.1016/j.bbr.2006.08.039
   Gilbert R, 2005, MOL CELL NEUROSCI, V29, P545, DOI 10.1016/j.mcn.2005.04.006
   Gilmour G, 2004, BEHAV BRAIN RES, V150, P171, DOI 10.1016/j.bbr.2003.07.006
   Gogolla N, 2009, SCIENCE, V325, P1258, DOI 10.1126/science.1174146
   Harris N, 2010, J NEUROTRAUM, V27, P1971, DOI 10.1089/neu.2010.1470
   Hill J, 2012, P NATL ACAD SCI USA, V109, P9155, DOI 10.1073/pnas.1205697109
   Hobohm C, 2005, J NEUROSCI RES, V80, P539, DOI 10.1002/jnr.20459
   Houle J, 2006, J NEUROSCI, V26, P7405, DOI 10.1523/JNEUROSCI.1166-06.2006
   Hyatt A, 2010, J CONTROL RELEASE, V147, P24, DOI 10.1016/j.jconrel.2010.06.026
   Ikeda-matsuo Y, 2011, J NEUROIMMUNOL, V238, P34, DOI 10.1016/j.jneuroim.2011.06.014
   Jefferson S, 2011, J NEUROSCI, V31, P5710, DOI 10.1523/JNEUROSCI.4459-10.2011
   Jones T, 1992, BEHAV BRAIN RES, V51, P1, DOI 10.1016/S0166-4328(05)80306-7
   Kaneko T, 2002, NEUROSCI RES, V42, P243, DOI 10.1016/S0168-0102(02)00009-3
   Kilic E, 2010, J CEREBR BLOOD F MET, V30, P969, DOI 10.1038/jcbfm.2009.268
   Krasovsky T, 2010, NEUROREHAB NEURAL RE, V24, P213, DOI 10.1177/1545968309348509
   Lee H, 2010, P NATL ACAD SCI USA, V107, P3340, DOI 10.1073/pnas.0905437106
   Lee J, 2004, J NEUROSCI, V24, P6209, DOI 10.1523/JNEUROSCI.1643-04.2004
   Li H, 2013, J NEUROTRAUM, V30, P413, DOI 10.1089/neu.2012.2513
   Mainardi M, 2010, P NATL ACAD SCI USA, V107, P16673, DOI 10.1073/pnas.0911832107
   Mckeon R, 1995, EXP NEUROL, V136, P32, DOI 10.1006/exnr.1995.1081
   Nakamura M, 2009, BRAIN RES, V1252, P117, DOI 10.1016/j.brainres.2008.11.022
   Nudo R, 2011, J COMMUN DISORD, V44, P515, DOI 10.1016/j.jcomdis.2011.04.004
   Papadopoulos C, 2006, CEREB CORTEX, V16, P529, DOI 10.1093/cercor/bhi132
   Pizzorusso T, 2002, SCIENCE, V298, P1248, DOI 10.1126/science.1072699
   Pizzorusso T, 2006, P NATL ACAD SCI USA, V103, P8517, DOI 10.1073/pnas.0602657103
   Romberg C, 2013, J NEUROSCI, V33, P7057, DOI 10.1523/JNEUROSCI.6267-11.2013
   Schwab M, 2010, NAT NEUROSCI, V13, P1444, DOI 10.1038/nn1210-1444
   Shen Y, 2009, SCIENCE, V326, P592, DOI 10.1126/science.1178310
   Smith J, 2007, BRAIN, V130, P915, DOI 10.1093/brain/awl393
   Soleman S, 2012, BRAIN, V135, P1210, DOI 10.1093/brain/aws027
   Starkey M, 2011, EXP NEUROL, V232, P81, DOI 10.1016/j.expneurol.2011.08.006
   Steinle B, 2011, MO MED, V108, P284
   Tester N, 2007, J NEUROSCI RES, V85, P1110, DOI 10.1002/jnr.21199
   Tom V, 2009, J NEUROTRAUM, V26, P2323, DOI 10.1089/neu.2009.1047
   Tsai S, 2011, STROKE, V42, P186, DOI 10.1161/STROKEAHA.110.590083
   Vo T, 2013, MOL CELL NEUROSCI, V56, P186, DOI 10.1016/j.mcn.2013.04.009
   Wang W, 2012, J NEUROSCI RES, V90, P267, DOI 10.1002/jnr.22742
   Whishaw I, 2000, NEUROPHARMACOLOGY, V39, P788, DOI 10.1016/S0028-3908(99)00259-2
   Whishaw I, 1990, BEHAV BRAIN RES, V41, P49, DOI 10.1016/0166-4328(90)90053-H
   Whishaw I, 1991, BEHAV BRAIN RES, V42, P77, DOI 10.1016/S0166-4328(05)80042-7
   Whishaw I, 2004, J NEUROTRAUM, V21, P1584, DOI 10.1089/neu.2004.21.1584
   Zai L, 2011, J NEUROSCI, V31, P5977, DOI 10.1523/JNEUROSCI.4498-10.2011
   Zhao R, 2011, J NEUROSCI METH, V201, P228, DOI 10.1016/j.jneumeth.2011.08.003
NR 62
TC 47
Z9 48
U1 0
U2 20
PU OXFORD UNIV PRESS INC
PI CARY
PA JOURNALS DEPT, 2001 EVANS RD, CARY, NC 27513 USA
SN 1047-3211
EI 
J9 CEREB CORTEX
PD JAN 15
PY 2015
VL 25
IS 1
BP 202
EP 212
DI 10.1093/cercor/bht217
PG 11
WC Neurosciences
SC Neurosciences & Neurology
GA AY2KA
UT WOS:000347417600019
PM 23960208
ER

PT J
AU Ballester, BR
   Nirme, Jens
   Duarte, Esther
   Cuxart, Ampar
   Rodriguez, Susana
   Verschure, Paul
   Duff, Armin
AF Ballester, Belen
   Nirme, Jens
   Duarte, Esther
   Cuxart, Ampar
   Rodriguez, Susana
   Verschure, Paul
   Duff, Armin
TI The visual amplification of goal-oriented movements counteracts acquired non-use in hemiparetic stroke patients
SO JOURNAL OF NEUROENGINEERING AND REHABILITATION
LA English
DT Article
DE Stroke rehabilitation; Hemiparesis; Upper extremity; Physical therapy; Learned non-use; Reinforcement-based motor therapy
ID constraint-induced therapy; virtual-reality; rehabilitation; neurorehabilitation; performance; decision; recovery; cortex; trial
AB Background: Stroke-induced impairments result from both primary and secondary causes, i.e. damage to the brain and the acquired non-use of the impaired limbs. Indeed, stroke patients often under-utilize their paretic limb despite sufficient residual motor function. We hypothesize that acquired non-use can be overcome by reinforcement-based training strategies. Methods: Hemiparetic stroke patients (n = 20, 11 males, 9 right-sided hemiparesis) were asked to reach targets appearing in either the real world or in a virtual environment. Sessions were divided into 3 phases: baseline, intervention and washout. During the intervention the movement of the virtual representation of the patients' paretic limb was amplified towards the target. Results: We found that the probability of using the paretic limb during washout was significantly higher in comparison to baseline. Patients showed generalization of these results by displaying a more substantial workspace in real world task. These gains correlated with changes in effector selection patterns. Conclusions: The amplification of the movement of the paretic limb in a virtual environment promotes the use of the paretic limb in stroke patients. Our findings indicate that reinforcement-based therapies may be an effective approach for counteracting learned non-use and may modulate motor performance in the real world.
C1 [Ballester, Belen Rubio; Nirme, Jens; Verschure, Paul; Duff, Armin] Pompeu Fabra, Ctr Autonomous Syst & Neurorobot, Lab Synthet Percept Emot & Cognit Syst, Barcelona, Spain.
   [Duarte, Esther] Hosp del Mar, Inst Hosp Mar Invest Med, Serv Med Fis & Rehabil, Barcelona, Spain.
   [Cuxart, Ampar; Rodriguez, Susana] Hosp Univ Vall Hebron, Serv Med Fis & Rehabil, Barcelona, Spain.
   [Verschure, Paul] Passeig Lluis Co, ICREA, Barcelona, Spain.
RP Ballester, BR (通讯作者)，Pompeu Fabra, Ctr Autonomous Syst & Neurorobot, Lab Synthet Percept Emot & Cognit Syst, Barcelona, Spain.
EM belen.rubio@upf.edu
FU ICREA Funding Source: Custom
CR Adamovich S, 2009, NEUROREHABILITATION, V25, P29, DOI 10.3233/NRE-2009-0497
   Arbib M, 2008, MIND SOC, V7, P43, DOI 10.1007/S11299-007-0041-7
   Bonaiuti D, 2007, EURA MEDICOPHYS, V43, P139
   Bonaiuto J, 2010, BIOL CYBERN, V102, P341, DOI 10.1007/s00422-010-0371-0
   Brunner I, 2011, TOP STROKE REHABIL, V18, P248, DOI 10.1310/tsr1803-248
   Cameirao M, 2012, STROKE, V43, P2720, DOI 10.1161/STROKEAHA.112.653196
   Cameirao M, 2010, J NEUROENG REHABIL, V7, P0, DOI 10.1186/1743-0003-7-48
   Canutescu A, 2003, PROTEIN SCI, V12, P963, DOI 10.1110/ps.0242703
   Cisek P, 2012, CURR OPIN NEUROBIOL, V22, P927, DOI 10.1016/j.conb.2012.05.007
   Cos I, 2011, J NEUROPHYSIOL, V105, P3022, DOI 10.1152/jn.00975.2010
   Cuijpers R, 2006, NEURAL NETWORKS, V19, P311, DOI 10.1016/j.neunet.2006.02.004
   Dipellegrino G, 1992, EXP BRAIN RES, V91, P176, DOI 10.1007/BF00230027
   Han C, 2008, PLOS COMPUT BIOL, V4, P0, DOI 10.1371/journal.pcbi.1000133
   Hidaka Y, 2012, PLOS COMPUT BIOL, V8, P0, DOI 10.1371/journal.pcbi.1002343
   Krabben T, 2011, J NEUROENG REHABIL, V8, P0, DOI 10.1186/1743-0003-8-15
   Lin K, 2009, NEUROREHAB NEURAL RE, V23, P441, DOI 10.1177/1545968308328719
   Marcos E, 2013, NEURON, V78, P249, DOI 10.1016/j.neuron.2013.02.006
   Newman-norlund R, 2007, SOC NEUROSCI-UK, V2, P48, DOI 10.1080/17470910701224623
   Oliveira F, 2010, P NATL ACAD SCI USA, V107, P17751, DOI 10.1073/pnas.1006223107
   Prochnow D, 2013, EUR J NEUROSCI, V37, P1441, DOI 10.1111/ejn.12157
   Przybyla A, 2013, NEUROSCIENCE, V228, P349, DOI 10.1016/j.neuroscience.2012.10.046
   Schweighofer N, 2009, PHYS THER, V89, P1327, DOI 10.2522/ptj.20080402
   Schwerin S, 2008, EXP BRAIN RES, V185, P509, DOI 10.1007/s00221-007-1169-8
   Stoloff R, 2011, FRONT NEUROSCI-SWITZ, V5, P0, DOI 10.3389/fnins.2011.00041
   Van DA, 2012, J REHABIL MED, V44, P106, DOI 10.2340/16501977-0928
   Viana R, 2012, TOP STROKE REHABIL, V19, P104, DOI 10.1310/tsr1902-104
   Wolf S, 1989, EXP NEUROL, V104, P125, DOI 10.1016/S0014-4886(89)80005-6
   Wu C, 2011, NEUROREHAB NEURAL RE, V25, P130, DOI 10.1177/1545968310380686
NR 28
TC 26
Z9 26
U1 0
U2 12
PU BMC
PI LONDON
PA CAMPUS, 4 CRINAN ST, LONDON N1 9XW, ENGLAND
SN 
EI 
J9 J NEUROENG REHABIL
PD JUN 9
PY 2015
VL 12
IS 
BP 
EP 
DI 10.1186/s12984-015-0039-z
PG 11
WC Engineering, Biomedical; Neurosciences; Rehabilitation
SC Engineering; Neurosciences & Neurology; Rehabilitation
GA CJ8ZT
UT WOS:000355792700001
PM 26055406
ER

PT J
AU Hermstadt, Gil
   Alavi, Nezam
   Randhawa, BK
   Boyd, LA
   Menon, Carlo
AF Hermstadt, Gil
   Alavi, Nezam
   Randhawa, Bubblepreet
   Boyd, Lara
   Menon, Carlo
TI Bimanual elbow robotic orthoses: preliminary investigations on an impairment force-feedback rehabilitation method
SO FRONTIERS IN HUMAN NEUROSCIENCE
LA English
DT Article
DE exoskeleton; rehabilitation robot; stroke; bimanual; hemiparesis; cerebrovascular accident; neurorehabilitation; upper limb
ID upper-limb asymmetry; chronic stroke; bilateral movement; therapy; performance; neurorehabilitation; proprioception; coordination; space
AB Modern rehabilitation practices have begun integrating robots, recognizing their significant role in recovery. New and alternative stroke rehabilitation treatments are essential to enhance efficacy and mitigate associated health costs. Today's robotic interventions can play a significant role in advancing rehabilitation. In addition, robots have an inherent ability to perform tasks accurately and reliably and are typically well suited to measure and quantify performance. Most rehabilitation strategies predominantly target activation of the paretic arm. However, bimanual upper-limb rehabilitation research suggests potential in enhancing functional recovery. Moreover, studies suggest that limb coordination and synchronization can improve treatment efficacy. In this preliminary study, we aimed to investigate and validate our user-driven bimanual system in a reduced intensity rehab practice. A bimanual wearable robotic device (BWRD) with a Master Slave configuration for the elbow joint was developed to carry out the investigation. The BWRD incorporates position and force sensors for which respective control loops are implemented, and offers varying modes of operation ranging from passive to active training. The proposed system enables the perception of the movements, as well as the forces applied by the hemiparetic arm, with the non-hemiparetic arm. Eight participants with chronic unilateral stroke were recruited to participate in a total of three 1-h sessions per participant, delivered in a week. Participants underwent pre- and post-training functional assessments along with proprioceptive measures. The post-assessment was performed at the end of the last training session. The protocol was designed to engage the user in an assortment of static and dynamic arm matching and opposing tasks. The training incorporates force-feedback movements, force-feedback positioning, and force matching tasks with same and opposite direction movements. We are able to suggest identification of impairment patterns in the position-force plot results. In addition, we performed a proprioception evaluation with the system. We set out to design innovative and user immersive training tasks that utilize the BWRD capabilities, and we demonstrate that the subjects were able to cooperate and accomplish the protocol. We found that the Fugl-Meyer and Wolf Motor Function Test (pre to post) measured improvements (15 and 19%, respectively). Recognizing the brevity of the training, we focus our report primarily on the proprioception testing (32% significant improvement, p(prop) = 0.033) and protocol distinctive features and results. This paper presents the electromechanical features and performance of the BWRD, the testing protocol, and the assessments utilized. Outcome measures and results are presented and demonstrate the successful application and operation of the system.
C1 [Hermstadt, Gil; Alavi, Nezam; Randhawa, Bubblepreet Kaur; Menon, Carlo] Simon Fraser Univ, MENRVA Lab, Sch Engn Sci, Burnaby, BC V5A 1S6, Canada.
   [Boyd, Lara A.] Univ British Columbia, Fac Med, Brain Behav Lab, Vancouver, BC, Canada.
RP Menon, C (通讯作者)，Simon Fraser Univ, MENRVA Lab, Sch Engn Sci, 8888 Univ Dr, Burnaby, BC V5A 1S6, Canada.
EM cmenon@sfu.ca
CR Ada L, 2003, BRAIN, V126, P724, DOI 10.1093/brain/awg066
   Adamovich S, 1998, J NEUROPHYSIOL, V79, P2833, DOI 10.1152/jn.1998.79.6.2833
   Adamson J, 2004, J STROKE CEREBROVASC DIS, V13, P171, DOI 10.1016/j.jstrokecerebrovasdis.2004.06.003
   Alkhawaja I, 1996, J NEUROL, V243, P201, DOI 10.1007/BF02444015
   [anonymous] , 1998, PHYSIOTHERAPY, V0, P0
   Artemiadis P, 2014, TRENDS AUGMENTATION, V2, P405
   Bagesteiro L, 2003, J NEUROPHYSIOL, V90, P1503, DOI 10.1152/jn.00189.2003
   Basteris A, 2014, J NEUROENG REHABIL, V11, P0, DOI 10.1186/1743-0003-11-111
   Burgar C, 2000, J REHABIL RES DEV, V37, P663
   Burgar C, 2011, J REHABIL RES DEV, V48, P445, DOI 10.1682/JRRD.2010.04.0062
   Burgess J, 2007, IEEE T NEUR SYS REH, V15, P347, DOI 10.1109/TNSRE.2007.903908
   Cauraugh J, 2010, HUM MOVEMENT SCI, V29, P853, DOI 10.1016/j.humov.2009.09.004
   Cauraugh J, 2005, NEUROSCI LETT, V382, P39, DOI 10.1016/j.neulet.2005.02.060
   Cauraugh J, 2005, PROG NEUROBIOL, V75, P309, DOI 10.1016/j.pneurobio.2005.04.001
   Connell L, 2008, CLIN REHABIL, V22, P758, DOI 10.1177/0269215508090674
   Coupar F, 2010, COCHRANE DB SYST REV, V0, P0, DOI DOI 10.1002/14651858.CD006432.pub2
   Cramer S, 2008, CURR OPIN NEUROL, V21, P76, DOI 10.1097/WCO.0b013e3282f36cb6
   Crespo L, 2008, J MOTOR BEHAV, V40, P545, DOI 10.3200/JMBR.40.6.545-557
   Degowin EL, 1987, BEDSIDE DIAGNOSTIC E, V0, P0
   Dobkin B, 2004, LANCET NEUROL, V3, P528, DOI 10.1016/S1474-4422(04)00851-8
   Fuentes C, 2010, J NEUROPHYSIOL, V103, P164, DOI 10.1152/jn.00494.2009
   Go A, 2014, CIRCULATION, V129, P399, DOI 10.1161/01.cir.0000442015.53336.12
   Goble D, 2008, J NEUROPHYSIOL, V99, P3063, DOI 10.1152/jn.90259.2008
   Goble D, 2010, PHYS THER, V90, P1176, DOI 10.2522/ptj.20090399
   Goble D, 2006, EXP BRAIN RES, V168, P307, DOI 10.1007/s00221-005-0280-y
   Harvey RL, 2009, CURR TREAT OPTIONS CARDIOVASC MED, V11, P251
   Heidenreich P, 2011, CIRCULATION, V123, P933, DOI 10.1161/CIR.0b013e31820a55f5
   Helson H, 1930, SCIENCE, V71, P536, DOI 10.1126/science.71.1847.536
   Hesse S, 2003, ARCH PHYS MED REHAB, V84, P915, DOI 10.1016/S0003-9993(02)04954-7
   Johnson M, 2005, IEEE T NEUR SYS REH, V13, P335, DOI 10.1109/TNSRE.2005.850428
   Kelly-hayes M, 2003, J STROKE CEREBROVASC DIS, V12, P119, DOI 10.1016/S1052-3057(03)00042-9
   Kim H, 2013, IEEE T NEUR SYS REH, V21, P153, DOI 10.1109/TNSRE.2012.2207462
   Krakauer J, 2006, CURR OPIN NEUROL, V19, P84, DOI 10.1097/01.wco.0000200544.29915.cc
   Krebs H, 2008, IEEE ENG MED BIOL, V27, P61, DOI 10.1109/MEMB.2008.919498
   Latimer C, 2010, DISABIL REHABIL, V32, P1221, DOI 10.3109/09638280903483877
   Leibowitz N, 2008, DISABIL REHABIL, V30, P1829, DOI 10.1080/09638280701640145
   Lewis G, 2009, IEEE T NEUR SYS REH, V17, P595, DOI 10.1109/TNSRE.2009.2029315
   Li C, 2013, DISABIL REHABIL-ASSI, V8, P38, DOI 10.3109/17483107.2012.671439
   Li C, 2011, INT J INNOV COMPUT I, V7, P471
   Lonn J, 2000, ARCH PHYS MED REHAB, V81, P592, DOI 10.1016/s0003-9993(00)90040-6
   Lum PS, 1993, IEEE TRANSACTIONS ON REHABILITATION ENGINEERING, V1, P185, DOI 10.1109/86.279267
   Lum P, 2006, J REHABIL RES DEV, V43, P631, DOI 10.1682/JRRD.2005.02.0044
   Lum SP, 1995, IEEE TRANSACTIONS ON REHABILITATION ENGINEERING, V3, P166, DOI 10.1109/86.392371
   Marchal-crespo L, 2009, J NEUROENG REHABIL, V6, P0, DOI 10.1186/1743-0003-6-20
   Mathers C, 2008, GLOBAL BURDEN OF DISEASE: 2004 UPDATE, V0, P1
   Pang M, 2006, ARCH PHYS MED REHAB, V87, P1, DOI 10.1016/j.apmr.2005.08.113
   Rashedi E, 2009, IEEE ENG MED BIO, V0, PP5026, DOI 10.1109/IEMBS.2009.5333827
   Reinkensmeyer D, 2000, J REHABIL RES DEV, V37, P653
   Richards L, 2008, NEUROREHAB NEURAL RE, V22, P180, DOI 10.1177/1545968307305355
   Riener R, 2005, MED BIOL ENG COMPUT, V43, P2, DOI 10.1007/BF02345116
   Rose DK, 2004, TOP STROKE REHABIL, V11, P20, DOI 10.1310/XAUM-LPBM-0RXD-RLDK
   Simo L, 2014, J NEUROENG REHABIL, V11, P0, DOI 10.1186/1743-0003-11-77
   Staubli P, 2009, J NEUROENG REHABIL, V6, P0, DOI 10.1186/1743-0003-6-46
   Stewart K, 2006, J NEUROL SCI, V244, P89, DOI 10.1016/j.jns.2006.01.005
   Summers J, 2007, J NEUROL SCI, V252, P76, DOI 10.1016/j.jns.2006.10.011
   Torre K, 2013, NEUROREHAB NEURAL RE, V27, P507, DOI 10.1177/1545968313478483
   Tsagarakis N, 1999, ROBOT AND HUMAN, V0, P0
   Van DA, 2012, J REHABIL MED, V44, P106, DOI 10.2340/16501977-0928
   Vidoni E, 2008, BEHAV BRAIN FUNCT, V4, P0, DOI 10.1186/1744-9081-4-32
   Waller S, 2008, HUM MOVEMENT SCI, V27, P749, DOI 10.1016/j.humov.2008.03.006
   Wang F, 2013, ADV ROBOT AUTOM, V2, P112, DOI 10.4172/2168-9695.1000112
   Winward C, 2002, CLIN REHABIL, V16, P523, DOI 10.1191/0269215502cr522oa
   Wu C, 2013, J NEUROENG REHABIL, V10, P0, DOI 10.1186/1743-0003-10-35
   Wu C, 2011, NEUROREHAB NEURAL RE, V25, P130, DOI 10.1177/1545968310380686
NR 64
TC 9
Z9 10
U1 1
U2 44
PU FRONTIERS MEDIA SA
PI LAUSANNE
PA AVENUE DU TRIBUNAL FEDERAL 34, LAUSANNE, CH-1015, SWITZERLAND
SN 1662-5161
EI 
J9 FRONT HUM NEUROSCI
PD MAR 30
PY 2015
VL 9
IS 
BP 
EP 
DI 10.3389/fnhum.2015.00169
PG 14
WC Neurosciences; Psychology
SC Neurosciences & Neurology; Psychology
GA CF4CZ
UT WOS:000352497500002
PM 25870555
ER

PT J
AU Da silva, PB
   Antunes, FN
   Graef, Patricia
   Cechetti, Fernanda
   Pagnussat, AdS
AF Da silva, Paulo
   Antunes, Fabiane
   Graef, Patricia
   Cechetti, Fernanda
   Pagnussat, Aline
TI Strength Training Associated with Task-Oriented Training to Enhance Upper-Limb Motor Function in Elderly Patients with Mild Impairment After Stroke A Randomized Controlled Trial
SO AMERICAN JOURNAL OF PHYSICAL MEDICINE & REHABILITATION
LA English
DT Article
DE Chronic Hemiparesis; Physiotherapy; Rehabilitation; Muscle Weakness
ID intramuscular fat; trunk restraint; muscle atrophy; rehabilitation; performance; recovery; deficit; weakness; people; intervention
AB Objective: The aim of this study was to verify the effects of loaded exercises associated with a task-oriented training (TOT) program in the recovery of upper-limb function in individuals with chronic hemiparesis after stroke. Design: This study used a single-blinded, randomized controlled trial. Patients were included into two TOT groups: one that performed the task-oriented therapy without load (TOT group, n = 10) and another one that performed task-oriented therapy with personalized resistance (TOT_ST group, n = 10) for 6 wks, for a total of 12 sessions. Main measures included The Upper Extremity Performance Test, shoulder flexor and handgrip strength, shoulder active range of motion, motor impairment (Fugl-Meyer Scale), and muscle tone. Results: The TOT_ST group demonstrated better scores relating to unilateral tasks and in the quality aspects of bilateral movements (The Upper Extremity Performance Test, P = 0.04) at the end of rehabilitation protocol. The highest muscle force gain was reached by the TOT_ST group for the shoulder flexors (P = 0.001). Similarly, the active range of motion (P = 0.01) and Fugl-Meyer scores (P = 0.001) were higher in the TOT_ST group compared with the TOT group. Both groups showed improvement after training. Conclusions: Strength training was able to intensify the upper-limb rehabilitation, as demonstrated by the superior scores achieved by the TOT_ST group in most of the evaluated parameters. Muscle strength training might be a pivotal element of the task-oriented rehabilitation program of chronic patients with mild impairment after stroke.
C1 [da Silva, Paulo Bazile; Antunes, Fabiane Nunes; Cechetti, Fernanda; Pagnussat, Aline de Souza] Univ Fed Ciencias Saude Porto Alegre, Programa Posgrad Ciencias Reabilitacao, BR-90050170 Porto Alegre, RS, Brazil.
   [Graef, Patricia; Cechetti, Fernanda; Pagnussat, Aline de Souza] Univ Fed Ciencias Saude Porto Alegre, Dept Fisioterapia, BR-90050170 Porto Alegre, RS, Brazil.
   [Pagnussat, Aline de Souza] Univ Fed Ciencias Saude Porto Alegre, Programa Pos Grad Ciencias Saude, BR-90050170 Porto Alegre, RS, Brazil.
RP Pagnussat, AD (通讯作者)，Univ Fed Ciencias Saude Porto Alegre, Dept Fisioterapia, Rua Sarmento Leite 245, BR-90050170 Porto Alegre, RS, Brazil.
FU CNPq (National Council of Technological and Scientific, Brazil); National Council for the Improvement of Higher Education (CAPES-Brazil)
CR Andersen L, 2011, J STRENGTH COND RES, V25, P2808, DOI 10.1519/JSC.0b013e31822a62ef
   Andrews A, 1989, PHYS THER, V69, P768, DOI 10.1093/ptj/69.9.768
   Bohannon R, 1987, PHYS THER, V67, P522, DOI 10.1093/ptj/67.4.522
   Canning C, 2004, CLIN REHABIL, V18, P300, DOI 10.1191/0269215504cr715oa
   Cheung V, 2012, P NATL ACAD SCI USA, V109, P14652, DOI 10.1073/pnas.1212056109
   Cruz E, 2005, BRAIN, V128, P1112, DOI 10.1093/brain/awh432
   Desrosiers J, 1995, ARCH PHYS MED REHAB, V76, P1125, DOI 10.1016/S0003-9993(95)80120-0
   Flansbjer U, 2012, J REHABIL MED, V44, P218, DOI 10.2340/16501977-0936
   Hammami N, 2012, ANNALS OF PHYSICAL AND REHABILITATION MEDICINE, V55, P0, DOI 10.1016/j.rehab.2012.03.003
   Harris J, 2007, PHYS THER, V87, P88, DOI 10.2522/ptj.20060065
   Harris J, 2010, STROKE, V41, P136, DOI 10.1161/STROKEAHA.109.567438
   Higgins J, 2006, CLIN REHABIL, V20, P296, DOI 10.1191/0269215505cr943oa
   Hosp J, 2011, NEURAL PLAST, V2011, P0, DOI 10.1155/2011/871296
   Kamper D, 2006, ARCH PHYS MED REHAB, V87, P1262, DOI 10.1016/j.apmr.2006.05.013
   Lieber R, 2004, MUSCLE NERVE, V29, P615, DOI 10.1002/mus.20059
   Mercier C, 2004, CLIN REHABIL, V18, P215, DOI 10.1191/0269215504cr724oa
   Michaelsen S, 2006, STROKE, V37, P186, DOI 10.1161/01.STR.0000196940.20446.c9
   Michaelsen S, 2001, STROKE, V32, P1875, DOI 10.1161/01.STR.32.8.1875
   Michaelsen S, 2008, REV BRAS FISIOTER, V12, P9
   Morris J, 2008, ARCH PHYS MED REHAB, V89, P1237, DOI 10.1016/j.apmr.2007.11.039
   Outermans J, 2010, CLIN REHABIL, V24, P979, DOI 10.1177/0269215509360647
   Patten C, 2004, J REHABIL RES DEV, V41, P293, DOI 10.1682/JRRD.2004.03.0293
   Prado-medeiros C, 2012, PHYS THER, V92, P429, DOI 10.2522/ptj.20090127
   Rensink M, 2009, J ADV NURS, V65, P737, DOI 10.1111/j.1365-2648.2008.04925.x
   Roh J, 2013, J NEUROPHYSIOL, V109, P768, DOI 10.1152/jn.00670.2012
   Ryan A, 2011, NEUROREHAB NEURAL RE, V25, P865, DOI 10.1177/1545968311408920
   Ryan A, 2002, ARCH PHYS MED REHAB, V83, P1703, DOI 10.1053/apmr.2002.36399
   Salbach N, 2004, CLIN REHABIL, V18, P509, DOI 10.1191/0269215504cr763oa
   Sharp S, 1997, ARCH PHYS MED REHAB, V78, P1231, DOI 10.1016/S0003-9993(97)90337-3
   Shelton F, 2001, STROKE, V32, P107, DOI 10.1161/01.STR.32.1.107
   Timmermans A, 2010, NEUROREHAB NEURAL RE, V24, P858, DOI 10.1177/1545968310368963
   Timmermans A, 2010, IEEE T NEUR SYS REH, V18, P284, DOI 10.1109/TNSRE.2010.2047608
   Triandafilou K, 2011, J NEUROPHYSIOL, V106, P1644, DOI 10.1152/jn.00936.2010
   Van PR, 2004, CLIN REHABIL, V18, P833, DOI 10.1191/0269215504cr843oa
   Wade D, 2009, CLIN REHABIL, V23, P291, DOI 10.1177/0269215509103551
   Weiss A, 2000, AM J PHYS MED REHAB, V79, P369, DOI 10.1097/00002060-200007000-00009
NR 36
TC 21
Z9 23
U1 0
U2 35
PU LIPPINCOTT WILLIAMS & WILKINS
PI PHILADELPHIA
PA TWO COMMERCE SQ, 2001 MARKET ST, PHILADELPHIA, PA 19103 USA
SN 0894-9115
EI 
J9 AM J PHYS MED REHAB
PD JAN 15
PY 2015
VL 94
IS 1
BP 11
EP 19
DI 10.1097/PHM.0000000000000135
PG 9
WC Rehabilitation; Sport Sciences
SC Rehabilitation; Sport Sciences
GA AX6ZR
UT WOS:000347067100006
PM 25122097
ER

PT J
AU Kim, JH
   Kwon, YM
   Son, SM
AF Kim, Jin
   Kwon, Yong
   Son, Su
TI Motor function outcomes of pediatric patients with hemiplegic cerebral palsy after rehabilitation treatment: a diffusion tensor imaging study
SO NEURAL REGENERATION RESEARCH
LA English
DT Article
DE nerve regeneration; cerebral palsy; corticospinal tract; diffusion tensor; hemiplegia; motor; rehabilitation; neural regeneration
ID induced movement therapy; white-matter; corticospinal tract; periventricular leukomalacia; intracerebral hemorrhage; preterm children; brain-injury; infant; tractography; stroke
[truncated: 1,031,482 more chars]
