# Supplementary material for: Rehabilitation of motor function after stroke: A bibliometric analysis of global research from 2004 to 2022
Source: Front Aging Neurosci. 2022 Nov 2;14:1024163. doi: 10.3389/fnagi.2022.1024163 (PMC9667945; doi:10.3389/fnagi.2022.1024163)
Supplement: Supplementary file 1 [file Data_Sheet_1.zip › download2016u225.txt]

PT J
AU Lamas, Kristina
   Hager, Charlotte
   Lindgren, Lenita
   Wester, Per
   Brulin, Christine
AF Lamas, Kristina
   Hager, Charlotte
   Lindgren, Lenita
   Wester, Per
   Brulin, Christine
TI Does touch massage facilitate recovery after stroke? A study protocol of a randomized controlled trial
SO BMC COMPLEMENTARY AND ALTERNATIVE MEDICINE
LA English
DT Article
ID nottingham health profile; cortical reorganization; pinch strength; motor function; therapy; stimulation; pain; rehabilitation; classification; acupuncture
AB Background: Despite high quality stroke care, decreased sensorimotor function, anxiety and pain often remain one year after stroke which can lead to impaired health and dependence, as well as higher healthcare costs. Touch massage (TM) has been proven to decrease anxiety and pain, and improve quality of health in other conditions of reduced health, where reduced anxiety seems to be the most pronounced benefit. Thus there are reasons to believe that TM may also reduce anxiety and pain, and improve quality of life after stroke. Further, several studies indicate that somatosensory stimulation can increase sensorimotor function, and it seems feasible to believe that TM could increase independence after stroke. In this study we will evaluate effects of TM after stroke compared to sham treatment. Methods: This is a prospective randomized open-labelled control trial with blinded evaluation (PROBE-design). Fifty patients with stroke admitted to stroke units will be randomized (1: 1) to either a TM intervention or a non-active transcutaneous electrical nerve stimulation (non-TENS) control group. Ten sessions of 30 min treatments (TM or control) will be administered during two weeks. Assessment of status according to the International Classification of Functioning, Disability and Health (ICF), including body function, activity, and participation. Assessment of body function will include anxiety, pain, and stress response (heart rate variability and salivary cortisol), where anxiety is the primary outcome. Activity will be assessed by means of sensorimotor function and disability, and participation by means of health-related quality of life. Assessments will be made at baseline, after one week of treatment, after two weeks of treatment, and finally a follow-up after two months. The trial has been approved by the Regional Ethical Review Board. Discussion: TM seems to decrease anxiety and pain, increase health-related quality of life, and improve sensorimotor functions after stroke, but the field is largely unexplored. Considering the documented pleasant effects of massage in general, absence of reported adverse effects, and potential effects in relation to stroke, it is essential to evaluate effects of TM during the sub-acute phase after stroke. The results of this project will hopefully provide important knowledge for evidence-based care.
C1 [Lamas, Kristina; Lindgren, Lenita; Brulin, Christine] Umea Univ, Dept Nursing, Umea, Sweden.
   [Hager, Charlotte] Umea Univ, Dept Community Med & Rehabil, Umea, Sweden.
   [Wester, Per] Umea Univ, Div Med, Dept Publ Hlth & Clin Med, Umea, Sweden.
RP Lamas, K (通讯作者)，Umea Univ, Dept Nursing, Umea, Sweden.
EM kristina.lamas@umu.se
FU Ekhaga foundation; Swedish Stroke Foundation
CR Adams H, 1993, STROKE, V24, P35, DOI 10.1161/01.STR.24.1.35
   Altman D, 1997, PRACTICAL STAT MED R, V0, P0
   [anonymous] , 1978, CER DIS OFFS PUBL, V0, P0
   Bamford J, 1991, LANCET, V337, P1521, DOI 10.1016/0140-6736(91)93206-O
   Billhult A, 2009, AUTON NEUROSCI-BASIC, V150, P111, DOI 10.1016/j.autneu.2009.03.010
   Billhult A, 2009, COMPLEMENT THER CLIN PRACT, V15, P96, DOI 10.1016/j.ctcp.2008.10.003
   Bonita R, 1988, STROKE, V19, P1497, DOI 10.1161/01.STR.19.12.1497
   Bost N, 2006, AUST J ADV NURS, V23, P28
   Burton C, 2011, COCHRANE DB SYST REV, V0, P0, DOI DOI 10.1002/14651858.CD008860.pub2
   Byl N, 2003, NEUROREHAB NEURAL RE, V17, P176, DOI 10.1177/0888439003257137
   Carota A, 2002, CURR OPIN NEUROL, V15, P57, DOI 10.1097/00019052-200202000-00010
   Collin C, 1988, INT DISABIL STUD, V10, P61
   Croarkin E, 2004, PHYS THER, V84, P62, DOI 10.1093/ptj/84.1.62
   Diego M, 2009, INT J NEUROSCI, V119, P630, DOI 10.1080/00207450802329605
   Doyle S, 2010, COCHRANE DB SYST REV, V0, P0, DOI DOI 10.1002/14651858.CD006331.pub2
   Ebrahim S, 1986, J EPIDEMIOL COMMUN H, V40, P166, DOI 10.1136/jech.40.2.166
   Etkin A, 2011, TRENDS COGN SCI, V15, P85, DOI 10.1016/j.tics.2010.11.004
   Feys P, 2003, ARCH PHYS MED REHAB, V84, P79, DOI 10.1053/apmr.2003.50068
   Field T, 2002, JCR-J CLIN RHEUMATOL, V8, P72, DOI 10.1097/00124743-200204000-00002
   Givi M, 2013, INT J PREVENTIVE MED, V4, P511
   Grefkes C, 2011, BRAIN, V134, P1264, DOI 10.1093/brain/awr033
   Hansen A, 2012, EUR J PAIN, V16, P1128, DOI 10.1002/j.1532-2149.2012.00123.x
   Henricson M, 2008, COMPLEMENT THER CLIN PRACT, V14, P244, DOI 10.1016/j.ctcp.2008.03.003
   Hernandez-reif M, 2001, INT J NEUROSCI, V106, P131, DOI 10.3109/00207450109149744
   Hunt S, 1981, SOC SCI MED-MED SOC, V15, P221, DOI 10.1016/0271-7123(81)90005-5
   Johansson B, 2001, STROKE, V32, P707, DOI 10.1161/01.STR.32.3.707
   Johansson K, 1993, NEUROLOGY, V43, P2189, DOI 10.1212/WNL.43.11.2189
   Kalisch T, 2008, CLIN INTERV AGING, V3, P673, DOI 10.2147/CIA.S3174
   Kolb B, 2010, BEHAV BRAIN RES, V214, P115, DOI 10.1016/j.bbr.2010.04.024
   Lamas K, 2009, INT J NURS STUD, V46, P759, DOI 10.1016/j.ijnurstu.2009.01.007
   Lay C, 2011, J NEUROSCI, V31, P11495, DOI 10.1523/JNEUROSCI.1741-11.2011
   Lindgren L, 2010, AUTON NEUROSCI-BASIC, V158, P105, DOI 10.1016/j.autneu.2010.06.011
   Lindgren L, 2013, NURS CRIT CARE, V18, P269, DOI 10.1111/nicc.12017
   Lindgren L, 2012, NEUROIMAGE, V59, P3427, DOI 10.1016/j.neuroimage.2011.11.013
   Liu W, 2009, IEEE ENG MED BIO, V0, PP5965, DOI 10.1109/IEMBS.2009.5334526
   Mathiowetz V, 1985, ARCH PHYS MED REHAB, V66, P69
   Mathiowetz V, 1984, J HAND SURG-AM, V9A, P222, DOI 10.1016/S0363-5023(84)80146-X
   Mccarney R, 2007, BMC MED RES METHODOL, V7, P0, DOI 10.1186/1471-2288-7-30
   Michielsen M, 2011, NEUROREHAB NEURAL RE, V25, P223, DOI 10.1177/1545968310385127
   Mok E, 2004, COMPLEMENT THER NURS MIDWIFERY, V10, P209, DOI 10.1016/j.ctnm.2004.05.006
   Monzee J, 2003, J NEUROPHYSIOL, V89, P672, DOI 10.1152/jn.00434.2001
   Moraska A, 2010, EVID-BASED COMPL ALT, V7, P409, DOI 10.1093/ecam/nen029
   Moyer C, 2004, PSYCHOL BULL, V130, P3, DOI 10.1037/0033-2909.130.1.3
   Moyer C, 2011, J BODYW MOV THER, V15, P3, DOI 10.1016/j.jbmt.2010.06.001
   Nelles G, 2004, RESTOR NEUROL NEUROS, V22, P239
   Nyberg L, 2006, NEUROPSYCHOLOGIA, V44, P711, DOI 10.1016/j.neuropsychologia.2005.08.006
   Platz T, 2005, CLIN REHABIL, V19, P404, DOI 10.1191/0269215505cr832oa
   Price D, 1983, PAIN, V17, P45, DOI 10.1016/0304-3959(83)90126-4
   Rosen B, 1998, J HAND THER, V11, P251
   Rosen B, 2000, J HAND SURG-AM, V25A, P535, DOI 10.1053/jhsu.2000.6458
   Rosen B, 2003, HAND THER, V8, P98
   Snyder M, 1995, GERIATR NURS, V16, P60, DOI 10.1016/S0197-4572(05)80005-9
   Spielberger C, 1970, STAI MANUAL STATE TR, V0, P0, DOI DOI 10.2307/1831273
   Sullivan J, 2008, TOP STROKE REHABIL, V15, P200, DOI 10.1310/tsr1503-200
   Thirion B, 2007, NEUROIMAGE, V35, P105, DOI 10.1016/j.neuroimage.2006.11.054
   Weiss S, 2004, INFANCY, V5, P85, DOI 10.1207/s15327078in0501_4
   Wiklund I, 1992, SVENSK VERSION NOTTI, V0, P0
   *worldhealthorganization , 2007, ICF CY INT CLASS FUN, V0, P0
   Zhang J, 2014, NEUROEPIDEMIOLOGY, V42, P50, DOI 10.1159/000355435
   Zhang S, 2005, COCHRANE DB SYST REV, V0, P0, DOI DOI 10.1002/14651858.CD003317.pub2
NR 60
TC 5
Z9 7
U1 0
U2 21
PU BMC
PI LONDON
PA CAMPUS, 4 CRINAN ST, LONDON N1 9XW, ENGLAND
SN 
EI 
J9 BMC COMPLEM ALTERN M
PD FEB 4
PY 2016
VL 16
IS 
BP 
EP 
DI 10.1186/s12906-016-1029-9
PG 9
WC Integrative & Complementary Medicine
SC Integrative & Complementary Medicine
GA DD0JD
UT WOS:000369605300002
PM 26846253
ER

PT J
AU Hosomi, Koichi
   Morris, Shayne
   Sakamoto, Tomosaburo
   Taguchi, Junji
   Maruo, Tomoyuki
   Kageyama, Yu
   Kinoshita, Yusuke
   Goto, Yuko
   Shimokawa, Toshio
   Koyama, Tetsuo
   Saitoh, Youichi
AF Hosomi, Koichi
   Morris, Shayne
   Sakamoto, Tomosaburo
   Taguchi, Junji
   Maruo, Tomoyuki
   Kageyama, Yu
   Kinoshita, Yusuke
   Goto, Yuko
   Shimokawa, Toshio
   Koyama, Tetsuo
   Saitoh, Youichi
TI Daily Repetitive Transcranial Magnetic Stimulation for Poststroke Upper Limb Paresis in the Subacute Period
SO JOURNAL OF STROKE & CEREBROVASCULAR DISEASES
LA English
DT Article
DE Repetitive transcranial magnetic stimulation; motor cortex stimulation; rehabilitation; subacute stroke; stroke recovery; randomized controlled trial
ID motor function recovery; stroke; rehabilitation; cortex; trial; brain; hand
AB Background: We conducted a randomized, double-blind, sham-controlled study to assess the efficacy in motor recovery and safety of daily repetitive transcranial magnetic stimulation (rTMS) in subacute stroke patients. Methods: Forty-one patients were randomly assigned to a real or sham stimulation group. Each patient underwent regular rehabilitation accompanied by a series of 10 daily 5-Hz rTMS of the ipsilesional primary motor cortex (M1) or sham stimulation. The primary outcome was motor recovery evaluated by the Brunnstrom stages (BS). The secondary outcomes were improvement in the Fugl-Meyer Assessment (FMA), grip power, National Institutes of Health Stroke Scale (NIHSS), Functional Independence Measure (FIM), a quantitative measurement of finger tapping movement, and the incidence of adverse events. Results: Thirty-nine patients completed the study and were included in the analyses. The real rTMS group demonstrated additional improvement in the BS hand score at the last follow-up compared to the sham. The grip power, the NIHSS motor score, and the number of finger taps in the affected hand improved in the real stimulation group but not in the sham group. The BS upper limb scores, the FMA distal upper limb score, the NIHSS total score, and the FIM motor score showed improvement from baseline at the earlier time points after the real rTMS. There were no additional improvements in the other scores after the real rTMS compared to the sham. No serious adverse events were observed. Conclusions: Our results suggest that daily high-frequency rTMS of the ipsilesional M1 is tolerable and modestly facilitates motor recovery in the paralytic hand of subacute stroke patients. (C) 2016 The Authors. Published by Elsevier Inc. on behalf of National Stroke Association.
C1 [Hosomi, Koichi; Maruo, Tomoyuki; Goto, Yuko; Koyama, Tetsuo; Saitoh, Youichi] Osaka Univ, Grad Sch Med, Dept Neuromodulat & Neurosurg, 2-2 Yamadaoka, Suita, Osaka 5650871, Japan.
   [Hosomi, Koichi; Morris, Shayne; Maruo, Tomoyuki; Kageyama, Yu; Goto, Yuko; Saitoh, Youichi] Osaka Univ, Grad Sch Med, Dept Neurosurg, Osaka, Japan.
   [Sakamoto, Tomosaburo] Kansai Rehabil Hosp, Osaka, Japan.
   [Taguchi, Junji; Kinoshita, Yusuke] Takarazuka Rehabil Hosp, Takarazuka, Hyogo, Japan.
   [Shimokawa, Toshio] Wakayama Med Univ, Clin Study Support Ctr, Wakayama, Japan.
   [Koyama, Tetsuo] Nishinomiya Kyoritsu Neurosurg Hosp, Dept Rehabil Med, Nishinomiya, Hyogo, Japan.
RP Saitoh, Y (通讯作者)，Osaka Univ, Grad Sch Med, Dept Neuromodulat & Neurosurg, 2-2 Yamadaoka, Suita, Osaka 5650871, Japan.
EM neurosaitoh@mbk.nifty.com
FU Strategic Research Program for Brain Sciences by the Ministry of Education, Culture, Sports, Science and Technology of Japan [15dm0107049h0003]; General Insurance Association of Japan; Japan Agency for Medical Research and Development [15hk0102029h0001]
CR Ameli M, 2009, ANN NEUROL, V66, P298, DOI 10.1002/ana.21725
   Brott T, 1989, STROKE, V20, P864, DOI 10.1161/01.STR.20.7.864
   Brunnstrom S, 1966, PHYS THER, V46, P357
   Chang W, 2010, J REHABIL MED, V42, P758, DOI 10.2340/16501977-0590
   Cramer S, 2008, ANN NEUROL, V63, P272, DOI 10.1002/ana.21393
   Emara T, 2010, EUR J NEUROL, V17, P1203, DOI 10.1111/j.1468-1331.2010.03000.x
   Fregni F, 2006, STROKE, V37, P2115, DOI 10.1161/01.STR.0000231390.58967.6b
   Fuglmeyer A, 1975, SCAND J REHABIL MED, V7, P13
   Hanajima R, 2007, CLIN NEUROPHYSIOL, V118, P2120, DOI 10.1016/j.clinph.2007.05.067
   Hao Z, 2013, SAO PAULO MED J, V131, P440, DOI 10.1590/1516-3180.20131316T2
   Hirayama A, 2006, PAIN, V122, P22, DOI 10.1016/j.pain.2005.12.001
   Hsu W, 2012, STROKE, V43, P1849, DOI 10.1161/STROKEAHA.111.649756
   Indredavik B, 1999, STROKE, V30, P917, DOI 10.1161/01.STR.30.5.917
   Johansson B, 2000, STROKE, V31, P223, DOI 10.1161/01.STR.31.1.223
   Kandori A, 2010, REV SCI INSTRUM, V81, P0, DOI 10.1063/1.3427583
   Khedr E, 2010, ACTA NEUROL SCAND, V121, P30, DOI 10.1111/j.1600-0404.2009.01195.x
   Khedr E, 2009, EUR J NEUROL, V16, P1323, DOI 10.1111/j.1468-1331.2009.02746.x
   Khedr E, 2005, NEUROLOGY, V65, P466, DOI 10.1212/01.wnl.0000173067.84247.36
   Kim Y, 2006, STROKE, V37, P1471, DOI 10.1161/01.STR.0000221233.55497.51
   Lefaucheur J, 2014, CLIN NEUROPHYSIOL, V125, P2150, DOI 10.1016/j.clinph.2014.05.021
   Malcolm M, 2007, AM J PHYS MED REHAB, V86, P707, DOI 10.1097/PHM.0b013e31813e0de0
   Maruo T, 2013, BRAIN STIMUL, V6, P884, DOI 10.1016/j.brs.2013.05.002
   Ottenbacher K, 1996, ARCH PHYS MED REHAB, V77, P1226, DOI 10.1016/S0003-9993(96)90184-7
   Rossi S, 2009, CLIN NEUROPHYSIOL, V120, P2008, DOI 10.1016/j.clinph.2009.08.016
   Sasaki N, 2013, J STROKE CEREBROVASC, V22, P413, DOI 10.1016/j.jstrokecerebrovasdis.2011.10.004
   Takeuchi N, 2005, STROKE, V36, P2681, DOI 10.1161/01.STR.0000189658.51972.34
   Takeuchi N, 2009, J REHABIL MED, V41, P1049, DOI 10.2340/16501977-0454
   Wupuer S, 2013, NEUROMODULATION, V16, P206, DOI 10.1111/j.1525-1403.2012.00520.x
NR 28
TC 23
Z9 26
U1 0
U2 10
PU ELSEVIER
PI AMSTERDAM
PA RADARWEG 29, 1043 NX AMSTERDAM, NETHERLANDS
SN 1052-3057
EI 
J9 J STROKE CEREBROVASC
PD JUL 15
PY 2016
VL 25
IS 7
BP 1655
EP 1664
DI 10.1016/j.jstrokecerebrovasdis.2016.02.024
PG 10
WC Neurosciences; Peripheral Vascular Disease
SC Neurosciences & Neurology; Cardiovascular System & Cardiology
GA DO7ZW
UT WOS:000378002800014
PM 27067882
ER

PT J
AU Morishita, Takashi
   Inoue, Tooru
AF Morishita, Takashi
   Inoue, Tooru
TI Interactive Bio-feedback Therapy Using Hybrid Assistive Limbs for Motor Recovery after Stroke: Current Practice and Future Perspectives
SO NEUROLOGIA MEDICO-CHIRURGICA
LA English
DT Article
DE hybrid assistive limb; interactive bio-feedback; cybernetics; stroke; neurorehabilitation
ID health-care professional; acute-phase; robot suit; functional recovery; rehabilitation; association; guideline; feasibility; management; efficacy
AB Interactive bio-feedback (iBF) was initially developed for the rehabilitation of motor function in patients with neurological disorders, and subsequently yielded the development of the hybrid assistive limb (HAL). Here, we provide a review of the theory underlying HAL treatment as well as our clinical experience and recommendations for future clinical studies using HAL in acute stroke patients. We performed a PubMed-based literature search, a retrospective data review of our acute stroke case series, and included a sample case report of our findings. Given past animal studies and functional imaging results, iBF therapy using the HAL in the acute phase of stroke seems an appropriate approach for preventing learned non-use and interhemispheric excitation imbalances. iBF therapy may furthermore promote appropriate neuronal network reorganization. Based on experiences in our stroke center, HAL rehabilitation is a safe and effective treatment modality for recovering motor impairments after acute stroke, and allows the design of tailored rehabilitation programs for individual patients. iBF therapy through the HAL system seems to be an effective and promising approach to stroke rehabilitation; however, the superiority of this treatment to conventional rehabilitation remains unclear. Further clinical studies are warranted. Additionally, the formation of a patient registry will permit a meta-analysis of HAL cases and address the problems associated with a controlled trial (e.g., the heterogeneity of an acute stroke cohort). The development of robotic engineering will improve the efficacy of HAL rehabilitation and has the potential to standardize patient rehabilitation practice.
C1 [Morishita, Takashi; Inoue, Tooru] Fukuoka Univ, Dept Neurosurg, Fac Med, Nanakuma 7-45-1,Jonan Ward, Fukuoka, Japan.
RP Morishita, T (通讯作者)，Fukuoka Univ, Dept Neurosurg, Fac Med, Nanakuma 7-45-1,Jonan Ward, Fukuoka, Japan.
EM tmorishita@fukuoka-u.ac.jp
FU Japan Society for the Promotion of Science [15K19984]; Takeda Science Foundation; Uehara Memorial Foundation; Central Research Institute of Fukuoka University [161042]; Clinical Research Promotion Foundation in Japan; Grants-in-Aid for Scientific Research [15K19984] Funding Source: KAKEN
CR Basteris A, 2014, J NEUROENG REHABIL, V11, P0, DOI 10.1186/1743-0003-11-111
   Chihara H, 2016, NEUROL MED-CHIR, V56, P33, DOI 10.2176/nmc.oa.2015-0178
   Fukuda H, 2016, ASSIST TECHNOL, V28, P53, DOI 10.1080/10400435.2015.1080768
   Fukuda H, 2015, NEUROL MED-CHIR, V55, P487, DOI 10.2176/nmc.oa.2014-0431
   Grefkes C, 2014, LANCET NEUROL, V13, P206, DOI 10.1016/S1474-4422(13)70264-3
   Hamada O, 2015, JPN J NEUROSURG, V24, P413
   Jauch E, 2013, STROKE, V44, P870, DOI 10.1161/STR.0b013e318284056a
   Liu J, 2015, STROKE, V46, P1045, DOI 10.1161/STROKEAHA.114.007044
   Maeshima S, 2011, BMC NEUROL, V11, P0, DOI 10.1186/1471-2377-11-116
   Mihara M, 2013, STROKE, V44, P1091, DOI 10.1161/STROKEAHA.111.674507
   Mohajerani M, 2011, P NATL ACAD SCI USA, V108, P0, DOI 10.1073/pnas.1101914108
   Morgenstern L, 2010, STROKE, V41, P2108, DOI 10.1161/STR.0b013e3181ec611b
   Morishita T, 2016, FRONT HUM NEUROSCI, V10, P0, DOI 10.3389/fnhum.2016.00166
   Morishita T, 2015, J NEUROL SCI, V358, P484, DOI 10.1016/j.jns.2015.08.1551
   Nilsson A, 2014, J NEUROENG REHABIL, V11, P0, DOI 10.1186/1743-0003-11-92
   Norouzi-gheidari N, 2012, J REHABIL RES DEV, V49, P479, DOI 10.1682/JRRD.2010.10.0210
   Obrig H, 2014, NEUROIMAGE, V85, P535, DOI 10.1016/j.neuroimage.2013.03.045
   Ogata T, 2015, NEUROL MED-CHIR, V55, P901, DOI 10.2176/nmc.oa.2015-0209
   Sankai Y, 1998, ARTIF LIFE ROBOT, V2, P162, DOI 10.1007/BF02471176
   Stinear C, 2007, BRAIN, V130, P170, DOI 10.1093/brain/awl333
   Suzuki K, 2007, ADV ROBOTICS, V21, P1441, DOI 10.1163/156855307781746061
   Takatsuru Y, 2009, J NEUROSCI, V29, P10081, DOI 10.1523/JNEUROSCI.1638-09.2009
   Taub E, 2006, EURA MEDICOPHYS, V42, P241
   Ueba T, 2013, NEUROL MED-CHIR, V53, P287, DOI 10.2176/nmc.53.287
   Volz L, 2015, BRAIN STRUCT FUNCT, V220, P1093, DOI 10.1007/s00429-013-0702-8
   Wahl A, 2014, FRONT HUM NEUROSCI, V8, P0, DOI 10.3389/fnhum.2014.00381
   Winstein C, 2016, STROKE, V47, P0, DOI 10.1161/STR.0000000000000098
   Xerri C, 2014, NEUROSCIENCE, V283, P178, DOI 10.1016/j.neuroscience.2014.06.066
NR 28
TC 19
Z9 19
U1 4
U2 10
PU JAPAN NEUROSURGICAL SOC
PI TOKYO
PA 5-25-16 HONGO, BUNKYO-KU, TOKYO, 113-0033, JAPAN
SN 0470-8105
EI 
J9 NEUROL MED-CHIR
PD JUN 15
PY 2016
VL 56
IS 10
BP 605
EP 612
DI 10.2176/nmc.st.2016-0094
PG 8
WC Clinical Neurology; Surgery
SC Neurosciences & Neurology; Surgery
GA EA4YB
UT WOS:000386621800004
PM 27616320
ER

PT J
AU Boychuk, JA
   Schwerin, SC
   Thomas, Nagheme
   Roger, Alexandra
   Silvera, Geoffrey
   Liverpool, Misha
   Adkins, DL
   Kleim, JA
AF Boychuk, Jeffery
   Schwerin, Susan
   Thomas, Nagheme
   Roger, Alexandra
   Silvera, Geoffrey
   Liverpool, Misha
   Adkins, Deanna
   Kleim, Jeffrey
TI Enhanced Motor Recovery After Stroke With Combined Cortical Stimulation and Rehabilitative Training Is Dependent on Infarct Location
SO NEUROREHABILITATION AND NEURAL REPAIR
LA English
DT Article
DE internal capsule; cortical stimulation; skilled reaching behavior; rodent models of stroke; motor cortex
ID ischemic-stroke; capsular infarct; internal capsule; plasticity; synaptogenesis; subtype; lesion; brain; model
AB Background. Cortical electrical stimulation of the motor cortex in combination with rehabilitative training (CS/RT) has been shown to enhance motor recovery in animal models of focal cortical stroke, yet in clinical trials, the effects are much less robust. The variability of stroke location in human patient populations that include both cortical and subcortical brain regions may contribute to the failure to find consistent effects clinically. Objective. This study sought to determine whether infarct location influences the enhanced motor recovery previously observed in response to CS/RT. The efficacy of CS/RT to promote improvements in motor function was examined in 2 different rat models of stroke that varied the amount and location of cortical and subcortical damage. Methods. Ischemic infarctions were induced by injecting the vasoconstricting peptide endothelin-1 either (1) onto the middle cerebral artery (MCA) producing damage to the frontal cortex and lateral striatum or (2) into a subcortical region producing damage to the posterior thalamus and internal capsule (subcortical capsular ischemic injury [SCII]). Daily CS/RT or RT alone was then given for 20 days, during which time performance on a skilled reaching task was assessed. Results. Animals with MCA occlusion infarctions exhibited enhanced improvements on a skilled reaching task in response to CS/RT relative to RT alone. No such enhancement was observed in animals with SCII infarctions across the 20 days of treatment. Conclusions. The efficacy of CS for enhancing motor recovery after stroke may depend in part on the extent and location of the ischemic infarct.
C1 [Boychuk, Jeffery A.] Univ Kentucky, Lexington, KY USA.
   [Schwerin, Susan C.] Uniformed Serv Univ Hlth Sci, Bethesda, MD 20814 USA.
   [Thomas, Nagheme; Kleim, Jeffrey A.] Arizona State Univ, Tempe, AZ 85287 USA.
   [Roger, Alexandra; Silvera, Geoffrey; Liverpool, Misha] Univ Florida, Gainesville, FL USA.
   [Adkins, DeAnna L.] Med Univ S Carolina, Charleston, SC 29425 USA.
RP Kleim, JA (通讯作者)，Arizona State Univ, Coll Med, Sch Biol & Hlth Syst Engn, Engn Ctr G ECG Rm 327,501 E Tyler Mall, Tempe, AZ 85287 USA.
EM jakleim@asu.edu
FU National Institutes of Health [U54 NSO48126]; NATIONAL INSTITUTE OF NEUROLOGICAL DISORDERS AND STROKE [U54NS048126, R21NS087627] Funding Source: NIH RePORTER
CR Abramoff M, 2004, BIOPHOTONICS INT, V11, P36, DOI 10.1117/1.3589100
   Adkins D, 2008, EXP NEUROL, V212, P14, DOI 10.1016/j.expneurol.2008.01.031
   Adkins D, 2006, EXP NEUROL, V200, P356, DOI 10.1016/j.expneurol.2006.02.131
   Adkins-muir D, 2003, NEUROL RES, V25, P780, DOI 10.1179/016164103771953853
   Baba T, 2009, STROKE, V40, P0, DOI 10.1161/STROKEAHA.109.563627
   Bamford J, 1991, LANCET, V337, P1521, DOI 10.1016/0140-6736(91)93206-O
   Biernaskie J, 2001, J NEUROSCI, V21, P5272, DOI 10.1523/JNEUROSCI.21-14-05272.2001
   Boychuk J, 2011, NEUROREHAB NEURAL RE, V25, P88, DOI 10.1177/1545968310385126
   Bryan R, 1999, AM J NEURORADIOL, V20, P1273
   Frost S, 2006, BEHAV BRAIN RES, V169, P206, DOI 10.1016/j.bbr.2006.01.014
   Gundersen H, 1987, J MICROSC-OXFORD, V147, P229, DOI 10.1111/j.1365-2818.1987.tb02837.x
   Hendricks H, 2002, ARCH PHYS MED REHAB, V83, P1629, DOI 10.1053/apmr.2002.35473
   Kim D, 2015, J CEREBR BLOOD F MET, V35, P11, DOI 10.1038/jcbfm.2014.178
   Kleim J, 2003, NEUROL RES, V25, P789, DOI 10.1179/016164103771953862
   Kleim J, 2004, J NEUROSCI, V24, P628, DOI 10.1523/JNEUROSCI.3440-03.2004
   Kleim J, 2002, NEUROBIOL LEARN MEM, V77, P63, DOI 10.1006/nlme.2000.4004
   Kraemer M, 2004, J NEUROIMAGING, V14, P265, DOI 10.1177/1051228404264950
   Lecrux C, 2008, STROKE, V39, P448, DOI 10.1161/STROKEAHA.107.492934
   Levy R, 2016, NEUROREHAB NEURAL RE, V30, P107, DOI 10.1177/1545968315575613
   Lie C, 2004, STROKE, V35, P86, DOI 10.1161/01.STR.0000106912.09663.EB
   Morecraft R, 2002, BRAIN, V125, P176, DOI 10.1093/brain/awf011
   Norrving B, 2003, LANCET NEUROL, V2, P238, DOI 10.1016/S1474-4422(03)00352-1
   Nudo R, 1996, SCIENCE, V272, P1791, DOI 10.1126/science.272.5269.1791
   Pennisi G, 1999, STROKE, V30, P2666, DOI 10.1161/01.STR.30.12.2666
   Plautz E, 2003, NEUROL RES, V25, P801, DOI 10.1179/016164103771953880
   Plow E, 2009, STROKE, V40, P1926, DOI 10.1161/STROKEAHA.108.540823
   Saczynski J, 2009, STROKE, V40, P677, DOI 10.1161/STROKEAHA.108.530212
   Schneider A, 2004, STROKE, V35, P1552, DOI 10.1161/01.STR.0000129335.28301.f5
   Seitz R, 1994, HUM BRAIN MAPP, V1, P81
   Sozmen E, 2012, NEUROTHERAPEUTICS, V9, P349, DOI 10.1007/s13311-012-0106-0
   Teskey G, 2003, NEUROL RES, V25, P794, DOI 10.1179/016164103771953871
   Wenzelburger R, 2005, BRAIN, V128, P64, DOI 10.1093/brain/awh317
   Whishaw I, 1991, BEHAV BRAIN RES, V42, P77, DOI 10.1016/S0166-4328(05)80042-7
NR 33
TC 7
Z9 7
U1 1
U2 12
PU SAGE PUBLICATIONS INC
PI THOUSAND OAKS
PA 2455 TELLER RD, THOUSAND OAKS, CA 91320 USA
SN 1545-9683
EI 
J9 NEUROREHAB NEURAL RE
PD FEB 15
PY 2016
VL 30
IS 2
BP 173
EP 181
DI 10.1177/1545968315624979
PG 9
WC Clinical Neurology; Rehabilitation
SC Neurosciences & Neurology; Rehabilitation
GA DC2VO
UT WOS:000369076400008
PM 26719353
ER

PT J
AU Vloothuis, JDM
   Mulder, Marijn
   Veerbeek, JM
   Konijnenbelt, Manin
   Visser-meily, JMA
   Ket, JCF
   Kwakkel, Gert
   Van wegen, EEH
AF Vloothuis, Judith
   Mulder, Marijn
   Veerbeek, Janne
   Konijnenbelt, Manin
   Visser-meily, Johanna
   Ket, Johannes
   Kwakkel, Gert
   Van wegen, Erwin
TI Caregiver-mediated exercises for improving outcomes after stroke
SO COCHRANE DATABASE OF SYSTEMATIC REVIEWS
LA English
DT Review
ID induced movement therapy; family-led rehabilitation; research arm test; inpatient neurological rehabilitation; randomized controlled-trial; early supported discharge; community-based exercise; fugl-meyer assessment; quality-of-life; physical-activity
AB Background Stroke is a major cause of long-term disability in adults. Several systematic reviews have shown that a higher intensity of training can lead to better functional outcomes after stroke. Currently, the resources in inpatient settings are not always sufficient and innovative methods are necessary to meet these recommendations without increasing healthcare costs. A resource efficient method to augment intensity of training could be to involve caregivers in exercise training. A caregiver-mediated exercise programme has the potential to improve outcomes in terms of body function, activities, and participation in people with stroke. In addition, caregivers are more actively involved in the rehabilitation process, which may increase feelings of empowerment with reduced levels of caregiver burden and could facilitate the transition from rehabilitation facility (in hospital, rehabilitation centre, or nursing home) to home setting. As a consequence, length of stay might be reduced and early supported discharge could be enhanced. Objectives To determine if caregiver-mediated exercises (CME) improve functional ability and health-related quality of life in people with stroke, and to determine the effect on caregiver burden. Search methods We searched the Cochrane Stroke Group Trials Register (October 2015), CENTRAL (theCochrane Library, 2015, Issue 10), MEDLINE (1946 to October 2015), Embase (1980 to December 2015), CINAHL (1982 to December 2015), SPORTDiscus (1985 to December 2015), three additional databases (two in October 2015, one in December 2015), and six additional trial registers (October 2015). We also screened reference lists of relevant publications and contacted authors in the field. Selection criteria Randomised controlled trials comparing CME to usual care, no intervention, or another intervention as long as it was not caregiver-mediated, aimed at improving motor function in people who have had a stroke. Data collection and analysis Two review authors independently selected trials. One review author extracted data, and assessed quality and risk of bias, and a second review author cross-checked these data and assessed quality. We determined the quality of the evidence using GRADE. The small number of included studies limited the pre-planned analyses. Main results We included nine trials about CME, of which six trials with 333 patient-caregiver couples were included in the meta-analysis. The small number of studies, participants, and a variety of outcome measures rendered summarising and combining of data in meta-analysis difficult. In addition, in some studies, CME was the only intervention (CME-core), whereas in other studies, caregivers provided another, existing intervention, such as constraint-induced movement therapy. For trials in the latter category, it was difficult to separate the effects of CME from the effects of the other intervention. We found no significant effect of CME on basic ADL when pooling all trial data post intervention (4 studies; standardised mean difference (SMD) 0.21, 95% confidence interval (CI) -0.02 to 0.44; P = 0.07; moderate-quality evidence) or at follow-up (2 studies; mean difference (MD) 2.69, 95% CI -8.18 to 13.55; P = 0.63; low-quality evidence). In addition, we found no significant effects of CME on extended ADL at post intervention (two studies; SMD 0.07, 95% CI -0.21 to 0.35; P = 0.64; low-quality evidence) or at follow-up (2 studies; SMD 0.11, 95% CI -0.17 to 0.39; P = 0.45; low-quality evidence). Caregiver burden did not increase at the end of the intervention (2 studies; SMD -0.04, 95% CI -0.45 to 0.37; P = 0.86; moderate-quality evidence) or at follow-up (1 study; MD 0.60, 95% CI -0.71 to 1.91; P = 0.37; very low-quality evidence). At the end of intervention, CME significantly improved the secondary outcomes of standing balance (3 studies; SMD 0.53, 95% CI 0.19 to 0.87; P = 0.002; low-quality evidence) and quality of life (1 study; physical functioning: MD 12.40, 95% CI 1.67 to 23.13; P = 0.02; mobility: MD 18.20, 95% CI 7.54 to 28.86; P = 0.0008; general recovery: MD 15.10, 95% CI 8.44 to 21.76; P < 0.00001; very low-quality evidence). At follow-up, we found a significant effect in favour of CME for Six-Minute Walking Test distance (1 study; MD 109.50 m, 95% CI 17.12 to 201.88; P = 0.02; very low-quality evidence). We also found a significant effect in favour of the control group at the end of intervention, regarding performance time on the Wolf Motor Function test (2 studies; MD -1.72, 95% CI -2.23 to -1.21; P < 0.00001; low-quality evidence). We found no significant effects for the other secondary outcomes (i.e. patient: motor impairment, upper limb function, mood, fatigue, length of stay and adverse events; caregiver: mood and quality of life). In contrast to the primary analysis, sensitivity analysis of CME-core showed a significant effect of CME on basic ADL post intervention (2 studies; MD 9.45, 95% CI 2.11 to 16.78; P = 0.01; moderate-quality evidence). The methodological quality of the included trials and variability in interventions (e.g. content, timing, and duration), affected the validity and generalisability of these observed results. Authors' conclusions There is very low-to moderate-quality evidence that CME may be a valuable intervention to augment the pallet of therapeutic options for stroke rehabilitation. Included studies were small, heterogeneous, and some trials had an unclear or high risk of bias. Future high-quality research should determine whether CME interventions are (cost-) effective.
C1 [Vloothuis, Judith D. M.; Konijnenbelt, Manin] Amsterdam Rehabil Res Ctr, Dept Neurorehabil, Overtoom 283,POB 58271, NL-1054 HW Amsterdam, Netherlands.
   [Mulder, Marijn; Veerbeek, Janne M.] Vrije Univ Amsterdam, Med Ctr, MOVE Res Inst Amsterdam, Dept Rehabil Med, Amsterdam, Netherlands.
   [Veerbeek, Janne M.] Vrije Univ Amsterdam, Med Ctr, Dept Rehabil Med, Phys Therapy, Amsterdam, Netherlands.
   [Visser-Meily, Johanna M. A.] Univ Med Ctr Utrecht, Brain Ctr Rudolf Magnus, Utrecht, Netherlands.
   [Visser-Meily, Johanna M. A.] De Hoogstr, Utrecht, Netherlands.
   [Ket, Johannes C. F.] Vrije Univ Amsterdam, Med Lib, Amsterdam, Netherlands.
   [Kwakkel, Gert; van Wegen, Erwin E. H.] Vrije Univ Amsterdam, Med Ctr, MOVE Res Inst Amsterdam, Dept Rehabil Med,Amsterdam Neurosci, Amsterdam, Netherlands.
RP Vloothuis, JDM (通讯作者)，Amsterdam Rehabil Res Ctr, Dept Neurorehabil, Overtoom 283,POB 58271, NL-1054 HW Amsterdam, Netherlands.
EM j.vloothuis@reade.nl
FU Chief Scientist Office [ETM/417] Funding Source: researchfish
CR Aben I, 2002, PSYCHOSOMATICS, V43, P386, DOI 10.1176/appi.psy.43.5.386
   Abu TH, 2010, INT J THER REHABIL, V17, P638
   Ada L, 2009, BMC NEUROL, V9, P0, DOI 10.1186/1471-2377-9-8
   Adie K, 2014, INT J STROKE, V9, P9, DOI 10.1111/ijs.12374_13
   Agrawal K, 2013, INT J PHYSIOTHER RES, V3, P77
   Alim M, 2016, TRIALS, V17, P0, DOI 10.1186/s13063-015-1129-8
   [anonymous] , 1989, STROKE, V20, P1407
   [anonymous] , 2012, BMJ CLIN EVIDENCE, V0, P0
   [anonymous] , 2004, EVIDENCE BASED HEALT, V8, P345
   [anonymous] , 2012, J REHABILITATION MED, V0, P64
   [anonymous] , 2011, RES REV INT COUNCIL, V11, P3
   [anonymous] , 2005, WELLNESS OPTIONS, V21, P26
   [anonymous] , 2004, EVIDENCE BASED HEALT, V8, P342
   Araujo O, 2015, J ADV NURS, V71, P2435, DOI 10.1111/jan.12697
   Bakas T, 2014, STROKE, V45, P2836, DOI 10.1161/STR.0000000000000033
   Barzel A, 2015, LANCET NEUROL, V14, P893, DOI 10.1016/S1474-4422(15)00147-7
   Barzel A, 2013, TRIALS, V14, P0, DOI 10.1186/1745-6215-14-334
   Barzel A, 2009, RESTOR NEUROL NEUROS, V27, P673, DOI 10.3233/RNN-2009-0524
   Baskett J, 1999, CLIN REHABIL, V13, P23, DOI 10.1191/026921599701532090
   Berg K, 1995, SCAND J REHABIL MED, V27, P27
   Berg K, 1992, CAN J PUBLIC HEALTH, V83, P0
   Bernhardt J, 2004, STROKE, V35, P1005, DOI 10.1161/01.STR.0000120727.40792.40
   Bertilsson A, 2014, SCAND J OCCUP THER, V21, P377, DOI 10.3109/11038128.2014.880126
   Bjelland I, 2002, J PSYCHOSOM RES, V0052, P0
   Brereton L, 2002, J CLIN NURS, V11, P22, DOI 10.1046/j.1365-2702.2002.00564.x
   Brereton L, 2007, CLIN REHABIL, V21, P867, DOI 10.1177/0269215507078313
   Brouwer W, 2006, QUAL LIFE RES, V15, P1005, DOI 10.1007/s11136-005-5994-6
   Cameron J, 2015, CLIN REHABIL, V29, P1129
   Cameron J, 2014, BMC HEALTH SERV RES, V14, P0, DOI 10.1186/1472-6963-14-18
   Chang A, 2015, REHABIL NURS, V40, P179, DOI 10.1002/rnj.95
   Chen H, 2012, ARCH PHYS MED REHAB, V93, P1039, DOI 10.1016/j.apmr.2011.11.033
   Chinchai P, 2010, WFOT B, V61, P56, DOI https://doi.org/10.1179/otb.2010.61.1.015
   Collen FM, 1991, INT DISABIL STUD, V13, P50
   Collen FM, 1990, INT DISABIL STUD, V12, P6
   Collin C, 1988, INT DISABIL STUD, V10, P61
   Collin C, 1990, J NEUROL NEUROSUR PS, V53, P576, DOI 10.1136/jnnp.53.7.576
   Cramer S, 2008, ANN NEUROL, V63, P272, DOI 10.1002/ana.21393
   Dai C, 2013, NEUROPSYCH DIS TREAT, V9, P477, DOI 10.2147/NDT.S42426
   De WW, 2002, LANCET, V359, P182, DOI 10.1016/S0140-6736(02)07461-5
   Dehaan R, 1995, STROKE, V26, P2027, DOI 10.1161/01.STR.26.11.2027
   Dodds T, 1993, ARCH PHYS MED REHAB, V74, P531, DOI 10.1016/0003-9993(93)90119-U
   Dromerick A, 2003, J REHABIL RES DEV, V40, P1, DOI 10.1682/JRRD.2003.01.0001
   Duncan P, 2003, ARCH PHYS MED REHAB, V84, P950, DOI 10.1016/S0003-9993(03)00035-2
   Duncan P, 2002, STROKE, V33, P2593, DOI 10.1161/01.STR.0000034395.06874.3E
   Duncan P, 1983, PHYS THER, V63, P1606, DOI 10.1093/ptj/63.10.1606
   Duncan P, 1999, STROKE, V30, P2131, DOI 10.1161/01.STR.30.10.2131
   El-senousey M, 2012, EGYPTIAN J NEUROLOGY, V49, P259
   Evans R, 1984, INT J REHABIL RES, V7, P47, DOI 10.1097/00004356-198403000-00005
   Felix C, 2015, INT STROK C FEB 11 1, V0, P0
   Flansbjer U, 2005, J REHABIL MED, V37, P75, DOI 10.1080/16501970410017215
   Forster A, 2013, HEALTH TECHNOL ASSES, V17, P1, DOI 10.3310/hta17460
   Forster A, 2013, LANCET, V382, P2069, DOI 10.1016/S0140-6736(13)61603-7
   Forster A, 2012, INT J STROKE, V7, P94, DOI 10.1111/j.1747-4949.2011.00722.x
   French B, 2010, J REHABIL MED, V42, P9, DOI 10.2340/16501977-0473
   Galvin R, 2008, TOP STROKE REHABIL, V15, P365, DOI 10.1310/tsr1504-365
   Galvin R, 2011, STROKE, V42, P681, DOI 10.1161/STROKEAHA.110.594689
   Galvin R, 2008, BMC NEUROL, V8, P0, DOI 10.1186/1471-2377-8-22
   Gandhi D, 2015, INT J STROKE, V10, P174
   Glasdam S, 2010, CLIN NURS RES, V19, P233, DOI 10.1177/1054773810369683
   Goldberg G, 1997, TOP STROKE REHABIL, V4, P64, DOI 10.1310/L9B9-6TB8-N4NQ-YRVH
   Gomez MM, 2014, WFOT B, V70, P54
   Gordon P, 2004, J REHABIL, V70, P27
   Grasel E, 2006, CLIN REHABIL, V20, P577, DOI 10.1191/0269215506cr978oa
   Grasel E, 2005, CLIN REHABIL, V19, P725, DOI 10.1191/0269215505cr900oa
   Guyatt G, 2008, BMJ-BRIT MED J, V336, P995, DOI 10.1136/bmj.39490.551019.BE
   Guyatt G, 2008, BMJ-BRIT MED J, V336, P1049, DOI 10.1136/bmj.39493.646875.AE
   Hankey G, 2007, NEUROLOGY, V68, P1583, DOI 10.1212/01.wnl.0000260967.77422.97
   Harrington R, 2006, CLIN REHABIL, V20, P1111
   Harrington R, 2006, UK STROK FOR C, V0, P0
   Harrington R, 2007, DISABIL REHABIL, V29, P1636
   Harrington R, 2010, CLIN REHABIL, V24, P3, DOI 10.1177/0269215509347437
   Harris J, 2010, PHYS THER, V90, P1302
   Harris J, 2009, STROKE, V40, P2123, DOI 10.1161/STROKEAHA.108.544585
   Hebel K, 2014, APPL NURS RES, V27, P0, DOI 10.1016/j.apnr.2014.04.003
   Herrmann C, 1997, J PSYCHOSOM RES, V42, P17, DOI 10.1016/S0022-3999(96)00216-4
   Hirano Y, 2012, EUR NEUROL, V68, P221, DOI 10.1159/000338478
   Hoefman R, 2011, QUAL LIFE RES, V20, P875, DOI 10.1007/s11136-010-9829-8
   Hsieh C, 1998, AGE AGEING, V27, P107, DOI 10.1093/ageing/27.2.107
   Hsieh C, 2000, SCAND J REHABIL MED, V32, P140
   Hsueh I, 2003, STROKE, V34, P1741, DOI 10.1161/01.STR.0000075295.45185.D4
   Jones K, 2015, J STROKE CEREBROVASC, V24, P297, DOI 10.1016/j.jstrokecerebrovasdis.2014.08.029
   Jorgensen HS, 1999, PHYS MED REHABIL CLIN N AM, V10, P887
   Jorgensen H, 1995, ARCH PHYS MED REHAB, V76, P406, DOI 10.1016/S0003-9993(95)80568-0
   Julia P, 2012, 7 WORLD C NEUROREHAB, V0, P0
   Kalra L, 2004, BMJ-BRIT MED J, V328, P1099, DOI 10.1136/bmj.328.7448.1099
   Klinke M, 2015, INT J NURS STUD, V52, P1375, DOI 10.1016/j.ijnurstu.2015.04.004
   Koh G, 2015, BMC NEUROL, V15, P0, DOI 10.1186/s12883-015-0420-3
   Kwakkel G, 2004, STROKE, V35, P2529, DOI 10.1161/01.STR.0000143153.76460.7d
   Kwakkel G, 2003, STROKE, V34, P2181, DOI 10.1161/01.STR.0000087172.16305.CD
   Kwakkel G, 2006, DISABIL REHABIL, V28, P823, DOI 10.1080/09638280500534861
   Langhorne P, 2011, LANCET, V377, P1693, DOI 10.1016/S0140-6736(11)60325-5
   Larson J, 2005, J CLIN NURS, V14, P995, DOI 10.1111/j.1365-2702.2005.01206.x
   Lawler K, 2013, ARCH PHYS MED REHAB, V94, P1139, DOI 10.1016/j.apmr.2012.11.022
   Legg L, 2011, COCHRANE DB SYST REV, V0, P0, DOI DOI 10.1002/14651858.CD008179.pub2
   Lin J, 2004, KAOHSIUNG JOURNAL OF MEDICAL SCIENCES, V20, P18
   Lindley R, 2013, ATTEND TRIAL FAMILY, V0, P0
   Lindley R, 2014, EUR STROK C MAY 6 9, V0, P0
   Lohse K, 2014, STROKE, V45, P2053, DOI 10.1161/STROKEAHA.114.004695
   Macdonald G, 2012, COCHRANE DB SYST REV, V0, P0, DOI DOI 10.1002/14651858.CD001930.pub3
   Maeshima S, 2003, AM J PHYS MED REHAB, V82, P456, DOI 10.1097/01.PHM.0000069195.87219.E0
   Maeshima S, 2001, 1 INT C INT SOC PHYS, V0, P0
   Mahoney FI, 1965, MD STATE MED J, V14, P61
   Mao H, 2002, STROKE, V33, P1022, DOI 10.1161/01.STR.0000012516.63191.C5
   Marsden D, 2010, CLIN REHABIL, V24, P328, DOI 10.1177/0269215509344268
   Mcclellan R, 2004, AUST J PHYSIOTHER, V50, P163, DOI 10.1016/S0004-9514(14)60154-9
   Mcclellan R, 2004, INTERN MED J, V34, P0
   Mcclellan R, 2003, AUSTR J PHYSIOTHER S, V49, P0
   Moher D, 2010, BMJ-BRIT MED J, V340, P0, DOI 10.1136/bmj.c869
   Morris J, 2014, ARCH PHYS MED REHAB, V95, P956, DOI 10.1016/j.apmr.2013.12.016
   Mudzi W, 2012, INT J THER REHABIL, V19, P380, DOI 10.12968/ijtr.2012.19.7.380
   Nijland R, 2011, INT J STROKE, V6, P425, DOI 10.1111/j.1747-4949.2011.00646.x
   Nordic CC, 2014, REV MANAGER REVMAN C, V0, P0
   Norris M, 2014, DISABIL REHABIL, V36, P2252, DOI 10.3109/09638288.2014.904936
   Nouri F, 1987, CLIN REHABIL, V1, P301, DOI 10.1177/026921558700100409
   Osawa A, 2010, EUR NEUROL, V63, P170, DOI 10.1159/000286517
   Otterman N, 2012, STROKE, V43, P2395, DOI 10.1161/STROKEAHA.112.660092
   Pandian J, 2014, INT J STROKE, V9, P252
   Pandian J, 2015, INT J STROKE, V10, P609, DOI 10.1111/ijs.12475
   Parke H, 2015, PLOS ONE, V10, P0, DOI 10.1371/journal.pone.0131448
   Parker E, 2012, NURSING, V37, P244, DOI 10.1002/RNJ.29
   Patel A, 2004, BMJ-BRIT MED J, V328, P1102
   Pettersen R, 2002, CLIN REHABIL, V16, P149, DOI 10.1191/0269215502cr482oa
   Platz T, 2005, CLIN REHABIL, V19, P404, DOI 10.1191/0269215505cr832oa
   Pollock A, 2014, COCHRANE DB SYST REV, V0, P0, DOI DOI 10.1002/14651858.CD010820.pub2
   Pollock A, 2014, COCHRANE DB SYST REV, V0, P0, DOI DOI 10.1002/14651858.CD001920.pub3
   Quinn T, 2011, STROKE, V42, P1146, DOI 10.1161/STROKEAHA.110.598540
   Redzuan N, 2012, ARCH PHYS MED REHAB, V93, P2177, DOI 10.1016/j.apmr.2012.06.025
   Reed M, 2010, CLIN REHABIL, V24, P16, DOI 10.1177/0269215509347433
   Robinson B, 1983, J GERONTOL, V38, P344, DOI 10.1093/geronj/38.3.344
   Sanford J, 1993, PHYS THER, V73, P447, DOI 10.1093/ptj/73.7.447
   Schure L, 2006, PATIENT EDUC COUNS, V62, P46, DOI 10.1016/j.pec.2005.05.015
   Shelton F, 2001, NEUROREHAB NEURAL RE, V15, P229, DOI 10.1177/154596830101500311
   Shyu Y, 2010, J CLIN NURS, V19, P1675, DOI 10.1111/j.1365-2702.2009.03124.x
   Smith J, 2004, CLIN REHABIL, V18, P726, DOI 10.1191/0269215504cr790oa
   Smith L, 2004, J ADV NURS, V46, P235, DOI 10.1111/j.1365-2648.2004.02983.x
   Smith P, 2008, AUST J PHYSIOTHER, V54, P209, DOI 10.1016/S0004-9514(08)70028-X
   Souza W, 2015, NEUROL INT, V7, P0, DOI 10.4081/ni.2015.5430
   Stevenson D, 2004, EVID BASED NURS, V7, P118, DOI 10.1136/ebn.7.4.118
   Stevenson T, 2001, AUST J PHYSIOTHER, V47, P29, DOI 10.1016/S0004-9514(14)60296-8
   *theeuropeanstrokeorganisation(eso)executivecommitteeandtheesowritingcommittee , 2008, GUID MAN ISCH STROK, V0, P0
   Ullberg T, 2015, STROKE, V46, P389, DOI 10.1161/STROKEAHA.114.006538
   Valko P, 2008, SLEEP, V31, P1601, DOI 10.1093/sleep/31.11.1601
   Van DPI, 2012, J CLIN NURS, V21, P3574, DOI 10.1111/j.1365-2702.2012.04249.x
   Van DBM, 2016, STROKE, V47, P1885, DOI 10.1161/STROKEAHA.116.013431
   Van DHE, 2001, CLIN REHABIL, V15, P669, DOI 10.1191/0269215501cr446oa
   Van KJ, 2014, ARCH PHYS MED REHAB, V95, P338, DOI 10.1016/j.apmr.2013.10.006
   Van VP, 2015, J NEUROL PHYS THER, V39, P139, DOI 10.1097/NPT.0000000000000089
   Veerbeek J, 2011, STROKE, V42, P3311, DOI 10.1161/STROKEAHA.111.623819
   Veerbeek J, 2014, PLOS ONE, V9, P0, DOI 10.1371/journal.pone.0087987
   Vloothuis J, 2015, BMC NEUROL, V15, P0, DOI 10.1186/s12883-015-0440-z
   Wade DT, 1985, INT REHABIL MED, V7, P176
   Walker M, 1996, CLIN REHABIL, V10, P23, DOI 10.1177/026921559601000105
   Wall J, 1987, NEUROREHAB NEURAL RE, V1, P115
   Wang T, 2014, FASEB J, V28, P0
   Wang T, 2015, NEUROREHAB NEURAL RE, V29, P3, DOI 10.1177/1545968314532030
   Warner G, 2015, DISABIL REHABIL, V37, P2141, DOI 10.3109/09638288.2014.996674
   West T, 2012, STROKE RES TREAT, V2012, P0, DOI 10.1155/2012/813765
   Zigmond A, 1983, ACTA PSYCHIAT SCAND, V67, P361, DOI 10.1111/j.1600-0447.1983.tb09716.x
NR 160
TC 39
Z9 41
U1 1
U2 29
PU WILEY
PI HOBOKEN
PA 111 RIVER ST, HOBOKEN 07030-5774, NJ USA
SN 1469-493X
EI 
J9 COCHRANE DB SYST REV
PD JUN 15
PY 2016
VL 0
IS 12
BP 
EP 
DI 10.1002/14651858.CD011058.pub2
PG 117
WC Medicine, General & Internal
SC General & Internal Medicine
GA EG8OW
UT WOS:000391317600019
PM 28002636
ER

PT J
AU Gibbons, EM
   Thomson, AN
   De noronha, Marcos
   Joseph, Samer
AF Gibbons, Emma
   Thomson, Alecia
   De noronha, Marcos
   Joseph, Samer
TI Are virtual reality technologies effective in improving lower limb outcomes for patients following stroke - a systematic review with meta-analysis
SO TOPICS IN STROKE REHABILITATION
LA English
DT Review
DE Stroke; Rehabilitation; Lower limb; Virtual reality; Review; Gait; Balance
ID randomized controlled-trial; wii fit; cortical reorganization; clinical feasibility; dynamic balance; walking speed; individual; exercise; rehabilitation; fall
AB Background: Stroke is one of the leading causes of disability worldwide with many survivors restricted to their immediate environment secondary to various impairments. Objectives: To review existing studies assessing effects of virtual reality (VR) on lower limb outcomes in stroke patients. Data sources: We searched MEDLINE, CINAHL, EMBASE, PEDro, and Cochrane Library from their beginning to August 2015. Eighteen meta-analyses were performed using weighted mean differences (WMD) and standardized mean differences (SMD) and 95% confidence intervals (CI) to summarize results. Study selection: Randomized control trials using VR interventions within adult stroke populations for lower limb outcomes. Trials were screened by two independent authors for eligibility and bias. Data extraction: Trials were grouped according to acute-subacute and chronic stroke populations and outcomes were classified as functional balance, static balance, functional gait/mobility, spatiotemporal gait parameters, or motor function. Results: 22 studies with 552 participants were included. Significant differences in favor of VR group were found for functional balance (SMD 0.42, 95% CI 0.11-0.73), gait velocity (WMD 0.12, 95% CI 0.03-0.22), cadence (WMD 11.91, 95% CI 2.05-21.78), and stride length (WMD 9.79, 95% CI 0.74-18.84) within the chronic population. Conclusions: VR improves functional balance and various aspects of gait in chronic populations. Evidence also suggests that VR is just as effective as conventional therapy, hence its' use in practice is determined by affordability, and patient/practitioner preferences.
C1 [Gibbons, Emma Maureen; Thomson, Alecia Nicole; de Noronha, Marcos] La Trobe Univ, Sch Rural Hlth, Community & Allied Hlth Dept, Bendigo, Australia.
   [Joseph, Samer] Swinburne Univ Technol, Dept Civil & Construct Engn, Melbourne, Vic, Australia.
RP Gibbons, EM (通讯作者)，La Trobe Univ, Sch Rural Hlth, Community & Allied Hlth Dept, Bendigo, Australia.
EM m.denoronha@latrobe.edu.au
CR [anonymous] , 2010, NEUROLOGICAL REHABIL, V0, P0
   Barcala L, 2013, J PHYS THER SCI, V25, P1027, DOI 10.1589/jpts.25.1027
   Batchelor F, 2012, INT J STROKE, V7, P482, DOI 10.1111/j.1747-4949.2012.00796.x
   Bhogal S, 2005, J CLIN EPIDEMIOL, V58, P668, DOI 10.1016/j.jclinepi.2005.01.002
   Bower K, 2014, CLIN REHABIL, V28, P912, DOI 10.1177/0269215514527597
   Brown R, 2011, JIPTS, V13, P111
   Bryanton C, 2006, CYBERPSYCHOL BEHAV, V9, P123, DOI 10.1089/cpb.2006.9.123
   Cho K, 2012, TOHOKU J EXP MED, V228, P69, DOI 10.1620/tjem.228.69
   Corbetta D, 2015, J PHYSIOTHER, V61, P117, DOI 10.1016/j.jphys.2015.05.017
   Ribeiro N, 2015, TOP STROKE REHABIL, V22, P299, DOI 10.1179/1074935714Z.0000000017
   Esculier J, 2012, J REHABIL MED, V44, P144, DOI 10.2340/16501977-0922
   French B, 2007, COCHRANE DB SYST REV, V0, P0, DOI DOI 10.1002/14651858.CD006073.pub2
   Herbert R, 2011, PRACTICAL EVIDENCE B, V0, P0
   Higgins J, 2003, BRIT MED J, V327, P557, DOI 10.1136/bmj.327.7414.557
   Holden M, 2005, CYBERPSYCHOL BEHAV, V8, P187, DOI 10.1089/cpb.2005.8.187
   Hung J, 2014, ARCH PHYS MED REHAB, V95, P1629, DOI 10.1016/j.apmr.2014.04.029
   Jaffe D, 2004, J REHABIL RES DEV, V41, P283, DOI 10.1682/JRRD.2004.03.0283
   Jorgensen L, 2002, STROKE, V33, P542, DOI 10.1161/hs0202.102375
   Kalra L, 2007, J REHABIL MED, V39, P97, DOI 10.2340/16501977-0043
   Kim E, 2012, J PHYS THER SCI, V24, P901, DOI 10.1589/jpts.24.901
   Kim J, 2009, AM J PHYS MED REHAB, V88, P693, DOI 10.1097/PHM.0b013e3181b33350
   Kim N, 2015, J PHYS THER SCI, V27, P655, DOI 10.1589/jpts.27.655
   Laver K, 2012, DISABIL REHABIL, V34, P1802, DOI 10.3109/09638288.2012.662570
   Laver K, 2011, COCHRANE DB SYST REV, V0, P0
   Lee H, 2015, J PHYS THER SCI, V27, P1883, DOI 10.1589/jpts.27.1883
   Llorens R, 2015, CLIN REHABIL, V29, P261, DOI 10.1177/0269215514543333
   Lozano R, 2012, LANCET, V380, P2095, DOI 10.1016/S0140-6736(12)61728-0
   Mackintosh S, 2005, AGING CLIN EXP RES, V17, P74
   Mao Y, 2015, TECHNOL HEALTH CARE, V23, P0, DOI 10.3233/THC-150972
   Mcewen D, 2014, STROKE, V45, P1853, DOI 10.1161/STROKEAHA.114.005362
   Morone G, 2014, BIOMED RES INT, V2014, P580861, DOI 10.1155/2014/580861
   Murray C, 2012, LANCET, V380, P2197, DOI 10.1016/S0140-6736(12)61689-4
   Nilsagard Y, 2013, MULT SCLER J, V19, P209, DOI 10.1177/1352458512450088
   Park Y, 2013, J EXERC REHABIL, V9, P489, DOI 10.12965/jer.130066
   Piao C, 2012, EXP TRANSL STROKE MED, V4, P25, DOI 10.1186/2040-7378-4-25
   Rajaratnam B, 2013, REHABIL RES PRACT, V2013, P0, DOI 10.1155/2013/649561
   Rodrigues-baroni J, 2014, BRAZ J PHYS THER, V18, P502, DOI 10.1590/bjpt-rbf.2014.0062
   Saposnik G, 2011, STROKE, V42, P1380, DOI 10.1161/STROKEAHA.110.605451
   Song G, 2015, J PHYS THER SCI, V27, P2057, DOI 10.1589/jpts.27.2057
   Song Y, 2014, ANN REHABIL MED-ARM, V38, P160, DOI 10.5535/arm.2014.38.2.160
   Sveistrup H, 2004, J NEUROENG REHABIL, V1, P10, DOI 10.1186/1743-0003-1-10
   Teasell R, 2014, STROKE REHABILITATIO, V0, P0
   Weerdesteyn V, 2008, J REHABIL RES DEV, V45, P1195, DOI 10.1682/JRRD.2007.09.0145
   Weiss PL, 2006, TXB NEURAL REPAIR RE, V0, PP182, DOI 10.1017/CBO9780511545078.015
   Yang S, 2011, AM J PHYS MED REHAB, V90, P969, DOI 10.1097/PHM.0b013e3182389fae
   Yang Y, 2008, GAIT POSTURE, V28, P201, DOI 10.1016/j.gaitpost.2007.11.007
   Yatar G, 2015, J PHYS THER SCI, V27, P1145, DOI 10.1589/jpts.27.1145
   Yom C, 2015, J PHYS THER SCI, V27, P845, DOI 10.1589/jpts.27.845
   You S, 2005, DEV MED CHILD NEUROL, V47, P628, DOI 10.1017/S0012162205001234
   You S, 2005, STROKE, V36, P1166, DOI 10.1161/01.STR.0000162715.43417.91
NR 50
TC 23
Z9 24
U1 2
U2 26
PU TAYLOR & FRANCIS LTD
PI ABINGDON
PA 2-4 PARK SQUARE, MILTON PARK, ABINGDON OR14 4RN, OXON, ENGLAND
SN 1074-9357
EI 
J9 TOP STROKE REHABIL
PD JUN 15
PY 2016
VL 23
IS 6
BP 440
EP 457
DI 10.1080/10749357.2016.1183349
PG 18
WC Rehabilitation
SC Rehabilitation
GA DZ1ZL
UT WOS:000385640700009
PM 27237336
ER

PT J
AU Kantak, SS
   Zahedi, Nazaneen
   Mcgrath, RL
AF Kantak, Shailesh
   Zahedi, Nazaneen
   Mcgrath, Robert
TI Task-Dependent Bimanual Coordination After Stroke: Relationship With Sensorimotor Impairments
SO ARCHIVES OF PHYSICAL MEDICINE AND REHABILITATION
LA English
DT Article
ID interhemispheric interaction; force coordination; nonparetic arm; motor function; reach extent; movement; hemiparesis; frequency
AB Objectives: To determine (1) bimanual coordination deficits in patients with stroke using 3-dimensional kinematic analyses as they perform naturalistic tasks requiring collaborative interaction of the 2 arms; and (2) whether bimanual coordination deficits are related to clinical measures of sensorimotor impairments and unimanual performance of the paretic arm. Design: Case-control study. Setting: Rehabilitation hospital research institute. Participants: Participants (N=24) were patients with unilateral chronic stroke (n= 14) and age-matched controls (n=10). Interventions: Not applicable. Main Outcome Measures: Temporal coordination between the 2 hands as participants performed (1) a symmetric task: reach to pick up a box using both hands; and (2) an asymmetric task: open a drawer with 1 hand to press a button inside with the other hand. Results: During the symmetric task, patients and controls showed preserved temporal coupling while transporting the hands to the box. However, on reaching the box, patients demonstrated an impaired ability to cooperatively interact their 2 arms for an efficient pickup. This led to significantly longer pickup times compared with controls. Pickup time positively correlated with proprioceptive deficits of the paretic arm. During the asymmetric task, patients had a longer time delay between drawer opening and button pressing movements than controls. The deficits in asymmetric coordination did not significantly correlate with sensorimotor impairments or unimanual paretic arm performance. Conclusions: Bimanual coordination was impaired in patients poststroke during symmetric and asymmetric bimanual tasks that required cooperative interaction between the 2 arms. While the proprioceptive system contributes to symmetric cooperative coordination, commonly tested measures of paretic arm impairment or performance, or both, do not strongly predict deficits in bimanual coordination. (C) 2016 by the American Congress of Rehabilitation Medicine
C1 [Kantak, Shailesh S.; Zahedi, Nazaneen; McGrath, Robert L.] Moss Rehabil Res Inst, Neuroplast & Motor Behav Lab, 50 Township Line Rd, Elkins Pk, PA 19024 USA.
   [Kantak, Shailesh S.] Arcadia Univ, Dept Phys Therapy, Glenside, PA USA.
RP Kantak, SS (通讯作者)，Moss Rehabil Res Inst, Neuroplast & Motor Behav Lab, 50 Township Line Rd, Elkins Pk, PA 19024 USA.
EM kantaksh@einstein.edu
FU Moss Rehabilitation Research Institute
CR Carey L, 1996, ARCH PHYS MED REHAB, V77, P1271, DOI 10.1016/S0003-9993(96)90192-6
   Cauraugh J, 2010, HUM MOVEMENT SCI, V29, P853, DOI 10.1016/j.humov.2009.09.004
   De FP, 2007, EXP BRAIN RES, V183, P487, DOI 10.1007/s00221-007-1064-3
   Reyes-guzman A, 2014, CLIN BIOMECH, V29, P719, DOI 10.1016/j.clinbiomech.2014.06.013
   Duque J, 2005, NEUROIMAGE, V28, P940, DOI 10.1016/j.neuroimage.2005.06.033
   Freitas P, 2007, NEUROSCI LETT, V412, P179, DOI 10.1016/j.neulet.2006.11.008
   Gerloff C, 2002, ACTA PSYCHOL, V110, P161, DOI 10.1016/S0001-6918(02)00032-X
   Gosser S, 2015, TOP STROKE REHABIL, V22, P56, DOI 10.1179/1074935714Z.0000000002
   Howard I, 2009, J NEUROPHYSIOL, V102, P1902, DOI 10.1152/jn.00013.2009
   Iandolo R, 2014, IEEE ENG MED BIO, V0, PP6961, DOI 10.1109/EMBC.2014.6945229
   Kang N, 2015, NEUROSCI LETT, V587, P41, DOI 10.1016/j.neulet.2014.12.028
   Kazennikov O, 2002, BEHAV BRAIN RES, V134, P83, DOI 10.1016/S0166-4328(01)00457-0
   Kazennikov O, 2005, NEUROSCI LETT, V388, P153, DOI 10.1016/j.neulet.2005.06.040
   Kilbreath S, 2005, AUST J PHYSIOTHER, V51, P119, DOI 10.1016/S0004-9514(05)70040-4
   Liuzzi G, 2011, J NEUROSCI, V31, P9111, DOI 10.1523/JNEUROSCI.0046-11.2011
   Massie C, 2012, J MOTOR BEHAV, V44, P213, DOI 10.1080/00222895.2012.681321
   Mcamis S, 2011, PROC IEEE INT C REHA, V0, P0
   Murase N, 2004, ANN NEUROL, V55, P400, DOI 10.1002/ana.10848
   Perrig S, 1999, BEHAV BRAIN RES, V103, P95, DOI 10.1016/S0166-4328(99)00026-1
   Roh J, 2015, FRONT HUM NEUROSCI, V9, P0, DOI 10.3389/fnhum.2015.00006
   Rose D, 2005, CLIN REHABIL, V19, P452, DOI 10.1191/0269215505cr806oa
   Rose D, 2013, J MOTOR BEHAV, V45, P313, DOI 10.1080/00222895.2013.798250
   Schaefer S, 2009, NEUROPSYCHOLOGIA, V47, P2953, DOI 10.1016/j.neuropsychologia.2009.06.025
   Schwartz M, 1999, NEUROPSYCHOLOGIA, V37, P51
   Schwartz M, 1998, NEUROPSYCHOLOGY, V12, P13, DOI 10.1037/0894-4105.12.1.13
   Serrien D, 2000, NEUROPSYCHOLOGIA, V38, P558, DOI 10.1016/S0028-3932(99)00116-5
   Stewart J, 2014, EXP BRAIN RES, V232, P3431, DOI 10.1007/s00221-014-4025-7
   Stewart J, 2014, EXP BRAIN RES, V232, P2407, DOI 10.1007/s00221-014-3938-5
   Stinear C, 2013, STROKE, V44, P2039, DOI 10.1161/STROKEAHA.113.000968
   Stinear C, 2008, BRAIN, V131, P1381, DOI 10.1093/brain/awn051
   Sullivan K, 2011, STROKE, V42, P427, DOI 10.1161/STROKEAHA.110.592766
   Takeuchi N, 2012, NEUROREHAB NEURAL RE, V26, P988, DOI 10.1177/1545968311433295
   Tazoe T, 2013, EUR J NEUROSCI, V37, P96, DOI 10.1111/ejn.12026
   Torre K, 2013, NEUROREHAB NEURAL RE, V27, P507, DOI 10.1177/1545968313478483
   Wagner J, 2007, PHYS THER, V87, P751, DOI 10.2522/ptj.20060135
   Waller S, 2006, EXP BRAIN RES, V168, P450, DOI 10.1007/s00221-005-0235-3
   Whitall J, 2000, STROKE, V31, P2390, DOI 10.1161/01.STR.31.10.2390
NR 37
TC 17
Z9 17
U1 1
U2 10
PU W B SAUNDERS CO-ELSEVIER INC
PI PHILADELPHIA
PA 1600 JOHN F KENNEDY BOULEVARD, STE 1800, PHILADELPHIA, PA 19103-2899 USA
SN 0003-9993
EI 
J9 ARCH PHYS MED REHAB
PD MAY 15
PY 2016
VL 97
IS 5
BP 798
EP 806
DI 10.1016/j.apmr.2016.01.020
PG 9
WC Rehabilitation; Sport Sciences
SC Rehabilitation; Sport Sciences
GA DL4UM
UT WOS:000375633300019
PM 26874232
ER

PT J
AU Kawakami, Michiyuki
   Fujiwara, Toshiyuki
   Ushiba, Junichi
   Nishimoto, Atsuko
   Abe, Kaoru
   Honaga, Kaoru
   Nishimura, Atsuko
   Mizuno, Katsuhiro
   Kodama, Mitsuhiko
   Masakado, Yoshihisa
   Liu, Meigen
AF Kawakami, Michiyuki
   Fujiwara, Toshiyuki
   Ushiba, Junichi
   Nishimoto, Atsuko
   Abe, Kaoru
   Honaga, Kaoru
   Nishimura, Atsuko
   Mizuno, Katsuhiro
   Kodama, Mitsuhiko
   Masakado, Yoshihisa
   Liu, Meigen
TI A new therapeutic application of brain-machine interface (BMI) training followed by hybrid assistive neuromuscular dynamic stimulation (HANDS) therapy for patients with severe hemiparetic stroke: A proof of concept study
SO RESTORATIVE NEUROLOGY AND NEUROSCIENCE
LA English
DT Article
DE Brain-machine interface; rehabilitation; upper extremity; stroke
ID computer interface; motor function; arm use; reliability; rehabilitation; inhibition; recovery; validity; people; trial
AB Background: Hybrid assistive neuromuscular dynamic stimulation (HANDS) therapy improved paretic upper extremity motor function in patients with severe to moderate hemiparesis. We hypothesized that brain machine interface (BMI) training would be able to increase paretic finger muscle activity enough to apply HANDS therapy in patients with severe hemiparesis, whose finger extensor was absent. Objective: The aim of this study was to assess the efficacy of BMI training followed by HANDS therapy in patients with severe hemiparesis. Methods: Twenty-nine patients with chronic stroke who could not extend their paretic fingers were participated this study. We applied BMI training for 10 days at 40 min per day. The BMI detected the patients' motor imagery of paretic finger extension with event-related desynchronization (ERD) over the affected primary sensorimotor cortex, recorded with electroencephalography. Patients wore a motor-driven orthosis, which extended their paretic fingers and was triggered with ERD. When muscle activity in their paretic fingers was detected with surface electrodes after 10 days of BMI training, we applied HANDS therapy for the following 3 weeks. In HANDS therapy, participants received closed-loop, electromyogram-controlled, neuromuscular electrical stimulation (NMES) combined with a wrist-hand splint for 3 weeks at 8 hours a day. Before BMI training, after BMI training, after HANDS therapy and 3month after HANDS therapy, we assessed Fugl-Meyer Assessment upper extremity motor score (FMA) and the Motor Activity Log14-Amount of Use (MAL-AOU) score. Results: After 10 days of BMI training, finger extensor activity had appeared in 21 patients. Eighteen of 21 patients then participated in 3 weeks of HANDS therapy. We found a statistically significant improvement in the FMA and the MAL-AOU scores after the BMI training, and further improvement was seen after the HANDS therapy. Conclusion: Combining BMI training with HANDS therapy could be an effective therapeutic strategy for severe UE paralysis after stroke.
C1 [Kawakami, Michiyuki; Nishimoto, Atsuko; Abe, Kaoru; Honaga, Kaoru; Nishimura, Atsuko; Mizuno, Katsuhiro; Liu, Meigen] Keio Univ, Dept Rehabil Med, Sch Med, Shinjuku Ku, Tokyo, Japan.
   [Fujiwara, Toshiyuki; Kodama, Mitsuhiko; Masakado, Yoshihisa] Tokai Univ, Sch Med, Dept Rehabil Med, 143 Shimokasuya, Isehara, Kanagawa 2591193, Japan.
   [Ushiba, Junichi] Keio Univ, Sch Fundamental Sci & Technol, Dept Biosci & Informat, Grad Sch,Kohoku Ku, Yokohama, Kanagawa, Japan.
RP Fujiwara, T (通讯作者)，Tokai Univ, Sch Med, Dept Rehabil Med, 143 Shimokasuya, Isehara, Kanagawa 2591193, Japan.
EM tofuji@xc5.so-net.ne.jp
FU Health Labor Sciences Research Grant [12102976]; JSPS KAKENHI [26350587]; Japan Agency for Medical Research and Development (AMED); Strategic Research Programs for Brain Sciences
CR Bohannon R, 1987, PHYS THER, V67, P206, DOI 10.1093/ptj/67.2.206
   Fuglmeyer A, 1975, SCAND J REHABIL MED, V7, P13
   Fujiwara T, 2004, ELECTROMYOGR CLIN NEUROPHYSIOL, V44, P423
   Fujiwara T, 2015, RESTOR NEUROL NEUROS, V33, P883, DOI 10.3233/RNN-150547
   Fujiwara T, 2009, NEUROREHAB NEURAL RE, V23, P125, DOI 10.1177/1545968308321777
   Guger C, 2003, IEEE T NEUR SYS REH, V11, P145, DOI 10.1109/TNSRE.2003.814481
   Hendricks H, 2002, ARCH PHYS MED REHAB, V83, P1629, DOI 10.1053/apmr.2002.35473
   Jackson A, 2012, NAT REV NEUROL, V8, P690, DOI 10.1038/nrneurol.2012.219
   Kasashima-shindo Y, 2015, J REHABIL MED, V47, P318, DOI 10.2340/16501977-1925
   Kwakkel G, 2006, STROKE, V37, P2348, DOI 10.1161/01.STR.0000238594.91938.1e
   Langhorne P, 2011, LANCET, V377, P1693, DOI 10.1016/S0140-6736(11)60325-5
   Mogk J, 2003, J ELECTROMYOGR KINES, V13, P63, DOI 10.1016/S1050-6411(02)00071-8
   Muraoka Y, 2001, FRONTIERS OF MEDICAL AND BIOLOGICAL ENGINEERING, V11, P323, DOI 10.1163/156855701321138969
   Page S, 2012, PHYS THER, V92, P791, DOI 10.2522/ptj.20110009
   Platz T, 2005, CLIN REHABIL, V19, P404, DOI 10.1191/0269215505cr832oa
   Ramos-murguialday A, 2013, ANN NEUROL, V74, P100, DOI 10.1002/ana.23879
   Shindo K, 2011, NEUROREHAB NEURAL RE, V25, P830, DOI 10.1177/1545968311408917
   Shindo K, 2011, J REHABIL MED, V43, P951, DOI 10.2340/16501977-0859
   Stinear C, 2008, BRAIN, V131, P1381, DOI 10.1093/brain/awn051
   Takemi M, 2013, J NEUROPHYSIOL, V110, P1158, DOI 10.1152/jn.01092.2012
   Uswatte G, 2005, STROKE, V36, P2493, DOI 10.1161/01.STR.0000185928.90848.2e
   Van DLJ, 2004, STROKE, V35, P1410, DOI 10.1161/01.STR.0000126900.24964.7e
   Wolf S, 2006, JAMA-J AM MED ASSOC, V296, P2095, DOI 10.1001/jama.296.17.2095
NR 23
TC 24
Z9 24
U1 0
U2 9
PU IOS PRESS
PI AMSTERDAM
PA NIEUWE HEMWEG 6B, 1013 BG AMSTERDAM, NETHERLANDS
SN 0922-6028
EI 
J9 RESTOR NEUROL NEUROS
PD JUN 15
PY 2016
VL 34
IS 5
BP 789
EP 797
DI 10.3233/RNN-160652
PG 9
WC Neurosciences
SC Neurosciences & Neurology
GA DY8IU
UT WOS:000385374000009
PM 27589505
ER

PT J
AU D’arcy, RCN
   Lindsay, DS
   Song, Xiaowei
   Gawryluk, JR
   Greene, Debbie
   Mayo, Chantel
   Hajra, SG
   Mandziuk, Lila
   Mathieson, John
   Greene, Trevor
AF D’arcy, Ryan
   Lindsay, D
   Song, Xiaowei
   Gawryluk, Jodie
   Greene, Debbie
   Mayo, Chantel
   Hajra, Sujoy
   Mandziuk, Lila
   Mathieson, John
   Greene, Trevor
TI Long-Term Motor Recovery After Severe Traumatic Brain Injury: Beyond Established Limits
SO JOURNAL OF HEAD TRAUMA REHABILITATION
LA English
DT Article
DE functional MRI; neuroplasticity; recovery of motor function; rehabilitation; traumatic brain injury
ID neuroplasticity; activation; stroke; robust; optimization; registration; imagery; fmri
AB Objective: To report neural plasticity changes after severe traumatic brain injury. Setting: Case-control study. Participants: Canadian soldier, Captain Trevor Greene survived a severe open-traumatic brain injury during a 2006 combat tour in Afghanistan. Design: Longitudinal follow-up for more than 6 years. Main Measures: Twelve longitudinal functional magnetic imaging (fMRI) examinations were conducted to investigate lower limb activation changes in association with clinical examination. Trevor Greene's lower limb fMRI activation was compared with control fMRI activation of (1) mental imagery of similar movement and (2) matched control subject data. Results: Trevor Greene's motor recovery and corresponding fMRI activation increased significantly over time (F = 32.54, P <.001). Clinical measures of functional recovery correlated strongly with fMRI motor activation changes (r = 0.81, P =.001). By comparison, while Trevor Greene's mental imagery activated similar motor regions, there was no evidence of fMRI activation change over time. While comparable, control motor activation did not change over time and there was no significant mental imagery activation. Conclusion: Motor function recovery can occur beyond 6 years after severe traumatic brain injury, both in neural plasticity and clinical outcome. This demonstrates that continued benefits in physical function due to rehabilitative efforts can be achieved for many years following injury. The finding challenges current practices and assumptions in rehabilitation following traumatic brain injury.
C1 [D'Arcy, Ryan C. N.; Song, Xiaowei; Greene, Debbie; Hajra, Sujoy Ghosh; Greene, Trevor] Simon Fraser Univ, Surrey Mem Hosp, NeuroTech Lab, Metro Vancouver, BC, Canada.
   [D'Arcy, Ryan C. N.; Song, Xiaowei; Greene, Debbie; Hajra, Sujoy Ghosh; Greene, Trevor] Fraser Hlth Author, Metro Vancouver, BC, Canada.
   [D'Arcy, Ryan C. N.; Song, Xiaowei; Gawryluk, Jodie R.; Hajra, Sujoy Ghosh] CNR, Inst Biodiagnost Atlantic, Halifax, NS, Canada.
   [Lindsay, D. Stephen; Gawryluk, Jodie R.; Mayo, Chantel] Univ Victoria, Dept Psychol, Victoria, BC, Canada.
   [Mandziuk, Lila] Pacific Occupat Therapy Serv, Victoria, BC, Canada.
   [Mathieson, John] Vancouver Isl Hlth Author, Dept Med Imaging, Vancouver, BC, Canada.
RP D'Arcy, RCN (通讯作者)，Innovat Blvd,Charles Barham Bldg,13750 96 Ave, Surrey, BC V3V 1Z2, Canada.
EM rdarcy@sfu.ca
FU National Research Council of Canada (NRC); Natural Sciences and Engineering Research Council (NSERC); BC Leading Edge Endowment Fund; Surrey Memorial Hospital Foundation
CR Beckmann C, 2004, IEEE T MED IMAGING, V23, P137, DOI 10.1109/TMI.2003.822821
   Brodtmann A, 2009, NEUROREHAB NEURAL RE, V23, P150, DOI 10.1177/1545968308321774
   Coronado VG, 2011, MORBIDITY AND MORTALITY WEEKLY REPORT, V60, P1
   Cramer S, 2011, BRAIN, V134, P1591, DOI 10.1093/brain/awr039
   Feydy A, 2002, STROKE, V33, P1610, DOI 10.1161/01.STR.0000017100.68294.52
   Fleminger S, 2005, BRIT MED J, V331, P1419, DOI 10.1136/bmj.331.7530.1419
   Gardner R, 2014, JAMA NEUROL, V71, P1490, DOI 10.1001/jamaneurol.2014.2668
   Giffords G, 2011, GABBY STORY COURAGE, V0, P0
   Graner J, 2013, FRONT NEUROL, V4, P0, DOI 10.3389/fneur.2013.00016
   Greene T, 2012, MARCH 4 INSPIRING TR, V0, P0
   Iaccarino MA, 2015, HANDB CLIN NEUROL, V127, P411, DOI 10.1016/B978-0-444-52892-6.00026-X
   Jackson P, 2001, ARCH PHYS MED REHAB, V82, P1133, DOI 10.1053/apmr.2001.24286
   Jang S, 2009, NEUROREHABILITATION, V24, P349, DOI 10.3233/NRE-2009-0489
   Jenkinson M, 2002, NEUROIMAGE, V17, P825, DOI 10.1006/nimg.2002.1132
   Jenkinson M, 2001, MED IMAGE ANAL, V5, P143, DOI 10.1016/S1361-8415(01)00036-6
   Kou Z, 2014, NEURAL REGEN RES, V9, P693, DOI 10.4103/1673-5374.131568
   Kou Z, 2010, J HEAD TRAUMA REHAB, V25, P267, DOI 10.1097/HTR.0b013e3181e54793
   Kozlowski D, 2013, COMPR PHYSIOL, V3, P121, DOI 10.1002/cphy.c110005
   Levin H, 2003, BRAIN INJURY, V17, P665, DOI 10.1080/0269905031000107151
   Lotze M, 2006, NEUROREHAB NEURAL RE, V20, P14, DOI 10.1177/1545968305282919
   Lu J, 2013, J NEUROTRAUM, V30, P1925, DOI 10.1089/neu.2013.2891
   Mani T, 2007, BRAIN INJURY, V21, P1155, DOI 10.1080/02699050701687367
   Okie S, 2005, NEW ENGL J MED, V352, P2043, DOI 10.1056/NEJMp058102
   Olsson C, 2008, OPEN NEUROIMAG J, V2, P5, DOI 10.2174/1874440000802010005
   Page S, 2009, NEUROREHAB NEURAL RE, V23, P382, DOI 10.1177/1545968308326427
   Palacios E, 2013, JAMA NEUROL, V70, P845, DOI 10.1001/jamaneurol.2013.38
   Pyun S, 2007, NEUROCASE, V13, P417, DOI 10.1080/13554790701881715
   Schuster C, 2011, BMC MED, V9, P0, DOI 10.1186/1741-7015-9-75
   Smith S, 2002, HUM BRAIN MAPP, V17, P143, DOI 10.1002/hbm.10062
   Tomaszczyk J, 2014, NEUROPSYCHOL REV, V24, P409, DOI 10.1007/s11065-014-9273-6
   Ward N, 2003, BRAIN, V126, P2476, DOI 10.1093/brain/awg245
   Woolrich M, 2001, NEUROIMAGE, V14, P1370, DOI 10.1006/nimg.2001.0931
   *worldhealthorganization , 2006, 3 10 TRAUM BRAIN INJ, V0, P164
   Worsley K, 2001, FUNCT MRI INTROD MET, V14, P251
   Worsley K, 1992, J CEREBR BLOOD F MET, V12, P900, DOI 10.1038/jcbfm.1992.127
   Zhang Y, 2013, PLOS ONE, V8, P0, DOI 10.1371/journal.pone.0080969
NR 37
TC 10
Z9 10
U1 0
U2 20
PU LIPPINCOTT WILLIAMS & WILKINS
PI PHILADELPHIA
PA TWO COMMERCE SQ, 2001 MARKET ST, PHILADELPHIA, PA 19103 USA
SN 0885-9701
EI 
J9 J HEAD TRAUMA REHAB
PD SEP-OCT 15
PY 2016
VL 31
IS 5
BP E50
EP E58
DI 10.1097/HTR.0000000000000185
PG 9
WC Clinical Neurology; Rehabilitation
SC Neurosciences & Neurology; Rehabilitation
GA DX2ZY
UT WOS:000384243600006
PM 26360005
ER

PT J
AU Hara, Takatoshi
   Abo, Masahiro
   Kakita, Kiyohito
   Masuda, Takeshi
   Yamazaki, Ryunosuke
AF Hara, Takatoshi
   Abo, Masahiro
   Kakita, Kiyohito
   Masuda, Takeshi
   Yamazaki, Ryunosuke
TI Does a combined intervention program of repetitive transcranial magnetic stimulation and intensive occupational therapy affect cognitive function in patients with post-stroke upper limb hemiparesis?
SO NEURAL REGENERATION RESEARCH
LA English
DT Article
DE nerve regeneration; stroke; repetitive transcranial magnetic stimulation; Trail-Making Test; cognitive function; occupational therapy; neural regeneration
ID low-frequency rtm; upper extremity function; japanese trail; motor recovery; stroke; brain; fmri; reorganization; connectivity; performance
AB Low-frequency repetitive transcranial magnetic stimulation (LF-rTMS) to the contralesional hemisphere and intensive occupational therapy (iOT) have been shown to contribute to a significant improvement in upper limb hemiparesis in patients with chronic stroke. However, the effect of the combined intervention program of LF-rTMS and iOT on cognitive function is unknown. We retrospectively investigated whether the combined treatment influence patient's Trail-Making Test part B (TMT-B) performance, which is a group of easy and inexpensive neuropsychological tests that evaluate several cognitive functions. Twenty-five patients received 11 sessions of LF-rTMS to the contralesional hemisphere and 2 sessions of iOT per day over 15 successive days. Patients with right-and left-sided hemiparesis demonstrated significant improvements in upper limb motor function following the combined intervention program. Only patients with right-sided hemiparesis exhibited improved TMT-B performance following the combined intervention program, and there was a significant negative correlation between Fugl-Meyer Assessment scale total score change and TMT-B performance. The results indicate the possibility that LF-rTMS to the contralesional hemisphere combined with iOT improves the upper limb motor function and cognitive function of patients with right-sided hemiparesis. However, further studies are necessary to elucidate the mechanism of improved cognitive function.
C1 [Hara, Takatoshi; Abo, Masahiro] Jikei Univ, Sch Med, Dept Rehabil Med, Tokyo, Japan.
   [Kakita, Kiyohito; Masuda, Takeshi; Yamazaki, Ryunosuke] Kyoto Ohara Mem Hosp, Dept Rehabil Med, Kyoto, Japan.
RP Hara, T (通讯作者)，Jikei Univ, Sch Med, Dept Rehabil Med, Tokyo, Japan.
EM t_hara1019@jikei.ac.jp
CR Barker A, 1999, EEG CL N SU, V0, P3
   Butler A, 2007, PHYS THER, V87, P719, DOI 10.2522/ptj.20060274
   Chen H, 2012, ARCH PHYS MED REHAB, V93, P1039, DOI 10.1016/j.apmr.2011.11.033
   Crowe S, 1998, J CLIN PSYCHOL, V54, P585, DOI 10.1002/(SICI)1097-4679(199808)54:5<585::AID-JCLP4>3.0.CO;2-K
   Marra H, 2015, BEHAV NEUROL, V2015, P0, DOI 10.1155/2015/287843
   Duncan P, 1992, STROKE, V23, P1084, DOI 10.1161/01.STR.23.8.1084
   Eliasova I, 2014, J NEUROL SCI, V346, P318, DOI 10.1016/j.jns.2014.08.036
   Fujiki R, 2013, NEUROPSYCH DIS TREAT, V9, P675, DOI 10.2147/NDT.S43137
   Gladstone D, 2002, NEUROREHAB NEURAL RE, V16, P232, DOI 10.1177/154596802401105171
   Grefkes C, 2011, BRAIN, V134, P1264, DOI 10.1093/brain/awr033
   Grefkes C, 2010, NEUROIMAGE, V50, P233, DOI 10.1016/j.neuroimage.2009.12.029
   Hara T, 2013, JPN J REHABIL MED, V50, P36, DOI 10.2490/JJRMC.50.36
   Hsu W, 2012, STROKE, V43, P1849, DOI 10.1161/STROKEAHA.111.649756
   Jacobson S, 2011, BRAIN COGNITION, V77, P60, DOI 10.1016/j.bandc.2011.06.001
   Kakuda W, 2016, TRANSL STROKE RES, V7, P172, DOI 10.1007/s12975-016-0456-8
   Kakuda W, 2012, J NEUROENG REHABIL, V9, P0, DOI 10.1186/1743-0003-9-4
   Kakuda W, 2011, PM&R, V3, P516, DOI 10.1016/j.pmrj.2011.02.015
   Kakuda W, 2010, INT J REHABIL RES, V33, P339, DOI 10.1097/MRR.0b013e32833cdf10
   Le Q, 2014, AM J PHYS MED REHAB, V93, P422, DOI 10.1097/PHM.0000000000000027
   Lefaucheur J, 2006, NEUROPHYSIOL CLIN, V36, P105, DOI 10.1016/j.neucli.2006.08.011
   Lefaucheur J, 2014, CLIN NEUROPHYSIOL, V125, P2150, DOI 10.1016/j.clinph.2014.05.021
   Lezak M, 1983, NEUROPSYCOLOGICAL AS, V0, P0
   Mirsky AF, 1991, NEUROPSYCHOLOGY REVIEW, V2, P109, DOI 10.1007/BF01109051
   Mittrach M, 2010, PHARMACOPSYCHIATRY, V43, P110, DOI 10.1055/s-0029-1242824
   Moll J, 2002, ARQ NEURO-PSIQUIAT, V60, P900, DOI 10.1590/S0004-282X2002000600002
   Morris D, 2001, ARCH PHYS MED REHAB, V82, P750, DOI 10.1053/apmr.2001.23183
   Moser D, 2002, NEUROLOGY, V58, P1288, DOI 10.1212/WNL.58.8.1288
   Nardone R, 2014, ACTA NEUROL SCAND, V129, P351, DOI 10.1111/ane.12223
   Nichols-larsen D, 2005, STROKE, V36, P1480, DOI 10.1161/01.STR.0000170706.13595.4f
   Perianez J, 2007, ARCH CLIN NEUROPSYCH, V22, P433, DOI 10.1016/j.acn.2007.01.022
   Rossini P, 2015, CLIN NEUROPHYSIOL, V126, P1071, DOI 10.1016/j.clinph.2015.02.001
   Sale M, 2015, NEUROSCI BIOBEHAV R, V57, P187, DOI 10.1016/j.neubiorev.2015.09.010
   Sanchez-cubillo I, 2009, J INT NEUROPSYCH SOC, V15, P438, DOI 10.1017/S1355617709090626
   Toyokura M, 2003, DISABIL REHABIL, V25, P1339, DOI 10.1080/09638280310001616295
   Toyokura M, 2003, ARCH PHYS MED REHAB, V84, P691, DOI 10.1016/S0003-9993(03)04904-3
   Toyokura M, 2008, HIGHER BRAIN FUNCTIO, V28, P320, DOI 10.2496/hbfr.28.320
   Wassermann E, 1998, EVOKED POTENTIAL, V108, P1, DOI 10.1016/S0168-5597(97)00096-8
   Weintraub S, 1989, HDB NEUROPSYCHOLOGY, V2, P357
   Wolf S, 2006, JAMA-J AM MED ASSOC, V296, P2095, DOI 10.1001/jama.296.17.2095
   Yamada N, 2013, INT J STROKE, V8, P422, DOI 10.1111/ijs.12056
   Zakzanis K, 2005, NEUROPSYCHOLOGIA, V43, P1878, DOI 10.1016/j.neuropsychologia.2005.03.013
NR 41
TC 7
Z9 8
U1 1
U2 9
PU WOLTERS KLUWER MEDKNOW PUBLICATIONS
PI MUMBAI
PA WOLTERS KLUWER INDIA PVT LTD , A-202, 2ND FLR, QUBE, C T S  NO 1498A-2 VILLAGE MAROL, ANDHERI EAST, MUMBAI, 400059, INDIA
SN 1673-5374
EI 
J9 NEURAL REGEN RES
PD DEC 15
PY 2016
VL 11
IS 12
BP 1932
EP 1939
DI 10.4103/1673-5374.197134
PG 8
WC Cell Biology; Neurosciences
SC Cell Biology; Neurosciences & Neurology
GA EK4IS
UT WOS:000393890900018
PM 28197189
ER

PT J
AU Li, Yufeng
   Yu, Qian
   Li, Yi
   Peng, Bo
   Li, Yamei
   Fu, Jing
   Wang, Ziyu
   Zhu, Shiqiong
AF Li, Yufeng
   Yu, Qian
   Li, Yi
   Peng, Bo
   Li, Yamei
   Fu, Jing
   Wang, Ziyu
   Zhu, Shiqiong
TI Magnetic Resonance Diffusion Tensor Imaging in Evaluating Transcranial Magnetic Stimulation Treatment for Acute Ischemic Stroke: A Retrospective Study
SO APPLIED MAGNETIC RESONANCE
LA English
DT Article
ID motor function; anisotropy; recovery
AB Currently there is little report about the application of diffusion tensor imaging (DTI) technology to judge the prognosis of patients with cerebral apoplexy. This study was to investigate cerebral functional connection in both sides of the M1 area in patients with cerebral infarction, who were treated with transcranial magnetic stimulation (TMS), using DTI technology. Fifteen patients with cerebral infarction admitted to the hospital between February 2013 and August 2014 were enrolled for the study. The patients were treated with TMS and underwent DTI. The fractional anisotropy (FA), apparent diffusion coefficient (ADC), the relative FA value (rFA), and relative ADC values (rADC) were analyzed using paired t-test. rFA, rADC, and NIHSS of the lesion side before and after treatment were analyzed by Spearman correlation analysis. The results showed that before treatment, ADC value and FA value of the lesion side were lower than those of the contralateral healthy side with statistical significance (ADCt = 2.849, P < 0.05; FAt = 10.285, P < 0.05). Four weeks after treatment, ADC value and FA value of the lesion side were higher than those before treatment with statistical significance (ADCt = 6.206, P < 0.05; FAt = 3.788, P < 0.05). Both rFA values of pre-treatment and post-treatment showed negative correlation with NIHSS score with statistical significance (P < 0.05). In conclusion, after TMS with TDI technique, the value of FA and ADC values significantly increased compared to that of pre-treatment. It suggested that transcranial magnetic stimulation played a positive role in stroke rehabilitation.
C1 [Li, Yufeng; Yu, Qian; Li, Yi; Peng, Bo; Li, Yamei; Fu, Jing; Wang, Ziyu; Zhu, Shiqiong] Sichuan Acad Med Sci, Sichuan Prov Peoples Hosp, Dept Rehabil, 32 West Second Sect First Ring Rd, Chengdu 610000, Sichuan, Peoples R China.
RP Zhu, SQ (通讯作者)，Sichuan Acad Med Sci, Sichuan Prov Peoples Hosp, Dept Rehabil, 32 West Second Sect First Ring Rd, Chengdu 610000, Sichuan, Peoples R China.
EM zhushiqiong6@163.com
CR Assaf Y, 2008, J MOL NEUROSCI, V34, P51, DOI 10.1007/s12031-007-0029-0
   Brown J, 2006, PROG BRAIN RES, V157, P223, DOI 10.1016/S0079-6123(06)57015-3
   Curra A, 2002, NEUROLOGY, V59, P1851, DOI 10.1212/01.WNL.0000038744.30298.D4
   Escudero J, 1998, STROKE, V29, P1854, DOI 10.1161/01.STR.29.9.1854
   George M, 1999, ARCH GEN PSYCHIAT, V56, P300, DOI 10.1001/archpsyc.56.4.300
   Grupke S, 2015, CLIN NEUROL NEUROSUR, V129, P1, DOI 10.1016/j.clineuro.2014.11.013
   Le BD, 2001, J MAGN RESON IMAGING, V13, P534, DOI 10.1002/jmri.1076
   Liu Z, 2008, STROKE, V39, P2571, DOI 10.1161/STROKEAHA.107.511659
   Papadakis N, 1999, J MAGN RESON, V137, P67, DOI 10.1006/jmre.1998.1673
   Pierpaoli C, 1996, RADIOLOGY, V201, P637, DOI 10.1148/radiology.201.3.8939209
   Salat D, 2005, NEUROBIOL AGING, V26, P1215, DOI 10.1016/j.neurobiolaging.2004.09.017
   Sorensen A, 1999, RADIOLOGY, V212, P785, DOI 10.1148/radiology.212.3.r99se24785
   Stieltjes B, 2001, NEUROIMAGE, V14, P723, DOI 10.1006/nimg.2001.0861
   Thomalla G, 2004, NEUROIMAGE, V22, P1767, DOI 10.1016/j.neuroimage.2004.03.041
   Von KR, 2015, J NEURORADIOLOGY, V42, P47, DOI 10.1016/j.neurad.2014.10.004
   Wardlaw J, 2002, NEUROLOGY, V59, P1381, DOI 10.1212/01.WNL.0000032495.71720.C3
   Witwer B, 2002, J NEUROSURG, V97, P568, DOI 10.3171/jns.2002.97.3.0568
   Xu Z, 2009, CHIN J PRACT NERV DI, V11, P4
   Yang Q, 1999, STROKE, V30, P2382, DOI 10.1161/01.STR.30.11.2382
NR 19
TC 2
Z9 2
U1 2
U2 23
PU SPRINGER WIEN
PI WIEN
PA SACHSENPLATZ 4-6, PO BOX 89, A-1201 WIEN, AUSTRIA
SN 0937-9347
EI 
J9 APPL MAGN RESON
PD MAR 15
PY 2016
VL 47
IS 3
BP 255
EP 263
DI 10.1007/s00723-015-0753-5
PG 9
WC Physics, Atomic, Molecular & Chemical; Spectroscopy
SC Physics; Spectroscopy
GA DF1DL
UT WOS:000371078600003
ER

PT J
AU Otsuka, Shotaro
   Sakakima, Harutoshi
   Sumizono, Megumi
   Takada, Seiya
   Terashi, Takuto
   Yoshida, Yoshihiro
AF Otsuka, Shotaro
   Sakakima, Harutoshi
   Sumizono, Megumi
   Takada, Seiya
   Terashi, Takuto
   Yoshida, Yoshihiro
TI The neuroprotective effects of preconditioning exercise on brain damage and neurotrophic factors after focal brain ischemia in rats
SO BEHAVIOURAL BRAIN RESEARCH
LA English
DT Article
DE Preconditioning exercise; Stroke; Neuroprotection; Midkine; BDNF; Oxidative stress
ID cerebral-ischemia; midkine expression; physical-activity; early-stage; injury; recovery; protect; neuron; stroke; nerve
AB Preconditioning exercise can exert neuroprotective effects after stroke. However, the mechanism underlying these neuroprotective effects by preconditioning exercise remains unclear. We investigated the neuroprotective effects of preconditioning exercise on brain damage and the expression levels of the midkine (MK) and brain-derived neurotrophic factor (BDNF) after brain ischemia. Animals were assigned to one of 4 groups: exercise and ischemia (Ex), no exercise and ischemia (No-Ex), exercise and no ischemia (Ex-only), and no exercise and intact (Control). Rats ran on a treadmill for 30 min once a day at a speed of 25 mimin for 5 days a week for 3 weeks. After the exercise program, stroke was induced by a 60 min left middle cerebral artery occlusion using an intraluminal filament. The infarct volume, motor function, neurological deficits, and the cellular expressions levels of MK, BDNF, GFAP, PECAM-1, caspase 3, and nitrotyrosine (NT) were evaluated 48 h after the induction of ischemia. The infarct volume, neurological deficits and motor function in the Ex group were significantly improved compared to that of the No-Ex group. The expression levels of MK, BDNF, GFAP, and PECAM-1 were enhanced in the Ex group compared to the expression levels in the No -Ex group after brain ischemia, while the expression levels of activated caspase 3 and NT were reduced in the area surrounding the necrotic lesion. Our findings suggest that preconditioning exercise reduced the infract volume and ameliorated motor function, enhanced expression levels of MR and BDNF, increased astrocyte proliferation, increased angiogenesis, and reduced neuronal apoptosis and oxidative stress. (C) 2016 Elsevier B.V. All rights reserved.
C1 [Otsuka, Shotaro; Sakakima, Harutoshi; Sumizono, Megumi; Takada, Seiya; Terashi, Takuto; Yoshida, Yoshihiro] Kagoshima Univ, Fac Med, Sch Hlth Sci, Course Phys Therapy, 8-35-1 Sakuragaoka, Kagoshima 8908544, Japan.
RP Sakakima, H (通讯作者)，Kagoshima Univ, Fac Med, Sch Hlth Sci, Course Phys Therapy, 8-35-1 Sakuragaoka, Kagoshima 8908544, Japan.
EM sakaki@health.nop.kagoshima-u.ac.jp
FU MEXT/JSPS KAKENHI [26350571]
CR Darwish R, 2007, J TRAUMA, V63, P439, DOI 10.1097/TA.0b013e318069178a
   Ding Y, 2004, NEUROSCIENCE, V124, P583, DOI 10.1016/j.neuroscience.2003.12.029
   Ding Y, 2006, ACTA NEUROPATHOL, V112, P74, DOI 10.1007/s00401-006-0076-6
   Ding Y, 2006, CURR NEUROVASC RES, V3, P263, DOI 10.2174/156720206778792911
   El IA, 1999, J NEUROSCI, V19, P9459
   Feng R, 2014, EXP THER MED, V8, P1325, DOI 10.3892/etm.2014.1874
   Hamakawa M, 2013, J CLIN BIOCHEM NUTR, V53, P8, DOI 10.3164/jcbn.12-72
   Harvey B, 2004, NEUROSCI LETT, V369, P138, DOI 10.1016/j.neulet.2004.07.086
   Hayes K, 2008, ACTA NEUROPATHOL, V115, P289, DOI 10.1007/s00401-008-0340-z
   Ho V, 2011, SCIENCE, V334, P623, DOI 10.1126/science.1209236
   Ikutomo M, 2014, ACTA HISTOCHEM, V116, P319, DOI 10.1016/j.acthis.2013.08.009
   Kadomatsu K, 1988, BIOCHEM BIOPH RES CO, V151, P1312, DOI 10.1016/S0006-291X(88)80505-9
   Kim D, 2005, NEUROCRIT CARE, V3, P71, DOI 10.1385/NCC:3:1:071
   Kim M, 2005, BRAIN RES, V1052, P16, DOI 10.1016/j.brainres.2005.05.070
   Kuhn D, 2004, J NEUROCHEM, V89, P529, DOI 10.1111/j.1471-4159.2004.02346.x
   Lee H, 2003, NEUROSCI LETT, V352, P33, DOI 10.1016/j.neulet.2003.08.039
   Lee S, 2009, CAN J NEUROL SCI, V36, P443, DOI 10.1017/S0317167100007769
   Li H, 2005, NEUROSCI LETT, V386, P160, DOI 10.1016/j.neulet.2005.06.009
   Liebelt B, 2010, NEUROSCIENCE, V166, P1091, DOI 10.1016/j.neuroscience.2009.12.067
   Matsuda F, 2011, ACTA PHYSIOL, V201, P275, DOI 10.1111/j.1748-1716.2010.02174.x
   Muramatsu H, 1993, DEV BIOL, V159, P392, DOI 10.1006/dbio.1993.1250
   Muramatsu T, 2010, P JPN ACAD B-PHYS, V86, P410, DOI 10.2183/pjab.86.410
   Neeper S, 1996, BRAIN RES, V726, P49, DOI 10.1016/S0006-8993(96)00273-9
   Pacher P, 2007, PHYSIOL REV, V87, P315, DOI 10.1152/physrev.00029.2006
   Petty M, 2002, PROG NEUROBIOL, V68, P311, DOI 10.1016/S0301-0082(02)00128-4
   Ploughman M, 2007, BRAIN RES, V1150, P207, DOI 10.1016/j.brainres.2007.02.065
   Ploughman M, 2015, TRANSL STROKE RES, V6, P13, DOI 10.1007/s12975-014-0357-7
   Ploughman M, 2009, STROKE, V40, P1490, DOI 10.1161/STROKEAHA.108.531806
   Radak Z, 2001, NEUROCHEM INT, V38, P17, DOI 10.1016/S0197-0186(00)00063-2
   Sakakima H, 2004, DEV BRAIN RES, V153, P251, DOI 10.1016/j.devbrainres.2004.09.006
   Sakakima H, 2004, J NEUROTRAUM, V21, P471, DOI 10.1089/089771504323004610
   Sakakima H, 2012, RESTOR NEUROL NEUROS, V30, P383, DOI 10.3233/RNN-2012-110209
   Sakakima H, 2009, J NEUROSCI RES, V87, P2908, DOI 10.1002/jnr.22127
   Soya H, 2007, NEUROSCI RES, V58, P341, DOI 10.1016/j.neures.2007.04.004
   Stroud N, 2009, J NEUROL NEUROSUR PS, V80, P1019, DOI 10.1136/jnnp.2008.170027
   Sughrue M, 2006, J NEUROSCI METH, V151, P83, DOI 10.1016/j.jneumeth.2005.04.023
   Takada J, 2005, GENE THER, V12, P487, DOI 10.1038/sj.gt.3302434
   Tong L, 2001, NEUROBIOL DIS, V8, P1046, DOI 10.1006/nbdi.2001.0427
   Wang X, 2014, NEUROSCIENCE, V274, P393, DOI 10.1016/j.neuroscience.2014.05.053
   Yoshida Y, 1995, DEV BRAIN RES, V85, P25, DOI 10.1016/0165-3806(94)00183-Z
   Yoshida Y, 2001, BRAIN RES, V894, P46, DOI 10.1016/S0006-8993(00)03209-1
   Yoshida Y, 2014, BRIT J PHARMACOL, V171, P924, DOI 10.1111/bph.12497
   Zhang F, 2011, NEUROSCIENCE, V177, P170, DOI 10.1016/j.neuroscience.2011.01.018
   Zhang P, 2013, INT J MOL SCI, V14, P6074, DOI 10.3390/ijms14036074
   Zhang Q, 2014, J STROKE CEREBROVASC, V23, P1696, DOI 10.1016/j.jstrokecerebrovasdis.2014.01.016
NR 45
TC 52
Z9 59
U1 0
U2 15
PU ELSEVIER SCIENCE BV
PI AMSTERDAM
PA PO BOX 211, 1000 AE AMSTERDAM, NETHERLANDS
SN 0166-4328
EI 
J9 BEHAV BRAIN RES
PD APR 15
PY 2016
VL 303
IS 
BP 9
EP 18
DI 10.1016/j.bbr.2016.01.049
PG 10
WC Behavioral Sciences; Neurosciences
SC Behavioral Sciences; Neurosciences & Neurology
GA DH3LQ
UT WOS:000372688900002
PM 26808606
ER

PT J
AU Murata, Yumi
   Higo, Noriyuki
AF Murata, Yumi
   Higo, Noriyuki
TI Development and Characterization of a Macaque Model of Focal Internal Capsular Infarcts
SO PLOS ONE
LA English
DT Article
ID motor cortex lesion; corticospinal tract; nonhuman-primate; increased expression; manual dexterity; ischemic-stroke; lacunar stroke; human brain; recovery; monkey
AB Several studies have used macaque monkeys with lesions induced in the primary motor cortex (M1) to investigate the recovery of motor function after brain damage. However, in human stroke patients, the severity and outcome of motor impairments depend on the degree of damage to the white matter, especially that in the posterior internal capsule, which carries corticospinal tracts. To bridge the gap between results obtained in M1-lesioned macaques and the development of clinical intervention strategies, we established a method of inducing focal infarcts at the posterior internal capsule of macaque monkeys by injecting endothelin-1 (ET-1), a vasoconstrictor peptide. The infarcts expanded between 3 days and 1 week after ET-1 injection. The infarct volume in each macaque was negatively correlated with precision grip performance 3 days and 1 week after injection, suggesting that the degree of infarct expansion may have been a cause of the impairment in hand movements during the early stage. Although the infarct volume decreased and gross movement improved, impairment of dexterous hand movements remained until the end of the behavioral and imaging experiments at 3 months after ET-1 injection. A decrease in the abundance of large neurons in M1, from which the descending motor tracts originate, was associated with this later-stage impairment. The present model is useful not only for studying neurological changes underlying deficits and recovery but also for testing therapeutic interventions after white matter infarcts in primates.
C1 [Murata, Yumi; Higo, Noriyuki] Natl Inst Adv Ind Sci & Technol, Human Informat Res Inst, Tsukuba, Ibaraki, Japan.
RP Higo, N (通讯作者)，Natl Inst Adv Ind Sci & Technol, Human Informat Res Inst, Tsukuba, Ibaraki, Japan.
EM n.higo@aist.go.jp
FU Japan Society for the Promotion of Science (JSPS) [24800090, 15K21666]; Ministry of Education, Culture, Sports, Science & Technology (MEXT) of Japan [15H01674]
CR Arboix A, 2009, EXPERT REV NEUROTHER, V9, P179, DOI 10.1586/14737175.9.2.179
   Bailey E, 2009, STROKE, V40, P0, DOI 10.1161/STROKEAHA.108.528430
   Baron J, 2014, J CEREBR BLOOD F MET, V34, P2, DOI 10.1038/jcbfm.2013.188
   Blasi F, 2015, J CEREBR BLOOD F MET, V35, P977, DOI 10.1038/jcbfm.2015.7
   Courtine G, 2007, NAT MED, V13, P561, DOI 10.1038/nm1595
   Darling W, 2011, J INTEGR NEUROSCI, V10, P353, DOI 10.1142/S0219635211002737
   Fisher C, 1965, NEUROLOGY, V15, P774, DOI 10.1212/WNL.15.8.774
   Friel K, 1998, SOMATOSENS MOT RES, V15, P173, DOI 10.1080/08990229870745
   Frost S, 2006, BEHAV BRAIN RES, V169, P206, DOI 10.1016/j.bbr.2006.01.014
   Fu S, 1997, MOL NEUROBIOL, V14, P67, DOI 10.1007/BF02740621
   Fuxe K, 1991, NEUROSCI LETT, V123, P107, DOI 10.1016/0304-3940(91)90169-T
   Gadea A, 2008, J NEUROSCI, V28, P2394, DOI 10.1523/JNEUROSCI.5652-07.2008
   Higo N, 2003, J COMP NEUROL, V467, P135, DOI 10.1002/cne.10850
   Higo N, 2007, BRAIN RES, V1171, P30, DOI 10.1016/j.brainres.2007.07.054
   Higo N, 2014, NEUROSCI RES, V78, P9, DOI 10.1016/j.neures.2013.09.008
   Higo N, 2010, J COMP NEUROL, V518, P2633, DOI 10.1002/cne.22356
   Higo N, 2009, J COMP NEUROL, V516, P493, DOI 10.1002/cne.22121
   Jones E, 1977, J COMP NEUROL, V175, P391, DOI 10.1002/cne.901750403
   Kaas J, 2008, BRAIN RES BULL, V75, P384, DOI 10.1016/j.brainresbull.2007.10.009
   Kleinschnitz C, 2005, J CEREBR BLOOD F MET, V25, P1548, DOI 10.1038/sj.jcbfm.9600151
   Lecrux C, 2008, STROKE, V39, P448, DOI 10.1161/STROKEAHA.107.492934
   Loo L, 2002, NEUROSCIENCE, V112, P993, DOI 10.1016/S0306-4522(02)00043-X
   Maccumber M, 1990, P NATL ACAD SCI USA, V87, P2359, DOI 10.1073/pnas.87.6.2359
   Mack W, 2003, NEUROL RES, V25, P846, DOI 10.1179/016164103771953943
   Mayhew T, 1992, J NEUROCYTOL, V21, P313, DOI 10.1007/BF01191700
   Micheli S, 2012, FRONT NEUROL NEUROSC, V30, P94, DOI 10.1159/000333426
   Morecraft R, 2002, BRAIN, V125, P176, DOI 10.1093/brain/awf011
   Murata Y, 2008, J NEUROPHYSIOL, V99, P773, DOI 10.1152/jn.01001.2007
   Murata Y, 2015, NEUROSCI RES, V98, P64, DOI 10.1016/j.neures.2015.04.007
   Murata Y, 2015, J NEUROSCI, V35, P84, DOI 10.1523/JNEUROSCI.1737-14.2015
   Murray E, 1981, J COMP NEUROL, V195, P339, DOI 10.1002/cne.901950212
   Naidoo V, 2004, J CHEM NEUROANAT, V27, P87, DOI 10.1016/j.jchemneu.2003.12.002
   Nudo R, 2006, CURR OPIN NEUROBIOL, V16, P638, DOI 10.1016/j.conb.2006.10.004
   Pandya , 2009, FIBER PATHWAYS BRAIN, V0, P0
   Puentes S, 2015, NEUROSCIENCE, V284, P400, DOI 10.1016/j.neuroscience.2014.10.015
   Puentes S, 2012, BRAIN RES, V1469, P43, DOI 10.1016/j.brainres.2012.06.042
   Rosso C, 2011, NEURORADIOLOGY, V53, P763, DOI 10.1007/s00234-011-0916-5
   Schiemanck S, 2008, J REHABIL MED, V40, P96, DOI 10.2340/16501977-0130
   Tanaka Y, 2008, STROKE, V39, P205, DOI 10.1161/STROKEAHA.107.489906
   Toyoshima K, 1982, J HIRNFORSCH, V23, P257
   Vilensky J, 2002, INT J PRIMATOL, V23, P1319, DOI 10.1023/A:1021135122571
   Wannier T, 2005, J NEUROTRAUM, V22, P703, DOI 10.1089/neu.2005.22.703
   Weatherall D, 2006, USE NONHUMAN PRIMATE, V0, P0
   Wenzelburger R, 2005, BRAIN, V128, P64, DOI 10.1093/brain/awh317
   West G, 2009, J CEREBR BLOOD F MET, V29, P1175, DOI 10.1038/jcbfm.2009.43
   Yamamoto T, 2013, PLOS ONE, V8, P0, DOI 10.1371/journal.pone.0065701
   Yanagisawa M, 1988, NATURE, V332, P411, DOI 10.1038/332411a0
   Yoshimoto S, 1990, BRAIN RES, V508, P283, DOI 10.1016/0006-8993(90)90407-3
   Zhao B, 2014, NEURAL REGEN RES, V9, P2087, DOI 10.4103/1673-5374.147936
NR 49
TC 12
Z9 12
U1 0
U2 5
PU PUBLIC LIBRARY SCIENCE
PI SAN FRANCISCO
PA 1160 BATTERY STREET, STE 100, SAN FRANCISCO, CA 94111 USA
SN 1932-6203
EI 
J9 PLOS ONE
PD MAY 5
PY 2016
VL 11
IS 5
BP 
EP 
DI 10.1371/journal.pone.0154752
PG 12
WC Multidisciplinary Sciences
SC Science & Technology - Other Topics
GA DL5KV
UT WOS:000375676800056
PM 27149111
ER

PT J
AU Li, Jiuwei
   Pan, Bingyu
   Jin, Tingting
   Huang, Zhipei
   Ye, Shiwei
   Wu, Jiankang
   Huang, Zhen
   Xie, Bin
   Luo, Chun
   Wang, Cui
AF Li, Jiuwei
   Pan, Bingyu
   Jin, Tingting
   Huang, Zhipei
   Ye, Shiwei
   Wu, Jiankang
   Huang, Zhen
   Xie, Bin
   Luo, Chun
   Wang, Cui
TI A single task assessment system of upper-limb motor function after stroke
SO TECHNOLOGY AND HEALTH CARE
LA English
DT Article; Proceedings Paper
DE Stroke; rehabilitation; motor assessment; upper-limb; micro-sensor
ID reaching movement; motion; recovery; reliability; technology; design; range
AB BACKGROUND: Nowadays, stroke is a leading cause of disability in adults. Assessment of motor performance has played an important role in rehabilitation for post stroke patients. Therefore, it is quite important to develop an automatic assessment system of motor function. OBJECTIVE: The purpose of this study is to assess the performance of the single task upper-limb movements quantitatively among stroke survivors. METHODS: Eleven normal subjects and thirty-five subjects with stroke were involved in this study. The subjects, who were wearing the micro-sensor motion capture system, performed shoulder flexion in a sitting position. The system recorded three-dimensional kinematics data of limb movements in quaternions. By extracting the significant features from these data, we built a linear model to acquire the functional assessment score (FAS). RESULTS: All of the kinematics features have a significant statistical difference (P < 0.05) between patients and healthy people, while the feature values have a high correlation with Fugl-Meyer (FM) scores (r > 0.5, p < 0.05), indicating that these features are able to reflect the level of motion impairment. Furthermore, most samples of the linear model locate in the confidence interval after regression, with the residual approaching a normal distribution. These results show that the FAS is capable of motor function assessment for stroke survivors. CONCLUSION: These findings represent an important step towards a system that can be utilized for precise single task motor evaluation after stroke, applicable to clinical research and as a tool for rehabilitation.
C1 [Li, Jiuwei; Pan, Bingyu; Huang, Zhipei; Ye, Shiwei; Wu, Jiankang] Univ Chinese Acad Sci, Sch Elect Elect & Commun Engn, Beijing, Peoples R China.
   [Jin, Tingting; Huang, Zhen; Xie, Bin; Luo, Chun; Wang, Cui] Peking Univ, Hosp 1, Rehabil Dept, Beijing, Peoples R China.
RP Huang, ZP (通讯作者)，Univ Chinese Acad Sci, Sensor Networks & Applicat Res Ctr, Sch Elect Elect & Commun Engn, Huaibei Town 380, Beijing, Peoples R China.
EM zhphuang@ucas.ac.cn
CR Churchill A, 2002, COMPUT METH PROG BIO, V69, P197, DOI 10.1016/S0169-2607(01)00191-2
   Colombo R, 2010, IEEE T NEUR SYS REH, V18, P75, DOI 10.1109/TNSRE.2009.2028831
   Cruz V, 2014, MED ENG PHYS, V36, P1704, DOI 10.1016/j.medengphy.2014.09.009
   Fuglmeyer A, 1975, SCAND J REHABIL MED, V7, P13
   Gajdosik R, 1987, PHYS THER, V67, P1867, DOI 10.1093/ptj/67.12.1867
   Heller A, 1987, J NEUROL NEUROSUR PS, V50, P714, DOI 10.1136/jnnp.50.6.714
   Hobart J, 2007, LANCET NEUROL, V6, P1094, DOI 10.1016/S1474-4422(07)70290-9
   Huang S, 2012, INT J REHABIL RES, V35, P161, DOI 10.1097/MRR.0b013e328353053a
   Lloyd-jones D, 2010, CIRCULATION, V121, P0, DOI 10.1161/CIRCULATIONAHA.109.192667
   Lum P, 1999, IEEE T BIO-MED ENG, V46, P652, DOI 10.1109/10.764942
   Paper W, 1995, APPL QUATERNIONS COM, V1, P0
   Patel S, 2010, IEEE ENG MED BIO, V0, PP6858, DOI 10.1109/IEMBS.2010.5626446
   Patel S, 2010, P IEEE, V98, P450, DOI 10.1109/JPROC.2009.2038727
   Rohrer B, 2002, J NEUROSCI, V22, P8297
   Stinear C, 2010, LANCET NEUROL, V9, P1228, DOI 10.1016/S1474-4422(10)70247-7
   Timmermans A, 2009, J NEUROENG REHABIL, V6, P0, DOI 10.1186/1743-0003-6-1
   Wolf S, 2005, NEUROREHAB NEURAL RE, V19, P194, DOI 10.1177/1545968305276663
   Yang N, 2002, MED ENG PHYS, V24, P115, DOI 10.1016/S1350-4533(01)00121-7
   Youdas J, 1991, PHYS THER, V71, P98, DOI 10.1093/ptj/71.2.98
   Youdas J, 1991, PHYS THER, V71, P106, DOI 10.1093/ptj/71.2.106
   Yun X, 2006, IEEE T ROBOT, V22, P1216, DOI 10.1109/TRO.2006.886270
NR 22
TC 7
Z9 9
U1 3
U2 24
PU IOS PRESS
PI AMSTERDAM
PA NIEUWE HEMWEG 6B, 1013 BG AMSTERDAM, NETHERLANDS
SN 0928-7329
EI 
J9 TECHNOL HEALTH CARE
PD JUN 15
PY 2016
VL 24
IS 
BP S707
EP S715
DI 10.3233/THC-161199
PG 9
WC Health Care Sciences & Services; Engineering, Biomedical
SC Health Care Sciences & Services; Engineering
GA DQ6ZD
UT WOS:000379355100035
PM 27177101
ER

PT J
AU Borich, MR
   Wheaton, LA
   Brodie, SM
   Lakhani, Bimal
   Boyd, LA
AF Borich, Michael
   Wheaton, Lewis
   Brodie, Sonia
   Lakhani, Bimal
   Boyd, Lara
TI Evaluating interhemispheric cortical responses to transcranial magnetic stimulation in chronic stroke: A TMS-EEG investigation
SO NEUROSCIENCE LETTERS
LA English
DT Article
DE Stroke; TMS; EEG; TMS-EEG; Connectivity; Coherence; GABA; Beta; Rehabilitation; Motor cortex
ID task-dependent modulation; functional recovery; motor function; movement; oscillation; synchronization; activation; cortex; rehabilitation; reorganization
AB TMS-evoked cortical responses can be measured using simultaneous electroencephalography (TMS-EEG) to directly quantify cortical connectivity in the human brain. The purpose of this study was to evaluate interhemispheric cortical connectivity between the primary motor cortices (M1s) in participants with chronic stroke and controls using TMS-EEG. Ten participants with chronic stroke and four controls were tested. TMS-evoked responses were recorded at rest and during a typical TMS assessment of transcallosal inhibition (TCI). EEG recordings from peri-central gyral electrodes (C3 and C4) were evaluated using imaginary phase coherence (IPC) analyses to quantify levels of effective interhemispheric connectivity. Significantly increased TMS-evoked beta (15-30 Hz frequency range) IPC was observed in the stroke group during ipsilesional MI stimulation compared to controls during TCI assessment but not at rest. TMS-evoked beta IPC values were associated with TMS measures of transcallosal inhibition across groups. These results suggest TMS-evoked EEG responses can index abnormal effective interhemispheric connectivity in chronic stroke. (C) 2016 Elsevier Ireland Ltd. All rights reserved.
C1 [Borich, Michael R.] Emory Univ, Sch Med, Dept Rehabil Med, Div Phys Therapy, 1441 Clifton Rd NE,R228, Atlanta, GA 30322 USA.
   [Wheaton, Lewis A.] Georgia Inst Technol, Sch Appl Physiol, 555 14th St,Room 1309E, Atlanta, GA 30332 USA.
   [Brodie, Sonia M.; Lakhani, Bimal; Boyd, Lara A.] Univ British Columbia, Fac Med, Dept Phys Therapy, 2211 Wesbrook Mall, Vancouver, BC V6T 2B5, Canada.
   [Boyd, Lara A.] Univ British Columbia, Djavad Mowafaghian Ctr Brain Hlth, 2215 Wesbrook Mall, Vancouver, BC V6T 2B5, Canada.
RP Borich, MR (通讯作者)，Emory Univ, Sch Med, Dept Rehabil Med, Div Phys Therapy, 1441 Clifton Rd NE,R228, Atlanta, GA 30322 USA.
EM michael.borich@emory.edu
FU Canadian Institutes of Health Research; Heart and Stroke Foundation of Canada; Michael Smith Foundation for Health Research; Canada Research Chairs; National Science Foundation; EUNICE KENNEDY SHRIVER NATIONAL INSTITUTE OF CHILD HEALTH & HUMAN DEVELOPMENT [K12HD055931] Funding Source: NIH RePORTER
CR Baker S, 1997, J PHYSIOL-LONDON, V501, P225, DOI 10.1111/j.1469-7793.1997.225bo.x
   Delorme A, 2004, J NEUROSCI METH, V134, P9, DOI 10.1016/j.jneumeth.2003.10.009
   Efron B, 1981, BIOMETRIKA, V68, P589, DOI 10.1093/biomet/68.3.589
   Engel A, 2010, CURR OPIN NEUROBIOL, V20, P156, DOI 10.1016/j.conb.2010.02.015
   Fuglmeyer A, 1975, SCAND J REHABIL MED, V7, P13
   Gilbertson T, 2005, J NEUROSCI, V25, P7771, DOI 10.1523/JNEUROSCI.1762-05.2005
   Grefkes C, 2014, LANCET NEUROL, V13, P206, DOI 10.1016/S1474-4422(13)70264-3
   Grefkes C, 2010, NEUROIMAGE, V50, P233, DOI 10.1016/j.neuroimage.2009.12.029
   Hall S, 2011, NEUROIMAGE, V56, P1506, DOI 10.1016/j.neuroimage.2011.02.025
   Hall S, 2010, HUM BRAIN MAPP, V31, P581, DOI 10.1002/hbm.20889
   Irlbacher K, 2007, CLIN NEUROPHYSIOL, V118, P308, DOI 10.1016/j.clinph.2006.09.023
   Jensen O, 2005, NEUROIMAGE, V26, P347, DOI 10.1016/j.neuroimage.2005.02.008
   Kilner J, 1999, J PHYSIOL-LONDON, V516, P559, DOI 10.1111/j.1469-7793.1999.0559v.x
   Mang C, 2015, CLIN NEUROPHYSIOL, V126, P1959, DOI 10.1016/j.clinph.2014.12.018
   Manganotti P, 2015, FUNCT NEUROL, V0, P1
   Mohajerani M, 2011, P NATL ACAD SCI USA, V108, P0, DOI 10.1073/pnas.1101914108
   Murase N, 2004, ANN NEUROL, V55, P400, DOI 10.1002/ana.10848
   Murphy T, 2009, NAT REV NEUROSCI, V10, P861, DOI 10.1038/nrn2735
   Muthukumaraswamy S, 2013, NEUROIMAGE, V66, P36, DOI 10.1016/j.neuroimage.2012.10.054
   Nelles G, 1999, ANN NEUROL, V46, P901, DOI 10.1002/1531-8249(199912)46:6<901::AID-ANA13>3.0.CO;2-7
   Nolte G, 2004, CLIN NEUROPHYSIOL, V115, P2292, DOI 10.1016/j.clinph.2004.04.029
   Nunez P, 2006, ELECT FIELDS BRAIN, V0, P0
   Paus T, 2001, J NEUROPHYSIOL, V86, P1983, DOI 10.1152/jn.2001.86.4.1983
   Pellegrino G, 2012, RESTOR NEUROL NEUROS, V30, P497, DOI 10.3233/RNN-2012-120227
   Pfurtscheller G, 1989, ELECTROEN CLIN NEURO, V72, P250, DOI 10.1016/0013-4694(89)90250-2
   Pfurtscheller G, 1996, ELECTROEN CLIN NEURO, V98, P281, DOI 10.1016/0013-4694(95)00258-8
   Rehme A, 2012, NEUROIMAGE, V59, P2771, DOI 10.1016/j.neuroimage.2011.10.023
   Rosanova M, 2009, J NEUROSCI, V29, P7679, DOI 10.1523/JNEUROSCI.0445-09.2009
   Rossini P, 2015, CLIN NEUROPHYSIOL, V126, P1071, DOI 10.1016/j.clinph.2015.02.001
   Rossiter H, 2014, J NEUROPHYSIOL, V112, P2053, DOI 10.1152/jn.00345.2014
   Sato S, 2015, FRONT HUM NEUROSCI, V9, P0, DOI 10.3389/fnhum.2015.00250
   Serrien D, 2009, BRAIN RES, V1266, P64, DOI 10.1016/j.brainres.2009.02.015
   Stinear C, 2007, BRAIN, V130, P170, DOI 10.1093/brain/awl333
   Takatsuru Y, 2009, J NEUROSCI, V29, P10081, DOI 10.1523/JNEUROSCI.1638-09.2009
   Taub E, 1994, J EXP ANAL BEHAV, V61, P281, DOI 10.1901/jeab.1994.61-281
   Van MM, 2012, J NEUROSCI, V32, P4495, DOI 10.1523/JNEUROSCI.3662-11.2012
   Vecchio F, 2014, J COGNITIVE NEUROSCI, V26, P1883, DOI 10.1162/jocn_a_00615
   Ward N, 2004, ARCH NEUROL-CHICAGO, V61, P1844, DOI 10.1001/archneur.61.12.1844
   Wheaton L, 2008, NEUROSCI LETT, V433, P87, DOI 10.1016/j.neulet.2007.12.065
NR 39
TC 35
Z9 35
U1 6
U2 29
PU ELSEVIER IRELAND LTD
PI CLARE
PA ELSEVIER HOUSE, BROOKVALE PLAZA, EAST PARK SHANNON, CO, CLARE, 00000, IRELAND
SN 0304-3940
EI 
J9 NEUROSCI LETT
PD APR 8
PY 2016
VL 618
IS 
BP 25
EP 30
DI 10.1016/j.neulet.2016.02.047
PG 6
WC Neurosciences
SC Neurosciences & Neurology
GA DK0NS
UT WOS:000374610100005
PM 26940237
ER

PT J
AU Luedemann-podubecka, Jitka
   Nowak, DA
AF Luedemann-podubecka, Jitka
   Nowak, Dennis
TI Mapping cortical hand motor representation using TMS: A method to assess brain plasticity and a surrogate marker for recovery of function after stroke?
SO NEUROSCIENCE AND BIOBEHAVIORAL REVIEWS
LA English
DT Review
DE Stroke; Hand motor recovery; Cortical hand motor representation; Transcranial magnetic stimulation
ID transcranial magnetic stimulation; induced movement therapy; upper-limb function; long-term change; follow-up; reorganization; arm; excitability; output; reliability
AB Objective: Stroke is associated with reorganization within motor areas of both hemispheres. Mapping the cortical hand motor representation using transcranial magnetic stimulation may help to understand the relationship between motor cortex reorganization and motor recovery of the affected hand after stroke. Methods: A standardized review of the pertinent literature was performed. Results: We identified 20 trials, which analyzed the relationship between the extent and/or location of cortical hand motor representation using transcranial magnetic stimulation and motor function and recovery of the affected hand: Several correlations were found between cortical reorganization and measures of hand motor impairment and recovery. Conclusion: A better understanding of the relationships between the extent and location of cortical hand motor representation and the motor impairment and motor recovery of the affected hand after stroke may contribute to a targeted use of non-invasive brain stimulation protocols. In the future motor mapping may help to guide brain stimulation techniques to the most effective motor area in an affected individual. (C) 2016 Elsevier Ltd. All rights reserved.
C1 [Luedemann-Podubecka, Jitka; Nowak, Dennis Alexander] HELIOS Klin Kipfenberg, Kipfenberg, Germany.
   [Nowak, Dennis Alexander] Univ Marburg, Dept Neurol, Univ Hosp, Marburg, Germany.
RP Ludemann-Podubecka, J (通讯作者)，Helios Klin Kipfenberg, Neurol Fachklin, Konrad Regler Str 1, D-85110 Kipfenberg, Germany.
EM jpodubec@post.cz
CR Amengual J, 2013, PLOS ONE, V8, P0, DOI 10.1371/journal.pone.0061883
   Barker A, 1985, LANCET, V1, P1106
   Bastings E, 2002, NEUROREHAB NEURAL RE, V16, P275, DOI 10.1177/154596802401105207
   Berardelli A, 1991, ELECTROEN CLIN NEURO, V0, P147
   Boake C, 2007, NEUROREHAB NEURAL RE, V21, P14, DOI 10.1177/1545968306291858
   Butler AJ, 2005, J NEUROENG REHABIL, V2, P10, DOI 10.1186/1743-0003-2-10
   Byrnes M, 1999, CLIN NEUROPHYSIOL, V110, P487, DOI 10.1016/S1388-2457(98)00044-3
   Byrnes M, 2001, BRAIN RES, V889, P278, DOI 10.1016/S0006-8993(00)03089-4
   Carr J, 1985, PHYS THER, V65, P175, DOI 10.1093/ptj/65.2.175
   Cicinelli P, 2006, CEREB CORTEX, V16, P247, DOI 10.1093/cercor/bhi103
   Cicinelli P, 1997, ELECTROMYOGR MOTOR C, V105, P438, DOI 10.1016/S0924-980X(97)00052-0
   Classen J, 1998, J PHYSIOL-LONDON, V512, P163, DOI 10.1111/j.1469-7793.1998.163bf.x
   Corneal S, 2005, ARCH PHYS MED REHAB, V86, P1670, DOI 10.1016/j.apmr.2004.12.039
   Cote R, 1986, STROKE, V17, P731, DOI 10.1161/01.STR.17.4.731
   Demeurisse G, 1980, EUR NEUROL, V19, P382, DOI 10.1159/000115178
   Freundlieb N, 2015, RESTOR NEUROL NEUROS, V33, P221, DOI 10.3233/RNN-140454
   Fuglmeyer A, 1975, SCAND J REHABIL MED, V7, P13
   Fuhr P, 1991, ELECTROEN CLIN NEURO, V81, P257, DOI 10.1016/0168-5597(91)90011-L
   Grau-sanchez J, 2013, FRONT HUM NEUROSCI, V7, P0, DOI 10.3389/fnhum.2013.00494
   Grefkes C, 2014, NEUROSCIENTIST, V20, P56, DOI 10.1177/1073858413491147
   Grice K, 2003, AM J OCCUP THER, V57, P570
   Heller A, 1987, J NEUROL NEUROSUR PS, V50, P714, DOI 10.1136/jnnp.50.6.714
   Jebsen RH, 1969, ARCHIVES OF PHYSICAL MEDICINE AND REHABILITATION, V50, P311
   Kinsbourne M, 1977, ADV NEUROL, V18, P41
   Klove H, 1963, MED CLIN N AM, V47, P1647, DOI 10.1016/S0025-7125(16)33515-5
   Koski L, 2004, NEUROREHAB NEURAL RE, V18, P230, DOI 10.1177/1545968304269210
   Liepert J, 2000, ACTA NEUROL SCAND, V101, P321, DOI 10.1034/j.1600-0404.2000.90337a.x
   Liepert J, 2000, STROKE, V31, P1210, DOI 10.1161/01.STR.31.6.1210
   Ludemann-podubecka J, 2015, PROG BRAIN RES, V218, P281, DOI 10.1016/bs.pbr.2014.12.001
   Ludemann-podubecka J, 2014, NEUROSCI BIOBEHAV R, V47, P245, DOI 10.1016/j.neubiorev.2014.07.022
   Mahoney FI, 1965, MD STATE MED J, V14, P61
   Marconi B, 2011, NEUROREHAB NEURAL RE, V25, P48, DOI 10.1177/1545968310376757
   Medical R, 1981, AIDS EXAMINATION PER, V0, P0
   Meyer B, 1995, BRAIN, V118, P429, DOI 10.1093/brain/118.2.429
   Mozaffarian D, 2015, CIRCULATION, V131, P434, DOI 10.1161/CIR.0000000000000157
   Murase N, 2004, ANN NEUROL, V55, P400, DOI 10.1002/ana.10848
   Nakayama H, 1994, ARCH PHYS MED REHAB, V75, P394, DOI 10.1016/0003-9993(94)90161-9
   Pascualleone A, 1994, BRAIN, V117, P847, DOI 10.1093/brain/117.4.847
   Pennisi G, 2002, CLIN NEUROPHYSIOL, V113, P1536, DOI 10.1016/S1388-2457(02)00255-9
   Platz T, 2005, J NEUROL, V252, P1363, DOI 10.1007/s00415-005-0868-y
   Rehme A, 2012, NEUROIMAGE, V59, P2771, DOI 10.1016/j.neuroimage.2011.10.023
   Ridding M, 2007, NAT REV NEUROSCI, V8, P559, DOI 10.1038/nrn2169
   Sawaki L, 2008, NEUROREHAB NEURAL RE, V22, P505, DOI 10.1177/1545968308317531
   Sawaki L, 2014, NEUROREHABILITATION, V35, P415, DOI 10.3233/NRE-141132
   Sollmann N, 2013, BMC NEUROSCI, V14, P0, DOI 10.1186/1471-2202-14-94
   Summers J, 2007, J NEUROL SCI, V252, P76, DOI 10.1016/j.jns.2006.10.011
   Thickbroom G, 2007, EXP BRAIN RES, V180, P583, DOI 10.1007/s00221-007-0991-3
   Uswatte G, 2005, STROKE, V36, P2493, DOI 10.1161/01.STR.0000185928.90848.2e
   Vallssole J, 1992, ELECTROEN CLIN NEURO, V85, P355, DOI 10.1016/0168-5597(92)90048-G
   Von LF, 2009, RESTOR NEUROL NEUROS, V27, P189, DOI 10.3233/RNN-2009-0469
   Wade D, 1983, J NEUROL NEUROSUR PS, V46, P521, DOI 10.1136/jnnp.46.6.521
   Wassermann E, 1994, EXP BRAIN RES, V100, P121
   Wassermann E, 1992, ELECTROEN CLIN NEURO, V85, P1, DOI 10.1016/0168-5597(92)90094-R
   Wittenberg G, 2003, NEUROREHAB NEURAL RE, V17, P48, DOI 10.1177/0888439002250456
   Wolf S, 2001, STROKE, V32, P1635, DOI 10.1161/01.STR.32.7.1635
   Yarossi M, 2014, IEEE ENG MED BIO, V0, PP5788, DOI 10.1109/EMBC.2014.6944943
NR 56
TC 19
Z9 24
U1 0
U2 10
PU PERGAMON-ELSEVIER SCIENCE LTD
PI OXFORD
PA THE BOULEVARD, LANGFORD LANE, KIDLINGTON, OXFORD OX5 1GB, ENGLAND
SN 0149-7634
EI 
J9 NEUROSCI BIOBEHAV R
PD OCT 15
PY 2016
VL 69
IS 
BP 239
EP 251
DI 10.1016/j.neubiorev.2016.07.006
PG 13
WC Behavioral Sciences; Neurosciences
SC Behavioral Sciences; Neurosciences & Neurology
GA DY7QE
UT WOS:000385323500017
PM 27435238
ER

PT J
AU Jang, WH
   Kwon, HC
   Yoo, KJ
   Jang, SH
AF Jang, Woo
   Kwon, Hyuk
   Yoo, Kyong
   Jang, Sung
TI The effect of a wrist-hand stretching device for spasticity in chronic hemiparetic stroke patients
SO EUROPEAN JOURNAL OF PHYSICAL AND REHABILITATION MEDICINE
LA English
DT Article
DE Muscle Stretching Exercises; Equipment and Supplies; Muscle Spasticity; Stroke; Wrist
ID ankle; movement; management; children; people; torque
AB BACKGROUND: The majority of these stretching devices have focused on spasticity of the leg and only a few devices have been developed for spasticity of the wrist and hand. In addition, most of these devices were large and complicated, with less easy applicability for personal use. AIM: To investigate the effect of a stretching device for spasticity of the wrist and hand in chronic hemiparetic stroke patients. DESIGN: Prospective single blind randomized controlled clinical trial. SETTING: Outpatients. METHODS: Patients were randomly assigned to either the intervention group (11 patients) or the control group (10 patients). The stretching device consisted of a circular shaped plastic plate and five holders to immobilize the fingers. In position 1, finger tips were facing forward, position 2 was 90 external rotation from position 1, and position 3 was 90 external rotation from position 2. Each position was maintained for 4 minutes and a rest period of 1 minute was given, therefore, one session was performed for 14 minutes. The stretching program was conducted 3 sessions/day, 6 days/week for 4 weeks. Spasticity (modified Ashworth scale [MAS]) and motor function (Fugl-Meyer motor assessment [FMA], Active Range of Motion [AROM]) of affected wrist and hand were assessed three times (first assessment; Pre, second assessment; post-2 weeks, third assessment; post-4 weeks). RESULTS: In the intervention group, significant differences in the wrist and hand MAS and FMA were observed between three assessment times (P<0.05). However, no significant differences in the wrist and hand AROM were observed between three assessment times (P>0.05). In the control group, no differences in MAS, FMA, and AROM were observed between three assessment times (P>0.05). CONCLUSION: Findings showed that this stretching device was effective in terms of relieving spasticity and functional recovery. CLINICAL REHABILITATION IMPACT: This stretching device is effective in spasticity reducing and motor function improvement. Moreover, it is useful to patient because it is easy to use and portable.
C1 [Jang, Woo H.; Yoo, Kyong J.; Jang, Sung H.] Yeungnam Univ, Coll Med, Dept Phys Med & Rehabil, Yeungnam, South Korea.
   [Kwon, Hyuk C.] Daegu Univ, Coll Rehabil Sci, Dept Occupat Therapy, Daegu, South Korea.
RP Jang, SH (通讯作者)，Yeungnam Univ, Coll Med, Dept Phys Med & Rehabil, 317-1 Daemyung Dong, Daegu 705717, South Korea.
EM strokerehab@hanmail.net
FU Basic Science Research Program through the National Research Foundation of Korea (NRF) - Ministry of Education, Science and Technology [2012R1A1A4A01001873]
CR Bohannon R, 1987, PHYS THER, V67, P206, DOI 10.1093/ptj/67.2.206
   Bohannon R, 1983, PHYS THER, V63, P343, DOI 10.1093/ptj/63.3.343
   Bressel E, 2002, PHYS THER, V82, P880, DOI 10.1093/ptj/82.9.880
   Brokaw E, 2011, IEEE T NEUR SYS REH, V19, P391, DOI 10.1109/TNSRE.2011.2157705
   Carey J, 1990, ARCH PHYS MED REHAB, V71, P888
   Gallichio J, 2004, PHYS THER, V84, P973, DOI 10.1093/ptj/84.10.973
   Gao F, 2011, CLIN BIOMECH, V26, P516, DOI 10.1016/j.clinbiomech.2010.12.003
   Gracies JM, 2001, PHYS MED REHABIL CLIN N AM, V12, P747
   Gracies J, 2005, MUSCLE NERVE, V31, P535, DOI 10.1002/mus.20284
   Harvey L, 2000, ARCH PHYS MED REHAB, V81, P1340, DOI 10.1053/apmr.2000.9168
   Ivanhoe C, 2004, AM J PHYS MED REHAB, V83, P0, DOI 10.1097/01.PHM.0000141125.28611.3E
   Jo H, 2013, NEUROREHABILITATION, V32, P369, DOI 10.3233/NRE-130857
   Jung Y, 2011, NEUROREHABILITATION, V29, P53, DOI 10.3233/NRE-2011-0677
   Kaya T, 2011, INT J REHABIL RES, V34, P59, DOI 10.1097/MRR.0b013e32833d6cdf
   Kim E, 2013, ANN REHABIL MED-ARM, V37, P235, DOI 10.5535/arm.2013.37.2.235
   Lance J, 1990, LANCET, V335, P606, DOI 10.1016/0140-6736(90)90389-M
   Landau W, 1974, ARCH NEUROL-CHICAGO, V31, P217
   Lundstrom E, 2010, J REHABIL MED, V42, P296, DOI 10.2340/16501977-0509
   Nuyens G, 2002, ARCH PHYS MED REHAB, V83, P930, DOI 10.1053/apmr.2002.33233
   Odwyer N, 1996, BRAIN, V119, P1737, DOI 10.1093/brain/119.5.1737
   Pedretti L, 1996, OCCUPATIONAL THERAPY, V0, P0
   Pin T, 2006, DEV MED CHILD NEUROL, V48, P855, DOI 10.1017/S0012162206001836
   Pundik S, 2014, STROKE RES TREAT, V2014, P0, DOI 10.1155/2014/306325
   Ryu J, 2010, TOP STROKE REHABIL, V17, P380, DOI 10.1310/tsr1705-380
   Sahrmann S, 1977, ANN NEUROL, V2, P460, DOI 10.1002/ana.410020604
   Selles R, 2005, ARCH PHYS MED REHAB, V86, P2330, DOI 10.1016/j.apmr.2005.07.305
   Starring D, 1988, PHYS THER, V68, P314, DOI 10.1093/ptj/68.3.314
   Stokes M, 2004, PHYS MANAGEMENT NEUR, V0, P0
   Triandafilou K, 2011, TOP STROKE REHABIL, V18, P316, DOI 10.1310/tsr1804-316
   Tsai K, 2001, PROCEEDINGS OF THE NATIONAL SCIENCE COUNCIL REPUBLIC OF CHINA PART B LIFE SCIENCES, V25, P76
   Welmer A, 2006, CEREBROVASC DIS, V21, P247, DOI 10.1159/000091222
   Wu C, 2006, KAOHSIUNG JOURNAL OF MEDICAL SCIENCES, V22, P610
   Wu Y, 2011, NEUROREHAB NEURAL RE, V25, P378, DOI 10.1177/1545968310388666
   Yeh C, 2007, J ELECTROMYOGR KINES, V17, P453, DOI 10.1016/j.jelekin.2006.07.001
   Yeh C, 2005, ARCH PHYS MED REHAB, V86, P235, DOI 10.1016/j.apmr.2004.03.032
   Zhang L, 2002, IEEE T NEUR SYS REH, V10, P149, DOI 10.1109/TNSRE.2002.802857
NR 36
TC 5
Z9 5
U1 2
U2 13
PU EDIZIONI MINERVA MEDICA
PI TURIN
PA CORSO BRAMANTE 83-85 INT JOURNALS DEPT., 10126 TURIN, ITALY
SN 1973-9087
EI 
J9 EUR J PHYS REHAB MED
PD FEB 15
PY 2016
VL 52
IS 1
BP 65
EP 71
DI 
PG 7
WC Rehabilitation
SC Rehabilitation
GA DY2UB
UT WOS:000384946500008
PM 26086325
ER

PT J
AU Darling, WG
   Pizzimenti, MA
   Rotella, DL
   Hynes, SM
   Ge, Jizhi
   Stilwell-morecraft, Kimberly
   Morecraft, RJ
AF Darling, Warren
   Pizzimenti, Marc
   Rotella, Diane
   Hynes, Stephanie
   Ge, Jizhi
   Stilwell-morecraft, Kimberly
   Morecraft, Robert
TI Sensorimotor cortex injury effects on recovery of contralesional dexterous movements in Macaca mulatta
SO EXPERIMENTAL NEUROLOGY
LA English
DT Article
DE Grasp; Biomechanics; Kinematics; Frontal lobe; Parietal lobe; Brain injury; MCA stroke
ID primary motor cortex; corticospinal projection; rhesus-monkey; somatosensory cortex; cortical connection; nonhuman-primate; stroke; cytoarchitecture; lesion; output
AB The effects of primary somatosensory cortex (S1) injury on recovery of contralateral upper limb reaching and grasping were studied by comparing the consequences of isolated lesions to the arm/hand region of primary motor cortex (M1) and lateral premotor cortex (LPMC) to lesions of these same areas plus anterior parietal cortex (S1 and rostral area PE). We used multiple linear regression to assess the effects of gray and white matter lesion volumes on deficits in reaching and fine motor performance during the first month after the lesion, and during recovery of function over 3, 6 and 12 months post-injury in 13 monkeys. Subjects with frontoparietal lesions exhibited larger deficits and poorer recovery as predicted, including one subject with extensive peri-Rolandic injury developing learned nonuse after showing signs of recovery. Regression analyses showed that total white matter lesion volume was strongly associated with initial post-lesion deficits in motor performance and with recovery of skill in reaching and manipulation. Multiple regression analyses using percent damage to caudal M1 (M1c), rostral S1 (S1r), LPMC and area PE as predictor variables showed that S1r lesion volumes were closely related to delayed post-lesion recovery of upper limb function, as well as lower skill level of recovery. In contrast, Mic lesion volume was related primarily to initial post-lesion deficits in hand motor performance. Overall, these findings demonstrate that frontoparietal injury impairs hand motor function more so than frontal motor injury alone, and results in slower and poorer recovery than lesions limited to frontal motor cortex. (C) 2016 Elsevier Inc. All rights reserved.
C1 [Darling, Warren G.; Rotella, Diane L.; Hynes, Stephanie M.] Univ Iowa, Dept Hlth & Human Physiol, Motor Control Labs, Iowa City, IA 52242 USA.
   [Pizzimenti, Marc A.] Univ Iowa, Dept Anat & Cell Biol, Carver Coll Med, Iowa City, IA 52242 USA.
   [Ge, Jizhi; Stilwell-Morecraft, Kimberly; Morecraft, Robert J.] Univ S Dakota, Sanford Sch Med, Div Basic Biomed Sci, Lab Neurol Sci, Vermillion, SD 57069 USA.
RP Darling, WG (通讯作者)，Univ Iowa, Dept Hlth & Human Physiol, Motor Control Labs, Iowa City, IA 52242 USA.
EM warren-darling@uiowa.edu
FU NINDS NIH HHS [R01 NS046367] Funding Source: Medline; NATIONAL INSTITUTE OF NEUROLOGICAL DISORDERS AND STROKE [R01NS046367] Funding Source: NIH RePORTER
CR Abela E, 2015, BRAIN STRUCT FUNCT, V220, P2533, DOI 10.1007/s00429-014-0804-y
   Abela E, 2012, PLOS ONE, V7, P0, DOI 10.1371/journal.pone.0031275
   Binkofski F, 2001, BRAIN, V124, P132, DOI 10.1093/brain/124.1.132
   Boudrias M, 2010, CEREB CORTEX, V20, P704, DOI 10.1093/cercor/bhp136
   Boudrias M, 2006, CEREB CORTEX, V16, P632, DOI 10.1093/cercor/bhj009
   Burish M, 2008, J COMP NEUROL, V507, P1151, DOI 10.1002/cne.21596
   Carey J, 2002, BRAIN, V125, P773, DOI 10.1093/brain/awf091
   Carrera E, 2007, CEREBROVASC DIS, V24, P97, DOI 10.1159/000103123
   Dancause N, 2006, J NEUROPHYSIOL, V96, P3506, DOI 10.1152/jn.00792.2006
   Darling W, 2013, EXP BRAIN RES, V228, P9, DOI 10.1007/s00221-013-3533-1
   Darling W, 2009, EXP NEUROL, V220, P90, DOI 10.1016/j.expneurol.2009.07.034
   Darling W, 2006, J NEUROSCI METH, V154, P38, DOI 10.1016/j.jneumeth.2005.11.013
   Denny-brown D, 1975, CEREBRAL LOCALIZATIO, V0, P62
   Eisner-janowicz I, 2008, J NEUROPHYSIOL, V100, P1498, DOI 10.1152/jn.90447.2008
   Freund H, 2003, ADV NEUROL, V93, P179
   Jeannerod M, 1984, BRAIN, V107, P899, DOI 10.1093/brain/107.3.899
   Kaas J, 1993, ANN ANAT, V175, P509, DOI 10.1016/S0940-9602(11)80212-8
   Kaas J, 2012, HUMAN NERVOUS SYSTEM, V0, P1064
   Kaneko T, 1994, J COMP NEUROL, V345, P161, DOI 10.1002/cne.903450202
   Kaneko T, 1994, J COMP NEUROL, V345, P172, DOI 10.1002/cne.903450203
   Kennard M, 1940, J NEUROPHYSIOL, V3, P248, DOI 10.1152/jn.1940.3.3.248
   Knapp H, 1963, EXP NEUROL, V7, P305, DOI 10.1016/0014-4886(63)90077-3
   Lemon R, 2005, MUSCLE NERVE, V32, P261, DOI 10.1002/mus.20333
   Lemon R, 1998, NOVART FDN SYMP, V218, P202
   Lemon R, 2008, ANNU REV NEUROSCI, V31, P195, DOI 10.1146/annurev.neuro.31.060407.125547
   Luppino G, 1993, J COMP NEUROL, V338, P114, DOI 10.1002/cne.903380109
   Marshall R, 2000, STROKE, V31, P656, DOI 10.1161/01.STR.31.3.656
   Mcneal D, 2010, J COMP NEUROL, V518, P586, DOI 10.1002/cne.22218
   Moore T, 2012, NEUROBIOL AGING, V33, P0, DOI 10.1016/j.neurobiolaging.2011.02.005
   Morecraft R, 2016, J COMP NEUROL, V524, P380, DOI 10.1002/cne.23861
   Morecraft R, 2015, J COMP NEUROL, V523, P669, DOI 10.1002/cne.23703
   Morecraft R, 2012, BRAIN RES BULL, V87, P457, DOI 10.1016/j.brainresbull.2011.12.005
   Morecraft R, 2004, J COMP NEUROL, V469, P37, DOI 10.1002/cne.10980
   Morecraft R, 1992, J COMP NEUROL, V323, P341, DOI 10.1002/cne.903230304
   Morecraft R, 2013, J COMP NEUROL, V521, P4205, DOI 10.1002/cne.23410
   Nudo R, 1992, J NEUROSCI, V12, P2918, DOI 10.1523/JNEUROSCI.12-08-02918.1992
   Obrien R, 2007, QUAL QUANT, V41, P673, DOI 10.1007/s11135-006-9018-6
   Peele T, 1944, J NEUROPHYSIOL, V7, P269, DOI 10.1152/jn.1944.7.5.269
   Pizzimenti M, 2007, J NEUROPHYSIOL, V98, P1015, DOI 10.1152/jn.00354.2007
   Qi H, 2014, FRONT SYST NEUROSCI, V8, P0, DOI 10.3389/fnsys.2014.00084
   Rasmussen D, 1992, STROKE, V23, P506, DOI 10.1161/01.STR.23.4.506
   Rathelot J, 2006, P NATL ACAD SCI USA, V103, P8257, DOI 10.1073/pnas.0602933103
   Rathelot J, 2009, P NATL ACAD SCI USA, V106, P918, DOI 10.1073/pnas.0808362106
   Richardson A, 2016, CORTEX, V74, P1, DOI 10.1016/j.cortex.2015.10.007
   Smania N, 2003, ARCH PHYS MED REHAB, V84, P1692, DOI 10.1053/S0003-9993(03)00277-6
   Stern P, 1971, STROKE, V2, P213, DOI 10.1161/01.STR.2.3.213
   Taub E, 1966, SCIENCE, V151, P593, DOI 10.1126/science.151.3710.593
   Weiss P, 2001, NEUROPSYCHOLOGIA, V39, P397, DOI 10.1016/S0028-3932(00)00129-9
   Widener G, 1997, J NEUROPHYSIOL, V77, P2446, DOI 10.1152/jn.1997.77.5.2446
   Wiesendanger M, 1984, EXP BRAIN RES S9, V9, P382
   Woolsey C, 1950, RES PUBL ASSOC RES N, V30, P238
   Woolsey C, 1958, BIOL BIOCH BASES BEH, V0, P63
   Yoo KM, 1998, J STROKE CEREBROVASC DIS, V7, P344, DOI 10.1016/S1052-3057(98)80053-0
   Zeman B, 1989, J NEUROL NEUROSUR PS, V52, P242, DOI 10.1136/jnnp.52.2.242
NR 54
TC 11
Z9 11
U1 0
U2 7
PU ACADEMIC PRESS INC ELSEVIER SCIENCE
PI SAN DIEGO
PA 525 B ST, STE 1900, SAN DIEGO, CA 92101-4495 USA
SN 0014-4886
EI 
J9 EXP NEUROL
PD JUL 15
PY 2016
VL 281
IS 
BP 37
EP 52
DI 10.1016/j.expneurol.2016.04.004
PG 16
WC Neurosciences
SC Neurosciences & Neurology
GA DN4RO
UT WOS:000377055100004
PM 27091225
ER

PT J
AU Almhdawi, KA
   Mathiowetz, VG
   White, Matthew
   Delmas, RC
AF Almhdawi, Khader
   Mathiowetz, Virgil
   White, Matthew
   Delmas, Robert
TI Efficacy of Occupational Therapy Task-oriented Approach in Upper Extremity Post-stroke Rehabilitation
SO OCCUPATIONAL THERAPY INTERNATIONAL
LA English
DT Article
DE stroke rehabilitation; task-oriented; paretic upper extremity; neurorehabilitation; functional; occupational therapy
ID induced movement therapy; paretic upper-limb; stroke patient; motor recovery; arm; reliability; performance; validity; intervention; individual
AB There is a need for more effective rehabilitation methods for individuals post-stroke. Occupational Therapy Task-Oriented (TO) approach has not been evaluated in a randomized clinical trial. The purpose of this study was to evaluate functional and impairment efficacies of TO approach on the more-affected Upper Extremity (UE) of persons post-stroke. A randomized single-blinded cross-over trial recruited 20 participants post-stroke (mean chronicity=62months) who demonstrated at least 10 degrees active more-affected shoulder flexion and abduction and elbow flexion-extension. Participants were randomized into immediate (n=10) and delayed intervention (n=10) groups. Immediate group had 6weeks of 3hr/week TO intervention followed by 6weeks of no-intervention control. Delayed intervention group underwent the reversed order. Functional measures included Canadian Occupational Performance Measure (COPM), Motor Activity Log (MAL), and Wolf Motor Function Test (WMFT). Impairment measures included UE Active Range of Motion (AROM) and handheld dynamometry strength. Measurements were obtained at baseline, cross over, and end of the study. TO intervention showed statistically higher functional change scores. COPM performance and satisfaction scores were 2.83 and 3.46units greater respectively (p<.001), MAL amount of use and quality of use scores were 1.1 and 0.87units greater, respectively (p<.001), WMFT time was 8.35 seconds faster (p=.009). TO impairment outcomes were not significantly larger than control ones. TO approach appears to be an effective UE post-stroke rehabilitation approach inducing clinically meaningful functional improvements. More studies are needed with larger samples and specific stroke chronicity and severity. Copyright (c) 2016 John Wiley & Sons, Ltd.
C1 [Almhdawi, Khader A.] Jordan Univ Sci & Technol, Dept Rehabil Sci, Irbid 22110, Jordan.
   [Mathiowetz, Virgil G.] Univ Minnesota, Dept Rehabil Sci, Minneapolis, MN USA.
   [White, Matthew] Abbott NW Hosp, Courage Kenny Rehabil Inst, Minneapolis, MN USA.
   [delMas, Robert C.] Univ Minnesota, Dept Educ Psychol, Minneapolis, MN USA.
RP Almhdawi, KA (通讯作者)，Jordan Univ Sci & Technol, Dept Rehabil Sci, Irbid 22110, Jordan.
EM khader@just.edu.jo
FU Care providers of Minnesota at the University of Minnesota [CON000000023318]
CR Almhdawi KA, 2011, THESIS, V0, P0
   Barreca S, 2003, NEUROREHAB NEURAL RE, V17, P220, DOI 10.1177/0888439003259415
   Birkenmeier R, 2010, NEUROREHAB NEURAL RE, V24, P620, DOI 10.1177/1545968310361957
   Bjorklund A, 2006, OCCUP THER HEALTH CA, V20, P31, DOI 10.1080/J003v20n02_03
   Bohannon R, 1989, PHYS THER, V69, P225, DOI 10.1093/ptj/69.3.225
   Bohannon R, 1987, PHYS THER, V67, P1068, DOI 10.1093/ptj/67.7.1068
   Carmichael S, 2006, ANN NEUROL, V59, P735, DOI 10.1002/ana.20845
   Coupar F, 2010, COCHRANE DB SYST REV, V0, P0, DOI DOI 10.1002/14651858.CD006432.pub2
   Cup E, 2003, CLIN REHABIL, V17, P402, DOI 10.1191/0269215503cr635oa
   Dahl A, 2008, CLIN REHABIL, V22, P436, DOI 10.1177/0269215507084581
   Daou B, 2016, J NEUROSURG, V124, P1773, DOI 10.3171/2015.6.JNS15729
   De KJ, 2005, J REHABIL MED, V37, P65, DOI 10.1080/16501970410024190
   Dobkin B, 2004, LANCET NEUROL, V3, P528, DOI 10.1016/S1474-4422(04)00851-8
   Dromerick A, 2000, STROKE, V31, P2984, DOI 10.1161/01.STR.31.12.2984
   Eyssen I, 2011, J REHABIL RES DEV, V48, P517, DOI 10.1682/JRRD.2010.06.0110
   Fess E, 1992, CLIN ASSESSMENT RECO, V2, P41
   Flinn N, 1995, AM J OCCUP THER, V49, P560, DOI 10.5014/ajot.49.6.560
   Flinn N, 2008, OCCUPATIONAL THERAPY, V6, P91
   Folstein M, 1975, J PSYCHIAT RES, V12, P189, DOI 10.1016/0022-3956(75)90026-6
   Fritz S, 2005, STROKE, V36, P1172, DOI 10.1161/01.STR.0000165922.96430.d0
   Gillen G, 2002, AM J OCCUP THER, V56, P462, DOI 10.5014/ajot.56.4.462
   Gillen G, 2000, AM J OCCUP THER, V54, P89, DOI 10.5014/ajot.54.1.89
   Graphpad S, 2011, AN 2 2 CONT TABL, V0, P0
   Hakkennes S, 2005, AUST J PHYSIOTHER, V51, P221, DOI 10.1016/S0004-9514(05)70003-9
   Heller A, 1987, J NEUROL NEUROSUR PS, V50, P714, DOI 10.1136/jnnp.50.6.714
   Hendricks H, 2002, ARCH PHYS MED REHAB, V83, P1629, DOI 10.1053/apmr.2002.35473
   *instituteforexperimentalpsychology , 2010, GPOWER 3 1, V0, P0
   Jang S, 2016, MEDICINE, V95, P0, DOI 10.1097/MD.0000000000002620
   Jorgensen H, 2000, STROKE, V31, P434, DOI 10.1161/01.STR.31.2.434
   Kreisel S, 2007, CEREBROVASC DIS, V23, P243, DOI 10.1159/000098323
   Kwakkel G, 1996, AGE AGEING, V25, P479, DOI 10.1093/ageing/25.6.479
   Kwakkel G, 1999, LANCET, V354, P191, DOI 10.1016/S0140-6736(98)09477-X
   Kwakkel G, 2007, RESTOR NEUROL NEUROS, V25, P453
   Landau W, 1974, ARCH NEUROL-CHICAGO, V31, P217
   Lang C, 2008, ARCH PHYS MED REHAB, V89, P1693, DOI 10.1016/j.apmr.2008.02.022
   Law M, 1994, CANADIAN OCCUPATIONA, V0, P0
   Law M, 1991, CANADIAN OCCUPATIONA, V0, P0
   Lima R, 2014, BRAZ J PHYS THER, V18, P435, DOI 10.1590/bjpt-rbf.2014.0050
   Lucca L, 2009, J REHABIL MED, V41, P953, DOI 10.2340/16501977-0433
   Luke C, 2004, CLIN REHABIL, V18, P888, DOI 10.1191/0269215504cr793oa
   Mathiowetz V, 1994, AM J OCCUP THER, V48, P733, DOI 10.5014/ajot.48.8.733
   Mathiowetz V, 1984, J HAND SURG-AM, V9A, P222, DOI 10.1016/S0363-5023(84)80146-X
   Mathiowetz V, 2011, STROKE REHABILITATIO, V0, P80
   Miltner W, 1999, STROKE, V30, P586, DOI 10.1161/01.STR.30.3.586
   Morris DM, 2001, TOP STROKE REHABIL, V8, P16
   Nakayama H, 1994, ARCH PHYS MED REHAB, V75, P394, DOI 10.1016/0003-9993(94)90161-9
   Nam H, 2014, ANN REHABIL MED-ARM, V38, P450, DOI 10.5535/arm.2014.38.4.450
   *nat INDS, 2007, POSTSTR REH FACT SHE, V0, P0
   Nilsen D, 2015, AM J OCCUP THER, V69, P31, DOI 10.5014/ajot.2015.011965
   Park S, 2008, NEUROREHAB NEURAL RE, V22, P486, DOI 10.1177/1545968308316906
   Phillips B, 2000, ARCH PHYS MED REHAB, V81, P653, DOI 10.1053/mr.2000.4413
   Richards L, 1999, CLIN GERIATR MED, V15, P819
   Richards L, 2008, NEUROPSYCHOLOGIA, V46, P3, DOI 10.1016/j.neuropsychologia.2007.08.013
   Riddle D, 1987, PHYS THER, V67, P668, DOI 10.1093/ptj/67.5.668
   Roberts PS, 2005, J STROKE CEREBROVASC DIS, V14, P115, DOI 10.1016/j.jstrokecerebrovasdis.2005.01.002
   Sanchez-blanco I, 1999, CLIN REHABIL, V13, P464, DOI 10.1191/026921599672994947
   Song G, 2015, J PHYS THER SCI, V27, P1353, DOI 10.1589/jpts.27.1353
   Stoykov M, 2009, OCCUP THER INT, V16, P190, DOI 10.1002/oti.277
   Taub E, 1993, ARCH PHYS MED REHAB, V74, P347
   Uswatte G, 2005, STROKE, V36, P2493, DOI 10.1161/01.STR.0000185928.90848.2e
   Van DA, 2013, STROKE, V44, P2613, DOI 10.1161/STROKEAHA.113.001969
   Waddell K, 2016, DISABIL REHABIL, V38, P853, DOI 10.3109/09638288.2015.1062926
   Woldag H, 2002, J NEUROL, V249, P518, DOI 10.1007/s004150200058
   Wolf S, 2001, STROKE, V32, P1635, DOI 10.1161/01.STR.32.7.1635
   Wolf S, 2006, JAMA-J AM MED ASSOC, V296, P2095, DOI 10.1001/jama.296.17.2095
NR 65
TC 31
Z9 33
U1 2
U2 32
PU WILEY-HINDAWI
PI LONDON
PA ADAM HOUSE, 3RD FL, 1 FITZROY SQ, LONDON, WIT 5HE, ENGLAND
SN 0966-7903
EI 
J9 OCCUP THER INT
PD DEC 15
PY 2016
VL 23
IS 4
BP 444
EP 456
DI 10.1002/oti.1447
PG 13
WC Rehabilitation
SC Rehabilitation
GA EC1EA
UT WOS:000387845200016
PM 27761966
ER

PT J
AU Straudi, Sofia
   Fregni, Felipe
   Martinuzzi, Carlotta
   Pavarelli, Claudia
   Salvioli, Stefano
   Basaglia, Nino
AF Straudi, Sofia
   Fregni, Felipe
   Martinuzzi, Carlotta
   Pavarelli, Claudia
   Salvioli, Stefano
   Basaglia, Nino
TI tDCS and Robotics on Upper Limb Stroke Rehabilitation: Effect Modification by Stroke Duration and Type of Stroke
SO BIOMED RESEARCH INTERNATIONAL
LA English
DT Article
ID direct-current stimulation; motor recovery; brain-stimulation; therapy; excitability; impairment; arm; multicenter; hemisphere; validity
AB Objective. The aim of this exploratory pilot study is to test the effects of bilateral tDCS combined with upper extremity robot-assisted therapy (RAT) on stroke survivors. Methods. We enrolled 23 subjects who were allocated to 2 groups: RAT + real tDCS and RAT + sham-tDCS. Each patient underwent 10 sessions (5 sessions/week) over two weeks. Outcome measures were collected before and after treatment: (i) Fugl-Meyer Assessment-Upper Extremity (FMA-UE), (ii) Box and Block Test (BBT), and (iii) Motor Activity Log (MAL). Results. Both groups reported a significant improvement in FMA-UE score after treatment (p < 0.01). No significant between-groups differences were found in motor function. However, when the analysis was adjusted for stroke type and duration, a significant interaction effect (p < 0.05) was detected, showing that stroke duration (acute versus chronic) and type (cortical versus subcortical) modify the effect of tDCS and robotics on motor function. Patients with chronic and subcortical stroke benefited more from the treatments than patients with acute and cortical stroke, who presented very small changes. Conclusion. The additional use of bilateral tDCS to RAT seems to have a significant beneficial effect depending on the duration and type of stroke. These results should be verified by additional confirmatory studies.
C1 [Straudi, Sofia; Martinuzzi, Carlotta; Pavarelli, Claudia; Basaglia, Nino] Ferrara Univ Hosp, Neurosci & Rehabil Dept, I-44100 Ferrara, Italy.
   [Fregni, Felipe] Harvard Univ, Sch Med, Spaulding Rehabil Hosp, Ctr Neuromodulat, Boston, MA 02129 USA.
   [Salvioli, Stefano] Univ Ferrara, Sch Physiotherapy, I-44100 Ferrara, Italy.
RP Straudi, S (通讯作者)，Ferrara Univ Hosp, Neurosci & Rehabil Dept, I-44100 Ferrara, Italy.
EM s.straudi@ospfe.it
FU Emilia Romagna region [1786/2012]
CR Adeyemo BO, 2012, FRONT PSYCHIATRY, V3, P88, DOI 10.3389/fpsyt.2012.00088
   Blennerhassett J, 2004, AUST J PHYSIOTHER, V50, P219, DOI 10.1016/S0004-9514(14)60111-2
   Bolognini N, 2011, NEUROREHAB NEURAL RE, V25, P819, DOI 10.1177/1545968311411056
   Bovolenta F, 2009, J REHABIL MED, V41, P971, DOI 10.2340/16501977-0402
   Bradnam L, 2012, CEREB CORTEX, V22, P2662, DOI 10.1093/cercor/bhr344
   Brunoni A, 2014, CLIN NEUROPHYSIOL, V125, P298, DOI 10.1016/j.clinph.2013.07.020
   Cabral M, 2015, NEUROREPORT, V26, P618, DOI 10.1097/WNR.0000000000000397
   Calautti C, 2003, STROKE, V34, P1553, DOI 10.1161/01.STR.0000071761.36075.A6
   Carson R, 2013, FRONT HUM NEUROSCI, V7, P0, DOI 10.3389/fnhum.2013.00823
   Chen H, 2009, NEUROREHAB NEURAL RE, V23, P435, DOI 10.1177/1545968308331146
   Chen J, 2013, FRONT NEUROL, V4, P0, DOI 10.3389/fneur.2013.00178
   Chhatbar P, 2016, BRAIN STIMUL, V9, P16, DOI 10.1016/j.brs.2015.09.002
   Collin C, 1990, J NEUROL NEUROSUR PS, V53, P576, DOI 10.1136/jnnp.53.7.576
   Di LV, 2014, BRAIN STIMUL, V7, P841, DOI 10.1016/j.brs.2014.10.001
   Di PG, 2014, NAT REV NEUROL, V10, P597, DOI 10.1038/nrneurol.2014.162
   Edwards D, 2009, RESTOR NEUROL NEUROS, V27, P199, DOI 10.3233/RNN-2009-0470
   Elsner B, 2013, COCHRANE DB SYST REV, V0, P0, DOI DOI 10.1002/14651858.CD009645.pub2
   Fasoli S, 2003, ARCH PHYS MED REHAB, V84, P477, DOI 10.1053/apmr.2003.50110
   Favre I, 2014, STROKE, V45, P1077, DOI 10.1161/STROKEAHA.113.003168
   Fregni F, 2005, NEUROREPORT, V16, P1551, DOI 10.1097/01.wnr.0000177010.44602.5e
   Fuglmeyer A, 1975, SCAND J REHABIL MED, V7, P13
   Fusco A, 2014, BIOMED RES INT, V2014, P0, DOI 10.1155/2014/547290
   Gandiga P, 2006, CLIN NEUROPHYSIOL, V117, P845, DOI 10.1016/j.clinph.2005.12.003
   Giacobbe V, 2013, NEUROREHABILITATION, V33, P49, DOI 10.3233/NRE-130927
   Hesse S, 2011, NEUROREHAB NEURAL RE, V25, P838, DOI 10.1177/1545968311413906
   Hsieh Y, 2014, ARCH PHYS MED REHAB, V95, P316, DOI 10.1016/j.apmr.2013.09.018
   Hsieh Y, 2009, STROKE, V40, P1386, DOI 10.1161/STROKEAHA.108.530584
   Hummel F, 2005, BRAIN, V128, P490, DOI 10.1093/brain/awh369
   Hummel F, 2006, LANCET NEUROL, V5, P708, DOI 10.1016/S1474-4422(06)70525-7
   Jaillard A, 2005, BRAIN, V128, P1122, DOI 10.1093/brain/awh456
   Kang N, 2015, J NEUROLOGY NEUROSUR, V0, P0
   Klamroth-marganska V, 2014, LANCET NEUROL, V13, P159, DOI 10.1016/S1474-4422(13)70305-3
   Kwakkel G, 2006, DISABIL REHABIL, V28, P823, DOI 10.1080/09638280500534861
   Lindenberg R, 2010, NEUROLOGY, V75, P2176, DOI 10.1212/WNL.0b013e318202013a
   Lo A, 2010, NEW ENGL J MED, V362, P1772, DOI 10.1056/NEJMoa0911341
   Marquez J, 2015, INT J STROKE, V10, P306, DOI 10.1111/ijs.12169
   Milot M, 2014, NEUROREHAB NEURAL RE, V28, P819, DOI 10.1177/1545968314527351
   Mrachacz-kersting N, 2016, J NEUROPHYSIOL, V115, P1410, DOI 10.1152/jn.00918.2015
   Murase N, 2004, ANN NEUROL, V55, P400, DOI 10.1002/ana.10848
   Nishibe M, 2015, NEUROREHAB NEURAL RE, V29, P472, DOI 10.1177/1545968314543499
   Nitsche M, 2000, J PHYSIOL-LONDON, V527, P633, DOI 10.1111/j.1469-7793.2000.t01-1-00633.x
   Nitsche M, 2005, J PHYSIOL-LONDON, V568, P291, DOI 10.1113/jphysiol.2005.092429
   Oshea J, 2014, NEUROIMAGE, V85, P924, DOI 10.1016/j.neuroimage.2013.05.096
   Ochi M, 2013, J REHABIL MED, V45, P137, DOI 10.2340/16501977-1099
   Page S, 2013, ARCH PHYS MED REHAB, V94, P817, DOI 10.1016/j.apmr.2013.01.010
   Poreisz C, 2007, BRAIN RES BULL, V72, P208, DOI 10.1016/j.brainresbull.2007.01.004
   Reinkensmeyer D, 2009, STUD HEALTH TECHNOL, V145, P25, DOI 10.3233/978-1-60750-018-6-25
   Reis J, 2011, CURR OPIN NEUROL, V24, P590, DOI 10.1097/WCO.0b013e32834c3db0
   Riley J, 2011, STROKE, V42, P421, DOI 10.1161/STROKEAHA.110.599340
   Rioult-pedotti M, 2000, SCIENCE, V290, P533, DOI 10.1126/science.290.5491.533
   Rossi C, 2013, EUR J NEUROL, V20, P202, DOI 10.1111/j.1468-1331.2012.03703.x
   Schlaug G, 2008, ARCH NEUROL-CHICAGO, V65, P1571, DOI 10.1001/archneur.65.12.1571
   Stinear CM, 2014, ANNALS OF PHYSICAL AND REHABILITATION MEDICINE, V57, P489, DOI 10.1016/j.rehab.2014.08.006
   Takahashi C, 2008, BRAIN, V131, P425, DOI 10.1093/brain/awm311
   Triccas L, 2016, CLIN NEUROPHYSIOL, V127, P946, DOI 10.1016/j.clinph.2015.04.067
   Uswatte G, 2005, STROKE, V36, P2493, DOI 10.1161/01.STR.0000185928.90848.2e
   Veerbeek J, 2014, PLOS ONE, V9, P0, DOI 10.1371/journal.pone.0087987
   Wade D, 1983, J NEUROL NEUROSUR PS, V46, P521, DOI 10.1136/jnnp.46.6.521
   Wade D, 1987, J NEUROL NEUROSUR PS, V50, P177, DOI 10.1136/jnnp.50.2.177
   Williams J, 2010, PHYS THER, V90, P398, DOI 10.2522/ptj.20090075
   Wu D, 2013, ARCH PHYS MED REHAB, V94, P1, DOI 10.1016/j.apmr.2012.07.022
   Xu R, 2014, IEEE T BIO-MED ENG, V61, P2092, DOI 10.1109/TBME.2014.2313867
   Yao J, 2015, FRONT HUM NEUROSCI, V9, P0, DOI 10.3389/fnhum.2015.00262
NR 63
TC 48
Z9 51
U1 0
U2 8
PU HINDAWI LTD
PI LONDON
PA ADAM HOUSE, 3RD FLR, 1 FITZROY SQ, LONDON, W1T 5HF, ENGLAND
SN 2314-6133
EI 
J9 BIOMED RES INT
PD JUN 15
PY 2016
VL 2016
IS 
BP 
EP 
DI 10.1155/2016/5068127
PG 8
WC Biotechnology & Applied Microbiology; Medicine, Research & Experimental
SC Biotechnology & Applied Microbiology; Research & Experimental Medicine
GA DJ3EE
UT WOS:000374086800001
PM 27123448
ER

PT J
AU Taylor-piliae, RE
   Mohler, MJ
   Najafi, Bijan
   Coull, BM
AF Taylor-piliae, Ruth
   Mohler, M
   Najafi, Bijan
   Coull, Bruce
TI Objective fall risk detection in stroke survivors using wearable sensor technology: a feasibility study
SO TOPICS IN STROKE REHABILITATION
LA English
DT Article
DE Accidental fall risk; Ambulatory monitoring; Feasibility study; Gait
ID physical-activity; ambulatory system; united-states; older-adult; tai chi; community; performance; exercise; people; life
AB Background: Stroke survivors often have persistent neural deficits related to motor function and sensation, which increase their risk of falling, most of which occurs at home or in community settings. The use of wearable technology to monitor fall risk and gait in stroke survivors may prove useful in enhancing recovery and/or preventing injuries. Objective: Determine the feasibility of using wearable technology (PAMSys (TM)) to objectively monitor fall risk and gait in home and community settings in stroke survivors. Methods: In this feasibility study, we used the PAMSys to identify fall risk indicators (postural transitions: duration in seconds, and number of unsuccessful attempts), and gait (steps, speed, duration) for 48 hours during usual daily activities in stroke survivors (n=10) compared to age-matched controls (n=10). A questionnaire assessed device acceptability. Results: Stroke survivors mean age was 70 +/- 8 years old, were mainly Caucasian (60%) women (70%), and not significantly different than the age-matched controls (all P-values >0.20). Stroke survivors (100%) reported that the device was comfortable to wear, didn't interfere with everyday activities, and were willing to wear it for another 48 hours. None reported any difficulty with the device while sleeping, removing/putting back on for showering or changing clothes. When compared to controls, stroke survivors had significantly worse fall risk indicators and walked less (P<0.05). Conclusion: Stroke survivors reported high acceptability of 48 hours of continuous PAMSys monitoring. The use of in-home wearable technology may prove useful in monitoring fall risk and gait in stroke survivors, potentially enhancing recovery.
C1 [Taylor-Piliae, Ruth E.; Mohler, M. Jane] Univ Arizona, Coll Nursing, 1305 N Martin,POB 210203, Tucson, AZ 85721 USA.
   [Mohler, M. Jane; Najafi, Bijan; Coull, Bruce M.] Univ Arizona, Coll Med, Tucson, AZ 85724 USA.
RP Taylor-Piliae, RE (通讯作者)，Univ Arizona, Coll Nursing, 1305 N Martin,POB 210203, Tucson, AZ 85721 USA.
EM rtaylor@nursing.arizona.edu
FU American Heart Association (AHA) Scientist Development Grant [0930324N]; University of Arizona, Laurence B. Emmons Research Grant [5330000]
CR Aminian K, 2004, COMPUT ANIMAT VIRT W, V15, P79, DOI 10.1002/cav.2
   Banks G, 2012, STROKE RES TREAT, V2012, P0, DOI 10.1155/2012/890946
   Billinger S, 2014, STROKE, V45, P2532, DOI 10.1161/STR.0000000000000022
   Bloch F, 2011, ANNALS OF PHYSICAL AND REHABILITATION MEDICINE, V54, P391, DOI 10.1016/j.rehab.2011.07.962
   Bowen D, 2009, AM J PREV MED, V36, P452, DOI 10.1016/j.amepre.2009.02.002
   Carroll D, 2014, MMWR-MORBID MORTAL W, V63, P407
   Chaudhuri S, 2014, J GERIATR PHYS THER, V37, P178, DOI 10.1519/JPT.0b013e3182abe779
   De BE, 2007, J REHABIL RES DEV, V44, P417, DOI 10.1682/JRRD.2006.01.0003
   English C, 2014, PHYS THER, V94, P185, DOI 10.2522/ptj.20130175
   Gates S, 2008, J REHABIL RES DEV, V45, P1105, DOI 10.1682/JRRD.2008.04.0057
   Go A, 2014, CIRCULATION, V129, P0, DOI 10.1161/01.cir.0000441139.02102.80
   Greene B, 2012, GERONTOLOGY, V58, P472, DOI 10.1159/000337259
   Huang T, 2011, J ADV NURS, V67, P961, DOI 10.1111/j.1365-2648.2010.05553.x
   Igual R, 2013, BIOMED ENG ONLINE, V12, P0, DOI 10.1186/1475-925X-12-66
   Marschollek M, 2011, BMC MED INFORM DECIS, V11, P0, DOI 10.1186/1472-6947-11-48
   Najafi B, 2003, IEEE T BIO-MED ENG, V50, P711, DOI 10.1109/TBME.2003.812189
   Najafi B, 2002, IEEE T BIO-MED ENG, V49, P843, DOI 10.1109/TBME.2002.800763
   Najafi B, 2013, J DIABETES SCI TECHNOL, V7, P1147
   Pang M, 2008, OSTEOPOROSIS INT, V19, P919, DOI 10.1007/s00198-007-0519-5
   Paraschiv-ionescu A, 2004, GAIT POSTURE, V20, P113, DOI 10.1016/j.gaitpost.2003.07.005
   Patterson S, 2007, ARCH PHYS MED REHAB, V88, P115, DOI 10.1016/j.apmr.2006.10.025
   Rand D, 2009, STROKE, V40, P163, DOI 10.1161/STROKEAHA.108.523621
   Schoene D, 2013, J AM GERIATR SOC, V61, P202, DOI 10.1111/jgs.12106
   Schwickert L, 2013, Z GERONTOL GERIATR, V46, P706, DOI 10.1007/s00391-013-0559-8
   Sjoholm A, 2014, STROKE RES TREAT, V2014, P0, DOI 10.1155/2014/591897
   Stevens J, 2006, INJURY PREV, V12, P290, DOI 10.1136/ip.2005.011015
   Stevens J, 2008, J SAFETY RES, V39, P345, DOI 10.1016/j.jsr.2008.05.002
   Taylor-piliae R, 2014, ARCH PHYS MED REHAB, V95, P816, DOI 10.1016/j.apmr.2014.01.001
   Weerdesteyn V, 2008, J REHABIL RES DEV, V45, P1195, DOI 10.1682/JRRD.2007.09.0145
   Yates J, 2002, J REHABIL RES DEV, V39, P385
NR 30
TC 9
Z9 10
U1 1
U2 12
PU TAYLOR & FRANCIS LTD
PI ABINGDON
PA 2-4 PARK SQUARE, MILTON PARK, ABINGDON OR14 4RN, OXON, ENGLAND
SN 1074-9357
EI 
J9 TOP STROKE REHABIL
PD JUN 15
PY 2016
VL 23
IS 6
BP 393
EP 399
DI 10.1179/1074935715Z.00000000059
PG 7
WC Rehabilitation
SC Rehabilitation
GA DZ1ZL
UT WOS:000385640700003
PM 26382725
ER

PT J
AU Wang, Wei
   Zhou, Longjiang
   Zhao, Yi
   Zhang, Jingbo
   Liu, Chunfeng
   Li, Huadong
   Li, Zheng
   Du, Fang
   Sun, Chen
AF Wang, Wei
   Zhou, Longjiang
   Zhao, Yi
   Zhang, Jingbo
   Liu, Chunfeng
   Li, Huadong
   Li, Zheng
   Du, Fang
   Sun, Chen
TI Blood oxygenation level dependent-functional magnetic resonance imaging (BOLD-fMRI) combined with diffusion-tensor imaging (DTI): a comparison of patients with hemiplegia after stroke treated with acupuncture and normal subjects
SO INTERNATIONAL JOURNAL OF CLINICAL AND EXPERIMENTAL MEDICINE
LA English
DT Article
DE Stroke; hemiplegia; acupuncture; blood oxygenation level dependent-functional magnetic resonance imaging (BOLD-fMRI); diffusion-tensor imaging (DTI)
AB Objective: This study is to investigate the effects of acupuncture on the pyramidal tract injuries in patients with hemiplegia after stroke, with the blood oxygenation level dependent-functional magnetic resonance imaging (BOLD-fMRI) combined with diffusion-tensor imaging (DTI), in comparison with normal subjects. Methods: Totally 20 patients with hemiplegia after stroke and 20 normal subjects were treated with acupuncture at the LI4 Hegu and SJ5 Waiguan points. Right pyramidal tracts were observed, and the brain activation regions were detected, with BOLD-fMRI/DTI. Results: DTI tractography indicated intact bilateral pyramidal tracts, with normal distribution and arrangement, in normal subjects. In hemiplegiapatients, injured right pyramidal tracts were noted. BOLD-fMRI detection showed that, in comparison with normal subjects, positively activated brain regions in hemiplegia patients were mainly located in the cerebellum, left basal ganglia nuclei, and midbrain reticular formation, red nucleus, and substantia nigra. Moreover, the prefrontal cortex, limbic lobe, left temporal lobe, and parietal cortex were also partially activated. On the other hand, compared with normal subjects, negatively activated brain regions in hemiplegia patients mainly included the anterior cingulate cortex, right precentral gyrus, and superior frontal gyrus. Furthermore, partially negative activation was also observed in the right temporal lobe, parietal lobe, and left occipital lobe. Conclusion: Pyramidal tract injuries would be detected in patients with hemiplegia after stroke. When treated with acupuncture, in comparison normal subjects, obvious activation would be observed in the extrapyramidal system and secondary motor-related regions in these patients, which might contribute to motor function rehabilitation.
C1 [Wang, Wei; Zhao, Yi; Zhang, Jingbo; Li, Zheng; Du, Fang] Yangzhou Univ, Clin Med Coll 2, Peoples Hosp Yangzhou 1, Dept Med Imaging, Yangzhou 225009, Jiangsu, Peoples R China.
   [Li, Huadong] Yangzhou Univ, Clin Med Coll 2, Peoples Hosp Yangzhou 1, Dept Neurol, Yangzhou 225009, Jiangsu, Peoples R China.
   [Sun, Chen] Yangzhou Univ, Clin Med Coll 2, Peoples Hosp Yangzhou 1, Dept Tradit Chinese Med, Yangzhou 225009, Jiangsu, Peoples R China.
   [Zhou, Longjiang; Liu, Chunfeng] Soochow Univ, Affiliated Hosp 2, Dept Neurol, Suzhou 215004, Jiangsu, Peoples R China.
RP Zhao, Y (通讯作者)，Yangzhou Univ, Clin Med Coll 2, Yangzhou Peoples Hosp 1, Dept Med Imaging, 368 Hanjiang Rd, Yangzhou 225009, Jiangsu, Peoples R China.
EM qxq678@126.com
FU Natural Science Foundation of Jiangsu Province, China [BK2011451]
CR August K, 2006, IEEE ENG MED BIOL SO, V0, P0, DOI 10.1109/IEMBS.2006.260144
   Baumann O, 2012, NEUROIMAGE, V61, P805, DOI 10.1016/j.neuroimage.2012.03.044
   Dechaumont-palacin S, 2008, NEUROREHAB NEURAL RE, V22, P154, DOI 10.1177/1545968307307118
   [董培 DP, 2010, [中国康复医学杂志, V0, P0
   Hegyi G, 2012, J ALTERN COMPLEM MED, V18, P971, DOI 10.1089/acm.2011.0047
   Hsieh C, 2012, BIOMEDICINE-TAIWAN, V2, P51, DOI 10.1016/j.biomed.2012.04.004
   Hui K, 2005, NEUROIMAGE, V27, P479, DOI 10.1016/j.neuroimage.2005.04.037
   Jang S, 2008, ANN NEUROL, V64, P460, DOI 10.1002/ana.21444
   Koyama T, 2013, J STROKE CEREBROVASC, V22, P1355, DOI 10.1016/j.jstrokecerebrovasdis.2013.02.017
   Liu W, 1998, CHINESE ACUPUNCTURE, V18, P517
   [王葳 MW, 2006, [中华放射学杂志, V0, P0
   Pan S, 2011, EXP BIOL MED, V236, P325, DOI 10.1258/ebm.2011.010041
   Quah-smith I, 2013, ACUPUNCT MED, V31, P282, DOI 10.1136/acupmed-2012-010297
   Stinear C, 2007, BRAIN, V130, P170, DOI 10.1093/brain/awl333
   Tombari D, 2006, CLIN EXP HYPERTENS, V28, P301, DOI 10.1080/10641960600549348
   Van DAN, 2013, PEDIATR RES, V73, P756, DOI 10.1038/pr.2013.45
   Wang X, 2013, EVID-BASED COMPL ALT, V2013, P0, DOI 10.1155/2013/483105
   Ward N, 2003, BRAIN, V126, P2476, DOI 10.1093/brain/awg245
   *worldhealthorganization , 2013, NONC DIS FACT SHEET, V0, P0
   Xie Z, 2014, EVID-BASED COMPL ALT, V2014, P0
   Yan W, 2001, CHINESE J NEUROANATO, V17, P239
   Yao J, 2004, CHINESE J NEUROLOGY, V3, P139
   Yao J, 2004, CHINESE J NEUROLOGY, V3, P226
   Zhang W, 1999, J CLIN ACUPUNCTURE M, V15, P34
   Zhang Z, 2012, NEUROPEPTIDES, V46, P133, DOI 10.1016/j.npep.2012.03.002
NR 25
TC 1
Z9 1
U1 1
U2 12
PU E-CENTURY PUBLISHING CORP
PI MADISON
PA 40 WHITE OAKS LN, MADISON, WI 53711 USA
SN 1940-5901
EI 
J9 INT J CLIN EXP MED
PD JUN 15
PY 2016
VL 9
IS 2
BP 2768
EP 2776
DI 
PG 9
WC Medicine, Research & Experimental
SC Research & Experimental Medicine
GA DK1EL
UT WOS:000374655200253
ER

PT J
AU Emara, HA
   El-gohary, TM
   Al-johany, AH
AF Emara, Hatem
   El-gohary, Tarek
   Al-johany, Ahmed
TI Effect of body-weight suspension training versus treadmill training on gross motor abilities of children with spastic diplegic cerebral palsy
SO EUROPEAN JOURNAL OF PHYSICAL AND REHABILITATION MEDICINE
LA English
DT Article
DE Body Weight; Exercise therapy; Cerebral palsy; spastic; diplegic; Motor skills
ID overground walking; support; gait; stroke; rehabilitation; speed
AB BACKGROUND: Suspension training and treadmill training are commonly used for promoting functional gross motor skills in children with cerebral palsy. AIM: The aim of this study was to compare the effect of body-weight suspension training versus treadmill training on gross motor functional skills. DESIGN: Assessor-blinded, randomized, controlled intervention study. SETTING: Outpatient rehabilitation facility. POPULATION: Twenty children with spastic diplegia (7 boys and 13 girls) in the age ranged from 6 to 8 years old were randomly allocated into two equal groups. All children were assessed at baseline; after 18-session and after 36-session. METHODS: During the twelve-week outpatient rehabilitation program, both groups received traditional therapeutic exercises. Additionally, one group received locomotor training using the treadmill while the other group received locomotor training using body-weight suspension through the dynamic spider cage. Assessment included dimensions "D" standing and "E" walking of the gross motor function measure, in addition to the 10-m Walking Test and the five times sit to stand test. Training was applied three times per week for twelve consecutive weeks. RESULTS: No significant difference was found in standing or walking ability for measurements taken at baseline or after 18-session of therapy. Measurements taken at 36-session showed that suspension training achieved significantly (P<0.05) higher average score than treadmill training for dimension D as well as for dimension E. No significant difference was found between suspension training and treadmill training regarding walking speed or sit to stand transitional skills. CONCLUSIONS: Body-weight suspension training is effective in improving walking and locomotor capabilities in children with spastic diplegia. After three month suspension training was superior to treadmill training. CLINICAL REHABILITATION IMPACT: Body-weight suspension training promotes adequate postural stability, good balance control, and less exertion which facilitates efficient and safe gait.
C1 [Emara, Hatem A.] Taibah Univ, Coll Med Rehabil Sci, Medina, Saudi Arabia.
   [Emara, Hatem A.] Cairo Univ, Fac Phys Therapy, Dept Phys Therapy Growth & Dev Disorders Children, Cairo, Egypt.
   [Emara, Hatem A.] Cairo Univ, Fac Phys Therapy, Dept Biomech, Cairo, Egypt.
   [Emara, Hatem A.] EI Program NY, New York, NY USA.
   [Al-Johany, Ahmed H.] Hosp Med, Al Madinah Al Monawarah, Saudi Arabia.
RP Emara, HA (通讯作者)，Taibah Univ, Coll Med Rehabil, Al Madina Al Munawara, Saudi Arabia.
EM dremara.2050@gmail.com
FU Taibah University
CR Alton F, 1998, CLIN BIOMECH, V13, P434, DOI 10.1016/S0268-0033(98)00012-6
   Barbeau H, 2003, ARCH PHYS MED REHAB, V84, P1458, DOI 10.1016/S0003-9993(03)00361-7
   Bax M, 2005, DEV MED CHILD NEUROL, V47, P571, DOI 10.1017/S001216220500112X
   Begnoche DM, 2007, PEDIATR PHYS THER, V19, P11, DOI 10.1097/01.pep.0000250023.06672.b6
   Borggraefe I, 2010, EUR J PAEDIATR NEURO, V14, P496, DOI 10.1016/j.ejpn.2010.01.002
   Borstad J, 2009, HUM MOVEMENT SCI, V28, P738, DOI 10.1016/j.humov.2009.05.002
   Boyd R, 1999, DEV MED CHILD NEUROL, V41, P676, DOI 10.1017/S0012162299001395
   Burtner PA, 2007, DEV NEUROREHABIL, V10, P249, DOI 10.1080/17518420701303066
   Cherng R, 1999, AM J PHYS MED REHAB, V78, P336, DOI 10.1097/00002060-199907000-00008
   Cherng R, 2007, AM J PHYS MED REHAB, V86, P548, DOI 10.1097/PHM.0b013e31806dc302
   Damiano D, 2009, J NEUROL PHYS THER, V33, P27, DOI 10.1097/NPT.0b013e31819800e2
   Dodd K, 2007, DEV MED CHILD NEUROL, V49, P101, DOI 10.1111/j.1469-8749.2007.00101.x
   Duncan P, 2011, NEW ENGL J MED, V364, P2026, DOI 10.1056/NEJMoa1010790
   Franceschini M, 2009, STROKE, V40, P3079, DOI 10.1161/STROKEAHA.109.555540
   Hesse S, 1999, ARCH PHYS MED REHAB, V80, P421, DOI 10.1016/S0003-9993(99)90279-4
   Ju Y, 2012, ARCH PHYS MED REHAB, V93, P471, DOI 10.1016/j.apmr.2011.10.004
   Kane K, 2014, PHYS OCCUP THER PEDI, V34, P75, DOI 10.3109/01942638.2012.757574
   Kane K, 2012, HUM MOVEMENT SCI, V31, P707, DOI 10.1016/j.humov.2011.08.004
   Krewer C, 2013, GAIT POSTURE, V37, P246, DOI 10.1016/j.gaitpost.2012.07.014
   Lacoste M, 2009, DISABIL REHABIL-ASSI, V4, P143, DOI 10.1080/17483100802362036
   Lamontagne A, 2004, STROKE, V35, P2543, DOI 10.1161/01.STR.0000144685.88760.d7
   Lee S, 2008, J APPL PHYSIOL, V104, P747, DOI 10.1152/japplphysiol.01380.2006
   Massion J, 2004, PROG BRAIN RES, V143, P13, DOI 10.1016/S0079-6123(03)43002-1
   Matsuno V, 2010, BRAZ J PHYS THER, V14, P404, DOI 10.1590/S1413-35552010000500009
   Mattern-baxter K, 2009, PEDIATR PHYS THER, V21, P308, DOI 10.1097/PEP.0b013e3181bf53d9
   Mattern-baxter K, 2009, PEDIATR PHYS THER, V21, P12, DOI 10.1097/PEP.0b013e318196ef42
   Mcnevin N, 2000, ARCH PHYS MED REHAB, V81, P525, DOI 10.1053/mr.2000.4429
   Molina-rueda F, 2010, REV NEUROLOGIA, V51, P135, DOI 10.33588/rn.5103.2010207
   Mutlu A, 2009, DEV MED CHILD NEUROL, V51, P268, DOI 10.1111/j.1469-8749.2008.03221.x
   Norman K, 1995, ARCH PHYS MED REHAB, V76, P772, DOI 10.1016/S0003-9993(95)80533-8
   Pirpiris M, 2003, J PEDIATR ORTHOPED, V23, P302, DOI 10.1097/00004694-200305000-00006
   Portney L, 2009, FDN CLIN RES APPL PR, V0, P0
   Provost B, 2007, PEDIATR PHYS THER, V19, P2, DOI 10.1097/01.pep.0000249418.25913.a3
   Rosenbaum P, 2009, DEV MED CHILD N S109, V49, P0
   Rosenbaum P, 2002, JAMA-J AM MED ASSOC, V288, P1357, DOI 10.1001/jama.288.11.1357
   Russell D, 2000, PHYS THER, V80, P873, DOI 10.1093/ptj/80.9.873
   Schindl M, 2000, ARCH PHYS MED REHAB, V81, P301, DOI 10.1053/apmr.2000.0810301
   Sousa C, 2009, J NEUROENG REHABIL, V6, P0, DOI 10.1186/1743-0003-6-43
   Visintin M, 1998, STROKE, V29, P1122, DOI 10.1161/01.STR.29.6.1122
   Whitney S, 2005, PHYS THER, V85, P1034, DOI 10.1093/ptj/85.10.1034
   Willoughby K, 2010, ARCH PHYS MED REHAB, V91, P333, DOI 10.1016/j.apmr.2009.10.029
   Willoughby K, 2009, DISABIL REHABIL, V31, P1971, DOI 10.3109/09638280902874204
   Zwicker J, 2010, PEDIATR PHYS THER, V22, P361, DOI 10.1097/PEP.0b013e3181f92e54
NR 43
TC 10
Z9 12
U1 0
U2 31
PU EDIZIONI MINERVA MEDICA
PI TURIN
PA CORSO BRAMANTE 83-85 INT JOURNALS DEPT., 10126 TURIN, ITALY
SN 1973-9087
EI 
J9 EUR J PHYS REHAB MED
PD JUN 15
PY 2016
VL 52
IS 3
BP 356
EP 363
DI 
PG 8
WC Rehabilitation
SC Rehabilitation
GA DY2UD
UT WOS:000384946700011
PM 26845668
ER

PT J
AU Wang, Yong-hui
   Meng, Fei
   Zhang, Yang
   Xu, Mao-yu
   Yue, Shou-wei
AF Wang, Yong-hui
   Meng, Fei
   Zhang, Yang
   Xu, Mao-yu
   Yue, Shou-wei
TI Full-movement neuromuscular electrical stimulation improves plantar flexor spasticity and ankle active dorsiflexion in stroke patients: a randomized controlled study
SO CLINICAL REHABILITATION
LA English
DT Article
DE Electric stimulation therapy; spasticity; stroke; mobility
ID controlled-trial; gait kinematics; motor control; extremity; excitability; contraction; impairment; motoneuron; activation; recovery
AB Objective: To investigate whether full-movement neuromuscular electrical stimulation, which can generate full range of movement, reduces spasticity and/or improves motor function more effectively than control, sensory thresholdneuromuscular electrical stimulation, and motor thresholdneuromuscular electrical stimulation in sub-acute stroke patients. Design: A randomized, single-blind, controlled study. Setting: Physical therapy room and functional assessment room. Participants: A total of 72 adult patients with sub-acute post-stroke hemiplegia and plantar flexor spasticity. Method: Patients received 30-minute sessions of neuromuscular electrical stimulation on the motor points of the extensor hallucis and digitorum longus twice a day, five days per week for four weeks. Measures: Composite Spasticity Scale, Ankle Active Dorsiflexion Score, and walking time in the Timed Up and Go Test were assessed at pretreatment, posttreatment, and at two-week follow-up. Results: After four weeks of treatment, when comparing interclass pretreatment and posttreatment, only the full-movement neuromuscular electrical stimulation group had a significant reduction in the Composite Spasticity Scale (mean % reduction=19.91(4.96)%, F=3.878, p<0.05) and improvement in the Ankle Active Dorsiflexion Score (mean scores=3.29(0.91), F=3.140, p<0.05). Furthermore, these improvements were maintained two weeks after the treatment ended. However, there were no significant differences in the walking time after four weeks of treatment among the four groups (F=1.861, p>0.05). Conclusions: Full-movement neuromuscular electrical stimulation with a stimulus intensity capable of generating full movement can significantly reduce plantar flexor spasticity and improve ankle active dorsiflexion, but cannot decrease walking time in the Timed Up and Go Test in sub-acute stroke patients.
C1 [Wang, Yong-hui; Meng, Fei; Zhang, Yang; Xu, Mao-yu; Yue, Shou-wei] Shandong Univ, Qilu Hosp, Dept Phys Med & Rehabil, Jinan 250012, Peoples R China.
RP Wang, YH; Yue, SW (通讯作者)，Shandong Univ, Qilu Hosp, Dept Phys Med & Rehabil, Jinan 250012, Peoples R China.
EM yonghuiw6606@126.com; huizi6606@163.com
FU Rehabilitation Center of Qilu hospital of Shandong University; National Natural Science Foundation of China [81000855, 81272155]; Natural Science Foundation of Shandong [ZR2010HQ021]
CR Alon G, 1998, J NEUROL REHABIL, V12, P73
   Bakhtiary A, 2008, CLIN REHABIL, V22, P418, DOI 10.1177/0269215507084008
   Baricich A, 2008, J REHABIL MED, V40, P870, DOI 10.2340/16501977-0251
   Burridge J, 2001, MED ENG PHYS, V23, P427, DOI 10.1016/S1350-4533(01)00061-3
   Chan CWY, 1986, PHYSIOTHERAPY CANADA, V38, P29
   Clair-auger J, 2012, CLIN NEUROPHYSIOL, V123, P2247, DOI 10.1016/j.clinph.2012.04.024
   Collins D, 2007, EXERC SPORT SCI REV, V35, P102
   Collins D, 2001, J NEUROSCI, V21, P4059, DOI 10.1523/JNEUROSCI.21-11-04059.2001
   Day S, 1991, STAT MED, V10, P33, DOI 10.1002/sim.4780100109
   De KJ, 2005, J REHABIL MED, V37, P65, DOI 10.1080/16501970410024190
   Ding J, 2003, J ELECTROMYOGR KINES, V13, P575, DOI 10.1016/S1050-6411(03)00102-0
   Garnett R, 1981, J PHYSIOL-LONDON, V311, P463, DOI 10.1113/jphysiol.1981.sp013598
   Gastaldi L, 2014, EUR J PHYS REHABIL M, V0, P0
   Gobbo M, 2014, J NEUROENG REHABIL, V11, P0, DOI 10.1186/1743-0003-11-17
   [何静杰 HJ, 2003, [中华神经科杂志, V0, P0
   Henneman E, 1965, J NEUROPHYSIOL, V28, P599, DOI 10.1152/jn.1965.28.3.599
   Hsu S, 2012, J REHABIL MED, V44, P125, DOI 10.2340/16501977-0917
   Hulley S, 1988, DESIGNING CLIN RES, V0, P139
   Knutsson E, 1979, BRAIN, V102, P405, DOI 10.1093/brain/102.2.405
   Mesci N, 2009, DISABIL REHABIL, V31, P2047, DOI 10.3109/09638280902893626
   Ng S, 2007, STROKE, V38, P2953, DOI 10.1161/STROKEAHA.107.490318
   Ng S, 2005, ARCH PHYS MED REHAB, V86, P1641, DOI 10.1016/j.apmr.2005.01.011
   Packmanbraun R, 1988, PHYS THER, V68, P51, DOI 10.1093/ptj/68.1.51
   Reynard F, 2009, FOOT (EDINB), V19, P69, DOI 10.1016/j.foot.2008.11.012
   Robinson A, 1995, CLIN ELECTROPHYSIOLO, V0, P0
   Rong W, 2015, DISABIL REHABIL-ASSI, V10, P149, DOI 10.3109/17483107.2013.873491
   Schuhfried O, 2012, J REHABIL MED, V44, P99, DOI 10.2340/16501977-0941
   Sheean G, 2001, CURR OPIN NEUROL, V14, P771, DOI 10.1097/00019052-200112000-00015
   Simpson D, 2008, NEUROLOGY, V70, P1691, DOI 10.1212/01.wnl.0000311391.00944.c4
   Sinacore D, 1990, PHYS THER, V70, P416, DOI 10.1093/ptj/70.7.416
   Smith G, 2003, EXP BRAIN RES, V150, P33, DOI 10.1007/s00221-003-1405-9
   Thompson C, 2011, J PHYSIOL-LONDON, V589, P3739, DOI 10.1113/jphysiol.2011.212233
   Tombaugh T, 1992, J AM GERIATR SOC, V40, P922, DOI 10.1111/j.1532-5415.1992.tb01992.x
   Trimble M, 1991, PHYS THER, V71, P273, DOI 10.1093/ptj/71.4.273
   Yavuzer G, 2006, ARCH PHYS MED REHAB, V87, P536, DOI 10.1016/j.apmr.2005.12.041
   Yavuzer G, 2007, ARCH PHYS MED REHAB, V88, P710, DOI 10.1016/j.apmr.2007.02.030
   Zhao Q, 1993, J 4 MILIT MED U, V14, P275
NR 37
TC 13
Z9 15
U1 0
U2 17
PU SAGE PUBLICATIONS LTD
PI LONDON
PA 1 OLIVERS YARD, 55 CITY ROAD, LONDON EC1Y 1SP, ENGLAND
SN 0269-2155
EI 
J9 CLIN REHABIL
PD JUN 15
PY 2016
VL 30
IS 6
BP 577
EP 586
DI 10.1177/0269215515597048
PG 10
WC Rehabilitation
SC Rehabilitation
GA DN4NO
UT WOS:000377044500006
PM 26292692
ER

PT J
AU Zhao, Bei
   Zou, Chang-jiang
   Zhou, Ping
AF Zhao, Bei
   Zou, Chang-jiang
   Zhou, Ping
TI Delayed administration IL-1 beta neutralizing antibody improves cognitive function after transient global ischemia in rats
SO BEHAVIOURAL BRAIN RESEARCH
LA English
DT Article
DE IL-1 beta; Ischemia; Cognitive function; Motor function; Delayed administration
ID therapeutic strategy; cerebral-ischemia; stroke; inflammation; mechanism; damage; interleukin-1-beta; consequence; protection; microglia
AB In order to study the protective effects on motor and cognitive function by inhibiting IL-1 beta as delayed as 24 h after global ischemia, we designed behavioral testing protocol and histology detection after 10 min transient global ischemia followed by IL-1 beta or its antibody intracerebroventricular injection. We found benefit of IL-1 beta antibody treatment 24 h after ischemia in cognitive function recovery. But no obvious amelioration in motor function was found. Further we detected cell morphology and survival by histology staining and proved IL-1 beta antibody could reduce ischemia induced cell morphological changes and cell loss in hippocampus, which related with cognitive function. Present results indicate intervening IL-1 beta pathway could be helpful in cognitive function recovery even as late as 24 h after ischemia happens. (C) 2016 Elsevier B.V. All rights reserved.
C1 [Zhao, Bei; Zhou, Ping] Dali Univ, Sch Basic Med Sci, Dept Physiol & Pathophysiol, 2 Snowman Rd, Dali 671000, Yunnan, Peoples R China.
   [Zou, Chang-jiang] Peking Univ, Dept Physiol, Sch Med, 38 Xueyuan Rd, Beijing 100191, Peoples R China.
RP Zhou, P (通讯作者)，Dali Univ, Sch Basic Med Sci, Dept Physiol & Pathophysiol, 2 Snowman Rd, Dali 671000, Yunnan, Peoples R China.
EM pingzhou24@163.com
FU Nature Science fund from Dali University [KY1219210610]; National Natural Science Foundation of China (NSFC) [81541116]
CR Abulafia D, 2009, J CEREBR BLOOD F MET, V29, P534, DOI 10.1038/jcbfm.2008.143
   Ahmad M, 2014, CNS NEUROL DISORD-DR, V13, P1378, DOI 10.2174/1871527313666141023094720
   Azad T, 2015, NEUROSURG FOCUS, V38, P0, DOI 10.3171/2014.12.FOCUS14758
   Beaulieu C, 1999, ANN NEUROL, V46, P568, DOI 10.1002/1531-8249(199910)46:4<568::AID-ANA4>3.0.CO;2-R
   Bender T, 2015, NEUROSCIENCE, V303, P569, DOI 10.1016/j.neuroscience.2015.07.016
   Casanova F, 2014, PLOS ONE, V9, P0, DOI 10.1371/journal.pone.0094919
   Chakraborty S, 2010, J NEUROSCI RES, V88, P1615, DOI 10.1002/jnr.22343
   Chen X, 2015, NEUROBIOL DIS, V73, P118, DOI 10.1016/j.nbd.2014.09.007
   Clausen B, 2008, J NEUROINFLAMM, V5, P0, DOI 10.1186/1742-2094-5-46
   Del ZG, 2006, NEW ENGL J MED, V354, P553, DOI 10.1056/NEJMp058312
   Denes A, 2011, CEREBROVASC DIS, V32, P517, DOI 10.1159/000332205
   Dirnagl U, 1999, TRENDS NEUROSCI, V22, P391, DOI 10.1016/S0166-2236(99)01401-0
   Eltzschig H, 2011, NAT MED, V17, P1391, DOI 10.1038/nm.2507
   Hauwel M, 2005, BRAIN RES REV, V48, P220, DOI 10.1016/j.brainresrev.2004.12.012
   Iadecola C, 2011, NAT MED, V17, P796, DOI 10.1038/nm.2399
   Lakhan S, 2009, J TRANSL MED, V7, P0, DOI 10.1186/1479-5876-7-97
   Lambertsen K, 2012, J CEREBR BLOOD F MET, V32, P1677, DOI 10.1038/jcbfm.2012.88
   Macrez R, 2011, LANCET NEUROL, V10, P471, DOI 10.1016/S1474-4422(11)70066-7
   Marsala M, 1994, J CEREBR BLOOD F MET, V14, P526, DOI 10.1038/jcbfm.1994.65
   Morris R, 1984, J NEUROSCI METH, V11, P47, DOI 10.1016/0165-0270(84)90007-4
   Pei J, 2015, FRONT BIOSCI-LANDMRK, V20, P772, DOI 10.2741/4336
   Pradillo J, 2012, J CEREBR BLOOD F MET, V32, P1810, DOI 10.1038/jcbfm.2012.101
   Shichita T, 2012, J NEUROCHEM, V123, P29, DOI 10.1111/j.1471-4159.2012.07941.x
   Sicard K, 2006, STROKE, V37, P2593, DOI 10.1161/01.STR.0000239667.15532.c1
   Stroemer R, 1997, J CEREBR BLOOD F MET, V17, P597
   Tuttolomondo A, 2009, CURR TOP MED CHEM, V9, P1317, DOI 10.2174/156802609789869646
   Unal-cevik I, 2004, STROKE, V35, P2189, DOI 10.1161/01.STR.0000136149.81831.c5
   Yamauchi H, 2007, ANN NEUROL, V61, P454, DOI 10.1002/ana.21104
   Yasuda Y, 2011, J NEUROINFLAMM, V8, P0, DOI 10.1186/1742-2094-8-70
   Zhang T, 2009, NEUROSCIENCE, V161, P1045, DOI 10.1016/j.neuroscience.2009.04.032
   Zhang Z, 1998, BRAIN RES, V784, P210, DOI 10.1016/S0006-8993(97)01317-6
NR 31
TC 5
Z9 5
U1 0
U2 14
PU ELSEVIER
PI AMSTERDAM
PA RADARWEG 29, 1043 NX AMSTERDAM, NETHERLANDS
SN 0166-4328
EI 
J9 BEHAV BRAIN RES
PD APR 15
PY 2016
VL 303
IS 
BP 53
EP 60
DI 10.1016/j.bbr.2016.01.028
PG 8
WC Behavioral Sciences; Neurosciences
SC Behavioral Sciences; Neurosciences & Neurology
GA DH3LQ
UT WOS:000372688900007
PM 26802724
ER

PT J
AU Han, Jae-Young
   Kim, Jae-Hong
   Park, Ju-Hyung
   Song, Min-Yeong
   Song, Min-Keun
   Kim, Dong-Joo
   You, Young-Nim
   Park, Gwang-Cheon
   Choi, Jin-Bong
   Cho, Myung-Rae
   Shin, Jeong-Cheol
   Cho, Ji-Hyun
AF Han, Jae-young
   Kim, Jae-hong
   Park, Ju-hyung
   Song, Min-yeong
   Song, Min-keun
   Kim, Dong-joo
   You, Young-nim
   Park, Gwang-cheon
   Choi, Jin-bong
   Cho, Myung-rae
   Shin, Jeong-cheol
   Cho, Ji-hyun
TI Scalp acupuncture and electromagnetic convergence stimulation for patients with cerebral infarction: study protocol for a randomized controlled trial
SO TRIALS
LA English
DT Article
DE Cerebral infarction; Scalp acupuncture; Repetitive transcranial magnetic stimulation; Collaborative study; Randomized controlled trial; Study protocol
ID transcranial magnetic stimulation; low-frequency rtm; motor function recovery; upper-limb hemiparesis; occupational-therapy; stroke; hz; rehabilitation; excitability; metaanalysis
AB Background: Scalp acupuncture (SA) and repetitive transcranial magnetic stimulation (rTMS) are effective for treating cerebral infarction. This study aims to examine the efficacy and safety of SA and electromagnetic convergence stimulation (SAEM-CS), which was developed through collaboration between conventional medical physicians and doctors who practice traditional Korean medicine. SAEM-CS was designed to improve function in patients with cerebral infarction, compared to the improvement after conventional stroke rehabilitation, SA, and rTMS therapeutic approaches. Methods/design: This study is a prospective, outcome assessor-blinded, randomized controlled clinical trial with a 1: 1: 1: 1 allocation ratio. Participants with motion or sensory disabilities caused by a first-time cerebral infarction (n = 60) that had occurred within 1 month of the study onset will be randomly assigned to control, SA, rTMS, or SAEM-CS groups. All groups will receive two sessions of conventional rehabilitation treatment per day. The SA group will receive SA on the upper limb area of MS6 and MS7 (at the lesional hemisphere) for 20 min, the rTMS group will receive low-frequency rTMS (LF-rTMS) treatment on the hot spot of the M1 region (motor cortex at the contralesional hemisphere) for 20 min, and the SAEM-CS group will receive LF-rTMS over the contralesional M1 region hot spot while receiving simultaneous SA stimulation on the lesional upper limb area of MS6 and MS7 for 20 min. SA, rTMS, and SAEM-CS treatments will be conducted once/day, 5 days/week (excluding Saturdays and Sundays) for 3 weeks, for a total of 15 sessions. The primary outcome will be evaluated using the Fugl-Meyer Assessment, while other scales assessing cognitive function, activities of daily living, walking, quality of life, and stroke severity are considered secondary outcome measures. Outcome measurements will be conducted at baseline (before intervention), 3 weeks after the first intervention (end of intervention), and 4 weeks after intervention completion. Discussion: This study aims to explore the efficacy and safety of SAEM-CS on cerebral infarction. Collaborative research combined traditional Korean and conventional medicines, which can be useful in developing new treatment technologies.
C1 [Han, Jae-Young; Song, Min-Keun; Kim, Dong-Joo] Chonnam Natl Univ, Dept Phys & Rehabil Med, Med Sch & Hosp, 42 Jebong Ro, Gwangju 61469, South Korea.
   [Kim, Jae-Hong; Cho, Myung-Rae; Shin, Jeong-Cheol] Dong Shin Univ, Coll Tradit Korean Med, Dept Acupuncture & Moxibust Med, 185 Geonjae Ro, Naju 58245, South Korea.
   [Kim, Jae-Hong; Park, Ju-Hyung; You, Young-Nim; Park, Gwang-Cheon] Dong Shin Univ, Gwangju Tradit Korean Med Hosp, Clin Res Ctr, 141 Wolsan Ro, Gwangju 61619, South Korea.
   [Song, Min-Yeong; Choi, Jin-Bong] Dong Shin Univ, Coll Tradit Korean Med, Dept Korean Med Rehabil, 185 Geonjae Ro, Naju 58245, South Korea.
   [Cho, Ji-Hyun] Dong Shin Univ, Coll Hlth & Welf, Dept Social Welf, 185 Geonjae Ro, Naju 58245, South Korea.
RP Kim, JH (通讯作者)，Dong Shin Univ, Coll Tradit Korean Med, Dept Acupuncture & Moxibust Med, 185 Geonjae Ro, Naju 58245, South Korea.; Kim, JH (通讯作者)，Dong Shin Univ, Gwangju Tradit Korean Med Hosp, Clin Res Ctr, 141 Wolsan Ro, Gwangju 61619, South Korea.
EM nahonga@hanmail.net
FU Convergence of Conventional Medicine and Traditional Korean Medicine R&D program - Ministry of Health and Welfare through the Korea Health Industry Development Institute (KHIDI) [HI14C0862]
CR [anonymous] , 1969, STAT POWER ANAL BEHA, V0, P0
   Galvao S, 2014, ARCH PHYS MED REHAB, V95, P222, DOI 10.1016/j.apmr.2013.10.023
   Chan A, 2013, ANN INTERN MED, V158, P200, DOI 10.7326/0003-4819-158-3-201302050-00583
   Chang W, 2010, J REHABIL MED, V42, P758, DOI 10.2340/16501977-0590
   Chen L, 2014, TRIALS, V15, P0, DOI 10.1186/1745-6215-15-214
   [邓丽 DL, 2011, [中国全科医学, V0, P0
   Doruk P, 2013, J BACK MUSCULOSKELET, V26, P207, DOI 10.3233/BMR-130370
   Faul F, 2007, BEHAV RES METHODS, V39, P175, DOI 10.3758/BF03193146
   Fregni F, 2006, STROKE, V37, P2115, DOI 10.1161/01.STR.0000231390.58967.6b
   Golicki D, 2015, QUAL LIFE RES, V24, P845, DOI 10.1007/s11136-014-0834-1
   Han C, 2008, ARCH GERONTOL GERIAT, V47, P302, DOI 10.1016/j.archger.2007.08.012
   Harrison J, 2013, CLIN INTERV AGING, V8, P201, DOI 10.2147/CIA.S32405
   Hertzog M, 2008, RES NURS HEALTH, V31, P180, DOI 10.1002/nur.20247
   Hsing W, 2012, J ALTERN COMPLEM MED, V18, P341, DOI 10.1089/acm.2011.0131
   Jorgensen H, 1995, ARCH PHYS MED REHAB, V76, P406, DOI 10.1016/S0003-9993(95)80568-0
   Julious S, 2005, PHARM STAT, V4, P287, DOI 10.1002/pst.185
   Kakuda W, 2012, J NEUROENG REHABIL, V9, P0, DOI 10.1186/1743-0003-9-4
   Kakuda W, 2011, BRAIN INJURY, V25, P496, DOI 10.3109/02699052.2011.559610
   Khedr E, 2010, ACTA NEUROL SCAND, V121, P30, DOI 10.1111/j.1600-0404.2009.01195.x
   Khedr E, 2009, EUR J NEUROL, V16, P1323, DOI 10.1111/j.1468-1331.2009.02746.x
   Kim C, 2014, ANN REHABIL MED-ARM, V38, P585, DOI 10.5535/arm.2014.38.5.585
   Kim Y, 2006, STROKE, V37, P1471, DOI 10.1161/01.STR.0000221233.55497.51
   Kirton A, 2008, LANCET NEUROL, V7, P507, DOI 10.1016/S1474-4422(08)70096-6
   Lee S, 2013, EUR J INTEGR MED, V5, P87, DOI 10.1016/j.eujim.2012.10.006
   Lim K, 2013, ANN REHABIL MED-ARM, V37, P82, DOI 10.5535/arm.2013.37.1.82
   Lim K, 2014, ANN REHABIL MED-ARM, V38, P592, DOI 10.5535/arm.2014.38.5.592
   Liu Z, 2012, EVID-BASED COMPL ALT, V2012, P0, DOI 10.1155/2012/895032
   Luo J, 2010, PRACT J CARDIAC CERE, V18, P1546
   Mansur C, 2005, NEUROLOGY, V64, P1802, DOI 10.1212/01.WNL.0000161839.38079.92
   Peinemann A, 2004, CLIN NEUROPHYSIOL, V115, P1519, DOI 10.1016/j.clinph.2004.02.005
   Quinn T, 2010, STROKE, V41, P0, DOI 10.1161/STROKEAHA.110.590547
   Rossi S, 2009, CLIN NEUROPHYSIOL, V120, P2008, DOI 10.1016/j.clinph.2009.08.016
   Sasaki N, 2013, J STROKE CEREBROVASC, V22, P413, DOI 10.1016/j.jstrokecerebrovasdis.2011.10.004
   Talelli P, 2012, NEUROREHAB NEURAL RE, V26, P976, DOI 10.1177/1545968312437940
   Vidovich M, 2009, TRIALS, V10, P0, DOI 10.1186/1745-6215-10-114
   Wang Y, 2012, EVID-BASED COMPL ALT, V2012, P0, DOI 10.1155/2012/480950
   Yozbatiran N, 2009, STROKE, V40, P309, DOI 10.1161/STROKEAHA.108.522144
   Zheng G, 2011, J ALTERN COMPLEM MED, V17, P293, DOI 10.1089/acm.2010.0156
NR 38
TC 8
Z9 8
U1 1
U2 26
PU BMC
PI LONDON
PA CAMPUS, 4 CRINAN ST, LONDON N1 9XW, ENGLAND
SN 1745-6215
EI 
J9 TRIALS
PD OCT 11
PY 2016
VL 17
IS 
BP 
EP 
DI 10.1186/s13063-016-1611-y
PG 11
WC Medicine, Research & Experimental
SC Research & Experimental Medicine
GA DY1IR
UT WOS:000384848600001
PM 27724972
ER

PT J
AU Tsuchiya, Mayo
   Morita, Akio
   Hara, Yukihiro
AF Tsuchiya, Mayo
   Morita, Akio
   Hara, Yukihiro
TI Effect of Dual Therapy with Botulinum Toxin A Injection and Electromyography-controlled Functional Electrical Stimulation on Active Function in the Spastic Paretic Hand
SO JOURNAL OF NIPPON MEDICAL SCHOOL
LA English
DT Article
DE botulinum toxin; functional electrical stimulation; rehabilitation; muscle spasticity; upper limb
ID upper-extremity function; upper-limb spasticity; stroke patient; block test; dexterity; reliability; blind; norm; trial; box
AB Background: Many previous studies have demonstrated that botulinum toxin A (BTX-A) injections satisfactorily reduce spasticity. Nevertheless, BTX-A, with or without an adjuvant therapy, effectively improves the direct functional movement in few patients with spastic upper extremity paralysis. Therefore the present study aimed to determine the effectiveness of task-orientated therapy on spasticity and functional movement by using electromyography-triggered functional electrical stimulation (EMG-FES) after BTX-A injections. Design: Open-label, prospective clinical trial Method: The subjects were 15 patients with spastic paresis (12 male, 3 female; age range, 17-74 years; 14 due to stroke, 1 due to spinal cord injury) who received BTX-A injections. Before the study was started, all subjects had undergone task-orientated therapy sessions with EMG-FES for 4 months. Despite all patients showing a various extent of improved upper extremity function, upper extremity function reached a plateau because of upper extremity spasticity. After BTX-A injection, all patients underwent task-orientated therapy sessions with EMG-FES for 4 months. The outcomes were assessed with the modified Ashworth scale, the simple test for evaluating hand function, box and block test, grip and release test, finger individual movement test, and grip strength. Assessments were performed at baseline and 10 days and 4 months after BTX-A injection. Results: The median modified Ashworth scale score decreased from 2 at baseline to 1 at 10 days and 4 months after BTX-A injection. The finger individual movement test score increased slightly at 10 days (p=0.29) and further increased at 4 months (p<0.05). The simple test for evaluating hand function, grip and release test, box and block test, and grip strength decreased after 10 days (p<0.05, p=0.26, p<0.01, and p<0.01, respectively) but increased after 4 months (p<0.01, p<0.05, p<0.01, and p=0.18, respectively). Conclusion: Task-orientated therapy with EMG-FES after BTX-A injection effectively reduced spasticity and improved upper limb motor function. Our results also suggest that spasticity occurs as a compensation for the force of the affected muscles and leads to misuse movements and ostensible dexterity in many patients. In addition, we hypothesize that BTX-A injection initializes the abnormal adapted movement pattern and that more active hand movements with facilitation of the paretic muscles when using EMG-FES induce an efficient muscle reeducation of the inherent physiological movement pattern that ultimately could prove useful in the activities of daily living.
C1 [Tsuchiya, Mayo; Morita, Akio] Nippon Med Sch, Grad Sch Med, Dept Neurosurg, Tokyo 1138602, Japan.
   [Tsuchiya, Mayo; Hara, Yukihiro] Nippon Med Sch, Dept Rehabil Med, Tokyo 1138602, Japan.
RP Tsuchiya, M (通讯作者)，Nippon Med Sch, Dept Rehabil Med, Bunkyo Ku, 1-1-5 Sendagi, Tokyo 1138602, Japan.
EM mayos@nms.ac.jp
CR Akaike N, 2013, J PHYSIOL-LONDON, V591, P1031, DOI 10.1113/jphysiol.2012.242131
   Bhakta B, 1996, J NEUROL NEUROSUR PS, V61, P30, DOI 10.1136/jnnp.61.1.30
   Bohannon R, 1987, PHYS THER, V67, P206, DOI 10.1093/ptj/67.2.206
   Brashear A, 2002, NEW ENGL J MED, V347, P395, DOI 10.1056/NEJMoa011892
   Desrosiers J, 1994, ARCH PHYS MED REHAB, V75, P751
   Foley N, 2013, ARCH PHYS MED REHAB, V94, P977, DOI 10.1016/j.apmr.2012.12.006
   Hara Y, 2008, DISABIL REHABIL, V30, P296, DOI 10.1080/09638280701265539
   Hara Y, 2006, AM J PHYS MED REHAB, V85, P977, DOI 10.1097/01.phm.0000247853.61055.f8
   Hara Y, 2013, CLIN NEUROPHYSIOL, V124, P2008, DOI 10.1016/j.clinph.2013.03.030
   Hatanaka T, 2007, INT J REHABIL RES, V30, P243, DOI 10.1097/MRR.0b013e3282ab961d
   Hurvitz E, 2003, ARCH PHYS MED REHAB, V84, P444, DOI 10.1053/apmr.2003.50001
   Jahangir AW, 2007, MED J MALAYSIA, V62, P319
   Kaneko T, 1990, B ALLIED MED SCI KOB, V6, P49
   Mathiowetz V, 1985, AM J OCCUP THER, V39, P386, DOI 10.5014/ajot.39.6.386
   Muraoka Y, 2001, FRONTIERS OF MEDICAL AND BIOLOGICAL ENGINEERING, V11, P323, DOI 10.1163/156855701321138969
   Napier J, 1956, J BONE JOINT SURG BR, V38, P902, DOI 10.1302/0301-620X.38B4.902
   Rodriguez-reyes G, 2010, ARTIF ORGANS, V34, P230, DOI 10.1111/j.1525-1594.2009.00768.x
   Shindo K, 2015, BRAIN INJURY, V29, P772, DOI 10.3109/02699052.2015.1004740
   Simpson D, 2008, NEUROLOGY, V70, P1691, DOI 10.1212/01.wnl.0000311391.00944.c4
   Simpson D, 1996, NEUROLOGY, V46, P1306, DOI 10.1212/WNL.46.5.1306
   Slawek J, 2005, NEUROL SCI, V26, P32, DOI 10.1007/s10072-005-0379-8
   Torii Y, 2011, J PHARMACOL SCI, V117, P275, DOI 10.1254/jphs.11121FP
   Weber D, 2010, ARCH PHYS MED REHAB, V91, P679, DOI 10.1016/j.apmr.2010.01.010
   Yablon S, 1996, NEUROLOGY, V47, P939, DOI 10.1212/WNL.47.4.939
NR 24
TC 7
Z9 8
U1 5
U2 19
PU MEDICAL ASSOC NIPPON MEDICAL SCH
PI TOKYO
PA 1-1-5, SENDAGI, TOKYO, 113-8602, JAPAN
SN 1345-4676
EI 
J9 J NIPPON MED SCH
PD FEB 15
PY 2016
VL 83
IS 1
BP 15
EP 23
DI 10.1272/jnms.83.15
PG 9
WC Medicine, General & Internal
SC General & Internal Medicine
GA DI1HP
UT WOS:000373247500003
PM 26960584
ER

PT J
AU Li, Jiang
   Meng, Xiang-min
   Li, Ru-yi
   Zhang, Ru
   Zhang, Zheng
   Du, Yi-feng
AF Li, Jiang
   Meng, Xiang-min
   Li, Ru-yi
   Zhang, Ru
   Zhang, Zheng
   Du, Yi-feng
TI Effects of different frequencies of repetitive transcranial magnetic stimulation on the recovery of upper limb motor dysfunction in patients with subacute cerebral infarction
SO NEURAL REGENERATION RESEARCH
LA English
DT Article
DE nerve regeneration; brain injury; repetitive transcranial magnetic stimulation; cerebral infarction; low-frequency stimulation; high-frequency stimulation; upper-limb motor function; cerebral cortex; stroke rehabilitation; motor-evoked potential; central motor conduction time; primary motor cortex; neuroplasticity; neural reorganization; neural regeneration
ID acute ischemic-stroke; noninvasive brain-stimulation; cortical excitability; controlled trial; rtm; plasticity; hemiparesis; safety
AB Studies have confirmed that low-frequency repetitive transcranial magnetic stimulation can decrease the activity of cortical neurons, and high-frequency repetitive transcranial magnetic stimulation can increase the excitability of cortical neurons. However, there are few studies concerning the use of different frequencies of repetitive transcranial magnetic stimulation on the recovery of upper-limb motor function after cerebral infarction. We hypothesized that different frequencies of repetitive transcranial magnetic stimulation in patients with cerebral infarction would produce different effects on the recovery of upper-limb motor function. This study enrolled 127 patients with upper-limb dysfunction during the subacute phase of cerebral infarction. These patients were randomly assigned to three groups. The low-frequency group comprised 42 patients who were treated with 1 Hz repetitive transcranial magnetic stimulation on the contralateral hemisphere primary motor cortex (M1). The high-frequency group comprised 43 patients who were treated with 10 Hz repetitive transcranial magnetic stimulation on ipsilateral M1. Finally, the sham group comprised 42 patients who were treated with 10 Hz of false stimulation on ipsilateral M1. A total of 135 seconds of stimulation was applied in the sham group and high-frequency group. At 2 weeks after treatment, cortical latency of motor-evoked potentials and central motor conduction time were significantly lower compared with before treatment. Moreover, motor function scores were significantly improved. The above indices for the low-and high-frequency groups were significantly different compared with the sham group. However, there was no significant difference between the low-and high-frequency groups. The results show that low-and high-frequency repetitive transcranial magnetic stimulation can similarly improve upper-limb motor function in patients with cerebral infarction.
C1 [Li, Jiang; Du, Yi-feng] Shandong Univ, Shandong Prov Hosp, Jinan, Shandong, Peoples R China.
   [Li, Jiang; Meng, Xiang-min; Li, Ru-yi; Zhang, Ru; Zhang, Zheng] Qingdao Univ, Affiliated Hosp, Qingdao, Shandong, Peoples R China.
RP Li, J; Du, YF (通讯作者)，Shandong Univ, Shandong Prov Hosp, Jinan, Shandong, Peoples R China.; Li, J (通讯作者)，Qingdao Univ, Affiliated Hosp, Qingdao, Shandong, Peoples R China.
EM lijiang_67@163.com; duyifeng2013@163.com
CR Alonso-alonso M, 2007, CEREBROVASC DIS, V24 Suppl 1, P157, DOI 10.1159/000107392
   Cassidy J, 2015, BRAIN STIMUL, V8, P1074, DOI 10.1016/j.brs.2015.06.007
   Chang W, 2010, J REHABIL MED, V42, P758, DOI 10.2340/16501977-0590
   *chineseneurosurgicalsociety , 1996, ZHONGHUA SHENJINGKE, V29, P379
   Demirtas-tatlidede A, 2015, NEUROREHABILITATION, V36, P51, DOI 10.3233/NRE-141191
   Emara T, 2010, EUR J NEUROL, V17, P1203, DOI 10.1111/j.1468-1331.2010.03000.x
   Fitzgerald P, 2006, CLIN NEUROPHYSIOL, V117, P2584, DOI 10.1016/j.clinph.2006.06.712
   Fregni F, 2006, STROKE, V37, P2115, DOI 10.1161/01.STR.0000231390.58967.6b
   Hoyer E, 2011, RESTOR NEUROL NEUROS, V29, P395, DOI 10.3233/RNN-2011-0611
   Hsu W, 2012, STROKE, V43, P1849, DOI 10.1161/STROKEAHA.111.649756
   Jaiser S, 2015, MUSCLE NERVE, V51, P706, DOI 10.1002/mus.24427
   Jung S, 2008, CLIN NEUROPHYSIOL, V119, P71, DOI 10.1016/j.clinph.2007.09.124
   Kakuda W, 2010, BRAIN INJURY, V24, P1113, DOI 10.3109/02699052.2010.494587
   Khedr E, 2010, ACTA NEUROL SCAND, V121, P30, DOI 10.1111/j.1600-0404.2009.01195.x
   Khedr E, 2009, EUR J NEUROL, V16, P1323, DOI 10.1111/j.1468-1331.2009.02746.x
   Kim C, 2014, ANN REHABIL MED-ARM, V38, P585, DOI 10.5535/arm.2014.38.5.585
   Koganemaru S, 2010, BRAIN, V133, P3373, DOI 10.1093/brain/awq193
   Levin M, 2009, NEUROREHAB NEURAL RE, V23, P313, DOI 10.1177/1545968308328727
   Li J, 2016, CNS NEUROSCI THER, V22, P952, DOI 10.1111/cns.12593
   Lomarev M, 2007, CLIN NEUROPHYSIOL, V118, P2072, DOI 10.1016/j.clinph.2007.06.016
   Mansur C, 2005, NEUROLOGY, V64, P1802, DOI 10.1212/01.WNL.0000161839.38079.92
   Mcdonnell M, 2015, BMC NEUROL, V15, P0, DOI 10.1186/s12883-015-0356-7
   Mello E, 2015, NEURAL PLAST, V2015, P0, DOI 10.1155/2015/407320
   Mongabadi S, 2013, NEUROL SCI, V34, P1897, DOI 10.1007/s10072-013-1401-1
   Ohman A, 2008, DENTOMAXILLOFAC RAD, V37, P445, DOI 10.1259/dmfr/86360042
   Pell G, 2011, PROG NEUROBIOL, V93, P59, DOI 10.1016/j.pneurobio.2010.10.003
   Rossi S, 2009, CLIN NEUROPHYSIOL, V120, P2008, DOI 10.1016/j.clinph.2009.08.016
   Sasaki N, 2014, BRAIN INJURY, V28, P1682, DOI 10.3109/02699052.2014.947626
   Sasaki N, 2013, J STROKE CEREBROVASC, V22, P413, DOI 10.1016/j.jstrokecerebrovasdis.2011.10.004
   Simis M, 2013, NEUROREPORT, V24, P973, DOI 10.1097/WNR.0000000000000021
   Simonetta-moreau M, 2014, ANNALS OF PHYSICAL AND REHABILITATION MEDICINE, V57, P530, DOI 10.1016/j.rehab.2014.08.003
   Sung W, 2013, STROKE, V44, P1375, DOI 10.1161/STROKEAHA.111.000522
   Thickbroom G, 2007, EXP BRAIN RES, V180, P583, DOI 10.1007/s00221-007-0991-3
   Van KA, 2009, NEUROREHAB NEURAL RE, V23, P45, DOI 10.1177/1545968308317578
   Weaver J, 2015, MED GAS RES, V5, P0, DOI 10.1186/s13618-015-0032-4
   Wolf S, 2005, NEUROREHAB NEURAL RE, V19, P194, DOI 10.1177/1545968305276663
   [殷稚飞 YZ, 2014, [中华物理医学与康复杂志, V0, P0
NR 37
TC 14
Z9 18
U1 0
U2 15
PU WOLTERS KLUWER MEDKNOW PUBLICATIONS
PI MUMBAI
PA WOLTERS KLUWER INDIA PVT LTD , A-202, 2ND FLR, QUBE, C T S  NO 1498A-2 VILLAGE MAROL, ANDHERI EAST, MUMBAI, 400059, INDIA
SN 1673-5374
EI 
J9 NEURAL REGEN RES
PD OCT 15
PY 2016
VL 11
IS 10
BP 1584
EP 1590
DI 10.4103/1673-5374.193236
PG 7
WC Cell Biology; Neurosciences
SC Cell Biology; Neurosciences & Neurology
GA EC0DX
UT WOS:000387769200017
PM 27904488
ER

PT J
AU Yamaguchi, Tomofumi
   Fujiwara, Toshiyuki
   Tsai, Yun-An
   Tang, Shuen-Chang
   Kawakami, Michiyuki
   Mizuno, Katsuhiro
   Kodama, Mitsuhiko
   Masakado, Yoshihisa
   Liu, Meigen
AF Yamaguchi, Tomofumi
   Fujiwara, Toshiyuki
   Tsai, Yun-an
   Tang, Shuen-chang
   Kawakami, Michiyuki
   Mizuno, Katsuhiro
   Kodama, Mitsuhiko
   Masakado, Yoshihisa
   Liu, Meigen
TI The effects of anodal transcranial direct current stimulation and patterned electrical stimulation on spinal inhibitory interneurons and motor function in patients with spinal cord injury
SO EXPERIMENTAL BRAIN RESEARCH
LA English
DT Article
DE H-reflex; Disynaptic reciprocal inhibition; Presynaptic inhibition; Spinal plasticity; Locomotion; Rehabilitation
ID reciprocal-ia inhibition; presynaptic inhibition; reflex; muscle; excitability; plasticity; spasticity; stroke; cortex; motoneuron
AB Supraspinal excitability and sensory input may play an important role for the modulation of spinal inhibitory interneurons and functional recovery among patients with incomplete spinal cord injury (SCI). Here, we investigated the effects of anodal transcranial direct current stimulation (tDCS) combined with patterned electrical stimulation (PES) on spinal inhibitory interneurons in patients with chronic incomplete SCI and in healthy individuals. Eleven patients with incomplete SCI and ten healthy adults participated in a single-masked, sham-controlled crossover study. PES involved stimulating the common peroneal nerve with a train of ten 100 Hz pulses every 2 s for 20 min. Anodal tDCS (1 mA) was simultaneously applied to the primary motor cortex that controls the tibialis anterior muscle. We measured reciprocal inhibition and presynaptic inhibition of a soleus H-reflex by stimulating the common peroneal nerve prior to tibial nerve stimulation, which elicits the H-reflex. The inhibition was assessed before, immediately after, 10 min after and 20 min after the stimulation. Compared with baseline, simultaneous application of anodal tDCS with PES significantly increased changes in disynaptic reciprocal inhibition and long-latency presynaptic inhibition in both healthy and SCI groups for at least 20 min after the stimulation (all, p < 0.001). In patients with incomplete SCI, anodal tDCS with PES significantly increased the number of ankle movements in 10 s at 20 min after the stimulation (p = 0.004). In conclusion, anodal tDCS combined with PES could induce spinal plasticity and improve ankle movement in patients with incomplete SCI.
C1 [Yamaguchi, Tomofumi; Kawakami, Michiyuki; Mizuno, Katsuhiro; Liu, Meigen] Keio Univ, Sch Med, Dept Rehabil Med, Shinjuku Ku, Tokyo, Japan.
   [Fujiwara, Toshiyuki; Kodama, Mitsuhiko; Masakado, Yoshihisa] Tokai Univ, Sch Med, Dept Rehabil Med, 143 Shimokasuya, Isehara, Kanagawa 2591193, Japan.
   [Tsai, Yun-An; Tang, Shuen-Chang] Taipei Vet Gen Hosp, Ctr Neural Regenerat, Taipei, Taiwan.
   [Tsai, Yun-An] Natl Yang Ming Univ, Taipei 112, Taiwan.
RP Fujiwara, T (通讯作者)，Tokai Univ, Sch Med, Dept Rehabil Med, 143 Shimokasuya, Isehara, Kanagawa 2591193, Japan.
EM tofuji@xc5.so-net.ne.jp
FU Japan Agency for Medical Research and Development; JSPS KAKENHI [26350587]; Health Labor Sciences Research Grant [12102976];  [15K16370]
CR Bhagchandani N, 2012, CLIN NEUROPHYSIOL, V123, P2239, DOI 10.1016/j.clinph.2012.04.023
   Bohannon R, 1987, PHYS THER, V67, P206, DOI 10.1093/ptj/67.2.206
   Calancie B, 1993, ELECTROEN CLIN NEURO, V89, P177, DOI 10.1016/0168-5597(93)90131-8
   Celnik P, 2009, STROKE, V40, P1764, DOI 10.1161/STROKEAHA.108.540500
   Chen X, 2006, J NEUROPHYSIOL, V96, P2144, DOI 10.1152/jn.00253.2006
   Chen X, 2010, ANN NY ACAD SCI, V1198, P0, DOI 10.1111/j.1749-6632.2010.05565.x
   Chen Y, 2006, J NEUROSCI, V26, P12537, DOI 10.1523/JNEUROSCI.2198-06.2006
   Crone C, 1990, EXP BRAIN RES, V81, P35
   Deliagina T, 1980, BRAIN RES, V193, P439, DOI 10.1016/0006-8993(80)90176-6
   Dietz V, 2002, NAT REV NEUROSCI, V3, P781, DOI 10.1038/nrn939
   Dietz V, 2007, LANCET NEUROL, V6, P725, DOI 10.1016/S1474-4422(07)70193-X
   Feldman A, 1975, BRAIN RES, V84, P181, DOI 10.1016/0006-8993(75)90974-9
   Fujiwara T, 2011, CLIN NEUROPHYSIOL, V122, P1834, DOI 10.1016/j.clinph.2011.02.002
   Fung J, 1989, ELECTROEN CLIN NEURO, V73, P233, DOI 10.1016/0013-4694(89)90124-7
   Geertsen S, 2011, J PHYSIOL-LONDON, V589, P119, DOI 10.1113/jphysiol.2010.199125
   Hongo T, 1972, EXP BRAIN RES, V15, P54
   Huang Y, 2009, CLIN NEUROPHYSIOL, V120, P796, DOI 10.1016/j.clinph.2009.01.003
   Kaegi S, 2002, EUR J NEUROSCI, V16, P249, DOI 10.1046/j.1460-9568.2002.02076.x
   Knikou M, 2015, J NEUROPHYSIOL, V113, P2447, DOI 10.1152/jn.00872.2014
   Knikou M, 2014, J NEUROPHYSIOL, V111, P2264, DOI 10.1152/jn.00871.2013
   Knikou M, 2011, EXP NEUROL, V231, P104, DOI 10.1016/j.expneurol.2011.05.021
   Kumru H, 2010, NEUROREHAB NEURAL RE, V24, P435, DOI 10.1177/1545968309356095
   Lindenberg R, 2012, NEUROREHAB NEURAL RE, V26, P479, DOI 10.1177/1545968311427568
   Masakado Y, 2001, ELECTROMYOGR CLIN NEUROPHYSIOL, V41, P429
   Maynard F, 1997, SPINAL CORD, V35, P266, DOI 10.1038/sj.sc.3100432
   Meunier S, 1998, EXP BRAIN RES, V119, P415, DOI 10.1007/s002210050357
   Mizuno Y, 1971, J NEUROPHYSIOL, V34, P1010, DOI 10.1152/jn.1971.34.6.1010
   Nardone R, 2014, SPINAL CORD, V52, P831, DOI 10.1038/sc.2014.136
   Nielsen J, 1993, J PHYSIOL-LONDON, V471, P223, DOI 10.1113/jphysiol.1993.sp019899
   Nielsen J, 2007, ACTA PHYSIOL, V189, P171, DOI 10.1111/j.1748-1716.2006.01652.x
   Nitsche M, 2000, J PHYSIOL-LONDON, V527, P633, DOI 10.1111/j.1469-7793.2000.t01-1-00633.x
   Okuma Y, 2002, CLIN NEUROPHYSIOL, V113, P292, DOI 10.1016/S1388-2457(02)00004-4
   Perez M, 2003, J NEUROSCI, V23, P2014
   Prochazka A, 1998, J PHYSIOL-LONDON, V507, P293, DOI 10.1111/j.1469-7793.1998.293bu.x
   Raineteau O, 2001, NAT REV NEUROSCI, V2, P263, DOI 10.1038/35067570
   Roche N, 2011, J PHYSIOL-LONDON, V589, P2813, DOI 10.1113/jphysiol.2011.205161
   Rudomin P, 1999, EXP BRAIN RES, V129, P1, DOI 10.1007/s002210050933
   Suzuki K, 2012, INT J NEUROSCI, V122, P675, DOI 10.3109/00207454.2012.707715
   Thompson A, 2009, NEUROREHAB NEURAL RE, V23, P133, DOI 10.1177/1545968308321067
   Thompson A, 2006, EXP BRAIN RES, V170, P216, DOI 10.1007/s00221-005-0203-y
   Wolpaw J, 2001, ANNU REV NEUROSCI, V24, P807, DOI 10.1146/annurev.neuro.24.1.807
   Yamaguchi T, 2013, J ELECTROMYOGR KINES, V23, P190, DOI 10.1016/j.jelekin.2012.08.007
NR 42
TC 31
Z9 32
U1 2
U2 17
PU SPRINGER
PI NEW YORK
PA 233 SPRING ST, NEW YORK, NY 10013 USA
SN 0014-4819
EI 
J9 EXP BRAIN RES
PD JUN 15
PY 2016
VL 234
IS 6
BP 1469
EP 1478
DI 10.1007/s00221-016-4561-4
PG 10
WC Neurosciences
SC Neurosciences & Neurology
GA DL3RF
UT WOS:000375550200013
PM 26790423
ER

PT J
AU Wittmann, Frieder
   Held, JP
   Lambercy, Olivier
   Starkey, ML
   Curt, Armin
   Hover, Raphael
   Gassert, Roger
   Luft, AR
   Gonzenbach, RR
AF Wittmann, Frieder
   Held, Jeremia
   Lambercy, Olivier
   Starkey, Michelle
   Curt, Armin
   Hover, Raphael
   Gassert, Roger
   Luft, Andreas
   Gonzenbach, Roman
TI Self-directed arm therapy at home after stroke with a sensor-based virtual reality training system
SO JOURNAL OF NEUROENGINEERING AND REHABILITATION
LA English
DT Article
DE Rehabilitation; Stroke; Feasibility; Arm; Virtual reality therapy; Video games
ID rehabilitation; environment; impairment; patient; design; kinect; care
AB Background: The effect of rehabilitative training after stroke is dose-dependent. Out-patient rehabilitation training is often limited by transport logistics, financial resources and a lack of motivation/compliance. We studied the feasibility of an unsupervised arm therapy for self-directed rehabilitation therapy in patients' homes. Methods: An open-label, single group study involving eleven patients with hemiparesis due to stroke (27 +/- 31. 5 months post-stroke) was conducted. The patients trained with an inertial measurement unit (IMU)-based virtual reality system (ArmeoSenso) in their homes for six weeks. The self-selected dose of training with ArmeoSenso was the principal outcome measure whereas the Fugl-Meyer Assessment of the upper extremity (FMA-UE), the Wolf Motor Function Test (WMFT) and IMU-derived kinematic metrics were used to assess arm function, training intensity and trunk movement. Repeated measures one-way ANOVAs were used to assess differences in training duration and clinical scores over time. Results: All subjects were able to use the system independently in their homes and no safety issues were reported. Patients trained on 26.5 +/- 11.5 days out of 42 days for a duration of 137 +/- 120 min per week. The weekly training duration did not change over the course of six weeks (p = 0.146). The arm function of these patients improved significantly by 4.1 points (p = 0.003) in the FMA-UE. Changes in the WMFT were not significant (p = 0.552). ArmeoSenso based metrics showed an improvement in arm function, a high number of reaching movements (387 per session), and minimal compensatory movements of the trunk while training. Conclusions: Self-directed home therapy with an IMU-based home therapy system is safe and can provide a high dose of rehabilitative therapy. The assessments integrated into the system allow daily therapy monitoring, difficulty adaptation and detection of maladaptive motor patterns such as trunk movements during reaching.
C1 [Wittmann, Frieder; Lambercy, Olivier; Gassert, Roger] Swiss Fed Inst Technol, Dept Hlth Sci & Technol, Rehabil Engn Lab, Zurich, Switzerland.
   [Held, Jeremia P.; Luft, Andreas R.; Gonzenbach, Roman R.] Univ Zurich Hosp, Dept Neurol, Div Vasc Neurol & Rehabil, Zurich, Switzerland.
   [Hover, Raphael] Hocoma AG, Volketswil, Switzerland.
   [Starkey, Michelle L.; Curt, Armin] Balgrist Univ Hosp, Spinal Cord Injury Ctr, Zurich, Switzerland.
   [Luft, Andreas R.] Cereneo Ctr Neurol & Rehabil, Vitznau, Switzerland.
RP Held, JP (通讯作者)，Univ Zurich Hosp, Dept Neurol, Div Vasc Neurol & Rehabil, Zurich, Switzerland.
EM jeremia.held@uzh.ch
FU Swiss Commission for Technology and Innovation (CTI) [13612.1]; Hocoma AG; Clinical Research Priority Program (CRPP) NeuroRehab of the University of Zurich; ETH Foundation [ET-17 13-2]; P&K Puhringer Foundation
CR Alankus G, 2015, HUM-COMPUT INTERACT, V30, P232, DOI 10.1080/07370024.2014.985826
   Amirabdollahian F, 2014, ROBOTICA, V32, P1331, DOI 10.1017/S0263574714002288
   [anonymous] , 2005, INTRO ROBOTICS MECH, V0, P0
   Borghese N, 2013, GAMES HEALTH J, V2, P81, DOI 10.1089/g4h.2012.0073
   Burke J, 2009, VISUAL COMPUT, V25, P1085, DOI 10.1007/s00371-009-0387-4
   Cirstea M, 2000, BRAIN, V123, P940, DOI 10.1093/brain/123.5.940
   Da GA, 2015, GAMES HEALTH J, V4, P123, DOI 10.1089/g4h.2014.0047
   Cameirao M, 2011, RESTOR NEUROL NEUROS, V29, P287, DOI 10.3233/RNN-2011-0599
   De WL, 2005, STROKE, V36, P1977, DOI 10.1161/01.STR.0000177871.59003.e3
   Fuglmeyer A, 1975, SCAND J REHABIL MED, V7, P13
   Johansson T, 2011, J TELEMED TELECARE, V17, P1, DOI 10.1258/jtt.2010.100105
   Johnson M, 2011, BIOMED TECH, V56, P5, DOI 10.1515/BMT.2010.050
   Kim G, 2015, ARCH PHYS MED REHAB, V96, P2243, DOI 10.1016/j.apmr.2015.06.019
   Kohler F, 2010, J NEUROENG REHABIL, V7, P0, DOI 10.1186/1743-0003-7-2
   Kwakkel G, 2006, DISABIL REHABIL, V28, P823, DOI 10.1080/09638280500534861
   Lang C, 2009, ARCH PHYS MED REHAB, V90, P1692, DOI 10.1016/j.apmr.2009.04.005
   Lavalle S, 2014, IEEE INT CONF ROBOT, V0, PP187, DOI 10.1109/ICRA.2014.6906608
   Laver K, 2013, COCHRANE DB SYST REV, V0, P0, DOI DOI 10.1002/14651858.CD010255.pub2
   Lenze E, 2004, ARCH PHYS MED REHAB, V85, P1599, DOI 10.1016/j.apmr.2004.03.027
   Liebermann D, 2012, IEEE T NEUR SYS REH, V20, P778, DOI 10.1109/TNSRE.2012.2206117
   Lohse K, 2014, STROKE, V45, P2053, DOI 10.1161/STROKEAHA.114.004695
   Madgwick SOH, 2011, IEEE INT CONF REHABIL ROBOT, V2011, P5975346, DOI 10.1109/ICORR.2011.5975346
   Mandon L, 2015, NEUROREHABIL NEURAL, V0, P0
   Nijenhuis S, 2015, J NEUROENG REHABIL, V12, P0, DOI 10.1186/s12984-015-0080-y
   Page S, 2012, PHYS THER, V92, P791, DOI 10.2522/ptj.20110009
   Prosperini L, 2013, NEUROREHAB NEURAL RE, V27, P516, DOI 10.1177/1545968313478484
   Roetenberg D, 2005, IEEE T NEUR SYS REH, V13, P395, DOI 10.1109/TNSRE.2005.847353
   Roetenberg D, 2007, IEEE T NEUR SYS REH, V15, P469, DOI 10.1109/TNSRE.2007.903946
   Saposnik G, 2010, STROKE, V41, P0
   Sin H, 2013, AM J PHYS MED REHAB, V92, P871, DOI 10.1097/PHM.0b013e3182a38e40
   Sivan M, 2014, J NEUROENG REHABIL, V11, P0, DOI 10.1186/1743-0003-11-163
   Slijper A, 2014, J NEUROENG REHABIL, V11, P0, DOI 10.1186/1743-0003-11-35
   Standen P, 2015, PHYS THER, V95, P350, DOI 10.2522/ptj.20130564
   Sukal T, 2007, EXP BRAIN RES, V183, P215, DOI 10.1007/s00221-007-1029-6
   Taati B, 2012, P IEEE RAS-EMBS INT, V0, PP1607, DOI 10.1109/BioRob.2012.6290668
   Taub E, 1976, EXERC SPORT SCI REV, V4, P335
   Webster D, 2014, J NEUROENG REHABIL, V11, P0, DOI 10.1186/1743-0003-11-108
   Wittmann F, 2015, INT C REHAB ROBOT, V0, PP707, DOI 10.1109/ICORR.2015.7281284
   Wolf S, 2001, STROKE, V32, P1635, DOI 10.1161/01.STR.32.7.1635
   Wu X, 2016, NEUROREHAB NEURAL RE, V30, P583, DOI 10.1177/1545968315608448
   Zondervan D, 2015, NEUROREHAB NEURAL RE, V29, P395, DOI 10.1177/1545968314550368
   Zondervan D, 2014, NEUROREHABIL NEURAL, V0, P0
NR 42
TC 58
Z9 59
U1 4
U2 51
PU BMC
PI LONDON
PA CAMPUS, 4 CRINAN ST, LONDON N1 9XW, ENGLAND
SN 1743-0003
EI 
J9 J NEUROENG REHABIL
PD AUG 11
PY 2016
VL 13
IS 
BP 
EP 
DI 10.1186/s12984-016-0182-1
PG 10
WC Engineering, Biomedical; Neurosciences; Rehabilitation
SC Engineering; Neurosciences & Neurology; Rehabilitation
GA DT2UV
UT WOS:000381338200001
PM 27515583
ER

PT J
AU Song, Weiguo
   Amer, Alzahraa
   Ryan, Daniel
   Martin, JH
AF Song, Weiguo
   Amer, Alzahraa
   Ryan, Daniel
   Martin, John
TI Combined motor cortex and spinal cord neuromodulation promotes corticospinal system functional and structural plasticity and motor function after injury
SO EXPERIMENTAL NEUROLOGY
LA English
DT Article
DE Corticospinal tract; Axon sprouting; Motor cortex; Pyramidal tract lesion; Theta burst stimulation; Activity-dependent plasticity; Brain stimulation
ID transcranial magnetic stimulation; theta-burst-stimulation; electrical-stimulation; axon outgrowth; brain-stem; recovery; stroke; mice; coordination; connection
AB An important strategy for promoting voluntary movements after motor system injury is to harness activity dependent corticospinal tract (CST) plasticity. We combine forelimb motor cortex (M1) activation with co-activation of its cervical spinal targets in rats to promote CST sprouting and skilled limb movement after pyramidal tract lesion (PTX). We used a two-step experimental design in which we first established the optimal combined stimulation protocol in intact rats and then used the optimal protocol in injured animals to promote CST repair and motor recovery. M1 was activated epidurally using an electrical analog of intermittent theta burst stimulation (iTBS). The cervical spinal cord was co-activated by trans-spinal direct current stimulation (tsDCS) that was targeted to the cervical enlargement, simulated from finite element method. In intact rats, forelimb motor evoked potentials (MEPs) were strongly facilitated during iTBS and for 10 min after cessation of stimulation. Cathodal, not anodal, tsDCS alone facilitated MEPs and also produced a facilitatory aftereffect that peaked at 10 min. Combined iTBS and cathodal tsDCS (c-tsDCS) produced further MEP enhancement during stimulation, but without further aftereffect enhancement. Correlations between forelimb M1 local field potentials and forelimb electromyogram (EMG) during locomotion increased after electrical iTBS alone and further increased with combined stimulation (iTBS + c-tsDCS). This optimized combined stimulation was then used to promote function after PTX because it enhanced functional connections between M1 and spinal circuits and greater M1 engagement in muscle contraction than either stimulation alone. Daily application of combined M1 iTBS on the intact side and c-tsDCS after PTX (10 days, 27 min/day) significantly restored skilled movements during horizontal ladder walking. Stimulation produced a 5.4-fold increase in spared ipsilateral CST terminations. Combined neuromodulation achieves optimal motor recovery and substantial CST outgrowth with only 27 min of daily stimulation compared with 6 h, as in our prior study, making it a potential therapy for humans with spinal cord injury. (C) 2015 Elsevier Inc. All rights reserved.
C1 [Song, Weiguo; Amer, Alzahraa; Ryan, Daniel; Martin, John H.] CUNY City Coll, Dept Physiol Pharmacol & Neurosci, 160 Convent Ave, New York, NY 10031 USA.
RP Martin, JH (通讯作者)，CUNY City Coll, Dept Physiol Pharmacol & Neurosci, 160 Convent Ave, New York, NY 10031 USA.
EM jmartin@ccny.cuny.edu
FU NIH [2R01NS064004]; Craig H. Neilsen Foundation [261214]; New York State Spinal Cord Injury Board [C030172, C030091]; NATIONAL INSTITUTE OF NEUROLOGICAL DISORDERS AND STROKE [R01NS064004] Funding Source: NIH RePORTER
CR Adkins D, 2006, EXP NEUROL, V200, P356, DOI 10.1016/j.expneurol.2006.02.131
   Aguilar J, 2011, J PHYSIOL-LONDON, V589, P4981, DOI 10.1113/jphysiol.2011.214189
   Ahmed Z, 2012, J APPL PHYSL, V0, P0
   Ahmed Z, 2013, J NEUROSCI, V33, P4935, DOI 10.1523/JNEUROSCI.4930-12.2013
   Ahmed Z, 2011, J APPL PHYSIOL, V110, P1414, DOI 10.1152/japplphysiol.01390.2010
   Ajemian R, 2008, NEURON, V58, P414, DOI 10.1016/j.neuron.2008.02.033
   Ardolino G, 2005, J PHYSIOL-LONDON, V568, P653, DOI 10.1113/jphysiol.2005.088310
   Asante C, 2013, PLOS ONE, V8, P0, DOI 10.1371/journal.pone.0074454
   Asanuma H, 1967, J NEUROPHYSIOL, V30, P35, DOI 10.1152/jn.1967.30.1.35
   Beloozerova I, 1993, J PHYSIOL-LONDON, V461, P1
   Benali A, 2011, J NEUROSCI, V31, P1193, DOI 10.1523/JNEUROSCI.1379-10.2011
   Bolzoni F, 2015, J PHYSIOL-LONDON, V593, P947, DOI 10.1113/jphysiol.2014.285940
   Brus-ramer M, 2007, J NEUROSCI, V27, P13793, DOI 10.1523/JNEUROSCI.3489-07.2007
   Brus-ramer M, 2009, J NEUROSCI, V29, P6196, DOI 10.1523/JNEUROSCI.5852-08.2009
   Buzsaki G, 2012, NAT REV NEUROSCI, V13, P407, DOI 10.1038/nrn3241
   Carmel J, 2014, J NEUROSCI, V34, P462, DOI 10.1523/JNEUROSCI.3315-13.2014
   Carmel J, 2013, EUR J NEUROSCI, V37, P1090, DOI 10.1111/ejn.12119
   Carmel J, 2010, J NEUROSCI, V30, P10918, DOI 10.1523/JNEUROSCI.1435-10.2010
   Conforto A, 2012, J NEUROL, V259, P1399, DOI 10.1007/s00415-011-6364-7
   Delvendahl I, 2012, BRAIN STIMUL, V5, P586, DOI 10.1016/j.brs.2011.11.005
   Di LV, 2013, BRAIN STIMUL, V6, P641, DOI 10.1016/j.brs.2012.09.006
   Drew T, 1993, J NEUROPHYSIOL, V70, P179, DOI 10.1152/jn.1993.70.1.179
   Drew T, 2008, BRAIN RES REV, V57, P199, DOI 10.1016/j.brainresrev.2007.07.017
   Edwards D, 2013, SPINAL CORD, V51, P765, DOI 10.1038/sc.2013.74
   Flint R, 2013, J NEURAL ENG, V10, P0, DOI 10.1088/1741-2560/10/5/056005
   Flint R, 2012, J NEUROPHYSIOL, V108, P18, DOI 10.1152/jn.00832.2011
   Georgopoulos A, 1982, J NEUROSCI, V2, P1527
   Hamada M, 2013, CEREB CORTEX, V23, P1593, DOI 10.1093/cercor/bhs147
   Heckman C, 2005, MUSCLE NERVE, V31, P135, DOI 10.1002/mus.20261
   Hsu Y, 2013, BRAIN STIMUL, V6, P166, DOI 10.1016/j.brs.2012.04.007
   Huang Y, 2007, CLIN NEUROPHYSIOL, V118, P1028, DOI 10.1016/j.clinph.2007.01.021
   Huang Y, 2005, NEURON, V45, P201, DOI 10.1016/j.neuron.2004.12.033
   Hwang E, 2013, J NEURAL ENG, V10, P0, DOI 10.1088/1741-2560/10/4/046005
   Kleim J, 2003, NEUROL RES, V25, P789, DOI 10.1179/016164103771953862
   Larson J, 1986, BRAIN RES, V368, P347, DOI 10.1016/0006-8993(86)90579-2
   Maier I, 2008, J NEUROSCI, V28, P9386, DOI 10.1523/JNEUROSCI.1697-08.2008
   Metz G, 2002, J NEUROSCI METH, V115, P169, DOI 10.1016/S0165-0270(02)00012-2
   Mouton P, 2002, BRAIN RES, V956, P30, DOI 10.1016/S0006-8993(02)03475-3
   Nielsen J, 2007, EUR J NEUROSCI, V25, P805, DOI 10.1111/j.1460-9568.2007.05326.x
   Nishimura Y, 2013, NEURON, V80, P1301, DOI 10.1016/j.neuron.2013.08.028
   Nouri S, 2011, NEUROLOGY, V77, P1076, DOI 10.1212/WNL.0b013e31822e1482
   Oweiss K, 2010, STATISTICAL SIGNAL PROCESSING FOR NEUROSCIENCE AND NEUROTECHNOLOGY, V0, P1
   Perez M, 2009, TOP STROKE REHABIL, V16, P254, DOI 10.1310/tsr1604-254
   Rothkegel H, 2010, CLIN NEUROPHYSIOL, V121, P426, DOI 10.1016/j.clinph.2009.11.016
   Rothkegel H, 2009, NEUROREHAB NEURAL RE, V23, P373, DOI 10.1177/1545968308322842
   Sala F, 2004, ADV TECH STAND NEUR, V29, P133
   Song W, 2015, J NEUROPHYSIOL, V113, P2801, DOI 10.1152/jn.00784.2014
   Song W, 2009, IEEE T BIO-MED ENG, V56, P2712, DOI 10.1109/TBME.2009.2026284
   Stagg C, 2009, J NEUROPHYSIOL, V101, P2872, DOI 10.1152/jn.91060.2008
   Suppa A, 2008, J PHYSIOL-LONDON, V586, P4489, DOI 10.1113/jphysiol.2008.156596
   Turrigiano G, 2004, NAT REV NEUROSCI, V5, P97, DOI 10.1038/nrn1327
   Wang H, 2011, J NEUROSCI, V31, P11044, DOI 10.1523/JNEUROSCI.2125-11.2011
   Zelenin P, 2011, J NEUROSCI, V31, P4636, DOI 10.1523/JNEUROSCI.6511-10.2011
NR 53
TC 37
Z9 37
U1 1
U2 22
PU ACADEMIC PRESS INC ELSEVIER SCIENCE
PI SAN DIEGO
PA 525 B ST, STE 1900, SAN DIEGO, CA 92101-4495 USA
SN 0014-4886
EI 
J9 EXP NEUROL
PD MAR 15
PY 2016
VL 277
IS 
BP 46
EP 57
DI 10.1016/j.expneurol.2015.12.008
PG 12
WC Neurosciences
SC Neurosciences & Neurology
GA DF2ST
UT WOS:000371194800006
PM 26708732
ER

PT J
AU Rocha, Sergio
   Silva, Evelyn
   Foerster, Aguida
   Wiesiolek, Carine
   Chagas, AP
   Machado, Giselle
   Baltar, Adriana
   Monte-silva, Katia
AF Rocha, Sergio
   Silva, Evelyn
   Foerster, Aguida
   Wiesiolek, Carine
   Chagas, Anna
   Machado, Giselle
   Baltar, Adriana
   Monte-silva, Katia
TI The impact of transcranial direct current stimulation (tDCS) combined with modified constraint-induced movement therapy (mCIMT) on upper limb function in chronic stroke: a double-blind randomized controlled trial
SO DISABILITY AND REHABILITATION
LA English
DT Article
DE Constraint-induced movement therapy; interhemispheric competition; stroke; transcranial direct current stimulation; upper limb
ID motor recovery; brain; excitability; reliability; modulation; cortex; rehabilitation; reorganization; metaanalysis; hemisphere
AB Purpose: This pilot double-blind sham-controlled randomized trial aimed to determine if the addition of anodal tDCS on the affected hemisphere or cathodal tDCS on unaffected hemisphere to modified constraint-induced movement therapy (mCIMT) would be superior to constraints therapy alone in improving upper limb function in chronic stroke patients. Methods: Twenty-one patients with chronic stroke were randomly assigned to receive 12 sessions of either (i) anodal, (ii) cathodal or (iii) sham tDCS combined with mCIMT. Fugl-Meyer assessment (FMA), motor activity log scale (MAL), and handgrip strength were analyzed before, immediately, and 1 month (follow-up) after the treatment. Minimal clinically important difference (mCID) was defined as an increase of 5.25 in the upper limb FMA. Results: An increase in the FMA scores between the baseline and post-intervention and follow-up for active tDCS group was observed, whereas no difference was observed in the sham group. At post-intervention and follow-up, when compared with the sham group, only the anodal tDCS group achieved an improvement in the FMA scores. ANOVA showed that all groups demonstrated similar improvement over time for MAL and handgrip strength. In the active tDCS groups, 7/7 (anodal tDCS) 5/7 (cathodal tDCS) of patients experienced mCID against 3/7 in the sham group. Conclusion: The results support the merit of association of mCIMT with brain stimulation to augment clinical gains in rehabilitation after stroke. However, the anodal tDCS seems to have greater impact than the cathodal tDCS in increasing the mCIMT effects on motor function of chronic stroke patients.Implications for RehabilitationThe association of mCIMT with brain stimulation improves clinical gains in rehabilitation after stroke.The improvement in motor recovery (assessed by Fugl-Meyer scale) was only observed after anodal tDCS.The modulation of damaged hemisphere demonstrated greater improvements than the modulation of unaffected hemispheres.
C1 [Rocha, Sergio; Silva, Evelyn; Foerster, Aguida; Wiesiolek, Carine; Chagas, Anna Paula; Machado, Giselle; Baltar, Adriana; Monte-Silva, Katia] Univ Fed Pernambuco, Dept Phys Therapy, Appl Neurosci Lab, BR-50670900 Recife, PE, Brazil.
RP Monte-Silva, K (通讯作者)，Univ Fed Pernambuco, Dept Phys Therapy, Appl Neurosci Lab, Av Prof Moraes Rego S-N, BR-50670900 Recife, PE, Brazil.
EM monte.silvakk@gmail.com
FU Conselho Nacional de Desenvolvimento Cientifico e Tecnologico (CNPq) [484488/2013-9]; Fudancao de Amparo a Ciencia e Tecnologia do Estado de Pernambuco (FACEPE); CNPq
CR Blackwelder W, 1992, J ACQ IMMUN DEF SYND, V5, P102
   Blanton S, 1999, PHYS THER, V79, P847, DOI 10.1093/ptj/79.9.847
   Bohannon R, 1987, PHYS THER, V67, P206, DOI 10.1093/ptj/67.2.206
   Bolognini N, 2011, NEUROREHAB NEURAL RE, V25, P819, DOI 10.1177/1545968311411056
   Bolognini N, 2009, J NEUROENG REHABIL, V6, P0, DOI 10.1186/1743-0003-6-8
   Bradnam L, 2012, CEREB CORTEX, V22, P2662, DOI 10.1093/cercor/bhr344
   Bradnam L, 2010, J NEUROPHYSIOL, V103, P2382, DOI 10.1152/jn.01046.2009
   Brunner I, 2011, TOP STROKE REHABIL, V18, P248, DOI 10.1310/tsr1803-248
   Butler A, 2013, J HAND THER, V26, P162, DOI 10.1016/j.jht.2012.07.002
   Cacho E, 2004, REV NEUROCIENCIAS, V12, P94, DOI 10.34024/rnc.2004.v12.8877
   Di PG, 2014, NAT REV NEUROL, V10, P597, DOI 10.1038/nrneurol.2014.162
   Foerster A, 2013, EUR J NEUROSCI, V37, P786, DOI 10.1111/ejn.12079
   Fregni F, 2005, NEUROREPORT, V16, P1551, DOI 10.1097/01.wnr.0000177010.44602.5e
   Gandiga P, 2006, CLIN NEUROPHYSIOL, V117, P845, DOI 10.1016/j.clinph.2005.12.003
   Gauthier L, 2008, STROKE, V39, P1520, DOI 10.1161/STROKEAHA.107.502229
   Gladstone D, 2002, NEUROREHAB NEURAL RE, V16, P232, DOI 10.1177/154596802401105171
   Hjermstad M, 2011, J PAIN SYMPTOM MANAG, V41, P1073, DOI 10.1016/j.jpainsymman.2010.08.016
   Jaeschke R, 1989, CONTROL CLIN TRIALS, V10, P407, DOI 10.1016/0197-2456(89)90005-6
   Johansen-berg H, 2002, P NATL ACAD SCI USA, V99, P14518, DOI 10.1073/pnas.222536799
   Kaminski E, 2013, NEUROSCI LETT, V552, P76, DOI 10.1016/j.neulet.2013.07.034
   Kandel M, 2012, ANNALS OF PHYSICAL AND REHABILITATION MEDICINE, V55, P657, DOI 10.1016/j.rehab.2012.09.001
   Khedr E, 2013, NEUROREHAB NEURAL RE, V27, P592, DOI 10.1177/1545968313484808
   Lemmens R, 2012, BMC NEUROL, V12, P0, DOI 10.1186/1471-2377-12-21
   Lindenberg R, 2010, NEUROLOGY, V75, P2176, DOI 10.1212/WNL.0b013e318202013a
   Lotze M, 2006, J NEUROSCI, V26, P6096, DOI 10.1523/JNEUROSCI.4564-05.2006
   Mahmoudi H, 2011, DISABIL REHABIL, V33, P1383, DOI 10.3109/09638288.2010.532283
   Maki T, 2006, BRAZ. J. PHYS. THER., V10, P177, DOI 10.1590/S1413-35552006000200007
   Malcolm M, 2007, AM J PHYS MED REHAB, V86, P707, DOI 10.1097/PHM.0b013e31813e0de0
   Mark V, 2004, RESTOR NEUROL NEUROS, V22, P317
   Murase N, 2004, ANN NEUROL, V55, P400, DOI 10.1002/ana.10848
   Nair D, 2011, RESTOR NEUROL NEUROS, V29, P411, DOI 10.3233/RNN-2011-0612
   Nair D, 2007, NEUROIMAGE, V34, P253, DOI 10.1016/j.neuroimage.2006.09.010
   Nitsche M, 2003, SUPPL CLIN NEUROPHYS, V56, P255
   Nitsche M, 2001, NEUROLOGY, V57, P1899, DOI 10.1212/WNL.57.10.1899
   Nitsche M, 2000, J PHYSIOL-LONDON, V527, P633, DOI 10.1111/j.1469-7793.2000.t01-1-00633.x
   Nitsche M, 2003, CLIN NEUROPHYSIOL, V114, P600, DOI 10.1016/S1388-2457(02)00412-1
   Page S, 2002, NEUROREHAB NEURAL RE, V16, P290, DOI 10.1177/154596802401105225
   Page S, 2002, CLIN REHABIL, V16, P55, DOI 10.1191/0269215502cr473oa
   Page S, 2001, J REHABIL RES DEV, V38, P583
   Page S, 2004, ARCH PHYS MED REHAB, V85, P14, DOI 10.1016/S0003-9993(03)00481-7
   Page S, 2008, PHYS THER, V88, P333, DOI 10.2522/ptj.20060029
   Page S, 2012, PHYS THER, V92, P791, DOI 10.2522/ptj.20110009
   Pereira N, 2012, ARQ NEURO-PSIQUIAT, V70, P196, DOI 10.1590/S0004-282X2012000300008
   Peurala S, 2012, CLIN REHABIL, V26, P209, DOI 10.1177/0269215511420306
   Reis MM, 2011, FISIOTER. PESQUI., V18, P176
   Singh P, 2013, ANN INDIAN ACAD NEUR, V16, P180, DOI 10.4103/0972-2327.112461
   Sirtori V, 2009, COCHRANE DB SYST REV, V0, P0, DOI DOI 10.1002/14651858.CD004433.pub2
   Sivan M, 2011, J REHABIL MED, V43, P181, DOI 10.2340/16501977-0674
   Stagg C, 2012, BRAIN, V135, P276, DOI 10.1093/brain/awr313
   Stinear C, 2008, BRAIN, V131, P1381, DOI 10.1093/brain/awn051
   Sunderland A, 2005, NEUROPSYCHOL REHABIL, V15, P81, DOI 10.1080/09602010443000047
   Swayne O, 2008, CEREB CORTEX, V18, P1909, DOI 10.1093/cercor/bhm218
   Szaflarski J, 2006, ARCH PHYS MED REHAB, V87, P1052, DOI 10.1016/j.apmr.2006.04.018
   Taub E, 1993, ARCH PHYS MED REHAB, V74, P347
   Uswatte G, 2005, STROKE, V36, P2493, DOI 10.1161/01.STR.0000185928.90848.2e
   Van MJ, 2007, J REHABIL MED, V39, P598, DOI 10.2340/16501977-0095
   Viana R, 2014, NEUROREHABILITATION, V34, P437, DOI 10.3233/NRE-141065
   Wiethoff S, 2014, BRAIN STIMUL, V7, P468, DOI 10.1016/j.brs.2014.02.003
   Williams J, 2010, PHYS THER, V90, P398, DOI 10.2522/ptj.20090075
NR 59
TC 55
Z9 59
U1 3
U2 56
PU TAYLOR & FRANCIS LTD
PI ABINGDON
PA 2-4 PARK SQUARE, MILTON PARK, ABINGDON OR14 4RN, OXON, ENGLAND
SN 0963-8288
EI 
J9 DISABIL REHABIL
PD MAR 26
PY 2016
VL 38
IS 7
BP 653
EP 660
DI 10.3109/09638288.2015.1055382
PG 8
WC Rehabilitation
SC Rehabilitation
GA DA6HC
UT WOS:000367902500006
PM 26061222
ER

PT J
AU Takamatsu, Yasuyuki
   Tamakoshi, Keigo
   Waseda, Yuya
   Ishida, Kazuto
AF Takamatsu, Yasuyuki
   Tamakoshi, Keigo
   Waseda, Yuya
   Ishida, Kazuto
TI Running exercise enhances motor functional recovery with inhibition of dendritic regression in the motor cortex after collagenase-induced intracerebral hemorrhage in rats
SO BEHAVIOURAL BRAIN RESEARCH
LA English
DT Article
DE Intracerebral hemorrhage; Running exercise; Motor functional recovery; Dendrite; Tropomyosin-related kinase B
ID induced movement therapy; cerebral-artery occlusion; brain-injury; adult-rat; stroke; plasticity; forelimb; rehabilitation; model; bdnf
AB Rehabilitative approaches benefit motor functional recovery after stroke and relate to neuronal plasticity. We investigated the effects of a treadmill running exercise on the motor functional recovery and neuronal plasticity after collagenase-induced striatal intracerebral hemorrhage (ICH) in rats. Male Wistar rats were injected with type IV collagenase into the left striatum to induce ICH. Sham-operated animals were injected with saline instead of collagenase. The animals were randomly assigned to the sham control (SC), the sham exercise (SE), the ICH control (IC), or the ICH exercise (IE) group. The exercise groups were forced to run on a treadmill at a speed of 9 m/min for 30 min/day between days 4 and 14 after surgery. Behavioral tests were performed using a motor deficit score, a beam-walking test and a cylinder test. At fifteen days after surgery, the animals were sacrificed, and their brains were removed. The motor function of the IE group significantly improved compared with the motor function of the IC group. No significant differences in cortical thickness were found between the groups. The IC group had fewer branches and shorter dendrite lengths compared with the sham groups. However, dendritic branches and lengths were not significantly different between the IE and the other groups. Tropomyosin-related kinase B (TrkB) expression levels increased in the IE compared with IC group, but no significant differences in other protein (brain-derived neurotrophic factor, BDNF; Nogo-A; Rho-A/Rho-associated protein kinase 2, ROCK2) expression levels were found between the groups. These results suggest that improved motor function after a treadmill running exercise after ICH may be related to the prevention of dendritic regression due to TrkB upregulation. (C) 2015 Published by Elsevier B.V.
C1 [Takamatsu, Yasuyuki; Tamakoshi, Keigo; Waseda, Yuya; Ishida, Kazuto] Nagoya Univ, Grad Sch Med, Program Phys & Occupat Therapy, Dept Phys Therapy, Nagoya, Aichi 4648601, Japan.
   [Takamatsu, Yasuyuki] Natl Hosp Org, Higashi Nagoya Natl Hosp, Dept Rehabil, Nagoya, Aichi, Japan.
   [Tamakoshi, Keigo] Niigata Univ Hlth & Welf, Dept Phys Therapy, Niigata, Japan.
RP Ishida, K (通讯作者)，Higashi Ku,1-1-20 Daikominami, Nagoya, Aichi 4618673, Japan.
EM ishida@met.nagoya-u.ac.jp
CR Altumbabic M, 1998, STROKE, V29, P1917, DOI 10.1161/01.STR.29.9.1917
   Auriat A, 2010, BEHAV BRAIN RES, V214, P42, DOI 10.1016/j.bbr.2010.04.025
   Biernaskie J, 2001, J NEUROSCI, V21, P5272, DOI 10.1523/JNEUROSCI.21-14-05272.2001
   Brown C, 2008, STROKE, V39, P1286, DOI 10.1161/STROKEAHA.107.498238
   Chaudhry N, 2007, J CEREBR BLOOD F MET, V27, P1096, DOI 10.1038/sj.jcbfm.9600407
   Chen H, 2009, J PINEAL RES, V47, P260, DOI 10.1111/j.1600-079X.2009.00709.x
   Chen J, 2012, NEUROSCI LETT, V529, P28, DOI 10.1016/j.neulet.2012.09.021
   Chung J, 2013, PLOS ONE, V8, P0, DOI 10.1371/journal.pone.0052461
   Cramer S, 2008, ANN NEUROL, V63, P272, DOI 10.1002/ana.21393
   Delbigio M, 1996, STROKE, V27, P2312, DOI 10.1161/01.STR.27.12.2312
   Dering M, 1998, BRAIN RES, V780, P245, DOI 10.1016/S0006-8993(97)01199-2
   Gibb R, 1998, J NEUROSCI METH, V79, P1, DOI 10.1016/S0165-0270(97)00163-5
   Goldstein L, 1990, J NEUROSCI METH, V31, P101, DOI 10.1016/0165-0270(90)90154-8
   Grill J, 2002, BRAIN RES, V937, P8, DOI 10.1016/S0006-8993(02)02457-5
   Horch H, 1999, NEURON, V23, P353
   Ishida A, 2015, BEHAV BRAIN RES, V284, P158, DOI 10.1016/j.bbr.2015.02.022
   Ishida A, 2011, BEHAV BRAIN RES, V225, P126, DOI 10.1016/j.bbr.2011.06.036
   Johansson B, 2000, STROKE, V31, P223, DOI 10.1161/01.STR.31.1.223
   Jones T, 2003, ILAR J, V44, P144, DOI 10.1093/ilar.44.2.144
   Kim M, 2012, BRAIN INJURY, V26, P1127, DOI 10.3109/02699052.2012.666372
   Kwakkel G, 2015, LANCET NEUROL, V14, P224, DOI 10.1016/S1474-4422(14)70160-7
   Lan X, 2014, NEUROL SCI, V35, P761, DOI 10.1007/s10072-013-1599-y
   Larimore J, 2009, NEUROBIOL DIS, V34, P199, DOI 10.1016/j.nbd.2008.12.011
   Lindau N, 2014, BRAIN, V137, P739, DOI 10.1093/brain/awt336
   Moolman D, 2004, J NEUROCYTOL, V33, P377, DOI 10.1023/B:NEUR.0000044197.83514.64
   Morgenstern L, 2010, STROKE, V41, P2108, DOI 10.1161/STR.0b013e3181ec611b
   Murphy T, 2009, NAT REV NEUROSCI, V10, P861, DOI 10.1038/nrn2735
   Papadopoulos C, 2006, CEREB CORTEX, V16, P529, DOI 10.1093/cercor/bhi132
   Pernet V, 2012, CELL TISSUE RES, V349, P97, DOI 10.1007/s00441-012-1432-6
   Ploughman M, 2009, STROKE, V40, P1490, DOI 10.1161/STROKEAHA.108.531806
   Rosenberg G, 1990, STROKE, V21, P801, DOI 10.1161/01.STR.21.5.801
   Schallert T, 2000, NEUROPHARMACOLOGY, V39, P777, DOI 10.1016/S0028-3908(00)00005-8
   Sholl D, 1956, PROG NEUROBIOL, V2, P324
   Soblosky J, 1996, BEHAV BRAIN RES, V79, P79, DOI 10.1016/0166-4328(95)00264-2
   Takamatsu Y, 2010, BRAIN RES, V1355, P165, DOI 10.1016/j.brainres.2010.07.070
   Tamakoshi K, 2014, BEHAV BRAIN RES, V260, P34, DOI 10.1016/j.bbr.2013.11.034
   Zhang Q, 2013, PLOS ONE, V8, P0, DOI 10.1371/journal.pone.0080139
   Zhao S, 2013, STROKE, V44, P1698, DOI 10.1161/STROKEAHA.111.000361
NR 38
TC 21
Z9 23
U1 0
U2 22
PU ELSEVIER SCIENCE BV
PI AMSTERDAM
PA PO BOX 211, 1000 AE AMSTERDAM, NETHERLANDS
SN 0166-4328
EI 
J9 BEHAV BRAIN RES
PD MAR 1
PY 2016
VL 300
IS 
BP 56
EP 64
DI 10.1016/j.bbr.2015.12.003
PG 9
WC Behavioral Sciences; Neurosciences
SC Behavioral Sciences; Neurosciences & Neurology
GA DC9OC
UT WOS:000369549900007
PM 26675889
ER

PT J
AU Colomer, Carolina
   Noe, Enrique
   Llorens, Roberto
AF Colomer, Carolina
   Noe, Enrique
   Llorens, Roberto
TI Mirror therapy in chronic stroke survivors with severely impaired upper limb function: a randomized controlled trial
SO EUROPEAN JOURNAL OF PHYSICAL AND REHABILITATION MEDICINE
LA English
DT Article
DE Stroke; Upper Extremity; Paresis; Brain injury, chronic
ID upper-extremity function; fugl-meyer assessment; motor recovery; performance; dexterity; paresis; vision
AB BACKGROUND: Mirror therapy (MT) has been proposed to improve the motor function of chronic individuals with stroke with mild to moderate impairment. With regards to severe upper limb paresis, MT has shown to provide limited motor improvement in the acute or sub-acute phase. However, no previous research has described the effects of MT in chronic individuals with stroke with severely impaired upper limb function. AIM: The aim of this study was to determine the effectiveness of MT on chronic stroke survivors with severe upper-limb impairment in comparison with passive mobilization. DESIGN: A randomized controlled trial. SETTING: Rehabilitative outpatient unit. POPULATION: A total of 31 chronic subjects poststroke with severely impaired upper limb function were randomly assigned to either an experimental group (N.=15), or a control group (N.=16). METHODS: Twenty-four intervention sessions were performed for both groups. Each session included 45-minute period of MT (experimental group) or passive mobilization (control group), administered three days a week. Participants were assessed before and after the intervention with the Wolf Motor Function Test, the Fugl-Meyer Assessment, and the Nottingham Sensory Assessment. RESULTS: Improvement in motor function was observed in both groups on the time (P=0.002) and ability (P=0.001) subscales of the Wolf Motor Function Test. No differences were detected in kinesthesis or stereognosis. However, the experimental group showed a significant improvement in tactile sensation that was mainly observed as an increased sensitivity to light touches. CONCLUSIONS: In comparison with passive mobilization, MT in chronic stroke survivors with severely impaired upper-limb function may provide a limited but positive effect on light touch sensitivity while providing similar motor improvement. CLINICAL REHABILITATION IMPACT: MT is a therapeutic approach that can be used in the rehabilitation of severely impaired upper limb in chronic stroke survivors, specifically to address light touch sensitivity deficits.
C1 [Colomer, Carolina; Noe, Enrique; Llorens, Roberto] Fdn Hosp NISA, Hosp NISA, Serv Neurorrehabil & Dano Cerebral, Valencia, Spain.
   [Llorens, Roberto] Univ Politecn Valencia, Inst Interuniv Invest Bioingn & Tecnol Orientada, Valencia, Spain.
RP Colomer, C (通讯作者)，Hosp Nisa Valencia Mar, Rio Tajo 1, Valencia 46011, Spain.
EM carol@neurorhb.com
FU Ministerio de Economia y Competitividad of Spain (Project NeuroVR) [TIN2013-44741-R]; Universitet Politecnica de Valencia [PAID-10-14]; Ministerio de Economia y Competitividad of Spain (Project REACT) [TIN2014-61975-EXP]
CR [anonymous] , 1998, PHYSIOTHERAPY, V0, P0
   Barker R, 2007, DISABIL REHABIL, V29, P981, DOI 10.1080/09638280500243570
   Bayona NA, 2005, TOP STROKE REHABIL, V12, P58
   Coupar F, 2012, CLIN REHABIL, V26, P291, DOI 10.1177/0269215511420305
   Deconinck F, 2015, NEUROREHAB NEURAL RE, V29, P349, DOI 10.1177/1545968314546134
   Dohle C, 2009, NEUROREHAB NEURAL RE, V23, P209, DOI 10.1177/1545968308324786
   Folstein M, 1975, J PSYCHIAT RES, V12, P189, DOI 10.1016/0022-3956(75)90026-6
   Fregni F, 2006, COGN BEHAV NEUROL, V19, P21, DOI 10.1097/00146965-200603000-00003
   Invernizzi M, 2013, EUR J PHYS REHAB MED, V49, P311
   Johansen-berg H, 2000, NEUROREPORT, V11, P1237, DOI 10.1097/00001756-200004270-00019
   Kong K, 2011, NEUROREHABILITATION, V28, P105, DOI 10.3233/NRE-2011-0639
   Kwakkel G, 2003, STROKE, V34, P2181, DOI 10.1161/01.STR.0000087172.16305.CD
   Lang C, 2008, ARCH PHYS MED REHAB, V89, P1693, DOI 10.1016/j.apmr.2008.02.022
   Lee Y, 2015, ARCH PHYS MED REHAB, V96, P2137, DOI 10.1016/j.apmr.2015.07.019
   Lindberg P, 2007, NEUROREHAB NEURAL RE, V21, P315, DOI 10.1177/1545968306296965
   Lum P, 2009, TOP STROKE REHABIL, V16, P237, DOI 10.1310/tsr1604-237
   Mercier C, 2004, CLIN REHABIL, V18, P215, DOI 10.1191/0269215504cr724oa
   Michielsen M, 2011, J NEUROL NEUROSUR PS, V82, P393, DOI 10.1136/jnnp.2009.194134
   Michielsen M, 2011, NEUROREHAB NEURAL RE, V25, P223, DOI 10.1177/1545968310385127
   Pandian J, 2014, NEUROLOGY, V83, P1012, DOI 10.1212/WNL.0000000000000773
   Park J, 2015, J PHYS THER SCI, V27, P1681, DOI 10.1589/jpts.27.1681
   Park Y, 2015, J PHYS THER SCI, V27, P1499, DOI 10.1589/jpts.27.1499
   Patel A, 2000, ARCH PHYS MED REHAB, V81, P1357, DOI 10.1053/apmr.2000.9397
   Romero M, 2012, NEUROLOGIA, V27, P216, DOI 10.1016/j.nrl.2011.06.006
   Rossiter H, 2015, NEUROREHAB NEURAL RE, V29, P444, DOI 10.1177/1545968314554622
   Samuelkamaleshkumar S, 2014, ARCH PHYS MED REHAB, V95, P2000, DOI 10.1016/j.apmr.2014.06.020
   Sanford J, 1993, PHYS THER, V73, P447, DOI 10.1093/ptj/73.7.447
   Serino A, 2007, NEUROPSYCHOLOGIA, V45, P1101, DOI 10.1016/j.neuropsychologia.2006.09.013
   Shah S, 1984, AUST OCCUP THER J, V31, P144, DOI 10.1111/j.1440-1630.1984.tb01473.x
   Taub E, 2006, EURA MEDICOPHYS, V42, P241
   Thieme H, 2013, CLIN REHABIL, V27, P314, DOI 10.1177/0269215512455651
   Touzalin-chretien P, 2010, CEREB CORTEX, V20, P2007, DOI 10.1093/cercor/bhp271
   Wu C, 2013, ARCH PHYS MED REHAB, V94, P1023, DOI 10.1016/j.apmr.2013.02.007
NR 33
TC 31
Z9 34
U1 1
U2 47
PU EDIZIONI MINERVA MEDICA
PI TURIN
PA CORSO BRAMANTE 83-85 INT JOURNALS DEPT., 10126 TURIN, ITALY
SN 1973-9087
EI 
J9 EUR J PHYS REHAB MED
PD JUN 15
PY 2016
VL 52
IS 3
BP 271
EP 278
DI 
PG 8
WC Rehabilitation
SC Rehabilitation
GA DY2UD
UT WOS:000384946700002
PM 26923644
ER

PT J
AU Julkunen, Petro
   Kononen, Mervi
   Maatta, Sara
   Tarkka, IM
   Hiekkala, SH
   Saisanen, Laura
   Vanninen, Ritva
   Karhu, Jari
   Jakala, Pekka
AF Julkunen, Petro
   Kononen, Mervi
   Maatta, Sara
   Tarkka, Ina
   Hiekkala, Sinikka
   Saisanen, Laura
   Vanninen, Ritva
   Karhu, Jari
   Jakala, Pekka
TI Longitudinal study on modulated corticospinal excitability throughout recovery in supratentorial stroke
SO NEUROSCIENCE LETTERS
LA English
DT Article
DE Corticospinal excitability; Motor evoked potential; Transcranial magnetic stimulation; Motor threshold; Stroke
ID transcranial magnetic stimulation; motor evoked-potential; brain-stimulation; follow-up; cortical excitability; ischemic-stroke; cortex; reorganization; disinhibition; plasticity
AB Corticospinal excitability (CSE) is modulated by stroke-induced lesions affecting the brain. This modulation is known to be dependent on the timing of the evaluation, and strongest abnormalities are often found in the acute stage. Our study aimed to characterize changes in CSE asymmetry between the affected and the unaffected hemisphere (AH and UH) during the first month after stroke onset and at 6 month follow-up. Neuronavigated transcranial magnetic stimulation (nTMS) was used to assess the CSE of the abductor pollicis brevis (APB) muscle of the hand and tibialis anterior (TA) muscle of the leg in 16 patients over 5 time-points. AH excitability recovered significantly during 6 months, whereas interhemispheric asymmetry remained significant up to 1 month post-stroke in the APB muscle. Greater initial CSE was associated with good motor function at 6 months. The motor cortical excitatory recovery initiated within week of the stroke and was most prominent within 1 month after stroke onset. Lesion size correlated with CSE of the UH at 10 days, while overall severity of the symptoms correlated inversely with CSE of the AH. This study demonstrates the quick improvement in the CSE via estimation of interhemispheric asymmetry; however, the recovery in the asymmetry continues to normalize even after reaching the threshold for normal values in CSE. (C) 2016 Elsevier Ireland Ltd. All rights reserved.
C1 [Julkunen, Petro; Kononen, Mervi; Maatta, Sara; Saisanen, Laura] Kuopio Univ Hosp, Dept Clin Neurophysiol, POB 100, Kuopio 70029, Finland.
   [Julkunen, Petro] Univ Eastern Finland, Dept Appl Phys, Kuopio, Finland.
   [Kononen, Mervi] Kuopio Univ Hosp, Dept Clin Radiol, SF-70210 Kuopio, Finland.
   [Tarkka, Ina M.] Univ Jyvaskyla, Dept Hlth Sci, Jyvaskyla, Finland.
   [Maatta, Sara; Saisanen, Laura] Univ Eastern Finland, Inst Clin Med Clin Neurophysiol, Joensuu, Finland.
   [Hiekkala, Sinikka H.] Finnish Assoc People Phys Disabil, Validia Rehabil, Helsinki, Finland.
   [Vanninen, Ritva] Univ Eastern Finland, Inst Clin Med Clin Radiol, Kuopio, Finland.
   [Karhu, Jari] Nexstim Plc, Helsinki, Finland.
   [Jakala, Pekka] Univ Eastern Finland, Inst Clin Med Neurol, Kuopio, Finland.
RP Julkunen, P (通讯作者)，Kuopio Univ Hosp, Dept Clin Neurophysiol, POB 100, Kuopio 70029, Finland.
EM petro.julkunen@kuh.fi
FU Research Committee of the Kuopio University Hospital Catchment Area, Kuopio, Finland [5041726, 5041730, 5041749]
CR Asplund K, 1985, STROKE, V16, P885
   Barker A, 1985, LANCET, V1, P1106
   Butefisch C, 2003, BRAIN, V126, P470, DOI 10.1093/brain/awg044
   Byblow W, 2015, ANN NEUROL, V78, P848, DOI 10.1002/ana.24472
   Cicinelli P, 2003, STROKE, V34, P2653, DOI 10.1161/01.STR.0000092122.96722.72
   Cunningham D, 2015, ARCH PHYS MED REHAB, V96, P0, DOI 10.1016/j.apmr.2014.07.419
   Danner N, 2008, J NEUROSCI METH, V174, P116, DOI 10.1016/j.jneumeth.2008.06.032
   Delvaux V, 2003, CLIN NEUROPHYSIOL, V114, P1217, DOI 10.1016/S1388-2457(03)00070-1
   Di PG, 2014, NAT REV NEUROL, V10, P597, DOI 10.1038/nrneurol.2014.162
   Escudero J, 1998, STROKE, V29, P1854, DOI 10.1161/01.STR.29.9.1854
   Heald A, 1993, BRAIN, V116, P1355, DOI 10.1093/brain/116.6.1355
   Holden M, 1984, PHYS THER, V64, P35, DOI 10.1093/ptj/64.1.35
   Julkunen P, 2009, NEUROIMAGE, V44, P790, DOI 10.1016/j.neuroimage.2008.09.040
   Liepert J, 1998, NEUROSCI LETT, V250, P5, DOI 10.1016/S0304-3940(98)00386-3
   Liepert J, 2000, CLIN NEUROPHYSIOL, V111, P671, DOI 10.1016/S1388-2457(99)00312-0
   Mahoney FI, 1965, MD STATE MED J, V14, P61
   Manganotti P, 2002, CLIN NEUROPHYSIOL, V113, P936, DOI 10.1016/S1388-2457(02)00062-7
   Marconi B, 2011, NEUROREHAB NEURAL RE, V25, P48, DOI 10.1177/1545968310376757
   Mello E, 2015, NEURAL PLAST, V2015, P0, DOI 10.1155/2015/407320
   Pennisi G, 2002, CLIN NEUROPHYSIOL, V113, P1536, DOI 10.1016/S1388-2457(02)00255-9
   Peurala S, 2007, J REHABIL RES DEV, V44, P637, DOI 10.1682/JRRD.2006.05.0039
   Pivik R, 1993, PSYCHOPHYSIOLOGY, V30, P547, DOI 10.1111/j.1469-8986.1993.tb02081.x
   Rossini P, 1994, ELECTROENCEPHALOGR C, V91, P79, DOI 10.1016/0013-4694(94)90029-9
   Rossini PM, 2007, EURA MEDICOPHYS, V43, P241
   Rothwell JC, 1999, ELECTROENCEPHALOGR CLIN NEUROPHYSIOL SUPPL, V52, P97
   Saisanen L, 2008, J NEUROSCI METH, V169, P231, DOI 10.1016/j.jneumeth.2007.12.005
   Saisanen L, 2008, J CLIN NEUROPHYSIOL, V25, P367, DOI 10.1097/WNP.0b013e31818e7944
   Swayne O, 2008, CEREB CORTEX, V18, P1909, DOI 10.1093/cercor/bhm218
   Talelli P, 2006, CLIN NEUROPHYSIOL, V117, P1641, DOI 10.1016/j.clinph.2006.01.016
   Traversa R, 1998, BRAIN RES, V803, P1, DOI 10.1016/S0006-8993(98)00505-8
   Traversa R, 2000, CLIN NEUROPHYSIOL, V111, P1695, DOI 10.1016/S1388-2457(00)00373-4
   Traversa R, 1997, STROKE, V28, P110, DOI 10.1161/01.STR.28.1.110
   Trompetto C, 2000, CLIN NEUROPHYSIOL, V111, P1860, DOI 10.1016/S1388-2457(00)00419-3
NR 33
TC 9
Z9 9
U1 0
U2 3
PU ELSEVIER IRELAND LTD
PI CLARE
PA ELSEVIER HOUSE, BROOKVALE PLAZA, EAST PARK SHANNON, CO, CLARE, 00000, IRELAND
SN 0304-3940
EI 
J9 NEUROSCI LETT
PD MAR 23
PY 2016
VL 617
IS 
BP 88
EP 93
DI 10.1016/j.neulet.2016.02.014
PG 6
WC Neurosciences
SC Neurosciences & Neurology
GA DI5LB
UT WOS:000373539400015
PM 26872852
ER

PT J
AU Wu, Xiao-na
   Zhang, Tao
   Wang, Jun
   Liu, Xiao-yan
   Li, Zhen-sheng
   Xiang, Wei
   Du, Wei-qing
   Yang, Hong-jun
   Xiong, Tie-gen
   Deng, Wen-ting
   Peng, Kai-run
   Pan, Su-yue
AF Wu, Xiao-na
   Zhang, Tao
   Wang, Jun
   Liu, Xiao-yan
   Li, Zhen-sheng
   Xiang, Wei
   Du, Wei-qing
   Yang, Hong-jun
   Xiong, Tie-gen
   Deng, Wen-ting
   Peng, Kai-run
   Pan, Su-yue
TI Magnetic resonance diffusion tensor imaging following major ozonated autohemotherapy for treatment of acute cerebral infarction
SO NEURAL REGENERATION RESEARCH
LA English
DT Article
DE nerve regeneration; ozone; cerebral infarction; magnetic resonance; diffusion tensor imaging; anisotropy; internal capsule; white matter; corticospinal tract; cerebral peduncle; neural regeneration
ID ischemic-stroke; ozone therapy; recovery; oxygen; brain
AB Major ozonated autohemotherapy has been shown to promote recovery of upper limb motor function in patients with acute cerebral infarction, but whether major ozonated autohemotherapy affects remote injury remains poorly understood. Here, we assumed that major ozonated autohemotherapy contributes to recovery of clinical function, possibly by reducing remote injury after acute cerebral infarction. Sixty acute cerebral infarction patients aged 30-80 years were equally and randomly allocated to ozone treatment and control groups. Patients in the ozone treatment group received medical treatment and major ozonated autohemotherapy (47 mg/L, 100 mL ozone) for 10 +/- 2 days. Patients in the control group received medical treatment only. National Institutes of Health Stroke Scale score, modified Rankin scale score, and reduced degree of fractional anisotropy values of brain magnetic resonance diffusion tensor imaging were remarkably decreased, brain function improved, clinical efficiency significantly increased, and no obvious adverse reactions detected in the ozone treatment group compared with the control group. These findings suggest that major ozonated autohemotherapy promotes recovery of neurological function in acute cerebral infarction patients by reducing remote injury, and additionally, exhibits high safety.
C1 [Wu, Xiao-na; Pan, Su-yue] Southern Med Univ, Nanfang Hosp, Dept Neurol, Guangzhou, Guangdong, Peoples R China.
   [Wu, Xiao-na; Liu, Xiao-yan; Li, Zhen-sheng; Xiang, Wei; Yang, Hong-jun; Xiong, Tie-gen; Deng, Wen-ting; Peng, Kai-run] Guangzhou Mil Command, Guangzhou Gen Hosp, Dept Neurol, Guangzhou, Guangdong, Peoples R China.
   [Zhang, Tao] Guangzhou Mil Command, Guangzhou Gen Hosp, Dept Orthoped, Guangzhou, Guangdong, Peoples R China.
   [Wang, Jun; Du, Wei-qing] Guangzhou Mil Command, Guangzhou Gen Hosp, Dept MRI, Guangzhou, Guangdong, Peoples R China.
RP Pan, SY (通讯作者)，Southern Med Univ, Nanfang Hosp, Dept Neurol, Guangzhou, Guangdong, Peoples R China.; Peng, KR (通讯作者)，Guangzhou Mil Command, Guangzhou Gen Hosp, Dept Neurol, Guangzhou, Guangdong, Peoples R China.
EM pansuyue82@126.com; 13889902718@139.com
FU Science and Technology Project of Guangdong Province of China [2013B021800164]; Scientific Research Project in Medicine of Guangdong Province of China [B200258]
CR Adams H, 2003, STROKE, V34, P1056, DOI 10.1161/01.STR.0000064841.47697.22
   Bocci V, 2007, BRIT J BIOMED SCI, V64, P44, DOI 10.1080/09674845.2007.11732755
   Bocci V, 2011, DIABETES METAB SYND, V5, P45, DOI 10.1016/j.dsx.2010.05.014
   Bocci V, 2009, MED RES REV, V29, P646, DOI 10.1002/med.20150
   Clavo B, 2004, EVID-BASED COMPL ALT, V1, P315, DOI 10.1093/ecam/neh039
   Di FC, 2015, OXID MED CELL LONGEV, V2015, P0, DOI 10.1155/2015/190640
   *generalassemblyoftheworldmedicalassociation , 2014, J AM COLL DENT, V81, P14
   Hoffmann AV, 2001, 15 OZ WORLD C IMP CO, V0, P0
   Koca K, 2010, J SURG RES, V164, P0, DOI 10.1016/j.jss.2010.06.030
   Kunimatsu A, 2004, MAGN RESON MED SCI, V3, P11, DOI 10.2463/mrms.3.11
   Lai S, 2001, NEUROEPIDEMIOLOGY, V20, P26, DOI 10.1159/000054754
   Larini A, 2003, FREE RADICAL RES, V37, P1163, DOI 10.1080/10715760310001604170
   Le BD, 2003, NAT REV NEUROSCI, V4, P469, DOI 10.1038/nrn1119
   Li C, 2011, BMC NEUROL, V11, P0, DOI 10.1186/1471-2377-11-49
   Likitjaroen Y, 2012, J NEUROL, V259, P100, DOI 10.1007/s00415-011-6134-6
   Liu X, 2012, EUR J RADIOL, V81, P292, DOI 10.1016/j.ejrad.2010.12.053
   Liu Y, 2009, ZHONGGUO DANG DAI YI, V16, P2
   Mallok A, 2015, NEUROL RES, V37, P204, DOI 10.1179/1743132814Y.0000000445
   Marfella R, 2010, ATHEROSCLEROSIS, V208, P473, DOI 10.1016/j.atherosclerosis.2009.08.005
   Nicoletti G, 2006, BRAIN, V129, P2679, DOI 10.1093/brain/awl166
   Ragin A, 2006, NEUROLOGY, V66, P1255, DOI 10.1212/01.wnl.0000208433.34723.65
   Shiratori R, 1993, MASUI, V42, P2
   Sycheva EI, 2013, VOPR KURORTOL FIZIOTER LECH FIZ KULT, V0, P9
   Ureyen C, 2015, CARDIOLOGY, V132, P101, DOI 10.1159/000431078
   Wang R, 2015, RADIOL MED, V0, P0
   Wasser G, 2013, NEURORADIOL J, V26, P243, DOI 10.1177/197140091302600301
   Wu X, 2013, NEURAL REGEN RES, V8, P461, DOI 10.3969/j.issn.1673-5374.2013.05.010
   Yin Y, 2013, ZHONGGUO DANGDAI YIY, V20, P2
   Zhong H, 2007, STUDY RELATIONSHIP S, V0, P0
NR 29
TC 9
Z9 11
U1 0
U2 10
PU WOLTERS KLUWER MEDKNOW PUBLICATIONS
PI MUMBAI
PA WOLTERS KLUWER INDIA PVT LTD , A-202, 2ND FLR, QUBE, C T S  NO 1498A-2 VILLAGE MAROL, ANDHERI EAST, MUMBAI, 400059, INDIA
SN 1673-5374
EI 
J9 NEURAL REGEN RES
PD JUL 15
PY 2016
VL 11
IS 7
BP 1115
EP 1121
DI 10.4103/1673-5374.187046
PG 7
WC Cell Biology; Neurosciences
SC Cell Biology; Neurosciences & Neurology
GA DW6YW
UT WOS:000383798300026
PM 27630695
ER

PT J
AU Galea, Mary
   Khan, Fary
   Amatya, Bhasker
   Elmalik, Alaeldin
   Klaic, Marlena
   Abbott, Geoff
AF Galea, Mary
   Khan, Fary
   Amatya, Bhasker
   Elmalik, Alaeldin
   Klaic, Marlena
   Abbott, Geoff
TI IMPLEMENTATION OF A TECHNOLOGY-ASSISTED PROGRAMME TO INTENSIFY UPPER LIMB REHABILITATION IN NEUROLOGICALLY IMPAIRED PARTICIPANTS: A PROSPECTIVE STUDY
SO JOURNAL OF REHABILITATION MEDICINE
LA English
DT Article
DE rehabilitation; function; upper limb; participation; quality of life
ID motor-function-test; melbourne stroke incidence; multiple-sclerosis; arm function; movement representation; controlled-trial; subacute stroke; long-term; recovery; reliability
AB Objective: To evaluate the implementation of a technology-assisted programme to intensify upper limb rehabilitation after stroke and other neurological conditions in an Australian community cohort. Methods: A "Hand Hub" was established in a tertiary hospital. Intervention was delivered via individual or group sessions for a period of up to 6 weeks, in addition to the patients' regular therapy. Patients were assessed before and after the programme using validated measures. Results: A total of 92 participants completed both assessments (mean age 57 years (standard deviation 17 years), 58% male and 88% with stroke). Post-intervention, participants showed significant improvement in arm function and strength (p<0.001, effect sizes (r)=0.5-0.7), streamlined Wolf Motor Function Test score (p<0.05, r=0.2-0.4), improved muscle tone on the Modified Ashworth Scale (p<0.001, r=0.4), Functional Independence Measure (locomotion, mobility and psychosocial subscales (p<0.05, r=0.2-0.3). Quality of life (EQ-5D) and overall health also improved significantly (p<0.01 for all, r=0.3-0.6). Conclusion: The "Hand Hub" programme is feasible and showed promising results for upper limb function in persons with neurological disorders. The findings need to be further confirmed in a larger study sample, with a longer follow-up.
C1 [Galea, Mary; Khan, Fary; Amatya, Bhasker; Elmalik, Alaeldin] Univ Melbourne, Royal Melbourne Hosp, Dept Med, 34-54 Poplar Rd, Parkville, Vic 3052, Australia.
   [Galea, Mary; Khan, Fary; Abbott, Geoff] Royal Melbourne Hosp, Dept Rehabil Med, Parkville, Vic 3050, Australia.
   [Khan, Fary] Monash Univ, Sch Publ Hlth & Prevent Med, Parkville, Vic, Australia.
   [Klaic, Marlena] Royal Melbourne Hosp, Dept Occupat Therapy, Parkville, Vic 3050, Australia.
RP Galea, M (通讯作者)，Univ Melbourne, Royal Melbourne Hosp, Dept Med, 34-54 Poplar Rd, Parkville, Vic 3052, Australia.
EM m.galea@unimelb.edu.au
CR Ashford S, 2013, DISABIL REHABIL, V35, P1513, DOI 10.3109/09638288.2012.743602
   Barker R, 2005, DISABIL REHABIL, V27, P1213, DOI 10.1080/09638280500075717
   Bogard K, 2009, NEUROREHAB NEURAL RE, V23, P422, DOI 10.1177/1545968308331141
   Bohannon R, 1987, PHYS THER, V67, P206, DOI 10.1093/ptj/67.2.206
   Bonzano L, 2014, NEUROIMAGE, V90, P107, DOI 10.1016/j.neuroimage.2013.12.025
   Broeks J, 1999, DISABIL REHABIL, V21, P357
   Buschfort R, 2010, J REHABIL MED, V42, P310, DOI 10.2340/16501977-0517
   Chen H, 2012, PHYS THER, V92, P1017, DOI 10.2522/ptj.20110175
   Cohen J, 1988, V2ND, V0, P0
   Cooke E, 2010, BMC MED, V8, P0, DOI 10.1186/1741-7015-8-60
   Demain S, 2006, DISABIL REHABIL, V28, P815, DOI 10.1080/09638280500534796
   Dewey H, 2002, STROKE, V33, P1028, DOI 10.1161/01.STR.0000013067.24300.B0
   Dewey H, 2001, STROKE, V32, P2409, DOI 10.1161/hs1001.097222
   Granger C, 1990, ARCH PHYS MED REHAB, V71, P870
   Heitger M, 2006, BRAIN INJURY, V20, P807, DOI 10.1080/02699050600676354
   Hijmans J, 2011, J REHABIL RES DEV, V48, P1005, DOI 10.1682/JRRD.2010.06.0109
   Horn S, 2007, MED CARE, V45, P0, DOI 10.1097/MLR.0b013e318070c07b
   Kleim J, 2002, BRAIN RES, V934, P1, DOI 10.1016/S0006-8993(02)02239-4
   Kowalczewski J, 2011, PROG BRAIN RES, V192, P147, DOI 10.1016/B978-0-444-53355-5.00010-5
   Krakauer J, 2005, SEMIN NEUROL, V25, P384, DOI 10.1055/s-2005-923533
   Kuys S, 2006, PHYSIOTHER RES INT, V11, P219, DOI 10.1002/pri.344
   Kwakkel G, 1997, STROKE, V28, P1550, DOI 10.1161/01.STR.28.8.1550
   Kwakkel G, 1999, LANCET, V354, P191, DOI 10.1016/S0140-6736(98)09477-X
   Lai S, 2002, STROKE, V33, P1840, DOI 10.1161/01.STR.0000019289.15440.F2
   Lang C, 2009, ARCH PHYS MED REHAB, V90, P1692, DOI 10.1016/j.apmr.2009.04.005
   Langley G, 2009, IMPROVEMENT GUIDE PR, V2nd, P0
   Lincoln N, 1999, STROKE, V30, P573, DOI 10.1161/01.STR.30.3.573
   Lindsay M, 2010, CANADIAN BEST PRACTI, V0, P0
   Lovibond S, 1995, DEPRESSION ANXIETY S, V0, P0
   Mathiowetz V, 1984, J HAND SURG-AM, V9A, P222, DOI 10.1016/S0363-5023(84)80146-X
   Mehrholz J, 2008, COCHRANE DB SYST REV, V0, P0, DOI DOI 10.1002/14651858.CD006676.pub2
   *nationalstrokefoundation , 2010, CLIN GUID STROK MAN, V0, P0
   Ohara L, 2002, CLIN REHABIL, V16, P119, DOI 10.1191/0269215502cr478oa
   Plautz E, 2000, NEUROBIOL LEARN MEM, V74, P27, DOI 10.1006/nlme.1999.3934
   Pollock A, 2014, COCHRANE DB SYST REV, V0, P0, DOI DOI 10.1002/14651858.CD010820.pub2
   Rodgers H, 2003, CLIN REHABIL, V17, P579, DOI 10.1191/0269215503cr652oa
   Van DPI, 2006, STROKE, V37, P167, DOI 10.1161/01.STR.0000195180.69904.f2
   Van HB, 2012, VALUE HEALTH, V15, P708, DOI 10.1016/j.jval.2012.02.008
   Williams A, 1990, HEALTH POLICY, V16, P199
   Wolf S, 2005, NEUROREHAB NEURAL RE, V19, P194, DOI 10.1177/1545968305276663
   Wood SR, 2003, TOP STROKE REHABIL, V10, P134
NR 42
TC 6
Z9 7
U1 0
U2 14
PU FOUNDATION REHABILITATION INFORMATION
PI UPPSALA
PA TRADGARDSGATAN 14, UPPSALA, SE-753 09, SWEDEN
SN 1650-1977
EI 
J9 J REHABIL MED
PD JUN 15
PY 2016
VL 48
IS 6
BP 522
EP 528
DI 10.2340/16501977-2087
PG 7
WC Rehabilitation; Sport Sciences
SC Rehabilitation; Sport Sciences
GA DP2UA
UT WOS:000378347300009
PM 27068229
ER

PT J
AU Krucoff, MO
   Rahimpour, Shervin
   Slutzky, MW
   Edgerton, VR
   Turner, DA
AF Krucoff, Max
   Rahimpour, Shervin
   Slutzky, Marc
   Edgerton, V
   Turner, Dennis
TI Enhancing Nervous System Recovery through Neurobiologics, Neural Interface Training, and Neurorehabilitation
SO FRONTIERS IN NEUROSCIENCE
LA English
DT Review
DE neurorehabilitation; neural stimulation; brain-machine interface (BMI); neuroplasticity; neural regeneration; neural interface; neural repair; spinal cord stimulation
ID spinal-cord-injury; brain-machine interface; functional electrical-stimulation; constraint-induced movement; promoting axon regeneration; motor cortical activity; less-affected forelimb; optic-nerve; computer interface; chronic stroke
AB After an initial period of recovery, human neurological injury has long been thought to be static. In order to improve quality of life for those suffering from stroke, spinal cord injury, or traumatic brain injury, researchers have been working to restore the nervous system and reduce neurological deficits through a number of mechanisms. For example, neurobiologists have been identifying and manipulating components of the intra-and extracellular milieu to alter the regenerative potential of neurons, neuro-engineers have been producing brain-machine and neural interfaces that circumvent lesions to restore functionality, and neurorehabilitation experts have been developing new ways to revitalize the nervous system even in chronic disease. While each of these areas holds promise, their individual paths to clinical relevance remain difficult. Nonetheless, these methods are now able to synergistically enhance recovery of native motor function to levels which were previously believed to be impossible. Furthermore, such recovery can even persist after training, and for the first time there is evidence of functional axonal regrowth and rewiring in the central nervous system of animal models. To attain this type of regeneration, rehabilitation paradigms that pair cortically-based intent with activation of affected circuits and positive neurofeedback appear to be required a phenomenon which raises new and far reaching questions about the underlying relationship between conscious action and neural repair. For this reason, we argue that multi-modal therapy will be necessary to facilitate a truly robust recovery, and that the success of investigational microscopic techniques may depend on their integration into macroscopic frameworks that include task-based neurorehabilitation. We further identify critical components of future neural repair strategies and explore the most updated knowledge, progress, and challenges in the fields of cellular neuronal repair, neural interfacing, and neurorehabilitation, all with the goal of better understanding neurological injury and how to improve recovery.
C1 [Krucoff, Max O.; Rahimpour, Shervin; Turner, Dennis A.] Duke Univ, Med Ctr, Dept Neurosurg, Durham, NC USA.
   [Slutzky, Marc W.] Northwestern Univ, Feinberg Sch Med, Dept Physiol, Chicago, IL 60611 USA.
   [Slutzky, Marc W.] Northwestern Univ, Feinberg Sch Med, Dept Neurol, Chicago, IL 60611 USA.
   [Edgerton, V. Reggie] Univ Calif Los Angeles, Dept Integrat Biol & Physiol, Los Angeles, CA USA.
   [Turner, Dennis A.] Duke Univ, Med Ctr, Dept Neurobiol, Durham, NC 27710 USA.
   [Turner, Dennis A.] Durham Vet Affairs Med Ctr, Res Serv, Durham, NC USA.
   [Turner, Dennis A.] Durham Vet Affairs Med Ctr, Surg Serv, Durham, NC USA.
RP Krucoff, MO (通讯作者)，Duke Univ, Med Ctr, Dept Neurosurg, Durham, NC USA.
EM max.krucoff@duke.edu
FU National Institute of Neurological Disorders and Stroke (NINDS) [R25, 5R25NS065731-08]; National Institute of Health (NIH) [K08NS060223, R01NS094748]; Paralyzed Veterans of America; Brain Research Foundation; Doris Duke Charitable Foundation; Northwestern Memorial Foundation (Dixon Translational Research Grant); National Institute of Biomedical Imaging and Bioengineering (NIBIB) [U01EB007615, U01EB015521, R43EB017641, R43EB018232]; WalkAbout Foundation; Christopher & Dana Reeve Foundation; Broccoli Foundation; NIH [R21, AG051103, RO1, NS079312, R21, NS084176, R37, NS040894]; Veteran's Affairs (VA) [VA I21, BX003023, VA I21, RX002223]; NATIONAL INSTITUTE OF BIOMEDICAL IMAGING AND BIOENGINEERING [R43EB018232] Funding Source: NIH RePORTER; NATIONAL INSTITUTE OF NEUROLOGICAL DISORDERS AND STROKE [R25NS065731, K08NS060223, R01NS094748] Funding Source: NIH RePORTER; NATIONAL INSTITUTE ON AGING [R21AG051103] Funding Source: NIH RePORTER; Veterans Affairs [I21BX003023, I21RX002223] Funding Source: NIH RePORTER
CR Alilain W, 2011, NATURE, V475, P196, DOI 10.1038/nature10199
   Allred R, 2008, EXP NEUROL, V210, P172, DOI 10.1016/j.expneurol.2007.10.010
   Allred R, 2005, RESTOR NEUROL NEUROS, V23, P297
   Alvarez-buylla A, 2004, NEURON, V41, P683, DOI 10.1016/S0896-6273(04)00111-4
   Ang K, 2013, IEEE ENG MED BIO, V0, PP6603, DOI 10.1109/EMBC.2013.6611069
   Angeli C, 2014, BRAIN, V137, P1394, DOI 10.1093/brain/awu038
   Arvidsson A, 2002, NAT MED, V8, P963, DOI 10.1038/nm747
   Baldwin K, 2015, P NATL ACAD SCI USA, V112, P2581, DOI 10.1073/pnas.1423221112
   Barbeau H, 1987, BRAIN RES, V412, P84, DOI 10.1016/0006-8993(87)91442-9
   Barrese J, 2016, J NEURAL ENG, V13, P0, DOI 10.1088/1741-2560/13/2/026003
   Barrese J, 2013, J NEURAL ENG, V10, P0, DOI 10.1088/1741-2560/10/6/066014
   Becker D, 2010, EXP NEUROL, V222, P211, DOI 10.1016/j.expneurol.2009.12.029
   Bei F, 2016, CELL, V164, P219, DOI 10.1016/j.cell.2015.11.036
   Benowitz L, 2008, EXP NEUROL, V209, P389, DOI 10.1016/j.expneurol.2007.05.025
   Benowitz L, 2007, DEV NEUROBIOL, V67, P1148, DOI 10.1002/dneu.20515
   Benowitz L, 2011, CURR OPIN NEUROL, V24, P577, DOI 10.1097/WCO.0b013e32834c208d
   Benowitz L, 2010, NEUROBIOL DIS, V37, P259, DOI 10.1016/j.nbd.2009.11.009
   Bernstein D, 1983, J COMP NEUROL, V221, P382, DOI 10.1002/cne.902210403
   Bhullar I, 2014, J TRAUMA ACUTE CARE, V76, P54, DOI 10.1097/TA.0b013e3182aafd15
   Bick S, 2016, NEUROSURG FOCUS, V40, P0, DOI 10.3171/2016.3.FOCUS162
   Bienenstock E, 1982, J NEUROSCI, V2, P32, DOI 10.1523/jneurosci.02-01-00032.1982
   Birbaumer N, 1999, NATURE, V398, P297, DOI 10.1038/18581
   Bouton C, 2016, NATURE, V533, P247, DOI 10.1038/nature17435
   Breakspear M, 2005, PHILOS T R SOC B, V360, P1051, DOI 10.1098/rstb.2005.1643
   Breceda E, 2013, CURR OPIN NEUROL, V26, P595, DOI 10.1097/WCO.0000000000000024
   Bregman B, 1995, NATURE, V378, P498, DOI 10.1038/378498a0
   Brogaard B, 2016, FRONT NEUROSCI-SWITZ, V10, P0, DOI 10.3389/fnins.2016.00395
   Buch E, 2008, STROKE, V39, P910, DOI 10.1161/STROKEAHA.107.505313
   Bulinski J, 1998, PROG NEUROBIOL, V55, P641, DOI 10.1016/S0301-0082(98)00023-9
   Cai L, 2006, J NEUROSCI, V26, P10564, DOI 10.1523/JNEUROSCI.2266-06.2006
   Capogrosso M, 2016, NATURE, V539, P284, DOI 10.1038/nature20118
   Carhart M, 2004, IEEE T NEUR SYS REH, V12, P32, DOI 10.1109/TNSRE.2003.822763
   Carmena J, 2003, PLOS BIOL, V1, P193, DOI 10.1371/journal.pbio.0000042
   Carmichael S, 2002, J NEUROSCI, V22, P6062
   Carmichael S, 2005, EXP NEUROL, V193, P291, DOI 10.1016/j.expneurol.2005.01.004
   Carson R, 2013, FRONT HUM NEUROSCI, V7, P0, DOI 10.3389/fnhum.2013.00823
   Chang C, 2014, IEEE ENG MED BIO, V0, PP6834, DOI 10.1109/EMBC.2014.6945198
   Chen D, 1997, NATURE, V385, P434, DOI 10.1038/385434a0
   Chen P, 2002, P NATL ACAD SCI USA, V99, P9031, DOI 10.1073/pnas.132076299
   Cherian A, 2011, J NEUROPHYSIOL, V106, P564, DOI 10.1152/jn.00553.2010
   Collinger J, 2013, LANCET, V381, P557, DOI 10.1016/S0140-6736(12)61816-9
   Cook A, 1973, NEW YORK STATE J MED, V73, P2868
   Cooper E, 2005, NEUROPSYCHOL REHABIL, V15, P389, DOI 10.1080/09602010443000317
   Cooper L, 2012, NAT REV NEUROSCI, V13, P798, DOI 10.1038/nrn3353
   Cooper S, 2005, NEUROSCI BIOBEHAV R, V28, P851, DOI 10.1016/j.neubiorev.2004.09.009
   Courtine G, 2008, NAT MED, V14, P69, DOI 10.1038/nm1682
   Crone N, 2001, CLIN NEUROPHYSIOL, V112, P565, DOI 10.1016/S1388-2457(00)00545-9
   Curt A, 2008, J NEUROTRAUM, V25, P677, DOI 10.1089/neu.2007.0468
   Dachir S, 2014, BRAIN RES, V1555, P78, DOI 10.1016/j.brainres.2014.01.044
   Daly J, 2006, STROKE, V37, P172, DOI 10.1161/01.STR.0000195129.95220.77
   Dancause N, 2005, J NEUROSCI, V25, P10167, DOI 10.1523/JNEUROSCI.3256-05.2005
   Dancause N, 2011, PROG BRAIN RES, V192, P273, DOI 10.1016/B978-0-444-53355-5.00015-4
   De LS, 2012, INT REV NEUROBIOL, V106, P153, DOI 10.1016/B978-0-12-407178-0.00007-7
   De LS, 2012, P NATL ACAD SCI USA, V109, P9149, DOI 10.1073/pnas.1119449109
   Defina P, 2009, CLIN NEUROPSYCHOL, V23, P1391, DOI 10.1080/13854040903058978
   Defina P, 2010, RESTOR NEUROL NEUROS, V28, P769, DOI 10.3233/RNN-2010-0548
   Demirtas-tatlidede A, 2012, J HEAD TRAUMA REHAB, V27, P274, DOI 10.1097/HTR.0b013e318217df55
   Dickendesher T, 2012, NAT NEUROSCI, V15, P703, DOI 10.1038/nn.3070
   Dimitrijevic MR, 1980, INT REHABIL MED, V2, P82
   Dimitrijevic M, 2015, ARTIF ORGANS, V39, P823, DOI 10.1111/aor.12614
   Dimitrijevic M, 1967, BRAIN, V90, P1, DOI 10.1093/brain/90.1.1
   Dimitrijevic M, 1998, ANN NY ACAD SCI, V860, P360, DOI 10.1111/j.1749-6632.1998.tb09062.x
   Doetsch F, 1999, CELL, V97, P703, DOI 10.1016/S0092-8674(00)80783-7
   Dominici N, 2012, NAT MED, V18, P1142, DOI 10.1038/nm.2845
   Donati A, 2016, SCI REP-UK, V6, P0, DOI 10.1038/srep30383
   Donoghue J, 2008, NEURON, V60, P511, DOI 10.1016/j.neuron.2008.10.037
   Dooley D, 1978, APPL NEUROPHYSIOL, V40, P208
   Dromerick A, 2009, NEUROLOGY, V73, P195, DOI 10.1212/WNL.0b013e3181ab2b27
   Duncan P, 2011, NEW ENGL J MED, V364, P2026, DOI 10.1056/NEJMoa1010790
   Dy C, 2010, J NEUROPHYSIOL, V103, P2808, DOI 10.1152/jn.00316.2009
   Edgerton V, 2004, ANNU REV NEUROSCI, V27, P145, DOI 10.1146/annurev.neuro.27.070203.144308
   Eom J, 2016, MOL BRAIN, V9, P0, DOI 10.1186/s13041-016-0194-6
   Ethier C, 2015, CURR OPIN NEUROBIOL, V33, P95, DOI 10.1016/j.conb.2015.03.007
   Ethier C, 2012, NATURE, V485, P368, DOI 10.1038/nature10987
   Fagg A, 2009, IEEE ENG MED BIO, V0, PP3376, DOI 10.1109/IEMBS.2009.5332819
   Farwell L, 1988, ELECTROEN CLIN NEURO, V70, P510, DOI 10.1016/0013-4694(88)90149-6
   Favre I, 2014, STROKE, V45, P1077, DOI 10.1161/STROKEAHA.113.003168
   Feeney D, 1986, STROKE, V17, P817, DOI 10.1161/01.STR.17.5.817
   Fishman H, 2003, NEWS PHYSIOL SCI, V18, P115, DOI 10.1152/nips.01429.2002
   Fitzsimmons N, 2009, FRONT INTEGR NEUROSC, V3, P0, DOI 10.3389/neuro.07.003.2009
   Flesher S, 2016, SCI TRANSL MED, V8, P0, DOI 10.1126/scitranslmed.aaf8083
   Flint R, 2017, J NEURAL ENG, V14, P0, DOI 10.1088/1741-2560/14/1/016005
   Flint R, 2016, J NEUROSCI, V36, P3623, DOI 10.1523/JNEUROSCI.2339-15.2016
   Flint R, 2014, NEUROIMAGE, V101, P695, DOI 10.1016/j.neuroimage.2014.07.049
   Flint R, 2013, J NEURAL ENG, V10, P0, DOI 10.1088/1741-2560/10/5/056005
   Flor H, 1995, NATURE, V375, P482, DOI 10.1038/375482a0
   Fong A, 2009, PROG BRAIN RES, V175, P393, DOI 10.1016/S0079-6123(09)17526-X
   Freund P, 2006, NAT MED, V12, P790, DOI 10.1038/nm1436
   Friehs G, 2004, STROKE, V35, P2702, DOI 10.1161/01.STR.0000143235.93497.03
   Furlanetti L, 2015, NEUROREHAB NEURAL RE, V29, P1001, DOI 10.1177/1545968315581419
   Gad P, 2013, J NEUROENG REHABIL, V10, P0, DOI 10.1186/1743-0003-10-108
   Gad P, 2013, J NEUROENG REHABIL, V10, P0, DOI 10.1186/1743-0003-10-2
   Gad P, 2015, IEEE ENG MED BIO, V0, PP1124, DOI 10.1109/EMBC.2015.7318563
   Gad P, 2014, PLOS ONE, V9, P0, DOI 10.1371/journal.pone.0108184
   Garcia-alias G, 2015, EXP NEUROL, V266, P112, DOI 10.1016/j.expneurol.2015.01.009
   Gerasimenko Y, 2015, ANN PHYS REHABIL MED, V58, P225, DOI 10.1016/j.rehab.2015.05.003
   Gerasimenko Y, 2015, J NEUROTRAUM, V32, P1968, DOI 10.1089/neu.2015.4008
   Gharabaghi A, 2014, FRONT BEHAV NEUROSCI, V8, P0, DOI 10.3389/fnbeh.2014.00429
   Gharabaghi A, 2014, RESTOR NEUROL NEUROS, V32, P517, DOI 10.3233/RNN-140387
   Gharabaghi A, 2014, FRONT HUM NEUROSCI, V8, P0, DOI 10.3389/fnhum.2014.00122
   Goforth P, 1999, J NEUROSCI, V19, P7367, DOI 10.1523/JNEUROSCI.19-17-07367.1999
   Goldberg J, 2002, NEURON, V33, P689, DOI 10.1016/S0896-6273(02)00602-5
   Grahn P, 2015, J NEUROSURG, V123, P232, DOI 10.3171/2014.10.JNS132370
   Greenberg B, 2006, NEUROPSYCHOPHARMACOL, V31, P2384, DOI 10.1038/sj.npp.1301165
   Grenningloh G, 2004, J NEUROBIOL, V58, P60, DOI 10.1002/neu.10279
   Greve M, 2009, MT SINAI J MED, V76, P97, DOI 10.1002/msj.20104
   Grillner S, 1985, SCIENCE, V228, P143, DOI 10.1126/science.3975635
   Guggenmos D, 2013, P NATL ACAD SCI USA, V110, P21177, DOI 10.1073/pnas.1316885110
   Hackett M, 2014, LANCET NEUROL, V13, P525, DOI 10.1016/s1474-4422(14)70016-X
   Hamani C, 2008, ANN NEUROL, V63, P119, DOI 10.1002/ana.21295
   Hanson T, 2012, J NEUROSCI, V32, P8620, DOI 10.1523/JNEUROSCI.0750-12.2012
   Harkema S, 2011, LANCET, V377, P1938, DOI 10.1016/S0140-6736(11)60547-3
   Harkema S, 2012, ARCH PHYS MED REHAB, V93, P1508, DOI 10.1016/j.apmr.2011.01.024
   Hasan A, 2011, BEHAV BRAIN RES, V224, P15, DOI 10.1016/j.bbr.2011.05.017
   Hatsopoulos N, 2009, ANNU REV NEUROSCI, V32, P249, DOI 10.1146/annurev.neuro.051508.135241
   Hebb DO, 1949, NEUROPSYCHOLOGICAL T, V0, P0
   Hergenroeder G, 2008, MOL DIAGN THER, V12, P345, DOI 10.2165/1250444-200812060-00002
   Hill C, 2001, EXP NEUROL, V171, P153, DOI 10.1006/exnr.2001.7734
   Hochberg L, 2006, NATURE, V442, P164, DOI 10.1038/nature04970
   Hochberg L, 2012, NATURE, V485, P372, DOI 10.1038/nature11076
   Hotson G, 2016, J NEURAL ENG, V13, P0, DOI 10.1088/1741-2560/13/2/026017
   Houeto J, 2005, J NEUROL NEUROSUR PS, V76, P992, DOI 10.1136/jnnp.2004.043273
   Ifft P, 2013, SCI TRANSL MED, V5, P0, DOI 10.1126/scitranslmed.3006159
   Illis L, 1976, LANCET, V1, P1383
   Ingram J, 2008, EXP BRAIN RES, V188, P223, DOI 10.1007/s00221-008-1355-3
   Iwahara T, 1992, BRAIN RES BULL, V28, P99, DOI 10.1016/0361-9230(92)90235-P
   Jackson A, 2012, NAT REV NEUROL, V8, P690, DOI 10.1038/nrneurol.2012.219
   Jarosiewicz B, 2015, SCI TRANSL MED, V7, P0, DOI 10.1126/scitranslmed.aac7328
   Jarvis S, 2015, FRONT SYST NEUROSCI, V9, P0, DOI 10.3389/fnsys.2015.00157
   Jennett B, 1976, LANCET, V1, P1031
   Jones L, 1997, PRESENCE-VIRTUAL AUG, V6, P29, DOI 10.1162/pres.1997.6.1.29
   Jung R, 2009, J NEURAL ENG, V6, P0, DOI 10.1088/1741-2560/6/5/055010
   Kafri M, 2015, ANN BIOMED ENG, V43, P451, DOI 10.1007/s10439-014-1148-8
   Kantak S, 2012, NEUROREHAB NEURAL RE, V26, P282, DOI 10.1177/1545968311420845
   Kennedy P, 1998, NEUROREPORT, V9, P1707, DOI 10.1097/00001756-199806010-00007
   Kern H, 2005, CURR PHARM DESIGN, V11, P1429, DOI 10.2174/1381612053507882
   Kim D, 2013, PLOS ONE, V8, P0, DOI 10.1371/journal.pone.0081948
   King C, 2015, J NEUROENG REHABIL, V12, P0, DOI 10.1186/s12984-015-0068-7
   Kleim J, 2003, NEUROL RES, V25, P789, DOI 10.1179/016164103771953862
   Kleim J, 2008, J SPEECH LANG HEAR R, V51, P0, DOI 10.1044/1092-4388(2008/018)
   Kobayashi M, 2003, LANCET NEUROL, V2, P145, DOI 10.1016/S1474-4422(03)00321-1
   Koch C, 2016, NAT REV NEUROSCI, V17, P307, DOI 10.1038/nrn.2016.22
   Kozlowski D, 1996, J NEUROSCI, V16, P4776
   Krieger D, 2013, FRONT NEUROL NEUROSC, V32, P76, DOI 10.1159/000346419
   Krucoff MO, 2011, 63 ANN M AM AC NEUR, V0, P0
   Kruger J, 2010, FRONT NEUROENG, V3, P6, DOI 10.3389/fneng.2010.00006
   Kuner R, 2010, NAT MED, V16, P1258, DOI 10.1038/nm.2231
   Kurimoto T, 2013, J NEUROSCI, V33, P14816, DOI 10.1523/JNEUROSCI.5511-12.2013
   Kuznetsova A, 2008, J COMPUT NEUROSCI, V24, P314, DOI 10.1007/s10827-007-0057-3
   Lang C, 2015, CURR OPIN NEUROL, V28, P549, DOI 10.1097/WCO.0000000000000256
   Langhorne P, 2011, LANCET, V377, P1693, DOI 10.1016/S0140-6736(11)60325-5
   Laxton AW, 2013, HANDB CLIN NEUROL, V116, P307, DOI 10.1016/B978-0-444-53497-2.00025-5
   Laxton A, 2010, ANN NEUROL, V68, P521, DOI 10.1002/ana.22089
   Laywell E, 2000, P NATL ACAD SCI USA, V97, P13883, DOI 10.1073/pnas.250471697
   Lebedev M, 2011, CLINICS, V66, P25, DOI 10.1590/S1807-59322011001300004
   Lee J, 2004, J NEUROSCI, V24, P6209, DOI 10.1523/JNEUROSCI.1643-04.2004
   Leuthardt E, 2004, J NEURAL ENG, V1, P63, DOI 10.1088/1741-2560/1/2/001
   Levy R, 2008, J NEUROSURG, V108, P707, DOI 10.3171/JNS/2008/108/4/0707
   Levy R, 2016, NEUROREHAB NEURAL RE, V30, P107, DOI 10.1177/1545968315575613
   Li S, 2015, NAT NEUROSCI, V18, P1737, DOI 10.1038/nn.4146
   Li Y, 1995, EXP NEUROL, V134, P102, DOI 10.1006/exnr.1995.1041
   Liebscher T, 2005, ANN NEUROL, V58, P706, DOI 10.1002/ana.20627
   Liu G, 2013, NEURON, V79, P31, DOI 10.1016/j.neuron.2013.04.027
   Liu K, 2011, ANNU REV NEUROSCI, V34, P131, DOI 10.1146/annurev-neuro-061010-113723
   Lloyd-jones D, 2010, CIRCULATION, V121, P0, DOI 10.1161/CIRCULATIONAHA.109.192667
   Lo A, 2010, NEW ENGL J MED, V362, P1772, DOI 10.1056/NEJMoa0911341
   Lobel D, 2014, MAYO CLIN PROC, V89, P708, DOI 10.1016/j.mayocp.2014.02.003
   London B, 2008, IEEE T NEUR SYS REH, V16, P32, DOI 10.1109/TNSRE.2007.907544
   Macas J, 2006, J NEUROSCI, V26, P13114, DOI 10.1523/JNEUROSCI.4667-06.2006
   Mackay-lyons M, 2013, NEUROREHAB NEURAL RE, V27, P644, DOI 10.1177/1545968313484809
   Magavi S, 2000, NATURE, V405, P951, DOI 10.1038/35016083
   Maier I, 2009, BRAIN, V132, P1426, DOI 10.1093/brain/awp085
   Marmarou A, 2006, J NEUROSURG, V104, P720, DOI 10.3171/jns.2006.104.5.720
   Mayberg H, 2005, NEURON, V45, P651, DOI 10.1016/j.neuron.2005.02.014
   Mazurek K, 2016, IEEE T BIOMED CIRC S, V10, P902, DOI 10.1109/TBCAS.2015.2501419
   Mcfarland D, 2006, PROG BRAIN RES, V159, P411, DOI 10.1016/S0079-6123(06)59026-0
   Mcfarland D, 2010, J NEURAL ENG, V7, P0, DOI 10.1088/1741-2560/7/3/036007
   Mcgee M, 2015, J SPINAL CORD MED, V38, P135, DOI 10.1179/2045772314Y.0000000299
   Mcgee M, 2014, NEUROUROL URODYNAM, V33, P1272, DOI 10.1002/nau.22474
   Mcintyre A, 2012, TOP STROKE REHABIL, V19, P499, DOI 10.1310/tsr1906-499
   Memberg W, 2014, ARCH PHYS MED REHAB, V95, P1201, DOI 10.1016/j.apmr.2014.01.028
   Menzer D, 2014, J NEUROPHYSIOL, V112, P2959, DOI 10.1152/jn.00851.2012
   Mestais C, 2015, IEEE T NEUR SYS REH, V23, P10, DOI 10.1109/TNSRE.2014.2333541
   Meunier D, 2010, FRONT NEUROSCI-SWITZ, V4, P0, DOI 10.3389/fnins.2010.00200
   Mihara M, 2013, STROKE, V44, P1091, DOI 10.1161/STROKEAHA.111.674507
   Milot M, 2013, J NEUROENG REHABIL, V10, P0, DOI 10.1186/1743-0003-10-112
   Minassian K, 2007, HUM MOVEMENT SCI, V26, P275, DOI 10.1016/j.humov.2007.01.005
   Minassian K, 2004, SPINAL CORD, V42, P401, DOI 10.1038/sj.sc.3101615
   Minev I, 2015, SCIENCE, V347, P159, DOI 10.1126/science.1260318
   Monfils M, 2004, CEREB CORTEX, V14, P586, DOI 10.1093/cercor/bhh020
   Moritz C, 2008, NATURE, V456, P639, DOI 10.1038/nature07418
   Morrow M, 2007, J NEUROPHYSIOL, V97, P1786, DOI 10.1152/jn.00150.2006
   Mothe A, 2012, J CLIN INVEST, V122, P3824, DOI 10.1172/JCI64124
   Nahmani M, 2014, NEUROSCIENCE, V283, P4, DOI 10.1016/j.neuroscience.2014.04.029
   Napieralski J, 1996, J COMP NEUROL, V373, P484
   Nicolelis M, 2009, NAT REV NEUROSCI, V10, P530, DOI 10.1038/nrn2653
   Nudo R, 2013, FRONT HUM NEUROSCI, V7, P0, DOI 10.3389/fnhum.2013.00887
   Nudo R, 1990, SOMATOSENS MOT RES, V7, P463, DOI 10.3109/08990229009144720
   Nudo R, 1996, J NEUROPHYSIOL, V75, P2144, DOI 10.1152/jn.1996.75.5.2144
   Nuyujukian BP, 2016, P IEEE, V0, P0, DOI 10.1109/JPROC.2016.2586967
   Odoherty J, 2009, FRONT INTEGR NEUROSC, V3, P0, DOI 10.3389/neuro.07.020.2009
   Ohab J, 2008, NEUROSCIENTIST, V14, P369, DOI 10.1177/1073858407309545
   Olanow C, 2015, ANN NEUROL, V78, P248, DOI 10.1002/ana.24436
   Omura T, 2015, NEURON, V86, P1215, DOI 10.1016/j.neuron.2015.05.005
   Oxley T, 2016, NAT BIOTECHNOL, V34, P320, DOI 10.1038/nbt.3428
   Pais-vieira M, 2015, SCI REP-UK, V5, P0, DOI 10.1038/srep11869
   Park C, 1989, J CEREBR BLOOD F MET, V9, P617, DOI 10.1038/jcbfm.1989.88
   Park K, 2008, SCIENCE, V322, P963, DOI 10.1126/science.1161566
   Patil P, 2008, NEUROTHERAPEUTICS, V5, P137, DOI 10.1016/j.nurt.2007.11.002
   Patil P, 2004, NEUROSURGERY, V55, P27, DOI 10.1227/01.NEU.0000126872.23715.E5
   Pekna M, 2012, STROKE, V43, P2819, DOI 10.1161/STROKEAHA.112.654228
   Perel P, 2008, BMJ-BRIT MED J, V336, P425, DOI 10.1136/bmj.39461.643438.25
   Pfurtscheller G, 2006, NEUROIMAGE, V31, P153, DOI 10.1016/j.neuroimage.2005.12.003
   Pfurtscheller G, 1992, ELECTROEN CLIN NEURO, V82, P313, DOI 10.1016/0013-4694(92)90112-U
   Plautz E, 2003, NEUROL RES, V25, P801, DOI 10.1179/016164103771953880
   Popovic M, 2011, NEUROREHAB NEURAL RE, V25, P433, DOI 10.1177/1545968310392924
   Prochazka A, 2016, NAT MED, V22, P125, DOI 10.1038/nm.4043
   Protas E, 2001, ARCH PHYS MED REHAB, V82, P825, DOI 10.1053/apmr.2001.23198
   Quartarone A, 2008, CURR OPIN NEUROL, V21, P484, DOI 10.1097/WCO.0b013e328307bf07
   Rajangam S, 2016, SCI REP-UK, V6, P0, DOI 10.1038/srep22170
   Ramakrishnan A, 2015, SCI REP-UK, V5, P0, DOI 10.1038/srep10767
   Ramos-murguialday A, 2013, ANN NEUROL, V74, P100, DOI 10.1002/ana.23879
   Ramos-murguialday A, 2012, PLOS ONE, V7, P0, DOI 10.1371/journal.pone.0047048
   Rattay F, 2000, SPINAL CORD, V38, P473, DOI 10.1038/sj.sc.3101039
   Rea M, 2014, NEUROREHAB NEURAL RE, V28, P564, DOI 10.1177/1545968313520410
   Rebesco J, 2011, J NEURAL ENG, V8, P0, DOI 10.1088/1741-2560/8/1/016011
   Reinkensmeyer D, 2006, J REHABIL RES DEV, V43, P657, DOI 10.1682/JRRD.2005.04.0073
   Reinkensmeyer D, 2004, ANNU REV BIOMED ENG, V6, P497, DOI 10.1146/annurev.bioeng.6.040803.140223
   Rigosa J, 2015, J NEURAL ENG, V12, P0, DOI 10.1088/1741-2560/12/5/056014
   Roy R, 2012, ARCH PHYS MED REHAB, V93, P1487, DOI 10.1016/j.apmr.2012.04.034
   Ryapolova-webb E, 2014, J NEURAL ENG, V11, P0, DOI 10.1088/1741-2560/11/1/016009
   Sakurada T, 2013, FRONT NEUROSCI-SWITZ, V7, P0, DOI 10.3389/fnins.2013.00172
   Sandberg K, 2016, NAT REV NEUROSCI, V17, P666, DOI 10.1038/nrn.2016.104
   Sayenko D, 2014, J NEUROPHYSIOL, V111, P1088, DOI 10.1152/jn.00489.2013
   Schaechter J, 2006, BRAIN, V129, P2722, DOI 10.1093/brain/awl214
   Schlaepfer W, 1973, J CELL BIOL, V59, P456, DOI 10.1083/jcb.59.2.456
   Schwarz D, 2014, NAT METHODS, V11, P670, DOI 10.1038/NMETH.2936
   Serences J, 2006, TRENDS COGN SCI, V10, P38, DOI 10.1016/j.tics.2005.11.008
   Seri B, 2001, J NEUROSCI, V21, P7153, DOI 10.1523/JNEUROSCI.21-18-07153.2001
   Sherwood A, 1992, J NEUROL SCI, V110, P90, DOI 10.1016/0022-510X(92)90014-C
   Shetty A, 1999, J COMP NEUROL, V414, P238, DOI 10.1002/(SICI)1096-9861(19991115)414:2<238::AID-CNE7>3.0.CO;2-A
   Shetty A, 1995, NEUROSCIENCE, V67, P561, DOI 10.1016/0306-4522(95)00025-E
   Shetty P, 2014, NEUROBIOL DIS, V62, P469, DOI 10.1016/j.nbd.2013.10.025
   Shik M, 1976, PHYSIOL REV, V56, P465, DOI 10.1152/physrev.1976.56.3.465
   Shin S, 2014, J NEUROSURG, V121, P1219, DOI 10.3171/2014.7.JNS131826
   Sitaram R, 2009, NEURAL NETWORKS, V22, P1320, DOI 10.1016/j.neunet.2009.05.009
   Smith P, 2009, NEURON, V64, P617, DOI 10.1016/j.neuron.2009.11.021
   Soekadar S, 2015, NEUROBIOL DIS, V83, P172, DOI 10.1016/j.nbd.2014.11.025
   Stefan K, 2000, BRAIN, V123, P572, DOI 10.1093/brain/123.3.572
   Stevenson I, 2012, PLOS COMPUT BIOL, V8, P0, DOI 10.1371/journal.pcbi.1002775
   Steyerberg E, 2008, PLOS MED, V5, P1251, DOI 10.1371/journal.pmed.0050165
   Stockwell RA, 1981, CUNNINGHAMS TXB ANAT, V0, P211
   Stroemer R, 1995, STROKE, V26, P2135, DOI 10.1161/01.STR.26.11.2135
   Suh S, 2000, BRAIN RES, V852, P268, DOI 10.1016/S0006-8993(99)02095-8
   Sun F, 2010, CURR OPIN NEUROBIOL, V20, P510, DOI 10.1016/j.conb.2010.03.013
   Suthana N, 2012, NEW ENGL J MED, V366, P502, DOI 10.1056/NEJMoa1107212
   Sweet J, 2014, HIPPOCAMPUS, V24, P1592, DOI 10.1002/hipo.22338
   Tator C, 1995, BRAIN PATHOL, V5, P407, DOI 10.1111/j.1750-3639.1995.tb00619.x
   Tator C, 1991, J NEUROSURG, V75, P15, DOI 10.3171/jns.1991.75.1.0015
   Tator C, 1979, CAN J SURG, V22, P575
   Taub E, 2001, CURR ATHEROSCLER REP, V3, P279, DOI 10.1007/s11883-001-0020-0
   Taub E, 2002, NAT REV NEUROSCI, V3, P228, DOI 10.1038/nrn754
   Teasell R, 2014, ARCH PHYS MED REHAB, V95, P595, DOI 10.1016/j.apmr.2013.11.014
   Tedeschi A, 2012, FRONT MOL NEUROSCI, V4, P0, DOI 10.3389/fnmo1.2011.00060
   Terroni L, 2011, WORLD J BIOL PSYCHIA, V12, P539, DOI 10.3109/15622975.2011.562242
   Teyler T, 2001, INT REV NEUROBIOL, V45, P253
   Thickbroom G, 2009, J NEUROENG REHABIL, V6, P0, DOI 10.1186/1743-0003-6-4
   Thompson K, 2015, COCHRANE DB SYST REV, V0, P0, DOI DOI 10.1002/14651858.CD009900.pub2
   Thored P, 2006, STEM CELLS, V24, P739, DOI 10.1634/stemcells.2005-0281
   Troyk P, 2012, IEEE ENG MED BIO, V0, PP900, DOI 10.1109/EMBC.2012.6346077
   Turner DA, 2008, ..., V0, P241
   Van DBR, 2015, ANN PHYS REHABIL MED, V58, P232, DOI 10.1016/j.rehab.2015.04.003
   Van DBR, 2012, SCIENCE, V336, P1182, DOI 10.1126/science.1217416
   Vansteensel M, 2016, NEW ENGL J MED, V375, P2060, DOI 10.1056/NEJMoa1608085
   Vargas-irwin C, 2010, J NEUROSCI, V30, P9659, DOI 10.1523/JNEUROSCI.5443-09.2010
   Vidaurre C, 2016, MED ENG PHYS, V38, P1195, DOI 10.1016/j.medengphy.2016.06.010
   Villamar M, 2012, NEUROMODULATION, V15, P326, DOI 10.1111/j.1525-1403.2012.00474.x
   Wahl A, 2014, SCIENCE, V344, P1250, DOI 10.1126/science.1253050
   Waters R, 1996, SPINAL CORD, V34, P188, DOI 10.1038/sc.1996.37
   Waters R, 1992, ARCH PHYS MED REHAB, V73, P784
   Weiskopf N, 2003, NEUROIMAGE, V19, P577, DOI 10.1016/S1053-8119(03)00145-9
   Wernig A, 1998, SPINAL CORD, V36, P744, DOI 10.1038/sj.sc.3100670
   Wernig A, 1992, PARAPLEGIA, V30, P229, DOI 10.1038/sc.1992.61
   Wessberg J, 2000, NATURE, V408, P361, DOI 10.1038/35042582
   Wolf S, 2006, JAMA-J AM MED ASSOC, V296, P2095, DOI 10.1001/jama.296.17.2095
   Wolman L, 1965, PARAPLEGIA, V2, P213
   Wolpaw J, 1994, ELECTROEN CLIN NEURO, V90, P444, DOI 10.1016/0013-4694(94)90135-X
   Wolpaw J, 2001, ANNU REV NEUROSCI, V24, P807, DOI 10.1146/annurev.neuro.24.1.807
   Womelsdorf T, 2007, SCIENCE, V316, P1609, DOI 10.1126/science.1139597
   Xi G, 2006, LANCET NEUROL, V5, P53, DOI 10.1016/S1474-4422(05)70283-0
   Yin Y, 2003, J NEUROSCI, V23, P2284
   Yin Y, 2006, NAT NEUROSCI, V9, P843, DOI 10.1038/nn1701
   Yin Y, 2009, P NATL ACAD SCI USA, V106, P19587, DOI 10.1073/pnas.0907085106
   Yurkewicz L, 2005, J NEUROTRAUM, V22, P1428, DOI 10.1089/neu.2005.22.1428
   Zai L, 2011, J NEUROSCI, V31, P5977, DOI 10.1523/JNEUROSCI.4498-10.2011
   Zai L, 2009, J NEUROSCI, V29, P8187, DOI 10.1523/JNEUROSCI.0414-09.2009
   Zetterberg H, 2013, NAT REV NEUROL, V9, P201, DOI 10.1038/nrneurol.2013.9
   Zhang R, 2001, NEUROSCIENCE, V105, P33, DOI 10.1016/S0306-4522(01)00117-8
   Zimmermann J, 2014, FRONT NEUROSCI-SWITZ, V8, P0, DOI 10.3389/fnins.2014.00087
   Zink B, 2010, PSYCHIAT CLIN N AM, V33, P741, DOI 10.1016/j.psc.2010.08.005
NR 300
TC 77
Z9 82
U1 2
U2 53
PU FRONTIERS MEDIA SA
PI LAUSANNE
PA AVENUE DU TRIBUNAL FEDERAL 34, LAUSANNE, CH-1015, SWITZERLAND
SN 
EI 
J9 FRONT NEUROSCI-SWITZ
PD DEC 27
PY 2016
VL 10
IS 
BP 
EP 
DI 10.3389/fnins.2016.00584
PG 23
WC Neurosciences
SC Neurosciences & Neurology
GA EF8RW
UT WOS:000390598100001
PM 28082858
ER

PT J
AU Chen, Chao-Ying
   Rich, TL
   Cassidy, JM
   Gillick, BT
AF Chen, Chao-ying
   Rich, Tonya
   Cassidy, Jessica
   Gillick, Bernadette
TI Corticospinal Excitability in Children with Congenital Hemiparesis
SO BRAIN SCIENCES
LA English
DT Article
DE transcranial magnetic stimulation; motor evoked potential; motor threshold; perinatal stroke; cerebral palsy
ID transcranial magnetic stimulation; subcortical pediatric stroke; cerebral-palsy; perinatal stroke; constraint; organization; projection; mechanism; dystonia; lesion
AB Transcranial magnetic stimulation (TMS) can be used as an assessment or intervention to evaluate or influence brain activity in children with hemiparetic cerebral palsy (CP) commonly caused by perinatal stroke. This communication report analyzed data from two clinical trials using TMS to assess corticospinal excitability in children and young adults with hemiparetic CP. The results of this communication revealed a higher probability of finding a motor evoked potential (MEP) on the non-lesioned hemisphere compared to the lesioned hemisphere (p = 0.005). The resting motor threshold (RMT) was lower on the non-lesioned hemisphere than the lesioned hemisphere (p = 0.013). There was a significantly negative correlation between age and RMT (r(s) = 0.65, p = 0.003). This communication provides information regarding MEP responses, motor thresholds (MTs) and the association with age during TMS assessment in children with hemiparetic CP. Such findings contribute to the development of future pediatric studies in neuroplasticity and neuromodulation to influence motor function and recovery after perinatal stroke.
C1 [Chen, Chao-Ying; Rich, Tonya L.; Gillick, Bernadette T.] Univ Minnesota, Coll Med, Dept Phys Med & Rehabil, MMC 297,420 Delaware St SE, Minneapolis, MN 55455 USA.
   [Cassidy, Jessica M.] Univ Calif Irvine, Dept Neurol, Hewitt Hall,Room 1331, Irvine, CA 92697 USA.
RP Gillick, BT (通讯作者)，Univ Minnesota, Coll Med, Dept Phys Med & Rehabil, MMC 297,420 Delaware St SE, Minneapolis, MN 55455 USA.
EM chen4712@umn.edu; rich1038@umn.edu; jmkream@gmail.com; gillick@umn.edu
FU National Institute of Health (NIH) [1 RC1HD063838-01]; National Center for Research Resources [1UL1RR033183-01]; National Center for Advancing Translational Sciences of the NIH [8 UL1 TR000114-02]; NIH Eunice Kennedy Shriver National Institutes of Child Health and Development K01 Award [HD078484-01A1]; Cerebral Palsy Foundation; Foundation for Physical Therapy Magistro Family Grant; MnDRIVE brain condition fellowships
CR Bhandari A, 2016, CLIN NEUROPHYSIOL, V127, P2834, DOI 10.1016/j.clinph.2016.05.363
   Bhanpuri N, 2015, J CHILD NEUROL, V30, P1604, DOI 10.1177/0883073815575369
   Cassidy J, 2015, RES DEV DISABIL, V47, P154, DOI 10.1016/j.ridd.2015.09.010
   Grecco L, 2014, RES DEV DISABIL, V35, P2840, DOI 10.1016/j.ridd.2014.07.030
   Eyre J, 2001, NEUROLOGY, V57, P1543, DOI 10.1212/WNL.57.9.1543
   Eyre J, 2007, ANN NEUROL, V62, P493, DOI 10.1002/ana.21108
   Friel K, 2016, NEUROREHAB NEURAL RE, V30, P834, DOI 10.1177/1545968315625838
   Garvey M, 2008, CLIN NEUROPHYSIOL, V119, P973, DOI 10.1016/j.clinph.2007.11.048
   Gillick B, 2015, BMC PEDIATR, V15, P0, DOI 10.1186/s12887-015-0498-1
   Gillick B, 2014, DEV MED CHILD NEUROL, V56, P44, DOI 10.1111/dmcn.12243
   Jaspers E, 2016, FRONT PEDIATR, V3, P0, DOI 10.3389/fped.2015.00112
   Kirton A, 2008, LANCET NEUROL, V7, P507, DOI 10.1016/S1474-4422(08)70096-6
   Kirton A, 2016, NEUROLOGY, V86, P1659, DOI 10.1212/WNL.0000000000002646
   Kirton A, 2010, CLIN NEUROPHYSIOL, V121, P1922, DOI 10.1016/j.clinph.2010.04.021
   Kuhnke N, 2008, DEV MED CHILD NEUROL, V50, P898, DOI 10.1111/j.1469-8749.2008.03119.x
   Lehman L, 2014, PEDIATR NEUROL, V51, P760, DOI 10.1016/j.pediatrneurol.2014.07.031
   Lewis C, 2016, J AFFECT DISORDERS, V190, P566, DOI 10.1016/j.jad.2015.10.020
   Li J, 2016, CNS NEUROSCI THER, V0, P0
   Mackey A, 2014, FRONT NEUROL, V5, P0, DOI 10.3389/fneur.2014.00117
   Norton J, 2008, CLIN NEUROPHYSIOL, V119, P80, DOI 10.1016/j.clinph.2007.09.120
   Raju T, 2007, PEDIATRICS, V120, P609, DOI 10.1542/peds.2007-0336
   Scheck S, 2016, RES DEV DISABIL, V55, P368, DOI 10.1016/j.ridd.2016.04.007
   Staudt M, 2008, BRAIN LANG, V106, P177, DOI 10.1016/j.bandl.2008.01.007
   Talelli P, 2006, CLIN NEUROPHYSIOL, V117, P1641, DOI 10.1016/j.clinph.2006.01.016
   Valle A, 2007, DEV MED CHILD NEUROL, V49, P534, DOI 10.1111/j.1469-8749.2007.00534.x
   Welniarz Q, 2015, FRONT NEUROANAT, V9, P0, DOI 10.3389/fnana.2015.00075
   Yeo S, 2014, FRONT HUM NEUROSCI, V8, P0, DOI 10.3389/fnhum.2014.00573
   Young S, 2014, J CHILD NEUROL, V29, P232, DOI 10.1177/0883073813492385
NR 28
TC 4
Z9 4
U1 0
U2 5
PU MDPI
PI BASEL
PA ST ALBAN-ANLAGE 66, CH-4052 BASEL, SWITZERLAND
SN 
EI 
J9 BRAIN SCI
PD DEC 15
PY 2016
VL 6
IS 4
BP 
EP 
DI 10.3390/brainsci6040049
PG 10
WC Neurosciences
SC Neurosciences & Neurology
GA EH3VJ
UT WOS:000391699800009
PM 27775599
ER

PT J
AU Calabro, RS
   Russo, Margherita
   Naro, Antonino
   Milardi, Demetrio
   Balletta, Tina
   Leo, Antonino
   Filoni, Serena
   Bramanti, Placido
AF Calabro, Rocco
   Russo, Margherita
   Naro, Antonino
   Milardi, Demetrio
   Balletta, Tina
   Leo, Antonino
   Filoni, Serena
   Bramanti, Placido
TI Who May Benefit From Armeo Power Treatment? A Neurophysiological Approach to Predict Neurorehabilitation Outcomes
SO PM&R
LA English
DT Article
ID transcranial magnetic stimulation; human motor cortex; silent period; associative plasticity; oxygen-metabolism; brain-stimulation; enhance recovery; assessment scale; virtual-reality; severe stroke
AB Background: The Armeo Power, a rehabilitation exoskeleton that allows early treatment of motor disabilities, provides intelligent arm support in a large 3-dimensional work space, thus enabling patients to perform intensive, repetitive, and goal-oriented exercises. This device could efficiently induce new connections and facilitate plasticity phenomena potentiation. Knowledge of the potential brain plasticity reservoir after brain damage constitutes a prerequisite for an optimal rehabilitation strategy. Objective: To identify potential neurophysiologic markers predicting the responsiveness of stroke patients to upper limb robotic treatment. Design: Prospective cohort study. Setting: Behavioral and Robotic Neurorehabilitation Laboratory of IRCCS Centro Neurolesi Bonino-Pulejo, Messina, Italy. Patients: We enrolled 35 patients who had sustained a first-ever ischemic supratentorial stroke at least 2 months before enrollment and had unilateral hemiplegia. Methods: All patients underwent 40 Armeo Power training sessions that lasted 1 hour each (ie, 5 times a week for 8 weeks). Main Outcome Measurements: We assessed the spasticity and motor function of the upper limb by means of the Modified Ashworth scale and Fugl-Meyer assessment, respectively. Moreover, we evaluated the cortical excitability and plasticity potential of the bilateral primary motor areas in response to the repetitive paired associative stimulation paradigm using transcranial magnetic stimulation and Armeo Power kinematic parameters. Results: The patients who showed significant repetitive paired associative stimulation aftereffects at baseline exhibited an evident increase of cortical plasticity in the affected hemisphere (motor evoked potential amplitude increase, P = .03), a decrease of interhemispheric inhibition (affected hemisphere cortical silent period duration decrease, P = .01; unaffected hemisphere cortical silent period duration increase, P = .004; repetitive paired associative stimulation aftereffect increase, P = .008). Such findings were paralleled by clinical improvements (Fugl-Meyer, P = .04) and Armeo Power kinematic improvements (elbow flexion/extension, P = .02; shoulder range of movement, P = .002). Conclusions: Our data suggest that use of Armeo Power may improve upper limb motor function recovery as predicted by reshaping of cortical and transcallosal plasticity, according to the baseline cortical excitability. Level of Evidence: IV
C1 [Calabro, Rocco Salvatore; Russo, Margherita; Naro, Antonino; Milardi, Demetrio; Balletta, Tina; Leo, Antonino; Bramanti, Placido] IRCCS Ctr Neurolesi Bonino Pulejo, SS 113, I-98124 Messina, Italy.
   [Milardi, Demetrio] Univ Messina, Dept Biomed Sci & Morphol & Funct Images, Messina, Italy.
   [Filoni, Serena] Fdn Ctr Riabilitaz Padre Pio Onlus, San Giovanni Rotondo, FG, Italy.
RP Calabro, RS (通讯作者)，IRCCS Ctr Neurolesi Bonino Pulejo, SS 113, I-98124 Messina, Italy.
EM salbro77@tiscali.it
CR Boian R, 2002, STUD HEALTH TECHNOL, V85, P64
   Butefisch C, 1995, J NEUROL SCI, V130, P59, DOI 10.1016/0022-510X(95)00003-K
   Chen H, 2010, PM&R, V2, P0, DOI 10.1016/j.pmrj.2010.10.006
   Chen R, 1999, EXP BRAIN RES, V128, P539, DOI 10.1007/s002210050878
   Chollet F, 1991, ANN NEUROL, V29, P63, DOI 10.1002/ana.410290112
   Cicinelli P, 1997, ELECTROMYOGR MOTOR C, V105, P438, DOI 10.1016/S0924-980X(97)00052-0
   Cohen L, 1997, NATURE, V389, P180, DOI 10.1038/38278
   Colomer C, 2013, NEUROLOGIA, V28, P261, DOI 10.1016/j.nrl.2012.04.017
   Conforto A, 2010, NEUROREHAB NEURAL RE, V24, P263, DOI 10.1177/1545968309349946
   Crow J, 2008, PHYS THER, V88, P1554, DOI 10.2522/ptj.20070186
   Dancause N, 2011, PROG BRAIN RES, V192, P273, DOI 10.1016/B978-0-444-53355-5.00015-4
   Di PG, 2014, NAT REV NEUROL, V10, P597, DOI 10.1038/nrneurol.2014.162
   Dobkin B, 2013, NEW ENGL J MED, V352, P1677
   Fuhr P, 1991, ELECTROEN CLIN NEURO, V81, P257, DOI 10.1016/0168-5597(91)90011-L
   Gregson J, 1999, ARCH PHYS MED REHAB, V80, P1013, DOI 10.1016/S0003-9993(99)90053-9
   Hallett M, 2007, NEURON, V55, P187, DOI 10.1016/j.neuron.2007.06.026
   Hamilton B, 1987, REHABILITATION OUTCO, V0, P137
   Hamilton M, 1960, J NEUROL NEUROSUR PS, V23, P56, DOI 10.1136/jnnp.23.1.56
   Hamilton M, 1969, BRIT J PSYCHIAT, V3, P76, DOI 10.1037/T04100-000
   Heald A, 1993, BRAIN, V116, P1371, DOI 10.1093/brain/116.6.1371
   Hosp J, 2011, NEURAL PLAST, V2011, P0, DOI 10.1155/2011/871296
   Iglesias S, 1996, STROKE, V27, P1192, DOI 10.1161/01.STR.27.7.1192
   Inghilleri M, 1993, J PHYSIOL-LONDON, V466, P521
   Kiers L, 1997, J CLIN NEUROSCI, V4, P3, DOI 10.1016/S0967-5868(97)90002-3
   Knutson J, 2009, NEUROREHAB NEURAL RE, V23, P17, DOI 10.1177/1545968308317577
   Lang C, 2013, J HAND THER, V26, P104, DOI 10.1016/j.jht.2012.06.005
   Lee Y, 2010, OCCUP THER INT, V17, P152, DOI 10.1002/oti.301
   Lenzi G, 1982, J CEREBR BLOOD F MET, V2, P321, DOI 10.1038/jcbfm.1982.33
   Levin M, 2002, EXP BRAIN RES, V143, P171, DOI 10.1007/s00221-001-0976-6
   Levin M, 2009, NEUROREHAB NEURAL RE, V23, P313, DOI 10.1177/1545968308328727
   Masiero S, 2011, J REHABIL RES DEV, V48, P355, DOI 10.1682/JRRD.2010.04.0063
   Murase N, 2004, ANN NEUROL, V55, P400, DOI 10.1002/ana.10848
   Nitsche M, 2007, J NEUROSCI, V27, P3807, DOI 10.1523/JNEUROSCI.5348-06.2007
   Nowak D, 2009, NEUROREHAB NEURAL RE, V23, P641, DOI 10.1177/1545968309336661
   Nudo RJ, 2006, NEURORX, V3, P420
   Nudo R, 1996, J NEUROPHYSIOL, V75, P2144, DOI 10.1152/jn.1996.75.5.2144
   Orth M, 2004, CLIN NEUROPHYSIOL, V115, P1076, DOI 10.1016/j.clinph.2003.12.025
   Soler E, 2010, CURR CARDIOL REV, V6, P138, DOI 10.2174/157340310791658785
   Quartarone A, 2003, BRAIN, V126, P2586, DOI 10.1093/brain/awg273
   Reinkensmeyer D, 2004, ANNU REV BIOMED ENG, V6, P497, DOI 10.1146/annurev.bioeng.6.040803.140223
   Roby-brami A, 2003, ACTA NEUROL SCAND, V107, P369, DOI 10.1034/j.1600-0404.2003.00021.x
   Rossi S, 2009, CLIN NEUROPHYSIOL, V120, P2008, DOI 10.1016/j.clinph.2009.08.016
   Rossini P, 2015, CLIN NEUROPHYSIOL, V126, P1071, DOI 10.1016/j.clinph.2015.02.001
   Rossini P, 2003, LANCET NEUROL, V2, P493, DOI 10.1016/S1474-4422(03)00485-X
   Rossini P, 2004, RESTOR NEUROL NEUROS, V22, P193
   Sanchez R, 2006, IEEE T NEUR SYS REH, V14, P378, DOI 10.1109/TNSRE.2006.881553
   Saposnik G, 2011, STROKE, V42, P1380, DOI 10.1161/STROKEAHA.110.605451
   Schallert T, 2006, NEURORX, V3, P497, DOI 10.1016/j.nurx.2006.08.001
   Schwerin S, 2008, EXP BRAIN RES, V185, P509, DOI 10.1007/s00221-007-1169-8
   Staubli P, 2009, J NEUROENG REHABIL, V6, P0, DOI 10.1186/1743-0003-6-46
   Stefan K, 2000, BRAIN, V123, P572, DOI 10.1093/brain/123.3.572
   Stienen A, 2009, J MED DEVICES, V3, P41
   Takeuchi N, 2012, NEURAL PLAST, V2012, P0, DOI 10.1155/2012/359728
   Thielman G, 2004, ARCH PHYS MED REHAB, V85, P1613, DOI 10.1016/j.apmr.2004.01.028
   Traversa R, 1998, BRAIN RES, V803, P1, DOI 10.1016/S0006-8993(98)00505-8
   Traversa R, 1997, STROKE, V28, P110, DOI 10.1161/01.STR.28.1.110
   Van KA, 2009, NEUROREHAB NEURAL RE, V23, P45, DOI 10.1177/1545968308317578
   Webster BR, 2006, NEURORX, V3, P474, DOI 10.1016/j.nurx.2006.07.008
   White D, 2011, ARTHRIT CARE RES, V63, P0, DOI 10.1002/acr.20638
   Wolf S, 2006, JAMA-J AM MED ASSOC, V296, P2095, DOI 10.1001/jama.296.17.2095
   Wolters A, 2003, J NEUROPHYSIOL, V89, P2339, DOI 10.1152/jn.00900.2002
NR 61
TC 30
Z9 34
U1 0
U2 19
PU WILEY
PI HOBOKEN
PA 111 RIVER ST, HOBOKEN 07030-5774, NJ USA
SN 1934-1482
EI 
J9 PM&R
PD OCT 15
PY 2016
VL 8
IS 10
BP 971
EP 978
DI 10.1016/j.pmrj.2016.02.004
PG 8
WC Rehabilitation; Sport Sciences
SC Rehabilitation; Sport Sciences
GA EA3YX
UT WOS:000386546300006
PM 26902866
ER

PT J
AU Kwon, TG
   Park, Eunhee
   Kang, Chung
   Chang, WH
   Kim, Yun-Hee
AF Kwon, Tae
   Park, Eunhee
   Kang, Chung
   Chang, Won
   Kim, Yun-hee
TI The effects of combined repetitive transcranial magnetic stimulation and transcranial direct current stimulation on motor function in patients with stroke
SO RESTORATIVE NEUROLOGY AND NEUROSCIENCE
LA English
DT Article
DE Stroke; motor recovery; transcranial magnetic stimulation; transcranial direct current stimulation
ID low-frequency rtm; cortical plasticity; skill acquisition; brain-stimulation; paretic hand; cortex; recovery; excitability; consolidation; hemiparesis
AB Background: Both transcranial magnetic stimulation (rTMS) and transcranial direct current stimulation (tDCS), when provided to stroke patients in combination with motor training, enhance therapeutic efficacy and motor function. However, the majority of previous studies have only examined a single treatment modality. Objective: The authors investigated the modulating influence of combination dual-mode brain stimulation upon bihemispheric stimulation with motor training in stroke patients. Methods: Twenty stroke patients with hemiparesis underwent five randomly arranged sessions of diverse combinations of rTMS and tDCS. We applied cathodal or anodal tDCS over the contralesional primary motor cortex (cM1) and 10 Hz rTMS over the ipsilesional primary motor cortex (iM1) in a simultaneous or preconditioning method including sham stimulation. Immediately after dual-mode stimulation, sequential hand motor training was performed for 5 minutes. The total pulses of rTMS and the duration of tDCS and motor training were the same for all sessions. Cortical excitability and sequential motor performance were evaluated before and after each session. Results: Motor function and corticomotor excitability following simultaneous stimulation via cathodal tDCS over the cM1 combined with 10 Hz rTMS over the iM1 were significantly increased after the intervention, with significantly greater motor improvement than seen with other treatment conditions (P < 0.05). Conclusion: For the combination of bihemispheric rTMS and tDCS, simultaneous stimulation of cathodal tDCS and 10 Hz rTMS results in better motor performance in stroke patients than other combination methods. This result seemed to be related to effective modulation of interhemispheric imbalance of cortical excitability by dual-mode stimulation.
C1 [Kwon, Tae Gun; Kang, Chung] Sungkyunkwan Univ, Samsung Med Ctr, Dept Phys & Rehabil Med, Sch Med, Seoul, South Korea.
   [Park, Eunhee; Chang, Won Hyuk; Kim, Yun-Hee] Sungkyunkwan Univ, Sch Med, Samsung Med Ctr, Heart Vasc Stroke Inst,Ctr Prevent & Rehabil,Dept, Seoul, South Korea.
   [Chang, Won Hyuk] Sungkyunkwan Univ, Samsung Adv Inst Hlth Sci & Technol, Dept Med Device Management & Res, Dept Hlth Sci & Technol, Seoul, South Korea.
RP Kim, YH (通讯作者)，Sungkyunkwan Univ, Samsung Adv Inst Hlth Sci & Technol, Sch Med,Dept Phys & Rehabil Med, Samsung Med Ctr,Heart Vasc Stroke Inst,Ctr Preven, 81 Irwon Ro, Seoul 06351, South Korea.
EM yunkim@skku.edu
FU National Research Foundation of Korea (NRF) - Korean government (MSIP) [NRF-2014R1A2A1A01005128]
CR Antal A, 2007, EUR J NEUROSCI, V26, P2687, DOI 10.1111/j.1460-9568.2007.05896.x
   Avenanti A, 2012, NEUROLOGY, V78, P256, DOI 10.1212/WNL.0b013e3182436558
   Brunoni A, 2012, BRAIN STIMUL, V5, P175, DOI 10.1016/j.brs.2011.03.002
   Chang W, 2010, J REHABIL MED, V42, P758, DOI 10.2340/16501977-0590
   Emara T, 2010, EUR J NEUROL, V17, P1203, DOI 10.1111/j.1468-1331.2010.03000.x
   Fregni F, 2005, NEUROREPORT, V16, P1551, DOI 10.1097/01.wnr.0000177010.44602.5e
   Gorsler A, 2003, CLIN NEUROPHYSIOL, V114, P1800, DOI 10.1016/S1388-2457(03)00157-3
   Hsu W, 2012, STROKE, V43, P1849, DOI 10.1161/STROKEAHA.111.649756
   Hummel F, 2010, NEUROBIOL AGING, V31, P2160, DOI 10.1016/j.neurobiolaging.2008.12.008
   Kidgell D, 2013, BMC NEUROSCI, V14, P0, DOI 10.1186/1471-2202-14-64
   Kim G, 2013, NEUROSCI LETT, V548, P181, DOI 10.1016/j.neulet.2013.05.037
   Kim Y, 2006, STROKE, V37, P1471, DOI 10.1161/01.STR.0000221233.55497.51
   Koenigs M, 2009, CLIN NEUROPHYSIOL, V120, P80, DOI 10.1016/j.clinph.2008.10.010
   Le Q, 2014, AM J PHYS MED REHAB, V93, P422, DOI 10.1097/PHM.0000000000000027
   Lefaucheur J, 2014, CLIN NEUROPHYSIOL, V125, P2150, DOI 10.1016/j.clinph.2014.05.021
   Liepert J, 2000, ACTA NEUROL SCAND, V101, P321, DOI 10.1034/j.1600-0404.2000.90337a.x
   Lindenberg R, 2010, NEUROLOGY, V75, P2176, DOI 10.1212/WNL.0b013e318202013a
   Meng Z, 2014, J PSYCHIATR RES, V54, P19, DOI 10.1016/j.jpsychires.2014.03.007
   Muellbacher W, 2002, NATURE, V415, P640, DOI 10.1038/nature712
   Murphy T, 2009, NAT REV NEUROSCI, V10, P861, DOI 10.1038/nrn2735
   Nitsche M, 2000, J PHYSIOL-LONDON, V527, P633, DOI 10.1111/j.1469-7793.2000.t01-1-00633.x
   Nowak D, 2009, NEUROREHAB NEURAL RE, V23, P641, DOI 10.1177/1545968309336661
   Nudo R, 1999, REV NEUROL, V155, P713
   Pascualleone A, 1994, BRAIN, V117, P847, DOI 10.1093/brain/117.4.847
   Reis J, 2009, P NATL ACAD SCI USA, V106, P1590, DOI 10.1073/pnas.0805413106
   Rossi S, 2009, CLIN NEUROPHYSIOL, V120, P2008, DOI 10.1016/j.clinph.2009.08.016
   Sasaki N, 2014, BRAIN INJURY, V28, P1682, DOI 10.3109/02699052.2014.947626
   Siebner H, 2004, J NEUROSCI, V24, P3379, DOI 10.1523/JNEUROSCI.5316-03.2004
   Sung W, 2013, STROKE, V44, P1375, DOI 10.1161/STROKEAHA.111.000522
   Takeuchi N, 2008, J REHABIL MED, V40, P298, DOI 10.2340/16501977-0181
   Takeuchi N, 2012, NEURAL PLAST, V2012, P0, DOI 10.1155/2012/823285
   Takeuchi N, 2009, J REHABIL MED, V41, P1049, DOI 10.2340/16501977-0454
   Tecchio F, 2010, J NEUROPHYSIOL, V104, P1134, DOI 10.1152/jn.00661.2009
   Thirugnanasambandam N, 2011, RESTOR NEUROL NEUROS, V29, P311, DOI 10.3233/RNN-2011-0601
   Wang C, 2014, CNS NEUROSCI THER, V20, P355, DOI 10.1111/cns.12221
   Yamada N, 2013, INT J REHABIL RES, V36, P323, DOI 10.1097/MRR.0b013e3283624907
NR 36
TC 9
Z9 11
U1 4
U2 13
PU IOS PRESS
PI AMSTERDAM
PA NIEUWE HEMWEG 6B, 1013 BG AMSTERDAM, NETHERLANDS
SN 0922-6028
EI 
J9 RESTOR NEUROL NEUROS
PD JUN 15
PY 2016
VL 34
IS 6
BP 915
EP 923
DI 10.3233/RNN-160654
PG 9
WC Neurosciences
SC Neurosciences & Neurology
GA EE0DG
UT WOS:000389243100004
PM 27689549
ER

PT J
AU Andrade, SM
   Santos, NA
   Fernandez-calvo, Bernardino
   Boggio, PS
   Oliveira, EA
   Ferreira, JJ
   Sobreira, Amanda
   Morgan, Felipe
   Medeiros, Germana
   Cavalcanti, GS
   Gadelha, ID
   Duarte, Jader
   Marrocos, Joercia
   Silva, MA
   Rufino, Thatiana
   Nobrega, SR
AF Andrade, Suellen
   Santos, Natanael
   Fernandez-calvo, Bernardino
   Boggio, Paulo
   Oliveira, Eliane
   Ferreira, Jose
   Sobreira, Amanda
   Morgan, Felipe
   Medeiros, Germana
   Cavalcanti, Gyovanna
   Gadelha, Ingrid
   Duarte, Jader
   Marrocos, Joercia
   Silva, Michele
   Rufino, Thatiana
   Nobrega, Sanmy
TI Stroke Treatment Associated with Rehabilitation Therapy and Transcranial DC Stimulation (START-tDCS): a study protocol for a randomized controlled trial
SO TRIALS
LA English
DT Article
DE Transcranial direct current stimulation; Stroke; Rehabilitation; Clinical trial
ID induced movement therapy; physical performance battery; electromechanical gait trainer; noninvasive brain-stimulation; modified ashworth scale; body-weight support; subacute stroke; functional recovery; upper extremity; motor function
AB Background: Traditional treatment for motor impairment after stroke includes medication and physical rehabilitation. The transcranial direct current stimulation associated with a standard physical therapy program may be an effective therapeutic alternative for these patients. Methods: This study is a sham-controlled, double-blind, randomized clinical trial aiming to evaluate the efficacy of transcranial direct current stimulation in activities of daily living and motor function post subacute stroke. In total there will be 40 patients enrolled, diagnosed with subacute, ischemic, unilateral, non-recurring stroke. Participants will be randomized to two groups, one with active stimulation and the other with a placebo current. Patients and investigators will be blinded. Everyone will receive systematic physical therapy, based on constraint-induced movement therapy. The intervention will be applied for 10 consecutive days. Patients will undergo three functional assessments: at baseline, week 2, and week 4. Neuropsychological tests will be performed at baseline and week 4. Adverse effects will be computed at each session. On completion of the baseline measures, randomization will be conducted using random permuted blocks. The randomization will be concealed until group allocation. Discussion: This study will investigate the combined effects of transcranial direct current stimulation and physical therapy on functional improvement after stroke. We tested whether the combination of these treatments is more effective than physical therapy alone when administered in the early stages after stroke.
C1 [Andrade, Suellen M.] Univ Fed Paraiba, Cognit Neurosci & Behav Program, BR-58059900 Joao Pessoa, Paraiba, Brazil.
   [Santos, Natanael A.] Univ Fed Paraiba, Percept Neurosci & Behav Lab, BR-58059900 Joao Pessoa, Paraiba, Brazil.
   [Fernandez-Calvo, Bernardino] Univ Fed Paraiba, Dept Psychol, BR-58059900 Joao Pessoa, Paraiba, Brazil.
   [Boggio, Paulo S.] Univ Prebiteriana Mackenzie, Cognit Neurosci Lab, Sao Paulo, Brazil.
   [Boggio, Paulo S.] Univ Prebiteriana Mackenzie, Dev Disorders Program, Sao Paulo, Brazil.
   [Oliveira, Eliane A.; Sobreira, Amanda; Morgan, Felipe; Cavalcanti, Gyovanna S.; Gadelha, Ingrid D.; Marrocos, Joercia; Silva, Michele A.] Univ Fed Paraiba, Ctr Res Human Movement Sci, BR-58059900 Joao Pessoa, Paraiba, Brazil.
   [Ferreira, Jose J.; Medeiros, Germana; Duarte, Jader; Rufino, Thatiana] Univ Fed Paraiba, Study Grp Human Movement, BR-58059900 Joao Pessoa, Paraiba, Brazil.
   [Nobrega, Sanmy R.] Univ Fed Sao Carlos, Neuromuscular Adaptat Lab, BR-13560 Sao Carlos, SP, Brazil.
RP Andrade, SM (通讯作者)，Univ Fed Paraiba, Cognit Neurosci & Behav Program, BR-58059900 Joao Pessoa, Paraiba, Brazil.
EM suellenandrade@gmail.com
FU Coordination for the Improvement of Higher Education Personnel (CAPES)
CR Aho K, 1980, B WORLD HEALTH ORGAN, V58, P113
   Saliba V, 2011, REV PANAM SALUD PUBL, V30, P262, DOI 10.1590/S1020-49892011000900011
   Au-yeung S, 2014, AM J PHYS MED REHAB, V93, P1057, DOI 10.1097/PHM.0000000000000127
   Benaim C, 1999, STROKE, V30, P1862, DOI 10.1161/01.STR.30.9.1862
   Boake C, 2007, NEUROREHAB NEURAL RE, V21, P14, DOI 10.1177/1545968306291858
   Boggio P, 2006, NEUROSCI LETT, V404, P232, DOI 10.1016/j.neulet.2006.05.051
   Bohannon R, 1987, PHYS THER, V67, P206, DOI 10.1093/ptj/67.2.206
   Bolognini N, 2011, NEUROREHAB NEURAL RE, V25, P819, DOI 10.1177/1545968311411056
   Boratyn D, 2013, CLIN NEUROPHYSIOL, V124, P0
   Brott T, 1989, STROKE, V20, P864, DOI 10.1161/01.STR.20.7.864
   Brunner I, 2011, TOP STROKE REHABIL, V18, P248, DOI 10.1310/tsr1803-248
   Brunoni A, 2014, CLIN NEUROPHYSIOL, V125, P298, DOI 10.1016/j.clinph.2013.07.020
   Brunoni A, 2012, BRAIN STIMUL, V5, P175, DOI 10.1016/j.brs.2011.03.002
   Brunoni A, 2011, CONTEMP CLIN TRIALS, V32, P90, DOI 10.1016/j.cct.2010.09.007
   Camargos F, 2010, BRAZ J PHYS THER, V14, P237, DOI 10.1590/S1413-35552010000300010
   Chan A, 2013, ANN INTERN MED, V158, P200, DOI 10.7326/0003-4819-158-3-201302050-00583
   Chang W, 2010, J REHABIL MED, V42, P758, DOI 10.2340/16501977-0590
   Cho H, 2015, J PHYS THER SCI, V27, P1045, DOI 10.1589/jpts.27.1045
   Ciconelli R, 1999, REV BRAS REUMATOL, V39, P143, DOI 10.1590/S0482-50042010000300005
   Cohen J, 1988, STAT POWER ANAL BEHA, V0, P0
   Corsonello A, 2012, REJUV RES, V15, P41, DOI 10.1089/rej.2011.1215
   Cuypers K, 2013, PLOS ONE, V8, P0, DOI 10.1371/journal.pone.0067344
   Dehaan R, 1995, STROKE, V26, P2027, DOI 10.1161/01.STR.26.11.2027
   Di LV, 2014, BRAIN STIMUL, V7, P841, DOI 10.1016/j.brs.2014.10.001
   Dromerick A, 2000, STROKE, V31, P2984, DOI 10.1161/01.STR.31.12.2984
   Elsner B, 2013, COCHRANE DB SYST REV, V11, P0, DOI 10.1002/14651858.CD009645.PUB2
   Folstein M, 1975, J PSYCHIAT RES, V12, P189, DOI 10.1016/0022-3956(75)90026-6
   Fricke K, 2011, J NEUROPHYSIOL, V105, P1141, DOI 10.1152/jn.00608.2009
   Fusco A, 2014, BIOMED RES INT, V2014, P0, DOI 10.1155/2014/547290
   Gandiga P, 2006, CLIN NEUROPHYSIOL, V117, P845, DOI 10.1016/j.clinph.2005.12.003
   Gellatly J, 2014, TRIALS, V15, P0, DOI 10.1186/1745-6215-15-278
   Gompertz P, 1993, CLIN REHABIL, V7, P290
   Grotta J, 2004, STROKE, V35, P2699, DOI 10.1161/01.STR.0000143320.64953.c4
   Guimaraes R, 2004, REV BRAS NEUROL, V40, P5
   Guralnik J, 1994, J GERONTOL, V49, P0, DOI 10.1093/geronj/49.2.M85
   Hamilton R, 2011, NEUROLOGY, V76, P187, DOI 10.1212/WNL.0b013e318205d50d
   Homan R, 1987, ELECTROEN CLIN NEURO, V66, P376, DOI 10.1016/0013-4694(87)90206-9
   Hrobjartsson A, 2007, INT J EPIDEMIOL, V36, P654, DOI 10.1093/ije/dym020
   Hsueh I, 2001, J FORMOS MED ASSOC, V100, P526
   Joseph C, 2013, AFR HEALTH SCI, V13, P646, DOI 10.4314/ahs.v13i3.18
   Khedr E, 2013, NEUROREHAB NEURAL RE, V27, P592, DOI 10.1177/1545968313484808
   Kho ME, 2009, BMJ, V338, P0, DOI 10.1136/bmj.b866
   Kim D, 2010, AM J PHYS MED REHAB, V89, P879, DOI 10.1097/PHM.0b013e3181f70aa7
   Kim S, 2009, ANN REHABIL MED-ARM, V33, P533
   Kim Y, 2014, J NEUROENG REHABIL, V11, P0, DOI 10.1186/1743-0003-11-124
   Kong K, 2014, NEUROREHABILITATION, V35, P221, DOI 10.3233/NRE-141110
   Lee Y, 2014, PLOS ONE, V9, P0, DOI 10.1371/journal.pone.0110494
   Lee Y, 2012, J PHYS THER SCI, V24, P1215, DOI 10.1589/jpts.24.1215
   Leitao A, 2006, BRAZ ASS PHY MED REH, V87, P1551
   Li F, 2014, EUR J PHYS REHAB MED, V50, P9
   Little R, 2002, STAT ANAL MISSING DA, V0, P0
   Sanchez-sanchez M, 2014, J NEUROENG REHABIL, V11, P0, DOI 10.1186/1743-0003-11-134
   Mahoney FI, 1965, MD STATE MED J, V14, P61
   Mccreery D, 1990, IEEE T BIO-MED ENG, V37, P996, DOI 10.1109/10.102812
   Medical RC(, 1981, 45 MRC, V45, P0
   Milot M, 2014, NEUROREHAB NEURAL RE, V28, P819, DOI 10.1177/1545968314527351
   Moher D, 2010, J CLIN EPIDEMIOL, V63, P0, DOI 10.1136/bmj.c869
   Monte-silva K, 2009, J NEUROSCI, V29, P6124, DOI 10.1523/JNEUROSCI.0728-09.2009
   Morris D, 2001, ARCH PHYS MED REHAB, V82, P750, DOI 10.1053/apmr.2001.23183
   Myint J, 2008, CLIN REHABIL, V22, P112, DOI 10.1177/0269215507080141
   Nakano M, 2007, THESIS STATE U CAMPI, V0, P0
   Nasreddine Z, 2005, J AM GERIATR SOC, V53, P695, DOI 10.1111/j.1532-5415.2005.53221.x
   Ng M, 2008, STROKE, V39, P154, DOI 10.1161/STROKEAHA.107.495705
   Nitsche M, 2003, CLIN NEUROPHYSIOL, V114, P2220, DOI 10.1016/S1388-2457(03)00235-9
   Note FGOGCP(, 1996, CPMPICH13595 EMEA, V0, P0
   Ochi M, 2013, J REHABIL MED, V45, P137, DOI 10.2340/16501977-1099
   Olma M, 2013, FRONT HUM NEUROSCI, V7, P0, DOI 10.3389/fnhum.2013.00314
   Page S, 2007, PHYS THER, V87, P872, DOI 10.2522/ptj.20060202
   Pereira N, 2011, REV BRAS FISIOTER, V15, P257, DOI 10.1590/S1413-35552011000300013
   Plow E, 2013, TRIALS, V14, P0, DOI 10.1186/1745-6215-14-241
   Poreisz C, 2007, BRAIN RES BULL, V72, P208, DOI 10.1016/j.brainresbull.2007.01.004
   Quinn T, 2011, STROKE, V42, P1146, DOI 10.1161/STROKEAHA.110.598540
   Rhoda A, 2014, BMC HEALTH SERV RES, V14, P0, DOI 10.1186/1472-6963-14-82
   Rickham P, 1964, BRIT MED J, V2, P173
   Rose D, 2014, STROKE RES TREAT, V2014, P0, DOI 10.1155/2014/305236
   Rossi C, 2013, EUR J NEUROL, V20, P202, DOI 10.1111/j.1468-1331.2012.03703.x
   Rosso C, 2014, BRAIN STIMUL, V7, P627, DOI 10.1016/j.brs.2014.06.004
   Sackett D, 2007, INT J EPIDEMIOL, V36, P664, DOI 10.1093/ije/dym088
   Schmid A, 2007, STROKE, V38, P2096, DOI 10.1161/STROKEAHA.106.475921
   Simis M, 2013, NEUROREPORT, V24, P973, DOI 10.1097/WNR.0000000000000021
   Sohn M, 2013, ANN REHABIL MED-ARM, V37, P759, DOI 10.5535/arm.2013.37.6.759
   Spreen O, 1998, COMPENDIUM NEUROPSYC, V0, P0
   Sullivan K, 2007, PHYS THER, V87, P1560
   Sundaram A, 2010, DISABIL STUD, V0, P185
   Tahtis V, 2014, RESTOR NEUROL NEUROS, V32, P527, DOI 10.3233/RNN-140393
   Taylor D, 1991, NEW ENGL J MED, V325, P445
   Teismann I, 2011, BMC NEUROL, V11, P0, DOI 10.1186/1471-2377-11-34
   Tinetti M, 1990, J GERONTOL, V45, P0, DOI 10.1093/geronj/45.6.P239
   Tyson S, 2015, CLIN REHABIL, V29, P920, DOI 10.1177/0269215514562591
   Uswatte G, 2006, NEUROLOGY, V67, P1189, DOI 10.1212/01.wnl.0000238164.90657.c2
   Uswatte G, 2013, PROG BRAIN RES, V207, P379, DOI 10.1016/B978-0-444-63327-9.00015-1
   Vaziri P, 2014, IRAN RED CRESCENT ME, V16, P0, DOI 10.5812/ircmj.13579
   Vickers AJ, 2001, BMC MED RES METHODOL, V1, P6, DOI 10.1186/1471-2288-1-6
   Volpato S, 2011, J GERONTOL A-BIOL, V66, P89, DOI 10.1093/gerona/glq167
   Wang Q, 2014, NEUROSCI LETT, V569, P6, DOI 10.1016/j.neulet.2014.03.011
   Wechsler D, 1997, WAIS R MANUAL WECHSL, V0, P0
   Werner C, 2002, STROKE, V33, P2895, DOI 10.1161/01.STR.0000035734.61539.f6
   White I, 2012, CLIN TRIALS, V9, P396, DOI 10.1177/1740774512450098
   Wilkinson P, 1997, QUAL HEALTH CARE, V6, P125, DOI 10.1136/qshc.6.3.125
   Williams J, 2009, J REHABIL MED, V41, P305, DOI 10.2340/16501977-0356
   Winter J, 2011, COCHRANE DB SYST REV, V0, P0, DOI DOI 10.1002/14651858.CD006609.pub2
   Yoon J, 2014, ANN REHABIL MED-ARM, V38, P458, DOI 10.5535/arm.2014.38.4.458
NR 102
TC 3
Z9 4
U1 2
U2 18
PU BMC
PI LONDON
PA CAMPUS, 4 CRINAN ST, LONDON N1 9XW, ENGLAND
SN 
EI 
J9 TRIALS
PD JAN 28
PY 2016
VL 17
IS 
BP 
EP 
DI 10.1186/s13063-016-1186-7
PG 12
WC Medicine, Research & Experimental
SC Research & Experimental Medicine
GA DB8MJ
UT WOS:000368770500002
PM 26822418
ER

PT J
AU Ehrensberger, Monika
   Simpson, Daniel
   Broderick, Patrick
   Monaghan, Kenneth
AF Ehrensberger, Monika
   Simpson, Daniel
   Broderick, Patrick
   Monaghan, Kenneth
TI Cross-education of strength has a positive impact on post-stroke rehabilitation: a systematic literature review
SO TOPICS IN STROKE REHABILITATION
LA English
DT Review
DE Stroke; Rehabilitation; Cross-education; Unilateral strength training; Strength transfer
ID physical-therapy; muscle strength; sectional area; activation; exercise; stroke; hypertrophy; adaptation; mechanism; greater
AB Background: Since its discovery in 1894 cross-education of strength - a bilateral adaptation after unilateral training - has been shown to be effective in the rehabilitation after one-sided orthopedic injuries. Limited knowledge exists on its application within the rehabilitation after stroke. This review examined the evidence regarding the implication of cross-education in the rehabilitation of the post-stroke hemiplegic patient and its role in motor function recovery. Methods: Electronic databases were searched by two independent assessors. Studies were included if they described interventions which examined the phenomenon of cross-education of strength from the less-affected to the more-affected side in stroke survivors. Study quality was assessed using the PEDro scale and the Cochrane risk of bias assessment tool. Results: Only two controlled trials met the eligibility criteria. The results of both studies show a clear trend towards cross-educational strength transfer in post-stroke hemiplegic patients with 31.4% and 45.5% strength increase in the untrained, more-affected dorsiflexor muscle. Results also suggest a possible translation of strength gains towards functional task improvements and motor recovery. Conclusion: Based on best evidence synthesis guidelines the combination of the results included in this review suggest at least a moderate level of evidence for the application of cross-education of strength in stroke rehabilitation. Following this review it is recommended that additional high quality randomized controlled trials are conducted to further support the findings.
C1 [Ehrensberger, Monika; Simpson, Daniel; Broderick, Patrick; Monaghan, Kenneth] Inst Technol, Sch Sci, Hlth Sci & Physiol Lab, Sligo, Ireland.
RP Simpson, D (通讯作者)，Inst Technol, Sch Sci, Hlth Sci & Physiol Lab, Sligo, Ireland.
EM daniel.simpson@mail.itsligo.ie
FU IT Sligo President's Bursary Fund; Institutes of Technology Ireland Postgraduate Research Scholarship; Lecturer at IT Sligo
CR Ahtiainen J, 2003, EUR J APPL PHYSIOL, V89, P555, DOI 10.1007/s00421-003-0833-3
   Carroll T, 2006, J APPL PHYSIOL, V101, P1514, DOI 10.1152/japplphysiol.00531.2006
   Clark D, 2013, NEUROREHAB NEURAL RE, V27, P335, DOI 10.1177/1545968312469833
   Cramer S, 1999, J NEUROPHYSIOL, V81, P383, DOI 10.1152/jn.1999.81.1.383
   Deyle G, 2005, PHYS THER, V85, P1301, DOI 10.1093/ptj/85.12.1301
   Dobkin BH, 1991, CLIN GERIATR MED, V7, P507
   Dorrestijn O, 2009, J SHOULDER ELB SURG, V18, P652, DOI 10.1016/j.jse.2009.01.010
   Dragert K, 2013, EXP BRAIN RES, V225, P93, DOI 10.1007/s00221-012-3351-x
   Farthing J, 2007, BRAIN TOPOGR, V20, P77, DOI 10.1007/s10548-007-0033-2
   Farthing J, 2014, EXERC SPORT SCI REV, V42, P70, DOI 10.1249/JES.0000000000000009
   Farthing J, 2009, EXERC SPORT SCI REV, V37, P179, DOI 10.1097/JES.0b013e3181b7e882
   Farthing J, 2005, MED SCI SPORT EXER, V37, P1594, DOI 10.1249/01.mss.0000177588.74448.75
   Farthing J, 2003, EUR J APPL PHYSIOL, V89, P578, DOI 10.1007/s00421-003-0842-2
   Garfinkel S, 1992, MED SCI SPORT EXER, V24, P1220
   Hendricks H, 2002, ARCH PHYS MED REHAB, V83, P1629, DOI 10.1053/apmr.2002.35473
   Hendy A, 2012, J SCI MED SPORT, V15, P94, DOI 10.1016/j.jsams.2011.07.007
   Hortobagyi T, 2005, IEEE ENG MED BIOL, V24, P22, DOI 10.1109/MEMB.2005.1384096
   Hortobagyi T, 2003, J NEUROPHYSIOL, V90, P2451, DOI 10.1152/jn.01001.2002
   Hortobagyi T, 1997, MED SCI SPORT EXER, V29, P107, DOI 10.1097/00005768-199701000-00015
   Hortobagyi T, 1999, MOTOR CONTROL, V3, P205, DOI 10.1123/mcj.3.2.205
   Houston M, 1983, EUR J APPL PHYSIOL O, V51, P25, DOI 10.1007/BF00952534
   Kim C, 2015, GAIT POSTURE, V41, P425, DOI 10.1016/j.gaitpost.2014.11.004
   Lee M, 2009, CLIN NEUROPHYSIOL, V120, P802, DOI 10.1016/j.clinph.2009.01.002
   Lieber R, 2004, MUSCLE NERVE, V29, P615, DOI 10.1002/mus.20059
   Magnus C, 2013, ARCH PHYS MED REHAB, V94, P1247, DOI 10.1016/j.apmr.2013.03.005
   Moritani T, 1979, AM J PHYS MED REHAB, V58, P115
   Munn J, 2005, J APPL PHYSIOL, V99, P1880, DOI 10.1152/japplphysiol.00559.2005
   Narici M, 1989, EUR J APPL PHYSIOL O, V59, P310, DOI 10.1007/BF02388334
   Scripture E, 1894, STUD YALE PSYCHOL LA, V2, P114
   Siddique M, 2009, J MED, V10, P0, DOI 10.3329/jom.v10i2.2820
   Stolberg H, 2004, AM J ROENTGENOL, V183, P1539, DOI 10.2214/ajr.183.6.01831539
   Van DPI, 2007, AM J PHYS MED REHAB, V86, P935, DOI 10.1097/PHM.0b013e31802ee464
   Van PR, 2004, CLIN REHABIL, V18, P833, DOI 10.1191/0269215504cr843oa
   Verhagen A, 1998, J CLIN EPIDEMIOL, V51, P1235, DOI 10.1016/S0895-4356(98)00131-0
   Whitall J, 2011, NEUROREHAB NEURAL RE, V25, P118, DOI 10.1177/1545968310380685
   Zhou S, 2000, EXERC SPORT SCI REV, V28, P177
NR 37
TC 18
Z9 19
U1 3
U2 24
PU TAYLOR & FRANCIS LTD
PI ABINGDON
PA 2-4 PARK SQUARE, MILTON PARK, ABINGDON OR14 4RN, OXON, ENGLAND
SN 1074-9357
EI 
J9 TOP STROKE REHABIL
PD JUN 15
PY 2016
VL 23
IS 2
BP 126
EP 135
DI 10.1080/10749357.2015.1112062
PG 10
WC Rehabilitation
SC Rehabilitation
GA DI8FT
UT WOS:000373737600007
PM 26907193
ER

PT J
AU Bashir, Shahid
   Vernet, Marine
   Najib, Umer
   Perez, Jennifer
   Alonso-alonso, Miguel
   Knobel, Mark
   Yoo, Woo-Kyoung
   Edwards, Dylan
   Pascual-leone, Alvaro
AF Bashir, Shahid
   Vernet, Marine
   Najib, Umer
   Perez, Jennifer
   Alonso-alonso, Miguel
   Knobel, Mark
   Yoo, Woo-kyoung
   Edwards, Dylan
   Pascual-leone, Alvaro
TI Enhanced motor function and its neurophysiological correlates after navigated low-frequency repetitive transcranial magnetic stimulation over the contralesional motor cortex in stroke
SO RESTORATIVE NEUROLOGY AND NEUROSCIENCE
LA English
DT Article
DE Navigated rTMS; rehabilitation; plasticity; cortex excitability; intra-cortical inhibition; motor behavior
ID interhemispheric inhibition; cortical excitability; coil placement; upper-limb; recovery; mri; brain; fmri; modulation; activation
AB Background: The net effect of altered interhemispheric interactions between homologous motor cortical areas after unilateral stroke has been previously reported to contribute to residual hemiparesis. Using this framework, we hypothesized that navigated 1Hz repetitive transcranial magnetic stimulation (rTMS) over the contralesional hemisphere would induce a stronger physiological and behavioural response in patients with residual motor deficit than in healthy subjects, because an imbalance in interhemispheric excitability may underlie motor dysfunction. Methods: Navigated rTMS was conducted in 8 chronic stroke patients (67.50 +/- 13.77 years) and in 8 comparable normal subjects (57.38 +/- 9.61 years). We evaluated motor function (Finger tapping, Nine Hole Peg test, Strength Index and Reaction Time) as well as the excitatory and inhibitory function (resting motor threshold, motor evoked potential amplitude, intracortical inhibition and facilitation, and silent period) of the stimulated and non-stimulated motor cortex before and after navigated rTMS. Results: rTMS induced an increase in excitability in the ipsilesional (non-stimulated) motor cortex and led to improved performance in the finger tapping task and pinch force task. These physiological and behavioral effects were more prominent (or robust) in the group of stroke patients than in the control group. Conclusion: Navigated low-frequency rTMS involving precise and consistent targeting of the contralesional hemisphere in stroke patients enhanced the cortical excitability of the ipsilesional hemisphere and the motor response of the hemiparetic hand.
C1 [Bashir, Shahid; Vernet, Marine; Najib, Umer; Perez, Jennifer; Alonso-Alonso, Miguel; Knobel, Mark; Yoo, Woo-Kyoung; Edwards, Dylan; Pascual-Leone, Alvaro] Harvard Med Sch, Beth Israel Deaconess Med Ctr, Berenson Allen Ctr Noninvas Brain Stimulat, Dept Neurol, Brookline Ave KS, Boston, MA 02115 USA.
   [Bashir, Shahid] King Saud Univ, Dept Physiol, Fac Med, Riyadh, Saudi Arabia.
   [Edwards, Dylan] Weill Cornell Med Coll, Dept Neurol, New York, NY 10065 USA.
   [Edwards, Dylan] Weill Cornell Med Coll, Burke Med Res Inst, New York, NY 10065 USA.
   [Pascual-Leone, Alvaro] Univ Autonoma Barcelona, Inst Univ Neurorehabil Guttmann, Barcelona, Spain.
RP Pascual-Leone, A (通讯作者)，Beth Israel Deaconess Med Ctr, Berenson Allen Ctr Noninvas Brain Stimulat, 330 Brookline Ave, Boston, MA 02215 USA.
EM apleone@bidmc.harvard.edu
FU National Center for Research Resources; Harvard-Thorndike General Clinical Research Center at BIDMC [NCRR MO1 RR01032]; Harvard Clinical and Translational Science Center [UL1 RR025758]; NIH [K24 RR018875, R01HD069776]; Nexstim Inc.; Berenson-Allen Foundation; Fyssen Foundation, France; King Saud University, Saudi Arabia [IRG14-26]; EUNICE KENNEDY SHRIVER NATIONAL INSTITUTE OF CHILD HEALTH & HUMAN DEVELOPMENT [R01HD069776] Funding Source: NIH RePORTER; NATIONAL CENTER FOR RESEARCH RESOURCES [UL1RR025758, M01RR001032, K24RR018875] Funding Source: NIH RePORTER
CR Ameli M, 2009, ANN NEUROL, V66, P298, DOI 10.1002/ana.21725
   Avenanti A, 2012, NEUROLOGY, V78, P256, DOI 10.1212/WNL.0b013e3182436558
   Bashir S, 2011, BRAIN TOPOGR, V24, P54, DOI 10.1007/s10548-010-0165-7
   Bashir S, 2010, PM&R, V2, P0, DOI 10.1016/j.pmrj.2010.10.015
   Butefisch C, 2008, NEUROREHAB NEURAL RE, V22, P4, DOI 10.1177/1545968307301769
   Butefisch C, 2003, BRAIN, V126, P470, DOI 10.1093/brain/awg044
   Butefisch C, 2005, NEUROLOGY, V64, P1067, DOI 10.1212/01.WNL.0000154603.48446.36
   Calautti C, 2001, NEUROREPORT, V12, P3883, DOI 10.1097/00001756-200112210-00005
   Calautti C, 2010, NEUROIMAGE, V50, P1, DOI 10.1016/j.neuroimage.2009.12.012
   Calautti C, 2007, NEUROIMAGE, V34, P322, DOI 10.1016/j.neuroimage.2006.08.026
   Cao Y, 1999, STROKE, V30, P2331, DOI 10.1161/01.STR.30.11.2331
   Carey L, 2005, STROKE, V36, P625, DOI 10.1161/01.STR.0000155720.47711.83
   Celnik P, 2009, STROKE, V40, P1764, DOI 10.1161/STROKEAHA.108.540500
   Cicinelli P, 2003, STROKE, V34, P2653, DOI 10.1161/01.STR.0000092122.96722.72
   Coupar F, 2012, CLIN REHABIL, V26, P291, DOI 10.1177/0269215511420305
   Cramer S, 2004, STROKE, V35, P2695, DOI 10.1161/01.STR.0000143326.36847.b0
   Cramer S, 1997, STROKE, V28, P2518, DOI 10.1161/01.STR.28.12.2518
   Cramer S, 2008, ANN NEUROL, V63, P272, DOI 10.1002/ana.21393
   Duque J, 2008, CEREB CORTEX, V18, P1395, DOI 10.1093/cercor/bhm173
   Folstein M, 2001, MINIMENTAL STATE EXA, V0, P0
   Fregni F, 2005, EXP BRAIN RES, V166, P23, DOI 10.1007/s00221-005-2334-6
   Grefkes C, 2009, KLIN NEUROPHYSIOL, V40, P239, DOI 10.1055/s-0029-1242733
   Gugino L, 2001, CLIN NEUROPHYSIOL, V112, P1781, DOI 10.1016/S1388-2457(01)00633-2
   Heide G, 2006, EXP BRAIN RES, V171, P26, DOI 10.1007/s00221-005-0262-0
   Herwig U, 2003, NEUROIMAGE, V20, P1032, DOI 10.1016/S1053-8119(03)00368-9
   Hummel F, 2005, BRAIN, V128, P490, DOI 10.1093/brain/awh369
   Johansen-berg H, 2002, BRAIN, V125, P2731, DOI 10.1093/brain/awf282
   Kobayashi M, 2003, LANCET NEUROL, V2, P145, DOI 10.1016/S1474-4422(03)00321-1
   Kobayashi M, 2004, NEUROLOGY, V62, P91, DOI 10.1212/WNL.62.1.91
   Liepert J, 2007, RESTOR NEUROL NEUROS, V25, P461
   Lioumis P, 2012, TOP STROKE REHABIL, V19, P182, DOI 10.1310/tsr1902-182
   Maeda F, 2000, CLIN NEUROPHYSIOL, V111, P800, DOI 10.1016/S1388-2457(99)00323-5
   Malcolm M, 2007, AM J PHYS MED REHAB, V86, P707, DOI 10.1097/PHM.0b013e31813e0de0
   Manganotti P, 2002, CLIN NEUROPHYSIOL, V113, P936, DOI 10.1016/S1388-2457(02)00062-7
   Mansur C, 2005, NEUROLOGY, V64, P1802, DOI 10.1212/01.WNL.0000161839.38079.92
   Mathiowetz V, 1984, J HAND SURG-AM, V9A, P222, DOI 10.1016/S0363-5023(84)80146-X
   Moisa M, 2009, J MAGN RESON IMAGING, V29, P189, DOI 10.1002/jmri.21611
   Murase N, 2004, ANN NEUROL, V55, P400, DOI 10.1002/ana.10848
   Oldfield R, 1971, NEUROPSYCHOLOGIA, V9, P97, DOI 10.1016/0028-3932(71)90067-4
   Pal P, 2005, J NEUROPHYSIOL, V94, P1668, DOI 10.1152/jn.01306.2004
   Pineiro R, 2001, STROKE, V32, P1134, DOI 10.1161/01.STR.32.5.1134
   Rossi S, 2009, CLIN NEUROPHYSIOL, V120, P2008, DOI 10.1016/j.clinph.2009.08.016
   Ruohonen J, 2010, NEUROPHYSIOL CLIN, V40, P7, DOI 10.1016/j.neucli.2010.01.006
   Rusjan P, 2010, HUM BRAIN MAPP, V31, P1643, DOI 10.1002/hbm.20964
   Sack A, 2007, CEREB CORTEX, V17, P2841, DOI 10.1093/cercor/bhm013
   Saisanen L, 2008, J NEUROSCI METH, V169, P231, DOI 10.1016/j.jneumeth.2007.12.005
   Schlaug G, 2008, STROKE, V39, P542
   Shimizu H, 2002, CEREBROVASC DIS, V13, P9, DOI 10.1159/000047739
   Shimoyama I, 1990, ARCH NEUROL-CHICAGO, V47, P681, DOI 10.1001/archneur.1990.00530060095025
   Sparing R, 2008, HUM BRAIN MAPP, V29, P82, DOI 10.1002/hbm.20360
   Stinear C, 2010, LANCET NEUROL, V9, P1228, DOI 10.1016/S1474-4422(10)70247-7
   Swayne O, 2008, CEREB CORTEX, V18, P1909, DOI 10.1093/cercor/bhm218
   Takeuchi N, 2008, J REHABIL MED, V40, P298, DOI 10.2340/16501977-0181
   Talelli P, 2006, CLIN NEUROPHYSIOL, V117, P1641, DOI 10.1016/j.clinph.2006.01.016
   Yozbatiran N, 2009, STROKE, V40, P309, DOI 10.1161/STROKEAHA.108.522144
   Zemke A, 2003, STROKE, V34, P0, DOI 10.1161/01.STR.0000065827.35634.5E
   Ziemann U, 2005, LANCET NEUROL, V4, P454, DOI 10.1016/S1474-4422(05)70126-5
NR 57
TC 11
Z9 14
U1 1
U2 16
PU IOS PRESS
PI AMSTERDAM
PA NIEUWE HEMWEG 6B, 1013 BG AMSTERDAM, NETHERLANDS
SN 0922-6028
EI 
J9 RESTOR NEUROL NEUROS
PD JUN 15
PY 2016
VL 34
IS 4
BP 677
EP 689
DI 10.3233/RNN-140460
PG 13
WC Neurosciences
SC Neurosciences & Neurology
GA DV8MC
UT WOS:000383190100016
PM 27567763
ER

PT J
AU Hu, Jianzhong
   Cao, Yong
   Wu, Tianding
   Li, Dongzhe
   Lu, Hongbin
AF Hu, Jianzhong
   Cao, Yong
   Wu, Tianding
   Li, Dongzhe
   Lu, Hongbin
TI Micro-CT as a Tool to Investigate the Efficacy of Tetramethylpyrazine in a Rat Spinal Cord Injury Model
SO SPINE
LA English
DT Article
DE angiogenesis; 3D; micro-CT; spinal cord injury; tetramethylpyrazine
ID focal cerebral-ischemia; traumatic brain-injury; methylprednisolone; angiogenesis; inflammation; expression; protect; recovery; growth
AB Study Design. The micro-computed tomography (micro-CT) was applied to assess the effect of tetramethylpyrazine (TMP) on experimental spinal cord injury (SCI). Objective. The aim of the study was to explore the therapeutic effect of TMP on a rat SCI model using micro-CT. Summary of Background Data. SCI is a devastating event and always accompanied by severe vascular injury. Promoting angiogenesis after SCI has recently been recognized as a potential way to enhance the neurological function recovery. How the TMP promotes angiogenesis and improved locomotor function recovery after SCI has, however, not been fully clarified. In this study, we used micro-CT to evaluate the effect on the microvasculature changes after TMP treatment. Methods. The contusion SCI model was induced in rats by a modified Allen's impact method. In the TMP treatment group, rats were injected intraperitoneally with TMP. The control group was treated with saline. Hindlimb motor function was evaluated using the Basso, Beattie, Bresnahan score. Histology was employed to examine the pathological changes and quantified at 28 days after injury. Spinal cord vessel network and angiogenesis were assessed using micro-CT. Results. Angiogenesis was increased in groups treated with TMP compared with rat in the control groups (P < 0.05). Micro-CT vividly depicted the three-dimensional morphology changes of the spinal cord microvasculature after injury and demonstrated more vessels number, vessel volume fraction, and vessel connectivity value in the groups treated with TMP than in the control groups (P < 0.05). In addition, the injury-induced lesion area in TMP group was attenuated in comparison with control groups. Similarly, neurological functions were greatly improved in groups treated with TMP compared with rats in the control groups. Conclusion. Micro-CT is useful for detecting angiogenesis after SCI. TMP therapy reduced the neuronal loss, promoted angiogenesis, and exerted a positive effect on neurological function recovery after SCI.
C1 [Hu, Jianzhong; Cao, Yong; Wu, Tianding; Li, Dongzhe] Cent S Univ, Xiangya Hosp, Dept Spine Surg, Changsha, Hunan, Peoples R China.
   [Lu, Hongbin] Cent S Univ, Xiangya Hosp, Res Ctr Sports Med, Dept Sports Med, Changsha 410008, Hunan, Peoples R China.
RP Lu, HB (通讯作者)，Cent S Univ, Xiangya Hosp, Res Ctr Sports Med, Dept Sports Med, Changsha 410008, Hunan, Peoples R China.
EM hongbinlu@hotmail.com
FU National Natural Science Foundation of China [81171698, 81301542, 81371956]; Hunan Provincial Innovation Foundation for Postgraduate [CX2015B060]
CR Basso D, 1995, J NEUROTRAUM, V12, P1, DOI 10.1089/neu.1995.12.1
   Bearden S, 2004, MICROCIRCULATION, V11, P633, DOI 10.1080/10739680490517659
   Breslin K, 2012, PEDIATR EMERG CARE, V28, P1238, DOI 10.1097/PEC.0b013e3182724434
   Casella G, 2002, EXP NEUROL, V173, P63, DOI 10.1006/exnr.2001.7827
   Chen L, 2014, NEUROCHEM INT, V66, P27, DOI 10.1016/j.neuint.2014.01.006
   Debbaut C, 2014, J ANAT, V224, P509, DOI 10.1111/joa.12156
   Ehling J, 2014, AM J PATHOL, V184, P431, DOI 10.1016/j.ajpath.2013.10.014
   Fan L, 2011, J VASC SURG, V54, P192, DOI 10.1016/j.jvs.2010.12.030
   Figley S, 2014, J NEUROTRAUM, V31, P541, DOI 10.1089/neu.2013.3034
   Ghanavati S, 2014, J NEUROSCI METH, V221, P70, DOI 10.1016/j.jneumeth.2013.09.002
   Gruner J, 1996, BRAIN RES, V729, P90, DOI 10.1016/S0006-8993(96)00366-6
   Harrop JS, 2014, NEUROSURGERY, V61 Suppl 1, P30, DOI 10.1227/NEU.0000000000000391
   Hsiao G, 2006, PLANTA MED, V72, P411, DOI 10.1055/s-2005-917242
   Hu J, 2013, J NEUROL SCI, V324, P94, DOI 10.1016/j.jns.2012.10.009
   Hu J, 2012, J NEUROSCI METH, V204, P150, DOI 10.1016/j.jneumeth.2011.10.018
   Jiao F, 2004, J PRACT TRADIT CHIN, V20, P174
   Kao T, 2006, NEUROCHEM INT, V48, P166, DOI 10.1016/j.neuint.2005.10.008
   Kao T, 2013, EXP NEUROL, V247, P188, DOI 10.1016/j.expneurol.2013.04.010
   Lee B, 2014, SPINAL CORD, V52, P110, DOI 10.1038/sc.2012.158
   Losey P, 2014, BRAIN RES, V1569, P9, DOI 10.1016/j.brainres.2014.04.033
   Lui C, 1978, CLIN MED RES, V4, P24
   Morgan R, 2007, NEUROL RES, V29, P375, DOI 10.1179/016164107X204693
   Nori S, 2015, STEM CELL REP, V4, P360, DOI 10.1016/j.stemcr.2015.01.006
   Park E, 2009, J CEREBR BLOOD F MET, V29, P575, DOI 10.1038/jcbfm.2008.151
   Peters K, 1993, P NATL ACAD SCI USA, V90, P8915, DOI 10.1073/pnas.90.19.8915
   Raab S, 2007, ACTA NEUROPATHOL, V113, P607, DOI 10.1007/s00401-007-0228-3
   Schambach S, 2010, METHODS, V50, P2, DOI 10.1016/j.ymeth.2009.08.007
   Schambach S, 2010, METHODS, V50, P26, DOI 10.1016/j.ymeth.2009.09.003
   Wang Y, 2015, SPINE, V40, P95, DOI 10.1097/BRS.0000000000000694
   Xu H, 2003, ZHONGGUO ZHONG XI YI JIE HE ZA ZHI, V23, P376
   Zhang Y, 2014, SPINE, V39, P0, DOI 10.1097/BRS.0000000000000218
NR 31
TC 12
Z9 14
U1 0
U2 22
PU LIPPINCOTT WILLIAMS & WILKINS
PI PHILADELPHIA
PA TWO COMMERCE SQ, 2001 MARKET ST, PHILADELPHIA, PA 19103 USA
SN 0362-2436
EI 
J9 SPINE
PD AUG 15
PY 2016
VL 41
IS 16
BP 1272
EP 1278
DI 10.1097/BRS.0000000000001546
PG 7
WC Clinical Neurology; Orthopedics
SC Neurosciences & Neurology; Orthopedics
GA DU5KK
UT WOS:000382250400010
PM 26953664
ER

PT J
AU Keller, Urs
   Van hedel, HJA
   Klamroth-marganska, Verena
   Riener, Robert
AF Keller, Urs
   Van hedel, Hubertus
   Klamroth-marganska, Verena
   Riener, Robert
TI ChARMin: The First Actuated Exoskeleton Robot for Pediatric Arm Rehabilitation
SO IEEE-ASME TRANSACTIONS ON MECHATRONICS
LA English
DT Article
DE Control engineering; medical robotics; pediatrics; robot kinematics; virtual reality
ID cerebral-palsy; motor function; children; therapy; stability
AB ChARMin is the first actuated exoskeleton robot for pediatric arm rehabilitation. The device was specifically designed to provide intensive rehabilitative training for children with affected arm motor function, e.g., due to cerebral palsy; therewith complementing conventional therapies. This paper gives a comprehensive overview of the ChARMin robot, which provides six actuated degrees of freedom, and is designed to cover the complete target group of children and adolescents aged 5-18 years. Moreover, the new audiovisual game-like interface is presented, which motivates active participation of the child. To support the child's arm movements with the exoskeleton, a patient-cooperative control strategy was implemented. The controller enables free arm movements, assistance-asneeded, and complete guidance of the arm. Five children aged 5-17 years with impaired arm motor function due to cerebral palsy, stroke, and traumatic brain injury tested the various training scenarios with different amounts of support, and robot settings depending on the therapeutic goals and the children's movement capabilities and preferences. These preliminary tests suggest that the ChARMin setup can be used as an advanced exercise tool for arm neurorehabilitation that optimally challenges children and adolescents with severely tomoderately affected armmotor functions.
C1 [Keller, Urs; Klamroth-Marganska, Verena; Riener, Robert] Swiss Fed Inst Technol, Sensory Motor Syst Lab, CH-8092 Zurich, Switzerland.
   [Keller, Urs; Klamroth-Marganska, Verena; Riener, Robert] Univ Zurich, Univ Hosp Balgrist, CH-8008 Zurich, Switzerland.
   [Keller, Urs; van Hedel, Hubertus J. A.] Univ Childrens Hosp Zurich, Rehabil Ctr, CH-8910 Affoltern Am Albis, Switzerland.
RP Keller, U (通讯作者)，Swiss Fed Inst Technol, Sensory Motor Syst Lab, CH-8092 Zurich, Switzerland.; Keller, U (通讯作者)，Univ Zurich, Univ Hosp Balgrist, CH-8008 Zurich, Switzerland.; Keller, U (通讯作者)，Univ Childrens Hosp Zurich, Rehabil Ctr, CH-8910 Affoltern Am Albis, Switzerland.
EM urs.keller@kispi.uzh.ch; hubertus.vanhedel@kispi.uzh.ch; verena.klamroth@hest.ethz.ch; robert.riener@hest.ethz.ch
FU Highly-Specialized Medicine Project of the Canton of Zurich; Gottfried und Julia Bangerter-Rhyner Foundation; Maxi Foundation; Gaydoul Foundation; National Centre of Competence in Research (NCCR) Neural Plasticity and Repair; Clinical Research Priority Program Neuro-Rehabilitation of the Medical Faculty of the University of Zurich; NCCR Robotics, Switzerland
CR Aisen M, 2011, LANCET NEUROL, V10, P844, DOI 10.1016/S1474-4422(11)70176-4
   [anonymous] , 2013, P IEEE 13 INT C REH, V0, P0
   Armstronghelouvry B, 1994, AUTOMATICA, V30, P1083, DOI 10.1016/0005-1098(94)90209-7
   Boyd R, 2001, EUR J NEUROL, V8, P150, DOI 10.1046/j.1468-1331.2001.00048.x
   Colgate JE, 1988, THESIS, V0, P0
   Damiano D, 2006, PHYS THER, V86, P1534, DOI 10.2522/ptj.20050397
   Diolaiti N, 2006, IEEE T ROBOT, V22, P256, DOI 10.1109/TRO.2005.862487
   Dominici N, 2012, NAT MED, V18, P1142, DOI 10.1038/nm.2845
   Fasoli S, 2008, AM J PHYS MED REHAB, V87, P929, DOI 10.1097/PHM.0b013e31818a6aa4
   Fluet G, 2010, DEV NEUROREHABIL, V13, P335, DOI 10.3109/17518423.2010.501362
   Gilliaux M, 2015, NEUROREHAB NEURAL RE, V29, P183, DOI 10.1177/1545968314541172
   Guidali M, 2011, 2011 IEEE INT C REH, V0, PP1, DOI 10.1109/ICORR.2011.5975434
   Guidali M, 2011, MED BIOL ENG COMPUT, V49, P1213, DOI 10.1007/s11517-011-0809-0
   Hanna S, 2009, DEV MED CHILD NEUROL, V51, P295, DOI 10.1111/j.1469-8749.2008.03196.x
   Hogan N, 2006, J REHABIL RES DEV, V43, P605, DOI 10.1682/JRRD.2005.06.0103
   Jarrasse N, 2012, IEEE T ROBOT, V28, P697, DOI 10.1109/TRO.2011.2178151
   Keller U, 2012, AUT C, V286, P55
   Keller U, 2014, P IEEE RAS-EMBS INT, V0, PP530, DOI 10.1109/BIOROB.2014.6913832
   Keller U, 2015, PLOS ONE, V10, P0, DOI 10.1371/journal.pone.0126948
   Keller U, 2013, IEEE INT CONF ROBOT, V0, PP3908, DOI 10.1109/ICRA.2013.6631127
   Kim H, 2012, IEEE T BIO-MED ENG, V59, P1770, DOI 10.1109/TBME.2012.2194489
   Lo AC, 2012, AM J PHYS MED REHABIL, V91, P0, DOI 10.1097/PHM.0b013e31826bcfa3
   Lo A, 2010, NEW ENGL J MED, V362, P1772, DOI 10.1056/NEJMoa0911341
   Martin A, 2014, NEUROL REHABIL, V20, P215
   Nef T, 2009, APPLIED BIONICS AND BIOMECHANICS, V6, P127, DOI 10.1080/11762320902840179
   Nef T, 2007, MED BIOL ENG COMPUT, V45, P887, DOI 10.1007/s11517-007-0226-6
   Negrello F, 2015, IEEE-RAS INT C HUMAN, V0, PP414, DOI 10.1109/HUMANOIDS.2015.7363567
   Olson HF, 1967, MUSIC PHYS ENG, V0, P249
   Oskoui M, 2013, DEV MED CHILD NEUROL, V55, P509, DOI 10.1111/dmcn.12080
   Patton J, 2006, EXP BRAIN RES, V168, P368, DOI 10.1007/s00221-005-0097-8
   Prange G, 2006, J REHABIL RES DEV, V43, P171, DOI 10.1682/JRRD.2005.04.0076
   Rosenbaum P, 2007, DEV MED CHILD NEUROL, V49, P8, DOI 10.1111/j.1469-8749.2007.tb12610.x
   Ryu J, 2005, IEEE T CONTR SYST T, V13, P737, DOI 10.1109/TCST.2005.847336
   Sakzewski L, 2014, J CHILD NEUROL, V29, P1077, DOI 10.1177/0883073814533150
   Shikako-thomas K, 2008, PHYS OCCUP THER PEDIATR, V28, P155, DOI 10.1080/01942630802031834
   Siciliano B, 2008, SPRINGER HDB ROBOTIC, V0, P0
   Stienen A, 2010, IEEE T BIO-MED ENG, V57, P728, DOI 10.1109/TBME.2009.2018628
   Stienen A, 2009, IEEE T ROBOT, V25, P628, DOI 10.1109/TRO.2009.2019147
   Ugurlu B, 2015, IEEE T HUM-MACH SYST, V45, P110, DOI 10.1109/THMS.2014.2362816
   Vallery H, 2009, INT C REHAB ROBOT, V0, PP623, DOI 10.1109/ICORR.2009.5209595
   Van DSA, 1999, L2 GAIN PASSIVITY NO, V0, P0
NR 41
TC 42
Z9 46
U1 5
U2 93
PU IEEE-INST ELECTRICAL ELECTRONICS ENGINEERS INC
PI PISCATAWAY
PA 445 HOES LANE, PISCATAWAY, NJ 08855-4141 USA
SN 1083-4435
EI 
J9 IEEE-ASME T MECH
PD OCT 15
PY 2016
VL 21
IS 5
BP 2201
EP 2213
DI 10.1109/TMECH.2016.2559799
PG 13
WC Automation & Control Systems; Engineering, Manufacturing; Engineering, Electrical & Electronic; Engineering, Mechanical
SC Automation & Control Systems; Engineering
GA DU8OH
UT WOS:000382472600001
ER

PT J
AU Chen, Xin
   Wan, Lu
   Qin, Wen
   Zheng, Weimin
   Qi, Zhigang
   Chen, Nan
   Li, Kuncheng
AF Chen, Xin
   Wan, Lu
   Qin, Wen
   Zheng, Weimin
   Qi, Zhigang
   Chen, Nan
   Li, Kuncheng
TI Functional Preservation and Reorganization of Brain during Motor Imagery in Patients with Incomplete Spinal Cord Injury: A Pilot fMRI Study
SO FRONTIERS IN HUMAN NEUROSCIENCE
LA English
DT Article
DE spinal cord injury; motor imagery; motor execution; functional magnetic resonance imaging; functional reorganization
ID subcortical stroke; rehabilitation; individual; activation; movement; recovery
AB Motor imagery (MI) is a cognitive process involved in mentally rehearsing movement representations, and it has great potential for the rehabilitation of motor function in patients with spinal cord injuries. The aim of this study was to explore changes in the brain activation patterns in incomplete spinal cord injury (ISCI) patients during motor execution (ME) and MI tasks, and to thereby explore whether MI shares similar motor-related networks with ME in ISCI patients. Seventeen right-handed ISCI patients with impaired motor function of their right ankles and 17 age- and gender-matched healthy controls were enrolled in this study. The activation patterns of the ISCI subjects and those of the healthy subjects were compared, both during mental dorsi-plantar flexion of the right ankle (the MI task) and the actual movement of the joint (the ME task). The patients and the healthy controls shared similar activation patterns during the MI or ME tasks. The activation patterns of the MI task between the patients and the healthy controls were more similar than those of the ME task. These findings indicate that the MI network is more functionally preserved than the ME network in ISCI patients. In addition, increased activation in the motor-related regions during ME task, and decreased activation in the parietal regions during both ME and MI tasks, were identified in the ISCI patients compared to the healthy controls, indicating a functional reorganization of these regions after ISCI. The functional preservation and reorganization of the MI network in the ISCI patients suggests a potential role for MI training in motor rehabilitation.
C1 [Chen, Xin; Wan, Lu; Zheng, Weimin; Qi, Zhigang; Chen, Nan; Li, Kuncheng] Capital Med Univ, Xuanwu Hosp, Dept Radiol, Beijing, Peoples R China.
   [Chen, Xin; Wan, Lu; Zheng, Weimin; Qi, Zhigang; Chen, Nan; Li, Kuncheng] Beijing Key Lab Magnet Resonance Imaging & Brain, Beijing, Peoples R China.
   [Qin, Wen] Tianjin Med Univ, Gen Hosp, Dept Radiol, Tianjin, Peoples R China.
RP Chen, N (通讯作者)，Capital Med Univ, Xuanwu Hosp, Dept Radiol, Beijing, Peoples R China.; Chen, N (通讯作者)，Beijing Key Lab Magnet Resonance Imaging & Brain, Beijing, Peoples R China.
EM chenzen8057@sina.com
FU National Science Foundation of China [81271556]; Beijing Municipal Administration of Hospitals Clinical Medicine Development of Special Funding Support [ZYLX201609]; Projects in the National Science & Technology Pillar Program during the Twelfth Five-Year Plan Period [2012BA110B04]; Beijing Municipal Natural Science Foundation [7113155]; Science Foundation of Beijing municipal commission of education [KM201210025013]
CR Alkadhi H, 2005, CEREB CORTEX, V15, P131, DOI 10.1093/cercor/bhh116
   Calautti C, 2003, NEUROIMAGE, V19, P1650, DOI 10.1016/S1053-8119(03)00205-2
   Cramer S, 2005, BRAIN, V128, P2941, DOI 10.1093/brain/awh648
   Cramer S, 2007, EXP BRAIN RES, V177, P233, DOI 10.1007/s00221-006-0662-9
   De LF, 2008, CORTEX, V44, P494, DOI 10.1016/j.cortex.2007.09.002
   Decety J, 1996, BEHAV BRAIN RES, V77, P45, DOI 10.1016/0166-4328(95)00225-1
   Di RF, 2014, NEUROSCIENCE, V274, P82, DOI 10.1016/j.neuroscience.2014.05.021
   Di RF, 2014, NEUROPSYCHOL REV, V24, P116, DOI 10.1007/s11065-014-9257-6
   Dickstein R, 2014, NEUROREHABILITATION, V34, P267, DOI 10.3233/NRE-131035
   Dietz V, 2014, BRAIN, V137, P654, DOI 10.1093/brain/awt262
   Dobkin B, 2004, NEUROIMAGE, V23, P370, DOI 10.1016/j.neuroimage.2004.06.008
   Fogassi L, 2005, SCIENCE, V308, P662, DOI 10.1126/science.1106138
   Garbarini F, 2014, NEUROIMAGE, V88, P100, DOI 10.1016/j.neuroimage.2013.10.061
   Grangeon M, 2012, SPINAL CORD, V50, P766, DOI 10.1038/sc.2012.41
   Guillot A, 2012, FUNCT MAGN RES IMAG, V1, P433, DOI 10.5772/30961
   Gustin S, 2010, PAIN, V148, P438, DOI 10.1016/j.pain.2009.12.001
   Hetu S, 2013, NEUROSCI BIOBEHAV R, V37, P930, DOI 10.1016/j.neubiorev.2013.03.017
   Hotz-boenden-naker S, 2008, NEUROIMAGE, V39, P383, DOI 10.1016/j.neuroimage.2007.07.065
   Lacourse M, 2005, NEUROIMAGE, V27, P505, DOI 10.1016/j.neuroimage.2005.04.025
   Lorey B, 2010, NEUROIMAGE, V49, P3239, DOI 10.1016/j.neuroimage.2009.11.038
   Naito E, 2002, J NEUROSCI, V22, P3683
   Nudo R, 1996, SCIENCE, V272, P1791, DOI 10.1126/science.272.5269.1791
   Rodriguez M, 2008, BEHAV NEUROSCI, V122, P910, DOI 10.1037/0735-7044.122.4.910
   Rushworth M, 2001, NAT NEUROSCI, V4, P656, DOI 10.1038/88492
   Sirigu A, 1996, SCIENCE, V273, P1564, DOI 10.1126/science.273.5281.1564
   Sumida M, 2001, ARCH PHYS MED REHAB, V82, P391, DOI 10.1053/apmr.2001.19780
   Tombari D, 2004, NEUROIMAGE, V23, P827, DOI 10.1016/j.neuroimage.2004.07.058
   Varoqui D, 2014, J NEUROENG REHABIL, V11, P0, DOI 10.1186/1743-0003-11-46
   Villiger M, 2015, FRONT HUM NEUROSCI, V9, P0, DOI 10.3389/fnhum.2015.00254
   Ward N, 2003, BRAIN, V126, P2476, DOI 10.1093/brain/awg245
   Wondrusch C, 2013, FRONT HUM NEUROSCI, V7, P0, DOI 10.3389/fnhum.2013.00477
   Zhang J, 2014, STROKE, V45, P788, DOI 10.1161/STROKEAHA.113.003425
NR 32
TC 8
Z9 9
U1 0
U2 20
PU FRONTIERS MEDIA SA
PI LAUSANNE
PA AVENUE DU TRIBUNAL FEDERAL 34, LAUSANNE, CH-1015, SWITZERLAND
SN 1662-5161
EI 
J9 FRONT HUM NEUROSCI
PD FEB 15
PY 2016
VL 10
IS 
BP 
EP 
DI 10.3389/fnhum.2016.00046
PG 10
WC Neurosciences; Psychology
SC Neurosciences & Neurology; Psychology
GA DD7RC
UT WOS:000370120800002
PM 26913000
ER

PT J
AU Stewart, JC
   Dewanjee, Pritha
   Shariff, Umar
   Cramer, SC
AF Stewart, Jill
   Dewanjee, Pritha
   Shariff, Umar
   Cramer, Steven
TI Dorsal premotor activity and connectivity relate to action selection performance after stroke
SO HUMAN BRAIN MAPPING
LA English
DT Article
DE motor planning; upper extremity; imaging; functional connectivity
ID age-related-change; corticospinal system integrity; motor function; cognitive function; subcortical stroke; hand movement; functional mri; brain activity; cortex; fmri
AB Compensatory activation in dorsal premotor cortex (PMd) during movement execution has often been reported after stroke. However, the role of PMd in the planning of skilled movement after stroke has not been well studied. The current study investigated the behavioral and neural response to the addition of action selection (AS) demands, a motor planning process that engages PMd in controls, to movement after stroke. Ten individuals with chronic, left hemisphere stroke and 16 age-matched controls made a joystick movement with the right hand under two conditions. In the AS condition, participants moved right or left based on an abstract, visual rule; in the execution only condition, participants moved in the same direction on every trial. Despite a similar behavioral response to the AS condition (increase in reaction time), brain activation differed between the two groups: the control group showed increased activation in left inferior parietal lobule (IPL) while the stroke group showed increased activation in several right/contralesional regions including right IPL. Variability in behavioral performance between participants was significantly related to variability in brain activation. Individuals post-stroke with relatively poorer AS task performance showed greater magnitude of activation in left PMd and dorsolateral prefrontal cortex (DLPFC), increased left primary motor cortex-PMd connectivity, and decreased left PMd-DLPFC connectivity. Changes in the premotor-prefrontal component of the motor network during complex movement conditions may negatively impact the performance and learning of skilled movement and may be a prime target for rehabilitation protocols aimed at improving the function of residual brain circuits after stroke. Hum Brain Mapp 37:1816-1830, 2016. (c) 2016 Wiley Periodicals, Inc.
C1 [Stewart, Jill Campbell] Univ S Carolina, Dept Exercise Sci, Program Phys Therapy, Columbia, SC 29208 USA.
   [Cramer, Steven C.] Univ Calif Irvine, Dept Neurol, Irvine, CA 92717 USA.
   [Dewanjee, Pritha; Shariff, Umar; Cramer, Steven C.] Univ Calif Irvine, Dept Anat & Neurobiol, Irvine, CA 92717 USA.
RP Stewart, JC (通讯作者)，Univ S Carolina, 921 Assembly St,Room 301D, Columbia, SC 29208 USA.
EM jcstewar@mailbox.sc.edu
FU National Institutes of Health [T32 AR47752, R01 NS059909]; National Center for Research Resources; National Center for Advancing Translational Sciences [UL1 TR000153]; EUNICE KENNEDY SHRIVER NATIONAL INSTITUTE OF CHILD HEALTH & HUMAN DEVELOPMENT [K24HD074722] Funding Source: NIH RePORTER; NATIONAL CENTER FOR ADVANCING TRANSLATIONAL SCIENCES [UL1TR000153, UL1TR001414] Funding Source: NIH RePORTER; NATIONAL INSTITUTE OF ARTHRITIS AND MUSCULOSKELETAL AND SKIN DISEASES [T32AR047752] Funding Source: NIH RePORTER; NATIONAL INSTITUTE OF NEUROLOGICAL DISORDERS AND STROKE [R01NS059909] Funding Source: NIH RePORTER
CR Abe M, 2009, BEHAV BRAIN RES, V198, P13, DOI 10.1016/j.bbr.2008.10.046
   Amiez C, 2012, NEUROIMAGE, V59, P3723, DOI 10.1016/j.neuroimage.2011.10.058
   [anonymous] , 1998, PHYSIOTHERAPY, V0, P0
   Behrens T, 2003, MAGN RESON MED, V50, P1077, DOI 10.1002/mrm.10609
   Bestmann S, 2010, J NEUROSCI, V30, P11926, DOI 10.1523/JNEUROSCI.5642-09.2010
   Boyd L, 2010, NEUROSCI LETT, V482, P21, DOI 10.1016/j.neulet.2010.06.082
   Burke E, 2014, J NEUROL, V261, P1178, DOI 10.1007/s00415-014-7341-8
   Carey J, 2002, BRAIN, V125, P773, DOI 10.1093/brain/awf091
   Catalan M, 1998, BRAIN, V121, P253, DOI 10.1093/brain/121.2.253
   Chen S, 2009, J NEUROL PHYS THER, V33, P2, DOI 10.1097/NPT.0b013e318198a010
   Cramer S, 2008, ANN NEUROL, V63, P272, DOI 10.1002/ana.21393
   Cramer S, 2011, BRAIN, V134, P1591, DOI 10.1093/brain/awr039
   Cross E, 2007, J COGNITIVE NEUROSCI, V19, P1854, DOI 10.1162/jocn.2007.19.11.1854
   Dodakian L, 2013, NEUROREHABILITATION, V33, P13, DOI 10.3233/NRE-130923
   Floyer-lea A, 2004, J NEUROPHYSIOL, V92, P2405, DOI 10.1152/jn.01092.2003
   Fogassi L, 2005, CURR OPIN NEUROBIOL, V15, P626, DOI 10.1016/j.conb.2005.10.015
   Folstein M, 1975, J PSYCHIAT RES, V12, P189, DOI 10.1016/0022-3956(75)90026-6
   Fridman E, 2004, BRAIN, V127, P747, DOI 10.1093/brain/awh082
   Friston K, 1995, NEUROIMAGE, V2, P45, DOI 10.1006/nimg.1995.1007
   Friston K, 1997, NEUROIMAGE, V6, P218, DOI 10.1006/nimg.1997.0291
   Friston K, 1994, HUMAN BRAIN MAPPING, V2, P189, DOI 10.1002/HBM.460020402
   Fuglmeyer A, 1975, SCAND J REHABIL MED, V7, P13
   Gitelman D, 2003, NEUROIMAGE, V19, P200, DOI 10.1016/S1053-8119(03)00058-2
   Grafton S, 1998, J NEUROPHYSIOL, V79, P1092, DOI 10.1152/jn.1998.79.2.1092
   Grefkes C, 2005, J ANAT, V207, P3, DOI 10.1111/j.1469-7580.2005.00426.x
   Grol M, 2006, J NEUROSCI, V26, P117, DOI 10.1523/JNEUROSCI.2786-05.2006
   Hampshire A, 2010, NEUROIMAGE, V50, P1313, DOI 10.1016/j.neuroimage.2009.12.109
   Han C, 2013, NEUROREHAB NEURAL RE, V27, P439, DOI 10.1177/1545968312471904
   Hanakawa T, 2006, EXP BRAIN RES, V172, P275, DOI 10.1007/s00221-005-0336-z
   Hanakawa T, 2011, NEUROSCI RES, V70, P144, DOI 10.1016/j.neures.2011.02.010
   Heuninckx S, 2005, J NEUROSCI, V25, P6787, DOI 10.1523/JNEUROSCI.1263-05.2005
   Heuninckx S, 2010, NEUROBIOL AGING, V31, P301, DOI 10.1016/j.neurobiolaging.2008.03.021
   Heuninckx S, 2008, J NEUROSCI, V28, P91, DOI 10.1523/JNEUROSCI.3300-07.2008
   Holroyd C, 2004, NAT NEUROSCI, V7, P497, DOI 10.1038/nn1238
   Johansen-berg H, 2002, P NATL ACAD SCI USA, V99, P14518, DOI 10.1073/pnas.222536799
   Kahlbrock N, 2012, NEUROIMAGE, V59, P673, DOI 10.1016/j.neuroimage.2011.07.017
   Kantak S, 2012, NEUROREHAB NEURAL RE, V26, P282, DOI 10.1177/1545968311420845
   Karni A, 1995, NATURE, V377, P155
   Kleim J, 2007, NAT PROTOC, V2, P1675, DOI 10.1038/nprot.2007.206
   Li K, 2002, NEUROSCI BIOBEHAV R, V26, P777, DOI 10.1016/S0149-7634(02)00073-8
   Lin C, 2013, HUM BRAIN MAPP, V34, P1542, DOI 10.1002/hbm.22009
   Lin C, 2012, NEUROIMAGE, V62, P2007, DOI 10.1016/j.neuroimage.2012.05.015
   Lin C, 2011, NEUROIMAGE, V56, P1758, DOI 10.1016/j.neuroimage.2011.02.066
   Lotze M, 2006, J NEUROSCI, V26, P6096, DOI 10.1523/JNEUROSCI.4564-05.2006
   Mark V, 2008, AM J NEURORADIOL, V29, P354, DOI 10.3174/ajnr.A0811
   Mattay V, 2002, NEUROLOGY, V58, P630, DOI 10.1212/WNL.58.4.630
   Mayka M, 2006, NEUROIMAGE, V31, P1453, DOI 10.1016/j.neuroimage.2006.02.004
   Meehan S, 2011, HUM BRAIN MAPP, V32, P290, DOI 10.1002/hbm.21019
   Mori S, 2006, NEURON, V51, P527, DOI 10.1016/j.neuron.2006.08.012
   Noble J, 2011, EXP GERONTOL, V46, P453, DOI 10.1016/j.exger.2011.01.004
   Oshea J, 2007, NEURON, V54, P479, DOI 10.1016/j.neuron.2007.04.021
   Oldfield R, 1971, NEUROPSYCHOLOGIA, V9, P97, DOI 10.1016/0028-3932(71)90067-4
   Patel R, 2013, NEUROREHAB NEURAL RE, V27, P187, DOI 10.1177/1545968312461718
   Picton T, 2007, CEREB CORTEX, V17, P826, DOI 10.1093/cercor/bhk031
   Portney L, 2009, FDN CLIN RES APPL PR, V0, P0
   Prabhakaran S, 2008, NEUROREHAB NEURAL RE, V22, P64, DOI 10.1177/1545968307305302
   Rehme A, 2012, NEUROIMAGE, V59, P2771, DOI 10.1016/j.neuroimage.2011.10.023
   Riley J, 2011, STROKE, V42, P421, DOI 10.1161/STROKEAHA.110.599340
   Schaechter J, 2008, CEREB CORTEX, V18, P638, DOI 10.1093/cercor/bhm096
   Schaechter J, 2008, NEUROIMAGE, V39, P1370, DOI 10.1016/j.neuroimage.2007.09.071
   Schaefer S, 2015, NEUROSCIENCE, V294, P51, DOI 10.1016/j.neuroscience.2015.03.013
   Seidler R, 2010, NEUROSCI BIOBEHAV R, V34, P721, DOI 10.1016/j.neubiorev.2009.10.005
   Smith S, 2002, HUM BRAIN MAPP, V17, P143, DOI 10.1002/hbm.10062
   Spreng R, 2010, NEUROSCI BIOBEHAV R, V34, P1178, DOI 10.1016/j.neubiorev.2010.01.009
   Stewart J, 2014, NEUROIMAGE, V86, P326, DOI 10.1016/j.neuroimage.2013.10.016
   Stewart J, 2013, STROKE, V44, P1111, DOI 10.1161/STROKEAHA.111.674671
   Stinear C, 2010, LANCET NEUROL, V9, P1228, DOI 10.1016/S1474-4422(10)70247-7
   Stinear C, 2007, BRAIN, V130, P170, DOI 10.1093/brain/awl333
   Talelli P, 2008, NEUROIMAGE, V40, P1772, DOI 10.1016/j.neuroimage.2008.01.039
   Toni I, 2002, J COGNITIVE NEUROSCI, V14, P769, DOI 10.1162/08989290260138663
   Vanbellingen T, 2010, EUR J NEUROL, V17, P59, DOI 10.1111/j.1468-1331.2009.02741.x
   Verstynen T, 2005, J NEUROPHYSIOL, V93, P1209, DOI 10.1152/jn.00720.2004
   Ward N, 2008, NEUROBIOL AGING, V29, P1434, DOI 10.1016/j.neurobiolaging.2007.04.017
   Ward N, 2007, EUR J NEUROSCI, V25, P1865, DOI 10.1111/j.1460-9568.2007.05434.x
   Ward N, 2003, BRAIN, V126, P873, DOI 10.1093/brain/awg071
   Ward N, 2006, BRAIN, V129, P809, DOI 10.1093/brain/awl002
   Ward N, 2003, BRAIN, V126, P1430, DOI 10.1093/brain/awg145
   Winter D, 2005, BIOMECHANICS MOTOR C, V0, P0, DOI DOI 10.1002/9780470549148
   Wu T, 2004, J NEUROPHYSIOL, V91, P1690, DOI 10.1152/jn.01052.2003
NR 80
TC 15
Z9 15
U1 1
U2 7
PU WILEY
PI HOBOKEN
PA 111 RIVER ST, HOBOKEN 07030-5774, NJ USA
SN 1065-9471
EI 
J9 HUM BRAIN MAPP
PD MAY 15
PY 2016
VL 37
IS 5
BP 1816
EP 1830
DI 10.1002/hbm.23138
PG 15
WC Neurosciences; Neuroimaging; Radiology, Nuclear Medicine & Medical Imaging
SC Neurosciences & Neurology; Radiology, Nuclear Medicine & Medical Imaging
GA DK3TP
UT WOS:000374840600012
PM 26876608
ER

PT J
AU Cao, Lei
   Fu, Wei
   Zhang, Yanming
   Huo, Su
   Du, JuBao
   Zhu, Lin
   Song, Weiqun
AF Cao, Lei
   Fu, Wei
   Zhang, Yanming
   Huo, Su
   Du, Jubao
   Zhu, Lin
   Song, Weiqun
TI Intermittent theta burst stimulation modulates resting-state functional connectivity in the attention network and promotes behavioral recovery in patients with visual spatial neglect
SO NEUROREPORT
LA English
DT Article
DE dorsal attention network; intermittent theta burst stimulation; left dorsal lateral prefrontal cortex; resting-state functional connectivity; ventral attention network; visual spatial neglect
ID hemispatial neglect; cortex
AB Functional connectivity changes in the attention network are viewed as a physiological signature of visual spatial neglect (VSN). The left dorsal lateral prefrontal cortex (LDLPFC) is known to initiate and monitor top-down attentional control and dynamically adjust behavioral performance. This study aimed to investigate whether increasing the activity of the LDLPFC through intermittent. burst stimulation (iTBS) could modulate the resting-state functional connectivity in the attention network and facilitate recovery from VSN. Patients with right hemisphere stroke and VSN were randomly assigned to two groups matched for clinical characteristics and given a 10-day treatment. On each day, all patients underwent visual scanning training and motor function training and received iTBS over the LDLPFC either at 80% resting motor threshold (RMT) or at 40% RMT before the trainings. MRI, the line bisection test, and the star cancelation test were performed before and after treatment. Patients who received iTBS at 80% RMT showed a largescale reduction in the resting-state functional connectivity extent, largely in the right attention network, and more significant improvement of behavioral performance compared with patients who received iTBS at 40% RMT. These results support that the LDLPFC potentially plays a key role in the modulation of attention networks in neglect. Increasing the activity of the LDPLPFC through iTBS can facilitate recovery from VSN in patients with stroke. NeuroReport 27:1261-1265 Copyright c 2016 Wolters Kluwer Health, Inc. All rights reserved.
C1 [Cao, Lei; Fu, Wei; Zhang, Yanming; Huo, Su; Du, JuBao; Zhu, Lin; Song, Weiqun] Capital Med Univ, Xuanwu Hosp, Dept Rehabil, Changchun St,Xicheng Dist 45, Beijing 100053, Peoples R China.
RP Song, WQ (通讯作者)，Capital Med Univ, Xuanwu Hosp, Dept Rehabil, Changchun St,Xicheng Dist 45, Beijing 100053, Peoples R China.
EM songwq66@vip.163.com
FU National Natural Science Found of China [81171024, 81671048]
CR [anonymous] , 1994, J CLIN NEUROPHYSIOL, V11, P111
   Ashburner J, 2005, NEUROIMAGE, V26, P839, DOI 10.1016/j.neuroimage.2005.02.018
   Baldassarre A, 2014, BRAIN, V137, P3267, DOI 10.1093/brain/awu297
   Brem A, 2014, FRONT SYST NEUROSCI, V8, P0, DOI 10.3389/fnsys.2014.00180
   Buxbaum L, 2004, NEUROLOGY, V62, P749, DOI 10.1212/01.WNL.0000113730.73031.F4
   Corbetta M, 2011, ANNU REV NEUROSCI, V34, P569, DOI 10.1146/annurev-neuro-061010-113731
   Fox M, 2006, P NATL ACAD SCI USA, V103, P10046, DOI 10.1073/pnas.0604187103
   He B, 2007, NEURON, V53, P905, DOI 10.1016/j.neuron.2007.02.013
   He X, 2013, J NEUROPHYSIOL, V110, P2849, DOI 10.1152/jn.00369.2013
   Huang Y, 2005, NEURON, V45, P201, DOI 10.1016/j.neuron.2004.12.033
   Karnath H, 2015, NEUROPSYCHOLOGIA, V75, P61, DOI 10.1016/j.neuropsychologia.2015.05.019
   Koch G, 2012, NEUROLOGY, V78, P24, DOI 10.1212/WNL.0b013e31823ed08f
   Lefaucheur J, 2014, CLIN NEUROPHYSIOL, V125, P2150, DOI 10.1016/j.clinph.2014.05.021
   Lim J, 2010, J REHABIL MED, V42, P447, DOI 10.2340/16501977-0553
   Plow E, 2014, FRONT HUM NEUROSCI, V8, P0, DOI 10.3389/fnhum.2014.00226
   Rengachary J, 2011, FRONT HUM NEUROSCI, V5, P0, DOI 10.3389/fnhum.2011.00029
   Silton R, 2010, NEUROIMAGE, V50, P1292, DOI 10.1016/j.neuroimage.2009.12.061
   Tunnard C, 2014, NEUROPSYCHOL REHABIL, V24, P382, DOI 10.1080/09602011.2013.872041
   Yan C, 2010, FRONT SYST NEUROSCI, V4, P0, DOI 10.3389/fnsys.2010.00013
   Zalesky A, 2010, NEUROIMAGE, V53, P1197, DOI 10.1016/j.neuroimage.2010.06.041
NR 20
TC 16
Z9 21
U1 0
U2 15
PU LIPPINCOTT WILLIAMS & WILKINS
PI PHILADELPHIA
PA TWO COMMERCE SQ, 2001 MARKET ST, PHILADELPHIA, PA 19103 USA
SN 0959-4965
EI 
J9 NEUROREPORT
PD DEC 7
PY 2016
VL 27
IS 17
BP 1261
EP 1265
DI 10.1097/WNR.0000000000000689
PG 5
WC Neurosciences
SC Neurosciences & Neurology
GA EB1ZZ
UT WOS:000387157200004
PM 27748671
ER

PT J
AU Kuceyeski, Amy
   Navi, BB
   Kamel, Hooman
   Raj, Ashish
   Relkin, Norman
   Toglia, Joan
   Iadecola, Costantino
   O’dell, Michael
AF Kuceyeski, Amy
   Navi, Babak
   Kamel, Hooman
   Raj, Ashish
   Relkin, Norman
   Toglia, Joan
   Iadecola, Costantino
   O’dell, Michael
TI Structural Connectome Disruption at Baseline Predicts 6-Months Post-Stroke Outcome
SO HUMAN BRAIN MAPPING
LA English
DT Article
DE connectome; imaging biomarkers; statistical modeling; outcome assessment; stroke; magnetic resonance imaging
ID superior parietal cortex; white-matter; diffusion tensor; fiber tractography; gender-difference; stroke; connectivity; recovery; lesion; attention
AB In this study, models based on quantitative imaging biomarkers of post-stroke structural connectome disruption were used to predict six-month outcomes in various domains. Demographic information and clinical MRIs were collected from 40 ischemic stroke subjects (age: 68.1 +/- 13.2 years, 17 female, NIHSS: 6.8 +/- 5.6). Diffusion-weighted images were used to create lesion masks, which were uploaded to the Network Modification (NeMo) Tool. The NeMo Tool, using only clinical MRIs, allows estimation of connectome disruption at three levels: whole brain, individual gray matter regions and between pairs of gray matter regions. Partial Least Squares Regression models were constructed for each level of connectome disruption and for each of the three six-month outcomes: applied cognitive, basic mobility and daily activity. Models based on lesion volume were created for comparison. Cross-validation, bootstrapping and multiple comparisons corrections were implemented to minimize over-fitting and Type I errors. The regional disconnection model best predicted applied cognitive (R-2 = 0.56) and basic mobility outcomes (R-2 = 0.70), while the pairwise disconnection model best predicted the daily activity measure (R-2 = 0.72). These results demonstrate that models based on connectome disruption metrics were more accurate than ones based on lesion volume and that increasing anatomical specificity of disconnection metrics does not always increase model accuracy, likely due to statistical adjustments for concomitant increases in data dimensionality. This work establishes that the NeMo Tool's measures of baseline connectome disruption, acquired using only routinely collected MRI scans, can predict 6-month post-stroke outcomes in various functional domains including cognition, motor function and daily activities. (C) 2016 Wiley Periodicals, Inc.
C1 [Kuceyeski, Amy; Raj, Ashish] Weill Cornell Med Coll, Dept Radiol, New York, NY 10065 USA.
   [Kuceyeski, Amy; Navi, Babak B.; Kamel, Hooman; Raj, Ashish; Relkin, Norman; Iadecola, Costantino] Feil Family Brain & Mind Res Inst, New York, NY USA.
   [Navi, Babak B.; Kamel, Hooman; Relkin, Norman; Iadecola, Costantino; O'Dell, Michael] Weill Cornell Med Coll, Dept Neurol, New York, NY 10065 USA.
   [Toglia, Joan; O'Dell, Michael] Rehabil Med, New York, NY 10065 USA.
   [Toglia, Joan] Mercy Coll, Sch Hlth & Nat Sci, New York, NY 10522 USA.
RP Kuceyeski, A (通讯作者)，Weill Cornell Med Coll, 407 East 61st St,R-115, New York, NY 10065 USA.
EM amk2012@med.cornell.edu
FU NATIONAL CENTER FOR ADVANCING TRANSLATIONAL SCIENCES [UL1TR002384] Funding Source: NIH RePORTER; NATIONAL CENTER FOR RESEARCH RESOURCES [P41RR023953] Funding Source: NIH RePORTER; NATIONAL INSTITUTE OF NEUROLOGICAL DISORDERS AND STROKE [K23NS091395, R01NS075425, K23NS082367, R37NS034179, R01NS034179, P01NS031318] Funding Source: NIH RePORTER; NCATS NIH HHS [UL1 TR002384] Funding Source: Medline; NCRR NIH HHS [P41 RR023953] Funding Source: Medline; NINDS NIH HHS [R01 NS034179, R01 NS075425, P01 NS031318, K23 NS091395, K23 NS082367] Funding Source: Medline
CR Andres PL, 2004, TOP STROKE REHABIL, V11, P33
   Auriat A, 2015, NEUROIMAGE-CLIN, V7, P771, DOI 10.1016/j.nicl.2015.03.007
   Balleine B, 2007, J NEUROSCI, V27, P8161, DOI 10.1523/JNEUROSCI.1554-07.2007
   Belmonte M, 2004, J NEUROSCI, V24, P9228, DOI 10.1523/JNEUROSCI.3340-04.2004
   Berryhill M, 2008, NEUROPSYCHOLOGIA, V46, P1767, DOI 10.1016/j.neuropsychologia.2008.01.009
   Boes A, 2015, BRAIN, V138, P3061, DOI 10.1093/brain/awv228
   Burnham K, 2002, MODEL SELECTION MULT, V0, P0
   Carter A, 2012, NEUROIMAGE, V62, P2271, DOI 10.1016/j.neuroimage.2012.02.070
   Carter A, 2009, ANN NEUROL, V67, P0
   Cheng B, 2014, STROKE, V45, P1695, DOI 10.1161/STROKEAHA.114.005152
   Corbetta M, 1995, SCIENCE, V270, P802, DOI 10.1126/science.270.5237.802
   Corbetta M, 2002, NAT REV NEUROSCI, V3, P201, DOI 10.1038/nrn755
   Coull J, 1998, NEUROIMAGE, V8, P176, DOI 10.1006/nimg.1998.0354
   Critchley M, 1952, PARIETAL LOBES, V0, P0
   Crofts J, 2011, NEUROIMAGE, V54, P161, DOI 10.1016/j.neuroimage.2010.08.032
   Dice L, 1945, ECOLOGY, V26, P297, DOI 10.2307/1932409
   Du BF, 2006, BRAIN, V129, P3315, DOI 10.1093/brain/awl244
   Efron B, 1987, J AM STAT ASSOC, V82, P171, DOI 10.2307/2289144
   Ferreira C, 1998, CORTEX, V34, P83, DOI 10.1016/S0010-9452(08)70738-X
   Friston K, 2006, STAT PARAMETRIC MAPP, V0, P0
   Fukuda M, 2009, INTERNAL MED, V48, P967, DOI 10.2169/internalmedicine.48.1757
   Fuster J, 2008, PREFRONTAL CORTEX, V0, P1
   Glodzik L, 2014, NEUROIMAGE, V0, P0
   Grefkes C, 2014, LANCET NEUROL, V13, P206, DOI 10.1016/S1474-4422(13)70264-3
   Haley S, 2004, ARCH PHYS MED REHAB, V85, P649, DOI 10.1016/j.apmr.2003.08.098
   Harston G, 2015, AM J NEURORADIOL, V36, P839, DOI 10.3174/ajnr.A4208
   Hess C, 2006, MAGN RESON MED, V56, P104, DOI 10.1002/mrm.20931
   Hokkanen L, 2006, EUR J NEUROL, V13, P161, DOI 10.1111/j.1468-1331.2006.01157.x
   Holroyd C, 2012, TRENDS COGN SCI, V16, P122, DOI 10.1016/j.tics.2011.12.008
   Honey C, 2008, HUM BRAIN MAPP, V29, P802, DOI 10.1002/hbm.20579
   Hope T, 2013, NEUROIMAGE-CLIN, V2, P424, DOI 10.1016/j.nicl.2013.03.005
   Imura T, 2015, J PHYS THER SCI, V27, P1383, DOI 10.1589/jpts.27.1383
   Iturria-medina Y, 2005, 11 ANN M ORG HUM BRA, V0, P26
   Jette A, 2007, PHYS THER, V87, P385, DOI 10.2522/ptj.20060121
   Jette A, 2012, STROKE, V43, P824, DOI 10.1161/STROKEAHA.111.619643
   Johansen-berg H, 2010, FRONT SYST NEUROSCI, V4, P0, DOI 10.3389/fnsys.2010.00146
   Koenigs M, 2009, J NEUROSCI, V29, P14980, DOI 10.1523/JNEUROSCI.3706-09.2009
   Krishnan A, 2011, NEUROIMAGE, V56, P455, DOI 10.1016/j.neuroimage.2010.07.034
   Kuceyeski A, 2015, AM J NEURORADIOL, V36, P702, DOI 10.3174/ajnr.A4165
   Kuceyeski A, 2015, HUM BRAIN MAPP, V36, P2147, DOI 10.1002/hbm.22761
   Kuceyeski A, 2014, STROKE, V45, P717, DOI 10.1161/STROKEAHA.113.003645
   Kuceyeski A, 2013, BRAIN CONNECT, V3, P451, DOI 10.1089/brain.2013.0147
   Li Y, 2009, PLOS COMPUT BIOL, V5, P0, DOI 10.1371/journal.pcbi.1000395
   Locastro E, 2014, NEUROINFORMATICS, V12, P355, DOI 10.1007/s12021-013-9206-1
   Mcdonald R, 1993, BEHAV NEUROSCI, V107, P3, DOI 10.1037/0735-7044.107.1.3
   Mchugh M, 2012, BIOCHEM MEDICA, V22, P276, DOI 10.11613/bm.2012.031
   Menon V, 2001, COGNITIVE BRAIN RES, V12, P337, DOI 10.1016/S0926-6410(01)00063-5
   Mozaffarian D, 2015, CIRCULATION, V131, P0, DOI 10.1161/CIR.0000000000000152
   Mukherjee P, 2005, NEUROIMAG CLIN N AM, V15, P655, DOI 10.1016/j.nic.2005.08.010
   Nouri S, 2011, NEUROLOGY, V77, P1076, DOI 10.1212/WNL.0b013e31822e1482
   Ovadia-caro S, 2014, STROKE, V45, P2818, DOI 10.1161/STROKEAHA.114.003689
   Patel M, 2007, AGE AGEING, V36, P316, DOI 10.1093/ageing/afm014
   Petrea R, 2009, STROKE, V40, P1032, DOI 10.1161/STROKEAHA.108.542894
   Plow E, 2015, NEUROSCIENTIST, V21, P225, DOI 10.1177/1073858414537381
   Pochon J, 2001, CEREB CORTEX, V11, P260, DOI 10.1093/cercor/11.3.260
   Puig J, 2010, AM J NEURORADIOL, V31, P1324, DOI 10.3174/ajnr.A2038
   Puig J, 2013, STROKE, V44, P2016, DOI 10.1161/STROKEAHA.111.000382
   Quinlan E, 2015, ANN NEUROL, V77, P132, DOI 10.1002/ana.24309
   Raj A, 2012, NEURON, V73, P1204, DOI 10.1016/j.neuron.2011.12.040
   Reeves M, 2008, LANCET NEUROL, V7, P915, DOI 10.1016/S1474-4422(08)70193-5
   Roth D, 2011, STROKE, V42, P626, DOI 10.1161/STROKEAHA.110.595322
   Seeley W, 2009, NEURON, V62, P42, DOI 10.1016/j.neuron.2009.03.024
   Seghier M, 2008, NEUROIMAGE, V41, P1253, DOI 10.1016/j.neuroimage.2008.03.028
   Sidak Z, 1967, J AM STAT ASSOC, V62, P626, DOI 10.2307/2283989
   Siebens H, 2005, AM J PHYS MED REHAB, V84, P741, DOI 10.1097/01.phm.0000186274.08468.35
   Silasi G, 2014, NEURON, V83, P1354, DOI 10.1016/j.neuron.2014.08.052
   Skudlarski P, 2010, BIOL PSYCHIAT, V68, P61, DOI 10.1016/j.biopsych.2010.03.035
   Smith S, 2004, NEUROIMAGE, V23, P0, DOI 10.1016/j.neuroimage.2004.07.051
   Sporns O, 2005, PLOS COMPUT BIOL, V1, P245, DOI 10.1371/journal.pcbi.0010042
   Stam C, 2007, CEREB CORTEX, V17, P92, DOI 10.1093/cercor/bhj127
   Supekar K, 2008, PLOS COMPUT BIOL, V4, P0, DOI 10.1371/journal.pcbi.1000100
   Tzourio-mazoyer N, 2002, NEUROIMAGE, V15, P273, DOI 10.1006/nimg.2001.0978
   Urbin M, 2014, NEUROREHAB NEURAL RE, V28, P761, DOI 10.1177/1545968314522349
   Van HS, 2014, NEUROREHAB NEURAL RE, V28, P325, DOI 10.1177/1545968313508654
   Venkatasubramanian C, 2013, J AM HEART ASSOC, V2, P0, DOI 10.1161/JAHA.113.000090
   Von MC, 1914, LOKALISATION GROSSHI, V0, P0
   Warren D, 2014, P NATL ACAD SCI USA, V111, P14247, DOI 10.1073/pnas.1322173111
   Weissman D, 2005, CEREB CORTEX, V15, P229, DOI 10.1093/cercor/bhh125
   Wen W, 2011, J NEUROSCI, V31, P1204, DOI 10.1523/JNEUROSCI.4085-10.2011
   Zou K, 2004, ACAD RADIOL, V11, P178, DOI 10.1016/S1076-6332(03)00671-8
NR 81
TC 41
Z9 42
U1 0
U2 14
PU WILEY
PI HOBOKEN
PA 111 RIVER ST, HOBOKEN 07030-5774, NJ USA
SN 1065-9471
EI 
J9 HUM BRAIN MAPP
PD JUL 15
PY 2016
VL 37
IS 7
BP 2587
EP 2601
DI 10.1002/hbm.23198
PG 15
WC Neurosciences; Neuroimaging; Radiology, Nuclear Medicine & Medical Imaging
SC Neurosciences & Neurology; Radiology, Nuclear Medicine & Medical Imaging
GA DU8TV
UT WOS:000382488800017
PM 27016287
ER

PT J
AU Chihara, Hideo
   Takagi, Yasushi
   Nishino, Kazunari
   Yoshida, Kazumichi
   Arakawa, Yoshiki
   Kikuchi, Takayuki
   Takenobu, Yohei
   Miyamoto, Susumu
AF Chihara, Hideo
   Takagi, Yasushi
   Nishino, Kazunari
   Yoshida, Kazumichi
   Arakawa, Yoshiki
   Kikuchi, Takayuki
   Takenobu, Yohei
   Miyamoto, Susumu
TI Factors Predicting the Effects of Hybrid Assistive Limb Robot Suit during the Acute Phase of Central Nervous System Injury
SO NEUROLOGIA MEDICO-CHIRURGICA
LA English
DT Article
DE robot suit; HAL; rehabilitation
ID spinal-cord-injury; stroke patient; rehabilitation; feasibility; stimulation; exoskeleton; safety; gait
AB To improve the activities of daily living of patients with injury to the central nervous system, physical therapy starting from the acute phase of the injury is important. Recently, the efficacy of physical therapy using a hybrid assistive limb (HAL) robot suit was reported. However, individual differences exist in the effects of HAL. We investigated factors predicting the effects of HAL in 15 patients at our institution with central nervous system injury, primarily due to stroke, who underwent training using HAL during the acute phase. Patients were classified as either "with HAL suitability" or "without HAL suitability" based on scores from 10-m walking speed, gait, satisfaction, and pain. In both groups, Brunnstrom stage before HAL intervention, Fugl-Meyer assessment (FMA), stroke impairment assessment set (SIAS), and functional independence measure (FIM) were evaluated. Although motor function items did not differ significantly, FIM cognitive function items (P = 0.036), visuospatial perception items on SIAS (P = 0.0277), and pain items on SIAS (P = 0.0122) differed significantly between groups. These results indicated that training using HAL does not involve pain in patients with central nervous system injury during the acute phase, and exhibits positive effects in patients without pain and with high communication ability and visuospatial perception function. When conducting HAL intervention, incorporating functional assessment scores (FIM and SIAS), including peripheral items, may be useful to predict the suitability of HAL.
C1 [Chihara, Hideo; Takagi, Yasushi; Yoshida, Kazumichi; Arakawa, Yoshiki; Kikuchi, Takayuki; Takenobu, Yohei; Miyamoto, Susumu] Kyoto Univ, Grad Sch Med, Dept Neurosurg, Kyoto, Kyoto, Japan.
   [Nishino, Kazunari] Kyoto Univ Hosp, Dept Rehabil, Sakyo Ku, Kyoto, Japan.
RP Takagi, Y (通讯作者)，Kyoto Univ, Dept Neurosurg, Sakyo Ku, 54 Shougoin Kawaramachi, Kyoto 6040901, Japan.
EM ytakagi@kuhp.kyoto-u.ac.jp
CR Aach M, 2014, SPINE J, V14, P2847, DOI 10.1016/j.spinee.2014.03.042
   Cruciger O, 2014, DISABIL REHABIL ASSI, V10, P1
   Hsu S, 2010, STROKE, V41, P821, DOI 10.1161/STROKEAHA.109.574160
   Hsu W, 2012, STROKE, V43, P1849, DOI 10.1161/STROKEAHA.111.649756
   Kawamoto H, 2013, BMC NEUROL, V13, P0, DOI 10.1186/1471-2377-13-141
   Nilsson A, 2014, J NEUROENG REHABIL, V11, P0, DOI 10.1186/1743-0003-11-92
   Sakakima H, 2013, CASE REP ORTHOP, V2013, P621405, DOI 10.1155/2013/621405
   Swayne O, 2008, CEREB CORTEX, V18, P1909
   Thieme H, 2013, STROKE, V44, P0, DOI 10.1161/STROKEAHA.112.673087
   Tsukahara A, 2015, IEEE T NEUR SYS REH, V23, P308, DOI 10.1109/TNSRE.2014.2364618
   Ueba T, 2013, NEUROL MED-CHIR, V53, P287, DOI 10.2176/nmc.53.287
   Veerbeek J, 2014, PLOS ONE, V9, P0, DOI 10.1371/journal.pone.0087987
   Watanabe H, 2014, ARCH PHYS MED REHAB, V95, P2006, DOI 10.1016/j.apmr.2014.07.002
NR 13
TC 10
Z9 11
U1 0
U2 15
PU JAPAN NEUROSURGICAL SOC
PI TOKYO
PA 5-25-16 HONGO, BUNKYO-KU, TOKYO, 113-0033, JAPAN
SN 0470-8105
EI 
J9 NEUROL MED-CHIR
PD JAN 15
PY 2016
VL 56
IS 1
BP 33
EP 37
DI 10.2176/nmc.oa.2015-0178
PG 5
WC Clinical Neurology; Surgery
SC Neurosciences & Neurology; Surgery
GA DB5YH
UT WOS:000368589400005
PM 26538291
ER

PT J
AU Sheng, Bo
   Zhang, Yanxin
   Meng, Wei
   Deng, Chao
   Xie, Shengquan
AF Sheng, Bo
   Zhang, Yanxin
   Meng, Wei
   Deng, Chao
   Xie, Shengquan
TI Bilateral robots for upper-limb stroke rehabilitation: State of the art and future prospects
SO MEDICAL ENGINEERING & PHYSICS
LA English
DT Review
DE Rehabilitation robot; Upper-limb; Bilateral training; Clinical protocols
ID direct-current stimulation; blinded randomized-trial; severely affected arm; motor function; assisted rehabilitation; control strategy; exercise therapy; recovery; system; poststroke
AB Robot-assisted bilateral upper-limb training grows abundantly for stroke rehabilitation in recent years and an increasing number of devices and robots have been developed. This paper aims to provide a systematic overview and evaluation of existing bilateral upper-limb rehabilitation devices and robots based on their mechanisms and clinical-outcomes. Most of the articles studied here were searched from nine online databases and the China National Knowledge Infrastructure (CNKI) from year 1993 to 2015. Devices and robots were categorized as end-effectors, exoskeletons and industrial robots. Totally ten end-effectors, one exoskeleton and one industrial robot were evaluated in terms of their mechanical characteristics, degrees of freedom (DOF), supported control modes, clinical applicability and outcomes, Preliminary clinical results of these studies showed that all participants could gain certain improvements in terms of range of motion, strength or physical function after training. Only four studies supported that bilateral training was better than unilateral training. However, most of clinical results cannot definitely verify the effectiveness of mechanisms and clinical protocols used in robotic therapies. To explore the actual value of these robots and devices, further research on ingenious mechanisms, dose-matched clinical protocols and universal evaluation criteria should be conducted in the future. (c) 2016 IPEM.
C1 [Sheng, Bo; Meng, Wei; Xie, Shengquan] Univ Auckland, Dept Mech Engn, 20 Symonds St, Auckland 1, New Zealand.
   [Sheng, Bo; Zhang, Yanxin] Univ Auckland, Dept Sport & Exercise Sci, 261 Morrin Rd, Auckland 1, New Zealand.
   [Deng, Chao; Xie, Shengquan] Huazhong Univ Sci & Technol, Sch Mech Sci & Engn, 1037 Luoyu Rd, Wuhan 430074, Peoples R China.
RP Xie, SQ (通讯作者)，Univ Auckland, Dept Mech Engn, 20 Symonds St, Auckland 1, New Zealand.
EM bshe687@aucklanduni.ac.nz; yanxin.zhang@auckland.ac.nz; wmen386@aucklanduni.ac.nz; dengchao@hust.edu.cn; s.xie@auckland.ac.nz
FU Fund of SSVEP-based Brain Controlled Robotic Exoskeleton for Stroke Rehabilitation [3,704,974]; National Natural Science Foundation of China (NSFC) [51375181, 51475189, 51121002]; National 973 Basic Research Program of China [2011CB706803]; China Sponsorship Council
CR Adamovich S, 2009, IEEE T NEUR SYS REH, V17, P512, DOI 10.1109/TNSRE.2009.2028830
   Beijing Y, 2010, PRACTICE PARALYSIS R, V0, P0
   Burgar C, 2000, J REHABIL RES DEV, V37, P663
   Burgar C, 2011, J REHABIL RES DEV, V48, P445, DOI 10.1682/JRRD.2010.04.0062
   Buschfort R, 2010, J REHABIL MED, V42, P310, DOI 10.2340/16501977-0517
   Cao J, 2014, MED ENG PHYS, V36, P1555, DOI 10.1016/j.medengphy.2014.08.005
   Casadio M, 2006, TECHNOL HEALTH CARE, V14, P123
   Cauraugh J, 2010, HUM MOVEMENT SCI, V29, P853, DOI 10.1016/j.humov.2009.09.004
   Cauraugh J, 2005, PROG NEUROBIOL, V75, P309, DOI 10.1016/j.pneurobio.2005.04.001
   Chang J, 2007, ARCH PHYS MED REHAB, V88, P1332, DOI 10.1016/j.apmr.2007.07.016
   Chunguang L, 2012, ADVANCES IN BRAIN INSPIRED COGNITIVE SYSTEMS. PROCEEDINGS 5TH INTERNATIONAL CONFERENCE, V0, P72, DOI 10.1007/978-3-642-31561-9_8
   Chunguang L, 2010, PROCEEDINGS OF THE 2010 INTERNATIONAL CONFERENCE ON INFORMATION AND AUTOMATION (ICIA 2010), V0, PP114, DOI 10.1109/ICINFA.2010.5512343
   Coupar F, 2010, COCHRANE DATABASE SY, V4, P0
   Galvin R, 2008, TOP STROKE REHABIL, V15, P365, DOI 10.1310/tsr1504-365
   Guo S, 2007, 2007 IEEE INTERNATIONAL CONFERENCE ON MECHATRONICS AND AUTOMATION, VOLS I-V, P0
   Hesse S, 2007, EURA MEDICOPHYS, V43, P463
   Hesse S, 2008, AM J PHYS MED REHAB, V87, P779, DOI 10.1097/PHM.0b013e318186b4bc
   Hesse S, 2007, RESTOR NEUROL NEUROS, V25, P9
   Hesse S, 2005, STROKE, V36, P1960, DOI 10.1161/01.STR.0000177865.37334.ce
   Hesse S, 2003, ARCH PHYS MED REHAB, V84, P915, DOI 10.1016/S0003-9993(02)04954-7
   Hesse S, 2006, J REHABIL RES DEV, V43, P671, DOI 10.1682/JRRD.2005.02.0052
   Hesse S, 2011, NEUROREHAB NEURAL RE, V25, P838, DOI 10.1177/1545968311413906
   Hijmans J, 2011, J REHABIL RES DEV, V48, P1005, DOI 10.1682/JRRD.2010.06.0109
   Hogan N, 1992, IEEE INTERNATIONAL WORKSHOP ON ROBOT AND HUMAN COMMUNICATION : PROCEEDINGS, V0, P161
   Holley D, 2013, P IEEE 13 INT C REH, V0, P1
   Huang R, 2001, STROKE, V298, P1
   Jackson A, 2007, P I MECH ENG C-J MEC, V221, P845, DOI 10.1243/0954406JMES561
   Johnson M, 2011, IEEE INT C REH ROB 2, V0, P1
   Johnson M, 1999, DRIVERS SEAT SIMULAT, V0, P0
   Johnson M, 2011, MED BIOL ENG COMPUT, V49, P1157, DOI 10.1007/s11517-011-0817-0
   Johnson M, 2005, IEEE T NEUR SYS REH, V13, P335, DOI 10.1109/TNSRE.2005.850428
   Johnson M, 2003, ROBOTICA, V21, P13, DOI 10.1017/S0263574702004599
   Kadivar Z, 2011, STUD HEALTH TECHNOL, V163, P247, DOI 10.3233/978-1-60750-706-2-247
   Keunyoung P, 2010, 2010 INTERNATIONAL SYMPOSIUM ON MICRO-NANOMECHATRONICS AND HUMAN SCIENCE (MHS 2010), V0, PP402, DOI 10.1109/MHS.2010.5669514
   Kim H, 2013, IEEE T NEUR SYS REH, V21, P153, DOI 10.1109/TNSRE.2012.2207462
   King M, 2010, P 4 INT CONV REH ENG, V0, P20
   Kwakkel G, 2008, NEUROREHAB NEURAL RE, V22, P111, DOI 10.1177/1545968307305457
   Latimer C, 2010, DISABIL REHABIL, V32, P1221, DOI 10.3109/09638280903483877
   Lewis G, 2009, IEEE T NEUR SYS REH, V17, P595, DOI 10.1109/TNSRE.2009.2029315
   Li C, 2013, DISABIL REHABIL-ASSI, V8, P38, DOI 10.3109/17483107.2012.671439
   Li C, 2011, ADV ROBOTICS, V25, P1969, DOI 10.1163/016918611X588880
   Liao W, 2012, CLIN REHABIL, V26, P111, DOI 10.1177/0269215511416383
   Liu T, 2010, WEARABLE AUTONOMOUS, V0, P219
   Liu T, 2010, SENSORS-BASEL, V10, P7134, DOI 10.3390/s100807134
   Lo H, 2012, MED ENG PHYS, V34, P261, DOI 10.1016/j.medengphy.2011.10.004
   Loureiro R, 2006, 1 IEEE RAS EMBS INT, V0, P859
   Loureiro R, 2011, MED BIOL ENG COMPUT, V49, P1103, DOI 10.1007/s11517-011-0797-0
   Lu R, 2014, IEEE T IND ELECTRON, V61, P3776, DOI 10.1109/TIE.2013.2275903
   Lum PS, 1993, IEEE TRANSACTIONS ON REHABILITATION ENGINEERING, V1, P185, DOI 10.1109/86.279267
   Lum P, 1999, ICORR 99, V0, P235
   Lum P, 2006, J REHABIL RES DEV, V43, P631, DOI 10.1682/JRRD.2005.02.0044
   Lum P, 2005, INT C REHAB ROBOT, V0, P511
   Lum P, 2002, ARCH PHYS MED REHAB, V83, P952, DOI 10.1053/apmr.2001.33101
   Lum P, 1995, IEEE T REHABIL ENG, V3, P166
   Mahoney R, 2003, ROBOTICA, V21, P33, DOI 10.1017/S0263574702004617
   Masiero S, 2007, ARCH PHYS MED REHAB, V88, P142, DOI 10.1016/j.apmr.2006.10.032
   Meng W, 2015, MECHATRONICS, V31, P132, DOI 10.1016/j.mechatronics.2015.04.005
   Morita Y, 2005, PROC SPIE, V6040, P0, DOI 10.1117/12.664244
   Nathan DE, 2008, 2008 2ND IEEE RAS & EMBS INTERNATIONAL CONFERENCE ON BIOMEDICAL ROBOTICS AND BIOMECHATRONICS. BIOROB 2008, V0, PP807, DOI 10.1109/BIOROB.2008.4762928
   Nijland R, 2010, STROKE, V41, P745, DOI 10.1161/STROKEAHA.109.572065
   Nishida K, 2013, 2013 IEEE/SICE INTERNATIONAL SYMPOSIUM ON SYSTEM INTEGRATION (SII), V0, PP511, DOI 10.1109/SII.2013.6776738
   Park K, 2011, IEEE ENG MED BIO, V0, PP3127, DOI 10.1109/IEMBS.2011.6090853
   Picelli A, 2014, J NEUROENG REHABIL, V11, P1
   Prange G, 2006, J REHABIL RES DEV, V43, P171, DOI 10.1682/JRRD.2005.04.0076
   Qiu Q, 2010, BIOENG C P 2010 IEEE, V0, PP1, DOI 10.1109/NEBC.2010.5458203
   Rashedi E, 2009, IEEE ENG MED BIO, V0, PP5026, DOI 10.1109/IEMBS.2009.5333827
   Reinkensmeyer D, 1993, ENG MED BIOL SOC 199, V0, P938
   Reinkensmeyer DJ, 1999, IEEE TRANS REHABIL ENG, V7, P1, DOI 10.1109/86.750543
   Richards L, 2008, NEUROREHAB NEURAL RE, V22, P180, DOI 10.1177/1545968307305355
   Rose DK, 2004, TOP STROKE REHABIL, V11, P20, DOI 10.1310/XAUM-LPBM-0RXD-RLDK
   Rosen J, 2007, INT J HUM ROBOT, V4, P529, DOI 10.1142/S021984360700114X
   Sampson M, 2012, DISABIL REHABIL-ASSI, V7, P55, DOI 10.3109/17483107.2011.562959
   Schmidt H, 2004, P ANN INT IEEE EMBS, V26, P4825
   Stewart K, 2006, J NEUROL SCI, V244, P89, DOI 10.1016/j.jns.2006.01.005
   Stinear C, 2008, BRAIN, V131, P1381, DOI 10.1093/brain/awn051
   Stinear J, 2004, J CLIN NEUROPHYSIOL, V21, P124, DOI 10.1097/00004691-200403000-00008
   Stinear J, 2002, J PHYSIOL-LONDON, V543, P307, DOI 10.1113/jphysiol.2002.023986
   Stoykov M, 2010, AM J PHYS MED REHAB, V89, P873, DOI 10.1097/PHM.0b013e3181f1c31c
   Te-son K, 2011, IEEE INT C REH ROB, V2011, P1
   Toth A, 2004, LECT NOTES CONTR INF, V306, P391
   Trlep M, 2012, J NEUROENG REHABIL, V9, P0, DOI 10.1186/1743-0003-9-43
   Trlep M, 2011, ADV ROBOTICS, V25, P1949, DOI 10.1163/016918611X588853
   Van DA, 2012, J REHABIL MED, V44, P106, DOI 10.2340/16501977-0928
   Van DA, 2015, NEUROREHAB NEURAL RE, V29, P255, DOI 10.1177/1545968314543498
   Van DA, 2012, STROKE RES TREAT, V2012, P0, DOI 10.1155/2012/972069
   Van DA, 2009, BMC NEUROL, V9, P0, DOI 10.1186/1471-2377-9-57
   Waller S, 2008, NEUROREHABILITATION, V23, P29
   Wei W, 2014, 2014 IEEE INTERNATIONAL CONFERENCE ON MECHATRONICS AND AUTOMATION (IEEE ICMA 2014), V0, PP930, DOI 10.1109/ICMA.2014.6885822
   Whitall J, 2000, STROKE, V31, P2390, DOI 10.1161/01.STR.31.10.2390
   Whitall J, 2011, NEUROREHAB NEURAL RE, V25, P118, DOI 10.1177/1545968310380685
   Wu C, 2013, J NEUROENG REHABIL, V10, P0, DOI 10.1186/1743-0003-10-35
   Wu C, 2012, PHYS THER, V92, P1006, DOI 10.2522/ptj.20110282
   Yang C, 2012, AM J OCCUP THER, V66, P198, DOI 10.5014/ajot.2012.003103
   Yang Q, 2013, ROBOT, V35, P630, DOI 10.3724/SP.J.1218.2013.00630
   Zhang M, 2014, J REHABIL RES DEV, V51, P517, DOI 10.1682/JRRD.2013.03.0066
   Zhang M, 2013, J NEUROENG REHABIL, V10, P0, DOI 10.1186/1743-0003-10-30
NR 96
TC 40
Z9 46
U1 8
U2 145
PU ELSEVIER SCI LTD
PI OXFORD
PA THE BOULEVARD, LANGFORD LANE, KIDLINGTON, OXFORD OX5 1GB, OXON, ENGLAND
SN 1350-4533
EI 
J9 MED ENG PHYS
PD JUL 15
PY 2016
VL 38
IS 7
BP 587
EP 606
DI 10.1016/j.medengphy.2016.04.004
PG 20
WC Engineering, Biomedical
SC Engineering
GA DP3AH
UT WOS:000378364300001
PM 27117423
ER

PT J
AU Goodwill, AM
   Teo, Wei-Peng
   Morgan, Prue
   Daly, RM
   Kidgell, DJ
AF Goodwill, Alicia
   Teo, Wei-peng
   Morgan, Prue
   Daly, Robin
   Kidgell, Dawson
TI Bihemispheric-tDCS and Upper Limb Rehabilitation Improves Retention of Motor Function in Chronic Stroke: A Pilot Study
SO FRONTIERS IN HUMAN NEUROSCIENCE
LA English
DT Article
DE bihemispheric-tDCS; chronic stroke; corticospinal excitability; intracortical inhibition; motor function; rehabilitation
ID direct-current stimulation; noninvasive cortical stimulation; corticomotor excitability; intracortical inhibition; unaffected hemisphere; cortex disinhibition; brain-stimulation; silent period; recovery; modulation
AB Background: Single sessions of bihemispheric transcranial direct-current stimulation (bihemispheric-tDCS) with concurrent rehabilitation improves motor function in stroke survivors, which outlasts the stimulation period. However few studies have investigated the behavioral and neurophysiological adaptations following a multi-session intervention of bihemispheric-tDCS concurrent with rehabilitation. Objective: This pilot study explored the immediate and lasting effects of 3-weeks of bihemispheric-tDCS and upper limb (UL) rehabilitation on motor function and corticospinal plasticity in chronic stroke survivors. Methods: Fifteen chronic stroke survivors underwent 3-weeks of UL rehabilitation with sham or real bihemispheric-tDCS. UL motor function was assessed via the Motor Assessment Scale (MAS), Tardieu Scale and grip strength. Corticospinal plasticity was indexed by motor evoked potentials (MEPs), cortical silent period (CSP) and short-interval intracortical inhibition (SICI) recorded from the paretic and non-paretic UL_s, using transcranial magnetic stimulation (TMS). Measures were taken at baseline, 48 h post and 3-weeks following (follow-up) the intervention. Results: MAS improved following both real-tDCS (62%) and sham-tDCS (43%. P 0.001), however at 3-weeks follow-up, the real-tDCS condition retained these newly regained motor skills to a greater degree than sham-tDCS (real-tDCS 64%, sham-tDCS 21%, P = 0.002). MEP amplitudes from the paretic UL increased for real-tDCS (46%: P < 0.001) and were maintained at 3-weeks follow-up (38%: P= 0.03), whereas no changes were observed with sham-tDCS. No changes in MEPs from the non-paretic nor SICI from the paretic UL were observed for either group. SICI from the non-paretic UL was greater at follow-up, for real-tDCS (27%: P = 0.04). CSP from the non-paretic UL increased by 33% following the intervention for real-tDCS compared with sham-tDCS (P = 0.04), which was maintained at 3-weeks follow-up (24%: P = 0.04). Conclusion: bihemispheric-tDCS improved retention of gains in motor function, which appears to be modulated through intracortical inhibitory pathways in the contralesional primary motor cortex (M1). The findings provide preliminary evidence for the benefits of bihemispheric-tDCS during rehabilitation. Larger clinical trials are warranted to examine long term benefits of bihemispheric-tDCS in a stroke affected population.
C1 [Goodwill, Alicia M.; Teo, Wei-Peng; Daly, Robin M.] Deakin Univ, Inst Phys Act & Nutr, Melbourne, Vic, Australia.
   [Morgan, Prue] Monash Univ, Fac Med Nursing & Hlth Sci, Dept Physiotherapy, Frankston, Vic, Australia.
   [Kidgell, Dawson J.] La Trobe Univ, Sch Allied Hlth, Dept Rehabil Nutr & Sport, Melbourne, Vic, Australia.
RP Goodwill, AM (通讯作者)，Deakin Univ, Inst Phys Act & Nutr, Melbourne, Vic, Australia.
EM a.goodwill@deakin.edu.au
FU National Stroke Foundation Small Projects [S14/312]
CR Ada L, 2006, DISABIL REHABIL, V28, P891, DOI 10.1080/09638280500535165
   Bastani A, 2012, CLIN NEUROPHYSIOL, V123, P644, DOI 10.1016/j.clinph.2011.08.029
   Blicher J, 2015, NEUROREHAB NEURAL RE, V29, P278, DOI 10.1177/1545968314543652
   Bolognini N, 2011, NEUROREHAB NEURAL RE, V25, P819, DOI 10.1177/1545968311411056
   Boroojerdi B, 1996, J NEUROL SCI, V144, P160, DOI 10.1016/S0022-510X(96)00222-5
   Boyd R, 1999, EUR J NEUROL, V6, P0, DOI 10.1111/j.1468-1331.1999.tb00031.x
   Bradnam L, 2012, CEREB CORTEX, V22, P2662, DOI 10.1093/cercor/bhr344
   Bradnam L, 2010, J NEUROPHYSIOL, V103, P2382, DOI 10.1152/jn.01046.2009
   Butefisch C, 2000, P NATL ACAD SCI USA, V97, P3661, DOI 10.1073/pnas.050350297
   Byrnes M, 2001, BRAIN RES, V889, P278, DOI 10.1016/S0006-8993(00)03089-4
   Carr J, 1989, PHYS THER, V69, P780, DOI 10.1093/ptj/69.9.780
   Carr J, 2003, STROKE REHABILITATIO, V0, P0
   Christie A, 2014, AGE, V36, P749, DOI 10.1007/s11357-013-9577-0
   Dasilva A, 2011, JOVE-J VIS EXP, V0, P0, DOI DOI 10.3791/2744
   Di LV, 2014, BRAIN STIMUL, V7, P841, DOI 10.1016/j.brs.2014.10.001
   Di PG, 2014, NAT REV NEUROL, V10, P597, DOI 10.1038/nrneurol.2014.162
   Edwards D, 2009, RESTOR NEUROL NEUROS, V27, P199, DOI 10.3233/RNN-2009-0470
   Faria P, 2011, J NEURAL ENG, V8, P0, DOI 10.1088/1741-2560/8/6/066017
   Da GS, 2010, CEREBELLUM, V9, P398, DOI 10.1007/s12311-010-0176-7
   Feng W, 2013, TOP STROKE REHABIL, V20, P68, DOI 10.1310/tsr2001-68
   Fritsch B, 2010, NEURON, V66, P198, DOI 10.1016/j.neuron.2010.03.035
   Galea J, 2009, J NEUROPHYSIOL, V102, P294, DOI 10.1152/jn.00184.2009
   Garry M, 2009, EXP BRAIN RES, V193, P267, DOI 10.1007/s00221-008-1620-5
   Grefkes C, 2014, LANCET NEUROL, V13, P206, DOI 10.1016/S1474-4422(13)70264-3
   Hayashi S, 2005, PERCEPT MOTOR SKILL, V101, P575, DOI 10.2466/pms.101.2.575-586
   Honaga K, 2013, CLIN NEUROPHYSIOL, V124, P364, DOI 10.1016/j.clinph.2012.08.005
   Hummel F, 2005, BRAIN, V128, P490, DOI 10.1093/brain/awh369
   Kim S, 2014, NEUROIMAGE, V99, P237, DOI 10.1016/j.neuroimage.2014.05.070
   Krakauer J, 2006, CURR OPIN NEUROL, V19, P84, DOI 10.1097/01.wco.0000200544.29915.cc
   Lang N, 2004, EXP BRAIN RES, V156, P439, DOI 10.1007/s00221-003-1800-2
   Lang N, 2011, J NEUROPHYSIOL, V105, P2802, DOI 10.1152/jn.00617.2010
   Lefebvre S, 2013, FRONT HUM NEUROSCI, V6, P0, DOI 10.3389/fnhum.2012.00343
   Lefebvre S, 2015, BRAIN, V138, P149, DOI 10.1093/brain/awu336
   Lefebvre S, 2014, NEUROREHAB NEURAL RE, V28, P100, DOI 10.1177/1545968313478485
   Liebetanz D, 2002, BRAIN, V125, P2238, DOI 10.1093/brain/awf238
   Liepert J, 2000, CLIN NEUROPHYSIOL, V111, P671, DOI 10.1016/S1388-2457(99)00312-0
   Liepert J, 2000, MUSCLE NERVE, V23, P1761, DOI 10.1002/1097-4598(200011)23:11<1761::AID-MUS14>3.0.CO;2-M
   Lindenberg R, 2010, NEUROLOGY, V75, P2176, DOI 10.1212/WNL.0b013e318202013a
   Manganotti P, 2008, NEUROREHAB NEURAL RE, V22, P396, DOI 10.1177/1545968307313505
   Manganotti P, 2002, CLIN NEUROPHYSIOL, V113, P936, DOI 10.1016/S1388-2457(02)00062-7
   Mccambridge A, 2011, J NEUROPHYSIOL, V105, P2937, DOI 10.1152/jn.00171.2011
   Monte-silva K, 2013, BRAIN STIMUL, V6, P424, DOI 10.1016/j.brs.2012.04.011
   Mordillo-mateos L, 2012, BRAIN STIMUL, V5, P214, DOI 10.1016/j.brs.2011.05.001
   Murase N, 2004, ANN NEUROL, V55, P400, DOI 10.1002/ana.10848
   Nitsche M, 2007, J NEUROPHYSIOL, V97, P3109, DOI 10.1152/jn.01312.2006
   Nitsche M, 2003, J PHYSIOL-LONDON, V553, P293, DOI 10.1113/jphysiol.2003.049916
   Nitsche M, 2005, J PHYSIOL-LONDON, V568, P291, DOI 10.1113/jphysiol.2005.092429
   Nitsche M, 2008, BRAIN STIMUL, V1, P206, DOI 10.1016/j.brs.2008.06.004
   Nowak D, 2009, NEUROREHAB NEURAL RE, V23, P641, DOI 10.1177/1545968309336661
   Park C, 2011, STROKE, V42, P1357, DOI 10.1161/STROKEAHA.110.596155
   Paulus W, 2008, BRAIN STIMUL, V1, P151, DOI 10.1016/j.brs.2008.06.002
   Que M, 1999, NEUROSCI LETT, V273, P77, DOI 10.1016/S0304-3940(99)00598-4
   Reinecke S, 1999, NEUROSCI LETT, V261, P85, DOI 10.1016/S0304-3940(99)00014-2
   Reis J, 2009, P NATL ACAD SCI USA, V106, P1590, DOI 10.1073/pnas.0805413106
   Rosso C, 2013, PLOS ONE, V8, P0, DOI 10.1371/journal.pone.0073164
   Sale M, 2005, J APPL PHYSIOL, V99, P1483, DOI 10.1152/japplphysiol.00371.2005
   Schlaug G, 2008, ARCH NEUROL-CHICAGO, V65, P1571, DOI 10.1001/archneur.65.12.1571
   Schnitzler A, 1994, NEUROSCI LETT, V180, P41, DOI 10.1016/0304-3940(94)90909-1
   Schwerin S, 2008, EXP BRAIN RES, V185, P509, DOI 10.1007/s00221-007-1169-8
   Seitz R, 1998, ARCH NEUROL-CHICAGO, V55, P1081, DOI 10.1001/archneur.55.8.1081
   Sharma N, 2009, ANN NEUROL, V66, P604, DOI 10.1002/ana.21810
   Stagg C, 2012, BRAIN, V135, P276, DOI 10.1093/brain/awr313
   Stinear C, 2007, BRAIN, V130, P170, DOI 10.1093/brain/awl333
   Suzuki K, 2012, INT J NEUROSCI, V122, P675, DOI 10.3109/00207454.2012.707715
   Uehara K, 2015, PLOS ONE, V10, P0, DOI 10.1371/journal.pone.0122434
   Ward N, 2007, EUR J NEUROSCI, V25, P1865, DOI 10.1111/j.1460-9568.2007.05434.x
   Waters-metenier S, 2014, J NEUROSCI, V34, P1037, DOI 10.1523/JNEUROSCI.2282-13.2014
   Wilson S, 1993, J NEUROL SCI, V114, P216, DOI 10.1016/0022-510X(93)90301-E
   Young BM, 2014, FRONT NEUROENG, V7, P25, DOI 10.3389/fneng.2014.00025
   Ziemann U, 2004, SUPPL CLIN NEUROPHYSIOL, V57, P702
   Zoghi M, 2003, J PHYSIOL-LONDON, V550, P933, DOI 10.1113/jphysiol.2003.042606
NR 71
TC 18
Z9 21
U1 1
U2 13
PU FRONTIERS MEDIA SA
PI LAUSANNE
PA AVENUE DU TRIBUNAL FEDERAL 34, LAUSANNE, CH-1015, SWITZERLAND
SN 1662-5161
EI 
J9 FRONT HUM NEUROSCI
PD JUN 9
PY 2016
VL 10
IS 
BP 
EP 
DI 10.3389/fnhum.2016.00258
PG 14
WC Neurosciences; Psychology
SC Neurosciences & Neurology; Psychology
GA DO0ZZ
UT WOS:000377509200001
PM 27375456
ER

PT J
AU Wei, Yan-Xia
   Zhao, Xia
   Zhang, Bao-Chao
AF Wei, Yan-xia
   Zhao, Xia
   Zhang, Bao-chao
TI Synergistic effect of moxibustion and rehabilitation training in functional recovery of post-stroke spastic hemiplegia
SO COMPLEMENTARY THERAPIES IN MEDICINE
LA English
DT Article
DE Moxibustion; Rehabilitation training; Post-stroke spastic hemiplegia; Spasticity, motor recovery
ID randomized controlled-trial; modified ashworth scale; chronic stroke patient; muscle spasticity; tail temperature; motor recovery; reliability; people; limb; interrater
AB Objective: To evaluate the therapeutic benefit of combining moxibustion and rehabilitation training for functional recovery in post-stroke spastic hemiplegic patients. Methods: We randomly divided 84 cases subjecting to inclusion criteria into moxibustion plus rehabilitation training group (MRT group, n=44) and rehabilitation training group (RT group, n=40). Evaluation of therapeutic effect was observed before treatment, 2 weeks during treatment and 6 months after treatment. Spasticity was evaluated using modified Ashworth scale (MAS) and Clinical Spasticity Index (CSI), recovery of motor function was assessed by Brunnstrom recovery stages and Simplified Fugl-Meyer Motor Scale, and performance of activities of daily living (ADL) was measured, and the quality of life was assessed by Patient Reported Outcomes (PRO). Results: Evaluation of upper limbs, hands and lower limbs based on CSI and MAS revealed significant improvements in patients treated with MRT, compared to RT alone, both during and after therapy. CSI and MAS also showed significant improvement in patients at each time point in the MRT group, compared to RT group. Marked improvement in Fugl-Meyer Motor Scale was also observed in MRT group at each time point. Based on Brunnstrom grades of upper limbs, hands and lower limbs, significant differences between the two groups were recorded at all time points during and after therapy. Barthel index (BI) and PRO also confirmed the dramatic differences between the two therapy groups. Conclusions: Our results demonstrate that combination therapy with moxibustion and rehabilitation training offers greater clinical benefits in relieving spasticity, promoting function recovery of motion, improving the performance of ADL, and increasing quality of life in post-stroke spastic hemiplegic patients, compared to RT alone. (C) 2016 Elsevier Ltd. All rights reserved.
C1 [Wei, Yan-Xia] Zhengzhou Univ, Affiliated Hosp, Dept Rehabil, Nanyang 473009, Peoples R China.
   [Zhao, Xia] Zhengzhou Univ, Affiliated Hosp, Dept ENT, Nanyang 473009, Peoples R China.
   [Zhang, Bao-Chao] Zhengzhou Univ, Affiliated Hosp, Dept Neurol, Nanyang 473009, Peoples R China.
RP Zhang, BC (通讯作者)，Zhengzhou Univ, Affiliated Hosp, Dept Neurol, Nanyang 473009, Peoples R China.
EM zbc3584@sina.com
CR Ansari N, 2008, NEUROREHABILITATION, V23, P231
   Barros A, 2014, AIR MED J, V33, P106, DOI 10.1016/j.amj.2014.02.003
   Barzel A, 2013, TRIALS, V14, P0, DOI 10.1186/1745-6215-14-334
   Blackburn M, 2002, PHYS THER, V82, P25, DOI 10.1093/ptj/82.1.25
   Bousser M, 2012, FRONT MED, V6, P22, DOI 10.1007/s11684-012-0178-6
   Chalmers T, 1983, NEW ENGL J MED, V309, P1358, DOI 10.1056/NEJM198312013092204
   Chen R, 2011, NEUROSCI LETT, V503, P131, DOI 10.1016/j.neulet.2011.08.024
   Chen R, 2013, NEURAL REGEN RES, V8, P1132, DOI 10.3969/j.issn.1673-5374.2013.12.008
   Chiu H, 2014, PLOS ONE, V9, P0, DOI 10.1371/journal.pone.0086351
   Demetrios M, 2013, COCHRANE DB SYST REV, V0, P0, DOI DOI 10.1002/14651858.CD009689.pub2
   Feng X, 2013, NEURAL REGEN RES, V8, P1423, DOI 10.3969/j.issn.1673-5374.2013.15.010
   Ghotbi N, 2009, BRAIN INJURY, V23, P815, DOI 10.1080/02699050903200548
   Gladstone D, 2002, NEUROREHAB NEURAL RE, V16, P232, DOI 10.1177/154596802401105171
   Hao Y, 2011, INT NURS REV, V58, P319, DOI 10.1111/j.1466-7657.2011.00918.x
   Kakkar A, 2012, AM HEART J, V163, P13, DOI 10.1016/j.ahj.2011.09.011
   Kaya T, 2011, INT J REHABIL RES, V34, P59, DOI 10.1097/MRR.0b013e32833d6cdf
   Kim E, 2013, ANN REHABIL MED-ARM, V37, P235, DOI 10.5535/arm.2013.37.2.235
   Kwakkel G, 2011, STROKE, V42, P342, DOI 10.1161/STROKEAHA.110.599035
   Kwakkel G, 2010, J NEUROL SCI, V294, P57, DOI 10.1016/j.jns.2010.04.004
   Liu W, 2015, NURS RES, V64, P88, DOI 10.1097/NNR.0000000000000072
   Matsufuji S, 2015, J RENAL NUTR, V25, P17, DOI 10.1053/j.jrn.2014.06.010
   Mayo N, 2013, CLIN REHABIL, V27, P659, DOI 10.1177/0269215513476312
   Michielsen M, 2011, NEUROREHAB NEURAL RE, V25, P223, DOI 10.1177/1545968310385127
   Moriello C, 2011, J REHABIL RES DEV, V48, P267, DOI 10.1682/JRRD.2010.04.0066
   Murakami Y, 2012, PREV MED, V54, P38, DOI 10.1016/j.ypmed.2011.10.010
   Naghdi S, 2010, BRAIN INJURY, V24, P1372, DOI 10.3109/02699052.2010.506860
   Ng S, 2012, ARCH PHYS MED REHAB, V93, P1046, DOI 10.1016/j.apmr.2011.12.016
   Patrick D, 2011, VALUE HEALTH, V14, P967, DOI 10.1016/j.jval.2011.06.014
   Smith ME, 2012, SEMIN ONCOL NURS, V28, P64, DOI 10.1016/j.soncn.2011.11.007
   Stevenson V, 2010, CLIN REHABIL, V24, P293, DOI 10.1177/0269215509353254
   Stinear C, 2010, LANCET NEUROL, V9, P1228, DOI 10.1016/S1474-4422(10)70247-7
   Wu B, 1992, J TRADIT CHIN MED, V12, P10
   Yan Y, 2000, XIANDAI KANGFU, V4, P88
   Yang E, 2012, STROKE, V43, P103, DOI 10.1161/STROKEAHA.111.626200
   Zhuang L, 2014, BMC COMPLEM ALTERN M, V14, P0, DOI 10.1186/1472-6882-14-151
NR 35
TC 3
Z9 5
U1 4
U2 38
PU CHURCHILL LIVINGSTONE
PI EDINBURGH
PA JOURNAL PRODUCTION DEPT, ROBERT STEVENSON HOUSE, 1-3 BAXTERS PLACE, LEITH WALK, EDINBURGH EH1 3AF, MIDLOTHIAN, SCOTLAND
SN 0965-2299
EI 
J9 COMPLEMENT THER MED
PD JUN 15
PY 2016
VL 26
IS 
BP 55
EP 60
DI 10.1016/j.ctim.2016.02.014
PG 6
WC Integrative & Complementary Medicine
SC Integrative & Complementary Medicine
GA DP4FP
UT WOS:000378452000009
PM 27261982
ER

PT J
AU Theoret, JK
   Jadavji, NM
   Zhang, Min
   Smith, PD
AF Theoret, Jennifer
   Jadavji, Nafisa
   Zhang, Min
   Smith, Patrice
TI Granulocyte macrophage colony-stimulating factor treatment results in recovery of motor function after white matter damage in mice
SO EUROPEAN JOURNAL OF NEUROSCIENCE
LA English
DT Article
DE endothelin-1; forepaw placement; functional recovery; mammalian target of rapamycin; single pellet-reaching task; white matter stroke model
ID focal cerebral-ischemia; axon regeneration; mammalian target; cortex stroke; impairment; deletion; mouse; endothelin-1; lesion; model
AB Clinical stroke usually results from a cerebral ischaemic event, and is frequently a debilitating condition with limited treatment options. A significant proportion of clinical strokes result from specific damage to the subcortical white matter (SWM), but currently there are few animal models available to investigate the pathogenesis and potential therapeutic strategies to promote recovery. Granulocyte macrophage colony-stimulating factor (GM-CSF) is a cytokine that has been previously shown to promote neuroprotective effects after brain damage; however, the mechanisms mediating this effect are not known. Here, it is reported that GMCSF treatment results in dramatic functional improvement in a white matter model of stroke in mice. SWM stroke was induced in mice by unilateral injections of the vasoconstrictor, endothelin-1 (ET-1). The results reveal that ET-1-induced stroke impairs skilled motor function on the single pellet-reaching task and results in forelimb asymmetry, in adult mice. Treatment with GM-CSF, after stroke, restores motor function and abolishes forelimb asymmetry. The results also indicate that GM-CSF promotes its effects by activating mammalian target of rapamycin signalling mechanisms in the brain following stroke injury. Additionally, a significant increase in GM-CSF receptor expression was found in the ipsilateral hemisphere of the ET-1-injected brain. Taken together, the present study highlights the use of an under-utilized mouse model of stroke (using ET-1) and suggests that GM-CSF treatment can attenuate ET-1-induced functional deficits.
C1 [Theoret, Jennifer K.; Jadavji, Nafisa M.; Zhang, Min; Smith, Patrice D.] Carleton Univ, Dept Neurosci, Ottawa, ON K1S 5B6, Canada.
RP Smith, PD (通讯作者)，Carleton Univ, Dept Neurosci, 1125 Colonel By Dr, Ottawa, ON K1S 5B6, Canada.
EM Patrice.Smith@carleton.ca
FU Canadian Institutes of Health Research; Fonds de la recherche en sante Quebec; Natural Sciences and Engineering Research Council of Canada (NSERC)
CR Bellucci A, 2006, NEUROBIOL DIS, V23, P260, DOI 10.1016/j.nbd.2006.03.012
   Blasi F, 2014, STROKE, V45, P1468, DOI 10.1161/STROKEAHA.114.005324
   Carmichael ST, 2005, NEURORX, V2, P396
   Chong Z, 2010, OXID MED CELL LONGEV, V3, P374, DOI 10.4161/oxim.3.6.14787
   Corbett D, 2015, PROG BRAIN RES, V218, P413, DOI 10.1016/bs.pbr.2014.12.002
   De LF, 2001, J NEUROL NEUROSUR PS, V70, P9, DOI 10.1136/jnnp.70.1.9
   Farr T, 2002, STROKE, V33, P1869, DOI 10.1161/01.STR.0000020714.48349.4E
   Johnston R, 1999, BEHAV BRAIN RES, V104, P189, DOI 10.1016/S0166-4328(99)00068-6
   Kong T, 2009, J NEUROSURG, V111, P155, DOI 10.3171/2008.12.JNS08172
   Krieger M, 2012, SCI REP-UK, V2, P0, DOI 10.1038/srep00697
   Lanfranconi S, 2011, J CELL MOL MED, V15, P1645, DOI 10.1111/j.1582-4934.2009.00987.x
   Legacy J, 2013, J NEUROSCI RES, V91, P771, DOI 10.1002/jnr.23205
   Liu K, 2010, NAT NEUROSCI, V13, P1075, DOI 10.1038/nn.2603
   Macrae I, 1993, J CEREBR BLOOD F MET, V13, P276, DOI 10.1038/jcbfm.1993.34
   Navarro-sobrino M, 2009, CURR NEUROVASC RES, V6, P246, DOI 10.2174/156720209789630366
   Park K, 2008, SCIENCE, V322, P963, DOI 10.1126/science.1161566
   Roome R, 2014, J NEUROSCI METH, V233, P34, DOI 10.1016/j.jneumeth.2014.05.014
   Schabitz W, 2008, J CEREBR BLOOD F MET, V28, P29, DOI 10.1038/sj.jcbfm.9600496
   Smith P, 2009, NEURON, V64, P617, DOI 10.1016/j.neuron.2009.11.021
   Sozmen E, 2012, NEUROTHERAPEUTICS, V9, P349, DOI 10.1007/s13311-012-0106-0
   Sozmen E, 2009, J NEUROSCI METH, V180, P261, DOI 10.1016/j.jneumeth.2009.03.017
   Sun F, 2011, NATURE, V480, P372, DOI 10.1038/nature10594
   Whishaw I, 1991, BEHAV BRAIN RES, V42, P77, DOI 10.1016/S0166-4328(05)80042-7
   Windle V, 2006, EXP NEUROL, V201, P324, DOI 10.1016/j.expneurol.2006.04.012
   Woodruff T, 2011, MOL NEURODEGENER, V6, P0, DOI 10.1186/1750-1326-6-11
NR 25
TC 16
Z9 16
U1 0
U2 4
PU WILEY
PI HOBOKEN
PA 111 RIVER ST, HOBOKEN 07030-5774, NJ USA
SN 0953-816X
EI 
J9 EUR J NEUROSCI
PD JAN 15
PY 2016
VL 43
IS 1
BP 17
EP 24
DI 10.1111/ejn.13105
PG 8
WC Neurosciences
SC Neurosciences & Neurology
GA DB1CJ
UT WOS:000368245300003
PM 26474338
ER

PT J
AU Doughty, Christopher
   Wang, Jasmine
   Feng, Wuwei
   Hackney, David
   Pani, Ethan
   Schlaug, Gottfried
AF Doughty, Christopher
   Wang, Jasmine
   Feng, Wuwei
   Hackney, David
   Pani, Ethan
   Schlaug, Gottfried
TI Detection and Predictive Value of Fractional Anisotropy Changes of the Corticospinal Tract in the Acute Phase of a Stroke
SO STROKE
LA English
DT Article
DE corticospinal tract; diffusion tensor imaging; lesion load; lesion mapping; magnetic resonance imaging; outcomes assessment; stroke
ID wallerian degeneration; ischemic-stroke; prognostic value; motor function; pyramidal tract; water diffusion; lesion load; recovery; stimulation; impairment
AB Background and Purpose-A decrease in fractional anisotropy (FA) of the ipsilesional corticospinal tract (CST) distal to stroke lesions in the subacute (eg, 30 days) and chronic phase has been correlated with poor motor outcomes, but it is unclear whether FA values obtained within the acute stroke phase (here defined as 80 hours after onset) can predict later outcome. Methods-Fifty-eight patients underwent an assessment of motor impairment in the acute phase and at 3 months using the upper extremity Fugl-Meyer assessment. FA values, obtained within 80 hours after stroke onset, were determined in 2 regions of interest: cerebral peduncle and a stretch of the CST caudal to each stroke lesion (nearest-5-slices). Results-The FA laterality index for the cerebral peduncle-regions of interest was a poor predictor of 3-month outcome (R-2=0.044; P=0.137), whereas the slope over the FA laterality index of the nearest-5-slices showed a relatively weak but significant prediction (R-2=0.11; P=0.022) with the affected side having lower FA values. Initial upper extremity Fugl-eyer (R-2=0.69; P<0.001) and the weighted CST lesion load (R-2=0.71; P<0.001) were strong predictors of 3-month outcome. In multivariate analyses, controlling for initial upper extremity Fugl-Meyer, weighted CST lesion load, and days-f-therapy, neither the FA laterality index of the cerebral peduncle nor the slope over the FA laterality index of the nearest-5-slices significantly contributed to the prediction of 86% of the variance in the upper extremity Fugl-Meyer at 3 months. Conclusions-FA reductions of the CST can be detected near the ischemic lesion in the acute stroke phase, but offer minimal predictive value to motor outcomes at 3 months.
C1 [Doughty, Christopher; Wang, Jasmine; Feng, Wuwei; Pani, Ethan; Schlaug, Gottfried] Beth Israel Deaconess Med Ctr, Dept Neurol, Neuroimaging & Stroke Recovery Lab, 330 Brookline Ave, Boston, MA 02215 USA.
   [Hackney, David] Beth Israel Deaconess Med Ctr, Dept Radiol, 330 Brookline Ave, Boston, MA 02215 USA.
   [Schlaug, Gottfried] Harvard Univ, Sch Med, 330 Brookline Ave, Boston, MA 02215 USA.
   [Feng, Wuwei] Med Univ S Carolina, MUSC Stroke Ctr, Dept Neurol, Charleston, SC USA.
RP Schlaug, G (通讯作者)，Harvard Univ, Sch Med, 330 Brookline Ave, Boston, MA 02215 USA.; Schlaug, G (通讯作者)，Beth Israel Deaconess Med Ctr, Dept Neurol, 330 Brookline Ave, Boston, MA 02215 USA.
EM gschlaug@bidmc.harvard.edu
FU National Institutes of Health (NIH) [1RO1 DC008796, 3R01DC008796-02S1, R01 DC009823-01]; Mary Crown and William Ellis Fund; Richard and Rosalyn Slifka Fund; Tom and Suzanne McManmon Fund; Doris Duke Charitable Foundation; American Heart Association [14SDG1829003]; South Carolina Clinical & Translational Research Institute through NIH [UL1 RR029882, UL1 TR000062]; NIH [P20GM109040]; NATIONAL CENTER FOR ADVANCING TRANSLATIONAL SCIENCES [UL1TR000062] Funding Source: NIH RePORTER; NATIONAL CENTER FOR RESEARCH RESOURCES [UL1RR029882] Funding Source: NIH RePORTER; NATIONAL INSTITUTE OF GENERAL MEDICAL SCIENCES [P20GM109040] Funding Source: NIH RePORTER; NATIONAL INSTITUTE ON DEAFNESS AND OTHER COMMUNICATION DISORDERS [R01DC008796, R01DC009823] Funding Source: NIH RePORTER
CR Arac N, 1994, STROKE, V25, P2183, DOI 10.1161/01.STR.25.11.2183
   Beaulieu C, 1994, MAGNET RESON MED, V31, P394, DOI 10.1002/mrm.1910310408
   Byblow W, 2015, ANN NEUROL, V78, P848, DOI 10.1002/ana.24472
   Catano A, 1996, ELECTROMYOGR MOTOR C, V101, P233, DOI 10.1016/0924-980X(96)95656-8
   Dachy B, 2003, CLIN NEUROPHYSIOL, V114, P2370, DOI 10.1016/S1388-2457(03)00252-9
   Devetten G, 2010, STROKE, V41, P751, DOI 10.1161/STROKEAHA.109.573287
   Escudero J, 1998, STROKE, V29, P1854, DOI 10.1161/01.STR.29.9.1854
   Feng W, 2015, ANN NEUROL, V78, P860, DOI 10.1002/ana.24510
   Heald A, 1993, BRAIN, V116, P1371, DOI 10.1093/brain/116.6.1371
   Iizuka H, 1989, STROKE, V20, P1396, DOI 10.1161/01.STR.20.10.1396
   Kuhn M, 1989, RADIOLOGY, V172, P179, DOI 10.1148/radiology.172.1.2740501
   Kuhn M, 1988, RADIOLOGY, V168, P199, DOI 10.1148/radiology.168.1.3380957
   Lindenberg R, 2010, NEUROLOGY, V74, P280, DOI 10.1212/WNL.0b013e3181ccc6d9
   Matsusue E, 2007, ACTA RADIOL, V48, P690, DOI 10.1080/02841850701342112
   Moller M, 2007, J NEUROL NEUROSUR PS, V78, P587, DOI 10.1136/jnnp.2006.100248
   Nijland R, 2010, STROKE, V41, P745, DOI 10.1161/STROKEAHA.109.572065
   Pierpaoli C, 2001, NEUROIMAGE, V13, P1174, DOI 10.1006/nimg.2001.0765
   Prabhakaran S, 2008, NEUROREHAB NEURAL RE, V22, P64, DOI 10.1177/1545968307305302
   Puig J, 2010, AM J NEURORADIOL, V31, P1324, DOI 10.3174/ajnr.A2038
   Quinlan E, 2015, ANN NEUROL, V77, P132, DOI 10.1002/ana.24309
   Radlinska B, 2010, NEUROLOGY, V75, P1048, DOI 10.1212/WNL.0b013e3181f39aa0
   Roger V, 2012, CIRCULATION, V125, P0, DOI 10.1161/CIR.0b013e31823ac046
   Sawlani V, 1997, J NEUROL SCI, V146, P103, DOI 10.1016/S0022-510X(96)00299-7
   Smania N, 2007, STROKE, V38, P1088, DOI 10.1161/01.STR.0000258077.88064.a3
   Stinear C, 2010, LANCET NEUROL, V9, P1228, DOI 10.1016/S1474-4422(10)70247-7
   Stinear C, 2007, BRAIN, V130, P170, DOI 10.1093/brain/awl333
   Thomalla G, 2005, J NEUROL NEUROSUR PS, V76, P266, DOI 10.1136/jnnp.2004.046375
   Thomalla G, 2004, NEUROIMAGE, V22, P1767, DOI 10.1016/j.neuroimage.2004.03.041
   Watanabe H, 1992, TOHOKU J EXP MED, V166, P471, DOI 10.1620/tjem.166.471
   Watanabe T, 2001, J NEUROSURG, V94, P955, DOI 10.3171/jns.2001.94.6.0955
   Werring D, 2000, J NEUROL NEUROSUR PS, V69, P269, DOI 10.1136/jnnp.69.2.269
   Zarahn E, 2011, CEREB CORTEX, V21, P2712, DOI 10.1093/cercor/bhr047
   Zhu L, 2010, STROKE, V41, P910, DOI 10.1161/STROKEAHA.109.577023
NR 33
TC 44
Z9 50
U1 0
U2 5
PU LIPPINCOTT WILLIAMS & WILKINS
PI PHILADELPHIA
PA TWO COMMERCE SQ, 2001 MARKET ST, PHILADELPHIA, PA 19103 USA
SN 0039-2499
EI 
J9 STROKE
PD JUN 15
PY 2016
VL 47
IS 6
BP 1520
EP 1526
DI 10.1161/STROKEAHA.115.012088
PG 7
WC Clinical Neurology; Peripheral Vascular Disease
SC Neurosciences & Neurology; Cardiovascular System & Cardiology
GA DN4MI
UT WOS:000377040800026
PM 27217504
ER

PT J
AU Kumar, Amit
   Graham, JE
   Resnik, Linda
   Karmarkar, AM
   Deutsch, Anne
   Tan, Alai
   Al snih, Soham
   Ottenbacher, KJ
AF Kumar, Amit
   Graham, James
   Resnik, Linda
   Karmarkar, Amol
   Deutsch, Anne
   Tan, Alai
   Al snih, Soham
[truncated: 1,212,186 more chars]
