# Supplementary material for: Rehabilitation of motor function after stroke: A bibliometric analysis of global research from 2004 to 2022
Source: Front Aging Neurosci. 2022 Nov 2;14:1024163. doi: 10.3389/fnagi.2022.1024163 (PMC9667945; doi:10.3389/fnagi.2022.1024163)
Supplement: Supplementary file 1 [file Data_Sheet_1.zip › download2017u235.txt]

PT J
AU Moumdjian, Lousin
   Sarkamo, Teppo
   Leone, Carmela
   Leman, Marc
   Feys, Peter
AF Moumdjian, Lousin
   Sarkamo, Teppo
   Leone, Carmela
   Leman, Marc
   Feys, Peter
TI Effectiveness of music-based interventions on motricity or cognitive functioning in neurological populations: a systematic review
SO EUROPEAN JOURNAL OF PHYSICAL AND REHABILITATION MEDICINE
LA English
DT Review
DE Music; Nervous system diseases; Cognitive dysfunction
ID rhythmic auditory-stimulation; parkinsons-disease; multiple-sclerosis; unilateral neglect; hemiparetic stroke; pleasant music; motor function; randomized-trial; brain plasticity; improves gait
AB BACKGROUND: Motor and cognitive symptoms are frequent in persons with neurological disorders and often require extensive long-term rehabilitation. Recently, a variety of music-based interventions have been introduced into neurological rehabilitation as training tools. EVIDENCE ACQUISITION: This review aims to 1) describe and define music-based intervention modalities and content which are applied in experimental studies; and 2) describe the effects of these interventions on motor and/or cognitive symptoms in the neurological population. The databases PubMed and Web of Science were searched. Cited references of included articles where screened for potential inclusion. A systematic literature search up to 20th of June 2016 was conducted to include controlled trials and cohort studies that have used music-based interventions for >= 3 weeks in the neurological population (in-and outpatients) targeting motor and/or cognitive symptoms. No limitations to publication date was set. EVIDENCE SYNTHESIS. Nineteen articles comprising thirteen randomized controlled trials (total participants N-exp=241, N-ctrl=269), four controlled trials (N-exp=59, N-ctrl= 53) and two cohort studies (N.=27) were included. Fourteen studies were conducted in stroke, three in Parkinson's disease, and two in multiple sclerosis population. Modalities of music-based interventions were clustered into four groups: instrument-based, listening-based, rhythm-based, and multicomponent-based music interventions. Overall, studies consistently showed that music-based interventions had similar or larger effects than conventional rehabilitation on upper limb function (N.=16; fine motricity, hand and arm capacity, finger and hand tapping velocity/variability), mobility (N.=7; gait parameters), and cognition (N.=4; verbal memory and focused attention). CONCLUSIONS: Variety of modalities using music-based interventions has been identified and grouped into four clusters. Effects of interventions demonstrate an improvement in the domains assessed. Evidence is most available for improving motricity in stroke. More studies are warranted to investigate cognition as well as motor and cognition dysfunctions in combination. Instrument-based music interventions can improve fine motor dexterity and gross motor functions in stroke. Rhythm-based music interventions can improve gait parameters of velocity and cadence in stroke, Parkinson's disease and multiple sclerosis. Cognition in the domains of verbal memory and focused attention can improve after listening-based music interventions in stroke.
C1 [Moumdjian, Lousin; Leone, Carmela; Feys, Peter] Univ Hasselt, REVAL BIOMED, Diepenbeek, Belgium.
   [Moumdjian, Lousin; Leman, Marc] Univ Ghent, IPEM, Ghent, Belgium.
   [Sarkamo, Teppo] Univ Helsinki, Dept Psychol & Logoped, Cognit Brain Res Unit, Helsinki, Finland.
RP Moumdjian, L (通讯作者)，Bldg A, B-3590 Diepenbeek, Belgium.
EM lousin.moumdjian@uhasselt.be
CR Aldridge D, 2005, COMPLEMENT THER MED, V13, P25, DOI 10.1016/j.ctim.2005.01.004
   Altenmuller E, 2009, ANN NY ACAD SCI, V1169, P395, DOI 10.1111/j.1749-6632.2009.04580.x
   Altenmuller E, 2015, PROG BRAIN RES, V217, P237, DOI 10.1016/bs.pbr.2014.11.029
   Altenmuller R, 2015, PROGR BRAIN RES, V0, P2
   Amengual J, 2013, PLOS ONE, V8, P0, DOI 10.1371/journal.pone.0061883
   Baer L, 2015, NEUROIMAGE, V109, P130, DOI 10.1016/j.neuroimage.2014.12.076
   Baird A, 2015, PROG BRAIN RES, V217, P207, DOI 10.1016/bs.pbr.2014.11.028
   Bernardi N, 2017, J NEUROPSYCHOL, V11, P135, DOI 10.1111/jnp.12078
   Bradt J, 2010, COCHRANE DB SYST REV, V0, P0, DOI DOI 10.1002/14651858.CD007169.pub2
   Bradt J, 2013, COCHRANE DB SYST REV, V12, P0
   Bradt J, 2014, COCHRANE DB SYST REV, V12, P0
   Bradt J, 2010, COCHRANE DB SYST REV, V0, P0, DOI DOI 10.1002/14651858.CD006787.pub2
   Brown L, 2009, ARCH PHYS MED REHAB, V90, P1578, DOI 10.1016/j.apmr.2009.03.009
   Cha Y, 2014, NEUROREHABILITATION, V35, P681, DOI 10.3233/NRE-141182
   Chanda M, 2013, TRENDS COGN SCI, V17, P179, DOI 10.1016/j.tics.2013.02.007
   Chen C, 2013, NEUROLOGY, V80, P0, DOI 10.1212/WNL.0b013e3182762569
   Chen M, 2013, BRAIN INJURY, V27, P75, DOI 10.3109/02699052.2012.722255
   Chong H, 2014, NEUROREHABILITATION, V34, P147, DOI 10.3233/NRE-131026
   Conklyn D, 2010, NEUROREHAB NEURAL RE, V24, P835, DOI 10.1177/1545968310372139
   De BN, 2010, PARKINSONS DIS-US, V2010, P0, DOI 10.4061/2010/483530
   Ellis R, 2012, NEUROIMAGE, V60, P1902, DOI 10.1016/j.neuroimage.2012.01.138
   Francois C, 2015, FRONT PSYCHOL, V6, P0, DOI 10.3389/fpsyg.2015.00475
   Gatti R, 2015, PHYSIOTHER RES INT, V20, P100, DOI 10.1002/pri.1600
   Gomez-romero M, 2014, NEUROLOGIA, V0, P0
   Gooding L, 2014, AM J ALZHEIMERS DIS, V29, P333, DOI 10.1177/1533317513517048
   Grau-sanchez J, 2013, FRONT HUM NEUROSCI, V7, P0, DOI 10.3389/fnhum.2013.00494
   Herholz S, 2012, NEURON, V76, P486, DOI 10.1016/j.neuron.2012.10.011
   Hetland B, 2015, HEART LUNG, V44, P416, DOI 10.1016/j.hrtlng.2015.06.010
   Hommel M, 1990, ARCH NEUROL-CHICAGO, V47, P573, DOI 10.1001/archneur.1990.00530050097018
   Jeong S, 2007, APPL NURS RES, V20, P125, DOI 10.1016/j.apnr.2007.04.005
   Jun E, 2013, J CLIN NURS, V22, P22, DOI 10.1111/j.1365-2702.2012.04243.x
   Kadivar Z, 2011, NEUROREHAB NEURAL RE, V25, P626, DOI 10.1177/1545968311401627
   Kim G, 2014, J PHYS THER SCI, V26, P1, DOI 10.1589/jpts.26.1
   Koelsch S, 2014, NAT REV NEUROSCI, V15, P170, DOI 10.1038/nrn3666
   Leman M, 2016, EXPRESSIVE MOMENT, V0, P0
   Li H, 2015, J AM MED DIR ASSOC, V16, P71, DOI 10.1016/j.jamda.2014.10.004
   Maher C, 2003, PHYS THER, V83, P713, DOI 10.1093/ptj/83.8.713
   Mcintosh G, 1997, J NEUROL NEUROSUR PS, V62, P22, DOI 10.1136/jnnp.62.1.22
   Moore K, 2008, J MUSIC THER, V45, P307, DOI 10.1093/jmt/45.3.307
   Moreno S, 2014, HEARING RES, V308, P84, DOI 10.1016/j.heares.2013.09.012
   Moussard A, 2014, FRONT HUM NEUROSCI, V8, P0, DOI 10.3389/fnhum.2014.00294
   Okumura Y, 2014, BRAIN INJURY, V28, P944, DOI 10.3109/02699052.2014.888477
   Pacchetti C, 2000, PSYCHOSOM MED, V62, P386, DOI 10.1097/00006842-200005000-00012
   Palisson J, 2015, J CLIN EXP NEUROPSYC, V37, P503, DOI 10.1080/13803395.2015.1026802
   Park J, 2015, NEUROREHABILITATION, V37, P193, DOI 10.3233/NRE-151252
   Petrovsky D, 2015, INT PSYCHOGERIATR, V0, P1
   Pohl P, 2013, DISABIL REHABIL, V35, P2197, DOI 10.3109/09638288.2013.774060
   Raglio A, 2015, WORLD J PSYCHIATR, V5, P68, DOI 10.5498/wjp.v5.i1.68
   Repp B, 2013, PSYCHON B REV, V20, P403, DOI 10.3758/s13423-012-0371-2
   Ripolles P, 2016, BRAIN IMAGING BEHAV, V10, P1289, DOI 10.1007/s11682-015-9498-x
   Rodrigues A, 2014, FRONT HUM NEUROSCI, V8, P0, DOI 10.3389/fnhum.2014.00424
   Rodriguez-fornells A, 2012, ANN NY ACAD SCI, V1252, P282, DOI 10.1111/j.1749-6632.2011.06425.x
   Sarkamo T, 2008, BRAIN, V131, P866, DOI 10.1093/brain/awn013
   Sarkamo T, 2014, FRONT HUM NEUROSCI, V8, P0, DOI 10.3389/fnhum.2014.00245
   Sarkamo T, 2016, FRONT HUM NEUROSCI, V10, P0, DOI 10.3389/fnhum.2016.00103
   Sarkamo T, 2012, ANN NY ACAD SCI, V1252, P266, DOI 10.1111/j.1749-6632.2011.06405.x
   Schauer M, 2003, CLIN REHABIL, V17, P713, DOI 10.1191/0269215503cr668oa
   Schlaug G, 2015, PROG BRAIN RES, V217, P37, DOI 10.1016/bs.pbr.2014.11.020
   Schneider S, 2007, J NEUROL, V254, P1339, DOI 10.1007/s00415-006-0523-2
   Schneider S, 2010, MUSIC PERCEPT, V27, P271, DOI 10.1525/MP.2010.27.4.271
   Sherrington C, 2000, MANUAL THER, V5, P223, DOI 10.1054/math.2000.0372
   Shin Y, 2015, YONSEI MED J, V56, P1703, DOI 10.3349/ymj.2015.56.6.1703
   Simmons-stern N, 2010, NEUROPSYCHOLOGIA, V48, P3164, DOI 10.1016/j.neuropsychologia.2010.04.033
   Skidmore E, 2010, ARCH PHYS MED REHAB, V91, P203, DOI 10.1016/j.apmr.2009.10.026
   Song J, 2015, EUR REV MED PHARMACO, V19, P2001
   Sosnoff J, 2015, EXPERT REV NEUROTHER, V15, P655, DOI 10.1586/14737175.2015.1046377
   Soto D, 2009, P NATL ACAD SCI USA, V106, P6011, DOI 10.1073/pnas.0811681106
   Suh J, 2014, NEUROREHABILITATION, V34, P193, DOI 10.3233/NRE-131008
   Sun J, 2015, EUR REV MED PHARMACO, V19, P1209
   Thaut A, 2007, NEUROREHAB NEURAL RE, V21, P455, DOI 10.1177/1545968307300523
   Thaut M, 2014, HDB NEUROLOGIC MUSIC, V0, P0
   Thaut M, 1997, J NEUROL SCI, V151, P207, DOI 10.1016/S0022-510X(97)00146-9
   Thaut M, 1999, MOVEMENT DISORD, V14, P808, DOI 10.1002/1531-8257(199909)14:5<808::AID-MDS1014>3.0.CO;2-J
   Thaut M, 1996, MOVEMENT DISORD, V11, P193, DOI 10.1002/mds.870110213
   Thaut M, 2015, PROG BRAIN RES, V217, P253, DOI 10.1016/bs.pbr.2014.11.030
   Thaut M, 2014, FRONT HUM NEUROSCI, V8, P0, DOI 10.3389/fnhum.2014.00395
   Tong Y, 2015, NEUROL RES, V37, P434, DOI 10.1179/1743132815Y.0000000034
   Tsai P, 2013, AM J OCCUP THER, V67, P328, DOI 10.5014/ajot.2013.006312
   Tsai P, 2013, NEUROREHABILITATION, V32, P33, DOI 10.3233/NRE-130821
   Tschacher W, 2010, PSYCHOTHER RES, V20, P576, DOI 10.1080/10503307.2010.493538
   Van VF, 2014, FRONT HUM NEUROSCI, V8, P0, DOI 10.3389/fnhum.2014.00315
   Villeneuve M, 2014, FRONT HUM NEUROSCI, V8, P662, DOI 10.3389/fnhum.2014.00662
   Vink AC, 2011, COCHRANE DB SYST REV, V3, P0, DOI 10.1002/14651858.CD003477.PUB2
   Vuilleumier P, 2015, ANN NY ACAD SCI, V1337, P212, DOI 10.1111/nyas.12676
   Wajda D, 2016, J MOTOR BEHAV, V48, P66, DOI 10.1080/00222895.2015.1040110
   Wajda D, 2015, BIOMED RES INT, V2015, P0, DOI 10.1155/2015/720856
   Wan C, 2010, NEUROSCIENTIST, V16, P566, DOI 10.1177/1073858410377805
   Wang X, 2015, EUR J NEUROL, V22, P555, DOI 10.1111/ene.12616
   Wang X, 2016, CLIN REHABIL, V30, P134, DOI 10.1177/0269215515578295
   Whitall J, 2000, STROKE, V31, P2390, DOI 10.1161/01.STR.31.10.2390
   Wittwer J, 2013, ARCH PHYS MED REHAB, V94, P718, DOI 10.1016/j.apmr.2012.11.009
   Wittwer J, 2013, DISABIL REHABIL, V35, P164, DOI 10.3109/09638288.2012.690495
   Yinger O, 2015, J MUSIC THER, V52, P1, DOI 10.1093/jmt/thv004
   Yoo G, 2016, J MUSIC THER, V53, P149, DOI 10.1093/jmt/thw003
   Zatorre R, 2013, P NATL ACAD SCI USA, V110, P10430, DOI 10.1073/pnas.1301228110
NR 95
TC 23
Z9 25
U1 2
U2 35
PU EDIZIONI MINERVA MEDICA
PI TURIN
PA CORSO BRAMANTE 83-85 INT JOURNALS DEPT., 10126 TURIN, ITALY
SN 1973-9087
EI 
J9 EUR J PHYS REHAB MED
PD JUN 15
PY 2017
VL 53
IS 3
BP 466
EP +
DI 10.23736/S1973-9087.16.04429-4
PG 19
WC Rehabilitation
SC Rehabilitation
GA FF4SQ
UT WOS:000408947300016
PM 27879960
ER

PT J
AU Semrau, JA
   Herter, TM
   Kenzie, JM
   Findlater, SE
   Scott, SH
   Dukelow, SP
AF Semrau, Jennifer
   Herter, Troy
   Kenzie, Jeffrey
   Findlater, Sonja
   Scott, Stephen
   Dukelow, Sean
TI Robotic Characterization of Ipsilesional Motor Function in Subacute Stroke
SO NEUROREHABILITATION AND NEURAL REPAIR
LA English
DT Article
DE stroke; robotics; motor control; reaching; sensorimotor; rehabilitation
ID unilateral stroke; upper-limb; upper extremity; copenhagen stroke; time-course; recovery; deficit; apraxia; side; coordination
AB Background. Poststroke impairments of the ipsilesional arm are often discussed, but rarely receive focused rehabilitation. Ipsilesional deficits may affect daily function and although many studies have investigated them in chronic stroke, few characterizations have been made in the subacute phase. Furthermore, most studies have quantified ipsilesional deficits using clinical measures that can fail to detect subtle, but important deficits in motor function. Objective. We aimed to quantify reaching deficits of the contra- and ipsilesional limbs in the subacute phase poststroke. Methods. A total of 227 subjects with first-time, unilateral stroke completed a unilateral assessment of motor function (visually guided reaching) using a KINARM robot. Subjects completed the task with both the ipsi- and contralesional arms. Subjects were assessed on a variety of traditional clinical measures (Functional Independence Measure, Chedoke-McMaster Stroke Assessment, Purdue Pegboard, Behavioral Inattention Test) to compare with robotic measures of motor function. Results. Ipsilesional deficits were common and occurred in 37% (n = 84) of subjects. Impairments of the ipsilesional and contralesional arm were weakly to moderately correlated on robotic measures. Magnitude of impairment of the contralesional arm was similar for subjects with and without ipsilesional deficits. Furthermore, we found that a higher percentage of subjects with right-hemisphere stroke had ipsilesional deficits and more subjects with left-hemisphere subcortical strokes did not have ipsilesional deficits. Conclusions. Magnitude of contralesional impairment and lesion location may be poor predictors of individuals with ipsilesional impairments after stroke. Careful characterization of ipsilesional deficits could identify individuals who may benefit from rehabilitation of the less affected arm.
C1 [Semrau, Jennifer A.; Kenzie, Jeffrey M.; Findlater, Sonja E.; Dukelow, Sean P.] Univ Calgary, Hotchkiss Brain Inst, Calgary, AB, Canada.
   [Herter, Troy M.] Univ South Carolina, Columbia, SC USA.
   [Scott, Stephen H.] Queens Univ, Kingston, ON, Canada.
RP Dukelow, SP (通讯作者)，Univ Calgary, Foothills Med Ctr, 1403 29th St NW,South Tower,Room 905, Calgary, AB T2N 2T9, Canada.
EM spdukelo@ucalgary.ca
FU Canadian Institutes of Health Research [MOP 106662]; Heart and Stroke Foundation of Canada; Ontario Research Fund [ORF-RE 04-47]; Alberta Innovates Health Solutions; Alberta Innovates [201400543, 201500296] Funding Source: researchfish
CR Brett M, 2001, NEUROIMAGE, V14, P486, DOI 10.1006/nimg.2001.0845
   Chestnut C, 2008, ARCH PHYS MED REHAB, V89, P62, DOI 10.1016/j.apmr.2007.08.125
   Coderre A, 2010, NEUROREHAB NEURAL RE, V24, P528, DOI 10.1177/1545968309356091
   Desrosiers J, 1996, STROKE, V27, P1564, DOI 10.1161/01.STR.27.9.1564
   Dukelow S, 2012, J NEUROENG REHABIL, V9, P0, DOI 10.1186/1743-0003-9-72
   Duncan P, 1992, STROKE, V23, P1084, DOI 10.1161/01.STR.23.8.1084
   Gowland C, 1993, STROKE, V24, P58, DOI 10.1161/01.STR.24.1.58
   Haaland K, 2004, BRAIN, V127, P1145, DOI 10.1093/brain/awh133
   Hermsdorfer J, 2003, NEUROPSYCHOLOGIA, V41, P1628, DOI 10.1016/S0028-3932(03)00097-6
   Jebsen RH, 1971, ARCHIVES OF PHYSICAL MEDICINE AND REHABILITATION, V52, P170
   Jorgensen H, 1995, ARCH PHYS MED REHAB, V76, P406, DOI 10.1016/S0003-9993(95)80568-0
   Jorgensen H, 1995, ARCH PHYS MED REHAB, V76, P399, DOI 10.1016/S0003-9993(95)80567-2
   Jung H, 2002, NEUROREHABILITATION, V17, P153
   Keith RA, 1987, ADV CLIN REHABIL, V1, P6
   Krebs H, 2014, STROKE, V45, P200, DOI 10.1161/STROKEAHA.113.002296
   Lowrey C, 2014, INT PHYS MED REHAB S, V0, P0, DOI 10.4172/2329-9096.S3-002
   Mani S, 2013, BRAIN, V136, P1288, DOI 10.1093/brain/aws283
   Metrot J, 2013, ARCH PHYS MED REHAB, V94, P2283, DOI 10.1016/j.apmr.2013.05.024
   Metrot J, 2013, NEUROREHAB NEURAL RE, V27, P251, DOI 10.1177/1545968312461072
   Oldfield R, 1971, NEUROPSYCHOLOGIA, V9, P97, DOI 10.1016/0028-3932(71)90067-4
   Pandian S, 2015, TOP STROKE REHABIL, V22, P357, DOI 10.1179/1074935714Z.0000000022
   Pohl P, 1997, NEUROREHABILITATION, V9, P57, DOI 10.3233/NRE-1997-9106
   Rorden C, 2012, NEUROIMAGE, V61, P957, DOI 10.1016/j.neuroimage.2012.03.020
   Sainburg R, 2013, J NEUROL TRANSL NEUR, V1, P1
   Schaefer S, 2007, BRAIN, V130, P2146, DOI 10.1093/brain/awm145
   Schaefer S, 2009, NEUROPSYCHOLOGIA, V47, P2953, DOI 10.1016/j.neuropsychologia.2009.06.025
   Scott S, 2011, J REHABIL RES DEV, V48, P335, DOI 10.1682/JRRD.2010.04.0057
   Semrau J, 2015, STROKE, V46, P3459, DOI 10.1161/STROKEAHA.115.010750
   Stewart J, 2014, EXP BRAIN RES, V232, P2407, DOI 10.1007/s00221-014-3938-5
   Sunderland A, 1999, STROKE, V30, P949, DOI 10.1161/01.STR.30.5.949
   Swinnen S, 2002, ACTA PSYCHOL, V110, P305, DOI 10.1016/S0001-6918(02)00039-2
   Tiffin J, 1948, J APPL PSYCHOL, V32, P234, DOI 10.1037/h0061266
   Van HC, 1999, CLIN NEUROPSYCHOL, V13, P182
   Ward N, 2003, BRAIN, V126, P2476, DOI 10.1093/brain/awg245
   Wetter S, 2005, ARCH PHYS MED REHAB, V86, P776, DOI 10.1016/j.apmr.2004.08.009
   Wilson B, 1987, ARCH PHYS MED REHAB, V68, P98
   Winkler A, 2012, FLAIR TEMPLATES, V0, P0
   Wolf S, 2006, JAMA-J AM MED ASSOC, V296, P2095, DOI 10.1001/jama.296.17.2095
   Zwinkels A, 2004, CLIN REHABIL, V18, P819, DOI 10.1191/0269215504cr816oa
NR 39
TC 18
Z9 18
U1 0
U2 14
PU SAGE PUBLICATIONS INC
PI THOUSAND OAKS
PA 2455 TELLER RD, THOUSAND OAKS, CA 91320 USA
SN 1545-9683
EI 
J9 NEUROREHAB NEURAL RE
PD JUN 15
PY 2017
VL 31
IS 6
BP 571
EP 582
DI 10.1177/1545968317704903
PG 12
WC Clinical Neurology; Rehabilitation
SC Neurosciences & Neurology; Rehabilitation
GA EV1OE
UT WOS:000401515000008
PM 28443784
ER

PT J
AU Terada, Kyoko
   Satonaka, Ayako
   Terada, Yasuto
   Suzuki, Nobuharu
AF Terada, Kyoko
   Satonaka, Ayako
   Terada, Yasuto
   Suzuki, Nobuharu
TI Training effects of wheelchair dance on aerobic fitness in bedridden individuals with severe athetospastic cerebral palsy rated to GMFCS level V
SO EUROPEAN JOURNAL OF PHYSICAL AND REHABILITATION MEDICINE
LA English
DT Article
DE Cerebral palsy; Rehabilitation; Exercise
ID physical-fitness; heart-rate; children; adult; health; reliability; frequency
AB BACKGROUND: There were few studies about training effects of wheelchair dance on aerobic fitness in the bedridden individuals with severe cerebral palsy for whom the traditional maximal or submaximal exercise tests were not applicable. As the oxygen pulse (O2P), the oxygen uptake divided by the heart rate, is regarded to be a relative measure of stroke volume and the O2P correlates to peak oxygen uptake, we would be able to assess the training effects of wheelchair dance on aerobic fitness in those individuals measuring O2P. AIM: To study training effects of wheelchair dance on aerobic fitness in bedridden individuals with severe athetospastic cerebral palsy. DESIGN: Pre-post study design. SETTING: A laboratory and a community care center. POPULATION: Bedridden individuals with athetospastic cerebral palsy rated to Gross Motor Function Classification System (GMFCS) level V (N.=6). METHODS: The O2P was compared between during the rest, the waltz, and the jive at the baseline, the 3rd, the 6th, and the 12th month of the intervention of wheelchair dance 6 to 15 minutes at a time, 2 days a week or more. RESULTS : Paired Student's t-test showed that O2P during the waltz and the jive was significantly increased compared with that during the rest at the 6th and the 12th month, and O2P during the jive was also significantly increased compared with that during the rest at the 3rd, the 6th, and the 12th month of the intervention period. CONCLUSIONS AND CLINICAL REHABILITATION IMPACT: This is the first study that shows wheelchair dance may possibly increase aerobic fitness in bedridden individuals with severe athetospastic cerebral palsy rated GMFCS level V. Future studies with a larger sample will be warranted to prove the claim.
C1 [Terada, Kyoko] Nagoya Coll, Fac Liberal Arts, 48 Takeji,Sakae Machi, Toyoake, Aichi 4701193, Japan.
   [Satonaka, Ayako] Nagoya Univ, Grad Sch Med, Nagoya, Aichi, Japan.
   [Terada, Yasuto] Nagoya Univ, Econ Jr Coll, Dept Childhood Educ, Inuyama, Aichi, Japan.
   [Suzuki, Nobuharu] Tokoha Univ, Dept Hlth Sci, Hamamatsu, Shizuoka, Japan.
   [Suzuki, Nobuharu] Aichi Human Serv Ctr, Inst Dev Res, Kasugai, Aichi, Japan.
   [Suzuki, Nobuharu] Nagoya Univ, Sch Med, Dept Phys Therapy, Nagoya, Aichi, Japan.
RP Terada, K (通讯作者)，Nagoya Coll, Fac Liberal Arts, 48 Takeji,Sakae Machi, Toyoake, Aichi 4701193, Japan.
EM terada@nagoyacollege.ac.jp
FU Japanese Ministry of Education, Culture, Sports, Science and Technology [2635086, 25350801]
CR American COSM, 2014, ACSMS GUIDELINES EXE, V0, P0
   Astrand P, 2003, TXB WORK PHYSL, V0, P0
   Bar-or O, 1983, PEDIAT SPORTS MED, V0, P0
   Brehm M, 2014, PHYS THER, V94, P121, DOI 10.2522/ptj.20130197
   Fernandez J, 1993, ARCH PHYS MED REHAB, V74, P468, DOI 10.1016/0003-9993(93)90107-L
   Forman D, 2013, CLIN EXERCISE PHYSL, V0, P0
   Fowler E, 2007, PHYS THER, V87, P1495, DOI 10.2522/ptj.20060116
   Goosey-tolfrey V, 2011, INT J SPORTS MED, V32, P126, DOI 10.1055/s-0030-1268439
   Lucia A, 2006, INT J SPORTS MED, V27, P984, DOI 10.1055/s-2006-923833
   Lundberg A, 1984, DEV MED CHILD NEUROL, V26, P328, DOI 10.1111/j.1469-8749.1984.tb04449.x
   Maltais D, 2014, J CHILD NEUROL, V29, P1091, DOI 10.1177/0883073814533152
   Nieuwenhuijsen C, 2011, SCAND J MED SCI SPOR, V21, P535, DOI 10.1111/j.1600-0838.2009.01086.x
   Noonan V, 2000, PHYS THER, V80, P782, DOI 10.1093/ptj/80.8.782
   Palisano R, 1997, DEV MED CHILD NEUROL, V39, P214, DOI 10.1111/j.1469-8749.1997.tb07414.x
   Rimmer JH, 2005, PHYS MED REHABIL CLIN N AM, V16, P41, DOI 10.1016/j.pmr.2004.06.013
   Rimmer J, 2001, DEV MED CHILD NEUROL, V43, P208, DOI 10.1017/S0012162201000391
   Rose J, 1993, ARCH PHYS MED REHAB, V74, P702, DOI 10.1016/0003-9993(93)90029-A
   Rouworth A, 2013, CLIN EXERCISE PHYSL, V0, P0
   Ryan J, 2014, RES DEV DISABIL, V35, P1995, DOI 10.1016/j.ridd.2014.03.051
   Satonaka A, 2014, EUR J PHYS REHAB MED, V50, P535
   Satonaka A, 2012, ARCH PHYS MED REHAB, V93, P485, DOI 10.1016/j.apmr.2011.10.021
   Shinohara T, 2003, B HOSP JT DIS, V61, P63
   Terada K, 2016, GAZZ MED ITAL, V175, P241
   Thorpe D, 2009, DEV MED CHILD NEUROL, V51, P52, DOI 10.1111/j.1469-8749.2009.03433.x
   Turk M, 2009, DEV MED CHILD NEUROL, V51, P24, DOI 10.1111/j.1469-8749.2009.03429.x
   Van DBR, 1998, INT J REHABIL RES, V21, P179, DOI 10.1097/00004356-199806000-00006
   Van DSW, 2010, J REHABIL MED, V42, P528, DOI 10.2340/16501977-0555
   Vandenbergemons R, 1996, MED SCI SPORT EXER, V28, P496, DOI 10.1097/00005768-199604000-00015
   Verschuren O, 2007, ARCH PEDIAT ADOL MED, V161, P1075, DOI 10.1001/archpedi.161.11.1075
NR 29
TC 5
Z9 6
U1 1
U2 17
PU EDIZIONI MINERVA MEDICA
PI TURIN
PA CORSO BRAMANTE 83-85 INT JOURNALS DEPT., 10126 TURIN, ITALY
SN 1973-9087
EI 
J9 EUR J PHYS REHAB MED
PD OCT 15
PY 2017
VL 53
IS 5
BP 744
EP 750
DI 10.23736/S1973-9087.17.04486-0
PG 7
WC Rehabilitation
SC Rehabilitation
GA FN9LZ
UT WOS:000416359500013
PM 28178772
ER

PT J
AU Alawieh, Ali
   Tomlinson, Stephen
   Adkins, DeAnna
   Kautz, Steve
   Feng, Wuwei
AF Alawieh, Ali
   Tomlinson, Stephen
   Adkins, Deanna
   Kautz, Steve
   Feng, Wuwei
TI Preclinical and Clinical Evidence on Ipsilateral Corticospinal Projections: Implication for Motor Recovery
SO TRANSLATIONAL STROKE RESEARCH
LA English
DT Review
DE Corticospinal tract; Ipsilateralhemisphere; Motor recovery; Cortical re-organization; Descendingmotor control
ID transcranial magnetic stimulation; american monkey saimiri; hand function; spinal-cord; macaque monkey; cerebral-palsy; contralesional hemisphere; congenital hemiparesis; functional recovery; brain-stimulation
AB Motor impairment is the most common complication after stroke, and recovery of motor function has been shown to be dependent on the extent of lesion in the ipsilesional corticospinal tract (iCST) and activity within ipsilesional primary and secondary motor cortices. However, work from neuroimaging research has suggested a role of the contralesional hemisphere in promoting recovery after stroke potentially through the ipsilateral uncrossed CST fibers descending to ipsilateral spinal segments. These ipsilateral fibers, sometimes referred to as "latent" projections, are thought to contribute to motor recovery independent of the crossed CST. The aim of this paper is to evaluate using cumulative evidence from animal models and human patients on whether an uncrossed CST component is present in mammals and conserved through primates and humans, and whether iCST fibers have a functional role in hemiparetic/hemiplegic human conditions. This review highlights that an ipsilateral uncrossed CST exists in human during development, but the evidence on a functionally relevant iCST component in adult humans is still elusive. In addition, this review argues that whereas activity within the ipsilesional cortex is essential for enhancing motor recovery after stroke, the role of iCST projections specifically is still controversial. Finally, conclusions from current literature emphasize the importance of activity in the ipsilesional cortex and the integrity of crossed CST fibers as major determinants of motor recovery after brain injury.
C1 [Alawieh, Ali; Tomlinson, Stephen] Med Univ South Carolina, Dept Microbiol & Immunol, Coll Med, Charleston, SC 29425 USA.
   [Tomlinson, Stephen; Adkins, DeAnna; Kautz, Steve] Ralph H Johnson VA Med Ctr, Charleston, SC USA.
   [Adkins, DeAnna; Kautz, Steve; Feng, Wuwei] Med Univ South Carolina, Coll Hlth Profess, Dept Hlth Sci & Res, Charleston, SC 29425 USA.
   [Adkins, DeAnna] Med Univ South Carolina, Coll Med, Dept Neurosci, Charleston, SC 29425 USA.
   [Feng, Wuwei] Med Univ South Carolina, Coll Med, Dept Neurol, 19 Hagood Ave,HOT 501, Charleston, SC 29425 USA.
RP Feng, WW (通讯作者)，Med Univ South Carolina, Coll Hlth Profess, Dept Hlth Sci & Res, Charleston, SC 29425 USA.; Feng, WW (通讯作者)，Med Univ South Carolina, Coll Med, Dept Neurol, 19 Hagood Ave,HOT 501, Charleston, SC 29425 USA.
EM feng@musc.edu
FU National Institute of Health [P20GM109040, HD086844, 5R01NS065866-06]; American Heart Association [14SDG1829003, 15SFDRN26030003, 15PRE25250009]; NIH/CTSA [UL1RR029882]; Department of Veterans Affairs [1I01RX001141, 1BX001218]; NATIONAL CENTER FOR RESEARCH RESOURCES [UL1RR029882] Funding Source: NIH RePORTER; NATIONAL INSTITUTE OF GENERAL MEDICAL SCIENCES [P20GM109040] Funding Source: NIH RePORTER; NATIONAL INSTITUTE OF NEUROLOGICAL DISORDERS AND STROKE [R01NS065866] Funding Source: NIH RePORTER; Veterans Affairs [I01BX001218, I01RX001141] Funding Source: NIH RePORTER
CR Aisaka A, 1999, NEUROSCIENCE, V90, P53, DOI 10.1016/S0306-4522(98)00424-2
   Aizawa H, 1990, EXP BRAIN RES, V82, P219
   Alstermark B, 2004, J NEUROPHYSIOL, V91, P1832, DOI 10.1152/jn.00820.2003
   Armand J, 1980, EXP BRAIN RES, V40, P23
   Armand J, 1977, CR ACAD SCI D NAT, V285, P1455
   Armand J, 1978, J PHYSIOLOGY PARIS, V74, P227
   Berardelli A, 1991, EXP BRAIN RES, V87, P402
   Bestmann S, 2010, J NEUROSCI, V30, P11926, DOI 10.1523/JNEUROSCI.5642-09.2010
   Boudrias M, 2010, CEREB CORTEX, V20, P704, DOI 10.1093/cercor/bhp136
   Brosamle C, 1997, J COMP NEUROL, V386, P293, DOI 10.1002/(SICI)1096-9861(19970922)386:2<293::AID-CNE9>3.0.CO;2-X
   Brouwer B, 1996, DEV MED CHILD NEUROL, V38, P787
   Brus-ramer M, 2009, J NEUROSCI, V29, P6196, DOI 10.1523/JNEUROSCI.5852-08.2009
   Buetefisch C, 2015, FRONT NEUROL, V6, P0, DOI 10.3389/fneur.2015.00214
   Butefisch C, 2005, NEUROLOGY, V64, P1067, DOI 10.1212/01.WNL.0000154603.48446.36
   Carmel J, 2013, EUR J NEUROSCI, V37, P1090, DOI 10.1111/ejn.12119
   Carr L, 1994, J PHYSIOL-LONDON, V475, P217, DOI 10.1113/jphysiol.1994.sp020063
   Carr L, 1993, BRAIN, V116, P1223, DOI 10.1093/brain/116.5.1223
   Cauraugh J, 2005, PROG NEUROBIOL, V75, P309, DOI 10.1016/j.pneurobio.2005.04.001
   Chen R, 2003, J NEUROPHYSIOL, V89, P1256, DOI 10.1152/jn.00950.2002
   Colebatch J, 1990, BRAIN, V113, P1843, DOI 10.1093/brain/113.6.1843
   Cramer S, 1997, STROKE, V28, P2518, DOI 10.1161/01.STR.28.12.2518
   Dancause N, 2015, PROG BRAIN RES, V218, P361, DOI 10.1016/bs.pbr.2015.01.002
   Dum R, 1996, J NEUROSCI, V16, P6513
   Ellaway P, 1998, ELECTROMYOGR MOTOR C, V109, P104, DOI 10.1016/S0924-980X(98)00007-1
   Eyre J, 2007, NEUROSCI BIOBEHAV R, V31, P1136, DOI 10.1016/j.neubiorev.2007.05.011
   Eyre JA, 2003, NEURAL PLASTICITY, V10, P93, DOI 10.1155/NP.2003.93
   Eyre J, 2001, NEUROLOGY, V57, P1543, DOI 10.1212/WNL.57.9.1543
   Farmer S, 1991, NEUROLOGY, V41, P1505, DOI 10.1212/WNL.41.9.1505
   Feng W, 2015, ANN NEUROL, V78, P860, DOI 10.1002/ana.24510
   Fisher K, 2012, J PHYSIOL-LONDON, V590, P4045, DOI 10.1113/jphysiol.2011.226209
   Foltys H, 2003, CLIN NEUROPHYSIOL, V114, P2404, DOI 10.1016/S1388-2457(03)00263-3
   Fouad K, 2004, EUR J NEUROSCI, V20, P2479, DOI 10.1111/j.1460-9568.2004.03716.x
   Freund P, 2006, NAT MED, V12, P790, DOI 10.1038/nm1436
   Gerloff C, 2006, BRAIN, V129, P791, DOI 10.1093/brain/awh713
   Gonzalez C, 2004, EUR J NEUROSCI, V20, P3442, DOI 10.1111/j.1460-9568.2004.03751.x
   Herbert W, 2015, EXP BRAIN RES, V233, P3231, DOI 10.1007/s00221-015-4390-x
   Hoff E, 1934, SPINAL TERMINATION P, V0, P0
   Johansen-berg H, 2002, P NATL ACAD SCI USA, V99, P14518, DOI 10.1073/pnas.222536799
   Kikuchi T, 2012, CLIN NEUROPHYSIOL, V123, P324, DOI 10.1016/j.clinph.2011.06.011
   Kim S, 2003, ARCH PHYS MED REHAB, V84, P719, DOI 10.1016/S0003-9993(03)04973-0
   Kondo T, 2015, NEUROSCI RES, V98, P35, DOI 10.1016/j.neures.2015.05.001
   Kupper H, 2016, BRAIN, V139, P2456, DOI 10.1093/brain/aww170
   Lacroix S, 2004, J COMP NEUROL, V473, P147, DOI 10.1002/cne.20051
   Lawrence D, 1965, SCIENCE, V148, P973, DOI 10.1126/science.148.3672.973
   Leonard C, 1987, DEV BRAIN RES, V32, P15, DOI 10.1016/0165-3806(87)90134-9
   Liu Z, 2009, STROKE, V40, P2546, DOI 10.1161/STROKEAHA.109.547265
   Lo YL, 2006, EUR SPINE J, V15 Suppl 5, P656, DOI 10.1007/s00586-006-0190-0
   Lotze M, 2006, J NEUROSCI, V26, P6096, DOI 10.1523/JNEUROSCI.4564-05.2006
   Marchi V, 2017, NEONATOLOGY, V0, P1
   Marshall R, 2000, STROKE, V31, P656, DOI 10.1161/01.STR.31.3.656
   Montgomery L, 2013, EXP BRAIN RES, V230, P153, DOI 10.1007/s00221-013-3639-5
   Morecraft R, 2015, J COMP NEUROL, V523, P669, DOI 10.1002/cne.23703
   Morecraft R, 2013, J COMP NEUROL, V521, P4205, DOI 10.1002/cne.23410
   Muller K, 1997, ANN NEUROL, V42, P705, DOI 10.1002/ana.410420506
   Nakagawa S, 1980, BRAIN RES, V191, P337, DOI 10.1016/0006-8993(80)91285-8
   Nathan P, 1996, BRAIN, V119, P1809, DOI 10.1093/brain/119.6.1809
   Nathan P, 1990, BRAIN, V113, P303, DOI 10.1093/brain/113.2.303
   Nielsen J, 2007, EUR J NEUROSCI, V25, P805, DOI 10.1111/j.1460-9568.2007.05326.x
   Okabe N, 2017, NEURAL REGEN RES, V12, P185, DOI 10.4103/1673-5374.200792
   Pilato F, 2009, EPILEPSY RES, V85, P243, DOI 10.1016/j.eplepsyres.2009.03.016
   Quartarone A, 1999, J PHYSL PARIS, V520, P0
   Ralston D, 1985, J COMP NEUROL, V242, P325, DOI 10.1002/cne.902420303
   Rapisarda C, 1985, BRAIN RES, V334, P85, DOI 10.1016/0006-8993(85)90570-0
   Rehme A, 2011, CEREB CORTEX, V21, P756, DOI 10.1093/cercor/bhq140
   Rosenzweig E, 2009, J COMP NEUROL, V513, P151, DOI 10.1002/cne.21940
   Rutten G, 2002, J CHILD NEUROL, V17, P292, DOI 10.1177/088307380201700411
   Satomi H, 1989, BRAIN RES, V492, P255, DOI 10.1016/0006-8993(89)90908-6
   Satomi H, 1988, NEUROSCI LETT, V88, P157, DOI 10.1016/0304-3940(88)90118-8
   Schaechter J, 2009, HUM BRAIN MAPP, V30, P3461, DOI 10.1002/hbm.20770
   Sebastianelli L, 2017, BRAIN RES B, V0, P0
   Soderblom C, 2015, ENEURO, V2, P0, DOI 10.1523/ENEURO.0001-15.2015
   Soteropoulos D, 2011, J NEUROSCI, V31, P11208, DOI 10.1523/JNEUROSCI.0257-11.2011
   Stanfield B, 1992, PROG NEUROBIOL, V38, P169, DOI 10.1016/0301-0082(92)90039-H
   Staudt M, 2004, ANN NEUROL, V56, P854, DOI 10.1002/ana.20297
   Staudt M, 2002, BRAIN, V125, P2222, DOI 10.1093/brain/awf227
   Strutton P, 2004, EXP BRAIN RES, V158, P474, DOI 10.1007/s00221-004-1939-5
   Tigges J, 1979, BRAIN RES, V171, P1, DOI 10.1016/0006-8993(79)90727-3
   Tsao H, 2008, J NEUROSCI METH, V171, P132, DOI 10.1016/j.jneumeth.2008.02.005
   Tunstill S, 2001, EXP PHYSIOL, V86, P131, DOI 10.1113/eph8602071
   Turton A, 1996, ELECTROMYOGR MOTOR C, V101, P316, DOI 10.1016/0924-980X(96)95560-5
   Verhaart W, 1950, J COMP NEUROL, V92, P1, DOI 10.1002/cne.900920102
   Verleger R, 2003, CLIN NEUROPHYSIOL, V114, P1468, DOI 10.1016/S1388-2457(03)00125-1
   Wahl A, 2014, SCIENCE, V344, P1250, DOI 10.1126/science.1253050
   Ward N, 2006, BRAIN, V129, P809, DOI 10.1093/brain/awl002
   Weiller C, 1993, ANN NEUROL, V33, P181
   Whishaw I, 2002, BEHAV BRAIN RES, V134, P323, DOI 10.1016/S0166-4328(02)00051-7
   Wolpaw J, 2001, NEUROLOGY, V57, P1530, DOI 10.1212/WNL.57.9.1530
   Yarosh C, 2004, J NEUROPHYSIOL, V92, P3276, DOI 10.1152/jn.00549.2004
   Yoshino-saito K, 2010, NEUROSCIENCE, V171, P1164, DOI 10.1016/j.neuroscience.2010.10.007
   Zaaimi B, 2012, BRAIN, V135, P2277, DOI 10.1093/brain/aws115
   Ziemann U, 1999, J PHYSIOL-LONDON, V518, P895, DOI 10.1111/j.1469-7793.1999.0895p.x
NR 91
TC 28
Z9 29
U1 1
U2 13
PU SPRINGER
PI NEW YORK
PA 233 SPRING ST, NEW YORK, NY 10013 USA
SN 1868-4483
EI 
J9 TRANSL STROKE RES
PD DEC 15
PY 2017
VL 8
IS 6
BP 529
EP 540
DI 10.1007/s12975-017-0551-5
PG 12
WC Clinical Neurology; Neurosciences
SC Neurosciences & Neurology
GA FK1JM
UT WOS:000413236900003
PM 28691140
ER

PT J
AU Lee, HI
   Lee, Sae-Won
   Kim, NG
   Park, Kyoung-Jun
   Choi, BT
   Shin, Yong-Il
   Shin, HK
AF Lee, Hae
   Lee, Sae-won
   Kim, Nam
   Park, Kyoung-jun
   Choi, Byung
   Shin, Yong-il
   Shin, Hwa
TI Low-level light emitting diode therapy promotes long-term functional recovery after experimental stroke in mice
SO JOURNAL OF BIOPHOTONICS
LA English
DT Article
DE Functional recovery; focal cerebral ischemia; post-stroke; BDNF; neurotrophic factor; photostimulation
ID traumatic brain-injury; ischemic brain; laser therapy; plasticity; rat; reperfusion; astrocyte; barrier; impact; bdnf
AB We aimed to investigate the effects of low-level light emitting diode therapy (LED-T) on the long-term functional outcomes after cerebral ischemia, and the optimal timing of LED-T initiation for achieving suitable functional recovery. Focal cerebral ischemia was induced in mice via photothrombosis. These mice were assigned to a sham-operated (control), ischemic (vehicle), or LEDT group [initiation immediately (acute), 4 days (subacute) or 10 days (delayed) after ischemia, followed by once-daily treatment for 7 days]. Behavioral outcomes were assessed 21 and 28 days post-ischemia, and histopathological analysis was performed 28 days post-ischemia. The acute and subacute LED-T groups showed a significant improvement in motor function up to 28 days post-ischemia, although no brain atrophy recovery was noted. We observed proliferating cells (BrdU(+)) in the ischemic brain, and significant increases in BrdU(+) /GFAP(+), BrdU(+)/DCX+, BrdU(+)/NeuN(+), and CD31(+) cells in the subacute LED-T group. However, the BrdU(+)/Iba-1(+) cell count was reduced in the subacute LED-T group. Furthermore, the brain-derived neuro-trophic factor (BDNF) was significantly upregulated in the subacute LED-T group. We concluded that LED-T administered during the subacute stage had a positive impact on the long-term functional outcome, probably via neuron and astrocyte proliferation, blood vessel reconstruction, and increased BDNF expression. Picture: The rotarod test for motor coordination showed that acute and subacute LED-T improves long-term functional recovery after cerebral ischemia. [GRAPHICS] .
C1 [Lee, Hae In; Shin, Yong-Il] Pusan Natl Univ, Dept Rehabil Med, Sch Med, Yangsan 50612, Gyeongnam, South Korea.
   [Lee, Hae In; Shin, Yong-Il] Pusan Natl Univ, Res Inst Convergence Biomed Sci & Technol, Yangsan Hosp, Yangsan 50612, Gyeongnam, South Korea.
   [Lee, Sae-Won; Choi, Byung Tae; Shin, Hwa Kyoung] Pusan Natl Univ, Dept Korean Med Sci, Sch Korean Med, Yangsan 50612, Gyeongnam, South Korea.
   [Lee, Sae-Won; Choi, Byung Tae; Shin, Hwa Kyoung] Pusan Natl Univ, Grad Training Program Korean Med Hlth Aging, Yangsan 50612, Gyeongnam, South Korea.
   [Lee, Sae-Won; Choi, Byung Tae; Shin, Hwa Kyoung] Pusan Natl Univ, Korean Med Sci Res Ctr Hlth Aging, Yangsan 50612, Gyeongnam, South Korea.
   [Kim, Nam Gyun; Park, Kyoung-Jun] Med Res Ctr Color Seven, Seoul 06719, South Korea.
RP Shin, YI (通讯作者)，Pusan Natl Univ, Dept Rehabil Med, Sch Med, Yangsan 50612, Gyeongnam, South Korea.; Shin, YI (通讯作者)，Pusan Natl Univ, Res Inst Convergence Biomed Sci & Technol, Yangsan Hosp, Yangsan 50612, Gyeongnam, South Korea.; Shin, HK (通讯作者)，Pusan Natl Univ, Dept Korean Med Sci, Sch Korean Med, Yangsan 50612, Gyeongnam, South Korea.; Shin, HK (通讯作者)，Pusan Natl Univ, Grad Training Program Korean Med Hlth Aging, Yangsan 50612, Gyeongnam, South Korea.; Shin, HK (通讯作者)，Pusan Natl Univ, Korean Med Sci Res Ctr Hlth Aging, Yangsan 50612, Gyeongnam, South Korea.
EM rmshin01@gmail.com; julie@pusan.ac.kr
FU National Research Foundation of Korea (NRF) - Ministry of Science, ICT and future Planning [NRF-2013R1 A2 A2 A03067417, NRF-2016R1 A2B2007862]
CR Abbott N, 2006, NAT REV NEUROSCI, V7, P41, DOI 10.1038/nrn1824
   Andres R, 2011, BRAIN, V134, P1777, DOI 10.1093/brain/awr094
   Bacigaluppi M, 2009, BRAIN, V132, P2239, DOI 10.1093/brain/awp174
   Biernaskie J, 2004, J NEUROSCI, V24, P1245, DOI 10.1523/JNEUROSCI.3834-03.2004
   Chen J, 2014, FRONT HUM NEUROSCI, V8, P0, DOI 10.3389/fnhum.2014.00382
   Choi S, 2009, MOL NEURODEGENER, V4, P0, DOI 10.1186/1750-1326-4-52
   Cowansage KK, 2010, CURR MOL PHARMACOL, V3, P12
   Dirnagl U, 1999, TRENDS NEUROSCI, V22, P391, DOI 10.1016/S0166-2236(99)01401-0
   Hendricks H, 2002, ARCH PHYS MED REHAB, V83, P1629, DOI 10.1053/apmr.2002.35473
   Hermann D, 2012, LANCET NEUROL, V11, P369, DOI 10.1016/S1474-4422(12)70039-X
   Hu X, 2015, NAT REV NEUROL, V11, P56, DOI 10.1038/nrneurol.2014.207
   Huang Y, 2012, J BIOPHOTONICS, V5, P827, DOI 10.1002/jbio.201200077
   Kelly-hayes M, 2003, J STROKE CEREBROVASC DIS, V12, P119, DOI 10.1016/S1052-3057(03)00042-9
   Khuman J, 2012, J NEUROTRAUM, V29, P408, DOI 10.1089/neu.2010.1745
   Kwakkel G, 2006, STROKE, V37, P2348, DOI 10.1161/01.STR.0000238594.91938.1e
   Lapi D, 2015, J VASC RES, V52, P22, DOI 10.1159/000381096
   Lee HI, 2017, J BIOPHOTONICS, V0, P0
   Lee H, 2016, RESTOR NEUROL NEUROS, V34, P201, DOI 10.3233/RNN-150559
   Li M, 2017, P NATL ACAD SCI USA, V114, P0, DOI 10.1073/pnas.1612930114
   Li Y, 2014, GLIA, V62, P1, DOI 10.1002/glia.22585
   Liu Z, 2014, GLIA, V62, P2022, DOI 10.1002/glia.22723
   Maldonado M, 2008, NEUROREHAB NEURAL RE, V22, P250, DOI 10.1177/1545968307308551
   Meng C, 2013, J NEUROSCI, V33, P13505, DOI 10.1523/JNEUROSCI.0918-13.2013
   Mukherjee D, 2011, WORLD NEUROSURG, V76, P0, DOI 10.1016/j.wneu.2011.07.023
   Murphy T, 2009, NAT REV NEUROSCI, V10, P861, DOI 10.1038/nrn2735
   Ramos-cejudo J, 2015, STROKE, V46, P221, DOI 10.1161/STROKEAHA.114.006692
   Spitler R, 2015, J BIOMED OPT, V20, P0, DOI 10.1117/1.JBO.20.5.051022
   Tao J, 2016, BRAIN RES BULL, V120, P14, DOI 10.1016/j.brainresbull.2015.10.011
   Wagner V, 2016, LASER MED SCI, V31, P665, DOI 10.1007/s10103-016-1904-0
   Xuan W, 2015, J BIOPHOTONICS, V8, P502, DOI 10.1002/jbio.201400069
   Zhang J, 2014, STROKE, V45, P788, DOI 10.1161/STROKEAHA.113.003425
NR 31
TC 12
Z9 12
U1 0
U2 7
PU WILEY-V C H VERLAG GMBH
PI WEINHEIM
PA POSTFACH 101161, 69451 WEINHEIM, GERMANY
SN 1864-063X
EI 
J9 J BIOPHOTONICS
PD DEC 15
PY 2017
VL 10
IS 12
BP 1761
EP 1771
DI 10.1002/jbio.201700038
PG 11
WC Biochemical Research Methods; Biophysics; Optics
SC Biochemistry & Molecular Biology; Biophysics; Optics
GA FO9CW
UT WOS:000417186600021
PM 28464523
ER

PT J
AU Yu, Changshen
   Wang, Wanjun
   Zhang, Yue
   Wang, Yizhao
   Hou, Weijia
   Liu, Shoufeng
   Gao, Chunlin
   Wang, Chen
   Mo, Lidong
   Wu, Jialing
AF Yu, Changshen
   Wang, Wanjun
   Zhang, Yue
   Wang, Yizhao
   Hou, Weijia
   Liu, Shoufeng
   Gao, Chunlin
   Wang, Chen
   Mo, Lidong
   Wu, Jialing
TI The Effects of Modified Constraint-Induced Movement Therapy in Acute Subcortical Cerebral Infarction
SO FRONTIERS IN HUMAN NEUROSCIENCE
LA English
DT Article
DE constraint-induced movement therapy; rehabilitation; motor evoked potentials; cortical reorganization; acute subcortical stroke
ID transcranial magnetic stimulation; motor-function-test; upper-extremity; silent period; functional reorganization; stroke patient; forced use; recovery; rehabilitation; cortex
AB Background: Constraint-induced movement therapy (CIMT) promotes upper extremity recovery post stroke, however, it is difficult to implement clinically due to its high resource demand and safety of the restraint. Therefore, we propose that modified CIMT (mCIMT) be used to treat individuals with acute subcortical infarction. Objective: To evaluate the therapeutic effects of mCIMT in patients with acute subcortical infarction, and investigate the possible mechanisms underlying the effect. Methods: The role of mCIMT was investigated in 26 individuals experiencing subcortical infarction in the preceding 14 days. Patients were randomly assigned to either mCIMT or standard therapy. mCIMT group was treated daily for 3 h over 10 consecutive working days, using a mitt on the unaffected arm for up to 30% of waking hours. The control group was treated with an equal dose of occupational therapy and physical therapy. During the 3-month follow-up, the motor functions of the affected limb were assessed by the Wolf Motor Function Test (WMFT) and Motor Activity Log (MAL). Altered cortical excitability was assessed via transcranial magnetic stimulation (TMS). Results: Treatment significantly improved the movement in the mCIMT group compared with the control group. The mean WMF score was significantly higher in the mCIMT group compared with the control group. Further, the appearance of motor-evoked potentials (MEPs) were significantly higher in the mCIMT group compared with the baseline data. A significant change in ipsilesional silent period (SP) occurred in the mCIMT group compared with the control group. However, we found no difference between two groups in motor function or electrophysiological parameters after 3 months of follow-up. Conclusions: mCIMT resulted in significant functional changes in timed movement immediately following treatment in patients with acute subcortical infarction. Further, early mCIMT improved ipsilesional cortical excitability. However, no long-term effects were seen.
C1 [Yu, Changshen; Wang, Wanjun; Liu, Shoufeng; Gao, Chunlin; Wu, Jialing] Tianjin Huanhu Hosp, Tianjin Key Lab Cerebrovasc & Neurodegenerat Dis, Dept Neurol, Dept Neurorehabilitat, Tianjin, Peoples R China.
   [Zhang, Yue; Wang, Yizhao; Hou, Weijia] Tianjin Huanhu Hosp, Dept Rehabil Med, Tianjin Key Lab Cerebrovasc & Neurodegenerat Dis, Tianjin, Peoples R China.
   [Wang, Chen; Mo, Lidong] Tianjin Huanhu Hosp, Tianjin Neurosurg Inst, Tianjin Key Lab Cerebrovascular & Neurodegenerat, Neurol Dis Biobank, Tianjin, Peoples R China.
RP Wu, JL (通讯作者)，Tianjin Huanhu Hosp, Tianjin Key Lab Cerebrovasc & Neurodegenerat Dis, Dept Neurol, Dept Neurorehabilitat, Tianjin, Peoples R China.
EM wywjl2009@hotmail.com
FU Tianjin Public Health Bureau [2013KG122]; General Administration of Sport of China [2015B098]; Program to Establish Scientific Research Resources by Tianjin Municipal Health bureau (Establishment and Quality Control for biobanking of Neurological Diseases)
CR Bergmann T, 2012, J NEUROSCI, V32, P243, DOI 10.1523/JNEUROSCI.4792-11.2012
   Bestmann S, 2015, EXP BRAIN RES, V233, P679, DOI 10.1007/s00221-014-4183-7
   Boake C, 2007, NEUROREHAB NEURAL RE, V21, P14, DOI 10.1177/1545968306291858
   Bonifer N, 2005, BRAIN INJURY, V19, P323, DOI 10.1080/02699050400004302
   Braune H, 1995, STROKE, V26, P550, DOI 10.1161/01.STR.26.4.550
   Chen R, 2008, CLIN NEUROPHYSIOL, V119, P504, DOI 10.1016/j.clinph.2007.10.014
   Cruz MA, 1998, ELECTROMYOGR CLIN NEUROPHYSIOL, V38, P189
   Dobkin B, 2004, ANN NY ACAD SCI, V1038, P148, DOI 10.1196/annals.1315.024
   Dromerick A, 2000, STROKE, V31, P2984, DOI 10.1161/01.STR.31.12.2984
   Heald A, 1993, BRAIN, V116, P1371, DOI 10.1093/brain/116.6.1371
   Hendricks H, 2002, ARCH PHYS MED REHAB, V83, P1629, DOI 10.1053/apmr.2002.35473
   Jang S, 2007, NEUROREHABILITATION, V22, P253
   Kim J, 2014, INT J STROKE, V9, P856, DOI 10.1111/ijs.12317
   Kleim J, 1998, J NEUROPHYSIOL, V80, P3321, DOI 10.1152/jn.1998.80.6.3321
   Kwakkel G, 2006, STROKE, V37, P2348, DOI 10.1161/01.STR.0000238594.91938.1e
   Kwakkel G, 2015, LANCET NEUROL, V14, P224, DOI 10.1016/S1474-4422(14)70160-7
   Laible M, 2012, NEUROREHAB NEURAL RE, V26, P881, DOI 10.1177/1545968312437939
   Langhorne P, 2009, LANCET NEUROL, V8, P741, DOI 10.1016/S1474-4422(09)70150-4
   Liepert J, 1998, NEUROSCI LETT, V250, P5, DOI 10.1016/S0304-3940(98)00386-3
   Liu G, 2015, EUR J NEUROL, V22, P1540, DOI 10.1111/ene.12780
   Mehndiratta P, 2015, CEREBROVASC DIS, V39, P302, DOI 10.1159/000381832
   Momosaki R, 2016, CEREBROVASC DIS, V42, P41, DOI 10.1159/000444720
   Morris D, 2001, ARCH PHYS MED REHAB, V82, P750, DOI 10.1053/apmr.2001.23183
   Murphy T, 2009, NAT REV NEUROSCI, V10, P861, DOI 10.1038/nrn2735
   Nijland R, 2010, J REHABIL MED, V42, P694, DOI 10.2340/16501977-0560
   Nudo R, 1996, SCIENCE, V272, P1791, DOI 10.1126/science.272.5269.1791
   Page S, 2005, NEUROREHAB NEURAL RE, V19, P27, DOI 10.1177/1545968304272701
   Ro T, 2006, NEUROCASE, V12, P50, DOI 10.1080/13554790500493415
   Rossini P, 2007, NEUROLOGY, V68, P484, DOI 10.1212/01.wnl.0000250268.13789.b2
   Sawaki L, 2008, NEUROREHAB NEURAL RE, V22, P505, DOI 10.1177/1545968308317531
   Singh P, 2013, ANN INDIAN ACAD NEUR, V16, P180, DOI 10.4103/0972-2327.112461
   Souza W, 2015, NEUROL INT, V7, P0, DOI 10.4081/ni.2015.5430
   Sparing R, 2008, HUM BRAIN MAPP, V29, P82, DOI 10.1002/hbm.20360
   Sudlow C, 1997, STROKE, V28, P491, DOI 10.1161/01.STR.28.3.491
   Taub E, 2000, STROKE, V31, P986, DOI 10.1161/01.STR.31.4.983-c
   Terent A, 2003, STROKE, V34, P1353, DOI 10.1161/01.STR.0000074038.71700.1C
   Thrane G, 2015, NEUROREHAB NEURAL RE, V29, P517, DOI 10.1177/1545968314558599
   Trompetto C, 2000, CLIN NEUROPHYSIOL, V111, P1860, DOI 10.1016/S1388-2457(00)00419-3
   Truelsen T, 2003, STROKE, V34, P1346, DOI 10.1161/01.STR.0000069724.36173.4D
   Uozumi T, 1992, ELECTROEN CLIN NEURO, V85, P273
   Uozumi T, 1991, ELECTROEN CLIN NEURO, V81, P251, DOI 10.1016/0168-5597(91)90010-U
   Uswatte G, 2005, ARCH PHYS MED REHAB, V86, P1498, DOI 10.1016/j.apmr.2005.01.010
   Van DLJ, 1999, STROKE, V30, P2369, DOI 10.1161/01.STR.30.11.2369
   Van KA, 2005, J CLIN NEUROPHYSIOL, V22, P10, DOI 10.1097/01.WNP.0000150975.83249.71
   Van MM, 2016, CEREBROVASC DIS, V41, P19, DOI 10.1159/000441197
   Veerbeek J, 2011, STROKE, V42, P1482, DOI 10.1161/STROKEAHA.110.604090
   Wolf S, 1989, EXP NEUROL, V104, P125, DOI 10.1016/S0014-4886(89)80005-6
   Wolf S, 2001, STROKE, V32, P1635, DOI 10.1161/01.STR.32.7.1635
   Wolf S, 2005, NEUROREHAB NEURAL RE, V19, P194, DOI 10.1177/1545968305276663
   Wu C, 2007, ARCH PHYS MED REHAB, V88, P273, DOI 10.1016/j.apmr.2006.11.021
   Xerri C, 2012, NEUROSCIENTIST, V18, P133, DOI 10.1177/1073858410397894
   Zhang X, 2016, J STROKE CEREBROVASC, V25, P1713, DOI 10.1016/j.jstrokecerebrovasdis.2016.03.022
NR 52
TC 21
Z9 22
U1 2
U2 21
PU FRONTIERS MEDIA SA
PI LAUSANNE
PA AVENUE DU TRIBUNAL FEDERAL 34, LAUSANNE, CH-1015, SWITZERLAND
SN 1662-5161
EI 
J9 FRONT HUM NEUROSCI
PD MAY 18
PY 2017
VL 11
IS 
BP 
EP 
DI 10.3389/fnhum.2017.00265
PG 9
WC Neurosciences; Psychology
SC Neurosciences & Neurology; Psychology
GA EV5CX
UT WOS:000401781200001
PM 28572764
ER

PT J
AU Lin, Tuo
   Jiang, Lisheng
   Dou, Zulin
   Wu, Cheng
   Liu, Feng
   Xu, Guangqing
   Lan, Yue
AF Lin, Tuo
   Jiang, Lisheng
   Dou, Zulin
   Wu, Cheng
   Liu, Feng
   Xu, Guangqing
   Lan, Yue
TI Effects of Theta Burst Stimulation on Suprahyoid Motor Cortex Excitability in Healthy Subjects
SO BRAIN STIMULATION
LA English
DT Article
DE Theta burst stimulation; Suprahyoid motor cortex; Suprahyoid motor evoked potential; Swallowing
ID transcranial magnetic stimulation; electrical-stimulation; excitatory circuit; dysphagia; stroke; plasticity; metaplasticity; threshold
AB Background: Continuous theta burst stimulation (cTBS) and intermittent TBS (iTBS) are powerful patterns of repetitive transcranial magnetic stimulation (rTMS), with substantial potential for motor function rehabilitation post-stroke. However, TBS of suprahyoid motor cortex excitability has not been investigated. This study investigated TBS effects on suprahyoid motor cortex excitability and its potential mechanisms in healthy subjects. Methods: Thirty-five healthy subjects (23 females; mean age = 21.66 +/- 1.66 years) completed three TBS protocols on separate days, separated by at least one week. A stereotaxic neuronavigation system facilitated accurate TMS positioning. Left and right suprahyoid motor evoked potentials (SMEP) were recorded using single-pulse TMS from the contralateral suprahyoid motor cortex before stimulation (baseline) and 0, 15, and 30 min after stimulation. The SMEP latency and amplitude were analyzed via repeated measures analysis of variance. Results: cTBS suppressed ipsilateral suprahyoid motor cortex excitability and activated the contralateral suprahyoid motor cortex. iTBS facilitated ipsilateral suprahyoid motor cortex excitability; howeiter, it did not affect the contralateral excitability. iTBS eliminated the inhibitory effect caused by cTBS applied to the contralateral suprahyoid motor cortex. TBS had no significant effect on the latencies of bilateral SMEP. TBS effects on suprahyoid motor cortex excitability lasted a minimum of 30 min. Conclusions: TBS effectively regulates suprahyoid motor cortex excitability. Suppression of excitability in one hemisphere leads to further activation of the corresponding contralateral motor cortex. iTBS reverses the inhibitory effect induced by cTBS of the contralateral suprahyoid motor cortex. (C) 2016 Published by Elsevier Inc.
C1 [Lin, Tuo; Jiang, Lisheng; Wu, Cheng; Lan, Yue] Guangzhou Med Univ, Guangzhou Peoples Hosp 1, Dept Rehabil Med, Guangzhou, Guangdong, Peoples R China.
   [Dou, Zulin] Sun Yat Sen Univ, Affiliated Hosp 3, Dept Rehabil Med, Guangzhou, Guangdong, Peoples R China.
   [Liu, Feng] Guangzhou Med Univ, Guangzhou Peoples Hosp 1, Dept Geriatr, Guangzhou, Guangdong, Peoples R China.
   [Xu, Guangqing] Sun Yat Sen Univ, Affiliated Hosp 1, Dept Rehabil Med, Guangzhou, Guangdong, Peoples R China.
RP Lan, Y (通讯作者)，Guangzhou Med Univ, Guangzhou Peoples Hosp 1, Dept Rehabil Med, Guangzhou, Guangdong, Peoples R China.; Xu, GQ (通讯作者)，Sun Yat Sen Univ, Affiliated Hosp 1, Dept Rehabil Med, Guangzhou, Guangdong, Peoples R China.
EM guangchingx@163.com; bluemooning@163.com
FU National Science Foundation of China [81371441, 81372109, 81572230]; Guangdong Provincial Science and Technology Program [2013B051000036, 2014B020212001]; Guangzhou Municipal Science and Technology Program [2016201604030036]; National Key Clinical Specialist Construction Programs of China
CR Abraham W, 1997, PROG NEUROBIOL, V52, P303, DOI 10.1016/S0301-0082(97)00018-X
   Abraham W, 1996, TRENDS NEUROSCI, V19, P126, DOI 10.1016/S0166-2236(96)80018-X
   Ahdab R, 2010, NEUROPHYSIOL CLIN, V40, P27, DOI 10.1016/j.neucli.2010.01.001
   Babiloni C, 2006, CEREB CORTEX, V16, P37, DOI 10.1093/cercor/bhi082
   Bajwa S, 2008, J NERV MENT DIS, V196, P671, DOI 10.1097/NMD.0b013e318183f86f
   Beom J, 2011, ANN REHABIL MED-ARM, V35, P322, DOI 10.5535/arm.2011.35.3.322
   Bienenstock E, 1982, J NEUROSCI, V2, P32, DOI 10.1523/jneurosci.02-01-00032.1982
   Capotosto P, 2012, CEREB CORTEX, V22, P446, DOI 10.1093/cercor/bhr127
   Chen R, 2004, EXP BRAIN RES, V154, P1, DOI 10.1007/s00221-003-1684-1
   Di LV, 2005, J PHYSIOL-LONDON, V565, P945, DOI 10.1113/jphysiol.2005.087288
   Di LV, 1999, EXP BRAIN RES, V124, P520, DOI 10.1007/s002210050648
   Florian J, 2007, EUR J NEUROSCI, V25, P3461, DOI 10.1111/j.1460-9568.2007.05603.x
   Foley N, 2008, AGE AGEING, V37, P258, DOI 10.1093/ageing/afn064
   Gallas S, 2007, NEUROGASTROENT MOTIL, V19, P453, DOI 10.1111/j.1365-2982.2006.00892.x
   Gentner R, 2008, CEREB CORTEX, V18, P2046, DOI 10.1093/cercor/bhm239
   Gerloff C, 1998, J PHYSIOL-LONDON, V510, P249, DOI 10.1111/j.1469-7793.1998.249bz.x
   Gow D, 2004, CLIN NEUROPHYSIOL, V115, P1044, DOI 10.1016/j.clinph.2003.12.001
   Hamdy S, 1998, J PHYSIOL-LONDON, V506, P857, DOI 10.1111/j.1469-7793.1998.857bv.x
   Hamdy S, 1997, LANCET, V350, P686, DOI 10.1016/S0140-6736(97)02068-0
   Horner J, 1988, NEUROLOGY, V38, P1359
   Horner J, 1991, ARCH NEUROL-CHICAGO, V48, P1170, DOI 10.1001/archneur.1991.00530230078026
   Huang Y, 2007, CLIN NEUROPHYSIOL, V118, P1028, DOI 10.1016/j.clinph.2007.01.021
   Huang Y, 2005, NEURON, V45, P201, DOI 10.1016/j.neuron.2004.12.033
   Hummel F, 2006, LANCET NEUROL, V5, P708, DOI 10.1016/S1474-4422(06)70525-7
   Iezzi E, 2008, J NEUROPHYSIOL, V100, P2070, DOI 10.1152/jn.90521.2008
   Iyer M, 2003, J NEUROSCI, V23, P10867
   Jefferson S, 2009, GASTROENTEROLOGY, V137, P841, DOI 10.1053/j.gastro.2009.04.056
   Julkunen P, 2009, NEUROIMAGE, V44, P790, DOI 10.1016/j.neuroimage.2008.09.040
   Khedr E, 2008, NEUROPHYSIOL CLIN, V38, P235, DOI 10.1016/j.neucli.2008.04.004
   Khedr E, 2009, ACTA NEUROL SCAND, V119, P155, DOI 10.1111/j.1600-0404.2008.01093.x
   Kim L, 2011, ANN REHABIL MED-ARM, V35, P765, DOI 10.5535/arm.2011.35.6.765
   Lang N, 2004, BIOL PSYCHIAT, V56, P634, DOI 10.1016/j.biopsych.2004.07.017
   Martino R, 2005, STROKE, V36, P2756, DOI 10.1161/01.STR.0000190056.76543.eb
   Michou E, 2012, GASTROENTEROLOGY, V142, P29, DOI 10.1053/j.gastro.2011.09.040
   Mistry S, 2007, J PHYSIOL-LONDON, V585, P525, DOI 10.1113/jphysiol.2007.144592
   Mistry S, 2012, EUR J NEUROSCI, V36, P2493, DOI 10.1111/j.1460-9568.2012.08157.x
   Muller-dahlhaus F, 2015, NEUROSCIENTIST, V21, P185, DOI 10.1177/1073858414526645
   Murakami T, 2012, J PHYSIOL-LONDON, V590, P5765, DOI 10.1113/jphysiol.2012.238519
   Nam H, 2013, DYSPHAGIA, V28, P548, DOI 10.1007/s00455-013-9465-x
   Narayanan R, 2010, J NEUROPHYSIOL, V104, P1020, DOI 10.1152/jn.01129.2009
   Oldfield R, 1971, NEUROPSYCHOLOGIA, V9, P97, DOI 10.1016/0028-3932(71)90067-4
   Park J, 2013, NEUROGASTROENT MOTIL, V25, P0, DOI 10.1111/nmo.12063
   Plowman E, 2005, REPRODUCIBILIT UNPUB, V0, P0
   Plowman-prine E, 2008, CLIN NEUROPHYSIOL, V119, P2298, DOI 10.1016/j.clinph.2008.06.006
   Rofes L, 2013, NEUROGASTROENT MOTIL, V25, P278, DOI 10.1111/nmo.12112
   Rossi S, 2009, CLIN NEUROPHYSIOL, V120, P2008, DOI 10.1016/j.clinph.2009.08.016
   Rossini P, 1999, ELECTROENCEPHALOGR S, V52, P171
   Shanahan T, 1995, ASHA, V37, P90
   Siebner H, 2004, J NEUROSCI, V24, P3379, DOI 10.1523/JNEUROSCI.5316-03.2004
   Singh S, 2009, GASTROENTEROLOGY, V136, P417, DOI 10.1053/j.gastro.2008.10.087
   Speyer R, 2010, DYSPHAGIA, V25, P40, DOI 10.1007/s00455-009-9239-7
   Stagg C, 2009, J NEUROPHYSIOL, V101, P2872, DOI 10.1152/jn.91060.2008
   Stanton P, 1996, HIPPOCAMPUS, V6, P35, DOI 10.1002/(SICI)1098-1063(1996)6:1<35::AID-HIPO7>3.3.CO;2-Z
   Szaflarski J, 2011, MED SCI MONITOR, V17, P0, DOI 10.12659/MSM.881446
   Talelli P, 2007, CLIN NEUROPHYSIOL, V118, P333, DOI 10.1016/j.clinph.2006.10.014
   Verin E, 2009, DYSPHAGIA, V24, P204, DOI 10.1007/s00455-008-9195-7
   Wu T, 2000, NEUROSCI LETT, V287, P37, DOI 10.1016/S0304-3940(00)01132-0
NR 57
TC 8
Z9 12
U1 2
U2 30
PU ELSEVIER SCIENCE INC
PI NEW YORK
PA STE 800, 230 PARK AVE, NEW YORK, NY 10169 USA
SN 1935-861X
EI 
J9 BRAIN STIMUL
PD JAN-FEB 15
PY 2017
VL 10
IS 1
BP 91
EP 98
DI 10.1016/j.brs.2016.08.011
PG 8
WC Clinical Neurology; Neurosciences
SC Neurosciences & Neurology
GA EJ5JO
UT WOS:000393254500011
PM 27692927
ER

PT J
AU Liu, Gang
   Tan, Shuangquan
   Dang, Chao
   Peng, Kangqiang
   Xie, Chuanmiao
   Xing, Shihui
   Zeng, Jinsheng
AF Liu, Gang
   Tan, Shuangquan
   Dang, Chao
   Peng, Kangqiang
   Xie, Chuanmiao
   Xing, Shihui
   Zeng, Jinsheng
TI Motor Recovery Prediction With Clinical Assessment and Local Diffusion Homogeneity After Acute Subcortical Infarction
SO STROKE
LA English
DT Article
DE cerebral infarction; diffusion tensor imaging; humans; stroke; white matter
ID corticospinal tract; ischemic-stroke; proportional recovery; model
AB Background and Purpose-Initial clinical assessment or conventional diffusion tensor imaging parameters alone do not reliably predict poststroke recovery of motor function. Recently, local diffusion homogeneity (LDH) has been proposed to represent the local coherence of water molecule diffusion and can serve as a complementary marker for investigating white matter alterations of the brain. We aimed to determine whether a combination of initial clinical assessment and LDH could predict motor recovery after acute subcortical infarction. Methods-Standard upper extremity Fugl-Meyer assessment and diffusion tensor imaging were performed 1, 4, and 12 weeks after onset in 50 patients with subcortical infarction. Proportional recovery model residuals were used to assign patients to proportional recovery and poor recovery groups. Tract-based spatial statistics analysis was used to compare diffusion differences between proportional and poor recovery outcomes. Multivariate logistic regression model was used to identify the predictors of motor improvement within 12 weeks after stroke. Results-The poor recovery group had lower LDH than the proportional recovery group, mainly in the ipsilesional corticospinal tract in the superior corona radiate and posterior limb of internal capsule 1 week after stroke (P<0.005; family-wise error corrected). Multivariate logistic regression analysis indicated that both initial Fugl-Meyer assessment and LDH in the ipsilesional corticospinal tract in the superior corona radiate and posterior limb of internal capsule were predictors of motor improvement within 12 weeks after stroke (G=47.22; P<0.001). Leave-one-out cross-validation confirmed a positive predictive value of 0.818, a negative predictive value of 0.833, and an accuracy of 0.824 (P<0.00001; permutation test). Conclusions-These results suggest that a combination of clinical assessment and LDH in the ipsilesional corticospinal tract in the acute phase can accurately predict resolution of upper limb impairment within 12 weeks after subcortical infarction.
C1 [Liu, Gang; Tan, Shuangquan; Dang, Chao; Xing, Shihui; Zeng, Jinsheng] Sun Yat Sen Univ, Affiliated Hosp 1, Dept Neurol, Guangzhou 510080, Guangdong, Peoples R China.
   [Liu, Gang; Tan, Shuangquan; Dang, Chao; Xing, Shihui; Zeng, Jinsheng] Sun Yat Sen Univ, Affiliated Hosp 1, Stroke Ctr, Guangzhou 510080, Guangdong, Peoples R China.
   [Peng, Kangqiang; Xie, Chuanmiao] Sun Yat Sen Univ, Ctr Canc, Imaging Diag & Intervent Ctr, State Key Lab Oncol Southern China, Guangzhou, Guangdong, Peoples R China.
RP Zeng, JS (通讯作者)，Sun Yat Sen Univ, Affiliated Hosp 1, Dept Neurol, Guangzhou 510080, Guangdong, Peoples R China.; Zeng, JS (通讯作者)，Sun Yat Sen Univ, Affiliated Hosp 1, Stroke Ctr, Guangzhou 510080, Guangdong, Peoples R China.
EM zengjs@pub.guangzhou.gd.cn
FU Natural Science Foundation of China [81371277, 81571107, 81600998, 81500994]; Natural Science Foundation of Guangdong Province [2016A030310132, 2014B020212003]; Medical Scientific Research Foundation of Guangdong Province [A2015299]; National Key Clinical Department; National Key Discipline; Guangdong Provincial Key Laboratory for diagnosis and treatment of major neurological diseases [2014B030301035]; Southern China International Cooperation Base [2015B050501003]; Project of Guangzhou Science Technology and Innovation Commission [201604020010]
CR Altman D, 2009, BMJ-BRIT MED J, V338, P0, DOI 10.1136/bmj.b605
   Buch E, 2016, NEUROLOGY, V86, P1924, DOI 10.1212/WNL.0000000000002675
   Byblow W, 2015, ANN NEUROL, V78, P848, DOI 10.1002/ana.24472
   Cui Z, 2013, FRONT HUM NEUROSCI, V7, P0, DOI 10.3389/fnhum.2013.00042
   Doughty C, 2016, STROKE, V47, P1520, DOI 10.1161/STROKEAHA.115.012088
   Duncan P, 1992, STROKE, V23, P1084, DOI 10.1161/01.STR.23.8.1084
   Gong G, 2013, PLOS ONE, V8, P0, DOI 10.1371/journal.pone.0066366
   Groisser B, 2014, NEUROREHAB NEURAL RE, V28, P751, DOI 10.1177/1545968314521896
   Liu G, 2015, EUR J NEUROL, V22, P1540, DOI 10.1111/ene.12780
   Liu G, 2015, RESTOR NEUROL NEUROS, V33, P309, DOI 10.3233/RNN-140442
   Liu H, 2016, MEDICINE, V95, P0, DOI 10.1097/MD.0000000000004032
   Marshall R, 2009, ANN NEUROL, V65, P596, DOI 10.1002/ana.21636
   Prabhakaran S, 2008, NEUROREHAB NEURAL RE, V22, P64, DOI 10.1177/1545968307305302
   Puig J, 2010, AM J NEURORADIOL, V31, P1324, DOI 10.3174/ajnr.A2038
   Puig J, 2013, STROKE, V44, P2016, DOI 10.1161/STROKEAHA.111.000382
   Stinear C, 2010, LANCET NEUROL, V9, P1228, DOI 10.1016/S1474-4422(10)70247-7
   Stinear C, 2014, CURR OPIN NEUROL, V27, P624, DOI 10.1097/WCO.0000000000000153
   Wade D, 1983, J NEUROL NEUROSUR PS, V46, P521, DOI 10.1136/jnnp.46.6.521
   Winters C, 2015, NEUROREHAB NEURAL RE, V29, P614, DOI 10.1177/1545968314562115
   Yoshioka H, 2008, NEUROSURGERY, V62, P97, DOI 10.1227/01.NEU.0000311066.03121.B8
   Zarahn E, 2011, CEREB CORTEX, V21, P2712, DOI 10.1093/cercor/bhr047
   Zhuo C, 2016, PLOS ONE, V11, P0, DOI 10.1371/journal.pone.0162656
NR 22
TC 17
Z9 19
U1 0
U2 9
PU LIPPINCOTT WILLIAMS & WILKINS
PI PHILADELPHIA
PA TWO COMMERCE SQ, 2001 MARKET ST, PHILADELPHIA, PA 19103 USA
SN 0039-2499
EI 
J9 STROKE
PD AUG 15
PY 2017
VL 48
IS 8
BP 2121
EP +
DI 10.1161/STROKEAHA.117.017060
PG 13
WC Clinical Neurology; Peripheral Vascular Disease
SC Neurosciences & Neurology; Cardiovascular System & Cardiology
GA FB4RD
UT WOS:000406128300038
PM 28630233
ER

PT J
AU Calabro, RS
   Naro, Antonino
   Russo, Margherita
   Leo, Antonino
   De luca, Rosaria
   Balletta, Tina
   Buda, Antonio
   La rosa, Gianluca
   Bramanti, Alessia
   Bramanti, Placido
AF Calabro, Rocco
   Naro, Antonino
   Russo, Margherita
   Leo, Antonino
   De luca, Rosaria
   Balletta, Tina
   Buda, Antonio
   La rosa, Gianluca
   Bramanti, Alessia
   Bramanti, Placido
TI The role of virtual reality in improving motor performance as revealed by EEG: a randomized clinical trial
SO JOURNAL OF NEUROENGINEERING AND REHABILITATION
LA English
DT Article
DE Lokomat; Ersp; Loreta; Mirror neuron system; Virtual reality
ID mirror-neuron system; test-retest reliability; boundary-element method; event-related dynamics; movement representation; oscillatory activity; spinal-cord; stroke rehabilitation; activates premotor; spatial attention
AB Background: Many studies have demonstrated the usefulness of repetitive task practice by using robotic-assisted gait training (RAGT) devices, including Lokomat, for the treatment of lower limb paresis. Virtual reality (VR) has proved to be a valuable tool to improve neurorehabilitation training. The aim of our pilot randomized clinical trial was to understand the neurophysiological basis of motor function recovery induced by the association between RAGT (by using Lokomat device) and VR (an animated avatar in a 2D VR) by studying electroencephalographic (EEG) oscillations. Methods: Twenty-four patients suffering from a first unilateral ischemic stroke in the chronic phase were randomized into two groups. One group performed 40 sessions of Lokomat with VR (RAGT + VR), whereas the other group underwent Lokomat without VR (RAGT-VR). The outcomes (clinical, kinematic, and EEG) were measured before and after the robotic intervention. Results: As compared to the RAGT-VR group, all the patients of the RAGT + VR group improved in the Rivermead Mobility Index and Tinetti Performance Oriented Mobility Assessment. Moreover, they showed stronger event-related spectral perturbations in the high-gamma. and beta bands and larger fronto-central cortical activations in the affected hemisphere. Conclusions: The robotic-based rehabilitation combined with VR in patients with chronic hemiparesis induced an improvement in gait and balance. EEG data suggest that the use of VR may entrain several brain areas (probably encompassing the mirror neuron system) involved in motor planning and learning, thus leading to an enhanced motor performance.
C1 [Calabro, Rocco Salvatore; Naro, Antonino; Russo, Margherita; Leo, Antonino; De Luca, Rosaria; Balletta, Tina; Buda, Antonio; La Rosa, Gianluca; Bramanti, Alessia; Bramanti, Placido] IRCCS Ctr Neurolesi Bonino Pulejo, Messina, Italy.
RP Calabro, RS (通讯作者)，IRCCS Ctr Neurolesi Bonino Pulejo, Messina, Italy.
EM salbro77@tiscali.it
CR Alegre M, 2003, EXP BRAIN RES, V148, P17, DOI 10.1007/s00221-002-1255-x
   Andrew C, 1997, NEUROSCI LETT, V222, P103, DOI 10.1016/S0304-3940(97)13358-4
   Aru J, 2012, J NEUROSCI, V32, P14909, DOI 10.1523/JNEUROSCI.2051-12.2012
   Basile L, 2004, SCHIZOPHR RES, V69, P255, DOI 10.1016/j.schres.2003.09.018
   Bastos A, 2012, NEURON, V76, P695, DOI 10.1016/j.neuron.2012.10.038
   Benjamini Y, 2001, ANN STAT, V29, P1165
   Bohannon R, 1987, PHYS THER, V67, P206, DOI 10.1093/ptj/67.2.206
   Boyd L, 2010, NEUROSCI LETT, V482, P21, DOI 10.1016/j.neulet.2010.06.082
   Braadbaart L, 2013, INT J PSYCHOPHYSIOL, V89, P99, DOI 10.1016/j.ijpsycho.2013.05.019
   Brown P, 2000, PROG NEUROBIOL, V60, P97, DOI 10.1016/S0301-0082(99)00029-5
   Brutsch K, 2011, J REHABIL MED, V43, P493, DOI 10.2340/16501977-0802
   Brutsch K, 2010, J NEUROENG REHABIL, V7, P0, DOI 10.1186/1743-0003-7-15
   Brunel N, 2003, J NEUROPHYSIOL, V90, P415, DOI 10.1152/jn.01095.2002
   Buccino G, 2001, EUR J NEUROSCI, V13, P400, DOI 10.1046/j.1460-9568.2001.01385.x
   Buccino G, 2006, COGN BEHAV NEUROL, V19, P55, DOI 10.1097/00146965-200603000-00007
   Calabro R, 2017, J NEUROL SCI, V377, P25, DOI 10.1016/j.jns.2017.03.047
   Canbek J, 2013, J NEUROL PHYS THER, V37, P14, DOI 10.1097/NPT.0b013e318283ffcc
   Cao Y, 1998, STROKE, V29, P112, DOI 10.1161/01.STR.29.1.112
   Capotosto P, 2012, CEREB CORTEX, V22, P446, DOI 10.1093/cercor/bhr127
   Capotosto P, 2009, J NEUROSCI, V29, P5863, DOI 10.1523/JNEUROSCI.0539-09.2009
   Castermans T, 2014, BRAIN SCI, V4, P1, DOI 10.3390/brainsci4010001
   Cavanna A, 2006, BRAIN, V129, P564, DOI 10.1093/brain/awl004
   Chan L, 2014, ANNALS OF PHYSICAL AND REHABILITATION MEDICINE, V57, P558, DOI 10.1016/j.rehab.2014.09.011
   Chen H, 2007, NEUROREHAB NEURAL RE, V21, P347, DOI 10.1177/1545968306297864
   Chen R, 1997, ANN NEUROL, V41, P247, DOI 10.1002/ana.410410216
   Cheron G, 2016, FRONT PSYCHOL, V7, P0, DOI 10.3389/fpsyg.2016.00246
   Crone N, 1998, BRAIN, V121, P2271, DOI 10.1093/brain/121.12.2271
   Darekar A, 2016, BIOMED RES INT, V2016, P0
   De LF, 2008, FRONT HUM NEUROSCI, V2, P0, DOI 10.3389/neuro.09.007.2008
   De RI, 2015, J NEUROENG REHABIL, V12, P46
   De RI, 2016, PHYS THER, V96, P1905, DOI 10.2522/ptj.20160054
   Delorme A, 2004, J NEUROSCI METH, V134, P9, DOI 10.1016/j.jneumeth.2003.10.009
   Delorme A, 2007, NEUROIMAGE, V34, P1443, DOI 10.1016/j.neuroimage.2006.11.004
   Demiralp T, 2007, INT J PSYCHOPHYSIOL, V64, P24, DOI 10.1016/j.ijpsycho.2006.07.005
   Desmurget M, 2009, SCIENCE, V324, P811, DOI 10.1126/science.1169896
   Dobkin B, 2012, NEUROREHAB NEURAL RE, V26, P308, DOI 10.1177/1545968312439687
   Donner T, 2011, TRENDS COGN SCI, V15, P191, DOI 10.1016/j.tics.2011.03.007
   Dos SL, 2016, BIOMED ENG ONLINE, V15, P0, DOI 10.1186/s12938-016-0289-4
   Drew T, 2008, BRAIN RES REV, V57, P199, DOI 10.1016/j.brainresrev.2007.07.017
   Fadiga L, 2004, J CLIN NEUROPHYSIOL, V21, P157, DOI 10.1097/00004691-200405000-00004
   Filimon F, 2015, CEREB CORTEX, V25, P3144, DOI 10.1093/cercor/bhu110
   Fogassi L, 2005, SCIENCE, V308, P662, DOI 10.1126/science.1106138
   Foreman B, 2012, CRIT CARE, V16, P0, DOI 10.1186/cc11230
   Frenkel-toledo S, 2014, NEUROIMAGE, V87, P127, DOI 10.1016/j.neuroimage.2013.10.019
   Frenkel-toledo S, 2013, BRAIN RES, V1509, P43, DOI 10.1016/j.brainres.2013.03.004
   Fries P, 2009, ANNU REV NEUROSCI, V32, P209, DOI 10.1146/annurev.neuro.051508.135603
   Fruhstorfer H, 1977, VIGILANCE, V0, P147
   Fu M, 2015, PHYS MED REH CLIN N, V26, P747, DOI 10.1016/j.pmr.2015.06.001
   Fuchs M, 1998, IEEE T BIO-MED ENG, V45, P980, DOI 10.1109/10.704867
   Fuchs M, 2002, CLIN NEUROPHYSIOL, V113, P702, DOI 10.1016/S1388-2457(02)00030-5
   Gerloff C, 2006, BRAIN, V129, P791, DOI 10.1093/brain/awh713
   Gilbertson T, 2005, J NEUROSCI, V25, P7771, DOI 10.1523/JNEUROSCI.1762-05.2005
   Gwin J, 2011, NEUROIMAGE, V54, P1289, DOI 10.1016/j.neuroimage.2010.08.066
   Haefeli J, 2011, EUR J NEUROSCI, V33, P338, DOI 10.1111/j.1460-9568.2010.07494.x
   Haggard P, 2008, NAT REV NEUROSCI, V9, P934, DOI 10.1038/nrn2497
   Hipp J, 2011, NEURON, V69, P387, DOI 10.1016/j.neuron.2010.12.027
   Holden M, 2005, CYBERPSYCHOL BEHAV, V8, P187, DOI 10.1089/cpb.2005.8.187
   Hornby T, 2005, PHYS THER, V85, P52, DOI 10.1093/ptj/85.1.52
   Jancke L, 2009, FRONT NEUROSCI-SWITZ, V3, P52, DOI 10.3389/neuro.01.006.2009
   Jenkinson N, 2011, TRENDS NEUROSCI, V34, P611, DOI 10.1016/j.tins.2011.09.003
   Joundi R, 2012, CURR BIOL, V22, P403, DOI 10.1016/j.cub.2012.01.024
   Kaelin-lang A, 2005, J NEUROPHYSIOL, V93, P1099, DOI 10.1152/jn.00143.2004
   Kazuhiro U, 2017, J NEUROSCI NEUROENG, V4, P38
   Kilicarslan A, 2016, J NEURAL ENG, V13, P0, DOI 10.1088/1741-2560/13/2/026013
   Kilner J, 2013, CURR BIOL, V23, P0, DOI 10.1016/j.cub.2013.10.051
   Kim S, 1993, SCIENCE, V261, P615, DOI 10.1126/science.8342027
   Klimesch W, 2007, BRAIN RES REV, V53, P63, DOI 10.1016/j.brainresrev.2006.06.003
   Knaepen K, 2015, PLOS ONE, V10, P0, DOI 10.1371/journal.pone.0140626
   Knill D, 2007, J VISION, V7, P0, DOI 10.1167/7.7.5
   Koenraadt K, 2014, NEUROIMAGE, V85, P415, DOI 10.1016/j.neuroimage.2013.04.070
   Krakauer J, 2006, CURR OPIN NEUROL, V19, P84, DOI 10.1097/01.wco.0000200544.29915.cc
   Kravitz D, 2011, NAT REV NEUROSCI, V12, P217, DOI 10.1038/nrn3008
   Kwakkel G, 1999, PHYSIOTHERAPY, V85, P377, DOI 10.1016/S0031-9406(05)67198-2
   Laver K, 2015, EUR J PHYS REHAB MED, V51, P497
   Light GA, 2010, CURR PROTOC NEUROSCI, VChapter 6, P0, DOI 10.1002/0471142301.ns0625s52
   Ling C, 2016, BIOMED RES INT, V2016, P0
   Lisi G, 2015, PLOS ONE, V10, P0, DOI 10.1371/journal.pone.0125479
   Lotze M, 2003, BRAIN, V126, P866, DOI 10.1093/brain/awg079
   Maier I, 2006, PHILOS T R SOC B, V361, P1611, DOI 10.1098/rstb.2006.1890
   Makeig S, 2004, TRENDS COGN SCI, V8, P204, DOI 10.1016/j.tics.2004.03.008
   Makeig S, 1993, ELECTROEN CLIN NEURO, V86, P283, DOI 10.1016/0013-4694(93)90110-H
   Mcgarry L, 2015, ROLE MIRROR NEURON S, V0, P0
   Meadows C, 2016, NEUROSCIENCE, V339, P174, DOI 10.1016/j.neuroscience.2016.09.049
   Medical RC(B, 1978, AIDS EX PER NERV SYS, V0, P0
   Miller K, 2007, J NEUROSCI, V27, P2424, DOI 10.1523/JNEUROSCI.3886-06.2007
   Miller R, 2007, INT J PSYCHOPHYSIOL, V64, P18, DOI 10.1016/j.ijpsycho.2006.07.009
   Mima T, 2000, CLIN NEUROPHYSIOL, V111, P326, DOI 10.1016/S1388-2457(99)00229-1
   Mima T, 2001, STROKE, V32, P2597, DOI 10.1161/hs1101.098764
   Modrono C, 2013, NEUROSCI LETT, V555, P220, DOI 10.1016/j.neulet.2013.09.044
   Monge-pereira E, 2017, NEUROLOGIA, V32, P40, DOI 10.1016/j.nrl.2014.07.002
   Moreno J, 2013, J NEUROENG REHABIL, V10, P0, DOI 10.1186/1743-0003-10-79
   Muller-putz G, 2007, BRAIN RES, V1137, P84, DOI 10.1016/j.brainres.2006.12.052
   Muller-putz P, 2003, NEUROSCI LETT, V340, P143, DOI 10.1016/S0304-3940(03)00019-3
   Nathan K, 2016, FRONT HUM NEUROSCI, V9, P0, DOI 10.3389/fnhum.2015.00708
   Neuper C, 2001, INT J PSYCHOPHYSIOL, V43, P41, DOI 10.1016/S0167-8760(01)00178-7
   Neuper C, 2006, PROG BRAIN RES, V159, P211, DOI 10.1016/S0079-6123(06)59014-4
   Nobre A, 1997, BRAIN, V120, P515, DOI 10.1093/brain/120.3.515
   Nudo R, 2001, MUSCLE NERVE, V24, P1000, DOI 10.1002/mus.1104
   Nudo R, 1996, J NEUROPHYSIOL, V75, P2144, DOI 10.1152/jn.1996.75.5.2144
   Nudo R, 1996, J NEUROSCI, V16, P785
   Oberman L, 2007, SOC COGN AFFECT NEUR, V2, P62, DOI 10.1093/scan/nsl022
   Onton J, 2006, NEUROSCI BIOBEHAV R, V30, P808, DOI 10.1016/j.neubiorev.2006.06.007
   Park W, 2016, J NEUROENG REHABIL, V13, P0, DOI 10.1186/s12984-016-0120-2
   Pascualmarqui R, 1994, INT J PSYCHOPHYSIOL, V18, P49, DOI 10.1016/0167-8760(84)90014-X
   Pavlova M, 2004, CEREB CORTEX, V14, P181, DOI 10.1093/cercor/bhg117
   Pavone E, 2016, J NEUROSCI, V36, P268, DOI 10.1523/JNEUROSCI.0494-15.2016
   Perfetti B, 2011, J NEUROPHYSIOL, V105, P18, DOI 10.1152/jn.00778.2010
   Perry J, 2010, J SPORT SCI MED, V9, P353
   Perry J, 1992, GAIT ANAL NORMAL PAT, V0, P0
   Petersen T, 2012, J PHYSIOL-LONDON, V590, P2443, DOI 10.1113/jphysiol.2012.227397
   Petkova V, 2011, FRONT PSYCHOL, V2, P0, DOI 10.3389/fpsyg.2011.00035
   Pfurtscheller G, 1994, NEUROSCI LETT, V174, P93, DOI 10.1016/0304-3940(94)90127-9
   Pfurtscheller G, 1993, NEUROSCI LETT, V164, P179, DOI 10.1016/0304-3940(93)90886-P
   Pfurtscheller G, 1992, NEUROREPORT, V3, P1057, DOI 10.1097/00001756-199212000-00006
   Pfurtscheller G, 1996, ELECTROEN CLIN NEURO, V98, P281, DOI 10.1016/0013-4694(95)00258-8
   Pfurtscheller G, 1999, CLIN NEUROPHYSIOL, V110, P1842, DOI 10.1016/S1388-2457(99)00141-8
   Pfurtscheller G, 2003, CLIN NEUROPHYSIOL, V114, P1226, DOI 10.1016/S1388-2457(03)00067-1
   Plautz E, 2000, NEUROBIOL LEARN MEM, V74, P27, DOI 10.1006/nlme.1999.3934
   Presacco A, 2011, J NEUROPHYSIOL, V106, P1875, DOI 10.1152/jn.00104.2011
   Raethjen J, 2008, BRAIN RES, V1236, P79, DOI 10.1016/j.brainres.2008.07.046
   Rajmohan V, 2007, INDIAN J PSYCHIATRY, V49, P66, DOI 10.4103/0019-5545.31522
   Ramachandran V, 1998, BRAIN, V121, P1603, DOI 10.1093/brain/121.9.1603
   Ray S, 2010, NEURON, V67, P885, DOI 10.1016/j.neuron.2010.08.004
   Riener R, 2005, IEEE T NEUR SYS REH, V13, P380, DOI 10.1109/TNSRE.2005.848628
   Riener R, 2006, J REHABIL RES DEV, V43, P679, DOI 10.1682/JRRD.2005.02.0046
   Riva G, 2006, COMMUNICATION, V0, P0
   Roberto DP, 1999, INT J BIOELECTROMAGN, V1, P75, DOI 10.1186/1743-0003-5-25
   Roberts M, 2013, NEURON, V78, P523, DOI 10.1016/j.neuron.2013.03.003
   Roland P, 1980, J NEUROPHYSIOL, V43, P137, DOI 10.1152/jn.1980.43.1.137
   Rossini P, 2004, RESTOR NEUROL NEUROS, V22, P193
   Sahyoun C, 2004, NEUROIMAGE, V21, P568, DOI 10.1016/j.neuroimage.2003.09.065
   Schippers M, 2011, NEUROIMAGE, V57, P37, DOI 10.1016/j.neuroimage.2011.02.018
   Schuler T, 2011, NEUROREHABILITATION, V28, P401, DOI 10.3233/NRE-2011-0670
   Seeber M, 2014, FRONT HUM NEUROSCI, V8, P0, DOI 10.3389/fnhum.2014.00485
   Serrien D, 2006, NAT REV NEUROSCI, V7, P160, DOI 10.1038/nrn1849
   Sharma N, 2013, HANDB CLIN NEUROL, V110, P3, DOI 10.1016/B978-0-444-52901-5.00001-0
   Slater M, 2010, PLOS ONE, V5, P0, DOI 10.1371/journal.pone.0010564
   Snyder L, 1997, NATURE, V386, P167, DOI 10.1038/386167a0
   Song G, 2015, J PHYS THER SCI, V27, P2057, DOI 10.1589/jpts.27.2057
   Stroemer R, 1995, STROKE, V26, P2135, DOI 10.1161/01.STR.26.11.2135
   Suzuki M, 2004, NEUROIMAGE, V23, P1020, DOI 10.1016/j.neuroimage.2004.07.002
   Suzuki M, 2008, NEUROIMAGE, V39, P600, DOI 10.1016/j.neuroimage.2007.08.044
   Sveistrup H, 2004, J NEUROENG REHABIL, V1, P10, DOI 10.1186/1743-0003-1-10
   Taborri J, 2016, SENSORS-BASEL, V16, P0, DOI 10.3390/s16010066
   Tombini M, 2009, NEUROIMAGE, V47, P1735, DOI 10.1016/j.neuroimage.2009.04.046
   Tsakiris M, 2010, NEUROPSYCHOLOGIA, V48, P2740, DOI 10.1016/j.neuropsychologia.2010.05.021
   Vidal J, 2014, NEUROIMAGE, V95, P129, DOI 10.1016/j.neuroimage.2014.03.049
   Wagner J, 2014, FRONT HUM NEUROSCI, V8, P0, DOI 10.3389/fnhum.2014.00093
   Wagner J, 2012, NEUROIMAGE, V63, P1203, DOI 10.1016/j.neuroimage.2012.08.019
   Wirz M, 2005, ARCH PHYS MED REHAB, V86, P672, DOI 10.1016/j.apmr.2004.08.004
   Wu J, 2015, BRAIN, V138, P2359, DOI 10.1093/brain/awv156
   Wutzke C, 2013, TOP STROKE REHABIL, V20, P233, DOI 10.1310/tsr2003-233
   Yao J, 2005, NEUROIMAGE, V25, P369, DOI 10.1016/j.neuroimage.2004.11.036
   You R, 1997, STROKE, V28, P1913, DOI 10.1161/01.STR.28.10.1913
   Zarka D, 2014, FRONT SYST NEUROSCI, V8, P0, DOI 10.3389/fnsys.2014.00169
   Zimmerli L, 2013, ARCH PHYS MED REHAB, V94, P1737, DOI 10.1016/j.apmr.2013.01.029
NR 156
TC 89
Z9 93
U1 8
U2 66
PU BMC
PI LONDON
PA CAMPUS, 4 CRINAN ST, LONDON N1 9XW, ENGLAND
SN 
EI 
J9 J NEUROENG REHABIL
PD JUN 7
PY 2017
VL 14
IS 
BP 
EP 
DI 10.1186/s12984-017-0268-4
PG 16
WC Engineering, Biomedical; Neurosciences; Rehabilitation
SC Engineering; Neurosciences & Neurology; Rehabilitation
GA EY4RI
UT WOS:000403964800001
PM 28592282
ER

PT J
AU Cortes, Mar
   Medeiros, AH
   Gandhi, Aasta
   Lee, Peter
   Krebs, HI
   Thickbroom, Gary
   Edwards, Dylan
AF Cortes, Mar
   Medeiros, Ana
   Gandhi, Aasta
   Lee, Peter
   Krebs, Hermano
   Thickbroom, Gary
   Edwards, Dylan
TI Improved grasp function with transcranial direct current stimulation in chronic spinal cord injury
SO NEUROREHABILITATION
LA English
DT Article
DE tDCS; hand robot; motor recovery; spinal cord injury
ID improved motor-performance; cortical plasticity; upper extremity; massed practice; excitability; cortex; individual; stroke; arm; movement
AB BACKGROUND: Recovering hand function has important implications for improving independence of patients with tetraplegia after traumatic spinal cord injury (SCI). Transcranial direct current stimulation (tDCS) is a noninvasive neuromodulation technique that has potential to improve motor function. OBJECTIVE: To investigate the effects of one session of 1 mA, 2 mA, and sham anodal tDCS (a-tDCS) in the upper extremity (hand) motor performance (grasp and lease) in patients with chronic cervical SCI. METHODS: Eleven participants with incomplete SCI were randomized to receive 20 minutes of 1 mA, 2 mA, or sham stimulation over the targeted motor cortex over three separated sessions. Hand motor performance was measured by a hand robotic evaluation (kinematics) and the Box and Blocks (BB) test before and after the stimulation period. RESULTS: A significant improvement on the grasp mean to peak speed ratio (GMP) was observed in the 2mA group (pre: 0.38 +/- 0.02; post: 0.43 +/- 0.03; mean +/- SEM; p = 0.031). There was no statistically significant difference in BB test results, however the 2mA intervention showed a positive trend for improvement. CONCLUSIONS: A single session of 2mA of a-tDCS showed gains in hand motor function in patients with chronic SCI that were not observed in functional clinical scales. The use of robotic kinematics showed promising results in assessing small changes in motor performance. Further studies are necessary to determine whether tDCS can be an effective long-term rehabilitation strategy for individuals with SCI.
C1 [Cortes, Mar; Gandhi, Aasta; Lee, Peter; Thickbroom, Gary; Edwards, Dylan] Burke Med Res Inst, White Plains, NY USA.
   [Cortes, Mar; Thickbroom, Gary] Weill Cornell Med, Dept Rehabil Med, New York, NY USA.
   [Cortes, Mar] Univ Barcelona, Barcelona, Spain.
   [Krebs, Hermano Igo] Rio Janeiro State Univ, Nervous Syst Elect Stimulat Lab, Rio De Janeiro, Brazil.
RP Cortes, M (通讯作者)，Burke Med Res Inst, White Plains, NY USA.
EM mac2083@med.cornell.edu
FU New York State Spinal Cord Injury Research Board (SCIRB) SCI Research Program grant [C32090GG]
CR Balasubramanian S, 2015, J NEUROENG REHABIL, V12, P0, DOI 10.1186/s12984-015-0090-9
   Balasubramanian S, 2010, CURR OPIN NEUROL, V23, P661, DOI 10.1097/WCO.0b013e32833e99a4
   Barbeau H, 2006, J NEUROTRAUM, V23, P571, DOI 10.1089/neu.2006.23.571
   Bastani A, 2012, CLIN NEUROPHYSIOL, V123, P644, DOI 10.1016/j.clinph.2011.08.029
   Batsikadze G, 2013, J PHYSIOL-LONDON, V591, P1987, DOI 10.1113/jphysiol.2012.249730
   Becker D, 2003, NEUROLOGIST, V9, P1, DOI 10.1097/01.nrl.0000038587.58012.05
   Beekhuizen KS, 2005, J NEUROL PHYS THER, V29, P157
   Beekhuizen K, 2005, NEUROREHAB NEURAL RE, V19, P33, DOI 10.1177/1545968305274517
   Bosecker C, 2010, NEUROREHAB NEURAL RE, V24, P62, DOI 10.1177/1545968309343214
   Colombo R, 2008, NEUROREHAB NEURAL RE, V22, P50, DOI 10.1177/1545968307303401
   Cortes M, 2013, NEUROREHABILITATION, V33, P57, DOI 10.3233/NRE-130928
   Cuypers K, 2013, PLOS ONE, V8, P0, DOI 10.1371/journal.pone.0067344
   Edwards D, 2013, SPINAL CORD, V51, P765, DOI 10.1038/sc.2013.74
   Giacobbe V, 2013, NEUROREHABILITATION, V33, P49, DOI 10.3233/NRE-130927
   Hicks A, 2003, SPINAL CORD, V41, P34, DOI 10.1038/sj.sc.3101389
   Hoffman L, 2010, J NEUROL PHYS THER, V34, P193, DOI 10.1097/NPT.0b013e3181fbe692
   Kadivar Z, 2011, INT C REHAB ROBOT, V0, P0
   Kidgell D, 2013, BMC NEUROSCI, V14, P0, DOI 10.1186/1471-2202-14-64
   Kirshblum S, 2011, J SPINAL CORD MED, V34, P547, DOI 10.1179/107902611X13186000420242
   Kloosterman M, 2009, SPINAL CORD, V47, P196, DOI 10.1038/sc.2008.113
   Krebs H, 2014, STROKE, V45, P200, DOI 10.1161/STROKEAHA.113.002296
   Lambercy O, 2011, IEEE INT CONF REHABIL ROBOT, V2011, P5975436, DOI 10.1109/ICORR.2011.5975436
   Lambercy O, 2011, J NEUROENG REHABIL, V8, P0, DOI 10.1186/1743-0003-8-63
   Lynskey J, 2008, J REHABIL RES DEV, V45, P229, DOI 10.1682/JRRD.2007.03.0047
   Martin R, 2012, AM J OCCUP THER, V66, P471, DOI 10.5014/ajot.2012.003004
   Masia L, 1900, V12, V0, P399
   Mathiowetz V, 1900, V39, V0, P386
   Miyaguchi S, 2013, BRAIN RES, V1529, P83, DOI 10.1016/j.brainres.2013.07.026
   Murray L, 2015, ARCH PHYS MED REHAB, V96, P0, DOI 10.1016/j.apmr.2014.11.004
   *nationalspinalcordinjurystatisticalcenter-nscisc , 2015, SPIN CORD INJ FACTS, V0, P0
   Nitsche M, 2001, NEUROLOGY, V57, P1899, DOI 10.1212/WNL.57.10.1899
   Nitsche M, 2000, J PHYSIOL-LONDON, V527, P633, DOI 10.1111/j.1469-7793.2000.t01-1-00633.x
   Nitsche M, 2008, BRAIN STIMUL, V1, P206, DOI 10.1016/j.brs.2008.06.004
   Prange G, 2006, J REHABIL RES DEV, V43, P171, DOI 10.1682/JRRD.2005.04.0076
   Ramer L, 2005, SPINAL CORD, V43, P134, DOI 10.1038/sj.sc.3101715
   Saturno E, 2008, NEUROL RES, V30, P1084, DOI 10.1179/174313208X332968
   Snoek G, 2004, SPINAL CORD, V42, P526, DOI 10.1038/sj.sc.3101638
NR 37
TC 17
Z9 19
U1 2
U2 11
PU IOS PRESS
PI AMSTERDAM
PA NIEUWE HEMWEG 6B, 1013 BG AMSTERDAM, NETHERLANDS
SN 1053-8135
EI 
J9 NEUROREHABILITATION
PD JUN 15
PY 2017
VL 41
IS 1
BP 51
EP 59
DI 10.3233/NRE-171456
PG 9
WC Clinical Neurology; Rehabilitation
SC Neurosciences & Neurology; Rehabilitation
GA FC6BK
UT WOS:000406925200006
PM 28505987
ER

PT J
AU Chen, Chun-Chuan
   Lee, Si-Huei
   Wang, Wei-Jen
   Lin, Yu-Chen
   Su, Mu-Chun
AF Chen, Chun-chuan
   Lee, Si-huei
   Wang, Wei-jen
   Lin, Yu-chen
   Su, Mu-chun
TI EEG-based motor network biomarkers for identifying target patients with stroke for upper limb rehabilitation and its construct validity
SO PLOS ONE
LA English
DT Article
ID ischemic-stroke; quantitative eeg; electroencephalographic bicoherence; occupational-therapy; outcome measure; recovery; brain; connectivity; prediction; gamma
AB Rehabilitation is the main therapeutic approach for reducing poststroke functional deficits in the affected upper limb; however, significant between-patient variability in rehabilitation efficacy indicates the need to target patients who are likely to have clinically significant improvement after treatment. Many studies have determined robust predictors of recovery and treatment gains and yielded many great results using linear approachs. Evidence has emerged that the nonlinearity is a crucial aspect to study the inter-areal communication in human brains and abnormality of oscillatory activities in the motor system is linked to the pathological states. In this study, we hypothesized that combinations of linear and nonlinear (cross-frequency) network connectivity parameters are favourable biomarkers for stratifying patients for upper limb rehabilitation with increased accuracy. We identified the biomarkers by using 37 prerehabilitation electroencephalogram (EEG) datasets during a movement task through effective connectivity and logistic regression analyses. The predictive power of these biomarkers was then tested by using 16 independent datasets (i.e. construct validation). In addition, 14 right handed healthy subjects were also enrolled for comparisons. The result shows that the beta plus gamma or theta network features provided the best classification accuracy of 92%. The predictive value and the sensitivity of these biomarkers were 81.3% and 90.9%, respectively. Subcortical lesion, the time poststroke and initial Wolf Motor Function Test (WMFT) score were identified as the most significant clinical variables affecting the classification accuracy of this predictive model. Moreover, 12 of 14 normal controls were classified as having favourable recovery. In conclusion, EEG-based linear and nonlinear motor network biomarkers are robust and can help clinical decision making.
C1 [Chen, Chun-Chuan; Lin, Yu-Chen] Natl Cent Univ, Dept Biomed Sci & Engn, Taoyuan, Taiwan.
   [Lee, Si-Huei] Taipei Vet Gen Hosp, Dept Phys Med & Rehabil, Taipei, Taiwan.
   [Lee, Si-Huei] Natl Yang Ming Univ, Dept Med, Coll Med, Taipei, Taiwan.
   [Wang, Wei-Jen; Su, Mu-Chun] Natl Cent Univ, Dept Comp Sci & Informat Engn, Taoyuan, Taiwan.
RP Chen, CC (通讯作者)，Natl Cent Univ, Dept Biomed Sci & Engn, Taoyuan, Taiwan.
EM cchen@ncu.edu.tw
FU Veterans General Hospitals University System of Taiwan Project [VGHUST100-G4-1-3]; Ministry of Science and Technology of Taiwan [MOST 103-2420-H-008-001-, MOST 105-2221-E-008-038]; Ministry of education of Taiwan [NCU-LSH-103-A-004]
CR Bonstrup M, 2016, NEUROIMAGE, V124, P498, DOI 10.1016/j.neuroimage.2015.08.052
   Breakspear M, 2002, HUM BRAIN MAPP, V15, P175, DOI 10.1002/hbm.10011
   Burke E, 2013, CURR NEUROL NEUROSCI, V13, P0, DOI 10.1007/s11910-012-0329-9
   Bushnell C, 2015, CIRC-CARDIOVASC QUAL, V8, P0, DOI 10.1161/CIRCOUTCOMES.115.002098
   Caramia M, 2000, CLIN NEUROPHYSIOL, V111, P1990, DOI 10.1016/S1388-2457(00)00430-2
   Chen C, 2008, NEUROIMAGE, V41, P1293, DOI 10.1016/j.neuroimage.2008.03.026
   Chen C, 2009, NEUROIMAGE IN PRESS, V0, P0
   Chen C, 2010, J NEUROSCI, V30, P8393, DOI 10.1523/JNEUROSCI.1194-09.2010
   Counsell C, 2001, CEREBROVASC DIS, V12, P159, DOI 10.1159/000047699
   Cramer S, 1997, STROKE, V28, P2518, DOI 10.1161/01.STR.28.12.2518
   Cuadrado M, 1999, CEREBROVASC DIS, V9, P337, DOI 10.1159/000016009
   Finnigan S, 2008, CLIN NEUROPHYSIOL, V119, P1690, DOI 10.1016/j.clinph.2008.03.006
   Finnigan S, 2013, CLIN NEUROPHYSIOL, V124, P10, DOI 10.1016/j.clinph.2012.07.003
   Finnigan S, 2007, CLIN NEUROPHYSIOL, V118, P2525, DOI 10.1016/j.clinph.2007.07.021
   Friston K, 2003, NEUROIMAGE, V19, P1273, DOI 10.1016/S1053-8119(03)00202-7
   Fuglmeyer A, 1975, SCAND J REHABIL MED, V7, P13
   Furl N, 2014, CEREB CORTEX, V24, P2409, DOI 10.1093/cercor/bht097
   Gerloff C, 2006, BRAIN, V129, P791, DOI 10.1093/brain/awh713
   Grefkes C, 2008, ANN NEUROL, V63, P236, DOI 10.1002/ana.21228
   Guyon I, 2003, JOURNAL OF MACHINE LEARNING RESEARCH, V3, P1157, DOI 10.1162/153244303322753616
   Hagihira S, 2002, ANESTHESIOLOGY, V97, P1409, DOI 10.1097/00000542-200212000-00012
   Hayashi K, 2008, ANESTHESIOLOGY, V108, P841, DOI 10.1097/ALN.0b013e31816bbd9b
   Herz D, 2012, NEUROIMAGE, V59, P3187, DOI 10.1016/j.neuroimage.2011.11.042
   Jensen O, 2007, TRENDS COGN SCI, V11, P267, DOI 10.1016/j.tics.2007.05.003
   Johansen-berg H, 2002, P NATL ACAD SCI USA, V99, P14518, DOI 10.1073/pnas.222536799
   Jones R, 1989, BRAIN, V112, P113, DOI 10.1093/brain/112.1.113
   Kilner J, 2003, NEUROIMAGE, V18, P67, DOI 10.1006/nimg.2002.1322
   Kotter R, 2004, NEUROINFORMATICS, V2, P127
   Kuypers H, 1982, ANATOMY OF DESCENDIN, V0, P0
   Lang C, 2008, ARCH PHYS MED REHAB, V89, P1693, DOI 10.1016/j.apmr.2008.02.022
   Legg L, 2007, BMJ-BRIT MED J, V335, P922, DOI 10.1136/bmj.39343.466863.55
   Mathiowetz V, 1985, AM J OCCUP THER, V39, P386, DOI 10.5014/ajot.39.6.386
   Micheloyannis S, 2003, BRAIN TOPOGR, V15, P239, DOI 10.1023/A:1023962125598
   Nicolo P, 2015, BRAIN, V138, P3048, DOI 10.1093/brain/awv200
   Nunez P, 2015, CLIN NEUROPHYSIOL, V126, P110, DOI 10.1016/j.clinph.2014.04.003
   Omlor W, 2007, NEUROIMAGE, V34, P1191, DOI 10.1016/j.neuroimage.2006.10.018
   Pandian S, 2016, TOP STROKE REHABIL, V23, P233, DOI 10.1179/1945511915Y.0000000003
   Pandian S, 2014, J BODYW MOV THER, V18, P412, DOI 10.1016/j.jbmt.2013.11.006
   Penny W, 2004, NEUROIMAGE, V22, P1157, DOI 10.1016/j.neuroimage.2004.03.026
   Prabhakaran S, 2008, NEUROREHAB NEURAL RE, V22, P64, DOI 10.1177/1545968307305302
   Price C, 2010, NAT REV NEUROL, V6, P202, DOI 10.1038/nrneurol.2010.15
   Quinlan E, 2015, ANN NEUROL, V77, P132, DOI 10.1002/ana.24309
   Rabiller G, 2015, INT J MOL SCI, V16, P25605, DOI 10.3390/ijms161025605
   Rehme A, 2015, HUM BRAIN MAPP, V36, P4553, DOI 10.1002/hbm.22936
   Saeys Y, 2007, BIOINFORMATICS, V23, P2507, DOI 10.1093/bioinformatics/btm344
   Sheorajpanday R, 2011, CLIN NEUROPHYSIOL, V122, P874, DOI 10.1016/j.clinph.2010.07.028
   Stephan K, 2010, NEUROIMAGE, V49, P3099, DOI 10.1016/j.neuroimage.2009.11.015
   Stephan K, 2001, PHILOS T ROY SOC B, V356, P1159, DOI 10.1098/rstb.2001.0908
   Stephan K, 2009, NEUROIMAGE, V46, P1004, DOI 10.1016/j.neuroimage.2009.03.025
   Steultjens E, 2003, STROKE, V34, P676, DOI 10.1161/01.STR.0000057576.77308.30
   Stinear C, 2010, LANCET NEUROL, V9, P1228, DOI 10.1016/S1474-4422(10)70247-7
   Stinear C, 2012, BRAIN, V135, P2527, DOI 10.1093/brain/aws146
   Talelli P, 2012, NEUROREHAB NEURAL RE, V26, P976, DOI 10.1177/1545968312437940
   Tallon-baudry C, 1999, TRENDS COGN SCI, V3, P151, DOI 10.1016/S1364-6613(99)01299-1
   Varela F, 2001, NAT REV NEUROSCI, V2, P229, DOI 10.1038/35067550
   Von SA, 2000, INT J PSYCHOPHYSIOL, V38, P301, DOI 10.1016/S0167-8760(00)00172-0
   Wahl A, 2014, FRONT HUM NEUROSCI, V8, P0, DOI 10.3389/fnhum.2014.00381
   Ward N, 2005, POSTGRAD MED J, V81, P510, DOI 10.1136/pgmj.2004.030809
   Wolf S, 2001, STROKE, V32, P1635, DOI 10.1161/01.STR.32.7.1635
   Wu J, 2015, BRAIN, V138, P0, DOI 10.1093/brain/awu247
   Zarahn E, 2011, CEREB CORTEX, V21, P2712, DOI 10.1093/cercor/bhr047
NR 61
TC 15
Z9 15
U1 1
U2 12
PU PUBLIC LIBRARY SCIENCE
PI SAN FRANCISCO
PA 1160 BATTERY STREET, STE 100, SAN FRANCISCO, CA 94111 USA
SN 1932-6203
EI 
J9 PLOS ONE
PD JUN 14
PY 2017
VL 12
IS 6
BP 
EP 
DI 10.1371/journal.pone.0178822
PG 20
WC Multidisciplinary Sciences
SC Science & Technology - Other Topics
GA EX5KN
UT WOS:000403280900022
PM 28614395
ER

PT J
AU Schick, Thomas
   Schlake, Hans-Peter
   Kallusky, Juliane
   Hohlfeld, Guenter
   Steinmetz, Maria
   Tripp, Florian
   Krakow, Karsten
   Pinter, Michaela
   Dohle, Christian
AF Schick, Thomas
   Schlake, Hans-peter
   Kallusky, Juliane
   Hohlfeld, Guenter
   Steinmetz, Maria
   Tripp, Florian
   Krakow, Karsten
   Pinter, Michaela
   Dohle, Christian
TI Synergy effects of combined multichannel EMG-triggered electrical stimulation and mirror therapy in subacute stroke patients with severe or very severe arm/hand paresis
SO RESTORATIVE NEUROLOGY AND NEUROSCIENCE
LA English
DT Article
DE Stroke; motor recovery; mirror therapy; EMG-triggered multi-channel electrical stimulation; functional electrical stimulation
ID randomized controlled-trial; neuromuscular stimulation; upper-limb; functional recovery; motor function; arm; rehabilitation; reliability; movement; illusion
AB Background: Neurorehabilitation requires the development of severity-dependent and successful therapies for arm/hand rehabilitation in stroke patients. Objective: To evaluate the effectiveness of adding mirror therapy to bilateral EMG-triggered multi-channel electrostimulation for the treatment of severe arm/hand paresis in stroke patients. Methods: The subjects of this randomized, controlled, multicentre study were stroke patients who had suffered their first insult between 1 and 6 months before study start and had severe or very severe arm/hand paresis, as classified by Fugl-MeyerAssessment. Subjects were randomly allocated to an intervention group (n = 16) or control group (n = 17). Both groups were treated for 3 weeks (5x week, 30 minutes) with bilateral EMG-triggered multi-channel electrostimulation. The intervention group additionally received mirror feedback of the unaffected limb. The primary outcome measure was motor recovery of the upper extremities, as measured by the Fugl-Meyer Assessment. Results: The Intervention Group with very severe paresis had significantly better motor recovery in total Fugl-Meyer Assessment (p = 0.017) at a medium effect size (Cohen) of d = 0.7, due to a significant recovery of shoulder and elbow function (p = 0.003) in the Fugl-Meyer Assessment Part A subtest. For subjects with severe paresis, additional mirror therapy did not significantly influence outcome. Conclusion: Additional mirror therapy in combination with EMG-triggered multi-channel electrostimulation is therapeutically beneficial for post-acute stroke patients with very severe arm/hand paresis.
C1 [Schick, Thomas; Schlake, Hans-Peter; Steinmetz, Maria] Rehab Ctr Wilhelmshaven, Dept Neurol & Neurol Rehabil, Wilhelmshaven, Germany.
   [Schick, Thomas] MED EL Med Elect, Business Unit Neurorehabil STIWELL, Furstenweg 77a, A-6020 Innsbruck, Austria.
   [Hohlfeld, Guenter] Fernuniv, Dept Empir Educ Res, Hagen, Germany.
   [Tripp, Florian; Krakow, Karsten] Asklepios Neurol Hosp Falkenstein, Dept Neurol & Neurol Rehabil, Konigstein, Germany.
   [Pinter, Michaela] Danube Univ Krems, Ctr Neurorehabil, Dept Clin Neurosci & Prevent Med, Krems, Austria.
   [Dohle, Christian] MEDIAN Klin Berlin Kladow, Berlin, Germany.
   [Dohle, Christian] Charite, Ctr Stroke Res Berlin, Berlin, Germany.
RP Schick, T (通讯作者)，MED EL Med Elect, Business Unit Neurorehabil STIWELL, Furstenweg 77a, A-6020 Innsbruck, Austria.
EM thomas.schick@medel.com
CR Bawa P, 2004, EXP BRAIN RES, V158, P385, DOI 10.1007/s00221-004-2031-x
   Boyaci A, 2013, INT J REHABIL RES, V36, P315, DOI 10.1097/MRR.0b013e328360e541
   Burns P, 2011, PLAST RECONSTR SURG, V128, P305, DOI 10.1097/PRS.0b013e318219c171
   Cauraugh J, 2002, STROKE, V33, P1589, DOI 10.1161/01.STR.0000016926.77114.A6
   Cohen J, 1988, V2ND, V0, P0
   Diers M, 2010, PAIN, V149, P296, DOI 10.1016/j.pain.2010.02.020
   Dohle C, 2011, HANDFUNKTIONSSTORUNG, V0, P274
   Dohle C, 2009, NEUROREHAB NEURAL RE, V23, P209, DOI 10.1177/1545968308324786
   Doyle S, 2010, COCHRANE DB SYST REV, V0, P0, DOI DOI 10.1002/14651858.CD006331.pub2
   Eickhoff S, 2008, CEREB CORTEX, V18, P2820, DOI 10.1093/cercor/bhn039
   Faul F, 2007, BEHAV RES METHODS, V39, P175, DOI 10.3758/BF03193146
   Feigin V, 2014, LANCET, V383, P245, DOI 10.1016/S0140-6736(13)61953-4
   Foley N, 2016, EBRSR EVIDENCE BASED, V0, P1
   Fritzsch C, 2014, RESTOR NEUROL NEUROS, V32, P269, DOI 10.3233/RNN-130343
   Fukumura K, 2007, INT J NEUROSCI, V117, P1039, DOI 10.1080/00207450600936841
   Gaggioli A, 2009, STUD HEALTH TECHNOL, V145, P195, DOI 10.3233/978-1-60750-018-6-195
   Guyatt G, 2008, BRIT MED J, V336, P924, DOI 10.1136/bmj.39489.470347.AD
   Hesse S, 2005, STROKE, V36, P1960, DOI 10.1161/01.STR.0000177865.37334.ce
   Hesse S, 2004, NEUROLOGIE REHABILIT, V10, P120
   Hesse S, 2011, HANDFUNKTIONSSTORUNG, V0, P256
   Heuschmann P, 2005, FORTSCHR NEUROL PSYC, V73, P74, DOI 10.1055/s-2004-830172
   Houwink A, 2013, ARCH PHYS MED REHAB, V94, P839, DOI 10.1016/j.apmr.2012.11.031
   Kojima K, 2014, NEUROREHABILITATION, V34, P235, DOI 10.3233/NRE-131038
   Kwakkel G, 2003, STROKE, V34, P2181, DOI 10.1161/01.STR.0000087172.16305.CD
   Mehnert J, 2013, J BIOMED OPT, V18, P0, DOI 10.1117/1.JBO.18.6.066001
   Miltner R, 1999, NEUROL REHABIL, V5, P66
   Morgan T, 2013, ANN BIOMETRICS BIOS, V1, P1002
   Nagapattinam S, 2015, INT J PHYSIOTHER, V2, P840, DOI 10.15621/ijphy/2015/v2i5/78243
   Platz T, 2005, CLIN REHABIL, V19, P404, DOI 10.1191/0269215505cr832oa
   Platz T, 2011, HANDFUNKTIONSSTORUNG, V0, P173
   Platz T, 2009, NEUROL REHABIL, V15, P81
   Schadler S, 2012, ASSESSMENTS REHABILI, V1, P0
   Selles R, 2014, NEUROREHAB NEURAL RE, V28, P652, DOI 10.1177/1545968314521005
   Shin H, 2008, NEUROSCI LETT, V442, P174, DOI 10.1016/j.neulet.2008.07.026
   Steimann L, 2012, NERVENARZT, V83, P1632, DOI 10.1007/s00115-012-3614-6
   Stevens J, 2003, ARCH PHYS MED REHAB, V84, P1090, DOI 10.1016/S0003-9993(03)00042-X
   Stoykov M, 2009, NEUROREHAB NEURAL RE, V23, P945, DOI 10.1177/1545968309338190
   Thieme H, 2013, CLIN REHABIL, V27, P314, DOI 10.1177/0269215512455651
   Thieme H, 2013, STROKE, V44, P0, DOI 10.1161/STROKEAHA.112.673087
   Thrasher T, 2008, NEUROREHAB NEURAL RE, V22, P706, DOI 10.1177/1545968308317436
   Von LF, 2009, RESTOR NEUROL NEUROS, V27, P189, DOI 10.3233/RNN-2009-0469
   Whitall J, 2011, NEUROREHAB NEURAL RE, V25, P118, DOI 10.1177/1545968310380685
   Yun G, 2011, ANN REHABIL MED-ARM, V35, P316, DOI 10.5535/arm.2011.35.3.316
NR 43
TC 13
Z9 13
U1 3
U2 27
PU IOS PRESS
PI AMSTERDAM
PA NIEUWE HEMWEG 6B, 1013 BG AMSTERDAM, NETHERLANDS
SN 0922-6028
EI 
J9 RESTOR NEUROL NEUROS
PD JUN 15
PY 2017
VL 35
IS 3
BP 319
EP 332
DI 10.3233/RNN-160710
PG 14
WC Neurosciences
SC Neurosciences & Neurology
GA EX7VJ
UT WOS:000403457200006
PM 28506003
ER

PT J
AU Zhang, Chao
   Li-tsang, CWP
   Au, RKC
AF Zhang, Chao
   Li-tsang, Cecilia
   Au, Ricky
TI Robotic approaches for the rehabilitation of upper limb recovery after stroke: a systematic review and meta-analysis
SO INTERNATIONAL JOURNAL OF REHABILITATION RESEARCH
LA English
DT Review
DE arm; motor function; rehabilitation; robotic training; stroke; upper extremity
ID fugl-meyer assessment; quality-of-life; assisted therapy; upper-extremity; motor recovery; arm function; post-stroke; outcm; device; reliability
AB This systematic review with a meta-analysis of studies was carried out to evaluate the effectiveness of robotic training (RT) and conventional training (CT) in improving the motor recovery of paretic upper limbs in stroke patients. Numerous electronic databases were searched from January 2000 to May 2016. Finally, 13 randomized-controlled trials fulfilled the inclusion criteria and were included in the three meta-analyses. The first meta-analysis carried out for those studies using RT for stroke patients indicated a significant improvement in the RT groups. The second meta-analysis suggested that the upper limb function (measured by Fugl-Meyer test) was significantly improved when RT was used with CT compared with CT alone. The third meta-analysis noted a significant difference in motor recovery between the CT-only and RTgroups (RT only or RTcombined with CT) in the chronic stages of stroke, but not in the acute or subacute stages. However, the RT group also showed a higher Fugl-Meyer score in patients at both the acute and the subacute stage. RT appeared to have positive outcomes to enhance motor recovery of the paralyzed upper limb. Robotic devices were believed to provide more assistance to patients to help support the weight of the upper limb; thus, active movement training can begin in the early rehabilitation stage. These novel devices may also help those chronic patients to achieve better rehabilitation goals. As a summary, RT could be used in addition to CT to help both therapists and patients in the management of the paralyzed upper limb. Copyright (C) 2017 Wolters Kluwer Health, Inc. All rights reserved.
C1 [Zhang, Chao; Li-Tsang, Cecilia W. P.; Au, Ricky K. C.] Hong Kong Polytech Univ, Dept Rehabil Sci, Hong Kong, Hong Kong, Peoples R China.
   [Zhang, Chao] China Rehabil Res Ctr, Dept Occupat Therapy, Beijing, Peoples R China.
RP Li-Tsang, CWP (通讯作者)，Hong Kong Polytech Univ, Dept Rehabil Sci, Hong Kong, Hong Kong, Peoples R China.
EM cecilia.li@polyu.edu.hk
CR Ali M, 2009, STROKE, V40, P35, DOI 10.1161/STROKEAHA.108.518035
   Broeks J, 1999, DISABIL REHABIL, V21, P357
   Burgar C, 2000, J REHABIL RES DEV, V37, P663
   Burgar C, 2011, J REHABIL RES DEV, V48, P445, DOI 10.1682/JRRD.2010.04.0062
   Byl N, 2013, J HAND THER, V26, P343, DOI 10.1016/j.jht.2013.06.001
   Dobkin B, 2004, LANCET NEUROL, V3, P528, DOI 10.1016/S1474-4422(04)00851-8
   Duncan P, 1983, PHYS THER, V63, P1606, DOI 10.1093/ptj/63.10.1606
   Fuglmeyer A, 1975, SCAND J REHABIL MED, V7, P13
   Gladstone D, 2002, NEUROREHAB NEURAL RE, V16, P232, DOI 10.1177/154596802401105171
   Harrison , 1985, PHYSIOTHER CAN, V37, P65, DOI 10.3138/PTC.37.2.065
   Housman S, 2009, NEUROREHAB NEURAL RE, V23, P505, DOI 10.1177/1545968308331148
   Hsieh Y, 2012, STROKE, V43, P2729, DOI 10.1161/STROKEAHA.112.658807
   Hsieh Y, 2011, NEUROREHAB NEURAL RE, V25, P503, DOI 10.1177/1545968310394871
   Klamroth-marganska V, 2014, LANCET NEUROL, V13, P159, DOI 10.1016/S1474-4422(13)70305-3
   Kwakkel G, 2008, NEUROREHAB NEURAL RE, V22, P111, DOI 10.1177/1545968307305457
   Liao W, 2012, CLIN REHABIL, V26, P111, DOI 10.1177/0269215511416383
   Lum P, 2006, J REHABIL RES DEV, V43, P631, DOI 10.1682/JRRD.2005.02.0044
   Lum P, 2002, ARCH PHYS MED REHAB, V83, P952, DOI 10.1053/apmr.2001.33101
   Maher C, 2003, PHYS THER, V83, P713, DOI 10.1093/ptj/83.8.713
   Masiero S, 2007, ARCH PHYS MED REHAB, V88, P142, DOI 10.1016/j.apmr.2006.10.032
   Masiero S, 2006, AGING CLIN EXP RES, V18, P531
   Masiero S, 2014, NEUROREHAB NEURAL RE, V28, P377, DOI 10.1177/1545968313513073
   Moher D, 2009, ANN INTERN MED, V151, P264, DOI 10.7326/0003-4819-151-4-200908180-00135
   Nichols-larsen D, 2005, STROKE, V36, P1480, DOI 10.1161/01.STR.0000170706.13595.4f
   Norouzi-gheidari N, 2012, J REHABIL RES DEV, V49, P479, DOI 10.1682/JRRD.2010.10.0210
   Oxman A, 1993, JAMA-J AM MED ASSOC, V270, P2093
   Rabadi M, 2008, CLIN REHABIL, V22, P1071, DOI 10.1177/0269215508095358
   Reinkensmeyer DJ, 2012, AM J PHYS MED REHABIL, V91, P0, DOI 10.1097/PHM.0b013e31826bce79
   Rosati G, 2007, IEEE T NEUR SYS REH, V15, P560, DOI 10.1109/TNSRE.2007.908560
   Sale P, 2014, INT J REHABIL RES, V37, P236, DOI 10.1097/MRR.0000000000000059
   Sale P, 2014, J NEUROENG REHABIL, V11, P0, DOI 10.1186/1743-0003-11-104
   Sale P, 2014, INT J REHABIL RES, V37, P67, DOI 10.1097/MRR.0000000000000036
   Sivan M, 2011, J REHABIL MED, V43, P181, DOI 10.2340/16501977-0674
   Stein J, 2012, AM J PHYS MED REHAB, V91, P199
   Timmermans A, 2014, J NEUROENG REHABIL, V11, P0, DOI 10.1186/1743-0003-11-45
   Truelsen T, 2006, EUR J NEUROL, V13, P581, DOI 10.1111/j.1468-1331.2006.01138.x
   Van PR, 2004, CLIN REHABIL, V18, P833, DOI 10.1191/0269215504cr843oa
   Verhagen A, 1998, J CLIN EPIDEMIOL, V51, P1235, DOI 10.1016/S0895-4356(98)00131-0
   Volpe B, 2008, NEUROREHAB NEURAL RE, V22, P305, DOI 10.1177/1545968307311102
   Volpe B, 2000, NEUROLOGY, V54, P1938, DOI 10.1212/WNL.54.10.1938
   Wei X, 2011, INT J REHABIL RES, V34, P349, DOI 10.1097/MRR.0b013e32834d330a
   Yang C, 2012, AM J OCCUP THER, V66, P198, DOI 10.5014/ajot.2012.003103
   Zadravec M, 2014, INT J REHABIL RES, V37, P256, DOI 10.1097/MRR.0000000000000066
NR 43
TC 23
Z9 26
U1 1
U2 20
PU LIPPINCOTT WILLIAMS & WILKINS
PI PHILADELPHIA
PA TWO COMMERCE SQ, 2001 MARKET ST, PHILADELPHIA, PA 19103 USA
SN 0342-5282
EI 
J9 INT J REHABIL RES
PD MAR 15
PY 2017
VL 40
IS 1
BP 19
EP 28
DI 10.1097/MRR.0000000000000204
PG 10
WC Rehabilitation
SC Rehabilitation
GA EL2OZ
UT WOS:000394460600003
PM 27926617
ER

PT J
AU Fang, Bo
   Qin, Meiman
   Li, Yun
   Li, Xiaoqian
   Tan, Wenfei
   Zhang, Ying
   Ma, Hong
AF Fang, Bo
   Qin, Meiman
   Li, Yun
   Li, Xiaoqian
   Tan, Wenfei
   Zhang, Ying
   Ma, Hong
TI Electroacupuncture preconditioning and postconditioning inhibit apoptosis and neuroinflammation induced by spinal cord ischemia reperfusion injury through enhancing autophagy in rats
SO NEUROSCIENCE LETTERS
LA English
DT Article
DE Electroacupuncture; Autophagy; Spinal cord ischemia reperfusion injury; Apoptosis; Neuroinflammation
ID functional recovery; neuronal apoptosis; cerebral-ischemia; cell-death; stem-cell; proliferation; inflammation; acupuncture; expression; promote
AB Electroacupuncture (EA) has beneficial effects on spinal cord ischemia reperfusion (I/R) injury, but the underlying mechanisms are not fully understood. This study aimed to investigate the role of autophagy in the protection of EA preconditioning and postconditioning against spinal cord I/R injury. For this, spinal cord I/R injury was induced by 14 min occlusion of the aortic arch, and rats were treated with EA for 20 min before or after the surgery. The expression of autophagy components, light chain 3 and Beclin 1, was assessed by Western blot. The hind-limb motor function was assessed using the Basso-Beattie-Bresnahan (BBB) criteria, and motor neurons in the ventral gray matter were counted by histological examination. The apoptosis of neurocyte was assessed by the terminal deoxynucleotidyl transferase-mediated dUTP-biotin nick end labeling (TUNEL) assay. The expression of tumor necrosis factor-alpha (TNT-alpha), interleukin-1 beta (IL-1 beta), and matrix metalloproteinase-9 (MMP-9) was also measured using Western blot or enzyme-linked immunosorbent assay (ELISA). Either EA preconditioning or post conditioning enhanced autophagy, and minimized the neuromotor dysfunction and histopathological deficits after spinal cord I/R injury. In addition, EA suppressed I/R-induced apoptosis and increased in the expression of TNF-alpha, IL-1 beta, and MMP-9. In contrast, the autophagic inhibitor (3-methyladenine, 3-MA) inhibited the neuroprotective effects of EA. Moreover, 3-MA increased the apoptosis and the expression of TNF-alpha, IL-1 beta, and MMP-9. In summary, these findings suggested that EA preconditioning and postconditioning could alleviate spinal cord I/R injury, which was partly mediated by autophagy upregulation-induced inhibition of apoptosis and neuroinflammation. (C) 2017 Elsevier B.V. All rights reserved.
C1 [Fang, Bo; Qin, Meiman; Li, Yun; Li, Xiaoqian; Tan, Wenfei; Zhang, Ying; Ma, Hong] China Med Univ, Affiliated Hosp 1, Dept Anesthesiol, North Nanjing St, Shenyang, Liaoning, Peoples R China.
RP Fang, B (通讯作者)，China Med Univ, Affiliated Hosp 1, Dept Anesthesiol, North Nanjing St, Shenyang, Liaoning, Peoples R China.
EM drunk0630@126.com
FU Natural Science Foundation of China [81401000, 81601053]; Doctoral Research Fund of Liaoning Province [20141035]
CR Ahmad R, 2014, CELL PHYSIOL BIOCHEM, V34, P929, DOI 10.1159/000366310
   Awad H, 2010, ANESTHESIOLOGY, V113, P880, DOI 10.1097/ALN.0b013e3181ec61ee
   Basso D, 1996, EXP NEUROL, V139, P244, DOI 10.1006/exnr.1996.0098
   Carloni S, 2008, NEUROBIOL DIS, V32, P329, DOI 10.1016/j.nbd.2008.07.022
   Choi A, 2013, NEW ENGL J MED, V368, P651, DOI 10.1056/NEJMra1205406
   Choi D, 2010, NEUROBIOL DIS, V39, P272, DOI 10.1016/j.nbd.2010.04.003
   Ding Y, 2009, BMC NEUROSCI, V10, P0, DOI 10.1186/1471-2202-10-35
   Dorsher PT, 2011, EVID-BASED COMPL ALT, V2011, P0
   Fan J, 2014, BRAIN RES, V1562, P76, DOI 10.1016/j.brainres.2014.03.019
   Fang B, 2015, CELL PHYSIOL BIOCHEM, V36, P373, DOI 10.1159/000430107
   Fang B, 2013, J VASC SURG, V58, P1043, DOI 10.1016/j.jvs.2012.11.087
   Fang B, 2013, INT J MOL SCI, V14, P10343, DOI 10.3390/ijms140510343
   Goldshmit Y, 2015, MOL CELL NEUROSCI, V68, P82, DOI 10.1016/j.mcn.2015.04.006
   Green D, 2014, CELL, V157, P65, DOI 10.1016/j.cell.2014.02.049
   He C, 2012, NATURE, V481, P511, DOI 10.1038/nature10758
   Hou H, 2014, J NEUROSURG-SPINE, V20, P568, DOI 10.3171/2014.1.SPINE13237
   Huang S, 2011, NEUROSCI RES, V70, P294, DOI 10.1016/j.neures.2011.03.010
   Huang S, 2015, MOL NEUROBIOL, V52, P1870, DOI 10.1007/s12035-014-9022-0
   Jiang S, 2014, EVID-BASED COMPL ALT, V2014, P0, DOI 10.1155/2014/43158024803946
   Kabeya Y, 2000, EMBO J, V19, P5720, DOI 10.1093/emboj/19.21.5720
   Lapaquette P, 2015, MEDIAT INFLAMM, V2015, P0, DOI 10.1155/2015/398483
   Li H, 2016, MOL NEUROBIOL, V53, P4073, DOI 10.1007/s12035-015-9327-7
   Li L, 2015, J BIOMED SCI, V22, P0, DOI 10.1186/s12929-015-0135-1
   Li W, 2015, BIOCHEM BIOPH RES CO, V466, P376, DOI 10.1016/j.bbrc.2015.09.031
   Li X, 2014, MOL BRAIN, V7, P0, DOI 10.1186/s13041-014-0069-7
   Liu C, 2010, J NEUROCHEM, V115, P68, DOI 10.1111/j.1471-4159.2010.06905.x
   Liu S, 2014, NEUROPEPTIDES, V48, P239, DOI 10.1016/j.npep.2014.04.004
   Liu Z, 2013, EVID BASED COMPLEMENT ALTERNAT MED, V2013, P543174, DOI 10.1155/2013/543174
   Navone F, 2015, CELLS-BASEL, V4, P354, DOI 10.3390/cells4030354
   Park Y, 2015, J NEUROTRAUM, V32, P1449, DOI 10.1089/neu.2014.3694
   Quan R, 2014, ACUPUNCT MED, V32, P463, DOI 10.1136/acupmed-2014-010526
   Tang P, 2014, MOL NEUROBIOL, V49, P276, DOI 10.1007/s12035-013-8518-3
   Villamil-ortiz J, 2015, FRONT AGING NEUROSCI, V7, P0, DOI 10.3389/fnagi.2015.00084
   Wang C, 2016, BIOCHEM BIOPH RES CO, V477, P534, DOI 10.1016/j.bbrc.2016.05.148
   Wong A, 2003, AM J PHYS MED REHAB, V82, P21, DOI 10.1097/00002060-200301000-00004
   Wu H, 2012, NEURAL REGEN RES, V7, P1138, DOI 10.3969/j.issn.1673-5374.2012.15.003
   Xu Q, 2015, NEUROSCI LETT, V588, P88, DOI 10.1016/j.neulet.2014.12.057
   Yang Z, 2015, NEUROPATH APPL NEURO, V41, P0, DOI 10.1111/nan.12177
   Zhao W, 2008, NEUROCHEM RES, V33, P2214, DOI 10.1007/s11064-008-9677-x
NR 39
TC 16
Z9 20
U1 1
U2 15
PU ELSEVIER IRELAND LTD
PI CLARE
PA ELSEVIER HOUSE, BROOKVALE PLAZA, EAST PARK SHANNON, CO, CLARE, 00000, IRELAND
SN 0304-3940
EI 
J9 NEUROSCI LETT
PD MAR 6
PY 2017
VL 642
IS 
BP 136
EP 141
DI 10.1016/j.neulet.2017.02.010
PG 6
WC Neurosciences
SC Neurosciences & Neurology
GA EP4ND
UT WOS:000397356300023
PM 28188848
ER

PT J
AU Brunner, Iris
   Skouen, JS
   Hofstad, Hakon
   Assmus, Jorg
   Becker, Frank
   Sanders, Anne-Marthe
   Pallesen, Hanne
   Kristensen, LQ
   Michielsen, Marc
   Thijs, Liselot
   Verheyden, Geert
AF Brunner, Iris
   Skouen, Jan
   Hofstad, Hakon
   Assmus, Jorg
   Becker, Frank
   Sanders, Anne-marthe
   Pallesen, Hanne
   Kristensen, Lola
   Michielsen, Marc
   Thijs, Liselot
   Verheyden, Geert
TI Virtual Reality Training for Upper Extremity in Subacute Stroke (VIRTUES) A multicenter RCT
SO NEUROLOGY
LA English
DT Article
ID upper-limb rehabilitation; research arm test; motor therapy; reliability; intensity; recovery; validity; impact
AB Objective: To compare the effectiveness of upper extremity virtual reality rehabilitation training (VR) to time-matched conventional training (CT) in the subacute phase after stroke. Methods: In this randomized, controlled, single-blind phase III multicenter trial, 120 participants with upper extremity motor impairment within 12 weeks after stroke were consecutively included at 5 rehabilitation institutions. Participants were randomized to either VR or CT as an adjunct to standard rehabilitation and stratified according to mild to moderate or severe hand paresis, defined as >= 20 degrees wrist and 10 degrees finger extension or less, respectively. The training comprised a minimum of sixteen 60-minute sessions over 4 weeks. The primary outcome measure was the Action Research Arm Test (ARAT); secondary outcome measures were the Box and Blocks Test and Functional Independence Measure. Patients were assessed at baseline, after intervention, and at the 3-month follow-up. Results: Mean time from stroke onset for the VR group was 35 (SD 21) days and for the CT group was 34 (SD 19) days. There were no between-group differences for any of the outcome measures. Improvement of upper extremity motor function assessed with ARAT was similar at the postintervention (p = 0.714) and follow-up (p = 0.777) assessments. Patients in VR improved 12 (SD 11) points from baseline to the postintervention assessment and 17 (SD 13) points from baseline to follow-up, while patients in CT improved 13 (SD 10) and 17 (SD 13) points, respectively. Improvement was also similar for our subgroup analysis with mild to moderate and severe upper extremity paresis. Conclusions: Additional upper extremity VR training was not superior but equally as effective as additional CT in the subacute phase after stroke. VR may constitute a motivating training alternative as a supplement to standard rehabilitation. ClinicalTrials.gov identifier: NCT02079103. Classification of evidence: This study provides Class I evidence that for patients with upper extremity motor impairment after stroke, compared to conventional training, VR training did not lead to significant differences in upper extremity function improvement.
C1 [Brunner, Iris; Skouen, Jan Sture] Univ Bergen, Bergen, Norway.
   [Brunner, Iris] Univ Aarhus, Dept Clin Med, Aarhus, Denmark.
   [Skouen, Jan Sture; Hofstad, Hakon] Haukeland Hosp, Bergen, Norway.
   [Assmus, Jorg] Haukeland Hosp, Competence Ctr Clin Res, Bergen, Norway.
   [Becker, Frank; Sanders, Anne-Marthe] Sunnaas Rehabil Hosp, Nesoddtangen, Norway.
   [Becker, Frank] Univ Oslo, Dept Clin Med, Oslo, Norway.
   [Pallesen, Hanne] Hammel Neurorehabil Ctr, Skive, Denmark.
   [Pallesen, Hanne; Kristensen, Lola Qvist] Univ Res Clin, Skive, Denmark.
   [Kristensen, Lola Qvist] Hammel Neurorehabil Ctr, Neurorehabil Skive, Skive, Denmark.
   [Michielsen, Marc; Thijs, Liselot] Jesse Hosp, Herk De Stad, Denmark.
   [Verheyden, Geert] Katholieke Univ Leuven, Leuven, Belgium.
RP Brunner, I (通讯作者)，Univ Bergen, Bergen, Norway.; Brunner, I (通讯作者)，Univ Aarhus, Dept Clin Med, Aarhus, Denmark.
EM Iris.Brunner@rm.dk
FU Norwegian Research Council; Regional Hospital Central Jutland Research Fund; Western Norway Regional Health Authority; Norwegian Fund for Post-Graduate Training in Physiotherapy; Danish Physiotherapists' Research Fund
CR Brunner I, 2016, BMC NEUROL, V16, P0, DOI 10.1186/s12883-016-0740-y
   Brunner I, 2014, BMC NEUROL, V14, P0, DOI 10.1186/s12883-014-0186-z
   Eng K, 2007, MED BIOL ENG COMPUT, V45, P901, DOI 10.1007/s11517-007-0239-1
   English C, 2015, INT J STROKE, V10, P594, DOI 10.1111/ijs.12470
   Fluet GG, 2013, CURR PHYS MED REHABIL REP, V1, P9
   Gebruers N, 2008, CEREBROVASC DIS, V26, P533, DOI 10.1159/000160210
   Kleim J, 2008, J SPEECH LANG HEAR R, V51, P0, DOI 10.1044/1092-4388(2008/018)
   Kong K, 2016, TOP STROKE REHABIL, V23, P333, DOI 10.1080/10749357.2016.1139796
   Krakauer J, 2012, NEUROREHAB NEURAL RE, V26, P923, DOI 10.1177/1545968312440745
   Krishnankutty B, 2012, INDIAN J PHARMACOL, V44, P168, DOI 10.4103/0253-7613.93842
   Kwakkel G, 2006, STROKE, V37, P2348, DOI 10.1161/01.STR.0000238594.91938.1e
   Kwakkel G, 2006, DISABIL REHABIL, V28, P823, DOI 10.1080/09638280500534861
   Kwon J, 2012, NEUROREHABILITATION, V31, P379, DOI 10.3233/NRE-2012-00807
   Lang C, 2015, CURR OPIN NEUROL, V28, P549, DOI 10.1097/WCO.0000000000000256
   Laver K, 2011, COCHRANE DB SYST REV, V0, P0
   Levin M, 2015, PHYS THER, V95, P415, DOI 10.2522/ptj.20130579
   Levin M, 2009, NEUROREHAB NEURAL RE, V23, P313, DOI 10.1177/1545968308328727
   Lohse K, 2014, PLOS ONE, V9, P0, DOI 10.1371/journal.pone.0093318
   Nudo R, 2013, FRONT HUM NEUROSCI, V7, P0, DOI 10.3389/fnhum.2013.00887
   Ottenbacher K, 1996, ARCH PHYS MED REHAB, V77, P1226, DOI 10.1016/S0003-9993(96)90184-7
   Platz T, 2005, CLIN REHABIL, V19, P404, DOI 10.1191/0269215505cr832oa
   Pollock A, 2014, COCHRANE DB SYST REV, V0, P0, DOI DOI 10.1002/14651858.CD010820.pub2
   Saposnik G, 2016, LANCET NEUROL, V15, P1019, DOI 10.1016/S1474-4422(16)30121-1
   Schneider E, 2016, J PHYSIOTHER, V62, P182, DOI 10.1016/j.jphys.2016.08.006
   Stinear C, 2016, F1000RES, V5, P0
   Stockley R, 2017, REHABIL RES PRACT, V2017, P0, DOI 10.1155/2017/9569178
   Thomson K, 2016, DISABIL REHABIL-ASSI, V11, P454, DOI 10.3109/17483107.2015.1005031
   Thomson K, 2014, INT J STROKE, V9, P479, DOI 10.1111/ijs.12263
   Van DLJ, 2001, ARCH PHYS MED REHAB, V82, P14, DOI 10.1053/apmr.2001.18668
   Wang T, 2011, ARCH PHYS MED REHAB, V92, P1086, DOI 10.1016/j.apmr.2011.01.020
   Winstein C, 2016, JAMA-J AM MED ASSOC, V315, P571, DOI 10.1001/jama.2016.0276
   Yin C, 2014, CLIN REHABIL, V28, P1107, DOI 10.1177/0269215514532851
NR 32
TC 34
Z9 41
U1 1
U2 39
PU LIPPINCOTT WILLIAMS & WILKINS
PI PHILADELPHIA
PA TWO COMMERCE SQ, 2001 MARKET ST, PHILADELPHIA, PA 19103 USA
SN 0028-3878
EI 
J9 NEUROLOGY
PD DEC 12
PY 2017
VL 89
IS 24
BP 2413
EP 2421
DI 10.1212/WNL.0000000000004744
PG 9
WC Clinical Neurology
SC Neurosciences & Neurology
GA FT7LX
UT WOS:000423335100009
PM 29142090
ER

PT J
AU Hu, Jianping
   Du, Juan
   Xu, Qiang
   Yang, Fang
   Zeng, Fanyong
   Dai, Xi-Jian
   Liu, Xiaoxue
   Lu, Guangming
   Zhang, Zhiqiang
AF Hu, Jianping
   Du, Juan
   Xu, Qiang
   Yang, Fang
   Zeng, Fanyong
   Dai, Xi-jian
   Liu, Xiaoxue
   Lu, Guangming
   Zhang, Zhiqiang
TI Altered Coupling between Motion-Related Activation and Resting-State Brain Activity in the Ipsilesional Sensorimotor Cortex after Cerebral Stroke
SO FRONTIERS IN NEUROLOGY
LA English
DT Article
DE stroke; motor recovery; functional magnetic resonance imaging; resting-state functional connectivity; motion-related activation
ID functional connectivity; motor recovery; spontaneous fluctuation; bold fmri; reorganization; prediction; amplitude; network; window; mri
AB Functional connectivity maps using resting-state functional magnetic resonance imaging (rs-fMRI) can closely resemble task fMRI activation patterns, suggesting that resting-state brain activity may predict task-evoked activation or behavioral performance. However, this conclusion was mostly drawn upon a healthy population. It remains unclear whether the predictive ability of resting-state brain activity for task-evoked activation would change under different pathological conditions. This study investigated dynamic changes of coupling between patterns of resting-state functional connectivity (RSFC) and motion-related activation in different stages of cerebral stroke. Twenty stroke patients with hand motor function impairment were involved. rs-fMRI and hand motion-related fMRI data were acquired in the acute, subacute, and early chronic stages of cerebral stroke on a 3-T magnetic resonance (MR) scanner. Sixteen healthy participants were enrolled as controls. For each subject, an activation map of the affected hand was first created using general linear model analysis on task fMRI data, and then an RSFC map was determined by seeding at the peak region of hand motion activation during the intact hand task. We then measured the extent of coupling between the RSFC maps and motion-related activation maps. Dynamic changes of the coupling between the two fMRI maps were estimated using one-way repeated measures analysis of variance across the three stages. Moreover, imaging parameters were correlated with motor performances. Data analysis showed that there were different coupling patterns between motion-related activation and RSFC maps associating with the affected motor regions during the acute, subacute, and early chronic stages of stroke. Coupling strengths increased as the recovery from stroke progressed. Coupling strengths were correlated with hand motion performance in the acute stage, while coupling recovery was negatively correlated with the recovery outcome of hand motion performance in the early chronic stages. Couplings between RSFC and motion-related activation were dynamically changed with stroke progression, which suggested changes in the prediction of resting-state brain activity for task-evoked brain activity in different pathological states. The changes in coupling strength between these two types of brain activity implicate a reparative mechanism of brain injury and may represent a biomarker for predicting motor recovery in cerebral stroke.
C1 [Hu, Jianping; Lu, Guangming] Southern Med Univ, Nanjing Clin Sch, Jinling Hosp, Dept Med Imaging, Nanjing, Jiangsu, Peoples R China.
   [Hu, Jianping] Fujian Med Univ, Affiliated Hosp 1, Dept Radiol, Fuzhou, Peoples R China.
   [Hu, Jianping; Xu, Qiang; Zeng, Fanyong; Dai, Xi-Jian; Liu, Xiaoxue; Lu, Guangming; Zhang, Zhiqiang] Nanjing Univ, Sch Med, Jinling Hosp, Dept Med Imaging, Nanjing, Jiangsu, Peoples R China.
   [Du, Juan; Yang, Fang] Nanjing Univ, Sch Med, Jinling Hosp, Dept Neurol, Nanjing, Jiangsu, Peoples R China.
   [Lu, Guangming; Zhang, Zhiqiang] Nanjing Univ, State Key Lab Analyt Chem Life Sci, Nanjing, Jiangsu, Peoples R China.
RP Lu, GM (通讯作者)，Southern Med Univ, Nanjing Clin Sch, Jinling Hosp, Dept Med Imaging, Nanjing, Jiangsu, Peoples R China.; Lu, GM; Zhang, ZQ (通讯作者)，Nanjing Univ, Sch Med, Jinling Hosp, Dept Med Imaging, Nanjing, Jiangsu, Peoples R China.; Lu, GM; Zhang, ZQ (通讯作者)，Nanjing Univ, State Key Lab Analyt Chem Life Sci, Nanjing, Jiangsu, Peoples R China.
EM cjr.luguangming@vip.163.com; zhangzq2001@126.com
FU public welfare profession of National Health and Family Planning Commission of China [201402019]; Jiangsu Province Foundation of China [BK20141373]
CR Barkhof F, 2014, RADIOLOGY, V272, P28, DOI 10.1148/radiol.14132388
   Biswal B, 2010, P NATL ACAD SCI USA, V107, P4734, DOI 10.1073/pnas.0911855107
   Buckner R, 2013, NAT NEUROSCI, V16, P832, DOI 10.1038/nn.3423
   Carter A, 2012, NEUROIMAGE, V62, P2271, DOI 10.1016/j.neuroimage.2012.02.070
   Carter A, 2012, NEUROREHAB NEURAL RE, V26, P7, DOI 10.1177/1545968311411054
   Carter A, 2010, ANN NEUROL, V67, P365, DOI 10.1002/ana.21905
   Fox M, 2007, NAT REV NEUROSCI, V8, P700, DOI 10.1038/nrn2201
   Fox M, 2010, FRONT SYST NEUROSCI, V4, P0, DOI 10.3389/fnsys.2010.0001
   Grefkes C, 2014, NEUROSCIENTIST, V20, P56, DOI 10.1177/1073858413491147
   Guerra-carrillo B, 2014, NEUROSCIENTIST, V20, P522, DOI 10.1177/1073858414524442
   Hart M, 2017, J NEUROSURG, V126, P1941, DOI 10.3171/2016.6.JNS1662
   Hirsch J, 2000, NEUROSURGERY, V47, P711, DOI 10.1097/00006123-200009000-00037
   Hou B, 2016, NEUROIMAGE-CLIN, V11, P378, DOI 10.1016/j.nicl.2016.03.003
   Kannurpatti S, 2012, FRONT SYST NEUROSCI, V6, P0, DOI 10.3389/fnsys.2012.00007
   Kokkonen S, 2009, MAGN RESON IMAGING, V27, P733, DOI 10.1016/j.mri.2008.11.002
   Liang X, 2013, P NATL ACAD SCI USA, V110, P1929, DOI 10.1073/pnas.1214900110
   Logothetis N, 2003, J NEUROSCI, V23, P3963
   Mannfolk P, 2011, J MAGN RESON IMAGING, V34, P511, DOI 10.1002/jmri.22654
   Mennes M, 2010, NEUROIMAGE, V50, P1690, DOI 10.1016/j.neuroimage.2010.01.002
   Mima T, 2001, STROKE, V32, P2597, DOI 10.1161/hs1101.098764
   Murphy K, 2013, NEUROIMAGE, V80, P349, DOI 10.1016/j.neuroimage.2013.04.001
   Park C, 2011, STROKE, V42, P1357, DOI 10.1161/STROKEAHA.110.596155
   Price C, 2017, NEUROIMAGE, V145, P0, DOI 10.1016/J.NEUR0IMAGE.2016.08.006
   Rehme A, 2015, CEREB CORTEX, V25, P3046, DOI 10.1093/cercor/bhu100
   Rehme A, 2015, HUM BRAIN MAPP, V36, P4553, DOI 10.1002/hbm.22936
   Rehme A, 2012, NEUROIMAGE, V59, P2771, DOI 10.1016/j.neuroimage.2011.10.023
   Rehme A, 2011, CEREB CORTEX, V21, P756, DOI 10.1093/cercor/bhq140
   Rehme A, 2011, NEUROIMAGE, V55, P1147, DOI 10.1016/j.neuroimage.2011.01.014
   Rosazza C, 2014, PLOS ONE, V9, P0, DOI 10.1371/journal.pone.0098860
   Smith S, 2009, P NATL ACAD SCI USA, V106, P13040, DOI 10.1073/pnas.0905267106
   Song X, 2011, PLOS ONE, V6, P0, DOI 10.1371/journal.pone.0025031
   Stebbins G, 2008, STROKE, V39, P785, DOI 10.1161/STROKEAHA.107.507392
   Tak S, 2015, BRAIN CONNECT, V5, P137, DOI 10.1089/brain.2014.0299
   Tharin S, 2007, NEUROSURGERY, V60, P185, DOI 10.1227/01.0000255386.95464.52
   Tomasi D, 2014, CEREB CORTEX, V24, P2619, DOI 10.1093/cercor/bht119
   Van MM, 2010, J NEUROSCI, V30, P3964, DOI 10.1523/JNEUROSCI.5709-09.2010
   Wang L, 2010, BRAIN, V133, P1224, DOI 10.1093/brain/awq043
   Ward N, 2003, BRAIN, V126, P2476, DOI 10.1093/brain/awg245
   Wei W, 2016, MEDICINE, V95, P0, DOI 10.1097/MD.0000000000003020
   Yan C, 2010, FRONT SYST NEUROSCI, V4, P0, DOI 10.3389/fnsys.2010.00013
   Zhang D, 2009, NEUROSURGERY, V65, P226, DOI 10.1227/01.NEU.0000350868.95634.CA
   Zhang Z, 2015, HUM BRAIN MAPP, V36, P2756, DOI 10.1002/hbm.22805
   Zhang Z, 2011, BRAIN, V134, P2912, DOI 10.1093/brain/awr223
NR 43
TC 4
Z9 4
U1 3
U2 10
PU FRONTIERS MEDIA SA
PI LAUSANNE
PA AVENUE DU TRIBUNAL FEDERAL 34, LAUSANNE, CH-1015, SWITZERLAND
SN 1664-2295
EI 
J9 FRONT NEUROL
PD JUL 19
PY 2017
VL 8
IS 
BP 
EP 
DI 10.3389/fneur.2017.00339
PG 10
WC Clinical Neurology; Neurosciences
SC Neurosciences & Neurology
GA FB9UE
UT WOS:000406483800003
PM 28769870
ER

PT J
AU O’brien, AT
   Acosta, GT
   Huerta, Rodrigo
   Thibaut, Aurore
AF O’brien, Anthony
   Acosta, Gabriel
   Huerta, Rodrigo
   Thibaut, Aurore
TI Does non-invasive brain stimulation modify hand dexterity? Protocol for a systematic review and meta-analysis
SO BMJ OPEN
LA English
DT Review
ID transcranial magnetic stimulation; primary motor cortex; parkinsons-disease; white-matter; upper-limb; multiple session; stroke; classification; performance; recovery
AB Introduction Dexterity is described as coordinated hand and finger movement for precision tasks. It is essential for day-to-day activities like computer use, writing or buttoning a shirt. Integrity of brain motor networks is crucial to properly execute these fine hand tasks. When these networks are damaged, interventions to enhance recovery are frequently accompanied by unwanted side effects or limited in their effect. Non-invasive brain stimulation (NIBS) are postulated to target affected motor areas and improve hand motor function with few side effects. However, the results across studies vary, and the current literature does not allow us to draw clear conclusions on the use of NIBS to promote hand function recovery. Therefore, we developed a protocol for a systematic review and meta-analysis on the effects of different NIBS technologies on dexterity in diverse populations. This study will potentially help future evidence-based research and guidelines that use these NIBS technologies for recovering hand dexterity. Methods and analysis This protocol will compare the effects of active versus sham NIBS on precise hand activity. Records will be obtained by searching relevant databases. Included articles will be randomised clinical trials in adults, testing the therapeutic effects of NIBS on continuous dexterity data. Records will be studied for risk of bias. Narrative and quantitative synthesis will be done. Ethics and dissemination No private health information is included; the study is not interventional. Ethical approval is not required. The results will be reported in a peer-review journal. Registration details PROSPERO International prospective register of systematic reviews registration number: CRD42016043809.
C1 [O'Brien, Anthony Terrence; Acosta, Gabriel Torrealba; Thibaut, Aurore] Harvard Med Sch, Dept Phys Med & Rehabil, Spaulding Rehabil Hosp, Charlestown, MA 02129 USA.
   [Huerta, Rodrigo] Univ Nacl Autonoma Mexico, Dept Med, Coyoacan, Mexico.
   [Thibaut, Aurore] Univ Liege, Coma Sci Grp, GIGA Consciousness, Liege, Belgium.
   [Thibaut, Aurore] Univ Hosp Liege, Liege, Belgium.
RP O'Brien, AT (通讯作者)，Harvard Med Sch, Dept Phys Med & Rehabil, Spaulding Rehabil Hosp, Charlestown, MA 02129 USA.
EM at.obrien39@gmail.com
FU Harvard Open-Access Publishing Equity (HOPE)
CR Backman C, 1992, CANADIAN J OCCUPATIO, V59, P208, DOI 10.1177/000841749205900406
   Bastani A, 2012, CLIN NEUROPHYSIOL, V123, P644, DOI 10.1016/j.clinph.2011.08.029
   Borenstein M, 2011, INTRO METAANALYSIS, V0, P0
   Butler A, 2013, J HAND THER, V26, P162, DOI 10.1016/j.jht.2012.07.002
   Davare M, 2007, CEREB CORTEX, V17, P353, DOI 10.1093/cercor/bhj152
   Della-maggiore V, 2009, HUM BRAIN MAPP, V30, P4048, DOI 10.1002/hbm.20828
   Dexterity M, 2011, ENCY CLIN NEUROPSYCH, V0, P0
   Di BM, 2015, BRAIN BEHAV, V5, P0, DOI 10.1002/brb3.412
   Dollar A, 2014, SPRINGER TRAC ADV RO, V95, P201, DOI 10.1007/978-3-319-03017-3_10
   Elsner B, 2013, COCHRANE DB SYST REV, V11, P0, DOI 10.1002/14651858.CD009645.PUB2
   Fregni F, 2005, J NEUROL NEUROSUR PS, V76, P1614, DOI 10.1136/jnnp.2005.069849
   Hao Z, 2013, SAO PAULO MED J, V131, P440, DOI 10.1590/1516-3180.20131316T2
   Higgins J, 2011, COCHRANE HDB SYSTEMA, V0, P0
   Hlustik P, 2001, CEREB CORTEX, V11, P312, DOI 10.1093/cercor/11.4.312
   Johansen-berg H, 2007, NEUROIMAGE, V36, P0, DOI 10.1016/j.neuroimage.2007.03.041
   Kang N, 2016, J NEUROL NEUROSUR PS, V87, P345, DOI 10.1136/jnnp-2015-311242
   Kostanjsek N, 2011, BMC PUBLIC HEALTH, V11, P0, DOI 10.1186/1471-2458-11-S4-S3
   Kwakkel G, 2013, INT J STROKE, V8, P25, DOI 10.1111/j.1747-4949.2012.00967.x
   Kwakkel G, 2003, STROKE, V34, P2181, DOI 10.1161/01.STR.0000087172.16305.CD
   Lang C, 2014, ASSESSMENT UPPER EXT, V26, P104
   Le Q, 2014, AM J PHYS MED REHAB, V93, P422, DOI 10.1097/PHM.0000000000000027
   Lefaucheur J, 2017, CLIN NEUROPHYSIOL, V128, P56, DOI 10.1016/j.clinph.2016.10.087
   Lefaucheur J, 2014, CLIN NEUROPHYSIOL, V125, P2150, DOI 10.1016/j.clinph.2014.05.021
   Ludemann-podubecka J, 2015, PROG BRAIN RES, V218, P281, DOI 10.1016/bs.pbr.2014.12.001
   Makofske B, 2011, ENCY CLIN NEUROPSYCH, V0, P0, DOI 10.1007/978-0-387-79948-3_1460
   Massano J, 2012, COLD SPRING HARB PER, V2, P0
   Mckibbon K, 2009, HEALTH INFO LIBR J, V26, P187, DOI 10.1111/j.1471-1842.2008.00827.x
   Mercado R, 2006, MOVEMENT DISORD, V21, P1457, DOI 10.1002/mds.20935
   Metman LV, 1993, BRAIN TOPOGRAPHY, V6, P13, DOI 10.1007/BF01234122
   Moher DSLCMGDLAPMSPSLPG, 2015, SYST REV-LONDON, V4, P1, DOI 10.1186/2046-4053-4-1
   Moher D, 2009, BMJ-BRIT MED J, V339, P0, DOI 10.1136/bmj.b2535
   Monte-silva K, 2013, BRAIN STIMUL, V6, P424, DOI 10.1016/j.brs.2012.04.011
   Monte-silva K, 2010, J NEUROPHYSIOL, V103, P1735, DOI 10.1152/jn.00924.2009
   Nitsche M, 2008, BRAIN STIMUL, V1, P206, DOI 10.1016/j.brs.2008.06.004
   Obrien A, 2016, FRONT HUM NEUROSCI, V10, P0, DOI 10.3389/fnhum.2016.00545
   Obrien A, 2016, PROSPERO 2016, V0, P0
   Olanow C, 1998, NEUROLOGY, V50, P0, DOI 10.1212/WNL.50.3_Suppl_3.S1
   Ouzzani M, 2016, SYST REV-LONDON, V5, P0, DOI 10.1186/s13643-016-0384-4
   Pollock A, 2014, COCHRANE DB SYST REV, V0, P0, DOI DOI 10.1002/14651858.CD010820.pub2
   Rathelot J, 2009, P NATL ACAD SCI USA, V106, P918, DOI 10.1073/pnas.0808362106
   Rushmore R, 2013, EUR J NEUROSCI, V38, P3799, DOI 10.1111/ejn.12373
   Schunemann H, 2008, HDB GRADING QUALITY, V0, P0
   Statacorp , 2013, STAT STAT SOFTW REL, V0, P0
   Steele C, 2012, FRONT HUM NEUROSCI, V6, P0, DOI 10.3389/fnhum.2012.00289
   Stucki G, 2008, EUR J PHYS REHAB MED, V44, P315
   Tomassini V, 2011, HUM BRAIN MAPP, V32, P494, DOI 10.1002/hbm.21037
   Triccas L, 2016, CLIN NEUROPHYSIOL, V127, P946, DOI 10.1016/j.clinph.2015.04.067
   Tuch D, 2005, P NATL ACAD SCI USA, V102, P12212, DOI 10.1073/pnas.0407259102
   *worldhealthorganization , 2003, ORGANIZATION, V0, P1
   Young R, 2007, J ANAT, V202, P1
   Zhu H, 2015, ACTA NEUROPSYCHIATR, V27, P82, DOI 10.1017/neu.2014.43
NR 52
TC 1
Z9 1
U1 1
U2 3
PU BMJ PUBLISHING GROUP
PI LONDON
PA BRITISH MED ASSOC HOUSE, TAVISTOCK SQUARE, LONDON WC1H 9JR, ENGLAND
SN 2044-6055
EI 
J9 BMJ OPEN
PD JUN 15
PY 2017
VL 7
IS 6
BP 
EP 
DI 10.1136/bmjopen-2016-015669
PG 5
WC Medicine, General & Internal
SC General & Internal Medicine
GA FB8LT
UT WOS:000406391200179
PM 28645972
ER

PT J
AU Van lieshout, ECC
   Visser-meily, JMA
   Neggers, SFW
   Van der worp, HB
   Dijkhuizen, RM
AF Van lieshout, Eline
   Visser-meily, Johanna
   Neggers, Sebastiaan
   Van der worp, H
   Dijkhuizen, Rick
TI Brain stimulation for arm recovery after stroke (B-STARS): protocol for a randomised controlled trial in subacute stroke patients
SO BMJ OPEN
LA English
DT Article
ID transcranial magnetic stimulation; theta-burst stimulation; acute ischemic-stroke; upper-limb recovery; induced movement therapy; upper extremity function; motor function recovery; subcortical stroke; follow-up; depression scale
AB Introduction Many patients with stroke have moderate to severe long-term sensorimotor impairments, often including inability to execute movements of the affected arm or hand. Limited recovery from stroke may be partly caused by imbalanced interaction between the cerebral hemispheres, with reduced excitability of the ipsilesional motor cortex while excitability of the contralesional motor cortex is increased. Non-invasive brain stimulation with inhibitory repetitive transcranial magnetic stimulation (rTMS) of the contralesional hemisphere may aid in relieving a post-stroke interhemispheric excitability imbalance, which could improve functional recovery. There are encouraging effects of theta burst stimulation (TBS), a form of TMS, in patients with chronic stroke, but evidence on efficacy and long-term effects on arm function of contralesional TBS in patients with subacute hemiparetic stroke is lacking. Methods and analysis In a randomised clinical trial, we will assign 60 patients with a first-ever ischaemic stroke in the previous 7-14 days and a persistent paresis of one arm to 10 sessions of real stimulation with TBS of the contralesional primary motor cortex or to sham stimulation over a period of 2 weeks. Both types of stimulation will be followed by upper limb training. A subset of patients will undergo five MRI sessions to assess post-stroke brain reorganisation. The primary outcome measure will be the upper limb function score, assessed from grasp, grip, pinch and gross movements in the action research arm test, measured at 3 months after stroke. Patients will be blinded to treatment allocation. The primary outcome at 3 months will also be assessed in a blinded fashion. Ethics and dissemination The study has been approved by the Medical Research Ethics Committee of the University Medical Center Utrecht, The Netherlands. The results will be disseminated through (open access) peer-reviewed publications, networks of scientists, professionals and the public, and presented at conferences.
C1 [van Lieshout, Eline C. C.; Dijkhuizen, Rick M.] Univ Med Ctr Utrecht, Ctr Image Sci, Biomed MR Imaging & Spect Grp, Utrecht, Netherlands.
   [Visser-Meily, Johanna M. A.] Univ Med Ctr, Brain Ctr Rudolf Magnus, Dept Rehabil, Utrecht, Netherlands.
   [Visser-Meily, Johanna M. A.] Univ Med Ctr, Ctr Excellence Rehabil Med, Utrecht, Netherlands.
   [Neggers, Sebastiaan F. W.] Univ Med Ctr Utrecht, Brain Ctr Rudolf Magnus, Dept Psychiat, Utrecht, Netherlands.
   [van der Worp, H. Bart] Univ Med Ctr, Brain Ctr Rudolf Magnus, Dept Neurol & Neurosurg, Utrecht, Netherlands.
RP Dijkhuizen, RM (通讯作者)，Univ Med Ctr Utrecht, Ctr Image Sci, Biomed MR Imaging & Spect Grp, Utrecht, Netherlands.
EM r.m.dijkhuizen@umcutrecht.nl
FU Netherlands Organization for Scientific Research [VICI 016.130.662]
CR Ackerley S, 2016, NEUROREHAB NEURAL RE, V30, P339, DOI 10.1177/1545968315595285
   Ackerley S, 2014, CLIN NEUROPHYSIOL, V125, P1451, DOI 10.1016/j.clinph.2013.11.020
   Ackerley S, 2010, STROKE, V41, P1568, DOI 10.1161/STROKEAHA.110.583278
   Amengual J, 2012, BMC NEUROL, V12, P0, DOI 10.1186/1471-2377-12-35
   Badke M, 1983, PHYS THER, V63, P13, DOI 10.1093/ptj/63.1.13
   Bloom J, 2005, NEUROPSYCHOL REV, V15, P59, DOI 10.1007/s11065-005-6252-y
   Bolognini N, 2009, J NEUROENG REHABIL, V6, P0, DOI 10.1186/1743-0003-6-8
   Bouts M, 2013, J CEREBR BLOOD F MET, V33, P1075, DOI 10.1038/jcbfm.2013.51
   Bovendeerdt T, 2004, CLIN REHABIL, V18, P195, DOI 10.1191/0269215504cr722oa
   Broeks J, 1999, DISABIL REHABIL, V21, P357
   Buma F, 2013, RESTOR NEUROL NEUROS, V31, P707, DOI 10.3233/RNN-130332
   Chang W, 2010, J REHABIL MED, V42, P758, DOI 10.2340/16501977-0590
   Conforto A, 2012, J NEUROL, V259, P1399, DOI 10.1007/s00415-011-6364-7
   Delvaux V, 2003, CLIN NEUROPHYSIOL, V114, P1217, DOI 10.1016/S1388-2457(03)00070-1
   Di LV, 2013, NEUROSCI LETT, V553, P148, DOI 10.1016/j.neulet.2013.08.013
   Di PG, 2014, NAT REV NEUROL, V10, P597, DOI 10.1038/nrneurol.2014.162
   Duncan P, 2003, ARCH PHYS MED REHAB, V84, P950, DOI 10.1016/S0003-9993(03)00035-2
   Duncan P, 1992, STROKE, V23, P1084, DOI 10.1161/01.STR.23.8.1084
   Duncan P, 1983, PHYS THER, V63, P1606, DOI 10.1093/ptj/63.10.1606
   Duque J, 2005, NEUROIMAGE, V28, P940, DOI 10.1016/j.neuroimage.2005.06.033
   Faul F, 2007, BEHAV RES METHODS, V39, P175, DOI 10.3758/BF03193146
   Feigin V, 2003, LANCET NEUROL, V2, P43, DOI 10.1016/S1474-4422(03)00266-7
   Goldsworthy M, 2012, CLIN NEUROPHYSIOL, V123, P2256, DOI 10.1016/j.clinph.2012.05.001
   Grefkes C, 2008, ANN NEUROL, V63, P236, DOI 10.1002/ana.21228
   Grefkes C, 2016, CURR OPIN NEUROL, V29, P714, DOI 10.1097/WCO.0000000000000395
   Grice K, 2003, AM J OCCUP THER, V57, P570
   Hallett M, 2007, NEURON, V55, P187, DOI 10.1016/j.neuron.2007.06.026
   Hosomi K, 2016, J STROKE CEREBROVASC, V25, P1655, DOI 10.1016/j.jstrokecerebrovasdis.2016.02.024
   Houwink A, 2011, ARCH PHYS MED REHAB, V92, P1418, DOI 10.1016/j.apmr.2011.03.028
   Hoyer E, 2011, RESTOR NEUROL NEUROS, V29, P395, DOI 10.3233/RNN-2011-0611
   Hsu W, 2012, STROKE, V43, P1849, DOI 10.1161/STROKEAHA.111.649756
   Huang Y, 2005, NEURON, V45, P201, DOI 10.1016/j.neuron.2004.12.033
   Hummel F, 2006, LANCET NEUROL, V5, P708, DOI 10.1016/S1474-4422(06)70525-7
   Huynh W, 2016, NEUROREHAB NEURAL RE, V30, P244, DOI 10.1177/1545968315593804
   Kang N, 2016, BRAIN STIMUL, V9, P662, DOI 10.1016/j.brs.2016.05.005
   Kasner S, 2006, LANCET NEUROL, V5, P603, DOI 10.1016/S1474-4422(06)70495-1
   Khedr E, 2010, ACTA NEUROL SCAND, V121, P30, DOI 10.1111/j.1600-0404.2009.01195.x
   Khedr E, 2009, EUR J NEUROL, V16, P1323, DOI 10.1111/j.1468-1331.2009.02746.x
   Khedr E, 2005, NEUROLOGY, V65, P466, DOI 10.1212/01.wnl.0000173067.84247.36
   Kwakkel G, 2003, STROKE, V34, P2181, DOI 10.1161/01.STR.0000087172.16305.CD
   Le Q, 2014, AM J PHYS MED REHAB, V93, P422, DOI 10.1097/PHM.0000000000000027
   Lee J, 2010, ACTA NEUROCHIR, V152, P2029, DOI 10.1007/s00701-010-0779-2
   Lefaucheur J, 2014, CLIN NEUROPHYSIOL, V125, P2150, DOI 10.1016/j.clinph.2014.05.021
   Liew S, 2014, FRONT HUM NEUROSCI, V8, P0, DOI 10.3389/fnhum.2014.00378
   Luke C, 2004, CLIN REHABIL, V18, P888, DOI 10.1191/0269215504cr793oa
   Meehan S, 2011, NEUROSCI LETT, V500, P26, DOI 10.1016/j.neulet.2011.05.237
   Muller P, 2014, PLOS ONE, V9, P0, DOI 10.1371/journal.pone.0091065
   Murase N, 2004, ANN NEUROL, V55, P400, DOI 10.1002/ana.10848
   Nakayama H, 1994, ARCH PHYS MED REHAB, V75, P394, DOI 10.1016/0003-9993(94)90161-9
   Nichols-larsen D, 2005, STROKE, V36, P1480, DOI 10.1161/01.STR.0000170706.13595.4f
   Nowak D, 2009, NEUROREHAB NEURAL RE, V23, P641, DOI 10.1177/1545968309336661
   Page S, 2004, ARCH PHYS MED REHAB, V85, P14, DOI 10.1016/S0003-9993(03)00481-7
   Rossi S, 2009, CLIN NEUROPHYSIOL, V120, P2008, DOI 10.1016/j.clinph.2009.08.016
   Rossi S, 2011, CLIN NEUROPHYSIOL, V122, P1686, DOI 10.1016/j.clinph.2010.12.037
   Rossini P, 2015, CLIN NEUROPHYSIOL, V126, P1071, DOI 10.1016/j.clinph.2015.02.001
   Sasaki N, 2014, BRAIN INJURY, V28, P1682, DOI 10.3109/02699052.2014.947626
   Sasaki N, 2013, J STROKE CEREBROVASC, V22, P413, DOI 10.1016/j.jstrokecerebrovasdis.2011.10.004
   Sauner D, 2010, STEREOT FUNCT NEUROS, V88, P253, DOI 10.1159/000315463
   Simonetta-moreau M, 2014, ANNALS OF PHYSICAL AND REHABILITATION MEDICINE, V57, P530, DOI 10.1016/j.rehab.2014.08.003
   Spinhoven P, 1997, PSYCHOL MED, V27, P363, DOI 10.1017/S0033291796004382
   Stinear C, 2012, BRAIN, V135, P2527, DOI 10.1093/brain/aws146
   Sunderland A, 1994, J NEUROL NEUROSUR PS, V57, P856, DOI 10.1136/jnnp.57.7.856
   Talelli P, 2012, NEUROREHAB NEURAL RE, V26, P976, DOI 10.1177/1545968312437940
   Van DLJ, 2002, CLIN REHABIL, V16, P646, DOI 10.1191/0269215502cr534oa
   Wade D, 1983, J NEUROL NEUROSUR PS, V46, P521, DOI 10.1136/jnnp.46.6.521
   Wang Y, 2011, J HAND THER, V24, P313, DOI 10.1016/j.jht.2011.05.001
   Ward N, 2003, BRAIN, V126, P2476, DOI 10.1093/brain/awg245
   Wessel M, 2015, FRONT HUM NEUROSCI, V9, P0, DOI 10.3389/fnhum.2015.00265
   Winstein C, 2003, NEUROREHAB NEURAL RE, V17, P137, DOI 10.1177/0888439003255511
   Wu O, 2010, TOP MAGN RESON IMAGING, V21, P129, DOI 10.1097/RMR.0b013e31821e56c2
   Zigmond A, 1983, ACTA PSYCHIAT SCAND, V67, P361, DOI 10.1111/j.1600-0447.1983.tb09716.x
NR 71
TC 5
Z9 5
U1 0
U2 5
PU BMJ PUBLISHING GROUP
PI LONDON
PA BRITISH MED ASSOC HOUSE, TAVISTOCK SQUARE, LONDON WC1H 9JR, ENGLAND
SN 2044-6055
EI 
J9 BMJ OPEN
PD AUG 15
PY 2017
VL 7
IS 8
BP 
EP 
DI 10.1136/bmjopen-2017-016566
PG 9
WC Medicine, General & Internal
SC General & Internal Medicine
GA FI2UT
UT WOS:000411802700176
PM 28851789
ER

PT J
AU Marquez, JL
   Conley, AC
   Karayanidis, Frini
   Miller, James
   Lagopoulos, Jim
   Parsons, MW
AF Marquez, Jodie
   Conley, Alexander
   Karayanidis, Frini
   Miller, James
   Lagopoulos, Jim
   Parsons, Mark
TI Determining the benefits of transcranial direct current stimulation on functional upper limb movement in chronic stroke
SO INTERNATIONAL JOURNAL OF REHABILITATION RESEARCH
LA English
DT Article
DE chronic stroke; transcranial direct current stimulation; upper limb function
ID noninvasive brain-stimulation; motor function; cortical stimulation; single-session; dc stimulation; cortex; tdc; rehabilitation; excitability; polarization
AB Transcranial direct current stimulation (tDCS) has been proposed as a tool to enhance stroke rehabilitation; however, evidence to support its use is lacking. The aim of this study was to investigate the effects of anodal and cathodal tDCS on upper limb function in chronic stroke patients. Twenty five participants were allocated to receive 20 min of 1 mA of anodal, cathodal or sham cortical stimulation in a random, counterbalanced order. Patients and assessors were blinded to the intervention at each time point. The primary outcome was upper limb performance as measured by the Jebsen Taylor Test of Hand Function (total score, fine motor subtest score and gross motor subtest score) as well as grip strength. Each outcome was assessed at baseline and at the conclusion of each intervention in both upper limbs. Neither anodal nor cathodal stimulation resulted in statistically significantly improved upper limb performance on any of the measured tasks compared with sham stimulation (P > 0.05). When the data were analysed according to disability, participants with moderate/severe disability showed significantly improved gross motor function following cathodal stimulation compared with sham (P = 0.014). However, this was accompanied by decreased key grip strength in the unaffected hand (P = 0.003). We are unable to endorse the use of anodal and cathodal tDCS in the management of upper limb dysfunction in chronic stroke patients. Although there appears to be more potential for the use of cathodal stimulation in patients with severe disability, the effects were small and must be considered with caution as they were accompanied by unanticipated effects in the unaffected upper limb. Copyright (C) 2017 Wolters Kluwer Health, Inc. All rights reserved.
C1 [Marquez, Jodie L.; Miller, James] Univ Newcastle, Fac Hlth & Med, Callaghan, NSW, Australia.
   [Marquez, Jodie L.; Conley, Alexander C.; Karayanidis, Frini; Parsons, Mark W.] Univ Newcastle, Prior Res Ctr Stroke & Brain Injury, Callaghan, NSW, Australia.
   [Conley, Alexander C.; Karayanidis, Frini] Univ Newcastle, Sch Psychol, Funct Neuroimaging Lab, Callaghan, NSW, Australia.
   [Parsons, Mark W.] Univ Newcastle, Sch Med & Publ Hlth, Callaghan, NSW, Australia.
   [Marquez, Jodie L.; Conley, Alexander C.; Karayanidis, Frini; Parsons, Mark W.] Hunter Med Res Inst, Newcastle, NSW, Australia.
   [Lagopoulos, Jim] Univ Sydney, Brain & Mind Inst, Sydney, NSW, Australia.
RP Marquez, JL (通讯作者)，Univ Newcastle, Fac Hlth & Med, Sch Hlth Sci, Univ Dr, Callaghan, NSW 2308, Australia.
EM jodie.marquez@newcastle.edu.au
CR Adeyemo BO, 2012, FRONT PSYCHIATRY, V3, P88, DOI 10.3389/fpsyt.2012.00088
   Alonso-alonso M, 2007, CEREBROVASC DIS, V24 Suppl 1, P157, DOI 10.1159/000107392
   Au-yeung S, 2014, AM J PHYS MED REHAB, V93, P1057, DOI 10.1097/PHM.0000000000000127
   Bartolo M, 2014, FUNCT NEUROL, V29, P15, DOI 10.11138/FNeur/2014.29.1.015
   Bastani A, 2012, CLIN NEUROPHYSIOL, V123, P644, DOI 10.1016/j.clinph.2011.08.029
   Boggio P, 2007, RESTOR NEUROL NEUROS, V25, P123
   Bolognini N, 2009, J NEUROENG REHABIL, V6, P0, DOI 10.1186/1743-0003-6-8
   Bradnam L, 2012, CEREB CORTEX, V22, P2662, DOI 10.1093/cercor/bhr344
   Butler A, 2013, J HAND THER, V26, P162, DOI 10.1016/j.jht.2012.07.002
   Cha H, 2014, J PHYS THER SCI, V26, P363, DOI 10.1589/jpts.26.363
   Dasilva A, 2011, JOVE-J VIS EXP, V0, P0, DOI DOI 10.3791/2744
   Elsner B, 2013, COCHRANE DB SYST REV, V15, P0, DOI 10.1002/14651858.CD009645.PUB2
   Fregni F, 2005, NEUROREPORT, V16, P1551, DOI 10.1097/01.wnr.0000177010.44602.5e
   Gandiga P, 2006, CLIN NEUROPHYSIOL, V117, P845, DOI 10.1016/j.clinph.2005.12.003
   Harvey R, 2010, PM&R, V2, P0, DOI 10.1016/j.pmrj.2010.09.012
   Hummel F, 2005, NEUROREHAB NEURAL RE, V19, P14, DOI 10.1177/1545968304272698
   Hummel F, 2006, BMC NEUROSCI, V7, P0, DOI 10.1186/1471-2202-7-73
   Jebsen RH, 1969, ARCHIVES OF PHYSICAL MEDICINE AND REHABILITATION, V50, P311
   Lefebvre S, 2014, NEUROREHAB NEURAL RE, V28, P100, DOI 10.1177/1545968313478485
   Mahmoudi H, 2011, DISABIL REHABIL, V33, P1383, DOI 10.3109/09638288.2010.532283
   Marquez J, 2015, INT J STROKE, V10, P306, DOI 10.1111/ijs.12169
   Nair D, 2011, RESTOR NEUROL NEUROS, V29, P411, DOI 10.3233/RNN-2011-0612
   Nitsche M, 2001, NEUROLOGY, V57, P1899, DOI 10.1212/WNL.57.10.1899
   Nitsche M, 2003, CLIN NEUROPHYSIOL, V114, P600, DOI 10.1016/S1388-2457(02)00412-1
   Oshea J, 2014, NEUROIMAGE, V85, P924, DOI 10.1016/j.neuroimage.2013.05.096
   Schlaug G, 2008, EXPERT REV MED DEVIC, V5, P759, DOI 10.1586/17434440.5.6.759
   Zimerman M, 2012, STROKE, V43, P2185, DOI 10.1161/STROKEAHA.111.645382
NR 27
TC 6
Z9 9
U1 5
U2 28
PU LIPPINCOTT WILLIAMS & WILKINS
PI PHILADELPHIA
PA TWO COMMERCE SQ, 2001 MARKET ST, PHILADELPHIA, PA 19103 USA
SN 0342-5282
EI 
J9 INT J REHABIL RES
PD JUN 15
PY 2017
VL 40
IS 2
BP 138
EP 145
DI 10.1097/MRR.0000000000000220
PG 8
WC Rehabilitation
SC Rehabilitation
GA ET7JH
UT WOS:000400471100007
PM 28196011
ER

PT J
AU Rong, Wei
   Li, Waiming
   Pang, Mankit
   Hu, Junyan
   Wei, Xijun
   Yang, Bibo
   Wai, Honwah
   Zheng, Xiaoxiang
   Hu, Xiaoling
AF Rong, Wei
   Li, Waiming
   Pang, Mankit
   Hu, Junyan
   Wei, Xijun
   Yang, Bibo
   Wai, Honwah
   Zheng, Xiaoxiang
   Hu, Xiaoling
TI A Neuromuscular Electrical Stimulation (NMES) and robot hybrid system for multi-joint coordinated upper limb rehabilitation after stroke
SO JOURNAL OF NEUROENGINEERING AND REHABILITATION
LA English
DT Article
DE Stroke; Robot; Neuromuscular electrical stimulation
ID motor impairment; trial; wrist
AB Background: It is a challenge to reduce the muscular discoordination in the paretic upper limb after stroke in the traditional rehabilitation programs. Method: In this study, a neuromuscular electrical stimulation (NMES) and robot hybrid system was developed for multi-joint coordinated upper limb physical training. The system could assist the elbow, wrist and fingers to conduct arm reaching out, hand opening/grasping and arm withdrawing by tracking an indicative moving cursor on the screen of a computer, with the support from the joint motors and electrical stimulations on target muscles, under the voluntary intention control by electromyography (EMG). Subjects with chronic stroke (n = 11) were recruited for the investigation on the assistive capability of the NMES-robot and the evaluation of the rehabilitation effectiveness through a 20-session device assisted upper limb training. Results: In the evaluation, the movement accuracy measured by the root mean squared error (RMSE) during the tracking was significantly improved with the support from both the robot and NMES, in comparison with those without the assistance from the system (P < 0.05). The intra-joint and inter-joint muscular co-contractions measured by EMG were significantly released when the NMES was applied to the agonist muscles in the different phases of the limb motion (P < 0.05). After the physical training, significant improvements (P < 0.05) were captured by the clinical scores, i.e., Modified Ashworth Score (MAS, the elbow and the wrist), Fugl-Meyer Assessment (FMA), Action Research Arm Test (ARAT), and Wolf Motor Function Test (WMFT). Conclusions: The EMG-driven NMES-robotic system could improve the muscular coordination at the elbow, wrist and fingers.
C1 [Rong, Wei; Li, Waiming; Wei, Xijun; Hu, Xiaoling] Hong Kong Polytech Univ, Interdisciplinary Div Biomed Engn, Hong Kong, Hong Kong, Peoples R China.
   [Pang, Mankit; Wai, Honwah] Hong Kong Polytech Univ, Ind Ctr, Hong Kong, Hong Kong, Peoples R China.
   [Zheng, Xiaoxiang] Zhejiang Univ, Qiushi Acad Adv Studies, Hangzhou, Zhejiang, Peoples R China.
   [Hu, Junyan] Hong Kong Polytech Univ, Inst Text & Clothing, Hong Kong, Hong Kong, Peoples R China.
   [Yang, Bibo] Hong Kong Polytech Univ, Dept Logist & Maritime Studies, Hong Kong, Hong Kong, Peoples R China.
RP Hu, XL (通讯作者)，Hong Kong Polytech Univ, Interdisciplinary Div Biomed Engn, Hong Kong, Hong Kong, Peoples R China.
EM Xiaoling.Hu@polyu.edu.hk
FU Innovation Technology Commission of the Hong Kong Government [ITT/039/14GP, ITS/033/12]; Hong Kong Polytechnic University [1-ZE4R]
CR [anonymous] , 2012, COMPUTATIONAL INTELL, V0, P0, DOI DOI 10.5772/49957
   Ashworth B, 1964, PRACTITIONER, V192, P540
   Boyaci A, 2013, INT J REHABIL RES, V36, P315, DOI 10.1097/MRR.0b013e328360e541
   Carroll D, 1965, J CHRON DIS, V18, P479, DOI 10.1016/0021-9681(65)90030-5
   Chae J, 2002, MUSCLE NERVE, V25, P568, DOI 10.1002/mus.10061
   Chang W, 2013, J STROKE, V15, P174, DOI 10.5853/jos.2013.15.3.174
   Daliri S, 2015, NEUROREHABILITATION, V36, P67, DOI 10.3233/NRE-141193
   Dewald JP, 2001, TOP STROKE REHABIL, V8, P1
   Dobkin B, 2004, LANCET NEUROL, V3, P528, DOI 10.1016/S1474-4422(04)00851-8
   Fuglmeyer A, 1975, SCAND J REHABIL MED, V7, P13
   Hu X, 2013, J ELECTROMYOGR KINES, V23, P1065, DOI 10.1016/j.jelekin.2013.07.007
   Hu X, 2012, J ELECTROMYOGR KINES, V22, P431, DOI 10.1016/j.jelekin.2011.12.010
   Hu X, 2009, NEUROREHAB NEURAL RE, V23, P837, DOI 10.1177/1545968309338191
   Hu X, 2015, NEUROREHAB NEURAL RE, V29, P767, DOI 10.1177/1545968314565510
   Hu X, 2007, ARCH PHYS MED REHAB, V88, P1022, DOI 10.1016/j.apmr.2007.05.006
   Hu X, 2006, ARCH PHYS MED REHAB, V87, P671, DOI 10.1016/j.apmr.2006.02.003
   Hu X, 2011, BIOMECHATRONICS MED, V0, P0
   Hu X, 2013, US PATENT APPLICATION, V0, Patent No. 14093066
   Ibitoye M, 2014, SENSORS-BASEL, V14, P12598, DOI 10.3390/s140712598
   Knutson J, 2015, PHYS MED REH CLIN N, V26, P729, DOI 10.1016/j.pmr.2015.06.002
   Lee Y, 2015, J NEUROENG REHABIL, V12, P0, DOI 10.1186/s12984-015-0088-3
   Levin M, 2002, EXP BRAIN RES, V143, P171, DOI 10.1007/s00221-001-0976-6
   Mehrholz J, 2015, COCHRANE DB SYST REV, V0, P0, DOI DOI 10.1002/14651858.CD006876.pub4
   Nakayama H, 1994, ARCH PHYS MED REHAB, V75, P394, DOI 10.1016/0003-9993(94)90161-9
   Pandyan A, 1999, CLIN REHABIL, V13, P373, DOI 10.1191/026921599677595404
   Raghavan P, 2015, PHYS MED REH CLIN N, V26, P599, DOI 10.1016/j.pmr.2015.06.008
   Razali N, 2011, J STAT MODELL ANAL, V2, P21, DOI 10.1515/BILE-2015-0008
   Rong W, 2015, DISABIL REHABIL-ASSI, V10, P149, DOI 10.3109/17483107.2013.873491
   Saunders D, 2016, COCHRANE DB SYST REV, V0, P0, DOI DOI 10.1002/14651858.CD003316.pub6
   Seneviratne C, 2005, AXONE, V27, P26
   Song R, 2008, IEEE T NEUR SYS REH, V16, P371, DOI 10.1109/TNSRE.2008.926707
   Sujith O, 2008, EUR J NEUROL, V15, P437, DOI 10.1111/j.1468-1331.2008.02127.x
   Volpe BT, 2004, CURR ATHEROSCLER REP, V6, P314
   Wolf S, 2001, STROKE, V32, P1635, DOI 10.1161/01.STR.32.7.1635
NR 35
TC 28
Z9 29
U1 3
U2 35
PU BMC
PI LONDON
PA CAMPUS, 4 CRINAN ST, LONDON N1 9XW, ENGLAND
SN 
EI 
J9 J NEUROENG REHABIL
PD APR 26
PY 2017
VL 14
IS 
BP 
EP 
DI 10.1186/s12984-017-0245-y
PG 13
WC Engineering, Biomedical; Neurosciences; Rehabilitation
SC Engineering; Neurosciences & Neurology; Rehabilitation
GA EY4PC
UT WOS:000403959000001
PM 28446181
ER

PT J
AU Lakhani, Bimal
   Hayward, KS
   Boyd, LA
AF Lakhani, Bimal
   Hayward, Kathryn
   Boyd, Lara
TI Hemispheric asymmetry in myelin after stroke is related to motor impairment and function
SO NEUROIMAGE-CLINICAL
LA English
DT Article
DE Stroke; Myelin; White matter; Biomarkers; Motor control; Accelerometry
ID upper-limb recovery; geometrically accurate; multiple-sclerosis; cortical thickness; physical-activity; water fraction; nervous-system; segmentation; diffusion; oligodendrocyte
AB The relationships between impairment, function, arm use and underlying brain structure following stroke remain unclear. Although diffusion weighted imaging is useful in broadly assessing white matter structure, it has limited utility in identifying specific underlying neurobiological components, such as myelin. The purpose of the present study was to explore relationships between myelination and impairment, function and activity in individuals with chronic stroke. Assessments of paretic upper-extremity impairment and function were administered, and 72-hour accelerometer based activity monitoring was conducted on 19 individuals with chronic stroke. Participants completed a magnetic resonance imaging protocol that included a high resolution T-1 anatomical scan and a multi-component T-2 relaxation imaging scan to quantify myelin water fraction (MWF). MWF was automatically parcellated from pre- and post-central subcortical regions of interest and quantified as an asymmetry ratio (contralesional/ipsilesional). Cluster analysis was used to group more and less impaired individuals based on Fugl-Meyer upper extremity scores. A significantly higher precentral MWF asymmetry ratio was found in the more impaired group compared to the less impaired group (p < 0.001). There were no relationships between MWF asymmetry ratio and upper-limb use. Stepwise multiple linear regression identified precentral MWF asymmetry as the only variable to significantly predict impairment and motor function in the upper extremity (UE). These results suggest that asymmetric myelination in a motor specific brain area is a significant predictor of upper-extremity impairment and function in individuals with chronic stroke. As such, myelination may be utilized as a more specific marker of the neurobiological changes that predict long term impairment and recovery from stroke. (C) 2017 The Authors. Published by Elsevier Inc.
C1 [Lakhani, Bimal; Hayward, Kathryn S.; Boyd, Lara A.] Univ British Columbia, Dept Phys Therapy, 212-2177 Wesbrook Mall, Vancouver, BC V6T 1Z3, Canada.
   [Hayward, Kathryn S.] Univ Melbourne, Florey Inst Neurosci & Mental Hlth, Stroke Div, Melbourne, Vic 3084, Australia.
   [Hayward, Kathryn S.] NHMRC Ctr Res Excellence Stroke Rehabil & Brain R, Parkville, Vic, Australia.
RP Boyd, LA (通讯作者)，Univ British Columbia, Dept Phys Therapy, 212-2177 Wesbrook Mall, Vancouver, BC V6T 1Z3, Canada.
EM lara.boyd@ubc.ca
FU Canadian Institutes of Health Research [MOP-130269]; Heart and Stroke Foundation; Michael Smith Foundation for Health Research [5420, 15980]; Canada Research Chairs [950-226065, 950-203318]; Heart and Stroke Foundation of Canada; National Health and Medical Research Council of Australia [1088449]
CR Alexander A, 2007, NEUROTHERAPEUTICS, V4, P316, DOI 10.1016/j.nurt.2007.05.011
   Alonso-ortiz E, 2015, MAGN RESON MED, V73, P70, DOI 10.1002/mrm.25198
   Arshad M, 2016, NEUROIMAGE, V143, P26, DOI 10.1016/j.neuroimage.2016.08.047
   Bailey R, 2015, NEUROREHAB NEURAL RE, V29, P969, DOI 10.1177/1545968315583720
   Barker R, 2005, DISABIL REHABIL, V27, P1213, DOI 10.1080/09638280500075717
   Barker R, 2007, DISABIL REHABIL, V29, P981, DOI 10.1080/09638280500243570
   Beaulieu C, 2002, NMR BIOMED, V15, P435, DOI 10.1002/nbm.782
   Bernhardt J, 2016, INT J STROKE, V11, P454, DOI 10.1177/1747493016643851
   Borich M, 2013, NEUROIMAGE-CLIN, V2, P569, DOI 10.1016/j.nicl.2013.04.006
   Byblow W, 2015, ANN NEUROL, V78, P848, DOI 10.1002/ana.24472
   Calautti C, 2001, NEUROREPORT, V12, P3883, DOI 10.1097/00001756-200112210-00005
   Carmichael S, 2003, NEUROSCIENTIST, V9, P64, DOI 10.1177/1073858402239592
   Chida Y, 2011, BRAIN RES, V1414, P22, DOI 10.1016/j.brainres.2011.07.026
   Dale A, 1999, NEUROIMAGE, V9, P179, DOI 10.1006/nimg.1998.0395
   Deoni S, 2015, NEUROIMAGE, V115, P147, DOI 10.1016/j.neuroimage.2015.04.058
   Di LV, 2010, CEREB CORTEX, V20, P1523, DOI 10.1093/cercor/bhp216
   Feng W, 2015, ANN NEUROL, V78, P860, DOI 10.1002/ana.24510
   Fields R, 2015, NAT REV NEUROSCI, V16, P756, DOI 10.1038/nrn4023
   Fischl B, 2004, NEUROIMAGE, V23, P0, DOI 10.1016/j.neuroimage.2004.07.016
   Fischl B, 2001, IEEE T MED IMAGING, V20, P70, DOI 10.1109/42.906426
   Fischl B, 2002, NEURON, V33, P341, DOI 10.1016/S0896-6273(02)00569-X
   Fischl B, 2000, P NATL ACAD SCI USA, V97, P11050, DOI 10.1073/pnas.200033797
   Fuglmeyer A, 1975, SCAND J REHABIL MED, V7, P13
   Gebruers N, 2014, AM J PHYS MED REHAB, V93, P245, DOI 10.1097/PHM.0000000000000045
   Gebruers N, 2013, J REHABIL RES DEV, V50, P1099, DOI 10.1682/JRRD.2012.09.0166
   Gibson E, 2014, SCIENCE, V344, P487, DOI 10.1126/science.1252304
   Glasser M, 2016, NATURE, V536, P171, DOI 10.1038/nature18933
   Glasser M, 2011, J NEUROSCI, V31, P11597, DOI 10.1523/JNEUROSCI.2180-11.2011
   Graziadio S, 2012, EXP NEUROL, V238, P168, DOI 10.1016/j.expneurol.2012.08.031
   Grefkes C, 2014, NEUROSCIENTIST, V20, P56, DOI 10.1177/1073858413491147
   Gronenschild E, 2012, PLOS ONE, V7, P0, DOI 10.1371/journal.pone.0038234
   Han X, 2006, NEUROIMAGE, V32, P180, DOI 10.1016/j.neuroimage.2006.02.051
   Hayward K, 2015, EXPLORING ROLE ACCEL, V0, P1
   Hodics T, 2012, ARCH PHYS MED REHAB, V93, P1963, DOI 10.1016/j.apmr.2012.05.002
   Kokotilo K, 2010, NEUROREHAB NEURAL RE, V24, P78, DOI 10.1177/1545968309345269
   Krityakiarana W, 2010, INT J NEUROSCI, V120, P280, DOI 10.3109/00207450903222741
   Krueger H, 2015, STROKE, V46, P2226, DOI 10.1161/STROKEAHA.115.009616
   Kwakkel G, 2013, INT J STROKE, V8, P25, DOI 10.1111/j.1747-4949.2012.00967.x
   Lakhani B, 2016, NEURAL PLAST, V2016, P0, DOI 10.1155/2016/7526135
   Lang CE, 2007, J NEUROL PHYS THER, V31, P56
   Laule C, 2004, J NEUROL, V251, P284, DOI 10.1007/s00415-004-0306-6
   Li Q, 2015, NEUROIMAGE-CLIN, V8, P526, DOI 10.1016/j.nicl.2014.08.017
   Mckenzie I, 2014, SCIENCE, V346, P318, DOI 10.1126/science.1254960
   Meyer S, 2015, STROKE, V46, P1613, DOI 10.1161/STROKEAHA.115.009421
   Mifsud G, 2014, CNS NEUROSCI THER, V20, P603, DOI 10.1111/cns.12263
   Moore G, 2000, NEUROLOGY, V55, P1506, DOI 10.1212/WNL.55.10.1506
   Nieuwenhuys R, 2016, BRAIN STRUCT FUNCT, V0, P1
   Prasloski T, 2012, NEUROIMAGE, V63, P533, DOI 10.1016/j.neuroimage.2012.06.064
   Prasloski T, 2012, MAGN RESON MED, V67, P1803, DOI 10.1002/mrm.23157
   Puig J, 2010, AM J NEURORADIOL, V31, P1324, DOI 10.3174/ajnr.A2038
   Purger D, 2015, NEUROPHARMACOLOGY, V0, P0
   Pustina D, 2016, HUM BRAIN MAPP, V37, P1405, DOI 10.1002/hbm.23110
   Rand D, 2015, J STROKE CEREBROVASC, V24, P274, DOI 10.1016/j.jstrokecerebrovasdis.2014.07.039
   Rand D, 2010, HEALTH QUAL LIFE OUT, V8, P0, DOI 10.1186/1477-7525-8-80
   Rand D, 2009, STROKE, V40, P163, DOI 10.1161/STROKEAHA.108.523621
   Reuter M, 2012, NEUROIMAGE, V61, P1402, DOI 10.1016/j.neuroimage.2012.02.084
   Reuter M, 2010, NEUROIMAGE, V53, P1181, DOI 10.1016/j.neuroimage.2010.07.020
   Rorden C, 2000, BEHAV NEUROL, V12, P191, DOI 10.1155/2000/421719
   Saab A, 2016, NATURE, V0, P0
   Salat D, 2009, NEUROIMAGE, V44, P1247, DOI 10.1016/j.neuroimage.2008.10.030
   Sampaio-baptista C, 2013, J NEUROSCI, V33, P19499, DOI 10.1523/JNEUROSCI.3048-13.2013
   Segonne F, 2004, NEUROIMAGE, V22, P1060, DOI 10.1016/j.neuroimage.2004.03.032
   Segonne F, 2007, IEEE T MED IMAGING, V26, P518, DOI 10.1109/TMI.2006.887364
   Shim S, 2014, J PHYS THER SCI, V26, P1009, DOI 10.1589/jpts.26.1009
   Sled J, 1998, IEEE T MED IMAGING, V17, P87, DOI 10.1109/42.668698
   Smith S, 2004, NEUROIMAGE, V23, P0, DOI 10.1016/j.neuroimage.2004.07.051
   Stinear C, 2012, BRAIN, V135, P2527, DOI 10.1093/brain/aws146
   Tekkok S, 2001, J NEUROSCI, V21, P4237, DOI 10.1523/JNEUROSCI.21-12-04237.2001
   Urbin M, 2014, NEUROREHAB NEURAL RE, V28, P761, DOI 10.1177/1545968314522349
   Volz L, 2014, BRAIN STRUCT FUNCT, V0, P0
   Werring D, 2000, J NEUROL NEUROSUR PS, V69, P269, DOI 10.1136/jnnp.69.2.269
   Whittall K, 1989, J MAGN RESON, V84, P134, DOI 10.1016/0022-2364(89)90011-5
   Wolf S, 2001, STROKE, V32, P1635, DOI 10.1161/01.STR.32.7.1635
   Xiao L, 2016, NAT NEUROSCI, V19, P1210, DOI 10.1038/nn.4351
   Zhang Y, 2001, IEEE T MED IMAGING, V20, P45, DOI 10.1109/42.906424
NR 75
TC 13
Z9 13
U1 0
U2 5
PU ELSEVIER SCI LTD
PI OXFORD
PA THE BOULEVARD, LANGFORD LANE, KIDLINGTON, OXFORD OX5 1GB, OXON, ENGLAND
SN 2213-1582
EI 
J9 NEUROIMAGE-CLIN
PD JUN 15
PY 2017
VL 14
IS 
BP 344
EP 353
DI 10.1016/j.nicl.2017.01.009
PG 10
WC Neuroimaging
SC Neurosciences & Neurology
GA FB2OY
UT WOS:000405984300037
PM 28229041
ER

PT J
AU Sebastianelli, L.
   Versace, V.
   Martignago, S.
   Brigo, F.
   Trinka, E.
   Saltuari, L.
   Nardone, R.
AF Sebastianelli, L
   Versace, V
   Martignago, S
   Brigo, F
   Trinka, E
   Saltuari, L
   Nardone, R
TI Low-frequency rTMS of the unaffected hemisphere in stroke patients: A systematic review
SO ACTA NEUROLOGICA SCANDINAVICA
LA English
DT Review
DE aphasia; dysphagia; motor function; neglect; rehabilitation; repetitive transcranial magnetic stimulation; stroke
ID transcranial magnetic stimulation; noninvasive brain-stimulation; theta-burst stimulation; contralesional motor cortex; upper-limb hemiparesis; cortical stimulation; controlled trial; occupational-therapy; hemispatial neglect; poststroke aphasia
AB The aim of this review was to summarize the evidence for the effectiveness of low-frequency (LF) repetitive transcranial magnetic stimulation (rTMS) over the unaffected hemisphere in promoting functional recovery after stroke. We performed a systematic search of the studies using LF-rTMS over the contralesional hemisphere in stroke patients and reviewed the 67 identified articles. The studies have been gathered together according to the time interval that had elapsed between the stroke onset and the beginning of the rTMS treatment. Inhibitory rTMS of the contralesional hemisphere can induce beneficial effects on stroke patients with motor impairment, spasticity, aphasia, hemispatial neglect and dysphagia, but the therapeutic clinical significance is unclear. We observed considerable heterogeneity across studies in the stimulation protocols. The use of different patient populations, regardless of lesion site and stroke aetiology, different stimulation parameters and outcome measures means that the studies are not readily comparable, and estimating real effectiveness or reproducibility is very difficult. It seems that careful experimental design is needed and it should consider patient selection aspects, rTMS parameters and clinical assessment tools. Consecutive sessions of rTMS, as well as the combination with conventional rehabilitation therapy, may increase the magnitude and duration of the beneficial effects. In an increasing number of studies, the patients have been enrolled early after stroke. The prolonged follow-up in these patients suggests that the effects of contralesional LF-rTMS can be long-lasting. However, physiological evidence indicating increased synaptic plasticity, and thus, a more favourable outcome, in the early enrolled patients, is still lacking. Carefully designed clinical trials designed are required to address this question. LF rTMS over unaffected hemisphere may have therapeutic utility, but the evidence is still preliminary and the findings need to be confirmed in further randomized controlled trials.
C1 [Sebastianelli, L.; Versace, V.; Martignago, S.] Hosp Vipiteno, Dept Neurorehabilitat, Vipiteno, Italy.
   [Sebastianelli, L.; Versace, V.; Martignago, S.; Saltuari, L.] Res Unit Neurorehabilitat South Tyrol, Bolzano, Italy.
   [Brigo, F.; Nardone, R.] Franz Tappeiner Hosp, Dept Neurol, Merano, Italy.
   [Brigo, F.] Univ Verona, Dept Neurosci Biomed & Movement Sci, Verona, Italy.
   [Trinka, E.; Nardone, R.] Paracelsus Med Univ, Dept Neurol, Christian Doppler Klin, Salzburg, Austria.
   [Saltuari, L.] Hochzirl Hosp, Dept Neurol, Zirl, Austria.
RP Nardone, R (通讯作者)，F Tappeiner Hosp, Dept Neurol, Merano, Italy.
EM raffaele.nardone@asbmeran-o.it
CR Abo M, 2014, INT J STROKE, V9, P607, DOI 10.1111/ijs.12100
   Abraham W, 1997, PROG NEUROBIOL, V52, P303, DOI 10.1016/S0301-0082(97)00018-X
   Ackerley S, 2010, STROKE, V41, P1568, DOI 10.1161/STROKEAHA.110.583278
   Adeyemo BO, 2012, FRONT PSYCHIATRY, V3, P88, DOI 10.3389/fpsyt.2012.00088
   Auriat A, 2015, FRONT NEUROL, V6, P0, DOI 10.3389/fneur.2015.00226
   Avenanti A, 2012, NEUROLOGY, V78, P256, DOI 10.1212/WNL.0b013e3182436558
   Ayache S, 2012, EXPERT REV NEUROTHER, V12, P949, DOI 10.1586/ERN.12.83
   Galvao S, 2014, ARCH PHYS MED REHAB, V95, P222, DOI 10.1016/j.apmr.2013.10.023
   Barwood C, 2011, EUR J NEUROL, V18, P935, DOI 10.1111/j.1468-1331.2010.03284.x
   Barwood C, 2013, NEUROREHABILITATION, V32, P915, DOI 10.3233/NRE-130915
   Barwood C, 2011, BRAIN LANG, V116, P125, DOI 10.1016/j.bandl.2010.07.004
   Bashir S, 2016, RESTOR NEUROL NEUROS, V34, P677, DOI 10.3233/RNN-140460
   Berardelli A, 1998, EXP BRAIN RES, V122, P79, DOI 10.1007/s002210050493
   Bienenstock E, 1982, J NEUROSCI, V2, P32, DOI 10.1523/jneurosci.02-01-00032.1982
   Blesneag AV, 2015, J MED LIFE, V8, P378
   Brighina F, 2003, NEUROSCI LETT, V336, P131, DOI 10.1016/S0304-3940(02)01283-1
   Carey J, 2014, RESTOR NEUROL NEUROS, V32, P323, DOI 10.3233/RNN-130358
   Cassidy J, 2015, BRAIN STIMUL, V8, P1074, DOI 10.1016/j.brs.2015.06.007
   Cazzoli D, 2012, BRAIN, V135, P3426, DOI 10.1093/brain/aws182
   Conforto A, 2012, J NEUROL, V259, P1399, DOI 10.1007/s00415-011-6364-7
   Dafotakis M, 2008, EXP NEUROL, V211, P407, DOI 10.1016/j.expneurol.2008.02.018
   Delvaux V, 2003, CLIN NEUROPHYSIOL, V114, P1217, DOI 10.1016/S1388-2457(03)00070-1
   Demirtas-tatlidede A, 2015, NEUROREHABILITATION, V36, P51, DOI 10.3233/NRE-141191
   Di LV, 2008, CLIN NEUROPHYSIOL, V119, P715, DOI 10.1016/j.clinph.2007.11.049
   Di LV, 2005, J PHYSIOL-LONDON, V565, P945, DOI 10.1113/jphysiol.2005.087288
   Di LV, 2011, J NEUROPHYSIOL, V105, P2150, DOI 10.1152/jn.00781.2010
   Di LV, 2010, CLIN NEUROPHYSIOL, V121, P464, DOI 10.1016/j.clinph.2009.11.007
   Di PG, 2014, NAT REV NEUROL, V10, P597, DOI 10.1038/nrneurol.2014.162
   Du J, 2016, EUR J NEUROL, V23, P1666, DOI 10.1111/ene.13105
   Du J, 2016, CLIN NEUROPHYSIOL, V127, P1907, DOI 10.1016/j.clinph.2015.11.045
   Duque J, 2005, NEUROIMAGE, V28, P940, DOI 10.1016/j.neuroimage.2005.06.033
   Edwardson M, 2013, EXP BRAIN RES, V224, P335, DOI 10.1007/s00221-012-3315-1
   Emara T, 2010, EUR J NEUROL, V17, P1203, DOI 10.1111/j.1468-1331.2010.03000.x
   Etoh S, 2013, J REHABIL MED, V45, P843, DOI 10.2340/16501977-1175
   Fitzgerald P, 2006, CLIN NEUROPHYSIOL, V117, P2584, DOI 10.1016/j.clinph.2006.06.712
   Fregni F, 2006, STROKE, V37, P2115, DOI 10.1161/01.STR.0000231390.58967.6b
   Fu W, 2015, J INT MED RES, V43, P196, DOI 10.1177/0300060513498663
   Gamboa O, 2010, EXP BRAIN RES, V204, P181, DOI 10.1007/s00221-010-2293-4
   Garcia G, 2013, JOVE-J VIS EXP, V0, P0, DOI DOI 10.3791/50228
   Gerloff C, 2006, BRAIN, V129, P791, DOI 10.1093/brain/awh713
   Graef P, 2016, J NEUROL SCI, V369, P149, DOI 10.1016/j.jns.2016.08.016
   Grefkes C, 2016, CURR OPIN NEUROL, V29, P714, DOI 10.1097/WCO.0000000000000395
   Grefkes C, 2010, NEUROIMAGE, V50, P233, DOI 10.1016/j.neuroimage.2009.12.029
   Hartwigsen G, 2015, BRAIN LANG, V148, P81, DOI 10.1016/j.bandl.2014.10.007
   Heiss W, 2013, CEREBROVASC DIS, V36, P363, DOI 10.1159/000355499
   Houdayer E, 2008, EXP BRAIN RES, V187, P207, DOI 10.1007/s00221-008-1294-z
   Hsu W, 2012, STROKE, V43, P1849, DOI 10.1161/STROKEAHA.111.649756
   Huang Y, 2005, NEURON, V45, P201, DOI 10.1016/j.neuron.2004.12.033
   Hummel F, 2006, LANCET NEUROL, V5, P708, DOI 10.1016/S1474-4422(06)70525-7
   Jaillard A, 2005, BRAIN, V128, P1122, DOI 10.1093/brain/awh456
   Johansen-berg H, 2002, P NATL ACAD SCI USA, V99, P14518, DOI 10.1073/pnas.222536799
   Kakuda W, 2016, TRANSL STROKE RES, V7, P172, DOI 10.1007/s12975-016-0456-8
   Kakuda W, 2012, J NEUROENG REHABIL, V9, P0, DOI 10.1186/1743-0003-9-4
   Kakuda W, 2011, INT J NEUROSCI, V121, P373, DOI 10.3109/00207454.2011.560314
   Khedr E, 2009, EUR J NEUROL, V16, P1323, DOI 10.1111/j.1468-1331.2009.02746.x
   Khedr E, 2014, NEUROREHAB NEURAL RE, V28, P740, DOI 10.1177/1545968314521009
   Kim L, 2011, ANN REHABIL MED-ARM, V35, P765, DOI 10.5535/arm.2011.35.6.765
   Kim Y, 2015, EXP BRAIN RES, V233, P283, DOI 10.1007/s00221-014-4112-9
   Kirton A, 2008, LANCET NEUROL, V7, P507, DOI 10.1016/S1474-4422(08)70096-6
   Koch G, 2012, NEUROLOGY, V78, P24, DOI 10.1212/WNL.0b013e31823ed08f
   Kubis N, 2016, FRONT NEURAL CIRCUIT, V10, P0, DOI 10.3389/fncir.2016.00056
   Le Q, 2014, AM J PHYS MED REHAB, V93, P422, DOI 10.1097/PHM.0000000000000027
   Lee L, 2003, J NEUROSCI, V23, P5308
   Lefaucheur J, 2006, NEUROPHYSIOL CLIN, V36, P105, DOI 10.1016/j.neucli.2006.08.011
   Lefaucheur J, 2014, CLIN NEUROPHYSIOL, V125, P2150, DOI 10.1016/j.clinph.2014.05.021
   Li Y, 2015, J REHABIL MED, V47, P675, DOI 10.2340/16501977-1988
   Liao X, 2017, CLIN REHABIL, V31, P289, DOI 10.1177/0269215516644771
   Liepert J, 2007, RESTOR NEUROL NEUROS, V25, P461
   Lim J, 2010, J REHABIL MED, V42, P447, DOI 10.2340/16501977-0553
   Lin Y, 2015, J REHABIL MED, V47, P305, DOI 10.2340/16501977-1943
   Lotze M, 2012, NEUROREHAB NEURAL RE, V26, P594, DOI 10.1177/1545968311427706
   Lotze M, 2006, J NEUROSCI, V26, P6096, DOI 10.1523/JNEUROSCI.4564-05.2006
   Ludemann-podubecka J, 2016, EUR J NEUROL, V23, P823, DOI 10.1111/ene.12949
   Ludemann-podubecka J, 2015, BRAIN STIMUL, V8, P823, DOI 10.1016/j.brs.2015.02.004
   Mally J, 2008, BRAIN RES BULL, V76, P388, DOI 10.1016/j.brainresbull.2007.11.019
   Mally J, 2013, BRAIN RES BULL, V98, P30, DOI 10.1016/j.brainresbull.2013.07.005
   Mansur C, 2005, NEUROLOGY, V64, P1802, DOI 10.1212/01.WNL.0000161839.38079.92
   Matsuura A, 2015, EUR J NEUROL, V22, P1526, DOI 10.1111/ene.12776
   Meehan S, 2011, NEUROSCI LETT, V500, P26, DOI 10.1016/j.neulet.2011.05.237
   Mello E, 2015, NEURAL PLAST, V2015, P0, DOI 10.1155/2015/407320
   Murase N, 2004, ANN NEUROL, V55, P400, DOI 10.1002/ana.10848
   Murphy T, 2009, NAT REV NEUROSCI, V10, P861, DOI 10.1038/nrn2735
   Mylius V, 2012, EXPERT REV NEUROTHER, V12, P983, DOI 10.1586/ERN.12.78
   Naghdi S, 2015, J BODYW MOV THER, V19, P616, DOI 10.1016/j.jbmt.2014.10.001
   Nowak D, 2008, ARCH NEUROL-CHICAGO, V65, P741, DOI 10.1001/archneur.65.6.741
   Nowak D, 2009, NEUROREHAB NEURAL RE, V23, P641, DOI 10.1177/1545968309336661
   Nyffeler T, 2009, STROKE, V40, P2791, DOI 10.1161/STROKEAHA.109.552323
   Otal B, 2015, FRONT HUM NEUROSCI, V9, P0, DOI 10.3389/fnhum.2015.00236
   Pascual-leone A, 1998, J CLIN NEUROPHYSIOL, V15, P333, DOI 10.1097/00004691-199807000-00005
   Pascualleone A, 1994, NEUROLOGY, V44, P892, DOI 10.1212/WNL.44.5.892
   Pisegna J, 2016, CLIN NEUROPHYSIOL, V127, P956, DOI 10.1016/j.clinph.2015.04.069
   Ptak R, 2013, FRONT HUM NEUROSCI, V7, P0, DOI 10.3389/fnhum.2013.00254
   Rastgoo M, 2016, DISABIL REHABIL, V15, P1
   Rehme A, 2011, CEREB CORTEX, V21, P756, DOI 10.1093/cercor/bhq140
   Ren C, 2014, PLOS ONE, V9, P0, DOI 10.1371/journal.pone.0102557
   Rose D, 2014, STROKE RES TREAT, V2014, P0, DOI 10.1155/2014/305236
   Rubi-fessen I, 2015, ARCH PHYS MED REHAB, V96, P1935, DOI 10.1016/j.apmr.2015.06.017
   Sasaki N, 2014, BRAIN INJURY, V28, P1682, DOI 10.3109/02699052.2014.947626
   Sasaki N, 2013, J STROKE CEREBROVASC, V22, P413, DOI 10.1016/j.jstrokecerebrovasdis.2011.10.004
   Saur D, 2006, BRAIN, V129, P1371, DOI 10.1093/brain/awl090
   Schaechter J, 2004, PROG NEUROBIOL, V73, P61, DOI 10.1016/j.pneurobio.2004.04.001
   Seniow J, 2013, TOP STROKE REHABIL, V20, P250, DOI 10.1310/tsr2003-250
   Shah P, 2013, FRONT HUM NEUROSCI, V7, P0, DOI 10.3389/fnhum.2013.00888
   Shimizu T, 2002, BRAIN, V125, P1896, DOI 10.1093/brain/awf183
   Shindo K, 2006, J REHABIL MED, V38, P65, DOI 10.1080/16501970500441807
   Siebner H, 2003, EXP BRAIN RES, V148, P1, DOI 10.1007/s00221-002-1234-2
   Song W, 2009, J REHABIL MED, V41, P162, DOI 10.2340/16501977-0302
   Strens L, 2003, CURR BIOL, V13, P1201, DOI 10.1016/S0960-9822(03)00453-6
   Sung W, 2013, STROKE, V44, P1375, DOI 10.1161/STROKEAHA.111.000522
   Swayne O, 2008, CEREB CORTEX, V18, P1909, DOI 10.1093/cercor/bhm218
   Takeuchi N, 2005, STROKE, V36, P2681, DOI 10.1161/01.STR.0000189658.51972.34
   Takeuchi N, 2008, J REHABIL MED, V40, P298, DOI 10.2340/16501977-0181
   Takeuchi N, 2009, J REHABIL MED, V41, P1049, DOI 10.2340/16501977-0454
   Talelli P, 2007, CLIN NEUROPHYSIOL, V118, P333, DOI 10.1016/j.clinph.2006.10.014
   Talelli P, 2012, NEUROREHAB NEURAL RE, V26, P976, DOI 10.1177/1545968312437940
   Theilig S, 2011, EXP NEUROL, V230, P149, DOI 10.1016/j.expneurol.2011.04.010
   Thiel A, 2013, STROKE, V44, P2240, DOI 10.1161/STROKEAHA.111.000574
   Traversa R, 1998, BRAIN RES, V803, P1, DOI 10.1016/S0006-8993(98)00505-8
   Traversa R, 1997, STROKE, V28, P110, DOI 10.1161/01.STR.28.1.110
   Tsai P, 2014, NEUROREHAB NEURAL RE, V28, P779, DOI 10.1177/1545968314522710
   Turrigiano G, 2004, NAT REV NEUROSCI, V5, P97, DOI 10.1038/nrn1327
   Waldowski K, 2012, SCI WORLD J, V0, P0, DOI DOI 10.1100/2012/518568
   Wang C, 2014, RESTOR NEUROL NEUROS, V32, P825, DOI 10.3233/RNN-140410
   Wang C, 2014, CNS NEUROSCI THER, V20, P355, DOI 10.1111/cns.12221
   Wang R, 2012, NEUROREHAB NEURAL RE, V26, P222, DOI 10.1177/1545968311423265
   Ward A, 2012, EUR J NEUROL, V19, P21, DOI 10.1111/j.1468-1331.2011.03448.x
   Ward N, 2003, BRAIN, V126, P2476, DOI 10.1093/brain/awg245
   Wassermann E, 1998, EVOKED POTENTIAL, V108, P1, DOI 10.1016/S0168-5597(97)00096-8
   Weiduschat N, 2011, STROKE, V42, P409, DOI 10.1161/STROKEAHA.110.597864
   Yang N, 2013, FRONT HUM NEUROSCI, V7, P1, DOI 10.3389/fnhum.2013.00187
   Ziemann U, 2005, LANCET NEUROL, V4, P454, DOI 10.1016/S1474-4422(05)70126-5
NR 131
TC 34
Z9 39
U1 2
U2 50
PU WILEY
PI HOBOKEN
PA 111 RIVER ST, HOBOKEN 07030-5774, NJ USA
SN 0001-6314
EI 
J9 ACTA NEUROL SCAND
PD DEC 15
PY 2017
VL 136
IS 6
BP 585
EP 605
DI 10.1111/ane.12773
PG 21
WC Clinical Neurology
SC Neurosciences & Neurology
GA FL8GJ
UT WOS:000414488000003
PM 28464421
ER

PT J
AU Cho, JY
   Lee, Ahee
   Kim, MS
   Park, Eunhee
   Chang, WH
   Shin, Yong-Il
   Kim, Yun-Hee
AF Cho, Jae
   Lee, Ahee
   Kim, Min
   Park, Eunhee
   Chang, Won
   Shin, Yong-il
   Kim, Yun-hee
TI Dual-mode noninvasive brain stimulation over the bilateral primary motor cortices in stroke patients
SO RESTORATIVE NEUROLOGY AND NEUROSCIENCE
LA English
DT Article
DE Noninvasive brain stimulation; transcranial direct current stimulation; repetitive transcranial magnetic stimulation; stroke; motor function
ID transcranial magnetic stimulation; homeostatic plasticity; cortex excitability; skill acquisition; recovery; modulation; hand; rtm; polymorphism; improvement
AB Background: Noninvasive brain stimulation (NBS) using repetitive transcranial magnetic stimulation (rTMS) or transcranial direct current stimulation (tDCS) has recently been adopted for modulating motor function in stroke patients. Objective: We investigated the effect of simultaneous dual-mode stimulation using rTMS and tDCS over the bilateral primary motor cortices (M1) to assess its efficacy as compared to single stimulation using rTMS for the recovery of motor function in subacute stroke patients. Methods: Thirty subacute stroke patients were recruited in this study. In the dual-mode stimulation group, 10 Hz rTMS (90% of resting motor threshold, 1,000 pulses) was applied over the ipsilesional M1 for 20 minutes with the simultaneous application of cathodal tDCS (2 mA) on the contralesional M1. The single stimulation group underwent 10 Hz rTMS without tDCS. Ten daily sessions were conducted for two consecutive weeks. The total Fugl-Meyer (FMA-T), upper limb (FMA-UL), and lower limb (FMA-LL) scores were measured before, after, and two months later. Results: The FMA-T and FMA-UL were significantly improved over time in both the dual and single stimulation group (p < 0.05). However, there were significant group and time interaction effects in both the FMA-T and FMA-UL (p < 0.05). Post-hoc analysis showed that the mean changes in the FMA-T and FMA-UL were significantly better in the dual-mode stimulation group. Conclusion: Dual-mode NBS with the simultaneous application of 10 Hz rTMS and cathodal tDCS over the bilateral M1s was safe and superior to 10 Hz rTMS alone for improving motor function in subacute stroke patients.
C1 [Cho, Jae Yong; Park, Eunhee; Chang, Won Hyuk; Kim, Yun-Hee] Sungkyunkwan Univ, Sch Med, Dept Phys & Rehabil Med,Samsung Med Ctr, Ctr Prevent & Rehabil,Heart Vasc Stroke Inst, Seoul, South Korea.
   [Lee, Ahee; Kim, Yun-Hee] Sungkyunkwan Univ, SAIHST, Dept Med Device Management & Res, Dept Hlth Sci & Technol, Seoul, South Korea.
   [Kim, Min Su] Wonkwang Univ, Coll Med, Dept Rehabil Med, Iksan, South Korea.
   [Shin, Yong-Il] Pusan Natl Univ, Sch Med, Res Inst Convergence Biomed Sci & Technol, Dept Rehabil Med,Yangsan Hosp, Yangsan, South Korea.
RP Kim, YH (通讯作者)，Sungkyunkwan Univ, Sch Med, Samsung Med Ctr, Dept Phys & Rehabil Med,Heart Vasc Stroke Inst, 81 Irwon Ro, Seoul 06351, South Korea.
EM yunkim@skku.edu
FU National Research Foundation - the Korean government (MSIP) [NRF-2014R1A2A1A01005128]
CR Berardelli A, 1998, EXP BRAIN RES, V122, P79, DOI 10.1007/s002210050493
   Chang W, 2014, BRAIN STIMUL, V7, P553, DOI 10.1016/j.brs.2014.03.008
   Chang W, 2010, J REHABIL MED, V42, P758, DOI 10.2340/16501977-0590
   Cheeran B, 2008, J PHYSIOL-LONDON, V586, P5717, DOI 10.1113/jphysiol.2008.159905
   Cicinelli P, 2003, STROKE, V34, P2653, DOI 10.1161/01.STR.0000092122.96722.72
   Elsner B, 2013, COCHRANE DB SYST REV, V0, P0, DOI DOI 10.1002/14651858.CD009645.pub2
   Emara T, 2010, EUR J NEUROL, V17, P1203, DOI 10.1111/j.1468-1331.2010.03000.x
   Escudero J, 1998, STROKE, V29, P1854, DOI 10.1161/01.STR.29.9.1854
   Fregni F, 2005, NEUROREPORT, V16, P1551, DOI 10.1097/01.wnr.0000177010.44602.5e
   Furubayashi T, 2008, EXP BRAIN RES, V185, P279, DOI 10.1007/s00221-007-1149-z
   Hankey G, 2002, STROKE, V33, P1034, DOI 10.1161/01.STR.0000012515.66889.24
   Hsu W, 2012, STROKE, V43, P1849, DOI 10.1161/STROKEAHA.111.649756
   Hummel F, 2005, NEUROREHAB NEURAL RE, V19, P14, DOI 10.1177/1545968304272698
   Hummel F, 2005, BRAIN, V128, P490, DOI 10.1093/brain/awh369
   Hummel F, 2006, LANCET NEUROL, V5, P708, DOI 10.1016/S1474-4422(06)70525-7
   Jorgensen H, 1995, ARCH PHYS MED REHAB, V76, P406, DOI 10.1016/S0003-9993(95)80568-0
   Karabanov A, 2015, BRAIN STIMUL, V8, P442, DOI 10.1016/j.brs.2015.01.404
   Khedr E, 2013, NEUROREHAB NEURAL RE, V27, P592, DOI 10.1177/1545968313484808
   Kim Y, 2006, STROKE, V37, P1471, DOI 10.1161/01.STR.0000221233.55497.51
   Kim Y, 2004, NEUROSCI LETT, V367, P181, DOI 10.1016/j.neulet.2004.05.113
   Kolominsky-rabas P, 2001, STROKE, V32, P2735, DOI 10.1161/hs1201.100209
   Lefebvre S, 2013, FRONT HUM NEUROSCI, V6, P0, DOI 10.3389/fnhum.2012.00343
   Madhavan S, 2012, FRONT PSYCHIATRY, V3, P66, DOI 10.3389/fpsyt.2012.00066
   Mahmoudi H, 2011, DISABIL REHABIL, V33, P1383, DOI 10.3109/09638288.2010.532283
   Mansur C, 2005, NEUROLOGY, V64, P1802, DOI 10.1212/01.WNL.0000161839.38079.92
   Minino AM, 2011, NATL VITAL STAT REP, V59, P1
   Ni Z, 2008, J PHYSIOL-LONDON, V586, P3733, DOI 10.1113/jphysiol.2008.159301
   Nitsche M, 2001, NEUROLOGY, V57, P1899, DOI 10.1212/WNL.57.10.1899
   Nitsche M, 2007, J NEUROSCI, V27, P3807, DOI 10.1523/JNEUROSCI.5348-06.2007
   Nowak D, 2009, NEUROREHAB NEURAL RE, V23, P641, DOI 10.1177/1545968309336661
   Park E, 2014, ANN REHABIL MED-ARM, V38, P297, DOI 10.5535/arm.2014.38.3.297
   Park E, 2014, NEUROSCI LETT, V567, P24, DOI 10.1016/j.neulet.2014.03.022
   Pascual-leone A, 1998, J CLIN NEUROPHYSIOL, V15, P333, DOI 10.1097/00004691-199807000-00005
   Siebner H, 2004, J NEUROSCI, V24, P3379, DOI 10.1523/JNEUROSCI.5316-03.2004
   Stinear C, 2015, BRAIN STIMUL, V8, P1183, DOI 10.1016/j.brs.2015.06.015
   Takeuchi N, 2005, STROKE, V36, P2681, DOI 10.1161/01.STR.0000189658.51972.34
   Takeuchi N, 2012, NEURAL PLAST, V2012, P0, DOI 10.1155/2012/823285
   Takeuchi N, 2009, J REHABIL MED, V41, P1049, DOI 10.2340/16501977-0454
   Zimerman M, 2012, STROKE, V43, P2185, DOI 10.1161/STROKEAHA.111.645382
NR 39
TC 7
Z9 7
U1 1
U2 7
PU IOS PRESS
PI AMSTERDAM
PA NIEUWE HEMWEG 6B, 1013 BG AMSTERDAM, NETHERLANDS
SN 0922-6028
EI 
J9 RESTOR NEUROL NEUROS
PD JUN 15
PY 2017
VL 35
IS 1
BP 105
EP 114
DI 10.3233/RNN-160669
PG 10
WC Neurosciences
SC Neurosciences & Neurology
GA EM5CG
UT WOS:000395328900007
PM 28157112
ER

PT J
AU Takakura, Tomokazu
   Muragaki, Yoshihiro
   Tamura, Manabu
   Maruyama, Takashi
   Nitta, Masayuki
   Niki, Chiharu
   Kawamata, Takakazu
AF Takakura, Tomokazu
   Muragaki, Yoshihiro
   Tamura, Manabu
   Maruyama, Takashi
   Nitta, Masayuki
   Niki, Chiharu
   Kawamata, Takakazu
TI Navigated transcranial magnetic stimulation for glioma removal: prognostic value in motor function recovery from postsurgical neurological deficits
SO JOURNAL OF NEUROSURGERY
LA English
DT Article
DE awake craniotomy; transcranial magnetic stimulation; glioma; neurological deficit; rehabilitation; diagnostic technique; surgical technique
ID direct cortical stimulation; glioblastoma-multiforme; physiological-basis; surgical resection; brain-stimulation; arm function; cortex; stroke; extent; area
AB OBJECTIVE The aim of the present study was to evaluate the usefulness of navigated transcranial magnetic stimulation (nTMS) as a prognostic predictor for upper-extremity motor functional recovery from postsurgical neurological deficits. METHODS Preoperative and postoperative nTMS studies were prospectively applied in 14 patients (mean age 39 12 years) who had intraparenchymal brain neoplasms located within or adjacent to the motor eloquent area in the cerebral hemisphere. Mapping by nTMS was done 3 times, i.e., before surgery, and 1 week and 3 weeks after surgery. To assess the response induced by nTMS, motor evoked potential (nTMS-MEP) was recorded using a surface electromyography electrode attached to the abductor pollicis brevis (APB). The cortical locations that elicited the largest electromyography response by nTMS were defined as hotspots. Hotspots for APB were confirmed as positive responsive sites by direct electrical stimulation (DES) during awake craniotomy. The distances between hotspots and lesions (D-Hs.L)were measured. Postoperative neurological deficits were assessed by manual muscle test and dynamometer. To validate the prognostic value of nTMS in recovery from upper-extremity paresis, the following were investigated: 1) the correlation between D-Hs.L and the serial grip strength change, and 2) the correlation between positive nTMS-MEP at 1 week after surgery and the serial grip strength change. RESULTS From the presurgical nTMS study, MEPs from targeted muscles were identified in 13 cases from affected hemispheres. In one case, MEP was not evoked due to a huge tumor. Among 9 cases from which intraoperative DES mapping for hand motor area was available, hotspots for APB identified by nTMS were concordant with DES-positive sites. Compared with the adjacent group (D-Hs.L < 10 mm, n = 6), the nonadjacent group (D-Hs.L >= 10 mm, n = 7) showed significantly better recovery of grip strength at 3 months after surgery (p < 0.01). There were correlations between D-HS.L and recovery of grip strength at 1 week, 3 weeks, and 3 months after surgery (r = 0.74, 0.68, and 0.65, respectively). Postsurgical nTMS was accomplished in 13 patients. In 9 of 13 cases, nTMS-MEP from APB muscle was positive at 1 week after surgery. Excluding the case in which nTMS-MEP was negative from the presurgical nTMS study, recoveries in grip strength were compared between 2 groups, in which nTMS-MEP at 1 week after surgery was positive (n = 9) or negative (n = 3). Significant differences were observed between the 2 groups at 1 week, 3 weeks, and 3 months after surgery (p < 0.01). Positive nTMS-MEP at 1 week after surgery correlated well with the motor recovery at 1 week, 3 weeks, and 3 months after surgery (r = 0.87, 0.88, and 0.77, respectively). CONCLUSIONS Navigated TMS is a useful tool for identifying motor eloquent areas. The results of the present study have demonstrated the predictive value of nTMS in upper-extremity motor function recovery from postsurgical neurological deficits. The longer D-HS.L and positive nTMS-MEP at 1 week after surgery have prognostic values of better recovery from postsurgical neurological deficits.
C1 [Takakura, Tomokazu; Muragaki, Yoshihiro; Tamura, Manabu; Maruyama, Takashi; Nitta, Masayuki] Tokyo Womens Med Univ, Grad Sch Med, Inst Adv Biomed Engn & Sci, Fac Adv Technosurg, Tokyo, Japan.
   [Muragaki, Yoshihiro; Tamura, Manabu; Maruyama, Takashi; Nitta, Masayuki; Niki, Chiharu; Kawamata, Takakazu] Tokyo Womens Med Univ, Neurol Inst, Dept Neurosurg, Tokyo, Japan.
   [Takakura, Tomokazu] Tokyo Rosai Occupat Dis & Injuries Hosp, Dept Phys Med & Rehabil, Tokyo, Japan.
RP Muragaki, Y (通讯作者)，Tokyo Womens Med Univ, Inst Adv Biomed Engn & Sci, Grad Sch Med, Shinjuku Ku, 8-1 Kawada Cho, Tokyo 1628666, Japan.
EM ymuragaki@twmu.ac.jp
FU Grants-in-Aid for Scientific Research [17H05306] Funding Source: KAKEN
CR Amassian V, 1987, NEUROSURGERY, V20, P74
   [anonymous] , 2009, NEUROL MED CHIR (TOKYO), V49 Suppl, P0
   Boroojerdi B, 1999, CLIN NEUROPHYSIOL, V110, P699, DOI 10.1016/S1388-2457(98)00027-3
   Brasilneto J, 1992, J CLIN NEUROPHYSIOL, V9, P132, DOI 10.1097/00004691-199201000-00014
   Brogardh C, 2010, J REHABIL MED, V42, P789, DOI 10.2340/16501977-0588
   Brown C, 2007, J NEUROSCI, V27, P4101, DOI 10.1523/JNEUROSCI.4295-06.2007
   Brown C, 2010, J CEREBR BLOOD F MET, V30, P783, DOI 10.1038/jcbfm.2009.241
   Coburger J, 2013, NEUROSURG REV, V36, P65, DOI 10.1007/s10143-012-0413-2
   Coburger J, 2012, J NEUROSURG-PEDIATR, V9, P660, DOI 10.3171/2012.2.PEDS11426
   Delvaux V, 2003, CLIN NEUROPHYSIOL, V114, P1217, DOI 10.1016/S1388-2457(03)00070-1
   Di LV, 2004, CLIN NEUROPHYSIOL, V115, P255, DOI 10.1016/j.clinph.2003.10.009
   Di LV, 2001, EXP BRAIN RES, V141, P121
   Dromerick A, 2000, STROKE, V31, P2984, DOI 10.1161/01.STR.31.12.2984
   Duffau H, 2003, J NEUROL NEUROSUR PS, V74, P901, DOI 10.1136/jnnp.74.7.901
   Duffau H, 2009, NEUROSCI RES, V65, P131, DOI 10.1016/j.neures.2009.07.002
   Escudero J, 1998, STROKE, V29, P1854, DOI 10.1161/01.STR.29.9.1854
   Fontaine D, 2002, NEUROSURGERY, V50, P297, DOI 10.1097/00006123-200202000-00011
   Forster M, 2011, NEUROSURGERY, V68, P1317, DOI 10.1227/NEU.0b013e31820b528c
   Frey D, 2012, NEUROIMAGE, V62, P1600, DOI 10.1016/j.neuroimage.2012.05.059
   Fuglmeyer A, 1975, SCAND J REHABIL MED, V7, P13
   Hartkens T, 2003, IEEE T MED IMAGING, V22, P82, DOI 10.1109/TMI.2002.806596
   Hendricks H, 2002, ARCH PHYS MED REHAB, V83, P1629, DOI 10.1053/apmr.2002.35473
   Hendricks H, 2002, ARCH PHYS MED REHAB, V83, P1303, DOI 10.1053/apmr.2002.34284
   Hislop H, 1995, DANIELS WORTHINGHAMS, V0, P0
   Ius T, 2012, J NEUROSURG, V117, P1039, DOI 10.3171/2012.8.JNS12393
   Kammer T, 2001, CLIN NEUROPHYSIOL, V112, P250, DOI 10.1016/S1388-2457(00)00513-7
   Kantelhardt S, 2010, ACTA NEUROCHIR, V152, P333, DOI 10.1007/s00701-009-0565-1
   Kawashima A, 2013, CLIN NEUROL NEUROSUR, V115, P2226, DOI 10.1016/j.clineuro.2013.07.012
   Kayama T, 2012, NEUROL MED CHIR (TOKYO), V52, P119
   Krainik A, 2004, NEUROLOGY, V62, P1323, DOI 10.1212/01.WNL.0000120547.83482.B1
   Krieg S, 2014, BMC NEUROSCI, V15, P0, DOI 10.1186/1471-2202-15-20
   Krieg S, 2013, CLIN NEUROPHYSIOL, V124, P522, DOI 10.1016/j.clinph.2012.08.011
   Krieg S, 2012, J NEUROSURG, V116, P994, DOI 10.3171/2011.12.JNS111524
   Kuhnt D, 2011, NEURO-ONCOLOGY, V13, P1339, DOI 10.1093/neuonc/nor133
   Laakso I, 2014, PHYS MED BIOL, V59, P203, DOI 10.1088/0031-9155/59/1/203
   Lacroix M, 2001, J NEUROSURG, V95, P190, DOI 10.3171/jns.2001.95.2.0190
   Laplane D, 1977, J NEUROL SCI, V34, P301, DOI 10.1016/0022-510X(77)90148-4
   Lefaucheur J, 2010, EXP NEUROL, V223, P609, DOI 10.1016/j.expneurol.2010.02.008
   Li Y, 2016, J NEUROSURG, V124, P977, DOI 10.3171/2015.5.JNS142087
   Muragaki Y, 2006, ACTA NEUROCHIR SUPPL, V98, P67
   Muragaki Y, 2011, ACTA NEUROCHIR SUPPL, V109, P67, DOI 10.1007/978-3-211-99651-5_11
   Ngomo S, 2012, J NEUROSCI METH, V205, P65, DOI 10.1016/j.jneumeth.2011.12.012
   Nitta M, 2013, NEUROL MED-CHIR, V53, P447
   Nudo R, 1996, J NEUROSCI, V16, P785
   Opitz A, 2014, NEUROIMAGE-CLIN, V4, P500, DOI 10.1016/j.nicl.2014.03.004
   Paiva W, 2012, NEUROPSYCH DIS TREAT, V8, P197, DOI 10.2147/NDT.S30151
   Patton H, 1954, J NEUROPHYSIOL, V17, P345, DOI 10.1152/jn.1954.17.4.345
   Pennisi G, 1999, STROKE, V30, P2666, DOI 10.1161/01.STR.30.12.2666
   Picht T, 2013, NEUROSURGERY, V72, P808, DOI 10.1227/NEU.0b013e3182889e01
   Picht T, 2012, ACTA NEUROCHIR, V154, P2075, DOI 10.1007/s00701-012-1494-y
   Picht T, 2012, NEUROSURGERY, V70, P1248, DOI 10.1227/NEU.0b013e318243881e
   Picht T, 2011, NEUROSURGERY, V69, P581, DOI 10.1227/NEU.0b013e3182181b89
   Picht T, 2009, NEUROSURGERY, V65, P93, DOI 10.1227/01.NEU.0000348009.22750.59
   Platz T, 2005, CLIN REHABIL, V19, P404, DOI 10.1191/0269215505cr832oa
   Rosier J, 2014, CLIN NEUROPHYSIOL, V125, P526
   Rossini P, 2003, LANCET NEUROL, V2, P493, DOI 10.1016/S1474-4422(03)00485-X
   Rossini P, 1994, ELECTROEN CLIN NEURO, V91, P79, DOI 10.1016/0013-4694(94)90029-9
   Rossini P, 2004, RESTOR NEUROL NEUROS, V22, P193
   Roth Y, 2014, CLIN NEUROPHYSIOL, V125, P336, DOI 10.1016/j.clinph.2013.07.013
   Ruohonen J, 1999, EEG CL N SU, V0, P30
   Saito T, 2015, NEUROL MED-CHIR, V55, P1, DOI 10.2176/nmc.ra.2014-0215
   Sanai N, 2008, NEUROSURGERY, V62, P753, DOI 10.1227/01.neu.0000318159.21731.cf
   Schieber M, 1993, SCIENCE, V261, P489, DOI 10.1126/science.8332915
   Szelenyi A, 2010, NEUROSURG FOCUS, V28, P0, DOI 10.3171/2009.12.FOCUS09237
   Takahashi S, 2013, NEUROSURG FOCUS, V34, P0, DOI 10.3171/2013.1.FOCUS133
   Talelli P, 2006, CLIN NEUROPHYSIOL, V117, P1641, DOI 10.1016/j.clinph.2006.01.016
   Tarapore P, 2013, NEUROIMAGE, V82, P260, DOI 10.1016/j.neuroimage.2013.05.018
   Tarapore P, 2012, J NEUROSURG, V117, P354, DOI 10.3171/2012.5.JNS112124
   Terao Y, 2002, J CLIN NEUROPHYSIOL, V19, P322, DOI 10.1097/00004691-200208000-00006
   Turton A, 1996, ELECTROMYOGR MOTOR C, V101, P316, DOI 10.1016/0924-980X(96)95560-5
   Vargo M, 2011, AM J PHYS MED REHABIL, V90, P0, DOI 10.1097/PHM.0b013e31820be31f
   Zdunczyk A, 2013, ACTA NEUROCHIR, V155, P1309, DOI 10.1007/s00701-013-1665-5
   Zentner J, 1996, J NEUROSURG, V85, P542, DOI 10.3171/jns.1996.85.4.0542
NR 73
TC 13
Z9 15
U1 1
U2 11
PU AMER ASSOC NEUROLOGICAL SURGEONS
PI ROLLING MEADOWS
PA 5550 MEADOWBROOK DRIVE, ROLLING MEADOWS, IL 60008 USA
SN 0022-3085
EI 
J9 J NEUROSURG
PD OCT 15
PY 2017
VL 127
IS 4
BP 877
EP 891
DI 10.3171/2016.8.JNS16442
PG 15
WC Clinical Neurology; Surgery
SC Neurosciences & Neurology; Surgery
GA FI1AN
UT WOS:000411661400022
PM 28059664
ER

PT J
AU Tosun, Aliye
   Ture, Sabiha
   Askin, Ayhan
   Yardimci, EU
   Demirdal, SU
   Incesu, TK
   Tosun, Ozgur
   Kocyigit, Hikmet
   Akhan, Galip
   Gelal, FM
AF Tosun, Aliye
   Ture, Sabiha
   Askin, Ayhan
   Yardimci, Engin
   Demirdal, Secil
   Incesu, Tulay
   Tosun, Ozgur
   Kocyigit, Hikmet
   Akhan, Galip
   Gelal, Fazil
TI Effects of low-frequency repetitive transcranial magnetic stimulation and neuromuscular electrical stimulation on upper extremity motor recovery in the early period after stroke: a preliminary study
SO TOPICS IN STROKE REHABILITATION
LA English
DT Article
DE Stroke; rehabilitation; rTMS; NMES; fMRI
ID upper-limb hemiparesis; subacute stroke; rtm; hz
AB Objective: To assess the efficacy of inhibitory repetitive transcranial magnetic stimulation (rTMS) and neuromuscular electrical stimulation (NMES) on upper extremity motor function in patients with acute/subacute ischemic stroke. Methods: Twenty-five ischemic acute/subacute stroke subjects were enrolled in this randomized controlled trial. Experimental group 1 received low frequency (LF) rTMS to the primary motor cortex of the unaffected side + physical therapy (PT) including activities to improve strength, flexibility, transfers, posture, balance, coordination, and activities of daily living, mainly focusing on upper limb movements; experimental group 2 received the same protocol combined with NMES to hand extensor muscles; and the control group received only PT. Functional magnetic resonance imaging (fMRI) scan was used to evaluate the activation or inhibition of the affected and unaffected primary motor cortex. Results: No adverse effect was reported. Most of the clinical outcome scores improved significantly in all groups, however no statistically significant difference was found between groups due to the small sample sizes. The highest percent improvement scores were observed in TMS + NMES group (varying between 48 and 99.3%) and the lowest scores in control group (varying between 13.1 and 28.1%). Hand motor recovery was significant in both experimental groups while it did not change in control group. Some motor cortex excitability changes were also observed in fMRI. Conclusion: LF-rTMS with or without NMES seems to facilitate the motor recovery in the paretic hand of patients with acute/subacute ischemic stroke. TMS or the combination of TMS + NMES may be a promising additional therapy in upper limb motor training. Further studies with larger numbers of patients are needed to establish their effectiveness in upper limb motor rehabilitation of stroke.
C1 [Tosun, Aliye; Askin, Ayhan; Demirdal, Secil Umit; Kocyigit, Hikmet] Izmir Katip Celebi Univ, Dept Phys Med & Rehabil, Izmir, Turkey.
   [Ture, Sabiha; Incesu, Tulay Kurt; Akhan, Galip] Izmir Katip Celebi Univ, Dept Neurol, Izmir, Turkey.
   [Yardimci, Engin Ugur; Tosun, Ozgur; Gelal, Fazil Mustafa] Izmir Katip Celebi Univ, Dept Radiol, Izmir, Turkey.
RP Tosun, A (通讯作者)，Izmir Katip Celebi Univ, Dept Phys Med & Rehabil, Izmir, Turkey.
EM tosunaliye@yahoo.com
FU Izmir Katip Celebi university Scientific Research Project fund
CR Abo M, 2015, REHABILITATION RTMS, V0, P1
   Arya K, 2011, TOP STROKE REHABIL, V18, P599, DOI 10.1310/tsr18s01-599
   Galvao S, 2014, ARCH PHYS MED REHAB, V95, P222, DOI 10.1016/j.apmr.2013.10.023
   Blesneag AV, 2015, J MED LIFE, V8, P378
   Bohannon R, 1987, PHYS THER, V67, P206, DOI 10.1093/ptj/67.2.206
   Broeks J, 1999, DISABIL REHABIL, V21, P357
   Brunnstrom S, 1966, PHYS THER, V46, P357
   Chae J, 2008, TOP STROKE REHABIL, V15, P412, DOI 10.1310/tsr1505-412
   Chang W, 2010, J REHABIL MED, V42, P758, DOI 10.2340/16501977-0590
   Collin C, 1990, J NEUROL NEUROSUR PS, V53, P576, DOI 10.1136/jnnp.53.7.576
   Du J, 2016, EUR J NEUROL, V23, P1666, DOI 10.1111/ene.13105
   Duncan P, 1992, STROKE, V23, P1084, DOI 10.1161/01.STR.23.8.1084
   Fuglmeyer A, 1975, SCAND J REHABIL MED, V7, P13
   Hamada M, 2016, THERAPEUTIC RTMS NEU, V0, P0, DOI 10.1007/978-3-319-25721-1_1
   Hosomi K, 2016, J STROKE CEREBROVASC, V25, P1655, DOI 10.1016/j.jstrokecerebrovasdis.2016.02.024
   Hsu W, 2012, STROKE, V43, P1849, DOI 10.1161/STROKEAHA.111.649756
   Kakuda W, 2016, TRANSL STROKE RES, V7, P172, DOI 10.1007/s12975-016-0456-8
   Khedr E, 2010, ACTA NEUROL SCAND, V121, P30, DOI 10.1111/j.1600-0404.2009.01195.x
   Khedr E, 2009, EUR J NEUROL, V16, P1323, DOI 10.1111/j.1468-1331.2009.02746.x
   Kim C, 2014, ANN REHABIL MED-ARM, V38, P585, DOI 10.5535/arm.2014.38.5.585
   Koyama S, 2014, NEUROREHABILITATION, V35, P363, DOI 10.3233/NRE-141127
   Lang C, 2008, ARCH PHYS MED REHAB, V89, P1693, DOI 10.1016/j.apmr.2008.02.022
   Lefaucheur J, 2014, CLIN NEUROPHYSIOL, V125, P2150, DOI 10.1016/j.clinph.2014.05.021
   Mahoney FI, 1965, MD STATE MED J, V14, P61
   Motta-oishi A, 2013, MED HYPOTHESES, V81, P784, DOI 10.1016/j.mehy.2013.08.013
   Page S, 2015, ARCH PHYS MED REHAB, V96, P0, DOI 10.1016/j.apmr.2014.09.019
   Platz , 2016, THERAPEUTIC RTMS NEU, V0, P23
   Quandt F, 2014, EXP TRANSL STROKE MED, V6, P9, DOI 10.1186/2040-7378-6-9
   Sasaki N, 2014, BRAIN INJURY, V28, P1682, DOI 10.3109/02699052.2014.947626
   Sasaki N, 2013, J STROKE CEREBROVASC, V22, P413, DOI 10.1016/j.jstrokecerebrovasdis.2011.10.004
   Smith RH, 1994, PHYSIOTHERAPY THEORY AND PRACTICE, V10, P87, DOI 10.3109/09593989409047445
   Zheng C, 2015, J HUAZHONG U SCI-MED, V35, P248, DOI 10.1007/s11596-015-1419-0
NR 32
TC 23
Z9 26
U1 3
U2 29
PU TAYLOR & FRANCIS LTD
PI ABINGDON
PA 2-4 PARK SQUARE, MILTON PARK, ABINGDON OR14 4RN, OXON, ENGLAND
SN 1074-9357
EI 
J9 TOP STROKE REHABIL
PD JUN 15
PY 2017
VL 24
IS 5
BP 361
EP 367
DI 10.1080/10749357.2017.1305644
PG 7
WC Rehabilitation
SC Rehabilitation
GA ET3EZ
UT WOS:000400161600006
PM 28327054
ER

PT J
AU Cook, DJ
   Nguyen, Cynthia
   Chun, HN
   Llorente, IL
   Chiu, AS
   Machnicki, Michal
   Zarembinski, TI
   Carmichael, ST
AF Cook, Douglas
   Nguyen, Cynthia
   Chun, Hyun
   Llorente, Irene
   Chiu, Abraham
   Machnicki, Michal
   Zarembinski, Thomas
   Carmichael, S
TI Hydrogel-delivered brain-derived neurotrophic factor promotes tissue repair and recovery after stroke
SO JOURNAL OF CEREBRAL BLOOD FLOW AND METABOLISM
LA English
DT Article
DE Axonal sprouting; bioengineering; hyaluronan; neurogenesis; neural repair
ID epidermal-growth-factor; motor recovery; bdnf; neurogenesis; stimulation; cell; regeneration; polymorphism; activation; trafermin
AB Stroke is the leading cause of adult disability. Systemic delivery of candidate neural repair therapies is limited by the blood-brain barrier and off-target effects. We tested a bioengineering approach for local depot release of BDNF from the infarct cavity for neural repair in chronic periods after stroke. The brain release levels of a hyaluronic acid hydrogel+BDNF were tested in several stroke models in mouse (strains C57Bl/6, DBA) and non-human primate (Macaca fascicularis) and tracked with MRI. The behavioral recovery effects of hydrogel+BDNF and the effects on tissue repair outcomes were determined. Hydrogel-delivered BDNF diffuses from the stroke cavity into peri-infarct tissue over 3 weeks in two mouse stroke models, compared with 1 week for direct BDNF injection. Hydrogel delivery of BDNF promotes recovery of motor function. Mapping of motor system connections indicates that hydrogel-BDNF induces axonal sprouting within existing cortical and cortico-striatal systems. Pharmacogenetic studies show that hydrogel-BDNF induces the initial migration of immature neurons into the peri-infarct cortex and their long-term survival. In chronic stroke in the non-human primate, hydrogel-released BDNF can be detected up to 2cm from the infarct, a distance relevant to human functional recovery in stroke. The hydrogel can be tracked by MRI in mouse and primate.
C1 [Cook, Douglas J.] Kingston Gen Hosp, Dept Surg, Div Neurosurg, Kingston, ON, Canada.
   [Nguyen, Cynthia; Chun, Hyun N.; Llorente, Irene L.; Chiu, Abraham S.; Machnicki, Michal; Carmichael, S. Thomas] Univ Calif Los Angeles, David Geffen Sch Med, Dept Neurol, Los Angeles, CA 90095 USA.
   [Zarembinski, Thomas I.] BioTime Inc, Alameda, CA USA.
RP Carmichael, ST (通讯作者)，Univ Calif Los Angeles, David Geffen Sch Med, Dept Neurol, Los Angeles, CA 90095 USA.
EM scarmichael@mednet.ucla.edu
FU NIH [R21NS067692]
CR Anderson K, 1995, J COMP NEUROL, V357, P296, DOI 10.1002/cne.903570209
   Barratt H, 2014, J CEREBR BLOOD F MET, V34, P1463, DOI 10.1038/jcbfm.2014.107
   Benowitz L, 2010, NEUROBIOL DIS, V37, P259, DOI 10.1016/j.nbd.2009.11.009
   Bible E, 2012, BIOMATERIALS, V33, P7435, DOI 10.1016/j.biomaterials.2012.06.085
   Bogousslavsky J, 2002, CEREBROVASC DIS, V14, P239, DOI 10.1159/000065683
   Boudes M, 2009, J PHYSIOL-LONDON, V587, P2111, DOI 10.1113/jphysiol.2009.172130
   Brown C, 2009, J NEUROSCI, V29, P1719, DOI 10.1523/JNEUROSCI.4249-08.2009
   Carter A, 2010, ANN NEUROL, V67, P365, DOI 10.1002/ana.21905
   Clark W, 2000, NEUROLOGY, V54, P0
   Clarkson A, 2015, J CEREBR BLOOD F MET, V35, P1272, DOI 10.1038/jcbfm.2015.33
   Clarkson A, 2013, J CEREBR BLOOD F MET, V33, P716, DOI 10.1038/jcbfm.2013.7
   Clarkson A, 2011, J NEUROSCI, V31, P3766, DOI 10.1523/JNEUROSCI.5780-10.2011
   Comelli M, 1993, NEUROSCIENCE, V55, P473, DOI 10.1016/0306-4522(93)90517-J
   Cook D, 2012, NATURE, V483, P213, DOI 10.1038/nature10841
   Cooke M, 2011, BIOMATERIALS, V32, P5688, DOI 10.1016/j.biomaterials.2011.04.032
   Couillard-despres S, 2006, EUR J NEUROSCI, V24, P1535, DOI 10.1111/j.1460-9568.2006.05039.x
   Cramer S, 2006, EXP BRAIN RES, V168, P25, DOI 10.1007/s00221-005-0082-2
   Cramer S, 2006, STROKE, V37, P111, DOI 10.1161/01.STR.0000195135.70379.1f
   Croll S, 1998, EXP NEUROL, V152, P20, DOI 10.1006/exnr.1998.6836
   Dancause N, 2005, J NEUROSCI, V25, P10167, DOI 10.1523/JNEUROSCI.3256-05.2005
   Ehrenreich H, 2009, STROKE, V40, P0, DOI 10.1161/STROKEAHA.109.564872
   Ferrer I, 2008, GREENFIELDS NEUROPAT, V0, P0, DOI 10.1201/B13319-4
   Follett K, 2004, ANESTHESIOLOGY, V100, P1582, DOI 10.1097/00000542-200406000-00034
   Han J, 2012, STROKE, V43, P1918, DOI 10.1161/STROKEAHA.111.641878
   Hanyu O, 2003, DIABETES OBES METAB, V5, P27, DOI 10.1046/j.1463-1326.2003.00238.x
   Horie N, 2008, J NEUROSCI METH, V173, P286, DOI 10.1016/j.jneumeth.2008.06.013
   Jaillard A, 2005, BRAIN, V128, P1122, DOI 10.1093/brain/awh456
   Jang S, 2010, P NATL ACAD SCI USA, V107, P2687, DOI 10.1073/pnas.0913572107
   Jin K, 2004, J CEREBR BLOOD F MET, V24, P399, DOI 10.1097/00004647-200404000-00005
   Jin K, 2010, P NATL ACAD SCI USA, V107, P7993, DOI 10.1073/pnas.1000154107
   Jones L, 2001, MICROSC RES TECHNIQ, V54, P317, DOI 10.1002/jemt.1144
   Kim W, 2013, ANN REHABIL MED-ARM, V37, P311, DOI 10.5535/arm.2013.37.3.311
   Kokaia Z, 1995, EXP NEUROL, V136, P73, DOI 10.1006/exnr.1995.1085
   Lagace D, 2012, BEHAV BRAIN RES, V227, P426, DOI 10.1016/j.bbr.2011.08.045
   Lanfranconi S, 2011, J CELL MOL MED, V15, P1645, DOI 10.1111/j.1582-4934.2009.00987.x
   Li S, 2015, NAT NEUROSCI, V18, P1737, DOI 10.1038/nn.4146
   Li S, 2010, NAT NEUROSCI, V13, P1496, DOI 10.1038/nn.2674
   Lin J, 2008, PLOS ONE, V3, P0, DOI 10.1371/journal.pone.0001900
   Lindsay R, 1988, J NEUROSCI, V8, P2394
   Luft A, 2004, NEUROIMAGE, V21, P924, DOI 10.1016/j.neuroimage.2003.10.026
   Ma J, 2007, BIOMED MATER, V2, P233, DOI 10.1088/1748-6041/2/4/005
   Mizoguchi Y, 2014, J BIOL CHEM, V289, P18549, DOI 10.1074/jbc.M114.555334
   Moshayedi P, 2012, BIOMATTER, V3, P0
   Mozaffarian D, 2015, CIRCULATION, V131, P0, DOI 10.1161/CIR.0000000000000152
   Nudo R, 1996, SCIENCE, V272, P1791, DOI 10.1126/science.272.5269.1791
   Ohab J, 2006, J NEUROSCI, V26, P13007, DOI 10.1523/JNEUROSCI.4323-06.2006
   Overman J, 2012, P NATL ACAD SCI USA, V109, P0, DOI 10.1073/pnas.1204386109
   Pakulska M, 2012, BIOMED MATER, V7, P0, DOI 10.1088/1748-6041/7/2/024101
   Park H, 2013, NAT REV NEUROSCI, V14, P7, DOI 10.1038/nrn3379
   Ploughman M, 2009, STROKE, V40, P1490, DOI 10.1161/STROKEAHA.108.531806
   Qin L, 2011, J NEUROSCI, V31, P775, DOI 10.1523/JNEUROSCI.4547-10.2011
   Ringelstein E, 2013, STROKE, V44, P2681, DOI 10.1161/STROKEAHA.113.001531
   Sayer F, 2002, EXP NEUROL, V175, P282, DOI 10.1006/exnr.2002.7901
   Schabitz W, 2007, STROKE, V38, P2165, DOI 10.1161/STROKEAHA.106.477331
   Takeshima Y, 2011, NEUROSURGERY, V68, P1334, DOI 10.1227/NEU.0b013e31820c048e
   Teramoto T, 2003, J CLIN INVEST, V111, P1125, DOI 10.1172/JCI200317170
   Vanderhooft J, 2009, MACROMOL BIOSCI, V9, P20, DOI 10.1002/mabi.200800141
   Wahl A, 2014, SCIENCE, V344, P1250, DOI 10.1126/science.1253050
   Wang Y, 2012, BIOMATERIALS, V33, P2681, DOI 10.1016/j.biomaterials.2011.12.031
   Zhang Y, 2006, BRAIN RES, V1111, P227, DOI 10.1016/j.brainres.2006.07.005
   Zhong J, 2010, NEUROREHAB NEURAL RE, V24, P636, DOI 10.1177/1545968310361958
   Zhu W, 2009, J CEREBR BLOOD F MET, V29, P1528, DOI 10.1038/jcbfm.2009.75
NR 62
TC 100
Z9 100
U1 11
U2 65
PU SAGE PUBLICATIONS INC
PI THOUSAND OAKS
PA 2455 TELLER RD, THOUSAND OAKS, CA 91320 USA
SN 0271-678X
EI 
J9 J CEREBR BLOOD F MET
PD MAR 15
PY 2017
VL 37
IS 3
BP 1030
EP 1045
DI 10.1177/0271678X16649964
PG 16
WC Endocrinology & Metabolism; Hematology; Neurosciences
SC Endocrinology & Metabolism; Hematology; Neurosciences & Neurology
GA EL5KQ
UT WOS:000394660400024
PM 27174996
ER

PT J
AU Vanoglio, Fabio
   Bernocchi, Palmira
   Mule, Chiara
   Garofali, Francesca
   Mora, Chiara
   Taveggia, Giovanni
   Scalvini, Simonetta
   Luisa, Alberto
AF Vanoglio, Fabio
   Bernocchi, Palmira
   Mule, Chiara
   Garofali, Francesca
   Mora, Chiara
   Taveggia, Giovanni
   Scalvini, Simonetta
   Luisa, Alberto
TI Feasibility and efficacy of a robotic device for hand rehabilitation in hemiplegic stroke patients: a randomized pilot controlled study
SO CLINICAL REHABILITATION
LA English
DT Article
DE Stroke; rehabilitation; hand; robotics
ID continuous passive motion; upper-limb; subacute; therapy; system
AB Objective: The purpose of the study was to evaluate the feasibility and efficacy of robot-assisted hand rehabilitation in improving arm function abilities in sub-acute hemiplegic patients. Design: Randomized controlled pilot study. Setting: Inpatient rehabilitation centers. Participants: Thirty hemiplegic stroke patients (Ashworth spasticity index <3) were recruited and randomly divided into a Treatment group (TG) and Control group (CG). Interventions: Patients in the TG received intensive hand training with Gloreha, a hand rehabilitation glove that provides computer-controlled, repetitive, passive mobilization of the fingers, with multisensory feedback. Patients in the CG received the same amount of time in terms of conventional hand rehabilitation. Main outcome measures: Hand motor function (Motricity Index, MI), fine manual dexterity (Nine Hole Peg Test, NHPT) and strength (Grip and Pinch test) were measured at baseline and after rehabilitation, and the differences, () mean(standard deviation), compared between groups. Results Twenty-seven patients concluded the program: 14 in the TG and 13 in the CG. None of the patients refused the device and only one adverse event of rheumatoid arthritis reactivation was reported. Baseline data did not differ significantly between the two groups. In TG, MI 23(16.4), NHPT 0.16(0.16), GRIP 0.27(0.23) and PINCH 0.07(0.07) were significantly greater than in CG, MI 5.2(9.2), NHPT 0.02(0.07), GRIP 0.03(0.06) and PINCH 0.02(0.03)] (p=0.002, p=0.009, p=0.003 and p=0.038, respectively). Conclusions: Gloreha Professional is feasible and effective in recovering fine manual dexterity and strength and reducing arm disability in sub-acute hemiplegic patients.
C1 [Vanoglio, Fabio; Garofali, Francesca; Mora, Chiara; Luisa, Alberto] IRCCS, Inst Lumezzane, Neurol Rehabil Unit, Fdn Salvatore Maugeri, Brescia, Italy.
   [Bernocchi, Palmira; Scalvini, Simonetta] IRCCS, Inst Lumezzane, Care Continu Unit, Fdn Salvatore Maugeri, Brescia, Italy.
   [Mule, Chiara; Taveggia, Giovanni] Habilita Hosp, Bergamo, Italy.
RP Bernocchi, P (通讯作者)，IRCCS, Unit Care Continu, Fdn Salvatore Maugeri, Via Giuseppe Mazzini 129, I-25066 Brescia, Italy.
EM palmira.bernocchi@fsm.it
CR Aman J, 2015, FRONT HUM NEUROSCI, V8, P0, DOI 10.3389/fnhum.2014.01075
   Balasubramanian S, 2010, CURR OPIN NEUROL, V23, P661, DOI 10.1097/WCO.0b013e32833e99a4
   Bassolino M, 2015, DEV MED CHILD NEUROL, V57, P42, DOI 10.1111/dmcn.12686
   Beaton D, 2005, J BONE JOINT SURG AM, V87A, P1038, DOI 10.2106/JBJS.D.02060
   Borboni A, 2011, 20 C AIMETA BOL IT, V0, P0
   Buschfort R, 2010, J REHABIL MED, V42, P310, DOI 10.2340/16501977-0517
   Coupar F, 2012, CLIN REHABIL, V26, P291, DOI 10.1177/0269215511420305
   Dirette D, 1994, AM J OCCUP THER, V48, P403, DOI 10.5014/ajot.48.5.403
   Downie W, 1978, ANN RHEUM DIS, V37, P378, DOI 10.1136/ard.37.4.378
   Giudice M, 1990, AM J OCCUP THER, V44, P914, DOI 10.5014/ajot.44.10.914
   Granger C, 1993, ARCH PHYS MED REHAB, V74, P133
   Hayward K, 2015, CLIN REHABIL, V29, P1234, DOI 10.1177/0269215514565395
   Hu X, 2009, NEUROREHAB NEURAL RE, V23, P837, DOI 10.1177/1545968309338191
   Hwang C, 2012, CLIN REHABIL, V26, P696, DOI 10.1177/0269215511431473
   Knecht S, 2011, DTSCH ARZTEBL INT, V108, P600, DOI 10.3238/arztebl.2011.0600
   Knott M, 1968, PROPRIOCEPTIVE NEURO, V0, P0
   Kwakkel G, 2003, STROKE, V34, P2181, DOI 10.1161/01.STR.0000087172.16305.CD
   Lennon S, 2000, DISABIL REHABIL, V22, P665, DOI 10.1080/096382800445461
   Lo A, 2010, NEW ENGL J MED, V362, P1772, DOI 10.1056/NEJMoa0911341
   Lum PS, 2012, AM J PHYS MED REHABIL, V91, P0, DOI 10.1097/PHM.0b013e31826bcedb
   Maciejasz P, 2014, J NEUROENG REHABIL, V11, P0, DOI 10.1186/1743-0003-11-3
   Masiero S, 2014, EXPERT REV MED DEVIC, V0, P1
   Mathiowetz V, 1985, AM J OCCUP THER, V39, P386, DOI 10.5014/ajot.39.6.386
   Mathiowetz V, 1985, ARCH PHYS MED REHAB, V66, P69
   Mehrholz J, 2009, STROKE, V40, P0, DOI 10.1161/STROKEAHA.108.536219
   *nationalinstituteforhealthandcareexcellence , 2013, STROK REH LONG TERM, V0, P0
   Parrinello I, 2013, 41 NAT C IT SOC MED, V0, P0
   Pollock A, 2014, COCHRANE DB SYST REV, V0, P0, DOI DOI 10.1002/14651858.CD010820.pub2
   Rosati G, 2013, COMPUT INTEL NEUROSC, V2013, P0, DOI 10.1155/2013/586138
   Salter R, 2004, J RHEUMATOL, V31, P2104
   Seitz A, 2007, CURR OPIN NEUROBIOL, V17, P148, DOI 10.1016/j.conb.2007.02.004
   Sethi A, 2013, J HAND THER, V26, P132, DOI 10.1016/j.jht.2012.09.001
   Sheean G, 2009, PM&R, V1, P827, DOI 10.1016/j.pmrj.2009.08.002
   Szameitat A, 2012, NEUROIMAGE, V62, P266, DOI 10.1016/j.neuroimage.2012.05.009
   Thielbar K, 2014, J NEUROENG REHABIL, V11, P0, DOI 10.1186/1743-0003-11-171
   Tsu A, 2014, SEMIN NEUROL, V34, P485, DOI 10.1055/s-0034-1396002
   Vanoglio F, 2013, 13 C IT SOC NEUR BAR, V0, P0
   Varalta V, 2014, J NEUROENG REHABIL, V11, P0, DOI 10.1186/1743-0003-11-160
   W BR, 1999, J PHYS THER SCI, V11, P59, DOI 10.1589/jpts.11.59
   Winter J, 2011, COCHRANE DB SYST REV, V0, P0, DOI DOI 10.1002/14651858.CD006609.pub2
   Wolf S, 2008, LANCET NEUROL, V7, P33, DOI 10.1016/S1474-4422(07)70294-6
NR 41
TC 43
Z9 45
U1 5
U2 43
PU SAGE PUBLICATIONS LTD
PI LONDON
PA 1 OLIVERS YARD, 55 CITY ROAD, LONDON EC1Y 1SP, ENGLAND
SN 0269-2155
EI 
J9 CLIN REHABIL
PD MAR 15
PY 2017
VL 31
IS 3
BP 351
EP 360
DI 10.1177/0269215516642606
PG 10
WC Rehabilitation
SC Rehabilitation
GA EM5WV
UT WOS:000395385400008
PM 27056250
ER

PT J
AU Nam, Chingyi
   Rong, Wei
   Li, Waiming
   Xie, Yunong
   Hu, Xiaoling
   Zheng, Yongping
AF Nam, Chingyi
   Rong, Wei
   Li, Waiming
   Xie, Yunong
   Hu, Xiaoling
   Zheng, Yongping
TI The Effects of Upper-Limb Training Assisted with an Electromyography-Driven Neuromuscular Electrical Stimulation Robotic Hand on Chronic Stroke
SO FRONTIERS IN NEUROLOGY
LA English
DT Article
DE stroke; hand; rehabilitation; robot; neuromuscular electrical stimulation
ID quality-of-life; motor impairment; rehabilitation; therapy; arm; performance; wrist; hemiparesis; recovery; trial
AB Background: Impaired hand dexterity is a major disability of the upper limb after stroke. An electromyography (EMG)-driven neuromuscular electrical stimulation (NMES) robotic hand was designed previously, whereas its rehabilitation effects were not investigated. Objectives: This study aims to investigate the rehabilitation effectiveness of the EMG-driven NMES-robotic hand-assisted upper-limb training on persons with chronic stroke. Method: A clinical trial with single-group design was conducted on chronic stroke participants (n = 15) who received 20 sessions of EMG-driven NMES-robotic hand-assisted upper-limb training. The training effects were evaluated by pretraining, posttraining, and 3-month follow-up assessments with the clinical scores of the Fugl-Meyer Assessment (FMA), the Action Research Arm Test (ARAT), the Wolf Motor Function Test, the Motor Functional Independence Measure, and the Modified Ashworth Scale (MAS). Improvements in the muscle coordination across the sessions were investigated by EMG parameters, including EMG activation level and Co-contraction Indexes (CIs) of the target muscles in the upper limb. Results: Significant improvements in the FMA shoulder/elbow and wrist/hand scores (P < 0.05), the ARAT (P < 0.05), and in the MAS (P < 0.05) were observed after the training and sustained 3 months later. The EMG parameters indicated a significant decrease of the muscle activation level in flexor digitorum (FD) and biceps brachii (P < 0.05), as well as a significant reduction of CIs in the muscle pairs of FD and triceps brachii and biceps brachii and triceps brachii (P < 0.05). Conclusion: The upper-limb training integrated with the assistance from the EMG-driven NMES-robotic hand is effective for the improvements of the voluntary motor functions and the muscle coordination in the proximal and distal joints. Furthermore, the motor improvement after the training could be maintained till 3 months later.
C1 [Nam, Chingyi; Rong, Wei; Li, Waiming; Xie, Yunong; Hu, Xiaoling; Zheng, Yongping] Hong Kong Polytech Univ, Dept Biomed Engn, Hong Kong, Hong Kong, Peoples R China.
RP Hu, XL (通讯作者)，Hong Kong Polytech Univ, Dept Biomed Engn, Hong Kong, Hong Kong, Peoples R China.
EM xiaoling.hu@polyu.edu.hk
FU Innovation and Technology Commission-Hong Kong; Hong Kong Polytechnic University
CR Amirabdollahian F, 2007, J NEUROENG REHABIL, V4, P0, DOI 10.1186/1743-0003-4-4
   Ashworth B, 1964, PRACTITIONER, V192, P540
   Bakheit A, 2003, J NEUROL NEUROSUR PS, V74, P646, DOI 10.1136/jnnp.74.5.646
   Basteris A, 2014, J NEUROENG REHABIL, V11, P0, DOI 10.1186/1743-0003-11-111
   Carroll D, 1965, J CHRON DIS, V18, P479, DOI 10.1016/0021-9681(65)90030-5
   Cauraugh J, 2000, STROKE, V31, P1360, DOI 10.1161/01.STR.31.6.1360
   Chae J, 2002, NEUROREHAB NEURAL RE, V16, P241, DOI 10.1177/154596802401105180
   Chae J, 2000, CRIT REV PHYS REHABI, V12, P1, DOI 10.1615/CRITREVPHYSREHABILMED.V12.I1.10
   Cram J, 1998, INTRO SURFACE ELECTR, V0, P0
   Dewald JP, 2001, TOP STROKE REHABIL, V8, P1
   Dobkin B, 2005, NEW ENGL J MED, V352, P1677, DOI 10.1056/NEJMcp043511
   Feigin V, 2003, LANCET NEUROL, V2, P43, DOI 10.1016/S1474-4422(03)00266-7
   Flament D, 1999, EXP BRAIN RES, V129, P441, DOI 10.1007/s002210050911
   Folstein M, 1975, J PSYCHIAT RES, V12, P189, DOI 10.1016/0022-3956(75)90026-6
   Fuglmeyer A, 1975, SCAND J REHABIL MED, V7, P13
   Georgopoulos A, 1986, ANNU REV NEUROSCI, V9, P147, DOI 10.1146/annurev.ne.09.030186.001051
   Good DC, 2011, CONTINUUM (MINNEAP MINN), V17, P545, DOI 10.1212/01.CON.0000399072.61943.38
   Grimm F, 2016, FRONT NEUROSCI-SWITZ, V10, P0, DOI 10.3389/fnins.2016.00367
   Harris J, 2010, STROKE, V41, P136, DOI 10.1161/STROKEAHA.109.567438
   Horn S, 2005, ARCH PHYS MED REHAB, V86, P0, DOI 10.1016/j.apmr.2005.09.016
   Hu X, 2013, J ELECTROMYOGR KINES, V23, P1065, DOI 10.1016/j.jelekin.2013.07.007
   Hu X, 2012, J ELECTROMYOGR KINES, V22, P431, DOI 10.1016/j.jelekin.2011.12.010
   Hu X, 2009, J ELECTROMYOGR KINES, V19, P639, DOI 10.1016/j.jelekin.2008.04.002
   Hu X, 2009, NEUROREHAB NEURAL RE, V23, P837, DOI 10.1177/1545968309338191
   Hu X, 2015, NEUROREHAB NEURAL RE, V29, P767, DOI 10.1177/1545968314565510
   Hu X, 2007, ARCH PHYS MED REHAB, V88, P1022, DOI 10.1016/j.apmr.2007.05.006
   Hung C, 2016, PM&R, V8, P721, DOI 10.1016/j.pmrj.2016.01.008
   Kralj A, 1989, FUNCTIONAL ELECT STI, V0, P0
   Krebs HI, 2013, HANDB CLIN NEUROL, V110, P283, DOI 10.1016/B978-0-444-52901-5.00023-X
   Lambercy O, 2011, J NEUROENG REHABIL, V8, P0, DOI 10.1186/1743-0003-8-63
   Langhorne P, 2011, LANCET, V377, P1693, DOI 10.1016/S0140-6736(11)60325-5
   Lee Y, 2015, J NEUROENG REHABIL, V12, P0, DOI 10.1186/s12984-015-0088-3
   Levin M, 2009, NEUROREHAB NEURAL RE, V23, P313, DOI 10.1177/1545968308328727
   Mehrholz J, 2008, COCHRANE DB SYST REV, V0, P0, DOI DOI 10.1002/14651858.CD006676.pub2
   Nakayama H, 1994, ARCH PHYS MED REHAB, V75, P394, DOI 10.1016/0003-9993(94)90161-9
   Norouzi-gheidari N, 2012, J REHABIL RES DEV, V49, P479, DOI 10.1682/JRRD.2010.10.0210
   Peter O, 2011, INT J REHABIL RES, V34, P196, DOI 10.1097/MRR.0b013e328346e8ad
   Prange G, 2006, J REHABIL RES DEV, V43, P171, DOI 10.1682/JRRD.2005.04.0076
   Raghavan P, 2015, PHYS MED REH CLIN N, V26, P599, DOI 10.1016/j.pmr.2015.06.008
   Razali N, 2011, J STAT MODELL ANAL, V2, P21, DOI 10.1515/BILE-2015-0008
   Rong W, 2017, J NEUROENG REHABIL, V14, P0, DOI 10.1186/s12984-017-0245-y
   Rong W, 2015, DISABIL REHABIL-ASSI, V10, P149, DOI 10.3109/17483107.2013.873491
   Takeuchi N, 2012, NEURAL PLAST, V2012, P0, DOI 10.1155/2012/359728
   Timmermans A, 2014, J NEUROENG REHABIL, V11, P0, DOI 10.1186/1743-0003-11-45
   Timmermans A, 2010, NEUROREHAB NEURAL RE, V24, P858, DOI 10.1177/1545968310368963
   Towles J, 2010, J NEUROPHYSIOL, V104, P2139, DOI 10.1152/jn.00423.2009
   Traylor M, 2015, STROKE, V46, P3042, DOI 10.1161/STROKEAHA.115.009816
   Volpe BT, 2004, CURR ATHEROSCLER REP, V6, P314, DOI 10.1007/S11883-004-0064-Z
   Volpe B, 2008, NEUROREHAB NEURAL RE, V22, P305, DOI 10.1177/1545968307311102
   Wallace D, 2002, J CLIN EPIDEMIOL, V55, P922, DOI 10.1016/S0895-4356(02)00410-9
   Wolf S, 1989, EXP NEUROL, V104, P125, DOI 10.1016/S0014-4886(89)80005-6
   Woo J, 2008, BMC HEALTH SERV RES, V8, P0, DOI 10.1186/1472-6963-8-86
NR 52
TC 22
Z9 24
U1 2
U2 12
PU FRONTIERS MEDIA SA
PI LAUSANNE
PA AVENUE DU TRIBUNAL FEDERAL 34, LAUSANNE, CH-1015, SWITZERLAND
SN 1664-2295
EI 
J9 FRONT NEUROL
PD DEC 14
PY 2017
VL 8
IS 
BP 
EP 
DI 10.3389/fneur.2017.00679
PG 14
WC Clinical Neurology; Neurosciences
SC Neurosciences & Neurology
GA FQ0QZ
UT WOS:000418063100001
PM 29312116
ER

PT J
AU Kim, GJ
   Hinojosa, Jim
   Rao, AK
   Batavia, Mitchell
   O’dell, MW
AF Kim, Grace
   Hinojosa, Jim
   Rao, Ashwini
   Batavia, Mitchell
   O’dell, Michael
TI Randomized Trial on the Effects of Attentional Focus on Motor Training of the Upper Extremity Using Robotics With Individuals After Chronic Stroke
SO ARCHIVES OF PHYSICAL MEDICINE AND REHABILITATION
LA English
DT Article
DE Attention; Rehabilitation; Stroke; Upper extremity; Robotics
ID fugl-meyer assessment; external-focus; rehabilitation; performance; feedback; instruction; impairment; advantage; accuracy; recovery
AB Objective: To compare the long-term effects of external focus (EF) and internal focus (IF) of attention after 4 weeks of arm training. Design: Randomized, repeated-measures, mixed analysis of variance. Setting: Outpatient clinic. Participants: Individuals with stroke and moderate-to-severe arm impairment living in the community (N=33; withdrawals: n=3). Interventions: Four-week arm training protocol on a robotic device (12 sessions). Main Outcome Measures: Joint independence, Fugl-Meyer Assessment, and Wolf Motor Function Test measured at baseline, discharge, and 4 week follow-up. Results: There were no between-group effects for attentional focus. Participants in both groups improved significantly on all outcome measures from baseline to discharge and maintained those changes at 4-week follow-up regardless of group assignment (joint independence EF condition: F-1.6,F-45.4 =17.74; P<.0005; partial eta(2)=.39; joint independence IF condition: F-2,F-56= 18.66; P<.0005; partial eta(2)=.40; Fugl-Meyer Assessment: F-2,F-56 = 27.83; P<.0005; partial eta(2) =.50; Wolf Motor Function Test: F-2,F-56 = 14.05; P<.0005; partial eta(2)=.35). Conclusions: There were no differences in retention of motor skills between EF and IF participants 4 weeks after arm training, suggesting that individuals with moderate-to-severe arm impairment may not experience the advantages of an EF found in healthy individuals. Attentional focus is most likely not an active ingredient for retention of trained motor skills for individuals with moderate-to-severe arm impairment, whereas dosage and intensity of practice appear to be pivotal. Future studies should investigate the long-term effects of attentional focus for individuals with mild arm impairment. (C) 2017 by the American Congress of Rehabilitation Medicine
C1 [Kim, Grace J.] NewYork Presbyterian Hosp, Weill Cornell Med Ctr, Dept Rehabil Med, New York, NY USA.
   [Hinojosa, Jim] NYU, Steinhardt Sch Culture Educ & Human Dev, Dept Occupat Therapy, Pless Hall,82 Washington Sq E,6th Fl, New York, NY 10003 USA.
   [Rao, Ashwini K.] Columbia Univ, Coll Phys & Surg, GH Sergievsky Ctr, Dept Phys Therapy Rehabil & Regenerat Med, New York, NY USA.
   [Batavia, Mitchell] NYU, Dept Phys Therapy, Steinhardt Sch Culture Educ & Human Dev, New York, NY 10003 USA.
   [O'Dell, Michael. W.] Weill Cornell Med, Clin Rehabil Med, New York, NY USA.
RP Kim, GJ (通讯作者)，NYU, Steinhardt Sch Culture Educ & Human Dev, Dept Occupat Therapy, Pless Hall,82 Washington Sq E,6th Fl, New York, NY 10003 USA.
EM gjk207@nyu.edu
FU Mitchell Leaska Dissertation Award; Steinhardt School Culture, Education, and Human Development, New York University; NATIONAL CENTER FOR ADVANCING TRANSLATIONAL SCIENCES [UL1TR000457] Funding Source: NIH RePORTER
CR Balasubramanian S, 2012, AM J PHYS MED REHABIL, V91, P0, DOI 10.1097/PHM.0b013e31826bcdc1
   Bosecker C, 2010, NEUROREHAB NEURAL RE, V24, P62, DOI 10.1177/1545968309343214
   Chiviacowsky S, 2013, J INTELL DISABIL RES, V57, P627, DOI 10.1111/j.1365-2788.2012.01569.x
   Dipietro L, 2007, J NEUROPHYSIOL, V98, P757, DOI 10.1152/jn.01295.2006
   Duncan P, 2011, NEW ENGL J MED, V364, P2026, DOI 10.1056/NEJMoa1010790
   Durham K, 2014, PHYSIOTHERAPY, V100, P108, DOI 10.1016/j.physio.2013.03.004
   Fasoli S, 2004, ARCH PHYS MED REHAB, V85, P1106, DOI 10.1016/j.apmr.2003.11.028
   Fasoli S, 2002, AM J OCCUP THER, V56, P380, DOI 10.5014/ajot.56.4.380
   Faul F, 2007, BEHAV RES METHODS, V39, P175, DOI 10.3758/BF03193146
   Gantert C, 1992, BIOL CYBERN, V66, P479, DOI 10.1007/BF00204112
   Gladstone D, 2002, NEUROREHAB NEURAL RE, V16, P232, DOI 10.1177/154596802401105171
   Gokeler A, 2015, PHYS THER SPORT, V16, P114, DOI 10.1016/j.ptsp.2014.06.002
   Kahneman D, 1973, ATTENTION EFFORT VOL, V0, P0
   Kal E, 2015, PLOS ONE, V10, P0, DOI 10.1371/journal.pone.0136917
   Kal E, 2013, HUM MOVEMENT SCI, V32, P527, DOI 10.1016/j.humov.2013.04.001
   Krebs H, 2007, IEEE T NEUR SYS REH, V15, P327, DOI 10.1109/TNSRE.2007.903899
   Landers M, 2005, PHYSIOTHERAPY, V91, P152, DOI 10.1016/j.physio.2004.11.010
   Lohse K, 2014, HUM MOVEMENT SCI, V33, P120, DOI 10.1016/j.humov.2013.07.022
   Magill RA, 2011, MOTOR LEARNING CONTR, V0, P0
   Mccabe J, 2015, ARCH PHYS MED REHAB, V96, P981, DOI 10.1016/j.apmr.2014.10.022
   Mcnevin N, 2003, PSYCHOL RES-PSYCH FO, V67, P22, DOI 10.1007/s00426-002-0093-6
   Mcnevin N, 2000, PHYS THER, V80, P373, DOI 10.1093/ptj/80.4.373
   Morris D, 2001, ARCH PHYS MED REHAB, V82, P750, DOI 10.1053/apmr.2001.23183
   Newell K, 1995, CHAOS, V5, P43, DOI 10.1063/1.166083
   See J, 2013, NEUROREHAB NEURAL RE, V27, P732, DOI 10.1177/1545968313491000
   Shea C, 1999, HUM MOVEMENT SCI, V18, P553, DOI 10.1016/S0167-9457(99)00031-7
   Volpe B, 2008, NEUROREHAB NEURAL RE, V22, P305, DOI 10.1177/1545968307311102
   Welling W, 2016, HUM MOVEMENT SCI, V45, P84, DOI 10.1016/j.humov.2015.11.008
   Winstein C, 2016, JAMA-J AM MED ASSOC, V315, P571, DOI 10.1001/jama.2016.0276
   Wolf S, 2001, STROKE, V32, P1635, DOI 10.1161/01.STR.32.7.1635
   Woodbury M, 2010, NEUROREHAB NEURAL RE, V24, P791, DOI 10.1177/1545968310370749
   Woodbury M, 2013, ARCH PHYS MED REHAB, V94, P1527, DOI 10.1016/j.apmr.2013.03.007
   Wulf G, 1999, RES Q EXERCISE SPORT, V70, P120, DOI 10.1080/02701367.1999.10608029
   Wulf G, 2002, J MOTOR BEHAV, V34, P171, DOI 10.1080/00222890209601939
   Wulf G, 2001, PSYCHON B REV, V8, P648, DOI 10.3758/BF03196201
   Wulf G, 2001, RES Q EXERCISE SPORT, V72, P335, DOI 10.1080/02701367.2001.10608970
   Wulf G, 2001, Q J EXP PSYCHOL-A, V54, P1143, DOI 10.1080/02724980143000118
   Wulf G, 2007, ATTENTION MOTOR SKIL, V0, P0
   Wulf G, 2007, E J BEWEGUNG TRAININ, V1, P1
   Wulf G, 2008, RES Q EXERCISE SPORT, V79, P319
   Wulf G, 2007, RES Q EXERCISE SPORT, V78, P384, DOI 10.5641/193250307X13082505158336
   Wulf G, 2016, PSYCHON B REV, V23, P1382, DOI 10.3758/s13423-015-0999-9
   Wulf G, 2009, PHYS THER, V89, P162, DOI 10.2522/ptj.20080045
   Zachry T, 2005, BRAIN RES BULL, V67, P304, DOI 10.1016/j.brainresbull.2005.06.035
NR 44
TC 13
Z9 14
U1 0
U2 11
PU W B SAUNDERS CO-ELSEVIER INC
PI PHILADELPHIA
PA 1600 JOHN F KENNEDY BOULEVARD, STE 1800, PHILADELPHIA, PA 19103-2899 USA
SN 0003-9993
EI 
J9 ARCH PHYS MED REHAB
PD OCT 15
PY 2017
VL 98
IS 10
BP 1924
EP 1931
DI 10.1016/j.apmr.2017.06.005
PG 8
WC Rehabilitation; Sport Sciences
SC Rehabilitation; Sport Sciences
GA FJ5LZ
UT WOS:000412794300002
PM 28652064
ER

PT J
AU Daunoravicene, Kristina
   Linkel, Arturas
   Ziziene, Jurgita
   Griskevicius, Julius
   Juocevicius, Alvydas
   Raudonyte, Inga
   Pauk, Jolanta
   Idzkowski, Adam
   Walendziuk, Wojciech
AF Daunoravicene, Kristina
   Linkel, Arturas
   Ziziene, Jurgita
   Griskevicius, Julius
   Juocevicius, Alvydas
   Raudonyte, Inga
   Pauk, Jolanta
   Idzkowski, Adam
   Walendziuk, Wojciech
TI ALTERNATIVE METHOD OF UPPER EXTREMITY FUNCTION ASSESSMENT OF STROKE PATIENTS BY ANGULAR KINEMATIC PARAMETERS
SO JOURNAL OF MECHANICS IN MEDICINE AND BIOLOGY
LA English
DT Article
DE Stroke; upper extremity; motor function; joint angle-angle diagrams; coordination
ID arm movement; rehabilitation; recovery; coordination; impairment; poststroke; therapy; sensor; model; gait
AB This study focuses on the functional assessment of the upper extremity of stroke patients via analysis of angular kinematics features. Amplitudes and angular velocities of multi-joint movements more precisely describe functional state at different impairment levels. However, the arm movement as a whole could be analyzed by means of joint angle-angle diagrams, which illustrate the 2D trajectory of upper extremity during movement and show the visual ranges of upper extremity in different cycles of motion. The functional range of motion of each upper extremity segment in all patient groups for more accurate assessment of capability was calculated. Moreover, we calculated the area (S) between two curves in joint angle-angle diagrams as a novel index of the complete upper extremity movement range evaluation. Our findings correspond to clinical rates and upper extremity assessment based on joint angle-angle diagrams seems to be a promising method for accurate assessment and/ or predicting the outcomes of rehabilitation programs.
C1 [Daunoravicene, Kristina; Linkel, Arturas; Ziziene, Jurgita; Griskevicius, Julius] Vilnius Gediminas Tech Univ, Dept Biomech, J Basanavicius Str 28,MR 2 2-109, LT-03224 Vilnius, Lithuania.
   [Juocevicius, Alvydas; Raudonyte, Inga] Vilnius Univ, Fac Med, MK Ciurlionio Str 21, LT-03101 Vilnius, Lithuania.
   [Pauk, Jolanta] Bialystok Tech Univ, Mech Engn Fac, Wiejska 45C, PL-15351 Bialystok, Poland.
   [Idzkowski, Adam; Walendziuk, Wojciech] Bialystok Tech Univ, Fac Elect Engn, Wiejska 45D, PL-15351 Bialystok, Poland.
RP Griskevicius, J (通讯作者)，Vilnius Gediminas Tech Univ, Dept Biomech, J Basanavicius Str 28,MR 2 2-109, LT-03224 Vilnius, Lithuania.
EM kristina.daunoraviciene@vgtu.lt; arturas.linkel@vgtu.lt; jurgita.ziziene@vgtu.lt; julius.griskevicius@vgtu.lt; alvydas.juocevicius@santa.lt; inga.raudonyte@santa.lt; j.pauk@pb.edu.pl; a.idzkowski@pb.edu.pl; w.walendziuk@pb.edu.pl
CR Abdullah H, 2007, J REHABIL RES DEV, V44, P43, DOI 10.1682/JRRD.2006.03.0025
   Alguren B, 2010, DISABIL REHABIL, V32, P551, DOI 10.3109/09638280903186335
   Alt MM, 2015, PHYS THER REV, V20, P137, DOI 10.1179/1743288X15Y.0000000002
   Alt MM, 2011, NEUROREHAB NEURAL RE, V25, P71, DOI 10.1177/1545968310370748
   Bevilacqua F, 2013, MULT MOT BEH IMP SOU, V0, P0
   Caimmi M, 2008, NEUROREHAB NEURAL RE, V22, P31, DOI 10.1177/1545968307302923
   Carmo A, 2012, BRAZ J MED BIOL RES, V45, P537, DOI 10.1590/S0100-879X2012007500051
   Cirstea M, 2003, EXP BRAIN RES, V151, P289, DOI 10.1007/s00221-003-1438-0
   Daunoraviciene K, 2015, SPORTS ENG COMPUTER, V0, P483
   Dukelow S, 2012, J NEUROENG REHABIL, V9, P0, DOI 10.1186/1743-0003-9-72
   Gubbi J, 2013, BIOMED ENG ONLINE, V12, P0, DOI 10.1186/1475-925X-12-33
   Johnson M, 2006, 1 IEEE RAS EMBS INT, V0, P254
   Kutilek P, 2014, CENT EUR J MED, V9, P814, DOI 10.2478/s11536-013-0322-y
   Lang CE, 2007, J NEUROL PHYS THER, V31, P56
   Lang C, 2013, J HAND THER, V26, P104, DOI 10.1016/j.jht.2012.06.005
   Linkel A, 2015, IFAC PAPERSONLINE, V48, P442, DOI 10.1016/j.ifacol.2015.07.075
   Michaelsen S, 2006, STROKE, V37, P186, DOI 10.1161/01.STR.0000196940.20446.c9
   Michaelsen S, 2004, EXP BRAIN RES, V157, P162, DOI 10.1007/s00221-004-1829-x
   Parnandi A, 2010, IEEE ENG MED BIO, V0, PP86, DOI 10.1109/IEMBS.2010.5626156
   Riad J, 2011, GAIT POSTURE, V33, P48, DOI 10.1016/j.gaitpost.2010.09.022
   Rinske N, 2010, J REHABIL MED, V42, P694
   Seitz R, 2011, J NEUROL, V258, P457, DOI 10.1007/s00415-010-5778-y
   Shumway-cook A, 2012, MOTOR CONTROL TRANSL, V0, P0
   Stephenson J, 2009, GAIT POSTURE, V29, P11, DOI 10.1016/j.gaitpost.2008.05.013
   Strohrmann C, 2013, J NEUROENG REHABIL, V10, P0, DOI 10.1186/1743-0003-10-83
   Subramanian S, 2010, STROKE, V41, P2303, DOI 10.1161/STROKEAHA.110.593368
   Van ZK, 2015, ACTA BIOENG BIOMECH, V17, P129, DOI 10.5277/ABB-00078-2014-02
   Wade E, 2010, P 2010 4 INT C PERV, V0, PP1, DOI 10.4108/ICST.PERVASIVEHEALTH2010.8903
   Zollo L, 2011, MED BIOL ENG COMPUT, V49, P1131, DOI 10.1007/s11517-011-0808-1
NR 29
TC 1
Z9 1
U1 0
U2 16
PU WORLD SCIENTIFIC PUBL CO PTE LTD
PI SINGAPORE
PA 5 TOH TUCK LINK, SINGAPORE 596224, SINGAPORE
SN 0219-5194
EI 
J9 J MECH MED BIOL
PD AUG 15
PY 2017
VL 17
IS 5
BP 
EP 
DI 10.1142/S0219519417500804
PG 15
WC Biophysics; Engineering, Biomedical
SC Biophysics; Engineering
GA FB6VQ
UT WOS:000406280900006
ER

PT J
AU Pruitt, DT
   Danaphongse, TT
   Schmid, AN
   Morrison, RA
   Kilgard, MP
   Rennaker, RL
   Hays, SA
AF Pruitt, David
   Danaphongse, Tanya
   Schmid, Ariel
   Morrison, Robert
   Kilgard, Michael
   Rennaker, Robert, II
   Hays, Seth
TI Traumatic Brain Injury Occludes Training-Dependent Cortical Reorganization in the Contralesional Hemisphere
SO JOURNAL OF NEUROTRAUMA
LA English
DT Article
DE contralesional hemisphere; map plasticity; motor recovery; traumatic brain injury
ID vagus nerve-stimulation; long-term potentiation; transcranial magnetic stimulation; sensorimotor cortex activation; motor cortex; forelimb strength; intact hemisphere; premotor cortex; united-states; stroke
AB Rehabilitative training drives plasticity in the ipsilesional (injured) motor cortex that is believed to support recovery of motor function after either stroke or traumatic brain injury (TBI). In addition, adaptive plasticity in the contralesional (uninjured) motor cortex has been well-characterized in the context of stroke. While similar rehabilitation-dependent plasticity in the intact hemisphere may occur after TBI, this has yet to be thoroughly explored. In this study, we investigated the effects of TBI and forelimb training on reorganization of movement representations in the intact motor cortex. Rats were trained to proficiency on the isometric pull task and then received a controlled cortical impact (CCI) in the left motor cortex to impair function of the trained right forelimb. After TBI, animals underwent forelimb training on the pull task for 2 months. At the end of training, intracortical microstimulation was used to document the organization of the intact motor cortex (the contralesional hemisphere). TBI significantly decreased the cortical area eliciting movements of the impaired forelimb in untrained animals. In the absence of TBI, training significantly increased forelimb map area, compared with in untrained controls. However, training of the impaired forelimb after TBI was insufficient to increase forelimb map area. These findings are consistent with other studies showing impaired rehabilitation-dependent plasticity after TBI and provide a novel characterization of TBI on rehabilitation-dependent plasticity in contralesional motor circuits.
C1 [Pruitt, David T.; Danaphongse, Tanya T.; Schmid, Ariel N.; Morrison, Robert A.; Kilgard, Michael P.; Rennaker, Robert L., II] Univ Texas Dallas, Sch Behav Brain Sci, Richardson, TX 75083 USA.
   [Pruitt, David T.; Danaphongse, Tanya T.; Rennaker, Robert L., II; Hays, Seth A.] Univ Texas Dallas, Erik Jonsson Sch Engn & Comp Sci, Richardson, TX 75083 USA.
   [Pruitt, David T.; Danaphongse, Tanya T.; Schmid, Ariel N.; Morrison, Robert A.; Kilgard, Michael P.; Rennaker, Robert L., II; Hays, Seth A.] Univ Texas Dallas, Texas Biomed Device Ctr, 800 West Campbell Rd,BSB11, Richardson, TX 75080 USA.
RP Pruitt, DT (通讯作者)，Univ Texas Dallas, Texas Biomed Device Ctr, 800 West Campbell Rd,BSB11, Richardson, TX 75080 USA.
EM dtp110020@utdallas.edu
FU Defense Advanced Research Projects Agency (DARPA) Biological Technologies Office (BTO) ElectRx program through the Space and Naval Warfare Systems Center [HR0011-15-2-0017]; NIH NINDS [R01 NS094384-01, R01 NS085167-01]; NATIONAL INSTITUTE OF NEUROLOGICAL DISORDERS AND STROKE [R01NS094384, R01NS085167] Funding Source: NIH RePORTER
CR Axelson H, 2013, RESTOR NEUROL NEUROS, V31, P73, DOI 10.3233/RNN-2012-120242
   Bach-y-rita P, 2003, BRAIN INJURY, V17, P643, DOI 10.1080/0269905031000107133
   Barbay S, 2013, NEUROREHAB NEURAL RE, V27, P381, DOI 10.1177/1545968312465193
   Bashir S, 2012, RESTOR NEUROL NEUROS, V30, P277, DOI 10.3233/RNN-2012-110207
   Biernaskie J, 2005, EUR J NEUROSCI, V21, P989, DOI 10.1111/j.1460-9568.2005.03899.x
   Brus-ramer M, 2009, J NEUROSCI, V29, P6196, DOI 10.1523/JNEUROSCI.5852-08.2009
   Calautti C, 2003, NEUROIMAGE, V19, P1650, DOI 10.1016/S1053-8119(03)00205-2
   Combs H, 2016, J NEUROTRAUM, V33, P741, DOI 10.1089/neu.2015.4136
   Delvaux V, 2003, CLIN NEUROPHYSIOL, V114, P1217, DOI 10.1016/S1388-2457(03)00070-1
   Dijkhuizen R, 2001, P NATL ACAD SCI USA, V98, P12766, DOI 10.1073/pnas.231235598
   Dijkhuizen R, 2003, J NEUROSCI, V23, P510, DOI 10.1523/JNEUROSCI.23-02-00510.2003
   Ding M, 2011, J NEUROSCI, V31, P14085, DOI 10.1523/JNEUROSCI.3572-11.2011
   Faul M, 2010, TRAUMATIC BRAIN INJU, V0, P0
   Fridman E, 2004, BRAIN, V127, P747, DOI 10.1093/brain/awh082
   Hagemann G, 1998, ANN NEUROL, V44, P255, DOI 10.1002/ana.410440217
   Harris N, 2013, J NEUROTRAUM, V30, P1137, DOI 10.1089/neu.2012.2785
   Hays S, 2016, NEUROTHERAPEUTICS, V13, P382, DOI 10.1007/s13311-015-0417-z
   Hays S, 2013, J NEUROSCI METH, V212, P329, DOI 10.1016/j.jneumeth.2012.11.007
   Honda M, 1997, J NEUROL SCI, V146, P117, DOI 10.1016/S0022-510X(96)00291-2
   Hulsey D, 2016, BRAIN STIMUL, V9, P174, DOI 10.1016/j.brs.2015.12.007
   Jefferson S, 2016, NEUROREHAB NEURAL RE, V30, P155, DOI 10.1177/1545968315600274
   Johansen-berg H, 2002, P NATL ACAD SCI USA, V99, P14518, DOI 10.1073/pnas.222536799
   Jones T, 2012, J NEUROTRAUM, V29, P1455, DOI 10.1089/neu.2011.2207
   Khodaparast N, 2013, NEUROBIOL DIS, V60, P80, DOI 10.1016/j.nbd.2013.08.002
   Khodaparast N, 2014, NEUROREHAB NEURAL RE, V28, P698, DOI 10.1177/1545968314521006
   Kleim J, 2008, J SPEECH LANG HEAR R, V51, P0, DOI 10.1044/1092-4388(2008/018)
   Kopp B, 1999, NEUROREPORT, V10, P807, DOI 10.1097/00001756-199903170-00026
   Langlois J, 2006, J HEAD TRAUMA REHAB, V21, P375, DOI 10.1097/00001199-200609000-00001
   Lotze M, 2006, J NEUROSCI, V26, P6096, DOI 10.1523/JNEUROSCI.4564-05.2006
   Miyazaki S, 1992, BRAIN RES, V585, P335, DOI 10.1016/0006-8993(92)91232-4
   Muellbacher W, 1999, J NEUROL, V246, P250, DOI 10.1007/s004150050343
   Nudo R, 2003, J REHABIL MED, V35, P7, DOI 10.1080/16501960310010070
   Pickelsimer E, 2007, J HEAD TRAUMA REHAB, V22, P1, DOI 10.1097/00001199-200701000-00001
   Pineiro R, 2001, STROKE, V32, P1134, DOI 10.1161/01.STR.32.5.1134
   Porter B, 2012, CEREB CORTEX, V22, P2365, DOI 10.1093/cercor/bhr316
   Pruitt D, 2014, BRAIN RES, V1582, P91, DOI 10.1016/j.brainres.2014.07.039
   Pruitt D, 2016, BEHAV BRAIN RES, V313, P10, DOI 10.1016/j.bbr.2016.07.005
   Pruitt D, 2016, J NEUROTRAUM, V33, P871, DOI 10.1089/neu.2015.3972
   Reeves T, 1995, EXP BRAIN RES, V106, P248
   Rodriguez L, 2015, J BIOACT COMPAT POL, V30, P34, DOI 10.1177/0883911514566130
   Rossini P, 1998, NEUROREPORT, V9, P2141, DOI 10.1097/00001756-199806220-00043
   Sanders M, 2000, BRAIN RES, V861, P69, DOI 10.1016/S0006-8993(00)01986-7
   Selassie A, 2008, J HEAD TRAUMA REHAB, V23, P123, DOI 10.1097/01.HTR.0000314531.30401.39
   Sloan A, 2015, PLOS ONE, V10, P0, DOI 10.1371/journal.pone.0141254
   Thurman D, 1999, J HEAD TRAUMA REHAB, V14, P602, DOI 10.1097/00001199-199912000-00009
   Turton A, 1996, ELECTROMYOGR MOTOR C, V101, P316, DOI 10.1016/0924-980X(96)95560-5
   Weiller C, 1992, ANN NEUROL, V31, P463, DOI 10.1002/ana.410310502
NR 47
TC 7
Z9 7
U1 0
U2 6
PU MARY ANN LIEBERT, INC
PI NEW ROCHELLE
PA 140 HUGUENOT STREET, 3RD FL, NEW ROCHELLE, NY 10801 USA
SN 0897-7151
EI 
J9 J NEUROTRAUM
PD SEP 15
PY 2017
VL 34
IS 17
BP 2495
EP 2503
DI 10.1089/neu.2016.4796
PG 9
WC Critical Care Medicine; Clinical Neurology; Neurosciences
SC General & Internal Medicine; Neurosciences & Neurology
GA FE6HI
UT WOS:000408310200002
PM 28462608
ER

PT J
AU Leemburg, Susan
   Iijima, Maiko
   Lambercy, Olivier
   Nallet-khosrofian, Lauriane
   Gassert, Roger
   Luft, Andreas
AF Leemburg, Susan
   Iijima, Maiko
   Lambercy, Olivier
   Nallet-khosrofian, Lauriane
   Gassert, Roger
   Luft, Andreas
TI Investigating Motor Skill Learning Processes with a Robotic Manipulandum
SO JOVE-JOURNAL OF VISUALIZED EXPERIMENTS
LA English
DT Article
DE Behavior; Issue 120; rodent; learning; motor skill; robot; forelimb; skilled reaching; movement kinematics
ID reaching task; cortex; rat; plasticity; movement; model
AB Skilled reaching tasks are commonly used in studies of motor skill learning and motor function under healthy and pathological conditions, but can be time-intensive and ambiguous to quantify beyond simple success rates. Here, we describe the training procedure for reach-and-pull tasks with ETH Pattus, a robotic platform for automated forelimb reaching training that records pulling and hand rotation movements in rats. Kinematic quantification of the performed pulling attempts reveals the presence of distinct temporal profiles of movement parameters such as pulling velocity, spatial variability of the pulling trajectory, deviation from midline, as well as pulling success. We show how minor adjustments in the training paradigm result in alterations in these parameters, revealing their relation to task difficulty, general motor function or skilled task execution. Combined with electrophysiological, pharmacological and optogenetic techniques, this paradigm can be used to explore the mechanisms underlying motor learning and memory formation, as well as loss and recovery of function (e.g. after stroke).
C1 [Leemburg, Susan; Iijima, Maiko; Nallet-Khosrofian, Lauriane; Luft, Andreas] Univ Zurich Hosp, Dept Neurol, Div Vasc Neurol & Rehabil, Zurich, Switzerland.
   [Lambercy, Olivier; Gassert, Roger] Swiss Fed Inst Technol, Dept Hlth Sci & Technol, Rehabil Engn Lab, Zurich, Switzerland.
RP Leemburg, S; Luft, A (通讯作者)，Univ Zurich Hosp, Dept Neurol, Div Vasc Neurol & Rehabil, Zurich, Switzerland.
EM susanleemburg@gmail.com; andreas.luft@uzh.ch
FU Swiss National Science Foundation; Betty and David Koetser Foundation for Brain Research; ETH Foundation
CR Alaverdashvili M, 2010, NEUROSCIENCE, V167, P21, DOI 10.1016/j.neuroscience.2010.02.001
   Alaverdashvili M, 2013, NEUROSCI BIOBEHAV R, V37, P950, DOI 10.1016/j.neubiorev.2013.03.026
   Ballermann M, 2001, J NEUROSCI METH, V106, P39, DOI 10.1016/S0165-0270(01)00326-0
   Buitrago M, 2004, BEHAV BRAIN RES, V155, P249, DOI 10.1016/j.bbr.2004.04.025
   Gharbawie O, 2006, BEHAV BRAIN RES, V175, P249, DOI 10.1016/j.bbr.2006.08.039
   Harms K, 2008, J NEUROSCI, V28, P5686, DOI 10.1523/JNEUROSCI.0584-08.2008
   Hays S, 2013, J NEUROSCI METH, V214, P52, DOI 10.1016/j.jneumeth.2012.12.022
   Hays S, 2013, J NEUROSCI METH, V212, P329, DOI 10.1016/j.jneumeth.2012.11.007
   Irvine K, 2010, JOVE, V0, P0
   Kemble E, 1983, BEHAV PROCESS, V8, P33, DOI 10.1016/0376-6357(83)90041-4
   Klein A, 2012, NEUROSCI BIOBEHAV R, V36, P1030, DOI 10.1016/j.neubiorev.2011.12.010
   Lambercy O, 2015, BEHAV BRAIN RES, V278, P569, DOI 10.1016/j.bbr.2014.10.047
   Metz G, 2000, BEHAV BRAIN RES, V116, P111, DOI 10.1016/S0166-4328(00)00245-X
   Meyers E, 2016, J NEUROSCI METH, V266, P11, DOI 10.1016/j.jneumeth.2016.03.007
   Molina-luna K, 2009, PLOS ONE, V4, P0, DOI 10.1371/journal.pone.0007082
   Palmer T, 2012, J NEUROSCI METH, V205, P334, DOI 10.1016/j.jneumeth.2012.01.008
   Sharp K, 2016, J NEUROTRAUM, V33, P460, DOI 10.1089/neu.2015.3987
   Vandenberg P, 2002, BRAIN RES BULL, V59, P197, DOI 10.1016/S0361-9230(02)00865-1
   Vigaru B, 2013, IEEE T NEUR SYS REH, V21, P796, DOI 10.1109/TNSRE.2013.2240014
   Whishaw I, 1990, BEHAV BRAIN RES, V41, P49, DOI 10.1016/0166-4328(90)90053-H
   Whishaw I, 2003, BEHAV BRAIN RES, V145, P221, DOI 10.1016/S0166-4328(03)00143-8
NR 21
TC 1
Z9 1
U1 0
U2 3
PU JOURNAL OF VISUALIZED EXPERIMENTS
PI CAMBRIDGE
PA 1 ALEWIFE CENTER, STE 200, CAMBRIDGE, MA 02140 USA
SN 1940-087X
EI 
J9 JOVE-J VIS EXP
PD FEB 15
PY 2017
VL 0
IS 120
BP 
EP 
DI 10.3791/54970
PG 8
WC Multidisciplinary Sciences
SC Science & Technology - Other Topics
GA EQ1RQ
UT WOS:000397847700027
PM 28287570
ER

PT J
AU Yang, Jing
   Liu, Lu
   Li, Tao
   Li, Chengyan
AF Yang, Jing
   Liu, Lu
   Li, Tao
   Li, Chengyan
TI Array Focal Cortical Stimulation Enhances Motor Function Recovery and Brain Remodeling in a Rat Model of Ischemia
SO JOURNAL OF STROKE & CEREBROVASCULAR DISEASES
LA English
DT Article
DE Array focal cortical stimulation; focal cerebral ischemia; neural reorganization; motor cortex mapping
ID cerebral-artery occlusion; electrical-stimulation; dendritic plasticity; behavioral recovery; cortex stimulation; stroke; feasibility; movement; lesion; safety
AB Objective: Using a new microelectrode array implanted into the cranial window employing a new stimulation protocol, we investigated the effects of the implanted electrode arrays on both motor map plasticity and neural regeneration in a rodent model of stroke. Materials and methods: Rats were pretrained on single-pellet retrieval task, then received focal ischemic infarction and microelectrode arrays implantation. Rats in the cortical stimulation (CS) group received daily electrical stimulation (1 hour each day) for 14 days whereas animals in the no stimulation (NS) group did not receive electrical stimulation and only underwent motor mapping. Behavior data and residual electrophysiological mapping on stimulation days 2, 5, 8, 11, and 14 were statistically compared. Neural reorganization in pathological with glial fibrillary acidic protein and microtubule-associated protein-2 was performed. Results: Rats in CS group showed greater increases in reaching accuracy and significantly decreased in motor threshold than rats in NS group. Immunohistochemical study has shown that array focal CS suppressed inflammatory response, and enhanced dendritic sprouting in the peri-infarction cortex. Conclusion: The present findings support the viability of epidural CS with microelectrode arrays for enhancing motor function after stroke and monitoring the neural reorganization of residual electrophysiological mapping after motor cortex injury.
C1 [Yang, Jing; Liu, Lu; Li, Tao; Li, Chengyan] Wuhan Univ, Renmin Hosp, Dept Neurol, Wuhan 430060, Hunan, Peoples R China.
RP Li, T; Li, CY (通讯作者)，Wuhan Univ, Renmin Hosp, Dept Neurol, Wuhan 430060, Hunan, Peoples R China.
EM ltbrain126@163.com; lichenyan2015@126.com
FU National Natural Science Foundation of China [81271364]
CR Adkins D, 2008, EXP NEUROL, V212, P14, DOI 10.1016/j.expneurol.2008.01.031
   Adkins D, 2006, EXP NEUROL, V200, P356, DOI 10.1016/j.expneurol.2006.02.131
   Adkins-muir D, 2003, NEUROL RES, V25, P780, DOI 10.1179/016164103771953853
   Baba T, 2009, STROKE, V40, P0, DOI 10.1161/STROKEAHA.109.563627
   Baldwin K, 2010, PHARMACOTHERAPY, V30, P493, DOI 10.1592/phco.30.5.493
   Baron J, 2014, J CEREBR BLOOD F MET, V34, P2, DOI 10.1038/jcbfm.2013.188
   Boychuk J, 2011, NEUROREHAB NEURAL RE, V25, P88, DOI 10.1177/1545968310385126
   Brown J, 2008, NEUROSURGERY, V62, P853, DOI 10.1227/01.neu.0000316287.37618.78
   Cheng X, 2012, BRAIN RES BULL, V89, P124, DOI 10.1016/j.brainresbull.2012.07.009
   Dancause N, 2006, NEUROSCIENTIST, V12, P489, DOI 10.1177/1073858406292782
   Gharbawie O, 2008, EUR J NEUROSCI, V28, P951, DOI 10.1111/j.1460-9568.2008.06399.x
   Harrison T, 2013, STROKE, V44, P2300, DOI 10.1161/STROKEAHA.113.001272
   Hermann D, 2009, J CEREBR BLOOD F MET, V29, P1620, DOI 10.1038/jcbfm.2009.100
   Huang M, 2008, TOP STROKE REHABIL, V15, P160, DOI 10.1310/tsr1502-160
   Kleim J, 2003, NEUROL RES, V25, P789, DOI 10.1179/016164103771953862
   Levy R, 2008, J NEUROSURG, V108, P707, DOI 10.3171/JNS/2008/108/4/0707
   Liu Z, 2009, STROKE, V40, P2546, DOI 10.1161/STROKEAHA.109.547265
   Murphy T, 2009, NAT REV NEUROSCI, V10, P861, DOI 10.1038/nrn2735
   Papadopoulos C, 2006, CEREB CORTEX, V16, P529, DOI 10.1093/cercor/bhi132
   Plautz E, 2003, NEUROL RES, V25, P801, DOI 10.1179/016164103771953880
   Plow E, 2009, STROKE, V40, P1926, DOI 10.1161/STROKEAHA.108.540823
   Steward O, 1989, JOURNAL OF NEUROTRAUMA, V6, P99, DOI 10.1089/neu.1989.6.99
   Wang Y, 2016, FRONT CELL NEUROSCI, V10, P0, DOI 10.3389/fncel.2016.00129
   Watson B, 1985, ANN NEUROL, V17, P497, DOI 10.1002/ana.410170513
   Whishaw I, 1990, BEHAV BRAIN RES, V41, P49, DOI 10.1016/0166-4328(90)90053-H
   Yang Y, 2015, J NEUROINFLAMM, V12, P0, DOI 10.1186/s12974-015-0245-4
   Yiu G, 2006, NAT REV NEUROSCI, V7, P617, DOI 10.1038/nrn1956
   Young N, 2011, J NEUROSCI METH, V196, P60, DOI 10.1016/j.jneumeth.2010.12.028
   Zepeda A, 2004, J NEUROSCI, V24, P1812, DOI 10.1523/JNEUROSCI.3213-03.2004
   Zheng J, 2013, BRAIN RES, V1504, P25, DOI 10.1016/j.brainres.2013.01.015
   Zhou Q, 2010, BRAIN RES, V1311, P148, DOI 10.1016/j.brainres.2009.11.022
NR 31
TC 5
Z9 5
U1 0
U2 7
PU ELSEVIER SCIENCE BV
PI AMSTERDAM
PA PO BOX 211, 1000 AE AMSTERDAM, NETHERLANDS
SN 1052-3057
EI 
J9 J STROKE CEREBROVASC
PD MAR 15
PY 2017
VL 26
IS 3
BP 658
EP 665
DI 10.1016/j.jstrokecerebrovasdis.2016.11.009
PG 8
WC Neurosciences; Peripheral Vascular Disease
SC Neurosciences & Neurology; Cardiovascular System & Cardiology
GA EP3AC
UT WOS:000397253900032
PM 27955948
ER

PT J
AU El amki, M.
   Baumgartner, P.
   Bracko, O.
   Luft, AR
   Wegener, S.
AF El amki, M
   Baumgartner, P
   Bracko, O
   Luft, A
   Wegener, S
TI Task-Specific Motor Rehabilitation Therapy After Stroke Improves Performance in a Different Motor Task: Translational Evidence
SO TRANSLATIONAL STROKE RESEARCH
LA English
DT Article
DE Middle cerebral artery occlusion; Rehabilitation; Motor recovery; Stroke; Rats
ID cortex; damage
AB While the stroke survivor with a motor deficit strives for recovery of all aspects of daily life movements, neurorehabilitation training is often task specific and does not generalize to movements other than the ones trained. In rodent models of post-stroke recovery, this problem is poorly investigated as the training task is often the same as the one that measures motor function. The present study investigated whether motor training by pellet reaching translates into enhancement of different motor functions in rats after stroke. Adult rats were subjected to 60-min middle cerebral artery occlusion (MCAO). Five days after stroke, animals received either training consisting of 7 days of pellet reaching with the affected forelimb (n = 18) or no training (n = 18). Sensorimotor deficits were assessed using the sticky tape test and a composite neuroscore. Infarct volumes were measured by T2-weighted MRI on day 28. Both groups of rats showed similar lesion volume and forelimb impairment after stroke. Trained animals improved in the sticky tape test after day 7 post-stroke reaching peak performance on day 14. More reaching attempts during rehabilitation were associated with a better performance in the sticky tape removal time. Task-oriented motor training generalizes to other motor functions after experimental stroke. Training intensity correlates with recovery.
C1 [El Amki, M.; Baumgartner, P.; Bracko, O.; Luft, A. R.; Wegener, S.] Univ Zurich, Univ Hosp Zurich, Div Vasc Neurol & Rehabil, Dept Neurol, Frauenklin Str 26, CH-8091 Zurich, Switzerland.
   [Luft, A. R.] Cereneo Ctr Neurol & Rehabil, Vitznau, Switzerland.
RP Wegener, S (通讯作者)，Univ Zurich, Univ Hosp Zurich, Div Vasc Neurol & Rehabil, Dept Neurol, Frauenklin Str 26, CH-8091 Zurich, Switzerland.
EM Susanne.Wegener@usz.ch
FU Swiss National Science Foundation Marie Heim-Vogtlin program; UZH Filling the Gap foundation; P & K Puhringer Foundation
CR Alaverdashvili M, 2010, NEUROSCIENCE, V167, P21, DOI 10.1016/j.neuroscience.2010.02.001
   Bracko O, 2014, J CEREBR BLOOD F MET, V34, P1522, DOI 10.1038/jcbfm.2014.112
   Chu C, 2000, EXP NEUROL, V166, P403, DOI 10.1006/exnr.2000.7509
   Claflin E, 2015, NEUROHOSPITALIST, V5, P77, DOI 10.1177/1941874414561023
   Clarkson A, 2013, J CEREBR BLOOD F MET, V33, P716, DOI 10.1038/jcbfm.2013.7
   Combs H, 2016, J NEUROTRAUM, V33, P741, DOI 10.1089/neu.2015.4136
   Jones T, 1994, J NEUROSCI, V14, P2140
   Ploughman M, 2015, TRANSL STROKE RES, V6, P13, DOI 10.1007/s12975-014-0357-7
   Rioult-pedotti M, 2015, PLOS ONE, V10, P0, DOI 10.1371/journal.pone.0124986
   Wang L, 2016, P NATL ACAD SCI USA, V113, P2750, DOI 10.1073/pnas.1514682113
   Winstein C, 2016, JAMA-J AM MED ASSOC, V315, P571, DOI 10.1001/jama.2016.0276
NR 11
TC 10
Z9 10
U1 0
U2 8
PU SPRINGER
PI NEW YORK
PA 233 SPRING ST, NEW YORK, NY 10013 USA
SN 1868-4483
EI 
J9 TRANSL STROKE RES
PD AUG 15
PY 2017
VL 8
IS 4
BP 347
EP 350
DI 10.1007/s12975-016-0519-x
PG 4
WC Clinical Neurology; Neurosciences
SC Neurosciences & Neurology
GA EZ5RZ
UT WOS:000404776800006
PM 28091936
ER

PT J
AU Momosaki, Ryo
   Yamada, Naoki
   Ota, Erika
   Abo, Masahiro
AF Momosaki, Ryo
   Yamada, Naoki
   Ota, Erika
   Abo, Masahiro
TI Repetitive peripheral magnetic stimulation for activities of daily living and functional ability in people after stroke
SO COCHRANE DATABASE OF SYSTEMATIC REVIEWS
LA English
DT Review
ID motor function; double-blind; muscle; recovery; care; pain
AB Background Repetitive peripheral magnetic stimulation (rPMS) is a form of therapy that creates painless stimulation of deep muscle structures to improve motor function in people with physical impairment from brain or nerve disorders. Use of rPMS for people after stroke has been identified as a feasible approach to improve activities of daily living and functional ability. However, no systematic reviews have assessed the findings of available trials. The effect and safety of this intervention for people after stroke currently remain uncertain. Objectives To assess the effect of rPMS for improving activities of daily living and functional ability in people after stroke. Search methods We searched the Cochrane Stroke Group Trials Register (August 2016), the Cochrane Central Register of Controlled Trials (CENTRAL; 2016, Issue 8) in the Cochrane Library (August 2016), MEDLINE Ovid (November 2016), Embase Ovid (August 2016), the Cumulative Index to Nursing and Allied Health Literature (CINAHL) in Ebsco (August 2016), PsycINFO Ovid (August 2016), the Allied and Complementary Medicine Database (AMED) Ovid (August 2016), Occupational Therapy Systematic Evaluation of Evidence (OTseeker) (August 2016), the Physiotherapy Evidence Database (PEDro) (October 2016), and ICHUSHI Web (October 2016). We also searched five ongoing trial registries, screened reference lists, and contacted experts in the field. We placed no restrictions on the language or date of publication when searching the electronic databases. Selection criteria We included randomised controlled trials (RCTs) conducted to assess the therapeutic effect of rPMS for people after stroke. Comparisons eligible for inclusion were (1) active rPMS only compared with 'sham' rPMS (a very weak form of stimulation or a sound only); (2) active rPMS only compared with no intervention; (3) active rPMS plus rehabilitation compared with sham rPMS plus rehabilitation; and (4) active rPMS plus rehabilitation compared with rehabilitation only. Data collection and analysis Two review authors independently assessed studies for inclusion. The same review authors assessed methods and risk of bias and extracted data. We contacted trial authors to ask for unpublished information if necessary. We resolved all disagreements through discussion. Main results We included three trials (two RCTs and one cross-over trial) involving 121 participants. Blinding of participants and physicians was well reported in all trials, and overall risk of bias was low. We found no clear effect of rPMS on activities of daily living at the end of treatment (mean difference (MD) -3.00, 95% confidence interval (CI) -16.35 to 10.35; low-quality evidence) and at the end of followup (MD -2.00, 95% CI -14.86 to 10.86; low-quality evidence). Investigators in one study with 63 participants observed no statistical difference in improvement of upper limb function at the end of treatment (MD 2.00, 95% CI -4.91 to 8.91) and at the end of followup (MD 4.00, 95% CI -2.92 to 10.92). One trial with 18 participants showed that rPMS treatment was not associated with improved muscle strength at the end of treatment (MD 3.00, 95% CI -2.44 to 8.44). Another study reported a significant decrease in spasticity of the elbow at the end of follow-up (MD -0.48, 95% CI -0.93 to -0.03). No studies provided information on lower limb function and death. Based on the GRADE approach, we judged the certainty of evidence related to the primary outcome as low owing to the small sample size of one study. Authors' conclusions Available trials provided inadequate evidence to permit any conclusions about routine use of rPMS for people after stroke. Additional trials with large sample sizes are needed to determine an appropriate rPMS protocol as well as long-term effects. We identified three ongoing trials and will include these trials in the next review update.
C1 [Momosaki, Ryo] Teikyo Univ, Sch Med, Univ Hosp, Dept Rehabil Med, Mizonokuchi, Kanagawa, Japan.
   [Yamada, Naoki; Abo, Masahiro] Jikei Univ, Sch Med, Dept Rehabil Med, Tokyo, Japan.
   [Ota, Erika] St Lukes Int Univ, Grad Sch Nursing Sci, Global Hlth Nursing, Tokyo, Japan.
RP Momosaki, R (通讯作者)，Teikyo Univ, Sch Med, Dept Rehabil Med, Univ Hosp,Takatsu Ku, 5-1-1 Futako, Kawasaki, Kanagawa 2138507, Japan.
EM momosakiryo@gmail.com
FU Project for Baby and Infant in Research of Health and Development to Adolescent and Young adult (BIRTHDAY) from the Japan Agency for Medical Research and Development, AMED, Japan; Chief Scientist Office [ETM/417] Funding Source: researchfish
CR [anonymous] , 1989, STROKE, V20, P1407
   [anonymous] , 2015, EFFECT PAIRING PERIP, V0, P0
   Barker A, 1991, J CLIN NEUROPHYSIOL, V8, P26, DOI 10.1097/00004691-199101000-00005
   Beaulieu L, 2013, NEUROPHYSIOL CLIN, V43, P251, DOI 10.1016/j.neucli.2013.05.003
   Beaulieu L, 2015, NEUROPHYSIOL CLIN, V45, P223, DOI 10.1016/j.neucli.2015.08.002
   Beaulieu L, 2015, TOP STROKE REHABIL, V22, P8, DOI 10.1179/1074935714Z.0000000032
   Bernhardt M, 2007, BIOMED SIGNAL PROCES, V2, P180, DOI 10.1016/j.bspc.2007.07.007
   Covidence , 2013, COV SYST REV SOFTW, V0, P0
   De VS, 2007, J REHABIL MED, V39, P5, DOI 10.2340/16501977-0020
   Flamand V, 2014, ARCH PHYS MED REHAB, V95, P1984, DOI 10.1016/j.apmr.2014.05.014
   Gallasch E, 2015, FRONT HUM NEUROSCI, V9, P0, DOI 10.3389/fnhum.2015.00407
   Grade , 2014, GRADEPRO, V0, P0
   Guyatt G, 2008, BMJ-BRIT MED J, V336, P995, DOI 10.1136/bmj.39490.551019.BE
   Han T, 2006, AM J PHYS MED REHAB, V85, P593, DOI 10.1097/01.phm.0000223239.93539.fe
   Heldmann B, 2000, NEUROREPORT, V11, P3193, DOI 10.1097/00001756-200009280-00029
   Ito T, 2013, AM J PHYS MED REHAB, V92, P755, DOI 10.1097/PHM.0b013e318282c643
   Kerkhoff G, 2001, CORTEX, V37, P719, DOI 10.1016/S0010-9452(08)70623-3
   Kotchetkov A, 1999, 2 WORLD C NEUR REH, V42, P42
   Krause P, 2008, NEUROL RES, V30, P690, DOI 10.1179/174313208X297959
   Krewer C, 2014, ARCH PHYS MED REHAB, V95, P1039, DOI 10.1016/j.apmr.2014.02.003
   Kuznetsova S, 2016, EUR J NEUROL, V23, P223
   Kuznetsova S, 2013, CEREBROVASC DIS, V35, P548
   Langhorne P, 2009, LANCET NEUROL, V8, P741, DOI 10.1016/S1474-4422(09)70150-4
   Macdonald G, 2012, COCHRANE DB SYST REV, V0, P0, DOI DOI 10.1002/14651858.CD001930.pub3
   Moher D, 2009, ANN INTERN MED, V151, P264, DOI 10.7326/0003-4819-151-4-200908180-00135
   Momosaki R, 2015, COCHRANE DB SYST REV, V0, P0, DOI 10.1002/14651858.CD011968]
   Momosaki R, 2014, NEUROMODULATION, V17, P637, DOI 10.1111/ner.12137
   Nielsen JF, 1996, MULT SCLER, V2, P227
   Park J, 2012, CLINICS, V67, P865, DOI 10.6061/clinics/2012(08)02
   Pettitt D, 2011, BMJ-BRIT MED J, V342, P0, DOI 10.1136/bmj.c5972
   Revman , 2014, REV MAN REVMAN VERS, V0, P0
   Rossini P, 2005, NEUROLOGY, V65, P353, DOI 10.1212/01.wnl.0000173428.48059.c7
   Sacco R, 2013, STROKE, V44, P2064, DOI 10.1161/STR.0b013e318296aeca
   Samosiuk NI, 2003, VOPR KURORTOL FIZIOTER LECH FIZ KULT, V0, P19
   Strong K, 2007, LANCET NEUROL, V6, P182, DOI 10.1016/S1474-4422(07)70031-5
   Struppler A, 2004, EXP BRAIN RES, V157, P59, DOI 10.1007/s00221-003-1817-6
   Struppler A, 2003, NEUROREHABILITATION, V18, P69
   Struppler A, 2009, NEUROLOGIE REHABILIT, V15, P28
   Struppler A, 2007, NEUROIMAGE, V36, P0, DOI 10.1016/j.neuroimage.2007.03.033
   Suzuki , 2015, REPETITIVE PERIPHERA, V0, P0
   Werner C, 2016, INT J PHYS MED REHAB, V4, P4
   Zifko U, 2002, NEUROREHABILITATION, V16, P18
NR 44
TC 9
Z9 13
U1 1
U2 17
PU WILEY
PI HOBOKEN
PA 111 RIVER ST, HOBOKEN 07030-5774, NJ USA
SN 1469-493X
EI 
J9 COCHRANE DB SYST REV
PD JUN 15
PY 2017
VL 0
IS 6
BP 
EP 
DI 10.1002/14651858.CD011968.pub2
PG 43
WC Medicine, General & Internal
SC General & Internal Medicine
GA FF3SV
UT WOS:000408840400032
PM 28644548
ER

PT J
AU Cha, HG
   Kim, MK
AF Cha, Hyun
   Kim, Myoung
TI Effects of strengthening exercise integrated repetitive transcranial magnetic stimulation on motor function recovery in subacute stroke patients: A randomized controlled trial
SO TECHNOLOGY AND HEALTH CARE
LA English
DT Article
DE Motor recovery; repetitive transcranial magnetic stimulation; stroke
ID evoked-potential; lower-extremity; rtm; excitability; facilitation; reliability; mechanism; spasticity; cortex; brain
AB OBJECTIVE: To investigate the effects of strengthening exercise integrated repetitive transcranial magnetic stimulation (rTMS) on motor function recovery in subacute stroke patients. SUBJECTS AND METHODS: Thirty subacute stroke patients were randomly assigned to three groups: an ankle strengthening exercise group (group I), ankle strengthening exercise integrated rTMS group (group II), or an rTMS group (control group (CG)). Study subjects received therapy five days per week for eight weeks. Motor-evoked potential testing, peak torque at the ankle joint, and 10 m walk test were performed before and after the eight-week treatment period. RESULTS: Subjects in group II showed significantly higher amplitude of MEP, plantarflexor and dorsiflexor of peak torque, 10 m walk test than groups I and CG (p < 0.05). Subjects in groups I and II differed significantly in the pre-and post-test for all variables, (p < 0.05). In the CG group, the pre-and post-test scores for the amplitude of MEP, dorsiflexor, and 10-walk test differed significantly (p < 0.05). CONCLUSIONS: Strengthening exercise integrated rTMS has positive effects on motor function recovery in subacute stroke patients.
C1 [Cha, Hyun Gyu] Joongbu Univ, Coll Tourism & Hlth Sci, Dept Phys Therapy, Chungnam, Keumsan, South Korea.
   [Kim, Myoung Kwon] Daegu Univ, Coll Rehabil Sci, Dept Phys Therapy, Gyongsan 712714, Gyeongbuk, South Korea.
RP Kim, MK (通讯作者)，Daegu Univ, Coll Rehabil Sci, Dept Phys Therapy, Gyongsan 712714, Gyeongbuk, South Korea.
EM skybird-98@hanmail.net
CR [anonymous] , 1996, GAIT POSTURE, V0, P0, DOI DOI 10.1016/0966-6362(96)01063-6
   Bates K, 2015, RESTOR NEUROL NEUROS, V33, P557, DOI 10.3233/RNN-130359
   Berardelli A, 1998, EXP BRAIN RES, V122, P79, DOI 10.1007/s002210050493
   Cakar E, 2016, ACTA NEUROL BELG, V0, P0
   Chieffo R, 2014, ARCH PHYS MED REHAB, V95, P1141, DOI 10.1016/j.apmr.2014.02.019
   Dafotakis M, 2008, EXP NEUROL, V211, P407, DOI 10.1016/j.expneurol.2008.02.018
   Folstein M, 1975, J PSYCHIAT RES, V12, P189, DOI 10.1016/0022-3956(75)90026-6
   Fregni F, 2006, STROKE, V37, P2115, DOI 10.1161/01.STR.0000231390.58967.6b
   Green J, 2002, CLIN REHABIL, V16, P306, DOI 10.1191/0269215502cr495oa
   Hartmann A, 2009, GERONTOLOGY, V55, P259, DOI 10.1159/000172832
   Hendricks H, 2003, ARCH PHYS MED REHAB, V84, P1373, DOI 10.1016/S0003-9993(03)00237-5
   Jongbloed L, 1986, STROKE, V17, P765, DOI 10.1161/01.STR.17.4.765
   Khedr E, 2010, RESTOR NEUROL NEUROS, V28, P545, DOI 10.3233/RNN-2010-0558
   Le Q, 2014, AM J PHYS MED REHAB, V93, P422, DOI 10.1097/PHM.0000000000000027
   Livingston S, 2008, INT J NEUROSCI, V118, P239, DOI 10.1080/00207450701668020
   Mally J, 2008, BRAIN RES BULL, V76, P388, DOI 10.1016/j.brainresbull.2007.11.019
   Mills K, 1996, MUSCLE NERVE, V19, P953, DOI 10.1002/(SICI)1097-4598(199608)19:8<953::AID-MUS3>3.0.CO;2-7
   Mitchell A, 2014, GEN HOSP PSYCHIAT, V36, P627, DOI 10.1016/j.genhosppsych.2014.09.003
   Mizuno K, 2011, NEUROREHAB NEURAL RE, V25, P711, DOI 10.1177/1545968311407516
   Naghdi S, 2015, J BODYW MOV THER, V19, P616, DOI 10.1016/j.jbmt.2014.10.001
   Peinemann A, 2004, CLIN NEUROPHYSIOL, V115, P1519, DOI 10.1016/j.clinph.2004.02.005
   Pomeroy V, 2007, NEUROREHAB NEURAL RE, V21, P509, DOI 10.1177/1545968307300418
   Rastgoo M, 2016, DISABIL REHABIL, V38, P1918, DOI 10.3109/09638288.2015.1107780
   Rossini P, 1987, NEUROSURGERY, V20, P183
   Rossini P, 1994, ELECTROEN CLIN NEURO, V91, P79, DOI 10.1016/0013-4694(94)90029-9
   Sasaki N, 2013, J STROKE CEREBROVASC, V22, P413, DOI 10.1016/j.jstrokecerebrovasdis.2011.10.004
   Trompetto C, 2000, CLIN NEUROPHYSIOL, V111, P1860, DOI 10.1016/S1388-2457(00)00419-3
   Wassermann E, 2000, DEPRESS ANXIETY, V12, P124, DOI 10.1002/1520-6394(2000)12:3<124::AID-DA3>3.0.CO;2-E
NR 28
TC 17
Z9 17
U1 1
U2 14
PU IOS PRESS
PI AMSTERDAM
PA NIEUWE HEMWEG 6B, 1013 BG AMSTERDAM, NETHERLANDS
SN 0928-7329
EI 
J9 TECHNOL HEALTH CARE
PD JUN 15
PY 2017
VL 25
IS 3
BP 521
EP 529
DI 10.3233/THC-171294
PG 9
WC Health Care Sciences & Services; Engineering, Biomedical
SC Health Care Sciences & Services; Engineering
GA EW8CT
UT WOS:000402746500012
PM 28106573
ER

PT J
AU Resquin, F.
   Gonzalez-vargas, J.
   Ibanez, J.
   Brunetti, F.
   Dimbwadyo, I.
   Carrasco, L.
   Alves, S.
   Gonzalez-alted, C.
   Gomez-blanco, A.
   Pons, JL
AF Resquin, F
   Gonzalez-vargas, J
   Ibanez, J
   Brunetti, F
   Dimbwadyo, I
   Carrasco, L
   Alves, S
   Gonzalez-alted, C
   Gomez-blanco, A
   Pons, J
TI Adaptive hybrid robotic system for rehabilitation of reaching movement after a brain injury: a usability study
SO JOURNAL OF NEUROENGINEERING AND REHABILITATION
LA English
DT Article
DE Hybrid robotic systems; Upper limb rehabilitation; Stroke rehabilitation; Functional electrical stimulation; Feedback error learning
ID functional electrical-stimulation; stroke; therapy; coordination; reliability; recovery
AB Background: Brain injury survivors often present upper-limb motor impairment affecting the execution of functional activities such as reaching. A currently active research line seeking to maximize upper-limb motor recovery after a brain injury, deals with the combined use of functional electrical stimulation (FES) and mechanical supporting devices, in what has been previously termed hybrid robotic systems. This study evaluates from the technical and clinical perspectives the usability of an integrated hybrid robotic system for the rehabilitation of upper-limb reaching movements after a brain lesion affecting the motor function. Methods: The presented system is comprised of four main components. The hybrid assistance is given by a passive exoskeleton to support the arm weight against gravity and a functional electrical stimulation device to assist the execution of the reaching task. The feedback error learning (FEL) controller was implemented to adjust the intensity of the electrical stimuli delivered on target muscles according to the performance of the users. This control strategy is based on a proportional-integral-derivative feedback controller and an artificial neural network as the feedforward controller. Two experiments were carried out in this evaluation. First, the technical viability and the performance of the implemented FEL controller was evaluated in healthy subjects (N = 12). Second, a small cohort of patients with a brain injury (N = 4) participated in two experimental session to evaluate the system performance. Also, the overall satisfaction and emotional response of the users after they used the system was assessed. Results: In the experiment with healthy subjects, a significant reduction of the tracking error was found during the execution of reaching movements. In the experiment with patients, a decreasing trend of the error trajectory was found together with an increasing trend in the task performance as the movement was repeated. Brain injury patients expressed a great acceptance in using the system as a rehabilitation tool. Conclusions: The study demonstrates the technical feasibility of using the hybrid robotic system for reaching rehabilitation. Patients' reports on the received intervention reveal a great satisfaction and acceptance of the hybrid robotic system.
C1 [Resquin, F.; Gonzalez-Vargas, J.; Ibanez, J.; Pons, J. L.] CSIC, Spanish Natl Res Council, Cajal Inst, Neural Rehabil Grp, Avda Doctor Arce 37, Madrid 28002, Spain.
   [Brunetti, F.] Catholic Univ Asuncion, Asuncion, Paraguay.
   [Dimbwadyo, I.] Univ Autonoma Madrid, Ctr Super Estudios Univ La Salle, Inst Neurociencias & Ciencias Movimiento INCIMOV, Occupat Therapy Dept,Occupat Thinks Res Grp, Madrid, Spain.
   [Carrasco, L.] Univ Autonoma Madrid, Ctr Super Estudios Univ Salle, Occupat Thinks Res Grp, Madrid, Spain.
   [Alves, S.; Gonzalez-Alted, C.; Gomez-Blanco, A.] Ctr Referencia Estatal Atenc Dano Cerebral CEADAC, Madrid, Spain.
   [Ibanez, J.] UCL, Inst Neurol, Sobell Dept, Motor Neurosci & Movement Disorders, London, England.
   [Pons, J. L.] Tecnol Monterrey, Monterrey, Mexico.
RP Resquin, F (通讯作者)，CSIC, Spanish Natl Res Council, Cajal Inst, Neural Rehabil Grp, Avda Doctor Arce 37, Madrid 28002, Spain.
EM franresquin@gmail.com
FU Spanish Ministry of Economy and Competitiveness by the project ASSOCIATE [DPI2014-58431-C4-1-R]; HYPERNET network [DPI2015-71676-REDC]
CR Barker R, 2008, STROKE, V39, P1800, DOI 10.1161/STROKEAHA.107.498485
   Cai Z, 2011, INT C REHAB ROBOT, V0, P0
   Cirstea M, 2003, EXP BRAIN RES, V151, P289, DOI 10.1007/s00221-003-1438-0
   Demers L, 2002, DISABIL REHABIL, V24, P21, DOI 10.1080/09638280110066352
   Demeurisse G, 1980, EUR NEUROL, V19, P382, DOI 10.1159/000115178
   Flash T, 1985, J NEUROSCI, V5, P1688, DOI 10.1523/jneurosci.05-07-01688.1985
   Freeman C, 2011, P I MECH ENG I-J SYS, V225, P850, DOI 10.1177/0959651811408976
   Freeman C, 2012, IEEE CONTR SYST MAG, V32, P18, DOI 10.1109/MCS.2011.2173261
   Freeman C, 2015, IEEE T CONTR SYST T, V23, P1546, DOI 10.1109/TCST.2014.2363412
   Grahn B, 2000, DISABIL REHABIL, V22, P639, DOI 10.1080/096382800445443
   Hamilton B, 1994, SCAND J REHABIL MED, V26, P115
   Huang V, 2009, J NEUROENG REHABIL, V6, P0, DOI 10.1186/1743-0003-6-5
   Huang X, 2017, INT J DISABIL HUM DE, V16, P0, DOI 10.1515/IJDHD-2016-0035
   Hughes A, 2009, NEUROREHAB NEURAL RE, V23, P559, DOI 10.1177/1545968308328718
   Hughes A, 2011, DISABIL REHABIL-ASSI, V6, P130, DOI 10.3109/17483107.2010.509882
   Jarrasse N, 2014, FRONT HUM NEUROSCI, V8, P0, DOI 10.3389/fnhum.2014.00947
   Kawato M, 1990, ADVANCED NEURAL COMPUTERS, V0, P365
   Koike Y, 2011, 2011 4TH INTERNATIONAL CONFERENCE ON BIOMEDICAL ENGINEERING AND INFORMATICS, V0, PP1324, DOI 10.1109/BMEI.2011.6098623
   Kurosawa K, 2005, IEEE T NEUR SYS REH, V13, P359, DOI 10.1109/TNSRE.2005.847355
   Kutlu M, 2015, INT C REHAB ROBOT, V0, PP253, DOI 10.1109/ICORR.2015.7281208
   Kwakkel G, 2008, NEUROREHAB NEURAL RE, V22, P111, DOI 10.1177/1545968307305457
   Lang C, 2015, CURR OPIN NEUROL, V28, P549, DOI 10.1097/WCO.0000000000000256
   Langhorne P, 2009, LANCET NEUROL, V8, P741, DOI 10.1016/S1474-4422(09)70150-4
   Lum P, 2004, IEEE T NEUR SYS REH, V12, P186, DOI 10.1109/TNSRE.2004.827225
   Lynch C, 2008, IEEE CONTR SYST MAG, V28, P40, DOI 10.1109/MCS.2007.914689
   Maffiuletti N, 2010, EUR J APPL PHYSIOL, V110, P223, DOI 10.1007/s00421-010-1502-y
   Mahoney FI, 1965, MD STATE MED J, V14, P61
   Marsland S, 2015, MACHINE LEARNING ALG, V0, P0
   Meadmore K, 2014, J NEUROENG REHABIL, V11, P0, DOI 10.1186/1743-0003-11-105
   Meadmore K, 2012, J NEUROENG REHABIL, V9, P0, DOI 10.1186/1743-0003-9-32
   Morris J, 1995, J ADVERTISING RES, V35, P63
   Popovic D, 2014, J ELECTROMYOGR KINES, V24, P795, DOI 10.1016/j.jelekin.2014.09.008
   Resquin F, 2016, EUR J TRANSL MYOL, V26, P255, DOI 10.4081/ejtm.2016.6164
   Resquin F, 2016, MED ENG PHYS, V38, P1279, DOI 10.1016/j.medengphy.2016.09.001
   Watanabe T, 2010, ADV ARTIF NEURAL SYS, V0, P0, DOI 10.1155/2010/814702]
   Watanabe T, 2011, ARTIF ORGANS, V35, P270, DOI 10.1111/j.1525-1594.2011.01223.x
   Wu F, 2011, IEEE INT C REHABIL R, V2011, P1, DOI 10.1109/IC0RR.2011.5975367
   Zhang D, 2007, P 1 INT CONV REH ENG, V0, P221
NR 38
TC 11
Z9 11
U1 6
U2 36
PU BMC
PI LONDON
PA CAMPUS, 4 CRINAN ST, LONDON N1 9XW, ENGLAND
SN 
EI 
J9 J NEUROENG REHABIL
PD OCT 12
PY 2017
VL 14
IS 
BP 
EP 
DI 10.1186/s12984-017-0312-4
PG 15
WC Engineering, Biomedical; Neurosciences; Rehabilitation
SC Engineering; Neurosciences & Neurology; Rehabilitation
GA FJ6XN
UT WOS:000412901400001
PM 29025427
ER

PT J
AU Eraifej, John
   Clark, William
   France, Benjamin
   Desando, Sebastian
   Moore, David
AF Eraifej, John
   Clark, William
   France, Benjamin
   Desando, Sebastian
   Moore, David
TI Effectiveness of upper limb functional electrical stimulation after stroke for the improvement of activities of daily living and motor function: a systematic review and meta-analysis
SO SYSTEMATIC REVIEWS
LA English
DT Review
DE Functional electrical stimulation; Upper limb; Stroke; Systematic review; Meta-analysis; neurorehabilitation
ID triggered neuromuscular stimulation; upper extremity; subacute stroke; improving gait; recovery; therapy; impact; time; rehabilitation; impairment
AB Background: Stroke can lead to significant impairment of upper limb function which affects performance of activities of daily living (ADL). Functional electrical stimulation (FES) involves electrical stimulation of motor neurons such that muscle groups contract and create or augment a moment about a joint. Whilst lower limb FES was established in post-stroke rehabilitation, there is a lack of clarity on the effectiveness of upper limb FES. This systematic review aims to evaluate the effectiveness of post-stroke upper limb FES on ADL and motor outcomes. Methods: Systematic review of randomised controlled trials from MEDLINE, PsychINFO, EMBASE, CENTRAL, ISRCTN, ICTRP and ClinicalTrials. gov. Citation checking of included studies and systematic reviews. Eligibility criteria: participants > 18 years with haemorrhagic/ischaemic stroke, intervention group received upper limb FES plus standard care, control group received standard care. Outcomes were ADL (primary), functional motor ability (secondary) and other motor outcomes (tertiary). Quality assessment using GRADE (Grading of Recommendations Assessment, Development and Evaluation) criteria. Results: Twenty studies were included. No significant benefit of FES was found for objective ADL measures reported in six studies (standardised mean difference (SMD) 0.64; 95% Confidence Interval (CI) [-0.02, 1.30]; total participants in FES group (n) = 67); combination of all ADL measures was not possible. Analysis of three studies where FES was initiated on average within 2 months post-stroke showed a significant benefit of FES on ADL (SMD 1.24; CI [ 0.46, 2.03]; n = 32). In three studies where FES was initiated more than 1 year after stroke, no significant ADL improvements were seen (SMD -0.10; CI [-0.59, 0.38], n = 35). Quality assessment using GRADE found very low quality evidence in all analyses due to heterogeneity, low participant numbers and lack of blinding. Conclusions: FES is a promising therapy which could play a part in future stroke rehabilitation. This review found a statistically significant benefit from FES applied within 2 months of stroke on the primary outcome of ADL. However, due to the very low (GRADE) quality evidence of these analyses, firm conclusions cannot be drawn about the effectiveness of FES or its optimum therapeutic window. Hence, there is a need for high quality large-scale randomised controlled trials of upper limb FES after stroke.
C1 [Eraifej, John; Clark, William; France, Benjamin; Desando, Sebastian] Univ Birmingham, Coll Med & Dent Sci, Sch Med, Birmingham B15 2TT, W Midlands, England.
   [Moore, David] Univ Birmingham, Coll Med & Dent Sci, Inst Appl Hlth Res, Birmingham B15 2TT, W Midlands, England.
RP Eraifej, J (通讯作者)，Univ Birmingham, Coll Med & Dent Sci, Sch Med, Birmingham B15 2TT, W Midlands, England.
EM jxe117@student.bham.ac.uk
CR [anonymous] , 2009, FUNCT EL STIM DROP F, V0, P0
   [anonymous] , 2013, STROK REH AD, V0, P0
   [anonymous] , 2009, CLIN KNOWL SUMM STRO, V0, P0
   Barker R, 2009, EXP BRAIN RES, V196, P483, DOI 10.1007/s00221-009-1872-8
   Barsi G, 2008, EXP BRAIN RES, V191, P57, DOI 10.1007/s00221-008-1495-5
   Bitzer E, 2011, HEALTH QUAL LIFE OUT, V9, P0, DOI 10.1186/1477-7525-9-23
   Bolton D, 2004, J NEUROL SCI, V223, P121, DOI 10.1016/j.jns.2004.05.005
   Cauraugh J, 2000, STROKE, V31, P1360, DOI 10.1161/01.STR.31.6.1360
   Cauraugh J, 2003, J NEUROL SCI, V215, P13, DOI 10.1016/S0022-510X(03)00169-2
   Cauraugh J, 2003, J NEUROL NEUROSUR PS, V74, P1562, DOI 10.1136/jnnp.74.11.1562
   Cauraugh J, 2002, STROKE, V33, P1589, DOI 10.1161/01.STR.0000016926.77114.A6
   Chae J, 2008, TOP STROKE REHABIL, V15, P412, DOI 10.1310/tsr1505-412
   Chan M, 2009, NEUROREHAB NEURAL RE, V23, P357, DOI 10.1177/1545968308326428
   Doucet BM, 2012, YALE JOURNAL OF BIOLOGY AND MEDICINE, V85, P201
   Duarte E, 2011, REHABILITACION MADR, V45, P194
   Eraifej J, 2015, DOES UPPER LIMB TRAN, V0, P0
   Franceschini M, 2010, EUR J PHYS REHAB MED, V46, P389
   Francisco G, 1998, ARCH PHYS MED REHAB, V79, P570, DOI 10.1016/S0003-9993(98)90074-0
   Hara Y, 2013, INT J PHYS MED REHAB, V1, P0, DOI 10.4172/2329-9096.1000147
   Hara Y, 2008, DISABIL REHABIL, V30, P296, DOI 10.1080/09638280701265539
   Hara Y, 2013, CLIN NEUROPHYSIOL, V124, P2008, DOI 10.1016/j.clinph.2013.03.030
   Hatano S, 1976, B WORLD HEALTH ORGAN, V54, P541
   Howlett O, 2015, ARCH PHYS MED REHAB, V96, P934, DOI 10.1016/j.apmr.2015.01.013
   Joa K, 2012, J NEUROENG REHABIL, V9, P0, DOI 10.1186/1743-0003-9-48
   Jorgensen H, 1995, ARCH PHYS MED REHAB, V76, P406, DOI 10.1016/S0003-9993(95)80568-0
   Kuptniratsaikul V, 2016, INT J NEUROSCI, V29, P1
   Kwakkel G, 2003, STROKE, V34, P2181, DOI 10.1161/01.STR.0000087172.16305.CD
   Lai S, 2002, STROKE, V33, P1840, DOI 10.1161/01.STR.0000019289.15440.F2
   Lee K, 2015, INT J REHABIL RES, V38, P173, DOI 10.1097/MRR.0000000000000108
   Lynch C, 2008, IEEE CONTR SYST MAG, V28, P40, DOI 10.1109/MCS.2007.914689
   Mangold S, 2009, NEUROREHAB NEURAL RE, V23, P184, DOI 10.1177/1545968308324548
   Mccabe J, 2015, ARCH PHYS MED REHAB, V96, P981, DOI 10.1016/j.apmr.2014.10.022
   Mcphail S, 2010, HEALTH QUAL LIFE OUT, V8, P0, DOI 10.1186/1477-7525-8-65
   Medink A, 2008, CLIN REHABIL, V22, P291, DOI 10.1177/0269215507083368
   Millar J, 2014, STANDARDISATION OUTC, V0, P0
   Moher D, 2009, BMJ-BRIT MED J, V339, P0, DOI 10.1136/bmj.b2535
   Nahum M, 2013, PROG BRAIN RES, V207, P141, DOI 10.1016/B978-0-444-63327-9.00009-6
   *nationalclinicalguidelineforstroke , 2016, NAT CLIN GUID STROK, V0, P0
   Pereira S, 2012, TOP STROKE REHABIL, V19, P491, DOI 10.1310/tsr1906-491
   Pollock A, 2014, COCHRANE DB SYST REV, V0, P0, DOI DOI 10.1002/14651858.CD010820.pub2
   Popovic M, 2003, J REHABIL RES DEV, V40, P443, DOI 10.1682/JRRD.2003.09.0443
   Popovic M, 2002, ARTIF ORGANS, V26, P271, DOI 10.1046/j.1525-1594.2002.06950.x
   Prince S, 2008, INT J BEHAV NUTR PHY, V5, P0, DOI 10.1186/1479-5868-5-56
   Redelmeier D, 2011, J GEN INTERN MED, V26, P900, DOI 10.1007/s11606-011-1655-3
   Reyes-guzman A, 2013, ACTIVITIES DAILY LIV, V0, P55
   Robbins S, 2006, ARCH PHYS MED REHAB, V87, P853, DOI 10.1016/j.apmr.2006.02.026
   Roche A, 2009, PHYS THER REV, V14, P63, DOI 10.1179/174328809X405946
   Rothwell P, 2005, LANCET, V366, P1773, DOI 10.1016/S0140-6736(05)67702-1
   Shimodozono M, 2014, BRAIN INJURY, V28, P203, DOI 10.3109/02699052.2013.860472
   Shin H, 2008, NEUROSCI LETT, V442, P174, DOI 10.1016/j.neulet.2008.07.026
   Shindo K, 2011, NEUROREHAB NEURAL RE, V25, P830, DOI 10.1177/1545968311408917
   Sveen U, 1999, DISABIL REHABIL, V21, P372, DOI 10.1080/096382899297477
   Takeuchi N, 2013, STROKE RES TREAT, V2013, P0, DOI 10.1155/2013/128641
   Tarkka I, 2011, TOHOKU J EXP MED, V225, P71, DOI 10.1620/tjem.225.71
   Thorsen R, 2013, J REHABIL RES DEV, V50, P785, DOI 10.1682/JRRD.2012.07.0123
   Thrasher T, 2008, NEUROREHAB NEURAL RE, V22, P706, DOI 10.1177/1545968308317436
   Vafadar A, 2015, BIOMED RES INT, V2015, P0, DOI 10.1155/2015/729768
   Van PR, 2004, CLIN REHABIL, V18, P833, DOI 10.1191/0269215504cr843oa
   Veerbeek J, 2011, STROKE, V42, P1482, DOI 10.1161/STROKEAHA.110.604090
   Williamson P, 2012, TRIALS, V13, P0, DOI 10.1186/1745-6215-13-132
   Yun G, 2011, ANN REHABIL MED-ARM, V35, P316, DOI 10.5535/arm.2011.35.3.316
NR 61
TC 68
Z9 82
U1 4
U2 9
PU BMC
PI LONDON
PA CAMPUS, 4 CRINAN ST, LONDON N1 9XW, ENGLAND
SN 
EI 
J9 SYST REV-LONDON
PD JUN 15
PY 2017
VL 6
IS 
BP 
EP 
DI 10.1186/s13643-017-0435-5
PG 21
WC Medicine, General & Internal
SC General & Internal Medicine
GA HE2QH
UT WOS:000453154500040
PM 28245858
ER

PT J
AU Hayward, KS
   Neva, JL
   Mang, CS
   Peters, Sue
   Wadden, KP
   Ferris, JK
   Boyd, LA
AF Hayward, Kathryn
   Neva, Jason
   Mang, Cameron
   Peters, Sue
   Wadden, Katie
   Ferris, Jennifer
   Boyd, Lara
TI Interhemispheric Pathways Are Important for Motor Outcome in Individuals with Chronic and Severe Upper Limb Impairment Post Stroke
SO NEURAL PLASTICITY
LA English
DT Article
ID matter fiber tractography; electrical-stimulation; diffusion tensor; upper-extremity; recovery; rehabilitation; cortex; brain; survivor; projection
AB Background. Severity of arm impairment alone does not explain motor outcomes in people with severe impairment post stroke. Objective. Define the contribution of brain biomarkers to upper limb motor outcomes in people with severe arm impairment post stroke. Methods. Paretic arm impairment (Fugl-Meyer upper limb, FM-UL) and function (Wolf Motor Function Test rate, WMFT-rate) were measured in 15 individuals with severe (FM-UL <= 30/66) and 14 with mild-moderate (FM-UL > 40/66) impairment. Transcranial magnetic stimulation and diffusion weight imaging indexed structure and function of the corticospinal tract and corpus callosum. Separate models of the relationship between possible biomarkers and motor outcomes at a single chronic (>= 6 months) time point post stroke were performed. Results. Age (Delta R(2)0.365, p = 0 017) and ipsilesional-transcallosal inhibition (Delta R(2)0.182, p = 0 048) explained a 54.7% (p = 0 009) variance in paretic WMFT-rate. Prefrontal corpus callous fractional anisotropy (PF-CC FA) alone explained 49.3% (p = 0 007) variance in FM-UL outcome. The same models did not explain significant variance in mild-moderate stroke. In the severe group, k-means cluster analysis of PF-CC FA distinguished two subgroups, separated by a clinically meaningful and significant difference in motor impairment (p = 0 049) and function (p = 0 006) outcomes. Conclusion. Corpus callosum function and structure were identified as possible biomarkers of motor outcome in people with chronic and severe arm impairment.
C1 [Hayward, Kathryn S.; Neva, Jason L.; Boyd, Lara A.] Univ British Columbia, Dept Phys Therapy, Vancouver, BC V6T 1Z3, Canada.
   [Hayward, Kathryn S.] Univ Melbourne, Florey Inst Neurosci & Mental Hlth, Stroke Div, Melbourne, Vic 3084, Australia.
   [Hayward, Kathryn S.] NHMRC Ctr Res Excellence Stroke Rehabil & Brain R, Melbourne, Vic 3084, Australia.
   [Mang, Cameron S.; Peters, Sue; Wadden, Katie P.; Ferris, Jennifer K.] Univ British Columbia, Fac Med, Grad Program Rehabil Sci, Vancouver, BC V6T 1Z3, Canada.
   [Boyd, Lara A.] Univ British Columbia, Djavad Mowafaghian Ctr Brain Hlth, Vancouver, BC V6T 1Z3, Canada.
RP Boyd, LA (通讯作者)，Univ British Columbia, Dept Phys Therapy, Vancouver, BC V6T 1Z3, Canada.; Boyd, LA (通讯作者)，Univ British Columbia, Djavad Mowafaghian Ctr Brain Hlth, Vancouver, BC V6T 1Z3, Canada.
EM lara.boyd@ubc.ca
FU Canadian Institutes of Health Research (CIHR) [MOP-106651]; Heart and Stroke Foundation Canada; Michael Smith Foundation for Health Research (MSFHR); British Columbia, Canada [15980]; National Health and Medical Research Council of Australia [1088449]; CIHR; MSFHR; Natural Sciences and Engineering Research Council; Canada Research Chairs; MSFHR [CI-SCH-01796]
CR Auriat A, 2015, NEUROIMAGE-CLIN, V7, P771, DOI 10.1016/j.nicl.2015.03.007
   Badre D, 2009, NAT REV NEUROSCI, V10, P659, DOI 10.1038/nrn2667
   Barbas H, 1987, J COMP NEUROL, V256, P211, DOI 10.1002/cne.902560203
   Barker R, 2005, DISABIL REHABIL, V27, P1213, DOI 10.1080/09638280500075717
   Barker R, 2008, STROKE, V39, P1800, DOI 10.1161/STROKEAHA.107.498485
   Barker R, 2012, EXP BRAIN RES, V221, P211, DOI 10.1007/s00221-012-3163-z
   Bernhardt J, 2017, INT J STROKE, V12, P444, DOI 10.1177/1747493017711816
   Bernhardt J, 2016, INT J STROKE, V11, P454, DOI 10.1177/1747493016643851
   Boyd L, 2017, INT J STROKE, V12, P480, DOI 10.1177/1747493017714176
   Bradnam L, 2012, CEREB CORTEX, V22, P2662, DOI 10.1093/cercor/bhr344
   Carey J, 2014, RESTOR NEUROL NEUROS, V32, P323, DOI 10.3233/RNN-130358
   Dobkin B, 2016, NEUROREHAB NEURAL RE, V30, P470, DOI 10.1177/1545968315604400
   Farquharson S, 2013, J NEUROSURG, V118, P1367, DOI 10.3171/2013.2.JNS121294
   Fling B, 2012, BEHAV BRAIN RES, V226, P211, DOI 10.1016/j.bbr.2011.09.018
   Fuglmeyer A, 1975, SCAND J REHABIL MED, V7, P13
   Hayward K, 2017, J NEUROENG REHABIL, V14, P0, DOI 10.1186/s12984-017-0253-y
   Hayward K, 2017, NEUROIMAGE-CLIN, V13, P310, DOI 10.1016/j.nicl.2016.09.015
   Hayward K, 2014, NEUROREHABILITATION, V34, P773, DOI 10.3233/NRE-141076
   Hayward K, 2013, TOP STROKE REHABIL, V20, P289, DOI 10.1310/tsr2004-289
   Hodics T, 2006, ARCH PHYS MED REHAB, V87, P0, DOI 10.1016/j.apmr.2006.09.005
   Hodics T, 2012, ARCH PHYS MED REHAB, V93, P1963, DOI 10.1016/j.apmr.2012.05.002
   Hofer S, 2006, NEUROIMAGE, V32, P989, DOI 10.1016/j.neuroimage.2006.05.044
   Hong J, 2010, NEUROIMAGE, V51, P952, DOI 10.1016/j.neuroimage.2010.02.063
   Jang S, 2010, J NEUROL SCI, V290, P107, DOI 10.1016/j.jns.2009.10.019
   Jeurissen B, 2013, HUM BRAIN MAPP, V34, P2747, DOI 10.1002/hbm.22099
   Jung P, 2006, MUSCLE NERVE, V34, P431, DOI 10.1002/mus.20604
   Koh C, 2015, PLOS ONE, V10, P0, DOI 10.1371/journal.pone.0126857
   Leemans A, 2009, P INT SOC MAG RES ME, V17, P3537
   Leemans A, 2009, MAGN RESON MED, V61, P1336, DOI 10.1002/mrm.21890
   Levy R, 2016, NEUROREHAB NEURAL RE, V30, P107, DOI 10.1177/1545968315575613
   Mang C, 2015, CLIN NEUROPHYSIOL, V126, P1959, DOI 10.1016/j.clinph.2014.12.018
   Meehan S, 2011, HUM BRAIN MAPP, V32, P290, DOI 10.1002/hbm.21019
   Mori S, 1999, ANN NEUROL, V45, P265, DOI 10.1002/1531-8249(199902)45:2<265::AID-ANA21>3.0.CO;2-3
   Nakagawa S, 2004, BEHAV ECOL, V15, P1044, DOI 10.1093/beheco/arh107
   Neva JL, 2016, WORLD C NEUROREHABIL, V0, P0
   Ni Z, 2009, CEREB CORTEX, V19, P1654, DOI 10.1093/cercor/bhn201
   Nudo R, 2001, MUSCLE NERVE, V24, P1000, DOI 10.1002/mus.1104
   Nudo R, 1996, J NEUROPHYSIOL, V75, P2144, DOI 10.1152/jn.1996.75.5.2144
   Page S, 2012, PHYS THER, V92, P791, DOI 10.2522/ptj.20110009
   Park C, 2016, J NEUROL NEUROSUR PS, V87, P1283, DOI 10.1136/jnnp-2015-312738
   Plow E, 2015, NEUROSCIENTIST, V21, P225, DOI 10.1177/1073858414537381
   Pocock S, 1997, CONTROL CLIN TRIALS, V18, P530, DOI 10.1016/S0197-2456(97)00008-1
   Puh U, 2007, INT J PSYCHOPHYSIOL, V63, P173, DOI 10.1016/j.ijpsycho.2006.03.011
   Reijmer Y, 2012, PLOS ONE, V7, P0, DOI 10.1371/journal.pone.0044074
   Rondina J, 2017, J NEUROL NEUROSUR PS, V88, P737, DOI 10.1136/jnnp-2016-315030
   Rondina J, 2016, NEUROIMAGE-CLIN, V12, P372, DOI 10.1016/j.nicl.2016.07.014
   Rossini P, 1999, ELECTROENCEPHALOGR S, V52, P171
   Ruddy K, 2017, BRAIN STRUCT FUNCT, V222, P1243, DOI 10.1007/s00429-016-1274-1
   Sisti H, 2012, LEARN MEMORY, V19, P351, DOI 10.1101/lm.026534.112
   Snow N, 2016, J NEUROSCI METH, V257, P109, DOI 10.1016/j.jneumeth.2015.09.025
   Stinear C, 2007, BRAIN, V130, P170, DOI 10.1093/brain/awl333
   Stinear C, 2012, BRAIN, V135, P2527, DOI 10.1093/brain/aws146
   Tournier J, 2007, NEUROIMAGE, V35, P1459, DOI 10.1016/j.neuroimage.2007.02.016
   Van DLJ, 1999, STROKE, V30, P2369, DOI 10.1161/01.STR.30.11.2369
   Wadden K, 2015, BEHAV BRAIN RES, V286, P136, DOI 10.1016/j.bbr.2015.02.054
   Ward N, 2015, CURR OPIN NEUROL, V28, P323, DOI 10.1097/WCO.0000000000000223
   Winters C, 2016, TRIALS, V17, P0, DOI 10.1186/s13063-016-1592-x
   Wolf S, 2001, STROKE, V32, P1635, DOI 10.1161/01.STR.32.7.1635
   Yakovlev P, 1966, T AM NEUROL ASS, V91, P366
   Yousry T, 1997, BRAIN, V120, P141, DOI 10.1093/brain/120.1.141
NR 60
TC 16
Z9 16
U1 0
U2 7
PU HINDAWI LTD
PI LONDON
PA ADAM HOUSE, 3RD FLR, 1 FITZROY SQ, LONDON, W1T 5HF, ENGLAND
SN 2090-5904
EI 
J9 NEURAL PLAST
PD JUN 15
PY 2017
VL 2017
IS 
BP 
EP 
DI 10.1155/2017/4281532
PG 12
WC Neurosciences
SC Neurosciences & Neurology
GA FN7ZO
UT WOS:000416238000001
PM 29348943
ER

PT J
AU Wang, Zun-rong
   Wang, Ping
   Xing, Liang
   Mei, Li-ping
   Zhao, Jun
   Zhang, Tong
AF Wang, Zun-rong
   Wang, Ping
   Xing, Liang
   Mei, Li-ping
   Zhao, Jun
   Zhang, Tong
TI Leap Motion-based virtual reality training for improving motor functional recovery of upper limbs and neural reorganization in subacute stroke patients
SO NEURAL REGENERATION RESEARCH
LA English
DT Article
DE nerve regeneration; virtual reality; Wolf motor function test; functional magnetic resonance imaging; stroke; Leap Motion; rehabilitation; upper limb; neural reorganization; neural regeneration
ID induced movement therapy; upper extremity function; cortical reorganization; locomotor recovery; rehabilitation; brain; hand; fmri; improvement; activation
AB Virtual reality is nowadays used to facilitate motor recovery in stroke patients. Most virtual reality studies have involved chronic stroke patients; however, brain plasticity remains good in acute and subacute patients. Most virtual reality systems are only applicable to the proximal upper limbs (arms) because of the limitations of their capture systems. Nevertheless, the functional recovery of an affected hand is most difficult in the case of hemiparesis rehabilitation after a stroke. The recently developed Leap Motion controller can track the fine movements of both hands and fingers. Therefore, the present study explored the effects of a Leap Motion-based virtual reality system on subacute stroke. Twenty-six subacute stroke patients were assigned to an experimental group that received virtual reality training along with conventional occupational rehabilitation, and a control group that only received conventional rehabilitation. The Wolf motor function test (WMFT) was used to assess the motor function of the affected upper limb; functional magnetic resonance imaging was used to measure the cortical activation. After four weeks of treatment, the motor functions of the affected upper limbs were significantly improved in all the patients, with the improvement in the experimental group being significantly better than in the control group. The action performance time in the WMFT significantly decreased in the experimental group. Furthermore, the activation intensity and the laterality index of the contralateral primary sensorimotor cortex increased in both the experimental and control groups. These results confirmed that Leap Motion-based virtual reality training was a promising and feasible supplementary rehabilitation intervention, could facilitate the recovery of motor functions in subacute stroke patients.
C1 [Wang, Zun-rong; Xing, Liang; Mei, Li-ping; Zhao, Jun; Zhang, Tong] Capital Med Univ, Sch Rehabil Med, China Rehabil Res Ctr, Beijing Boai Hosp, Beijing, Peoples R China.
   [Wang, Ping] Capital Med Univ, Beijing Rehabil Hosp, Beijing, Peoples R China.
RP Zhang, T (通讯作者)，Capital Med Univ, Sch Rehabil Med, China Rehabil Res Ctr, Beijing Boai Hosp, Beijing, Peoples R China.
EM wangzunrong@126.com
FU National "Twelfth Five-Year" Plan for Science & Technology Support Project in China [2011BAI08B11]; Research Project of China Rehabilitation Research Center [2014-3]
CR Baeck J, 2012, BEHAV BRAIN RES, V234, P26, DOI 10.1016/j.bbr.2012.06.001
   Bao X, 2013, NEURAL REGEN RES, V8, P2904, DOI 10.3969/j.issn.1673-5374.2013.31.003
   Barreca S, 2003, NEUROREHAB NEURAL RE, V17, P220, DOI 10.1177/0888439003259415
   Brunnstrom S, 1966, PHYS THER, V46, P357
   Burdea G, 2011, J PHYS THERAPY ED, V25, P20
   Carey J, 2002, BRAIN, V125, P773, DOI 10.1093/brain/awf091
   Chen R, 2002, NEUROSCIENCE, V111, P761, DOI 10.1016/S0306-4522(02)00025-8
   Christensen K, 2009, LANCET, V374, P1196, DOI 10.1016/S0140-6736(09)61460-4
   Cramer S, 1997, STROKE, V28, P2518, DOI 10.1161/01.STR.28.12.2518
   Cameirao M, 2011, RESTOR NEUROL NEUROS, V29, P287, DOI 10.3233/RNN-2011-0599
   Dia D, 2013, XIKUA B CIENTIFICO E, V0, P1
   Dobkin B, 2008, NAT CLIN PRACT NEURO, V4, P76, DOI 10.1038/ncpneuro0709
   Duncan P, 1992, STROKE, V23, P1084, DOI 10.1161/01.STR.23.8.1084
   French B, 2016, COCHRANE DB SYST REV, V0, P0, DOI DOI 10.1002/14651858.CD006073.pub3
   Gatica-rojas V, 2014, NEURAL REGEN RES, V9, P888, DOI 10.4103/1673-5374.131612
   Hebert D, 2016, INT J STROKE, V11, P459, DOI 10.1177/1747493016643553
   Holden M, 2002, NEUROL REP, V26, P62, DOI 10.1097/01253086-200226020-00003
   Iosa M, 2015, TOP STROKE REHABIL, V22, P306, DOI 10.1179/1074935714Z.0000000036
   Jung S, 2005, ARCH PHYS MED REHAB, V86, P2218, DOI 10.1016/j.apmr.2005.04.015
   Jutai JW, 2003, TOP STROKE REHABIL, V10, P71
   Kim S, 1994, NMR BIOMED, V7, P69, DOI 10.1002/nbm.1940070111
   Kim Y, 2006, NEUROLOGY, V67, P330, DOI 10.1212/01.wnl.0000225178.85833.0d
   Kim Y, 2011, ANN REHABIL MED-ARM, V35, P309, DOI 10.5535/arm.2011.35.3.309
   Kong K, 2011, NEUROREHABILITATION, V28, P105, DOI 10.3233/NRE-2011-0639
   Kopp B, 1999, NEUROREPORT, V10, P807, DOI 10.1097/00001756-199903170-00026
   Kwakkel G, 1996, AGE AGEING, V25, P479, DOI 10.1093/ageing/25.6.479
   Langhorne P, 2009, LANCET NEUROL, V8, P741, DOI 10.1016/S1474-4422(09)70150-4
   Laver K, 2011, COCHRANE DB SYST REV, V0, P0
   Lefebvre S, 2012, NEUROIMAGE, V62, P290, DOI 10.1016/j.neuroimage.2012.04.052
   Liepert J, 2000, STROKE, V31, P1210, DOI 10.1161/01.STR.31.6.1210
   Liu S, 2017, ZHONGGUO ZUZHI GONGC, V21, P2619
   Merians A, 2009, STUD HEALTH TECHNOL, V145, P109, DOI 10.3233/978-1-60750-018-6-109
   Mintzopoulos D, 2009, NEUROIMAGE, V47, P0, DOI 10.1016/j.neuroimage.2009.03.007
   Miyai I, 2002, ANN NEUROL, V52, P188, DOI 10.1002/ana.10274
   Miyai I, 2003, STROKE, V34, P2866, DOI 10.1161/01.STR.0000100166.81077.8A
   Nair D, 2007, NEUROIMAGE, V34, P253, DOI 10.1016/j.neuroimage.2006.09.010
   Nakayama H, 1994, ARCH PHYS MED REHAB, V75, P852, DOI 10.1016/0003-9993(94)90108-2
   Nichols-larsen D, 2005, STROKE, V36, P1480, DOI 10.1161/01.STR.0000170706.13595.4f
   Nudo R, 2011, J COMMUN DISORD, V44, P515, DOI 10.1016/j.jcomdis.2011.04.004
   Ogawa S, 1990, P NATL ACAD SCI USA, V87, P9868, DOI 10.1073/pnas.87.24.9868
   Orihuela-espina F, 2013, TOP STROKE REHABIL, V20, P197, DOI 10.1310/tsr2003-197
   Page S, 2001, PHYS THER, V81, P1455, DOI 10.1093/ptj/81.8.1455
   Piron L, 2003, ST HEAL T, V94, P265
   Rizzolatti G, 1999, ARCH ITAL BIOL, V137, P85
   Saposnik G, 2011, STROKE, V42, P1380, DOI 10.1161/STROKEAHA.110.605451
   Saposnik G, 2010, STROKE, V41, P1477, DOI 10.1161/STROKEAHA.110.584979
   Sehatzadeh S, 2015, ONT HEALTH TECHNOL ASSESS SER, V15, P1
   Smeragliuolo A, 2016, J BIOMECH, V49, P1742, DOI 10.1016/j.jbiomech.2016.04.006
   Szameitat A, 2012, NEUROIMAGE, V62, P266, DOI 10.1016/j.neuroimage.2012.05.009
   Tarkka I, 2008, NEUROL RES, V30, P504, DOI 10.1179/016164107X252519
   Taub E, 1993, ARCH PHYS MED REHAB, V74, P347
   Taub E, 1999, J REHABIL RES DEV, V36, P237
   Teasell R, 2009, TOP STROKE REHABIL, V16, P44, DOI 10.1310/tsr1601-44
   Teasell R, 2014, ARCH PHYS MED REHAB, V95, P595, DOI 10.1016/j.apmr.2013.11.014
   Tong Y, 2015, NEUROL RES, V37, P434, DOI 10.1179/1743132815Y.0000000034
   Tsoupikova D, 2015, ANN BIOMED ENG, V43, P467, DOI 10.1007/s10439-014-1218-y
   Veerbeek J, 2014, PLOS ONE, V9, P0, DOI 10.1371/journal.pone.0087987
   Wang X, 1996, ZHONGHUA SHENJINGKE, V29, P379
   Wolf S, 2001, STROKE, V32, P1635, DOI 10.1161/01.STR.32.7.1635
   Wolf S, 2006, JAMA-J AM MED ASSOC, V296, P2095, DOI 10.1001/jama.296.17.2095
   Yavuzer G, 2008, EUR J PHYS REHAB MED, V44, P237
   Yin C, 2014, CLIN REHABIL, V28, P1107, DOI 10.1177/0269215514532851
   Yu N, 2016, SENSORS-BASEL, V16, P0, DOI 10.3390/s16040504
NR 63
TC 50
Z9 50
U1 5
U2 41
PU WOLTERS KLUWER MEDKNOW PUBLICATIONS
PI MUMBAI
PA WOLTERS KLUWER INDIA PVT LTD , A-202, 2ND FLR, QUBE, C T S  NO 1498A-2 VILLAGE MAROL, ANDHERI EAST, MUMBAI, Maharashtra, INDIA
SN 1673-5374
EI 
J9 NEURAL REGEN RES
PD NOV 15
PY 2017
VL 12
IS 11
BP 1823
EP 1831
DI 10.4103/1673-5374.219043
PG 9
WC Cell Biology; Neurosciences
SC Cell Biology; Neurosciences & Neurology
GA FP8GQ
UT WOS:000417880400019
PM 29239328
ER

PT J
AU Guan, Yu-Zhou
   Li, Jing
   Zhang, Xue-Wei
   Wu, Shuang
   Du, Hua
   Cui, Li-Ying
   Zhang, Wei-Hong
AF Guan, Yu-zhou
   Li, Jing
   Zhang, Xue-wei
   Wu, Shuang
   Du, Hua
   Cui, Li-ying
   Zhang, Wei-hong
TI Effectiveness of repetitive transcranial magnetic stimulation (rTMS) after acute stroke: A one-year longitudinal randomized trial
SO CNS NEUROSCIENCE & THERAPEUTICS
LA English
DT Article
DE acute stroke; barthel Index; fugl-meyer assessment upper limb/lower limb; modified Rank Score; national institutes of health stroke scale; repetitive transcranial magnetic stimulation
ID motor function recovery; acute ischemic-stroke; plasticity; disorder; cortex
AB Aims: To evaluate the effectiveness of repetitive transcranial magnetic stimulation (rTMS) on motor recovery after stroke using a prospective, double-blind, randomized, sham-controlled study. Methods: Patients with unilateral subcortical infarction in the middle cerebral artery territory within 1 week after onset were enrolled. The patients were randomly divided into an rTMS treatment group and a sham group. We performed high-frequency rTMS or sham rTMS on the two groups. Motor functional scores were assessed pre- and post-rTMS/sham rTMS and at 1 month, 3 months, 6 months, and 1 year after stroke onset. The scores included the National Institutes of Health Stroke Scale (NIHSS), Barthel Index (BI), Fugl-Meyer Assessment Upper Limb/Lower Limb (FMA-UL/LL), modified Rank Score (mRS), and the resting motor threshold (RMT) of the hemiplegic limb. Results: At baseline, no significant differences were found between the two groups for motor functional scores. On the second day after rTMS treatment, score improvements of the NIHSS, BI, FMA-UL in the real treatment group were more significant than those in the sham group. In addition, similar results were obtained at 1 month. However, at 3 months, 6 months, and 1 year after onset, no significant differences in improvement were observed between the two groups, except for the FMA-UL score improvement. Conclusion: rTMS facilitates motor recovery of acute stroke patients, and the effect can last to 1 month, except the function improvement on upper extremities could last for 1 year. A single course of rTMS in the acute stage may induce the improvement of upper extremities function lasted for 1 year.
C1 [Guan, Yu-Zhou; Wu, Shuang; Du, Hua; Cui, Li-Ying] Peking Union Med Coll, Peking Union Med Coll Hosp, Dept Neurol, Beijing, Peoples R China.
   [Guan, Yu-Zhou; Li, Jing; Zhang, Xue-Wei; Wu, Shuang; Du, Hua; Cui, Li-Ying; Zhang, Wei-Hong] Chinese Acad Med Sci, Beijing, Peoples R China.
   [Li, Jing; Zhang, Xue-Wei; Zhang, Wei-Hong] Peking Union Med Coll, Peking Union Med Coll Hosp, Dept Radiol, Beijing, Peoples R China.
   [Zhang, Xue-Wei] China Meitan Gen Hosp, Dept Intervent Radiol, Beijing, Peoples R China.
   [Cui, Li-Ying] Chinese Acad Med Sci, Neurosci Ctr, Beijing, Peoples R China.
RP Zhang, WH (通讯作者)，Beijing Union Med Coll Hosp, Dept Radiol, Beijing, Peoples R China.; Cui, LY (通讯作者)，Chinese Acad Med Sci, Neurosci Ctr, Peking Union Med Coll Hosp, Dept Neurol, Beijing, Peoples R China.
EM pumchcuily@sina.com; zhangweihong@pumch.cn
FU National Natural Science Foundation of China [81271545]; Youth Foundation of Peking Union Medical College Hospital [2010104]
CR Ameli M, 2009, ANN NEUROL, V66, P298, DOI 10.1002/ana.21725
   Berlim M, 2014, CAN J PSYCHIAT, V59, P487, DOI 10.1177/070674371405900905
   Cassidy J, 2015, BRAIN STIMUL, V8, P1074, DOI 10.1016/j.brs.2015.06.007
   Du J, 2016, EUR J NEUROL, V23, P21
   Etoh S, 2016, INT J NEUROSCI, V126, P1007, DOI 10.3109/00207454.2015.1094473
   Feigin V, 2014, LANCET, V383, P245, DOI 10.1016/S0140-6736(13)61953-4
   Hasan A, 2016, SCHIZOPHRENIA BULL, V42, P608, DOI 10.1093/schbul/sbv142
   Kakuda W, 2010, INT J NEUROSCI, V120, P60, DOI 10.3109/00207450903445628
   Khedr E, 2010, ACTA NEUROL SCAND, V121, P30, DOI 10.1111/j.1600-0404.2009.01195.x
   Khedr E, 2005, NEUROLOGY, V65, P466, DOI 10.1212/01.wnl.0000173067.84247.36
   Khedr E, 2010, RESTOR NEUROL NEUROS, V28, P545, DOI 10.3233/RNN-2010-0558
   Kim C, 2014, ANN REHABIL MED-ARM, V38, P585, DOI 10.5535/arm.2014.38.5.585
   Klomjai W, 2015, ANN PHYS REHABIL MED, V58, P220, DOI 10.1016/j.rehab.2015.05.006
   Lenz M, 2016, NAT COMMUN, V7, P0, DOI 10.1038/ncomms10020
   Li J, 2016, CNS NEUROSCI THER, V22, P952, DOI 10.1111/cns.12593
   Mayo N, 1999, DISABIL REHABIL, V21, P258
   Mcgirr A, 2015, J AFFECT DISORDERS, V173, P216, DOI 10.1016/j.jad.2014.10.068
   Pollak T, 2014, J NEUROL NEUROSUR PS, V85, P191, DOI 10.1136/jnnp-2012-304181
   Rossi S, 2009, CLIN NEUROPHYSIOL, V120, P2008, DOI 10.1016/j.clinph.2009.08.016
   Vlachos A, 2012, J NEUROSCI, V32, P17514, DOI 10.1523/JNEUROSCI.0409-12.2012
   Wassermann E, 2001, CLIN NEUROPHYSIOL, V112, P1367, DOI 10.1016/S1388-2457(01)00585-5
   Yang W, 2015, J NEUROL SCI, V359, P219, DOI 10.1016/j.jns.2015.08.1541
   Ziemann U, 2004, REV NEUROSCIENCE, V15, P253
NR 23
TC 19
Z9 24
U1 1
U2 21
PU WILEY
PI HOBOKEN
PA 111 RIVER ST, HOBOKEN 07030-5774, NJ USA
SN 1755-5930
EI 
J9 CNS NEUROSCI THER
PD DEC 15
PY 2017
VL 23
IS 12
BP 940
EP 946
DI 10.1111/cns.12762
PG 7
WC Neurosciences; Pharmacology & Pharmacy
SC Neurosciences & Neurology; Pharmacology & Pharmacy
GA FL6KY
UT WOS:000414354800003
PM 28971620
ER

PT J
AU Lin, Yin-Liang
   Potter-baker, KA
AF Lin, Yin-liang
   Potter-baker, Kelsey
TI Using theoretical models from adult stroke recovery to improve use of noninvasive brain stimulation for children with congenital hemiparesis
SO JOURNAL OF NEUROPHYSIOLOGY
LA English
DT Article
DE congenital hemiparesis; noninvasive brain stimulation; pediatric stroke; stroke
ID transcranial magnetic stimulation; induced movement therapy; perinatal stroke; motor cortex; premotor cortex; cerebral-palsy; plasticity; constraint; trial; reorganization
AB Non-invasive brain stimulation has been widely used for adults with stroke to improve upper limb motor function. A recent study by Kirton and colleagues (Kirton A, Ciechanski P, Zewdie E, Andersen J, Nettel-Aguirre A, Carlson H, Carsolio L, Herrero M, Quigley J, Mineyko A, Hodge J, Hill M. Neurology 88: 259-267, 2017) applied noninvasive brain stimulation to children with congenital hemiparesis but found no significant effect of noninvasive brain stimulation on motor function. Here, we explore theories about cortical reorganization in both adult and children with hemiparesis and discuss how to improve the approaches of noninvasive brain stimulation to generate optimal motor improvement and development for children with congenital hemiparesis.
C1 [Lin, Yin-Liang; Potter-Baker, Kelsey A.] Cleveland Clin Fdn, Dept Biomed Engn, 9500 Euclid Ave, Cleveland, OH 44195 USA.
RP Lin, YL (通讯作者)，Cleveland Clin Fdn, Dept Biomed Engn, 9500 Euclid Ave, Cleveland, OH 44195 USA.
EM liny4@ccf.org
CR Adeyemo BO, 2012, FRONT PSYCHIATRY, V3, P88, DOI 10.3389/fpsyt.2012.00088
   Bestmann S, 2010, J NEUROSCI, V30, P11926, DOI 10.1523/JNEUROSCI.5642-09.2010
   Carey J, 2014, RESTOR NEUROL NEUROS, V32, P323, DOI 10.3233/RNN-130358
   Chen C, 2017, PEDIATR PHYS THER, V29, P173, DOI 10.1097/PEP.0000000000000365
   Di PG, 2014, NAT REV NEUROL, V10, P597, DOI 10.1038/nrneurol.2014.162
   Eyre J, 2007, ANN NEUROL, V62, P493, DOI 10.1002/ana.21108
   Gillick B, 2014, DEV MED CHILD NEUROL, V56, P44, DOI 10.1111/dmcn.12243
   Hesse S, 2011, NEUROREHAB NEURAL RE, V25, P838, DOI 10.1177/1545968311413906
   Johansen-berg H, 2002, P NATL ACAD SCI USA, V99, P14518, DOI 10.1073/pnas.222536799
   Juenger H, 2013, DEV MED CHILD NEUROL, V55, P941, DOI 10.1111/dmcn.12209
   Kirton A, 2017, NEUROLOGY, V88, P259, DOI 10.1212/WNL.0000000000003518
   Kirton A, 2016, NEUROLOGY, V86, P1659, DOI 10.1212/WNL.0000000000002646
   Kirton A, 2013, PEDIATR NEUROL, V48, P81, DOI 10.1016/j.pediatrneurol.2012.08.001
   Kuhnke N, 2008, DEV MED CHILD NEUROL, V50, P898, DOI 10.1111/j.1469-8749.2008.03119.x
   Mohapatra S, 2016, NEUROSCI LETT, V617, P52, DOI 10.1016/j.neulet.2016.02.004
   Murase N, 2004, ANN NEUROL, V55, P400, DOI 10.1002/ana.10848
   Nouri S, 2011, NEUROLOGY, V77, P1076, DOI 10.1212/WNL.0b013e31822e1482
   Quinlan E, 2015, ANN NEUROL, V77, P132, DOI 10.1002/ana.24309
   Sankarasubramanian V, 2017, CLIN NEUROPHYSIOL, V128, P892, DOI 10.1016/j.clinph.2017.03.030
   Simis M, 2013, NEUROREPORT, V24, P973, DOI 10.1097/WNR.0000000000000021
   Staudt M, 2002, BRAIN, V125, P2222, DOI 10.1093/brain/awf227
   Stinear C, 2007, BRAIN, V130, P170, DOI 10.1093/brain/awl333
   Wiethoff S, 2014, BRAIN STIMUL, V7, P468, DOI 10.1016/j.brs.2014.02.003
NR 23
TC 1
Z9 1
U1 0
U2 3
PU AMER PHYSIOLOGICAL SOC
PI BETHESDA
PA 9650 ROCKVILLE PIKE, BETHESDA, MD 20814 USA
SN 0022-3077
EI 
J9 J NEUROPHYSIOL
PD SEP 15
PY 2017
VL 118
IS 3
BP 1435
EP 1438
DI 10.1152/jn.00258.2017
PG 4
WC Neurosciences; Physiology
SC Neurosciences & Neurology; Physiology
GA FG9RJ
UT WOS:000410776500001
PM 28539399
ER

PT J
AU Woytowicz, EJ
   Rietschel, JC
   Goodman, RN
   Conroy, SS
   Sorkin, JD
   Whitall, Jill
   Waller, SM
AF Woytowicz, Elizabeth
   Rietschel, Jeremy
   Goodman, Ronald
   Conroy, Susan
   Sorkin, John
   Whitall, Jill
   Waller, Sandy
TI Determining Levels of Upper Extremity Movement Impairment by Applying a Cluster Analysis to the Fugl-Meyer Assessment of the Upper Extremity in Chronic Stroke
SO ARCHIVES OF PHYSICAL MEDICINE AND REHABILITATION
LA English
DT Article
DE Cluster analysis; Rehabilitation; Stroke; Upper extremity
ID item response theory; motor function; rehabilitation; recovery; deficit; outcm; health
AB Objective: To quantitatively determine levels of upper extremity movement impairment by using a cluster analysis of the Fugl-Meyer Assessment of the Upper Extremity (FMA-UE) with and without reflex items. Design: Secondary analysis. Setting: University and research centers. Participants: Individuals (N=247) with chronic stroke (> 6mo poststroke). Interventions: Not applicable. Main Outcome Measures: Cutoff scores defined by FMA-UE total scores of clusters identified by 2 hierarchical cluster analyses performed on the full sample of FMA-UE individual item scores (with and without reflexes). Patterns of motor function defined by aggregate item scores of clusters. Results: FMA-UE scores ranged from 2 to 63 (mean, 26.9 +/- 15.7) with reflex items and from 0 to 57 (mean, 22.1 +/- 15.3) without reflex items. Three clusters were identified. The distributions of the FMA-UE scores revealed considerable overlap between the clusters; therefore, 4 distinct stroke impairment levels were derived. Conclusions: For chronic stroke, the cluster analysis of the FMA-UE supports either a 3- or a 4-impairment level classification scheme. (C) 2016 by the American Congress of Rehabilitation Medicine
C1 [Woytowicz, Elizabeth J.; Whitall, Jill; Waller, Sandy McCombe] Univ Maryland, Dept Phys Therapy & Rehabil Sci, Baltimore, MD 21201 USA.
   [Rietschel, Jeremy C.; Goodman, Ronald N.; Conroy, Susan S.; Whitall, Jill] Baltimore Veteran Affairs Med Ctr, Maryland Exercise & Robot Ctr Excellence, Baltimore, MD USA.
   [Sorkin, John D.] Univ Maryland, Sch Med, Dept Med, Baltimore, MD 21201 USA.
   [Whitall, Jill] Univ Southampton, Fac Hlth Sci, Southampton, Hants, England.
RP Whitall, J (通讯作者)，Univ Maryland, Sch Med, Dept Phys Therapy & Rehabil Sci, 100 Penn St, Baltimore, MD 21201 USA.
EM jwhitall@som.umaryland.edu
FU National Institutes of Health [NIH P60 AG12583, NIH R21 HD052125]; National Institute on Disability and Rehabilitation Research IDS 2 [H1330010111, NIH R21 HD047756, NIH P30 AG028747]; Department of Veterans Affairs Merit Award [B6935R]; Baltimore VA Geriatrics Research, Education and Clinical Centers; EUNICE KENNEDY SHRIVER NATIONAL INSTITUTE OF CHILD HEALTH &HUMAN DEVELOPMENT [R21HD047756, R21HD052125] Funding Source: NIH RePORTER; NATIONAL INSTITUTE ON AGING [P30AG028747, P60AG012583] Funding Source: NIH RePORTER
CR Ali M, 2013, INT J STROKE, V8, P18, DOI 10.1111/j.1747-4949.2012.00973.x
   Beebe J, 2008, CLIN NEUROPHYSIOL, V119, P2074, DOI 10.1016/j.clinph.2008.04.293
   Boissy P, 1997, ARCH PHYS MED REHAB, V78, P1117, DOI 10.1016/S0003-9993(97)90138-6
   Brunnstrom S, 1966, PHYS THER, V46, P357
   Conroy S, 2011, ARCH PHYS MED REHAB, V92, P1754, DOI 10.1016/j.apmr.2011.06.016
   Duncan P, 2000, NEUROPHARMACOLOGY, V39, P835, DOI 10.1016/S0028-3908(00)00003-4
   Fayers P, 2007, QUAL LIFE RES, V16, P187, DOI 10.1007/s11136-007-9197-1
   Fuglmeyer A, 1975, SCAND J REHABIL MED, V7, P13
   Gladstone D, 2006, STROKE, V37, P179, DOI 10.1161/01.STR.0000195169.42447.78
   Gladstone D, 2002, NEUROREHAB NEURAL RE, V16, P232, DOI 10.1177/154596802401105171
   Kaufman L, 2009, FINDING GROUPS DATA, V0, P0
   Levin M, 2009, NEUROREHAB NEURAL RE, V23, P313, DOI 10.1177/1545968308328727
   Luft A, 2004, JAMA-J AM MED ASSOC, V292, P1853, DOI 10.1001/jama.292.15.1853
   Manschot S, 1998, J NEUROL NEUROSUR PS, V64, P253, DOI 10.1136/jnnp.64.2.253
   Michaelsen S, 2006, STROKE, V37, P186, DOI 10.1161/01.STR.0000196940.20446.c9
   Morris D, 2001, ARCH PHYS MED REHAB, V82, P750, DOI 10.1053/apmr.2001.23183
   Tao W, 2008, ARCH PHYS MED REHAB, V89, P1046, DOI 10.1016/j.apmr.2007.11.036
   Thompson-butel A, 2015, NEUROREHAB NEURAL RE, V29, P341, DOI 10.1177/1545968314547766
   Thompson-butel A, 2014, NEUROREHAB NEURAL RE, V28, P788, DOI 10.1177/1545968314523678
   Twitchell T, 1951, BRAIN, V74, P443, DOI 10.1093/brain/74.4.443
   Van DLJ, 2001, J REHABIL MED, V33, P110
   Van WF, 2001, NEUROREHAB NEURAL RE, V15, P23, DOI 10.1177/154596830101500104
   Velstra I, 2011, PM&R, V3, P846, DOI 10.1016/j.pmrj.2011.03.014
   Waller S, 2008, HUM MOVEMENT SCI, V27, P749, DOI 10.1016/j.humov.2008.03.006
   Waller S, 2014, BMC NEUROL, V14, P0, DOI 10.1186/s12883-014-0236-6
   Welmer A, 2006, AM J PHYS MED REHAB, V85, P112, DOI 10.1097/01.phm.0000197587.78140.17
   Whitall J, 2000, STROKE, V31, P2390, DOI 10.1161/01.STR.31.10.2390
   Whitall J, 2011, NEUROREHAB NEURAL RE, V25, P118, DOI 10.1177/1545968310380685
   Woodbury M, 2007, ARCH PHYS MED REHAB, V88, P715, DOI 10.1016/j.apmr.2007.02.036
   Woodbury M, 2013, ARCH PHYS MED REHAB, V94, P1527, DOI 10.1016/j.apmr.2013.03.007
NR 30
TC 106
Z9 111
U1 0
U2 10
PU W B SAUNDERS CO-ELSEVIER INC
PI PHILADELPHIA
PA 1600 JOHN F KENNEDY BOULEVARD, STE 1800, PHILADELPHIA, PA 19103-2899 USA
SN 0003-9993
EI 
J9 ARCH PHYS MED REHAB
PD MAR 15
PY 2017
VL 98
IS 3
BP 456
EP 462
DI 10.1016/j.apmr.2016.06.023
PG 7
WC Rehabilitation; Sport Sciences
SC Rehabilitation; Sport Sciences
GA EN9CD
UT WOS:000396297400006
PM 27519928
ER

PT J
AU Yu, Seong-Jin
   Airavaara, Mikko
   Wu, Kuo-Jen
   Harvey, BK
   Liu, HS
   Yang, Yihong
   Zacharek, Alex
   Chen, Jieli
   Wang, Yun
AF Yu, Seong-jin
   Airavaara, Mikko
   Wu, Kuo-jen
   Harvey, Brandon
   Liu, H
   Yang, Yihong
   Zacharek, Alex
   Chen, Jieli
   Wang, Yun
TI 9-cis retinoic acid induces neurorepair in stroke brain
SO SCIENTIFIC REPORTS
LA English
DT Article
ID bone morphogenetic protein; neural stem-cell; induced-ischemic tolerance; middle cerebral-artery; x-receptor; dopaminergic-neuron; neuroblastoma-cell; functional recovery; bmp-7 expression; progenitor cell
AB The purpose of this study was to examine the neurorestorative effect of delayed 9 cis retinoic acid (9cRA) treatment for stroke. Adult male rats received a 90-min right distal middle cerebral artery occlusion (dMCAo). Animals were separated into two groups with similar infarction sizes, based on magnetic resonance imaging on day 2 after dMCAo. 9cRA or vehicle was given via an intranasal route daily starting from day 3. Stroke rats receiving 9cRA post-treatment showed an increase in brain 9cRA levels and greater recovery in motor function. 9cRA enhanced the proliferation of bromodeoxyuridine (+) cells in the subventricular zone (SVZ) and lesioned cortex in the stroke brain. Using subventricular neurosphere and matrigel cultures, we demonstrated that proliferation and migration of SVZ neuroprogenitor cells were enhanced by 9cRA. Our data support a delayed and non-invasive drug therapy for stroke. Intranasal 9cRA can facilitate the functional recovery and endogenous repair in the ischemic brain.
C1 [Yu, Seong-Jin; Wu, Kuo-Jen; Wang, Yun] Natl Hlth Res Inst, Ctr Neuropsychiat Res, Zhunan, Taiwan.
   [Airavaara, Mikko] Univ Helsinki, Inst Biotechnol, Viikki Bioctr, Helsinki, Finland.
   [Harvey, Brandon K.; Liu, H. S.; Yang, Yihong] NIDA, Intramural Res Program, NIH, Bethesda, MD 20892 USA.
   [Zacharek, Alex; Chen, Jieli] Henry Ford Hosp, Neurol, Detroit, MI 48202 USA.
RP Wang, Y (通讯作者)，Natl Hlth Res Inst, Ctr Neuropsychiat Res, Zhunan, Taiwan.
EM ywang@nhri.org.tw
FU National Health Research Institutes, Central Government S and T grant, Taiwan [1061901-01-10-02]; National Institute on Drug Abuse, U.S.A; NATIONAL INSTITUTE ON DRUG ABUSE [ZIADA000443, ZIADA000618, ZIADA000572] Funding Source: NIH RePORTER
CR Ahuja H, 2003, J BIOL REG HOMEOS AG, V17, P29
   Airavaara M, 2009, J COMP NEUROL, V515, P116, DOI 10.1002/cne.22039
   Allenby G, 1993, P NATL ACAD SCI USA, V90, P30, DOI 10.1073/pnas.90.1.30
   Bellenchi G, 2013, J NEUROCHEM, V124, P159, DOI 10.1111/jnc.12084
   Borlongan C, 1998, NEUROREPORT, V9, P3615, DOI 10.1097/00001756-199811160-00012
   Brouns R, 2009, CLIN NEUROL NEUROSUR, V111, P483, DOI 10.1016/j.clineuro.2009.04.001
   Chang C, 2003, STROKE, V34, P558, DOI 10.1161/01.STR.0000051507.64423.00
   Chang C, 2002, NEUROPHARMACOLOGY, V43, P418, DOI 10.1016/S0028-3908(02)00092-8
   Chen H, 2003, BRAIN RES, V994, P81, DOI 10.1016/j.brainres.2003.09.020
   Chen S, 1986, STROKE, V17, P738, DOI 10.1161/01.STR.17.4.738
   Chou J, 2006, J NEUROL SCI, V240, P21, DOI 10.1016/j.jns.2005.08.015
   Chung J, 2000, MOL BRAIN RES, V83, P52, DOI 10.1016/S0169-328X(00)00196-0
   Dmetrichuk J, 2008, J NEUROSCI, V28, P13014, DOI 10.1523/JNEUROSCI.3192-08.2008
   Du C, 1996, J CEREBR BLOOD F MET, V16, P195, DOI 10.1097/00004647-199603000-00003
   Dupe V, 1999, DEV BIOL, V208, P30, DOI 10.1006/dbio.1998.9176
   Fajardo M, 2009, CLIN ORTHOP RELAT R, V467, P3071, DOI 10.1007/s11999-009-0981-9
   Goldstein L, 2007, CIRCULATION, V116, P1504, DOI 10.1161/CIRCULATIONAHA.106.670885
   Groppe J, 2003, J BONE JOINT SURG AM, V85A, P52, DOI 10.2106/00004623-200300003-00010
   Guan J, 2014, INFLAMMATION, V37, P1289, DOI 10.1007/s10753-014-9856-7
   Guan J, 2013, BIOCHEM BIOPH RES CO, V441, P560, DOI 10.1016/j.bbrc.2013.10.121
   Han G, 1995, DIFFERENTIATION, V59, P61, DOI 10.1046/j.1432-0436.1995.5910061.x
   Harvey B, 2004, NEUROSCI LETT, V369, P138, DOI 10.1016/j.neulet.2004.07.086
   Heyman R, 1992, CELL, V68, P397, DOI 10.1016/0092-8674(92)90479-V
   Horton C, 1995, DEV DYNAM, V202, P312, DOI 10.1002/aja.1002020310
   Huang J, 2011, NAT NEUROSCI, V14, P45, DOI 10.1038/nn.2702
   Jordan J, 1997, EUR J NEUROSCI, V9, P1699, DOI 10.1111/j.1460-9568.1997.tb01527.x
   Kane M, 2005, BIOCHEM J, V388, P363, DOI 10.1042/BJ20041867
   Kawamata T, 1998, NEUROREPORT, V9, P1441, DOI 10.1097/00001756-199805110-00035
   Kitamura M, 2002, NEPHROL DIAL TRANSPL, V17, P84, DOI 10.1093/ndt/17.suppl_9.84
   Lein P, 2002, J NEUROSCI, V22, P10377
   Leker R, 2006, PATHOPHYSIOL HAEMO T, V35, P58, DOI 10.1159/000093545
   Levin A, 1992, NATURE, V355, P359, DOI 10.1038/355359a0
   Li W, 2015, NEUROSCIENCE, V284, P444, DOI 10.1016/j.neuroscience.2014.10.012
   Liu H, 2011, NEUROIMAGE, V56, P280, DOI 10.1016/j.neuroimage.2011.02.049
   Lovat P, 2001, MED PEDIATR ONCOL, V36, P135, DOI 10.1002/1096-911X(20010101)36:1<135::AID-MPO1032>3.0.CO;2-4
   Luo Y, 2013, J CEREBR BLOOD F MET, V33, P300, DOI 10.1038/jcbfm.2012.172
   Luo Y, 2009, ANN NEUROL, V65, P520, DOI 10.1002/ana.21592
   Mabie P, 1999, J NEUROSCI, V19, P7077, DOI 10.1523/JNEUROSCI.19-16-07077.1999
   Macas J, 2006, J NEUROSCI, V26, P13114, DOI 10.1523/JNEUROSCI.4667-06.2006
   Maden M, 2003, DEV DYNAM, V226, P237, DOI 10.1002/dvdy.10222
   Marti-fabregas J, 2010, NEUROLOGY, V74, P357, DOI 10.1212/WNL.0b013e3181cbccec
   Mic F, 2003, P NATL ACAD SCI USA, V100, P7135, DOI 10.1073/pnas.1231422100
   Nifuji A, 1999, J CELL BIOCHEM, V73, P437, DOI 10.1002/(SICI)1097-4644(19990615)73:4<437::AID-JCB2>3.0.CO;2-B
   Paralkar V, 2002, J CELL PHYSIOL, V190, P207, DOI 10.1002/JCP.10048
   Peretto P, 2004, NEUROSCIENCE, V128, P685, DOI 10.1016/j.neuroscience.2004.06.053
   Reiner D, 2014, NEUROTOX RES, V25, P248, DOI 10.1007/s12640-013-9413-4
   Schallert T, 2000, NEUROPHARMACOLOGY, V39, P777, DOI 10.1016/S0028-3908(00)00005-8
   Sgubin D, 2007, J NEUROSCI RES, V85, P1647, DOI 10.1002/jnr.21303
   Shen H, 2009, J NEUROSCI RES, V87, P545, DOI 10.1002/jnr.21865
   Shyu W, 2004, CIRCULATION, V110, P1847, DOI 10.1161/01.CIR.0000142616.07367.66
   Tonchev A, 2007, ADV ANAT EMBRYOL CEL, V191, P1
   Ulven S, 2001, DEV DYNAM, V222, P341, DOI 10.1002/dvdy.1184
   Wang Y, 1997, J NEUROSCI, V17, P4341
   Werner E, 2001, ARCH BIOCHEM BIOPHYS, V393, P262, DOI 10.1006/abbi.2001.2495
   Xu H, 2006, J NEUROIMMUNOL, V171, P135, DOI 10.1016/j.jneuroim.2005.10.004
   Yin L, 2012, BMC NEUROSCI, V13, P0, DOI 10.1186/1471-2202-13-120
   Yu S, 2015, PLOS ONE, V10, P0, DOI 10.1371/journal.pone.0132487
   Yu S, 2013, PLOS ONE, V8, P0, DOI 10.1371/journal.pone.0081750
   Zhang X, 1992, NATURE, V358, P587, DOI 10.1038/358587a0
NR 59
TC 13
Z9 14
U1 0
U2 2
PU NATURE PUBLISHING GROUP
PI LONDON
PA MACMILLAN BUILDING, 4 CRINAN ST, LONDON N1 9XW, ENGLAND
SN 2045-2322
EI 
J9 SCI REP-UK
PD JUL 3
PY 2017
VL 7
IS 
BP 
EP 
DI 10.1038/s41598-017-04048-2
PG 12
WC Multidisciplinary Sciences
SC Science & Technology - Other Topics
GA EZ3NT
UT WOS:000404618400026
PM 28674431
ER

PT J
AU Shichinohe, Hideo
   Kawabori, Masahito
   Iijima, Hiroaki
   Teramoto, Tuyoshi
   Abumiya, Takeo
   Nakayama, Naoki
   Kazumata, Ken
   Terasaka, Shunsuke
   Arato, Teruyo
   Houkin, Kiyohiro
AF Shichinohe, Hideo
   Kawabori, Masahito
   Iijima, Hiroaki
   Teramoto, Tuyoshi
   Abumiya, Takeo
   Nakayama, Naoki
   Kazumata, Ken
   Terasaka, Shunsuke
   Arato, Teruyo
   Houkin, Kiyohiro
TI Research on advanced intervention using novel bone marrOW stem cell (RAINBOW): a study protocol for a phase I, open-label, uncontrolled, dose-response trial of autologous bone marrow stromal cell transplantation in patients with acute ischemic stroke
SO BMC NEUROLOGY
LA English
DT Article
DE Acute ischemic stroke; Bone marrow stromal cells; Cell therapy; Regenerative medicine; Intraparenchymal injection; Platelet lysate; Bio-imaging
ID enhances recovery; cerebral infarct; therapy; neurotransplantation; safety; rat
AB Background: Stroke is a leading cause of death and disability, and despite intensive research, few treatment options exist. However, a recent breakthrough in cell therapy is expected to reverse the neurological sequelae of stroke. Although some pioneer studies on the use of cell therapy for treating stroke have been reported, certain problems remain unsolved. Recent studies have demonstrated that bone marrow stromal cells (BMSCs) have therapeutic potential against stroke. We investigated the use of autologous BMSC transplantation as a next-generation cell therapy for treating stroke. In this article, we introduce the protocol of a new clinical trial, the Research on Advanced Intervention using Novel Bone marrOW stem cell (RAINBOW). Methods/design: RAINBOW is a phase 1, open-label, uncontrolled, dose-response study, with the primary aim to determine the safety of the autologous BMSC product HUNS001-01 when administered to patients with acute ischemic stroke. Estimated enrollment is 6-10 patients suffering from moderate to severe neurological deficits. Approximately 50 mL of the bone marrow is extracted from the iliac bone of each patient 15 days or later from the onset. BMSCs are cultured with allogeneic human platelet lysate (PL) as a substitute for fetal calf serum and are labeled with superparamagnetic iron oxide for cell tracking using magnetic resonance imaging (MRI). HUNS00101 is stereotactically administered around the area of infarction in the subacute phase. Each patient will be administered a dose of 20 or 50 million cells. Neurological scoring, MRI for cell tracking, F-18-fuorodeoxyglucose positron emission tomography, and I-123-Iomazenil singlephoton emission computed tomography will be performed for 1 year after the administration. Discussion: This is a first-in-human trial for HUNS001-01 to the patients with acute ischemic stroke. We expect that intraparenchymal injection can be a more favorable method for cell delivery to the lesion and improvement of the motor function than intravenous infusion. Moreover, it is expected that the bio-imaging techniques can clarify the therapeutic mechanisms.
C1 [Shichinohe, Hideo; Kawabori, Masahito; Abumiya, Takeo; Nakayama, Naoki; Kazumata, Ken; Terasaka, Shunsuke; Houkin, Kiyohiro] Hokkaido Univ, Grad Sch Med, Dept Neurosurg, Sapporo, Hokkaido, Japan.
   [Shichinohe, Hideo; Iijima, Hiroaki; Teramoto, Tuyoshi; Arato, Teruyo] Hokkaido Univ Hosp, Clin Res & Med Innovat Ctr, Kita Ku, N14 W5, Sapporo, Hokkaido 0608648, Japan.
RP Shichinohe, H (通讯作者)，Hokkaido Univ, Grad Sch Med, Dept Neurosurg, Sapporo, Hokkaido, Japan.; Shichinohe, H (通讯作者)，Hokkaido Univ Hosp, Clin Res & Med Innovat Ctr, Kita Ku, N14 W5, Sapporo, Hokkaido 0608648, Japan.
EM hshichi@med.hokudai.ac.jp
FU Initiative for Accelerating Regulatory Science in Innovative Drug, Medical Device, and Regenerative Medicine (Ministry of Health, Labour and Welfare in Japan); Research Project for Practical Applications of Regenerative Medicine (Japan Agency for Medical Research and Development)
CR Abe K, 2012, J CEREBR BLOOD F MET, V32, P1317, DOI 10.1038/jcbfm.2011.187
   Azizi S, 1998, P NATL ACAD SCI USA, V95, P3908, DOI 10.1073/pnas.95.7.3908
   Bang O, 2005, ANN NEUROL, V57, P874, DOI 10.1002/ana.20501
   Bliss T, 2007, STROKE, V38, P817, DOI 10.1161/01.STR.0000247888.25985.62
   Dominici M, 2006, CYTOTHERAPY, V8, P315, DOI 10.1080/14653240600855905
   Honmou O, 2011, BRAIN, V134, P1790, DOI 10.1093/brain/awr063
   Ito M, 2011, TRANSL STROKE RES, V2, P294, DOI 10.1007/s12975-011-0098-9
   Kawabori M, 2012, NEUROPATHOLOGY, V32, P217, DOI 10.1111/j.1440-1789.2011.01260.x
   Kimura K, 2004, CEREBROVASC DIS, V18, P47, DOI 10.1159/000078749
   Kondziolka D, 2005, J NEUROSURG, V103, P38, DOI 10.3171/jns.2005.103.1.0038
   Lyden P, 1999, STROKE, V30, P2347, DOI 10.1161/01.STR.30.11.2347
   Miyamoto M, 2013, J NUCL MED, V54, P145, DOI 10.2967/jnumed.112.109017
   Saito H, 2013, STROKE, V44, P2869, DOI 10.1161/STROKEAHA.113.001612
   Savitz S, 2005, CEREBROVASC DIS, V20, P101, DOI 10.1159/000086518
   Shichinohe H, 2016, NEUROL MED-CHIR, V56, P592, DOI 10.2176/nmc.st.2016-0087
   Shichinohe H, 2015, NEUROREHAB NEURAL RE, V29, P80, DOI 10.1177/1545968314525856
   Shichinohe H, 2013, ACTA NEUROBIOL EXP, V73, P354
   Shichinohe H, 2011, TRANSL STROKE RES, V2, P307, DOI 10.1007/s12975-011-0088-y
   Steinberg G, 2016, STROKE, V47, P1817, DOI 10.1161/STROKEAHA.116.012995
   Sugiyama T, 2011, NEUROSURGERY, V68, P1733, DOI 10.1227/NEU.0b013e31820edd63
   Tan C, 2016, STEM CELLS INT, V2016, P0, DOI 10.1155/2016/6104780
   Tan C, 2015, NEUROPATHOLOGY, V35, P197, DOI 10.1111/neup.12180
NR 22
TC 27
Z9 27
U1 0
U2 5
PU BMC
PI LONDON
PA CAMPUS, 4 CRINAN ST, LONDON N1 9XW, ENGLAND
SN 1471-2377
EI 
J9 BMC NEUROL
PD SEP 8
PY 2017
VL 17
IS 
BP 
EP 
DI 10.1186/s12883-017-0955-6
PG 8
WC Clinical Neurology
SC Neurosciences & Neurology
GA FG2CJ
UT WOS:000409884800001
PM 28886699
ER

PT J
AU Vlaar, MP
   Solis-escalante, Teodoro
   Dewald, JPA
   Van wegen, EEH
   Schouten, AC
   Kwakkel, Gert
   Van der helm, FCT
AF Vlaar, Martijn
   Solis-escalante, Teodoro
   Dewald, Julius
   Van wegen, Erwin
   Schouten, Alfred
   Kwakkel, Gert
   Van der helm, Frans
TI Quantification of task-dependent cortical activation evoked by robotic continuous wrist joint manipulation in chronic hemiparetic stroke
SO JOURNAL OF NEUROENGINEERING AND REHABILITATION
LA English
DT Article
DE Stroke; Electroencephalogram; Robotic joint manipulation; Sensory impairment; Somatosensory system; Steady-state evoked response
ID upper-limb recovery; steady-state; somatosensory assessment; proportional recovery; motor recovery; human brain; potential; movement; stimulation; rehabilitation
AB Background: Cortical damage after stroke can drastically impair sensory and motor function of the upper limb, affecting the execution of activities of daily living and quality of life. Motor impairment after stroke has been thoroughly studied, however sensory impairment and its relation to movement control has received less attention. Integrity of the somatosensory system is essential for feedback control of human movement, and compromised integrity due to stroke has been linked to sensory impairment. Methods: The goal of this study is to assess the integrity of the somatosensory system in individuals with chronic hemiparetic stroke with different levels of sensory impairment, through a combination of robotic joint manipulation and high-density electroencephalogram (EEG). A robotic wrist manipulator applied continuous periodic disturbances to the affected limb, providing somatosensory (proprioceptive and tactile) stimulation while challenging task execution. The integrity of the somatosensory system was evaluated during passive and active tasks, defined as 'relaxed wrist' and 'maintaining 20% maximum wrist flexion', respectively. The evoked cortical responses in the EEG were quantified using the power in the averaged responses and their signal-to-noise ratio. Results: Thirty individuals with chronic hemiparetic stroke and ten unimpaired individuals without stroke participated in this study. Participants with stroke were classified as having severe, mild, or no sensory impairment, based on the Erasmus modification of the Nottingham Sensory Assessment. Under passive conditions, wrist manipulation resulted in contralateral cortical responses in unimpaired and chronic stroke participants with mild and no sensory impairment. In participants with severe sensory impairment the cortical responses were strongly reduced in amplitude, which related to anatomical damage. Under active conditions, participants with mild sensory impairment showed reduced responses compared to the passive condition, whereas unimpaired and chronic stroke participants without sensory impairment did not show this reduction. Conclusions: Robotic continuous joint manipulation allows studying somatosensory cortical evoked responses during the execution of meaningful upper limb control tasks. Using such an approach it is possible to quantitatively assess the integrity of sensory pathways; in the context of movement control this provides additional information required to develop more effective neurorehabilitation therapies.
C1 [Vlaar, Martijn P.; Solis-Escalante, Teodoro; Dewald, Julius P. A.; Schouten, Alfred C.; van der Helm, Frans C. T.] Delft Univ Technol, BioMech Engn Dept, Fac Mech Maritime & Mat Engn, Delft, Netherlands.
   [Dewald, Julius P. A.; Schouten, Alfred C.; van der Helm, Frans C. T.] Northwestern Univ, Dept Phys Therapy & Human Movement Sci, Feinberg Sch Med, Chicago, IL 60611 USA.
   [Dewald, Julius P. A.] Northwestern Univ, Dept Biomed Engn, McCormick Sch, Sch Engn, Evanston, IL 60208 USA.
   [Dewald, Julius P. A.; Schouten, Alfred C.] Univ Twente, MIRA Inst Biomed Technol & Tech Med, Lab BioMech Engn, Enschede, Netherlands.
   [van Wegen, Erwin E. H.; Kwakkel, Gert] Vrije Univ Amsterdam, Med Ctr, Amsterdam Neurosci, Amsterdam, Netherlands.
   [van Wegen, Erwin E. H.; Kwakkel, Gert] MOVE Res Inst Amsterdam, Amsterdam, Netherlands.
RP Vlaar, MP (通讯作者)，Delft Univ Technol, BioMech Engn Dept, Fac Mech Maritime & Mat Engn, Delft, Netherlands.
EM m.p.vlaar@tudelft.nl
FU European Research Council under the European Union's Seventh Framework Programme (FP) ERC [291339]
CR Ashworth B, 1964, PRACTITIONER, V192, P540
   Bell A, 1995, NEURAL COMPUT, V7, P1129, DOI 10.1162/neco.1995.7.6.1129
   Bernhardt J, 2016, INT J STROKE, V11, P454, DOI 10.1177/1747493016643851
   Bolognini N, 2016, RESTOR NEUROL NEUROS, V34, P571, DOI 10.3233/RNN-150606
   Buch E, 2016, NEUROLOGY, V86, P1924, DOI 10.1212/WNL.0000000000002675
   Buma F, 2010, NEUROREHABIL NEURAL, V0, P0
   Buma F, 2013, RESTOR NEUROL NEUROS, V31, P707, DOI 10.3233/RNN-130332
   Byblow W, 2015, ANN NEUROL, V78, P848, DOI 10.1002/ana.24472
   Campfens S, 2015, EXP BRAIN RES, V233, P1339, DOI 10.1007/s00221-015-4206-z
   Campfens S, 2013, EXP BRAIN RES, V228, P141, DOI 10.1007/s00221-013-3545-x
   Campfens S, 2015, IEEE T NEUR SYS REH, V23, P643, DOI 10.1109/TNSRE.2015.2388692
   Chang M, 2009, NEUROREHABILITATION, V25, P87, DOI 10.3233/NRE-2009-0502
   Connell L, 2008, CLIN REHABIL, V22, P758, DOI 10.1177/0269215508090674
   Connell L, 2012, ARCH PHYS MED REHAB, V93, P221, DOI 10.1016/j.apmr.2011.09.015
   Coupar F, 2012, CLIN REHABIL, V26, P291, DOI 10.1177/0269215511420305
   Cramer S, 2008, ANN NEUROL, V63, P272, DOI 10.1002/ana.21393
   Delorme A, 2004, J NEUROSCI METH, V134, P9, DOI 10.1016/j.jneumeth.2003.10.009
   Dimyan M, 2011, NAT REV NEUROL, V7, P76, DOI 10.1038/nrneurol.2010.200
   Fuglmeyer A, 1975, SCAND J REHABIL MED, V7, P13
   Grefkes C, 2014, LANCET NEUROL, V13, P206, DOI 10.1016/S1474-4422(13)70264-3
   Holloway V, 2000, BRAIN, V123, P2432, DOI 10.1093/brain/123.12.2432
   Hua K, 2008, NEUROIMAGE, V39, P336, DOI 10.1016/j.neuroimage.2007.07.053
   Huang M, 2004, CLIN NEUROPHYSIOL, V115, P820, DOI 10.1016/j.clinph.2003.11.022
   Jenkinson M, 2012, NEUROIMAGE, V62, P782, DOI 10.1016/j.neuroimage.2011.09.015
   Jung P, 2003, NEUROIMAGE, V19, P913, DOI 10.1016/S1053-8119(03)00164-2
   Kandel E, 2000, PRINCIPLES NEURAL SC, Vvol. 4, P0
   Kim B, 2017, NEUROREHAB NEURAL RE, V31, P3, DOI 10.1177/1545968316662708
   Krakauer J, 2015, ANN NEUROL, V78, P845, DOI 10.1002/ana.24537
   Krakauer J, 2005, SEMIN NEUROL, V25, P384, DOI 10.1055/s-2005-923533
   Kwakkel G, 2013, INT J STROKE, V8, P25, DOI 10.1111/j.1747-4949.2012.00967.x
   Laaksonen K, 2012, CLIN NEUROPHYSIOL, V123, P2429, DOI 10.1016/j.clinph.2012.05.017
   Langdon A, 2011, PROG BIOPHYS MOL BIO, V105, P58, DOI 10.1016/j.pbiomolbio.2010.09.015
   Langhorne P, 2011, LANCET, V377, P1693, DOI 10.1016/S0140-6736(11)60325-5
   Lazar R, 2008, J NEUROL NEUROSUR PS, V79, P530, DOI 10.1136/jnnp.2007.122457
   Ludvig D, 2007, EXP BRAIN RES, V183, P201, DOI 10.1007/s00221-007-1030-0
   Lyle R, 1981, INT J REHABIL RES, V4, P483, DOI 10.1097/00004356-198112000-00001
   Makeig S, 1996, ADV NEUR IN, V8, P145
   Matthews P, 1991, TRENDS NEUROSCI, V14, P87, DOI 10.1016/0166-2236(91)90064-2
   Mileusnic M, 2006, J NEUROPHYSIOL, V96, P1772, DOI 10.1152/jn.00868.2005
   Miller L, 2012, CLIN NEUROPHYSIOL, V123, P1216, DOI 10.1016/j.clinph.2012.01.009
   Mima T, 1996, EXP BRAIN RES, V111, P233
   Mirbagheri M, 2000, EXP BRAIN RES, V135, P423, DOI 10.1007/s002210000534
   Muller G, 2003, NEUROSCI LETT, V340, P143, DOI 10.1016/S0304-3940(03)00019-3
   Nijland R, 2011, INT J STROKE, V6, P425, DOI 10.1111/j.1747-4949.2011.00646.x
   Pang C, 2014, BIOL PSYCHOL, V100, P86, DOI 10.1016/j.biopsycho.2014.05.009
   Park C, 2016, J NEUROL NEUROSUR PS, V87, P1283, DOI 10.1136/jnnp-2015-312738
   Parkkonen E, 2015, BRAIN BEHAV, V5, P0, DOI 10.1002/brb3.328
   Pfurtscheller G, 1999, CLIN NEUROPHYSIOL, V110, P1842, DOI 10.1016/S1388-2457(99)00141-8
   Pintelon R, 2012, SYSTEM IDENTIFICATIO, V0, P0
   Prabhakaran S, 2008, NEUROREHAB NEURAL RE, V22, P64, DOI 10.1177/1545968307305302
   Prochazka A, 1998, J PHYSIOL-LONDON, V507, P277, DOI 10.1111/j.1469-7793.1998.277bu.x
   Prochazka A, 1985, BRAIN RES, V339, P136, DOI 10.1016/0006-8993(85)90632-8
   Pujol J, 1999, NEUROLOGY, V52, P1038, DOI 10.1212/WNL.52.5.1038
   Pustina D, 2016, HUM BRAIN MAPP, V37, P1405, DOI 10.1002/hbm.23110
   Raghavan P, 2015, PHYS MED REH CLIN N, V26, P599, DOI 10.1016/j.pmr.2015.06.008
   Raimondo F, 2012, COMPUT INTEL NEUROSC, V2012, P0, DOI 10.1155/2012/206972
   Reinkensmeyer D, 2016, J NEUROENG REHABIL, V13, P0, DOI 10.1186/s12984-016-0148-3
   Reis J, 2008, J PHYSIOL-LONDON, V586, P325, DOI 10.1113/jphysiol.2007.144824
   Rossiter H, 2014, J NEUROPHYSIOL, V112, P2053, DOI 10.1152/jn.00345.2014
   Schouten A, 2008, IEEE T BIO-MED ENG, V55, P311, DOI 10.1109/TBME.2007.899298
   Schwerin S, 2008, EXP BRAIN RES, V185, P509, DOI 10.1007/s00221-007-1169-8
   Scott S, 2012, TRENDS COGN SCI, V16, P541, DOI 10.1016/j.tics.2012.09.008
   Seiss E, 2002, NEUROIMAGE, V17, P461, DOI 10.1006/nimg.2002.1211
   Serrien D, 2004, EXP NEUROL, V190, P425, DOI 10.1016/j.expneurol.2004.08.004
   Severens M, 2013, J NEURAL ENG, V10, P0, DOI 10.1088/1741-2560/10/2/026005
   Snyder A, 1992, ELECTROEN CLIN NEURO, V84, P257, DOI 10.1016/0168-5597(92)90007-X
   Stolk-hornsveld F, 2006, CLIN REHABIL, V20, P160, DOI 10.1191/0269215506cr932oa
   Tacchino G, 2016, IEEE T NEUR SYS REH, V0, P1
   Tibshirani R, 1996, J ROY STAT SOC B MET, V58, P267, DOI 10.1111/j.2517-6161.1996.tb02080.x
   Tobimatsu S, 1999, CLIN NEUROPHYSIOL, V110, P1953, DOI 10.1016/S1388-2457(99)00146-7
   Vakorin V, 2010, NEUROIMAGE, V51, P83, DOI 10.1016/j.neuroimage.2010.01.100
   Veerbeek J, 2014, PLOS ONE, V9, P0, DOI 10.1371/journal.pone.0087987
   Vlaar M, 2016, IEEE T NEUR SYS REH, V0, P1
   Vlaar MP, 2015, 17 IFAC S SYST ID SY, V0, P0
   Ward N, 2011, J PHYSIOL-LONDON, V589, P5625, DOI 10.1113/jphysiol.2011.220939
   Ward N, 2015, CURR OPIN NEUROL, V28, P323, DOI 10.1097/WCO.0000000000000223
   Welniarz Q, 2015, FRONT NEUROANAT, V9, P0, DOI 10.3389/fnana.2015.00075
   Winters C, 2017, NEUROREHAB NEURAL RE, V31, P334, DOI 10.1177/1545968316680492
   Winward C, 1999, CLIN REHABIL, V13, P48, DOI 10.1191/026921599701532126
   Yang Y, 2016, INT J NEURAL SYST, V26, P0, DOI 10.1142/S0129065715500318
   Yao N, 2013, BRAIN DEV-JPN, V35, P331, DOI 10.1016/j.braindev.2012.06.004
NR 81
TC 12
Z9 12
U1 1
U2 7
PU BMC
PI LONDON
PA CAMPUS, 4 CRINAN ST, LONDON N1 9XW, ENGLAND
SN 1743-0003
EI 
J9 J NEUROENG REHABIL
PD APR 17
PY 2017
VL 14
IS 
BP 
EP 
DI 10.1186/s12984-017-0240-3
PG 15
WC Engineering, Biomedical; Neurosciences; Rehabilitation
SC Engineering; Neurosciences & Neurology; Rehabilitation
GA ES6FM
UT WOS:000399641800001
PM 28412953
ER

PT J
AU Israely, Sharon
   Carmeli, Eli
AF Israely, Sharon
   Carmeli, Eli
TI Handwriting performance versus arm forward reach and grasp abilities among post-stroke patients, a case-control study
SO TOPICS IN STROKE REHABILITATION
LA English
DT Article
DE Stroke; Handwriting; Electromyography (EMG); Upper extremity; Hand reaching
ID occupational-therapy; motor function; upper-limb; stroke; hemiparesis; children; coordination; movement; reliability; activation
AB Background: Evidence-based studies regarding deficits in handwriting performance relative to hand reaching and grasping after a stroke are lacking. Objective: To evaluate the extent of damage to handwriting skills compared to arm reach and grasp task among post-stroke patients. Methods: Eighteen patients and 19 healthy subjects were recruited to this case-control study. Patients were evaluated 15.2 days (+/- 6.5) after the stroke using a Computerized Penmanship Evaluation Tool, surface Electromyography and Fugl-Meyer assessment. This study compared motor deficits in hand reaching and grasping and in handwriting between stroke patients and healthy subjects. Damage to handwriting performance relative to hand reaching and grasping skills was also evaluated. Results: Significant differences were found between groups in handwriting performance (p < 0.05). The performance of the trapezius, biceps, and triceps muscles can predict 63.5% of the variance in the ability to write a short sentence (p < 0.023). Pen pressure can predict 74.9% of the hand motor performance from Fugl-Meyer assessment (p < 0.05). Handwriting was more damaged than was the pattern of activation of the proximal muscles of the shoulder and arm (p < 0.05). FM scores were highly, negatively correlated with the in-air writing time across tasks (r = -0.819, p < 0.004). Conclusions: This study confirms the clinical observation that dexterity skills are more damaged than are arm forward reach after a stroke. However, these differences in motor performance were not significant in mildly disabled patients, demonstrating the feasibility of handwriting rehabilitation in these patients. Therefore, we modestly recommend focusing on handwriting rehabilitation of the hemiparetic upper extremity in mildly impaired patients after a stroke.
C1 [Israely, Sharon; Carmeli, Eli] Univ Haifa, Fac Welf & Hlth, Dept Phys Therapy, Aba Hushi Ave 199, IL-3498838 Haifa, Israel.
RP Israely, S (通讯作者)，Univ Haifa, Fac Welf & Hlth, Dept Phys Therapy, Aba Hushi Ave 199, IL-3498838 Haifa, Israel.
EM sharonis@mh.org.il
CR Buma F, 2015, PLOS ONE, V10, P0, DOI 10.1371/journal.pone.0139746
   Conti G, 2009, OCCUP THER INT, V16, P204, DOI 10.1002/oti.276
   Cooke D, 2010, AUST OCCUP THER J, V57, P183, DOI 10.1111/j.1440-1630.2009.00795.x
   Fugl MA, 1975, SCAND J REHABIL MED, V7, P13
   Hamilton A, 2004, EXP BRAIN RES, V157, P417, DOI 10.1007/s00221-004-1856-7
   Harada T, 2010, ARCH PHYS MED REHAB, V91, P1210, DOI 10.1016/j.apmr.2010.01.023
   Hermens H, 1999, ROESSINGH RES DEV, V8, P13
   Hislop H, 1995, DANIELS WORTHINGHAMS, V0, P65
   Kellis E, 2003, J ELECTROMYOGR KINES, V13, P229, DOI 10.1016/S1050-6411(03)00020-8
   Krabben T, 2011, J NEUROENG REHABIL, V8, P0, DOI 10.1186/1743-0003-8-15
   Lang C, 2006, NEUROREHAB NEURAL RE, V20, P444, DOI 10.1177/1545968306289299
   Lang C, 2005, EXP BRAIN RES, V166, P126, DOI 10.1007/s00221-005-2350-6
   Maldarelli J, 2015, DEV PSYCHOL, V51, P879, DOI 10.1037/a0039424
   Maraka S, 2014, ANN CLIN TRANSL NEUR, V1, P891, DOI 10.1002/acn3.132
   Mavrogiorgou P, 2001, J NEUROL NEUROSUR PS, V70, P605, DOI 10.1136/jnnp.70.5.605
   Naider-steinhart S, 2007, AM J OCCUP THER, V61, P392, DOI 10.5014/ajot.61.4.392
   Ohn S, 2013, J ELECTROMYOGR KINES, V23, P501, DOI 10.1016/j.jelekin.2012.10.001
   Platz T, 2005, CLIN REHABIL, V19, P404, DOI 10.1191/0269215505cr832oa
   Repsaite V, 2015, NEUROL NEUROCHIR POL, V49, P150, DOI 10.1016/j.pjnns.2015.04.001
   Riddle C, 2010, J NEUROPHYSIOL, V103, P2821, DOI 10.1152/jn.00491.2009
   Rosenblum S, 2013, J NEUROL, V260, P2357, DOI 10.1007/s00415-013-6996-x
   Rosenblum S, 2013, RES DEV DISABIL, V34, P218, DOI 10.1016/j.ridd.2012.07.011
   Rosenblum S, 2010, RES DEV DISABIL, V31, P577, DOI 10.1016/j.ridd.2009.12.008
   Sakurai Y, 2007, BEHAV NEUROL, V18, P99, DOI 10.1155/2007/906417
   Sanford J, 1993, PHYS THER, V73, P447, DOI 10.1093/ptj/73.7.447
   Scordella A, 2015, FRONT PSYCHOL, V6, P0, DOI 10.3389/fpsyg.2015.00580
   Smyth M, 1997, J CHILD PSYCHOL PSYC, V38, P1023, DOI 10.1111/j.1469-7610.1997.tb01619.x
   Thompson-butel A, 2014, NEUROREHAB NEURAL RE, V28, P788, DOI 10.1177/1545968314523678
   Van DN, 2011, AUST OCCUP THER J, V58, P321, DOI 10.1111/j.1440-1630.2011.00960.x
   Villeneuve M, 2014, FRONT HUM NEUROSCI, V8, P662, DOI 10.3389/fnhum.2014.00662
   Wagner J, 2007, CLIN NEUROPHYSIOL, V118, P164, DOI 10.1016/j.clinph.2006.09.022
   Ward N, 2006, BRAIN, V129, P809, DOI 10.1093/brain/awl002
   Werner P, 2006, J GERONTOL B-PSYCHOL, V61, P0, DOI 10.1093/geronb/61.4.P228
   Wilsonl P, 2001, HUM MOVEMENT SCI, V20, P135, DOI 10.1016/S0167-9457(01)00032-X
NR 34
TC 5
Z9 5
U1 1
U2 19
PU TAYLOR & FRANCIS LTD
PI ABINGDON
PA 2-4 PARK SQUARE, MILTON PARK, ABINGDON OR14 4RN, OXON, ENGLAND
SN 1074-9357
EI 
J9 TOP STROKE REHABIL
PD JUN 15
PY 2017
VL 24
IS 1
BP 5
EP 11
DI 10.1080/10749357.2016.1183383
PG 7
WC Rehabilitation
SC Rehabilitation
GA EE3EE
UT WOS:000389469400002
PM 27223335
ER

PT J
AU Lee, J.
   Park, E.
   Lee, A.
   Chang, WH
   Kim, D-
   Kim, Y-
AF Lee, J
   Park, E
   Lee, A
   Chang, W
   Kim, D
   Kim, Y
TI Recovery-related indicators of motor network plasticity according to impairment severity after stroke
SO EUROPEAN JOURNAL OF NEUROLOGY
LA English
DT Article
DE functional magnetic resonance imaging; impairment severity; motor network; motor recovery; stroke
ID state functional connectivity; graph-theoretical analysis; brain network; efficiency; integrity; fmri; reorganization; performance; cortex; fluctuation
AB Background and purpose: Brain connectivity analysis has been widely used to investigate brain plasticity and recovery-related indicators of patients with stroke. However, results remain controversial because of interindividual variability of initial impairment and subsequent recovery of function. In this study, we aimed to investigate the differences in network plasticity and motor recovery-related indicators according to initial severity. Methods: We divided participants (16 males and 14 females, aged 54.2 +/- 12.0 years) into groups of different severity by Fugl-Mayer Assessment score, i.e. moderate (50-84), severe (20-49) and extremely severe (<20) impairment groups. Longitudinal resting-state functional magnetic resonance imaging data were acquired at 2 weeks and 3 months after onset. The differences in network plasticity and recovery-related indicators between groups were investigated using network distance and graph measurements. Results: As the level of impairment increased, the network balance was more disrupted. Network balance, interhemispheric connectivity and network efficiency were recovered at 3 months only in the moderate impairment group. However, this was not the case in the extremely severe impairment group. A single connection strength between the ipsilesional primary motor cortex and ventral premotor cortex was implicated in the recovery of motor function for the extremely severe impairment group. The connections of the ipsilesional primary motor cortex-ventral premotor cortex were positively associated with motor recovery as the patients were more severely impaired. Conclusions: Differences in plasticity and recovery-related indicators of motor networks were noted according to impairment severity. Our results may suggest meaningful implications for recovery prediction and treatment strategies in future stroke research.
C1 [Lee, J.; Chang, W. H.; Kim, Y. -H.] Sungkyunkwan Univ, Samsung Med Ctr, Heart Vasc Stroke Inst, Sch Med,Ctr Prevent & Rehabil,Dept Phys & Rehabil, 81 Irwon Ro, Seoul 06351, South Korea.
   [Lee, J.; Lee, A.; Kim, Y. -H.] Sungkyunkwan Univ, Dept Hlth Sci & Technol, Dept Med Device Management Res, SAIHST, Seoul 06351, South Korea.
   [Park, E.] Kyungpook Natl Univ, Med Ctr, Dept Phys & Rehabil Med, Daegu, South Korea.
   [Kim, D. -S.] Korea Adv Inst Sci & Technol, Sch Elect Engn, Daejeon, South Korea.
RP Kim, YH (通讯作者)，Sungkyunkwan Univ, Samsung Med Ctr, Heart Vasc Stroke Inst, Sch Med,Ctr Prevent & Rehabil,Dept Phys & Rehabil, 81 Irwon Ro, Seoul 06351, South Korea.; Kim, YH (通讯作者)，Sungkyunkwan Univ, Dept Hlth Sci & Technol, Dept Med Device Management Res, SAIHST, Seoul 06351, South Korea.
EM yunkim@skku.edu
FU National Research Foundation of Korea (NRF) - Korean Government (MSIP) [NRF-2017R1A2A1A0 5000730, NRF-2017R1D1A1B03034109]
CR Achard S, 2007, PLOS COMPUT BIOL, V3, P174, DOI 10.1371/journal.pcbi.0030017
   Amemiya S, 2012, NEUROIMAGE, V61, P579, DOI 10.1016/j.neuroimage.2012.04.001
   Birn R, 2012, NEUROIMAGE, V62, P864, DOI 10.1016/j.neuroimage.2012.01.016
   Birn R, 2006, NEUROIMAGE, V31, P1536, DOI 10.1016/j.neuroimage.2006.02.048
   Biswal B, 1995, MAGNET RESON MED, V34, P537, DOI 10.1002/mrm.1910340409
   Bullmore E, 2009, NAT REV NEUROSCI, V10, P186, DOI 10.1038/nrn2575
   Buma F, 2010, NEUROREHAB NEURAL RE, V24, P589, DOI 10.1177/1545968310364058
   Calautti C, 2003, STROKE, V34, P1553, DOI 10.1161/01.STR.0000071761.36075.A6
   Carrera E, 2014, BRAIN, V137, P2408, DOI 10.1093/brain/awu101
   Carter A, 2012, NEUROREHAB NEURAL RE, V26, P7, DOI 10.1177/1545968311411054
   Carter A, 2010, ANN NEUROL, V67, P365, DOI 10.1002/ana.21905
   Chai X, 2012, NEUROIMAGE, V59, P1420, DOI 10.1016/j.neuroimage.2011.08.048
   Fuglmeyer A, 1980, SCAND J REHABIL MED, V0, P85
   Fuglmeyer A, 1975, SCAND J REHABIL MED, V7, P13
   Grefkes C, 2011, BRAIN, V134, P1264, DOI 10.1093/brain/awr033
   Grefkes C, 2010, NEUROIMAGE, V50, P233, DOI 10.1016/j.neuroimage.2009.12.029
   He B, 2007, CURR OPIN NEUROL, V20, P655, DOI 10.1097/WCO.0b013e3282f1c720
   Herdin M, 2005, IEEE VTS VEH TECHNOL, V0, P136
   Honey C, 2008, HUM BRAIN MAPP, V29, P802, DOI 10.1002/hbm.20579
   Jang S, 2010, NEUROREHABILITATION, V27, P367, DOI 10.3233/NRE-2010-0621
   Jiang L, 2013, NEURAL PLAST, V2013, P0, DOI 10.1155/2013/924192
   Johansen-berg H, 2002, BRAIN, V125, P2731, DOI 10.1093/brain/awf282
   Langer N, 2013, CORTEX, V49, P2424, DOI 10.1016/j.cortex.2013.01.008
   Langer N, 2012, HUM BRAIN MAPP, V33, P1393, DOI 10.1002/hbm.21297
   Latora V, 2001, PHYS REV LETT, V87, P0, DOI 10.1103/PhysRevLett.87.198701
   Lee J, 2015, RESTOR NEUROL NEUROS, V33, P785, DOI 10.3233/RNN-140467
   Mansur C, 2005, NEUROLOGY, V64, P1802, DOI 10.1212/01.WNL.0000161839.38079.92
   Murase N, 2004, ANN NEUROL, V55, P400, DOI 10.1002/ana.10848
   Newton J, 2006, BRAIN, V129, P1844, DOI 10.1093/brain/awl106
   Nowak D, 2007, EUR J NEUROSCI, V25, P3173, DOI 10.1111/j.1460-9568.2007.05551.x
   Park C, 2011, STROKE, V42, P1357, DOI 10.1161/STROKEAHA.110.596155
   Prabhakaran V, 2007, BEHAV NEUROL, V18, P45, DOI 10.1155/2007/430402
   Rehme A, 2013, J PHYSIOL-LONDON, V591, P17, DOI 10.1113/jphysiol.2012.243469
   Rehme A, 2012, NEUROIMAGE, V59, P2771, DOI 10.1016/j.neuroimage.2011.10.023
   Rehme A, 2011, NEUROIMAGE, V55, P1147, DOI 10.1016/j.neuroimage.2011.01.014
   Schaechter J, 2009, HUM BRAIN MAPP, V30, P3461, DOI 10.1002/hbm.20770
   Schulz R, 2015, NEUROIMAGE-CLIN, V7, P82, DOI 10.1016/j.nicl.2014.11.006
   Schulz R, 2012, STROKE, V43, P2248, DOI 10.1161/STROKEAHA.112.662619
   Sporns O, 2004, NEUROINFORMATICS, V2, P145, DOI 10.1385/NI:2:2:145
   Stinear C, 2007, BRAIN, V130, P170, DOI 10.1093/brain/awl333
   Stinear C, 2013, INT J STROKE, V8, P33, DOI 10.1111/j.1747-4949.2012.00970.x
   Takeuchi N, 2005, STROKE, V36, P2681, DOI 10.1161/01.STR.0000189658.51972.34
   Van DHM, 2009, J NEUROSCI, V29, P7619, DOI 10.1523/JNEUROSCI.1443-09.2009
   Wang L, 2010, BRAIN, V133, P1224, DOI 10.1093/brain/awq043
   Ward N, 2006, BRAIN, V129, P809, DOI 10.1093/brain/awl002
   Westlake K, 2012, EXP NEUROL, V237, P160, DOI 10.1016/j.expneurol.2012.06.020
   Wise R, 2004, NEUROIMAGE, V21, P1652, DOI 10.1016/j.neuroimage.2003.11.025
NR 47
TC 16
Z9 16
U1 0
U2 11
PU WILEY
PI HOBOKEN
PA 111 RIVER ST, HOBOKEN 07030-5774, NJ USA
SN 1351-5101
EI 
J9 EUR J NEUROL
PD OCT 15
PY 2017
VL 24
IS 10
BP 1290
EP 1299
DI 10.1111/ene.13377
PG 10
WC Clinical Neurology; Neurosciences
SC Neurosciences & Neurology
GA FM8XC
UT WOS:000415374300012
PM 28833921
ER

PT J
AU Figlewski, Krystian
   Blicher, JU
   Mortensen, Jesper
   Severinsen, KE
   Nielsen, JF
   Andersen, Henning
AF Figlewski, Krystian
   Blicher, Jakob
   Mortensen, Jesper
   Severinsen, Kare
   Nielsen, Jorgen
   Andersen, Henning
TI Transcranial Direct Current Stimulation Potentiates Improvements in Functional Ability in Patients With Chronic Stroke Receiving Constraint-Induced Movement Therapy
SO STROKE
LA English
DT Article
DE anodal stimulation tDCS; rehabilitation; stroke; transcranial direct current stimulation; upper extremity
ID noninvasive brain-stimulation; motor function; recovery; trial; tdc
AB Background and Purpose-Transcranial direct current stimulation may enhance effect of rehabilitation in patients with chronic stroke. The objective was to evaluate the efficacy of anodal transcranial direct current stimulation combined with constraint-induced movement therapy of the paretic upper limb. Methods-A total of 44 patients with stroke were randomly allocated to receive 2 weeks of constraint-induced movement therapy with either anodal or sham transcranial direct current stimulation. The primary outcome measure, Wolf Motor Function Test, was assessed at baseline and after the intervention by blinded investigators. Results-Both groups improved significantly on all Wolf Motor Function Test scores. Group comparison showed improvement on Wolf Motor Function Test in the anodal group compared with the sham group. Conclusions-Anodal transcranial direct current stimulation combined with constraint-induced movement therapy resulted in improvement of functional ability of the paretic upper limb compared with constraint-induced movement therapy alone.
C1 [Figlewski, Krystian; Mortensen, Jesper; Nielsen, Jorgen Feldbaek; Andersen, Henning] Hammel Neurorehabil Ctr, Voldbyvej 15, DK-8450 Hammel, Denmark.
   [Figlewski, Krystian; Mortensen, Jesper; Nielsen, Jorgen Feldbaek; Andersen, Henning] Univ Res Clin, Voldbyvej 15, DK-8450 Hammel, Denmark.
   [Blicher, Jakob Udby] Aarhus Univ Hosp, Ctr Functionally Integrat Neurosci, Aarhus, Denmark.
   [Severinsen, Kare Eg; Andersen, Henning] Aarhus Univ Hosp, Dept Neurol, Aarhus, Denmark.
RP Figlewski, K (通讯作者)，Hammel Neurorehabil Ctr, Voldbyvej 15, DK-8450 Hammel, Denmark.; Figlewski, K (通讯作者)，Univ Res Clin, Voldbyvej 15, DK-8450 Hammel, Denmark.
EM kryfig@rm.dk
FU Bevica Foundation; Health Research Fund of Central Denmark Region
CR Bolognini N, 2011, NEUROREHAB NEURAL RE, V25, P819, DOI 10.1177/1545968311411056
   Di LV, 2014, BRAIN STIMUL, V7, P841, DOI 10.1016/j.brs.2014.10.001
   Hummel F, 2006, LANCET NEUROL, V5, P708, DOI 10.1016/S1474-4422(06)70525-7
   Khedr E, 2013, NEUROREHAB NEURAL RE, V27, P592, DOI 10.1177/1545968313484808
   Kwakkel G, 2015, LANCET NEUROL, V14, P224, DOI 10.1016/S1474-4422(14)70160-7
   Lin K, 2009, NEUROREHAB NEURAL RE, V23, P429, DOI 10.1177/1545968308331144
   Lindenberg R, 2010, NEUROLOGY, V75, P2176, DOI 10.1212/WNL.0b013e318202013a
   Morris DM, 2006, EURA MEDICOPHYS, V42, P257
   Murase N, 2004, ANN NEUROL, V55, P400, DOI 10.1002/ana.10848
   Nair D, 2011, RESTOR NEUROL NEUROS, V29, P411, DOI 10.3233/RNN-2011-0612
   Nitsche M, 2000, J PHYSIOL-LONDON, V527, P633, DOI 10.1111/j.1469-7793.2000.t01-1-00633.x
   Wolf S, 2006, JAMA-J AM MED ASSOC, V296, P2095, DOI 10.1001/jama.296.17.2095
NR 12
TC 30
Z9 36
U1 3
U2 22
PU LIPPINCOTT WILLIAMS & WILKINS
PI PHILADELPHIA
PA TWO COMMERCE SQ, 2001 MARKET ST, PHILADELPHIA, PA 19103 USA
SN 0039-2499
EI 
J9 STROKE
PD JAN 15
PY 2017
VL 48
IS 1
BP 229
EP 232
DI 10.1161/STROKEAHA.116.014988
PG 4
WC Clinical Neurology; Peripheral Vascular Disease
SC Neurosciences & Neurology; Cardiovascular System & Cardiology
GA EH7HX
UT WOS:000391944900041
PM 27899754
ER

PT J
AU Li, Yanran
   Zhang, Xu
   Gong, Yanan
   Cheng, Ying
   Gao, Xiaoping
   Chen, Xiang
AF Li, Yanran
   Zhang, Xu
   Gong, Yanan
   Cheng, Ying
   Gao, Xiaoping
   Chen, Xiang
TI Motor Function Evaluation of Hemiplegic Upper-Extremities Using Data Fusion from Wearable Inertial and Surface EMG Sensors
SO SENSORS
LA English
DT Article
DE electromyography; inertial measurement unit; motor function evaluation; stroke
ID stroke survivor; gait analysis; accelerometer; recognition; framework; recovery; selection; movement; semg
AB Quantitative evaluation of motor function is of great demand for monitoring clinical outcome of applied interventions and further guiding the establishment of therapeutic protocol. This study proposes a novel framework for evaluating upper limb motor function based on data fusion from inertial measurement units (IMUs) and surface electromyography (EMG) sensors. With wearable sensors worn on the tested upper limbs, subjects were asked to perform eleven straightforward, specifically designed canonical upper-limb functional tasks. A series of machine learning algorithms were applied to the recorded motion data to produce evaluation indicators, which is able to reflect the level of upper-limb motor function abnormality. Sixteen healthy subjects and eighteen stroke subjects with substantial hemiparesis were recruited in the experiment. The combined IMU and EMG data yielded superior performance over the IMU data alone and the EMG data alone, in terms of decreased normal data variation rate (NDVR) and improved determination coefficient (DC) from a regression analysis between the derived indicator and routine clinical assessment score. Three common unsupervised learning algorithms achieved comparable performance with NDVR around 10% and strong DC around 0.85. By contrast, the use of a supervised algorithm was able to dramatically decrease the NDVR to 6.55%. With the proposed framework, all the produced indicators demonstrated high agreement with the routine clinical assessment scale, indicating their capability of assessing upper-limb motor functions. This study offers a feasible solution to motor function assessment in an objective and quantitative manner, especially suitable for home and community use.
C1 [Li, Yanran; Zhang, Xu; Gong, Yanan; Chen, Xiang] Univ Sci & Technol China, Dept Elect Sci & Technol, Hefei 230027, Peoples R China.
   [Cheng, Ying; Gao, Xiaoping] Anhui Med Univ, Affiliated Hosp 1, Dept Rehabil Med, Hefei 230022, Peoples R China.
RP Zhang, X (通讯作者)，Univ Sci & Technol China, Dept Elect Sci & Technol, Hefei 230027, Peoples R China.
EM liyanran@mail.ustc.edu.cn; xuzhang90@ustc.edu.cn; yngong@mail.ustc.edu.cn; chengyingy@hotmail.com; gxp678@163.com; xch@ustc.edu.cn
FU National Nature Science Foundation of China [61401421]; Fundamental Research Funds for the Central Universities [WK2100230014]
CR Chang W, 2015, P 2015 IEEE INT C RO, V0, P0
   Dyer J, 2011, J NEUROENG REHABIL, V8, P0, DOI 10.1186/1743-0003-8-41
   Efron B, 2004, ANN STAT, V32, P407, DOI 10.1214/009053604000000067
   Flanagan A, 2009, PEDIATR PHYS THER, V21, P201, DOI 10.1097/PEP.0b013e3181a347ab
   Ghodsi A, 2006, DIMENSIONALITY REDUC, V0, P14
   Gladstone D, 2002, NEUROREHAB NEURAL RE, V16, P232, DOI 10.1177/154596802401105171
   Gubbi J, 2013, BIOMED ENG ONLINE, V12, P0, DOI 10.1186/1475-925X-12-33
   Jonsson A, 2005, STROKE, V36, P803, DOI 10.1161/01.STR.0000160873.32791.20
   Kanai A, 2016, BMC GERIATR, V16, P0, DOI 10.1186/s12877-016-0294-2
   Kim S, 2007, IEEE J-STSP, V1, P606, DOI 10.1109/JSTSP.2007.910971
   Kosmidou V, 2009, IEEE T BIO-MED ENG, V56, P2879, DOI 10.1109/TBME.2009.2013200
   Lee E, 1992, ARCH PHYS MED REHAB, V73, P642
   Li H, 2016, P 2016 INT C BIOM EN, V0, P0
   Li Y, 2012, IEEE T BIO-MED ENG, V59, P2695, DOI 10.1109/TBME.2012.2190734
   Liu J, 2009, P 15 ACM SIGKDD INT, V0, P0
   Liu L, 2016, IEEE T NEUR SYS REH, VPP, P1, DOI 10.1109/TNSRE.2016.256090628113559
   Lu Z, 2014, IEEE T HUM-MACH SYST, V44, P293, DOI 10.1109/THMS.2014.2302794
   Margarito J, 2016, IEEE T BIO-MED ENG, V63, P788, DOI 10.1109/TBME.2015.2471094
   Naghdi S, 2010, BRAIN INJURY, V24, P1372, DOI 10.3109/02699052.2010.506860
   Nixon ME, 2013, P INT C VIRT REH PHI, V0, P0
   Noorkoiv M, 2014, J NEUROENG REHABIL, V11, P0, DOI 10.1186/1743-0003-11-144
   Otten P, 2015, SENSORS-BASEL, V15, P20097, DOI 10.3390/s150820097
   Patel S, 2010, P IEEE, V98, P450, DOI 10.1109/JPROC.2009.2038727
   Rand D, 2012, NEUROREHAB NEURAL RE, V26, P76, DOI 10.1177/1545968311408918
   Roy S, 2009, IEEE T NEUR SYS REH, V17, P585, DOI 10.1109/TNSRE.2009.2036615
   Sammon J, 1969, IEEE T COMPUT, VC 18, P401, DOI 10.1109/T-C.1969.222678
   Sigal L, 2010, INT J COMPUT VISION, V87, P4, DOI 10.1007/s11263-009-0273-6
   Stancin S, 2014, SENSORS-BASEL, V14, P14885, DOI 10.3390/s140814885
   Strommen A, 2014, STROKE, V45, P3649, DOI 10.1161/STROKEAHA.114.006496
   Su R, 2016, SENSORS-BASEL, V16, P0, DOI 10.3390/s16010100
   Tang L, 2015, J NEURAL ENG, V12, P0, DOI 10.1088/1741-2560/12/4/046017
   Tao W, 2012, SENSORS-BASEL, V12, P2255, DOI 10.3390/s120202255
   Tibshirani R, 1996, J ROY STAT SOC B MET, V58, P267, DOI 10.1111/j.2517-6161.1996.tb02080.x
   Wang Q, 2013, IEEE T SYST MAN CY-S, V43, P1216, DOI 10.1109/TSMC.2013.2256857
   Wong W, 2007, PROSTHET ORTHOT INT, V31, P62, DOI 10.1080/03093640600983949
   Zhang X, 2011, IEEE T SYST MAN CY A, V41, P1064, DOI 10.1109/TSMCA.2011.2116004
   Zou H, 2005, J R STAT SOC B, V67, P301, DOI 10.1111/j.1467-9868.2005.00503.x
NR 37
TC 19
Z9 20
U1 8
U2 68
PU MDPI
PI BASEL
PA ST ALBAN-ANLAGE 66, CH-4052 BASEL, SWITZERLAND
SN 
EI 
J9 SENSORS-BASEL
PD MAR 15
PY 2017
VL 17
IS 3
BP 
EP 
DI 10.3390/s17030582
PG 17
WC Chemistry, Analytical; Engineering, Electrical & Electronic; Instruments & Instrumentation
SC Chemistry; Engineering; Instruments & Instrumentation
GA ER5CJ
UT WOS:000398818700155
PM 28335394
ER

PT J
AU Narin, Firat
   Hanalioglu, Sahin
   Ustun, Huseyin
   Kilinc, Kamer
   Bilginer, Burcak
AF Narin, Firat
   Hanalioglu, Sahin
   Ustun, Huseyin
   Kilinc, Kamer
   Bilginer, Burcak
TI Topiramate as a neuroprotective agent in a rat model of spinal cord injury
SO NEURAL REGENERATION RESEARCH
LA English
DT Article
DE nerve regeneration; spinal cord injury; topiramate; neuroprotection; oxidative damage; nitric oxide; motor function; neural regeneration
ID nitric-oxide synthase; traumatic brain-injury; oxidative stress; cell-death; motor function; mechanism; antioxidant; apoptosis; pharmacokinetics; antagonist
AB Topiramate (TPM) is a widely used antiepileptic and antimigraine agent which has been shown to exert neuroprotective effects in various experimental traumatic brain injury and stroke models. However, its utility in spinal cord injury has not been studied extensively. Thus, we evaluated effects of TPM on secondary cellular injury mechanisms in an experimental rat model of traumatic spinal cord injury (SCI). After rat models of thoracic contusive SCI were established by free weight-drop method, TPM (40 mg/kg) was given at 12-hour intervals for four times orally. Post TPM treatment, malondialdehyde and protein carbonyl levels were significantly reduced and reduced glutathione levels were increased, while immunoreactivity for endothelial nitric oxide synthase, inducible nitric oxide synthase, and apoptotic peptidase activating factor 1 was diminished in SCI rats. In addition, TPM treatment improved the functional recovery of SCI rats. This study suggests that administration of TPM exerts neuroprotective effects on SCI.
C1 [Narin, Firat; Hanalioglu, Sahin; Bilginer, Burcak] Hacettepe Univ, Fac Med, Dept Neurosurg, Ankara, Turkey.
   [Ustun, Huseyin] Ankara Numune Training & Res Hosp, Dept Pathol, Ankara, Turkey.
   [Kilinc, Kamer] TOBB Univ Econ & Technol, Fac Med, Dept Biochem, Ankara, Turkey.
RP Hanalioglu, S (通讯作者)，Hacettepe Univ, Fac Med, Dept Neurosurg, Ankara, Turkey.
EM sahinhanalioglu@gmail.com
FU Turkish Neurosurgical Society
CR Azbill R, 1997, BRAIN RES, V765, P283, DOI 10.1016/S0006-8993(97)00573-8
   Bilginer B, 2009, CHILD NERV SYST, V25, P1555, DOI 10.1007/s00381-009-0985-5
   Cardenas-rodriguez N, 2013, NEUROL SCI, V34, P741, DOI 10.1007/s10072-012-1127-5
   Chen H, 2006, J NEUROCHEM, V97, P1611, DOI 10.1111/j.1471-4159.2006.03991.x
   Conti A, 2007, BRAIN RES REV, V54, P205, DOI 10.1016/j.brainresrev.2007.01.013
   Dawson V, 1993, J NEUROSCI, V13, P2651
   Dinoff B, 2003, J SPINAL CORD MED, V26, P401, DOI 10.1080/10790268.2003.11753712
   Dodgson S, 2000, EPILEPSIA, V41, P0, DOI 10.1111/j.1528-1157.2000.tb06047.x
   Dumont R, 2001, CLIN NEUROPHARMACOL, V24, P254, DOI 10.1097/00002826-200109000-00002
   Ellman G, 1959, ARCH BIOCHEM BIOPHYS, V82, P70, DOI 10.1016/0003-9861(59)90090-6
   Estevez A, 1998, J NEUROSCI, V18, P3708
   Farooque M, 1999, ACTA NEUROPATHOL, V98, P22, DOI 10.1007/s004010051047
   Garry P, 2015, EXP NEUROL, V263, P235, DOI 10.1016/j.expneurol.2014.10.017
   Gensel J, 2012, PLOS ONE, V7, P0, DOI 10.1371/journal.pone.0033519
   Hoover R, 2004, J NEUROTRAUM, V21, P501, DOI 10.1089/089771504774129847
   Jia Z, 2012, SPINAL CORD, V50, P264, DOI 10.1038/sc.2011.111
   Koozekanani S, 1976, J NEUROSURG, V44, P429, DOI 10.3171/jns.1976.44.4.0429
   Kouzounias K, 2011, NEUROSCIENCE, V183, P171, DOI 10.1016/j.neuroscience.2011.03.069
   Levine R, 1990, METHOD ENZYMOL, V186, P464
   Lu J, 2000, SPINE, V25, P1859, DOI 10.1097/00007632-200007150-00022
   Naziroglu M, 2013, CELL MOL NEUROBIOL, V33, P589, DOI 10.1007/s10571-013-9936-5
   Osuka K, 2007, NEUROSCIENCE, V145, P241, DOI 10.1016/j.neuroscience.2006.10.034
   Park E, 2004, J NEUROTRAUM, V21, P754, DOI 10.1089/0897715041269641
   Rivlin A, 1977, J NEUROSURG, V47, P577, DOI 10.3171/jns.1977.47.4.0577
   Satake K, 2000, MOL BRAIN RES, V85, P114, DOI 10.1016/S0169-328X(00)00253-9
   Schwartz L, 1993, IMMUNOL TODAY, V14, P582, DOI 10.1016/0167-5699(93)90197-S
   Shakeri R, 2017, BIOCHIMIE, V135, P111, DOI 10.1016/j.biochi.2017.02.001
   Shank R, 2008, CNS NEUROSCI THER, V14, P120, DOI 10.1111/j.1527-3458.2008.00041.x
   Shank R, 2000, EPILEPSIA, V41, P0, DOI 10.1111/j.1528-1157.2000.tb06045.x
   Uchiyama M, 1978, ANAL BIOCHEM, V86, P271, DOI 10.1016/0003-2697(78)90342-1
   Vaziri N, 2004, BRAIN RES, V995, P76, DOI 10.1016/j.brainres.2003.09.056
   Walters M, 2005, CEREBROVASC DIS, V20, P304, DOI 10.1159/000087929
   Wrathall J, 1996, EXP NEUROL, V137, P119, DOI 10.1006/exnr.1996.0012
   Wu X, 2007, J NEUROTRAUM, V24, P1502, DOI 10.1089/neu.2006.0228
   Yang J, 2007, SPINAL CORD, V45, P731, DOI 10.1038/sj.sc.3102036
NR 35
TC 4
Z9 4
U1 0
U2 4
PU WOLTERS KLUWER MEDKNOW PUBLICATIONS
PI MUMBAI
PA WOLTERS KLUWER INDIA PVT LTD , A-202, 2ND FLR, QUBE, C T S  NO 1498A-2 VILLAGE MAROL, ANDHERI EAST, MUMBAI, 400059, INDIA
SN 1673-5374
EI 
J9 NEURAL REGEN RES
PD DEC 15
PY 2017
VL 12
IS 12
BP 2071
EP 2076
DI 10.4103/1673-5374.221164
PG 6
WC Cell Biology; Neurosciences
SC Cell Biology; Neurosciences & Neurology
GA FS7UZ
UT WOS:000422615700024
PM 29323048
ER

PT J
AU Jang, SH
   Park, JW
   Choi, BY
   Kim, SH
   Chang, CH
   Jung, YJ
   Choi, WH
   Seo, YS
AF Jang, Sung
   Park, Ji
   Choi, Byung
   Kim, Seong
   Chang, Chul
   Jung, Young
   Choi, Won
   Seo, You
TI Difference of recovery course of motor weakness according to state of corticospinal tract in putaminal hemorrhage
SO NEUROSCIENCE LETTERS
LA English
DT Article
DE Corticospinal tract; Motor recovery; Diffusion tensor imaging; Stroke
ID magnetic stimulation; functional recovery; stroke patient; time-course; reorganization; prediction; brain
AB Objectives: We investigated differences in recovery course of motor weakness according to the state of the corticospinal tract (CST) in putaminal hemorrhage, using diffusion tensor tractography (DTT). Methods: We recruited 36 patients with complete weakness of the affected extremities at onset. The patients were classified into two groups according to the findings of DTT for the CST at chronic stage: group A- preserved integrity of the CST around the lesion, and group B- discontinued integrity of the CST. Motor function of the affected extremities was measured over a six month period using the Motricity Index (MI). Results: The MI scores differed significantly each month, except at the onset, between group A and group B (p <0.05). In both groups, we observed significant increases between onset and one month, between one month and two months, between two month and three months, and between three months and four months (p <0.05). However, there were no significant increases after four months (p > 0.05). The degree of difference between months was as follows: onset similar to 1 month, 1 month similar to 2 months, 2 months 3 similar to months, and 3 months similar to 4 months. Conclusions: Patients with preserved integrity of the CST showed better motor function than patients with discontinued integrity of the CST. In both groups, significant motor recovery was achieved during the first four months after onset. In addition, the most rapid motor recovery occurred during the first month and then decreased gradually with the passage of time. (C) 2017 Elsevier B.V. All rights reserved.
C1 [Jang, Sung Ho] Yeungnam Univ, Dept Phys Med & Rehabil, Coll Med, 317-1 Daemyungdong, Taegu 705717, South Korea.
   [Park, Ji Won] Coll Daegu Catholic Univ, Dept Phys Therapy, Gyongsan 712702, Gyeongsangbuk D, South Korea.
   [Choi, Byung Yeon; Kim, Seong Ho; Chang, Chul Hoon; Jung, Young Jin] Yeungnam Univ, Dept Neurosurg, Coll Med, 317-1 Daemyungdong, Taegu 705717, South Korea.
   [Choi, Won Hee] Yeungnam Univ, Dept Pathol, Coll Med, 317-1 Daemyungdong, Taegu 705717, South Korea.
   [Seo, You Sung] Yeungnam Univ, Dept Phys Med & Rehabil, Coll Med, 317-1 Daemyungdong, Daegu 705717, South Korea.
RP Seo, YS (通讯作者)，Yeungnam Univ, Dept Phys Med & Rehabil, Coll Med, 317-1 Daemyungdong, Daegu 705717, South Korea.
EM strokerehab@hanmail.net; mylovept@hanmail.net; bychoi@med.yu.ac.kr; shkim@medical.yeungnam.ac.kr; cch0102@yumail.ac.kr; sofesofe@hanmail.net; whcap1@med.yu.ac.kr; yousung1008@hanmail.net
FU Medical Research Center Program through the National Research Foundation of Korea (NRF) - Ministry of Science, ICT and Future Planning [2015R1A5A2009124]
CR Afifi A, 2005, FUNCTIONAL NEUROANAT, V0, P0
   Davidoff R, 1990, NEUROLOGY, V40, P332
   Demeurisse G, 1980, EUR NEUROL, V19, P382, DOI 10.1159/000115178
   Duncan P, 1992, STROKE, V23, P1084, DOI 10.1161/01.STR.23.8.1084
   Fuji Y, 2003, J NEUROSURG, V98, P64, DOI 10.3171/jns.2003.98.1.0064
   Hendricks H, 2003, J CLIN NEUROPHYSIOL, V20, P188, DOI 10.1097/00004691-200305000-00004
   Hendricks H, 1997, SCAND J REHABIL MED, V29, P155
   Jang S, 2014, NEUROSCI LETT, V572, P1, DOI 10.1016/j.neulet.2014.04.044
   Jang S, 2014, J REHABIL MED, V46, P193, DOI 10.2340/16501977-1782
   Jang S, 2010, NEUROREHABILITATION, V27, P367, DOI 10.3233/NRE-2010-0621
   Jiang H, 2006, COMPUT METH PROG BIO, V81, P106, DOI 10.1016/j.cmpb.2005.08.004
   Jorgensen H, 1995, ARCH PHYS MED REHAB, V76, P406, DOI 10.1016/S0003-9993(95)80568-0
   Kelly-hayes M, 1989, J NEUROL REHABIL, V3, P65
   Kunimatsu A, 2004, MAGN RESON MED SCI, V3, P11, DOI 10.2463/mrms.3.11
   Kwakkel G, 2006, STROKE, V37, P2348, DOI 10.1161/01.STR.0000238594.91938.1e
   Lee S, 2005, RADIOGRAPHICS, V25, P68
   Lee S, 2005, RADIOGRAPHICS, V25, P53, DOI 10.1148/rg.251045085
   Lindenberg R, 2010, NEUROLOGY, V74, P280, DOI 10.1212/WNL.0b013e3181ccc6d9
   Mendoza J, 2007, CLIN NEUROANATOMY NE, V0, P0
   Nathan P, 1955, BRAIN, V78, P248, DOI 10.1093/brain/78.2.248
   Nelles G, 1999, ANN NEUROL, V46, P901, DOI 10.1002/1531-8249(199912)46:6<901::AID-ANA13>3.0.CO;2-7
   Parker G, 2005, PHILOS T R SOC B, V360, P893, DOI 10.1098/rstb.2005.1639
   Rossini P, 1994, ELECTROEN CLIN NEURO, V91, P79, DOI 10.1016/0013-4694(94)90029-9
   Schaechter J, 2009, HUM BRAIN MAPP, V30, P3461, DOI 10.1002/hbm.20770
   Seo J, 2013, YONSEI MED J, V54, P785, DOI 10.3349/ymj.2013.54.3.785
   Smith S, 2004, NEUROIMAGE, V23, P0, DOI 10.1016/j.neuroimage.2004.07.051
   Sunderland A, 1989, J NEUROL NEUROSUR PS, V52, P1267, DOI 10.1136/jnnp.52.11.1267
   Verheyden G, 2008, NEUROREHAB NEURAL RE, V22, P173, DOI 10.1177/1545968307305456
   Wade DT, 1983, J NEUROL NEUROSUR PS, V46, P1
   Xu H, 2014, PLOS ONE, V9, P0, DOI 10.1371/journal.pone.0084729
   Yamada K, 2009, P NATL ACAD SCI USA, V106, P0, DOI 10.1073/pnas.0812352106
   Yang H, 2011, NEUROSCI LETT, V504, P45, DOI 10.1016/j.neulet.2011.08.054
   York D, 1987, NEUROSURGERY, V20, P70
NR 33
TC 10
Z9 10
U1 0
U2 5
PU ELSEVIER IRELAND LTD
PI CLARE
PA ELSEVIER HOUSE, BROOKVALE PLAZA, EAST PARK SHANNON, CO, CLARE, 00000, IRELAND
SN 0304-3940
EI 
J9 NEUROSCI LETT
PD JUL 13
PY 2017
VL 653
IS 
BP 163
EP 167
DI 10.1016/j.neulet.2017.05.052
PG 5
WC Neurosciences
SC Neurosciences & Neurology
GA FA0VE
UT WOS:000405153900026
PM 28558977
ER

PT J
AU Wu, Chueh-Hung
   Ho, Yu-Chun
   Hsiao, Ming-Yen
   Chen, Wen-Shiang
   Wang, Tyng-Guey
AF Wu, Chueh-hung
   Ho, Yu-chun
   Hsiao, Ming-yen
   Chen, Wen-shiang
   Wang, Tyng-guey
TI EVALUATION OF POST-STROKE SPASTIC MUSCLE STIFFNESS USING SHEAR WAVE ULTRASOUND ELASTOGRAPHY
SO ULTRASOUND IN MEDICINE AND BIOLOGY
LA English
DT Article
DE Stroke; Ultrasound; Elastography; Shear wave; Spasticity; Muscle; Neurophysiologic
ID cerebral-palsy; medial gastrocnemius; skeletal-muscle; tardieu scale; reliability; children; stiffer
AB Current clinical evaluations of post-stroke upper limb spasticity are subjective and qualitative. We proposed a quantitative measurement of post-stroke spastic muscle stiffness by using shear-wave ultrasound elastography and tested its reliability. Acoustic radiation force impulse with shear wave velocity (SWV) detection was used to evaluate stiffness of the biceps brachii muscles at 90 degrees and 0 degrees elbow flexion. In 21 control subjects, SWV did not significantly differ between dominant and non-dominant sides at either flexion angle (0 degrees : p50.311, 90 degrees : p = 0.436). In 31 patients who had recent stroke, SWV was significantly greater on the paretic side than on the non-paretic side at both 90 degrees(2.23 +/- 0.15 m/s vs. 1.88 +/- 0.08 m/s, p = 0.036) and 0 degrees (3.28 +/- 0.11 m/s vs. 2.93 +/- 0.06 m/s, p = 0.002). The physical appearance of arms and forearms of our patients and controls prevented blinding of the rater to paretic or non-paretic side. At 90 degrees, SWVon the paretic side correlated positively with modified Ashworth scale and modified Tardieu scale (spasticity severity) and negatively with Stroke Rehabilitation Assessment of Movement score (motor function impairment). The intra-class correlation coefficients of intra-rater and inter-rater reliability for SWV measurements were classified as excellent. In conclusion, high SWV was associated with high spasticity and poor function of the post-stroke upper limb, suggesting possible use as a reliable quantitative measure for disease progression and treatment follow-up. (C) 2016 World Federation for Ultrasound in Medicine & Biology.
C1 [Wu, Chueh-Hung; Hsiao, Ming-Yen; Chen, Wen-Shiang; Wang, Tyng-Guey] Natl Taiwan Univ, Natl Taiwan Univ Hosp, Coll Med, Dept Phys Med & Rehabil, 7 Chung Shan South Rd, Taipei 100, Taiwan.
   [Ho, Yu-Chun; Chen, Wen-Shiang] Natl Taiwan Univ Hosp, Hsin Chu Branch, Dept Phys Med & Rehabil, Hsinchu, Taiwan.
RP Wang, TG (通讯作者)，Natl Taiwan Univ, Natl Taiwan Univ Hosp, Coll Med, Dept Phys Med & Rehabil, 7 Chung Shan South Rd, Taipei 100, Taiwan.
EM Tgw@ntu.edu.tw
FU Ministry of Science and Technology (MOST) [104-2314-B-002-084, 105-2314-B-002-016]; MOST [104-2325-B-002-032]
CR [anonymous] , 1986, DESIGN ANAL CLIN EXP, V0, P0
   Ansari N, 2008, BRAIN INJURY, V22, P1007, DOI 10.1080/02699050802530557
   Bohannon R, 1987, PHYS THER, V67, P206, DOI 10.1093/ptj/67.2.206
   Brainin M, 2013, NEUROLOGY, V80, P0, DOI 10.1212/WNL.0b013e3182762379
   Brandenburg J, 2014, ARCH PHYS MED REHAB, V95, P2207, DOI 10.1016/j.apmr.2014.07.007
   Cortez C, 2016, DIAGN INTERV IMAG, V97, P71, DOI 10.1016/j.diii.2015.05.010
   Daley K, 1999, PHYS THER, V79, P8, DOI 10.1093/ptj/79.1.8
   Dubois G, 2015, ULTRASOUND MED BIOL, V41, P2284, DOI 10.1016/j.ultrasmedbio.2015.04.020
   Friden J, 2003, MUSCLE NERVE, V27, P157, DOI 10.1002/mus.10247
   Gennisson J, 2010, ULTRASOUND MED BIOL, V36, P789, DOI 10.1016/j.ultrasmedbio.2010.02.013
   Haugh A, 2006, DISABIL REHABIL, V28, P899, DOI 10.1080/09638280500404305
   Koo T, 2014, CLIN BIOMECH, V29, P33, DOI 10.1016/j.clinbiomech.2013.11.009
   Kuo W, 2013, ULTRASOUND MED BIOL, V39, P1356, DOI 10.1016/j.ultrasmedbio.2012.11.015
   Kwon D, 2012, RADIOLOGY, V263, P794, DOI 10.1148/radiol.12102478
   Lee S, 2015, CLIN BIOMECH, V30, P269, DOI 10.1016/j.clinbiomech.2015.01.004
   Lieber R, 2013, AM J PHYSIOL-CELL PH, V305, P0, DOI 10.1152/ajpcell.00173.2013
   Mayer NH, 2003, PHYS MED REHABIL CLIN N AM, V14, P855, DOI 10.1016/S1047-9651(03)00093-7
   Park G, 2012, ARCH PHYS MED REHAB, V93, P2085, DOI 10.1016/j.apmr.2012.06.024
   Smith L, 2011, J PHYSIOL-LONDON, V589, P2625, DOI 10.1113/jphysiol.2010.203364
   Sunnerhagen K, 2013, NEUROLOGY, V80, P0, DOI 10.1212/WNL.0b013e3182764aa2
   Syversveen T, 2012, EUR RADIOL, V22, P2130, DOI 10.1007/s00330-012-2476-4
   Zorowitz R, 2013, NEUROLOGY, V80, P0, DOI 10.1212/WNL.0b013e3182764c86
NR 22
TC 37
Z9 44
U1 0
U2 11
PU ELSEVIER SCIENCE INC
PI NEW YORK
PA 360 PARK AVE SOUTH, NEW YORK, NY 10010-1710 USA
SN 0301-5629
EI 
J9 ULTRASOUND MED BIOL
PD JUN 15
PY 2017
VL 43
IS 6
BP 1105
EP 1111
DI 10.1016/j.ultrasmedbio.2016.12.008
PG 7
WC Acoustics; Radiology, Nuclear Medicine & Medical Imaging
SC Acoustics; Radiology, Nuclear Medicine & Medical Imaging
GA EW4QI
UT WOS:000402485600002
PM 28285729
ER

PT J
AU Wondergem, Roderick
   Pisters, MF
   Wouters, EJ
   Olthof, Nick
   De bie, RA
   Visser-meily, JMA
   Veenhof, Cindy
AF Wondergem, Roderick
   Pisters, Martijn
   Wouters, Eveline
   Olthof, Nick
   De bie, Rob
   Visser-meily, Johanna
   Veenhof, Cindy
TI The Course of Activities in Daily Living: Who Is at Risk for Decline after First Ever Stroke?
SO CEREBROVASCULAR DISEASES
LA English
DT Review
DE Stroke; Activities of daily living; Decline; Risk factors; Meta-analysis; Systematic review
ID quality-of-life; long-term; follow-up; functional recovery; ischemic-stroke; global burden; hemorrhagic stroke; regional burden; rehabilitation; determinant
AB Background: Stroke is not only an acute disease, but for the majority of patients, it also becomes a chronic condition. There is a major concern about the long-term follow-up with respect to activities of daily living (ADL) in stroke survivors. Some patients seem to be at risk for decline after a first-ever stroke. The purpose of this study was to determine the course of ADL from 3 months after the first-ever stroke and onward and identify factors associated with decline in ADL. Methods: A systematic literature search of 3 electronic databases through June 2015 was conducted. Longitudinal studies evaluating changes in ADL from 3 months post stroke onward were included. Cohorts including recurrent strokes and transient ischemic attacks were excluded. Regarding the course of ADL, a meta-analysis was performed using random-effects model. A best evidence synthesis was performed to identify factors associated with decline in ADL. Results: Out of 10,473 publications, 28 unique studies were included. A small but significant improvement in ADL was found from 3 to 12 months post stroke (standardized mean difference (SMD) 0.17 (0.04-0.30)), which mainly seemed to occur between 3 and 6 months post stroke (SMD 0.15 (0.05-0.26)). From 1 to 3 years post stroke, no significant change was found. Five studies found a decline in ADL status over time in 12-40% of patients. Nine factors were associated with ADL decline. There is moderate evidence for being dependent in ADL and impaired motor function of the leg. Limited evidence was found associated with insurance status, living alone, age >= 80, inactive state and having impaired cognitive function, depression and fatigue with decline in ADL. Conclusion: Although on an average patients do not seem to decline in ADL for up to 3 years, there is considerable variation within the population. Some modifiable factors associated with decline in ADL were identified. However, more research is needed before patients at risk of deterioration in ADL can be identified. (C) 2016 The Author(s) Published by S. Karger AG, Basel
C1 [Wondergem, Roderick; Pisters, Martijn F.; Wouters, Eveline J.; Olthof, Nick; Veenhof, Cindy] Univ Med Ctr Utrecht, Ctr Phys Therapy Res & Innovat Primary Care, Julius Hlth Care Ctr, Utrecht, Netherlands.
   [Wondergem, Roderick; Pisters, Martijn F.; Olthof, Nick; Veenhof, Cindy] Univ Med Ctr Utrecht, Brain Ctr Rudolf Magnus, Dept Rehabil Nursing Sci & Sport, Phys Therapy Res, Utrecht, Netherlands.
   [Visser-Meily, Johanna M. A.] Univ Med Ctr Utrecht, Brain Ctr Rudolf Magnus, Ctr Excellence Rehabil Med, Utrecht, Netherlands.
   [Wondergem, Roderick; Wouters, Eveline J.] Fontys Univ Appl Sci, Dept Hlth Innovat & Technol, Eindhoven, Netherlands.
   [de Bie, Rob A.] Maastricht Univ, Dept Epidemiol, Maastricht, Netherlands.
   [de Bie, Rob A.] Maastricht Univ, Caphri Res Sch, Maastricht, Netherlands.
RP Wondergem, R (通讯作者)，Univ Med Ctr Utrecht, Ctr Phys Therapy Res & Innovat Primary Care, Room W01-121,POB 85500, NL-3508 GA Utrecht, Netherlands.; Wondergem, R (通讯作者)，Univ Med Ctr Utrecht, Brain Ctr Rudolf Magnus, Room W01-121,POB 85500, NL-3508 GA Utrecht, Netherlands.
EM r.wondergem@fontys.nl
FU Netherlands Organization for Scientific Research
CR Andersen K, 2009, STROKE, V40, P2068, DOI 10.1161/STROKEAHA.108.540112
   Appelros P, 2005, CEREBROVASC DIS, V20, P34, DOI 10.1159/000086202
   Ayerbe L, 2011, STROKE, V42, P1907, DOI 10.1161/STROKEAHA.110.605808
   Baert I, 2012, DISABIL REHABIL, V34, P1835, DOI 10.3109/09638288.2012.665130
   Blomer A, 2015, ARCH PHYS MED REHAB, V96, P456, DOI 10.1016/j.apmr.2014.09.003
   Brainin M, 2007, LANCET NEUROL, V6, P553, DOI 10.1016/S1474-4422(07)70005-4
   Bussmann J, 2013, FRONT PSYCHOL, V4, P0, DOI 10.3389/fpsyg.2013.00463
   Callahan C, 2005, REHABIL PSYCHOL, V50, P65, DOI 10.1037/0090-5550.50.1.65
   Cohen J, 1988, STAT POWER ANAL BEHA, V0, P0
   Dhamoon M, 2009, STROKE, V40, P2805, DOI 10.1161/STROKEAHA.109.549576
   English C, 2014, PHYS THER, V94, P185, DOI 10.2522/ptj.20130175
   Feigin V, 2014, LANCET, V383, P245, DOI 10.1016/S0140-6736(13)61953-4
   Fisher A, 2014, J STROKE CEREBROVASC, V23, P759, DOI 10.1016/j.jstrokecerebrovasdis.2013.06.035
   Fukuda M, 2009, INTERNAL MED, V48, P967, DOI 10.2169/internalmedicine.48.1757
   Gbiri CA, 2013, NIGER POSTGRAD MED J, V20, P29
   Gosman-hedstrom G, 2004, DISABIL REHABIL, V26, P410, DOI 10.1080/09638280410001662978
   Hamza A, 2014, BIOMED RES INT, V2014, P0, DOI 10.1155/2014/350281
   Hankey G, 2003, CEREBROVASC DIS, V16, P14, DOI 10.1159/000069936
   Harwood R, 1997, DISABIL REHABIL, V19, P205, DOI 10.3109/09638289709166528
   Hayden J, 2006, ANN INTERN MED, V144, P427, DOI 10.7326/0003-4819-144-6-200603210-00010
   Higgins J, 2003, BRIT MED J, V327, P557, DOI 10.1136/bmj.327.7414.557
   Horgan N, 2009, DISABIL REHABIL, V31, P831, DOI 10.1080/09638280802355072
   Kauhanen M, 2000, ARCH PHYS MED REHAB, V81, P1541, DOI 10.1053/apmr.2000.9391
   Knauft W, 2010, J WOMENS HEALTH, V19, P681, DOI 10.1089/jwh.2009.1616
   Kong K, 2013, INT PSYCHOGERIATR, V25, P0
   Kotila M, 1984, STROKE, V15, P1039, DOI 10.1161/01.STR.15.6.1039
   Koton S, 2010, NEUROEPIDEMIOLOGY, V34, P90, DOI 10.1159/000264826
   Krishnamurthi R, 2013, LANCET GLOB HEALTH, V1, P0, DOI 10.1016/S2214-109X(13)70089-5
   Langhorne P, 2013, COCHRANE DB SYST REV, V0, P0, DOI DOI 10.1002/14651858.CD000197.pub3
   Langhorne P, 2011, LANCET, V377, P1693, DOI 10.1016/S0140-6736(11)60325-5
   Lo R, 2008, STROKE, V39, P148, DOI 10.1161/STROKEAHA.107.491399
   Lopez A, 2006, ANN TROP MED PARASIT, V100, P481, DOI 10.1179/136485906X97417
   Mar J, 2015, HEALTH QUAL LIFE OUT, V13, P0, DOI 10.1186/s12955-015-0230-8
   Medeiros C, 2011, EUR J NEUROL, V18, P144, DOI 10.1111/j.1468-1331.2010.03099.x
   Meyer S, 2015, STROKE, V46, P1613, DOI 10.1161/STROKEAHA.115.009421
   Moher D, 2009, PLOS MED, V6, P0, DOI 10.1371/journal.pmed.1000097
   Nydevik I, 1992, SCANDINAVIAN JOURNAL OF PRIMARY HEALTH CARE, V10, P284, DOI 10.3109/02813439209014075
   Patel M, 2006, AGE AGEING, V35, P273, DOI 10.1093/ageing/afj074
   Persson C, 2014, J NEUROENG REHABIL, V11, P0, DOI 10.1186/1743-0003-11-83
   Pillai A, 2007, J NEUROSURG, V106, P59, DOI 10.3171/jns.2007.106.1.59
   Sackett D, 2000, EVIDENCE BASED MED P, V2nd ed., P0
   Samuelsson M, 1996, STROKE, V27, P842, DOI 10.1161/01.STR.27.5.842
   Saunders D, 2013, COCHRANE DB SYST REV, V0, P0, DOI DOI 10.1002/14651858.CD003316.pub5
   Schepers V, 2006, DISABIL REHABIL, V28, P1035, DOI 10.1080/09638280500494694
   Schepers V, 2008, J REHABIL MED, V40, P487, DOI 10.2340/16501977-0198
   Skaner Y, 2007, BMC FAM PRACT, V8, P0, DOI 10.1186/1471-2296-8-61
   Smith D, 1995, DISABIL REHABIL, V17, P15, DOI 10.3109/09638289509166623
   Sturm J, 2002, STROKE, V33, P762, DOI 10.1161/hs0302.103815
   Taub N, 1994, STROKE, V25, P352, DOI 10.1161/01.STR.25.2.352
   Tilling K, 2001, STROKE, V32, P2867, DOI 10.1161/hs1201.099413
   Toschke A, 2010, EUR J NEUROL, V17, P219, DOI 10.1111/j.1468-1331.2009.02774.x
   Ullberg T, 2015, STROKE, V46, P389, DOI 10.1161/STROKEAHA.114.006538
   Van DPI, 2006, STROKE, V37, P167, DOI 10.1161/01.STR.0000195180.69904.f2
   Van WI, 2006, ARCH PHYS MED REHAB, V87, P45, DOI 10.1016/j.apmr.2005.08.118
   Veerbeek J, 2014, PLOS ONE, V9, P0, DOI 10.1371/journal.pone.0087987
   *whoworldhealthorganization , 2013, US ICF PRACT MAN US, V0, P0
   Wilkinson P, 1997, STROKE, V28, P507, DOI 10.1161/01.STR.28.3.507
   Willey J, 2010, STROKE, V41, P1896, DOI 10.1161/STROKEAHA.110.583997
   Wolfe C, 2011, PLOS MED, V8, P0, DOI 10.1371/journal.pmed.1001033
NR 59
TC 40
Z9 40
U1 3
U2 14
PU KARGER
PI BASEL
PA ALLSCHWILERSTRASSE 10, CH-4009 BASEL, SWITZERLAND
SN 1015-9770
EI 
J9 CEREBROVASC DIS
PD JUN 15
PY 2017
VL 43
IS 1-2
BP 1
EP 8
DI 10.1159/000451034
PG 8
WC Clinical Neurology; Peripheral Vascular Disease
SC Neurosciences & Neurology; Cardiovascular System & Cardiology
GA EL4IT
UT WOS:000394585600002
PM 27750246
ER

PT J
AU Kim, Hyunha
   Kim, MJ
   Koo, YS
   Lee, HI
   Lee, Sae-Won
   Shin, MJ
   Kim, Soo-Yeon
   Shin, YB
   Shin, Yong-Il
   Choi, BT
   Yun, YJ
   Shin, HK
AF Kim, Hyunha
   Kim, Min
   Koo, Young
   Lee, Hae
   Lee, Sae-won
   Shin, Myung
   Kim, Soo-yeon
   Shin, Yong
   Shin, Yong-il
   Choi, Byung
   Yun, Young
   Shin, Hwa
TI Histological and functional assessment of the efficacy of constraint-induced movement therapy in rats following neonatal hypoxic-ischemic brain injury
SO EXPERIMENTAL AND THERAPEUTIC MEDICINE
LA English
DT Article
DE constraint-induced movement therapy; rehabilitation; neonatal rat; hypoxic-ischemic brain injury; behavioral recovery
ID upper-extremity function; forced arm use; cerebral-palsy; behavioral recovery; neurotrophic factor; stroke; children; model; forelimb; deficit
AB Constraint-induced movement therapy (CIMT) is used in stroke rehabilitation to promote recovery of upper limb motor function. However, its efficacy in improving functional outcomes in children with hemiplegic cerebral palsy has not been clearly determined in clinical or experimental research. The aim of our study was to assess the efficacy of a new experimental model of CIMT, evaluated in terms of mortality, stress, motor and cognitive function in rats having undergone a neonatal hypoxic-ischemic (HI) brain injury. Neonatal HI injury was induced at post-natal day 7 through unilateral ligation of the common carotid artery followed by exposure to hypoxia for 2 h. CIMT was implemented at 3 weeks, post-HI injury, using a pouch to constrain the unimpaired forelimb and forcing use of the affected forelimb using a motorized treadmill. After HI injury, animals demonstrated motor and cognitive deficits, as well as volumetric decreases in the ipsilateral hemisphere to arterial occlusion. CIMT yielded a modest recovery of motor and cognitive function, with no effect in reducing the size of the HI lesion or post-HI volumetric decreases in brain tissue. Therefore, although animal models of stroke have identified benefits of CIMT, CIMT was not sufficient to enhance brain tissue development and functional outcomes in an animal model of hemiplegic cerebral palsy. Based on our outcomes, we suggest that CIMT can be used as an adjunct treatment to further enhance the efficacy of a program of rehabilitation in children with hemiplegic cerebral palsy.
C1 [Kim, Hyunha; Kim, Min Jae; Koo, Young Soo; Lee, Sae-Won; Choi, Byung Tae; Shin, Hwa Kyoung] Pusan Natl Univ, Dept Korean Med Sci, Sch Korean Med, Busanclaehak Ro 49, Yangsan 50612, Gyeongnarn, South Korea.
   [Kim, Hyunha; Kim, Min Jae; Koo, Young Soo; Lee, Sae-Won; Choi, Byung Tae; Shin, Hwa Kyoung] Pusan Natl Univ, Korean Med Sci Res Ctr Hlth Aging, Yangsan 50612, Gyeongnarn, South Korea.
   [Lee, Hae In; Shin, Myung Jun; Kim, Soo-Yeon; Shin, Yong Beom; Shin, Yong-Il] Pusan Natl Univ, Dept Rehabil Med, Sch Med, Yangsan 50612, Gyeongnarn, South Korea.
   [Choi, Byung Tae; Shin, Hwa Kyoung] Pusan Natl Univ, Div Meridian & Struct Med, Sch Korean Med, Yangsan 50612, Gyeongnarn, South Korea.
   [Yun, Young Ju] Pusan Natl Univ, Sch Korean Med, Dept Integrat Med, Busandaehak Ro 49, Yangsan 50612, Gyeongnarn, South Korea.
RP Shin, HK (通讯作者)，Pusan Natl Univ, Dept Korean Med Sci, Sch Korean Med, Busanclaehak Ro 49, Yangsan 50612, Gyeongnarn, South Korea.; Yun, YJ (通讯作者)，Pusan Natl Univ, Sch Korean Med, Dept Integrat Med, Busandaehak Ro 49, Yangsan 50612, Gyeongnarn, South Korea.
EM mdkmdyun@pusan.ac.kr; julie@pusan.ac.kr
FU Medical Research Institute Grant, Pusan National University Hospital [2014-22]
CR Alexander M, 2014, BEHAV BRAIN RES, V259, P85, DOI 10.1016/j.bbr.2013.10.038
   Arteni N, 2003, BRAIN RES, V973, P171, DOI 10.1016/S0006-8993(03)02436-3
   Aylward G, 2005, J DEV BEHAV PEDIATR, V26, P427, DOI 10.1097/00004703-200512000-00008
   Balduini W, 2000, BRAIN RES, V859, P318, DOI 10.1016/S0006-8993(00)01997-1
   Bennet L, 2012, ANN NEUROL, V71, P589, DOI 10.1002/ana.22670
   Biernaskie J, 2001, J NEUROSCI, V21, P5272, DOI 10.1523/JNEUROSCI.21-14-05272.2001
   Bland S, 2000, STROKE, V31, P1144, DOI 10.1161/01.STR.31.5.1144
   Chen Y, 2014, CLIN REHABIL, V28, P939, DOI 10.1177/0269215514544982
   Debow S, 2003, STROKE, V34, P1021, DOI 10.1161/01.STR.0000063374.89732.9F
   Edwards A, 2010, BMJ-BRIT MED J, V340, P0, DOI 10.1136/bmj.c363
   Eliasson A, 2005, DEV MED CHILD NEUROL, V47, P266, DOI 10.1111/j.1469-8749.2005.tb01132.x
   Felt B, 2002, DEV NEUROSCI-BASEL, V24, P418, DOI 10.1159/000069053
   Gauthier L, 2008, STROKE, V39, P1520, DOI 10.1161/STROKEAHA.107.502229
   Jansen E, 1996, BEHAV BRAIN RES, V78, P189, DOI 10.1016/0166-4328(95)00248-0
   Janssen H, 2010, NEUROREHAB NEURAL RE, V24, P802, DOI 10.1177/1545968310372092
   Ke Z, 2011, PLOS ONE, V6, P0, DOI 10.1371/journal.pone.0016643
   Kim J, 2013, BMC COMPLEM ALTERN M, V13, P0, DOI 10.1186/1472-6882-13-22
   Kurinczuk J, 2010, EARLY HUM DEV, V86, P329, DOI 10.1016/j.earlhumdev.2010.05.010
   Livingston-thomas J, 2013, ACTA PHARMACOL SIN, V34, P104, DOI 10.1038/aps.2012.106
   Lubics A, 2005, BEHAV BRAIN RES, V157, P157, DOI 10.1016/j.bbr.2004.06.019
   Muller H, 2008, STROKE, V39, P1012, DOI 10.1161/STROKEAHA.107.495069
   Obryant A, 2016, NEUROREHAB NEURAL RE, V30, P143, DOI 10.1177/1545968314562112
   Qu H, 2015, NEUROSCIENCE, V286, P316, DOI 10.1016/j.neuroscience.2014.11.040
   Rha D, 2011, DEV MED CHILD NEUROL, V53, P327, DOI 10.1111/j.1469-8749.2010.03877.x
   Rice J, 1981, ANN NEUROL, V9, P131, DOI 10.1002/ana.410090206
   Schabitz W, 2004, STROKE, V35, P992, DOI 10.1161/01.STR.0000119754.85848.0D
   Sterling C, 2013, PEDIATRICS, V131, P0, DOI 10.1542/peds.2012-2051
   Taub E, 2004, PEDIATRICS, V113, P305, DOI 10.1542/peds.113.2.305
   Taub E, 1993, ARCH PHYS MED REHAB, V74, P347
   Taub E, 2011, J CHILD NEUROL, V26, P1163, DOI 10.1177/0883073811408423
   Vannucci R, 1997, BIOL NEONATE, V72, P187
   Vannucci R, 1999, J NEUROSCI RES, V55, P158, DOI 10.1002/(SICI)1097-4547(19990115)55:2<158::AID-JNR3>3.3.CO;2-T
   White N, 2002, NEUROBIOL LEARN MEM, V77, P125, DOI 10.1006/nlme.2001.4008
   Wolf S, 2006, JAMA-J AM MED ASSOC, V296, P2095, DOI 10.1001/jama.296.17.2095
   Yager JY, 2004, SEMIN PEDIATR NEUROL, V11, P31, DOI 10.1016/j.spen.2004.01.006
   Zhao S, 2013, CNS NEUROSCI THER, V19, P194, DOI 10.1111/cns.12058
NR 36
TC 6
Z9 6
U1 0
U2 5
PU SPANDIDOS PUBL LTD
PI ATHENS
PA POB 18179, ATHENS, 116 10, GREECE
SN 1792-0981
EI 
J9 EXP THER MED
PD JUN 15
PY 2017
VL 13
IS 6
BP 2775
EP 2782
DI 10.3892/etm.2017.4371
PG 8
WC Medicine, Research & Experimental
SC Research & Experimental Medicine
GA EU5NW
UT WOS:000401080000026
PM 28587341
ER

PT J
AU Hara, Takatoshi
   Abo, Masahiro
   Hara, Hiroyoshi
   Kobayashi, Kazushige
   Shimamoto, Yusuke
   Samizo, Yuta
   Sasaki, Nobuyuki
   Yamada, Naoki
   Niimi, Masachika
AF Hara, Takatoshi
   Abo, Masahiro
   Hara, Hiroyoshi
   Kobayashi, Kazushige
   Shimamoto, Yusuke
   Samizo, Yuta
   Sasaki, Nobuyuki
   Yamada, Naoki
   Niimi, Masachika
TI Effects of botulinum toxin A therapy and multidisciplinary rehabilitation on upper and lower limb spasticity in post-stroke patients
SO INTERNATIONAL JOURNAL OF NEUROSCIENCE
LA English
DT Article
DE stroke; botulinum toxin A therapy; multidisciplinary rehabilitation
ID term electrical-stimulation; placebo-controlled trial; stroke patient; double-blind; hemiparetic patient; flexor spasticity; foot; gait; balance; efficacy
AB Objectives. The purpose of this study was to examine the effects of combined botulinum toxin type A (BoNT-A) and inpatient multidisciplinary (MD) rehabilitation therapy on the improvement of upper and lower limb function in post-stroke patients. Methods. In this retrospective study, a 12-day inpatient treatment protocol was implemented on 51 post-stroke patients with spasticity. Assessments were performed on the day of admission, at discharge, and at 3 months following discharge. Results. At the time of discharge, all of the evaluated items showed a statistically significant improvement. Only the Functional Reach Test (FRT) showed a statistically significant improvement at 3 months. In subgroup analyses, the slowest walking speed group showed a significantly greater change ratio of the 10 Meter Walk Test relative to the other groups, from the time of admission to discharge. This group showed a greater FRT change ratio than the other groups from the time of admission to the 3-month follow-up. Conclusion. Inpatient combined therapy of simultaneous injections of BoNT-A to the upper and lower limbs and MD may improve motor function.
C1 [Hara, Takatoshi; Abo, Masahiro; Kobayashi, Kazushige; Sasaki, Nobuyuki; Yamada, Naoki; Niimi, Masachika] Jikei Univ, Dept Rehabil Med, Sch Med, Tokyo, Japan.
   [Hara, Takatoshi; Hara, Hiroyoshi; Shimamoto, Yusuke; Samizo, Yuta] Kikyougahara Hosp, Dept Rehabil Med, Nagano, Japan.
RP Hara, T (通讯作者)，Jikei Univ, Sch Med, Dept Rehabil Med, Minato Ku, 3-25-8 Nishi Shimbashi, Tokyo 1058461, Japan.
EM t_hara1019@jikei.ac.jp
CR Baricich A, 2008, J REHABIL MED, V40, P870, DOI 10.2340/16501977-0251
   Bischoff H, 2001, ARCH PHYS MED REHAB, V82, P801, DOI 10.1053/apmr.2001.22339
   Bohannon R, 1987, PHYS THER, V67, P206, DOI 10.1093/ptj/67.2.206
   Bower K, 2014, PLOS ONE, V9, P0, DOI 10.1371/journal.pone.0115282
   Burbaud P, 1996, J NEUROL NEUROSUR PS, V61, P265, DOI 10.1136/jnnp.61.3.265
   Carda S, 2011, CLIN REHABIL, V25, P1119, DOI 10.1177/0269215511405080
   Chen H, 2012, ARCH PHYS MED REHAB, V93, P1039, DOI 10.1016/j.apmr.2011.11.033
   Demetrios M, 2013, COCHRANE DB SYST REV, V0, P0, DOI DOI 10.1002/14651858.CD009689.pub2
   Duncan P, 1990, J GERONTOL, V45, P0, DOI 10.1093/geronj/45.6.M192
   Elia A, 2009, MOVEMENT DISORD, V24, P801, DOI 10.1002/mds.22452
   Esquenazi A, 2008, AM J PHYS MED REHAB, V87, P305, DOI 10.1097/PHM.0b013e318168d36c
   Foley N, 2010, EUR J NEUROL, V17, P1419, DOI 10.1111/j.1468-1331.2010.03084.x
   Gladstone D, 2002, NEUROREHAB NEURAL RE, V16, P232, DOI 10.1177/154596802401105171
   Hafsteinsdottir T, 2014, TOP STROKE REHABIL, V21, P197, DOI 10.1310/tsr2103-197
   Hesse S, 1998, CLIN REHABIL, V12, P381, DOI 10.1191/026921598668275996
   Hesse S, 1995, NEUROSCI LETT, V201, P37, DOI 10.1016/0304-3940(94)12124-9
   Ikai T, 2006, JPN J REHABIL MED, V43, P828
   Jeon S, 2015, J PHYS THER SCI, V27, P2515, DOI 10.1589/jpts.27.2515
   Johnson C, 2004, ARCH PHYS MED REHAB, V85, P902, DOI 10.1016/j.apmr.2003.08.081
   Kakuda W, 2010, INT J REHABIL RES, V33, P339, DOI 10.1097/MRR.0b013e32833cdf10
   Kimura A, 2010, JPN J REHABIL MED, V47, P626
   Kimura A, 2010, JPN J REHABIL MED, V47, P714, DOI 10.2490/jjrmc.47.714
   Lai J, 2009, ADV THER, V26, P241, DOI 10.1007/s12325-008-0139-2
   Lim J, 2008, STROKE, V39, P126, DOI 10.1161/STROKEAHA.107.484048
   Mayer N, 1997, MUSCLE NERVE, V0, PS1
   Ohata K, 2011, GAIT POSTURE, V33, P102, DOI 10.1016/j.gaitpost.2010.10.083
   Pang M, 2008, OSTEOPOROSIS INT, V19, P919, DOI 10.1007/s00198-007-0519-5
   Perry J, 1995, STROKE, V26, P982, DOI 10.1161/01.STR.26.6.982
   Phadke C, 2014, EXPERT REV NEUROTHER, V14, P319, DOI 10.1586/14737175.2014.887443
   Podsiadlo D, 1991, J AM GERIATR SOC, V39, P142, DOI 10.1111/j.1532-5415.1991.tb01616.x
   Roche N, 2015, J REHABIL MED, V47, P31, DOI 10.2340/16501977-1887
   Rosales R, 2008, J NEURAL TRANSM, V115, P617, DOI 10.1007/s00702-007-0869-3
   Sheean G, 2010, EUR J NEUROL, V17, P74, DOI 10.1111/j.1468-1331.2010.03129.x
   Simpson D, 2008, NEUROLOGY, V70, P1691, DOI 10.1212/01.wnl.0000311391.00944.c4
   Sommerfeld D, 2004, STROKE, V35, P134, DOI 10.1161/01.STR.0000105386.05173.5E
   Sun S, 2010, NEUROREHAB NEURAL RE, V24, P34, DOI 10.1177/1545968309341060
   Takekawa T, 2014, JAPANESE J REHABIL M, V51, P38
   Takekawa T, 2012, INT J REHABIL RES, V35, P146, DOI 10.1097/MRR.0b013e3283527f4a
   Tanikawa H, 2015, J STROKE CEREBROVASC, V24, P2416, DOI 10.1016/j.jstrokecerebrovasdis.2015.06.035
   Watkins C, 2002, CLIN REHABIL, V16, P515, DOI 10.1191/0269215502cr512oa
   Woodbury M, 2013, ARCH PHYS MED REHAB, V94, P1527, DOI 10.1016/j.apmr.2013.03.007
   Yamamoto S, 2011, PROSTHET ORTHOT INT, V35, P350, DOI 10.1177/0309364611420200
NR 42
TC 8
Z9 9
U1 0
U2 7
PU TAYLOR & FRANCIS LTD
PI ABINGDON
PA 2-4 PARK SQUARE, MILTON PARK, ABINGDON OR14 4RN, OXON, ENGLAND
SN 0020-7454
EI 
J9 INT J NEUROSCI
PD JUN 15
PY 2017
VL 127
IS 6
BP 469
EP 478
DI 10.1080/00207454.2016.1196204
PG 10
WC Neurosciences
SC Neurosciences & Neurology
GA EN5HN
UT WOS:000396036300001
PM 27256591
ER

PT J
AU Hesam-shariati, Negin
   Trinh, Terry
   Thompson-butel, AG
   Shiner, CT
   Mcnulty, PA
AF Hesam-shariati, Negin
   Trinh, Terry
   Thompson-butel, Angelica
   Shiner, Christine
   Mcnulty, Penelope
TI A Longitudinal Electromyography Study of Complex Movements in poststroke Therapy. 2: Changes in Coordinated Muscle Activation
SO FRONTIERS IN NEUROLOGY
LA English
DT Article
DE muscle synergy; non-negative matrix factorization; upper limb; rehabilitation; chronic stroke
ID nonnegative matrix factorization; randomized controlled-trial; upper-limb; chronic stroke; motor function; spinal-cord; unilateral stroke; lower-extremity; learned nonuse; synergy
AB Fine motor control is achieved through the coordinated activation of groups of muscles, or "muscle synergies." Muscle synergies change after stroke as a consequence of the motor deficit. We investigated the pattern and longitudinal changes in upper limb muscle synergies during therapy in a largely unconstrained movement in patients with a broad spectrum of poststroke residual voluntary motor capacity. Electromyography (EMG) was recorded using wireless telemetry from 6 muscles acting on the more-affected upper body in 24 stroke patients at early and late therapy during formal Wii-based Movement Therapy (WMT) sessions, and in a subset of 13 patients at 6-month follow-up. Patients were classified with low, moderate, or high motor-function. The Wii-baseball swing was analyzed using a non-negative matrix factorization (NMF) algorithm to extract muscle synergies from EMG recordings based on the temporal activation of each synergy and the contribution of each muscle to a synergy. Motor-function was clinically assessed immediately pre- and post-therapy and at 6-month follow-up using the Wolf Motor Function Test, upper limb motor Fugl-Meyer Assessment, and Motor Activity Log Quality of Movement scale. Clinical assessments and game performance demonstrated improved motor-function for all patients at post-therapy (p < 0.01), and these improvements were sustained at 6-month follow-up (p > 0.05). NMF analysis revealed fewer muscle synergies (mean +/- SE) for patients with low motor-function (3.38 +/- 0.2) than those with high motor-function (4.00 +/- 0.3) at early therapy (p = 0.036) with an association trend between the number of synergies and the level of motor-function. By late therapy, there was no significant change between groups, although there was a pattern of increase for those with low motor-function over time. The variability accounted for demonstrated differences with motor-function level (p < 0.05) but not time. Cluster analysis of the pooled synergies highlighted the therapy-induced change in muscle activation. Muscle synergies could be identified for all patients during therapy activities. These results show less complexity and more co-activation in the muscle activation for patients with low motor-function as a higher number of muscle synergies reflects greater movement complexity and task-related phasic muscle activation. The increased number of synergies and changes within synergies by late-therapy suggests improved motor control and movement quality with more distinct phases of movement.
C1 [Hesam-Shariati, Negin; Trinh, Terry; Thompson-Butel, Angelica G.; Shiner, Christine T.; McNulty, Penelope A.] Neurosci Res Australia, Sydney, NSW, Australia.
   [Hesam-Shariati, Negin; Trinh, Terry; Thompson-Butel, Angelica G.; Shiner, Christine T.; McNulty, Penelope A.] Univ New South Wales, Sch Med Sci, Sydney, NSW, Australia.
RP McNulty, PA (通讯作者)，Neurosci Res Australia, Sydney, NSW, Australia.; McNulty, PA (通讯作者)，Univ New South Wales, Sch Med Sci, Sydney, NSW, Australia.
EM p.mcnulty@neura.edu.au
FU National Health and Medical Research Council; NSW Office of Science and Medical Research, Australia
CR Ajiboye A, 2009, J NEURAL ENG, V6, P0, DOI 10.1088/1741-2560/6/3/036004
   Bajaj S, 2015, NEUROIMAGE-CLIN, V8, P572, DOI 10.1016/j.nicl.2015.06.006
   Berry M, 2007, COMPUT STAT DATA AN, V52, P155, DOI 10.1016/j.csda.2006.11.006
   Bizzi E, 2008, BRAIN RES REV, V57, P125, DOI 10.1016/j.brainresrev.2007.08.004
   Borzelli D, 2013, FRONT COMPUT NEUROSC, V7, P0, DOI 10.3389/fncom.2013.00186
   Bowden J, 2014, FRONT NEUROL, V5, P0, DOI 10.3389/fneur.2014.00239
   Casadio M, 2013, FRONT COMPUT NEUROSC, V7, P0, DOI 10.3389/fncom.2013.00097
   Cheung V, 2005, J NEUROSCI, V25, P6419, DOI 10.1523/JNEUROSCI.4904-04.2005
   Cheung V, 2012, P NATL ACAD SCI USA, V109, P14652, DOI 10.1073/pnas.1212056109
   Cheung V, 2009, P NATL ACAD SCI USA, V106, P19563, DOI 10.1073/pnas.0910114106
   Chiovetto E, 2013, FRONT COMPUT NEUROSC, V7, P0, DOI 10.3389/fncom.2013.00011
   Chvatal S, 2013, J NEUROPHYSIOL, V110, P1301, DOI 10.1152/jn.00038.2013
   Chvatal S, 2013, FRONT COMPUT NEUROSC, V7, P0, DOI 10.3389/fncom.2013.00048
   Chvatal S, 2011, J NEUROPHYSIOL, V106, P999, DOI 10.1152/jn.00549.2010
   Cirstea M, 2000, BRAIN, V123, P940, DOI 10.1093/brain/123.5.940
   Clark D, 2010, J NEUROPHYSIOL, V103, P844, DOI 10.1152/jn.00825.2009
   Coscia M, 2015, J NEUROENG REHABIL, V12, P0, DOI 10.1186/s12984-015-0031-7
   Coscia M, 2014, J NEUROENG REHABIL, V11, P0, DOI 10.1186/1743-0003-11-22
   Davella A, 2003, NAT NEUROSCI, V6, P300, DOI 10.1038/nn1010
   Davella A, 2013, FRONT COMPUT NEUROSC, V7, P0, DOI 10.3389/fncom.2013.00042
   De LC, 2010, J BIOMECH, V43, P1573, DOI 10.1016/j.jbiomech.2010.01.027
   Deutsch J, 2011, TOP STROKE REHABIL, V18, P701, DOI 10.1310/tsr1806-701
   Dipietro L, 2007, J NEUROPHYSIOL, V98, P757, DOI 10.1152/jn.01295.2006
   Frere J, 2012, FRONT COMPUT NEUROSC, V6, P0, DOI 10.3389/fncom.2012.00099
   Fuglmeyer A, 1975, SCAND J REHABIL MED, V7, P13
   Gizzi L, 2011, J NEUROPHYSIOL, V106, P202, DOI 10.1152/jn.00727.2010
   Hesam-shariati N, 2017, FRONT NEUROL, V8, P0, DOI 10.3389/fneur.2017.00340
   Hidler J, 2007, IEEE T NEUR SYS REH, V15, P526, DOI 10.1109/TNSRE.2007.907689
   Hug F, 2011, J ELECTROMYOGR KINES, V21, P1, DOI 10.1016/j.jelekin.2010.08.009
   Kargo W, 2003, J NEUROSCI, V23, P11255
   Kautz S, 1998, BRAIN, V121, P515, DOI 10.1093/brain/121.3.515
   Krakauer J, 2006, CURR OPIN NEUROL, V19, P84, DOI 10.1097/01.wco.0000200544.29915.cc
   Lee D, 1999, NATURE, V401, P788, DOI 10.1038/44565
   Lee W, 1984, J MOTOR BEHAV, V16, P135
   Li S, 2016, ENG MED BIOL SOC EMB, V0, P0
   Mcmorland A, 2015, FRONT HUM NEUROSCI, V9, P0, DOI 10.3389/fnhum.2015.00082
   Mcnulty P, 2015, INT J STROKE, V10, P1253, DOI 10.1111/ijs.12594
   Mcnulty P, 2012, GAMES HEALTH J, V1, P384, DOI 10.1089/g4h.2012.0055
   Mehrholz J, 2015, COCHRANE DB SYST REV, V0, P0, DOI DOI 10.1002/14651858.CD006876.pub4
   Mirbagheri M, 2008, ARCH PHYS MED REHAB, V89, P1507, DOI 10.1016/j.apmr.2008.02.017
   Mouawad M, 2011, J REHABIL MED, V43, P527, DOI 10.2340/16501977-0816
   Overduin S, 2008, J NEUROSCI, V28, P880, DOI 10.1523/JNEUROSCI.2869-07.2008
   Paatero P, 1994, ENVIRONMETRICS, V5, P111, DOI 10.1002/env.3170050203
   Page S, 2008, PHYS THER, V88, P333, DOI 10.2522/ptj.20060029
   Ramsay J, 2011, J BIOMECH, V44, P2741, DOI 10.1016/j.jbiomech.2011.09.001
   Rathee D, 2016, NEUR NETW IJCNN 2016, V0, P0
   Roh J, 2015, FRONT HUM NEUROSCI, V9, P0, DOI 10.3389/fnhum.2015.00006
   Roh J, 2013, J NEUROPHYSIOL, V109, P768, DOI 10.1152/jn.00670.2012
   Roh J, 2012, J NEUROPHYSIOL, V107, P2123, DOI 10.1152/jn.00173.2011
   Safavynia SA, 2011, TOP SPINAL CORD INJ REHABIL, V17, P16
   Shiner C, 2016, FRONT NEUROL, V7, P0, DOI 10.3389/fneur.2016.00069
   Stinear C, 2010, LANCET NEUROL, V9, P1228, DOI 10.1016/S1474-4422(10)70247-7
   Taub E, 1994, J EXP ANAL BEHAV, V61, P281, DOI 10.1901/jeab.1994.61-281
   Teasell R, 2014, ARCH PHYS MED REHAB, V95, P595, DOI 10.1016/j.apmr.2013.11.014
   Thompson-butel A, 2014, NEUROREHAB NEURAL RE, V28, P788, DOI 10.1177/1545968314523678
   Tibold R, 2015, J NEUROENG REHABIL, V12, P0, DOI 10.1186/1743-0003-12-6
   Ting L, 2007, CURR OPIN NEUROBIOL, V17, P622, DOI 10.1016/j.conb.2008.01.002
[truncated: 1,306,788 more chars]
