# Supplementary material for: Rehabilitation of motor function after stroke: A bibliometric analysis of global research from 2004 to 2022
Source: Front Aging Neurosci. 2022 Nov 2;14:1024163. doi: 10.3389/fnagi.2022.1024163 (PMC9667945; doi:10.3389/fnagi.2022.1024163)
Supplement: Supplementary file 1 [file Data_Sheet_1.zip › download2018u251.txt]

PT J
AU Wang, Fang
AF Wang, Fang
TI Research on the Effect of Yoga on the Recovery of Motor and Neurological Functions of Stroke Patients
SO NEUROQUANTOLOGY
LA English
DT Article
DE Yoga; Stroke; Neurological Function; Motor Function
ID chronic poststroke hemiparesis; neuron excitability; people; cortex
AB Stroke refers to functional impairment of the brain that results from the blockage of the blood supply to the brain, which not only leads to motor and neurological dysfunction, but also causes deep distress to patients and their families. The previous studies show that aerobic exercise can promote the recovery of motor and neurological functions in stroke patients thus can effectively alleviate the symptoms of stroke. Based on the above, this paper focuses on the influence of the aerobic exercise, yoga, on the recovery of motor and neurological functions of patients with stroke, and track and analyzes statistically their rehabilitation effect by the experimental methods. The results show that yoga practice can effectively improve the health of the patients. It can promote the recovery of mobility in terms of balance ability, walking ability and ability to stand on one foot; and it can promote the recovery of neurological functions in patients. These findings provide a new theoretical basis and practical enlightenment for the treatment of stroke patients.
C1 [Wang, Fang] Sichuan Univ, Chengdu 610065, Sichuan, Peoples R China.
RP Wang, F (通讯作者)，Sichuan Univ, Chengdu 610065, Sichuan, Peoples R China.
EM wangfangwfvip@163.com
CR Bastille J, 2004, PHYS THER, V84, P33, DOI 10.1093/ptj/84.1.33
   Brown D, 1999, PHYS THER, V79, P919, DOI 10.1093/ptj/79.10.919
   Dunsky A, 2008, ARCH PHYS MED REHAB, V89, P1580, DOI 10.1016/j.apmr.2007.12.039
   Ferreri F, 2013, REV NEUROSCIENCE, V24, P431, DOI 10.1515/revneuro-2013-0019
   Fuhr P, 1991, ELECTROEN CLIN NEURO, V81, P257, DOI 10.1016/0168-5597(91)90011-L
   Hawkins BL, 2012, INT J YOGA, V5, P151, DOI 10.4103/0973-6131.98244
   Immink M, 2014, TOP STROKE REHABIL, V21, P256, DOI 10.1310/tsr2103-256
   Kim G, 2014, J PHYS THER SCI, V26, P1657, DOI 10.1589/jpts.26.1657
   Kondo T, 2013, ACTA NEUROL SCAND, V127, P26, DOI 10.1111/j.1600-0404.2012.01669.x
   Liepert J, 2006, COGN BEHAV NEUROL, V19, P41, DOI 10.1097/00146965-200603000-00005
   Moreno R, 2010, ANN NY ACAD SCI, V1198, P201, DOI 10.1111/j.1749-6632.2009.05426.x
   Ohki M, 2014, NEUROREPORT, V25, P458, DOI 10.1097/WNR.0000000000000116
   Omiyale O, 2015, J MOTOR BEHAV, V47, P190, DOI 10.1080/00222895.2014.971699
   Wittenberg G, 2001, NEUROIMAGE, V13, P0
   Zhou H, 1998, ANESTH ANALG, V87, P407, DOI 10.1097/00000539-199808000-00033
NR 15
TC 3
Z9 3
U1 0
U2 20
PU ANKA PUBLISHER
PI BORNOVA
PA 116-11 SOK NO.10 K 2 D 2, BORNOVA, IZMIR 35050, TURKEY
SN 1303-5150
EI 
J9 NEUROQUANTOLOGY
PD MAR 15
PY 2018
VL 16
IS 3
BP 35
EP 40
DI 10.14704/nq.2018.16.3.1187
PG 6
WC Neurosciences
SC Neurosciences & Neurology
GA GB4AC
UT WOS:000429001000006
ER

PT J
AU Kim, Youngkook
   Kim, Se-Hong
   Kim, Joon-Sung
   Hong, BY
AF Kim, Youngkook
   Kim, Se-hong
   Kim, Joon-sung
   Hong, Bo
TI Modification of Cerebellar Afferent Pathway in the Subacute Phase of Stroke
SO JOURNAL OF STROKE & CEREBROVASCULAR DISEASES
LA English
DT Article
DE Stroke; cerebellum; middle cerebellar peduncle; recovery of function; diffusion tensor imaging
ID corticospinal tract; fractional anisotropy; functional connectivity; diaschisis; hemiparesis; stimulation; plasticity; recovery; hemorrhage; infarction
AB Background: This study aims to identify the relationship between corticopontocerebellar tract (CPCT) and corticospinal tract (CST) integrity as well as motor function after stroke. Materials and Methods: A total of 33 patients with stroke (18 left, 15 right hemispheric lesions) who underwent diffusion tensor imaging within 2 months of stroke onset and 17 age- and sex-matched healthy controls were retrospectively enrolled. Tract volume and the asymmetry index based on tract volume (AI(TV)) of the CST and CPCT were used to identify structural changes in individual tracts and the correlation between those tracts. Motor function was assessed using the Medical Research Council (MRC) muscle scale, manual function test (MFT), functional ambulation category, and modified Barthel index. Results: The volume of the affected CPCT was lower, and that of the unaffected CPCT was higher than the volumes in the control group (P < .001, P = .001, respectively). The CPCT AI(TV), showed a strong positive correlation with the CST AI(TV) in patients with either left or right hemispheric lesions (r, = .779, P < .001; r, = .732, P = .003, respectively). The CPCT AI(TV) negatively correlated with the MRC muscle scale of the shoulder, wrist, and ankle muscles (r = -.490, -.490, -.416; P = .004, .004, .016, respectively). A higher unaffected CPCT volume was indicative of less affected upper extremity function, as assessed by MFT (r(s)=-.546, P = .029). Conclusions: Modification of the CPCT depended on CST integrity and was associated with the severity of hemiplegia and hemiplegic upper extremity function. The CPCT may complement the role of the CST and help to predict the motor function.
C1 [Kim, Youngkook; Kim, Joon-Sung; Hong, Bo Young] Catholic Univ Korea, St Vincents Hosp, Coll Med, Dept Rehabil Med, 93 Jungbu Daero, Suwon 16247, South Korea.
   [Kim, Se-Hong] Catholic Univ Korea, Coll Med, St Vincents Hosp, Dept Family Med, Suwon, South Korea.
RP Hong, BY (通讯作者)，Catholic Univ Korea, St Vincents Hosp, Coll Med, Dept Rehabil Med, 93 Jungbu Daero, Suwon 16247, South Korea.
EM byhong@catholic.ac.kr
CR Bosman L, 2009, NEUROSCIENCE, V162, P612, DOI 10.1016/j.neuroscience.2009.01.032
   Carter A, 2012, NEUROREHAB NEURAL RE, V26, P7, DOI 10.1177/1545968311411054
   Celnik P, 2015, CEREBELLUM, V14, P171, DOI 10.1007/s12311-014-0607-y
   Cesa R, 2007, J NEUROSCI, V27, P4603, DOI 10.1523/JNEUROSCI.5617-06.2007
   Dipiero V, 1990, STROKE, V21, P1365, DOI 10.1161/01.STR.21.9.1365
   Fiori S, 2015, NEUROREHAB NEURAL RE, V29, P858, DOI 10.1177/1545968314568726
   Flint A, 2006, STROKE, V37, P0, DOI 10.1161/01.STR.0000195179.93268.e2
   Groisser B, 2014, NEUROREHAB NEURAL RE, V28, P751, DOI 10.1177/1545968314521896
   Holden M, 1984, PHYS THER, V64, P35, DOI 10.1093/ptj/64.1.35
   Infeld B, 1995, STROKE, V26, P90, DOI 10.1161/01.STR.26.1.90
   Jang S, 2014, NEUROSCI LETT, V572, P1, DOI 10.1016/j.neulet.2014.04.044
   Jorntell H, 2016, CEREBELLUM, V15, P104, DOI 10.1007/s12311-014-0623-y
   Koyama T, 2013, NEUROREHABILITATION, V32, P87, DOI 10.3233/NRE-130825
   Lim J, 1998, J NUCL MED, V39, P2044
   Mahoney FI, 1965, MD STATE MED J, V14, P61
   Medical RC, 1976, COMMUNICATION, V45, P0
   Michimata A, 2008, TOHOKU J EXP MED, V214, P257, DOI 10.1620/tjem.214.257
   Mukherjee P, 2008, AM J NEURORADIOL, V29, P843, DOI 10.3174/ajnr.A1052
   Pantano P, 1986, BRAIN, V109, P677, DOI 10.1093/brain/109.4.677
   Powell J, 2012, NEUROSCIENCE, V207, P227, DOI 10.1016/j.neuroscience.2012.01.016
   Puig J, 2013, STROKE, V44, P2016, DOI 10.1161/STROKEAHA.111.000382
   Reivich M, 1992, AM J NEURORADIOL, V13, P62
   Rosso C, 2013, PLOS ONE, V8, P0, DOI 10.1371/journal.pone.0073164
   Sehm B, 2012, J NEUROPHYSIOL, V108, P3253, DOI 10.1152/jn.00606.2012
   Small S, 2002, BRAIN, V125, P1544, DOI 10.1093/brain/awf148
   Sommer W, 2016, J CEREBR BLOOD F MET, V36, P743, DOI 10.1177/0271678X15617953
   Sterr A, 2014, NEUROREHAB NEURAL RE, V28, P335, DOI 10.1177/1545968313510972
   Szilagyi G, 2012, ACTA NEUROL SCAND, V125, P373, DOI 10.1111/j.1600-0404.2011.01576.x
   Teixeira M, 2015, NEUROLOGY, V85, P2075, DOI 10.1212/WNL.0000000000002204
   Venkatasubramanian C, 2013, J AM HEART ASSOC, V2, P0, DOI 10.1161/JAHA.113.000090
   Wang D, 2012, CEREBROVASC DIS, V34, P199, DOI 10.1159/000341857
   Wen H, 2016, ARCH PHYS MED REHAB, V97, P1487, DOI 10.1016/j.apmr.2016.04.010
   Yamamoto R, 2015, EUR NEUROL, V73, P106, DOI 10.1159/000369009
   Yamauchi H, 1992, STROKE, V23, P855, DOI 10.1161/01.STR.23.6.855
   Yamauchi H, 1999, STROKE, V30, P1429, DOI 10.1161/01.STR.30.7.1429
   Yamauchi H, 1999, STROKE, V30, P1424, DOI 10.1161/01.STR.30.7.1424
NR 36
TC 9
Z9 11
U1 1
U2 3
PU ELSEVIER SCIENCE BV
PI AMSTERDAM
PA PO BOX 211, 1000 AE AMSTERDAM, NETHERLANDS
SN 1052-3057
EI 
J9 J STROKE CEREBROVASC
PD SEP 15
PY 2018
VL 27
IS 9
BP 2445
EP 2452
DI 10.1016/j.jstrokecerebrovasdis.2018.04.039
PG 8
WC Neurosciences; Peripheral Vascular Disease
SC Neurosciences & Neurology; Cardiovascular System & Cardiology
GA GP7MS
UT WOS:000441086000030
PM 29801815
ER

PT J
AU Li, Ling-Xin
   Zhang, Ming-Ming
   Zhang, Yin
   He, Jing
AF Li, Ling-xin
   Zhang, Ming-ming
   Zhang, Yin
   He, Jing
TI Acupuncture for cerebral palsy: a meta-analysis of randomized controlled trials
SO NEURAL REGENERATION RESEARCH
LA English
DT Article
DE nerve regeneration; acupuncture; rehabilitation; children; efficacy; safely; cerebral palsy; meta-analysis; randomized controlled trials; neural regeneration
ID children; therapy; rehabilitation; classification; epidemiology; definition; stroke
AB OBJECTIVE: To evaluate the efficacy and safety of acupuncture therapy for children with cerebral palsy. DATA SOURCES: We conducted electronic searches of PUBMED (1950/2017), EMBASE (1974/2017), ScienceDirect (1986/2017), Academic Source Premier (1887/2017), the Cochrane Library (Issue 4, April 2017), Science Citation Index Expanded (1900/2017), China National Knowledge Infrastructure (1915/2017), China Biological Medicine (1990/2017-04), WanFang (1980/2017), VIP (1989/2017), and Chinese Science Citation Database (1989/2017). DATA SELECTION: We included randomized controlled trials that aimed to compare the effect of acupuncture plus rehabilitation training versus rehabilitation training alone. Data about functional motor abilities, daily activity/social participation, effective rate, intellectual development, and adverse effects were included. We used Revman 5.2 software for statistical analysis. OUTCOME MEASURES: The primary outcomes included functional motor abilities, daily activity, and effective rate. The secondary outcomes included intellectual development and adverse effects. RESULTS: Twenty-one studies with a total of 1718 participants met the inclusion criteria. The effect size of gross motor function (SMD = 0.64, 95% CI: 0.52 to 0.76, P < 0.00001; I-2 = 0%, P = 0.69; in 13 studies with 1144 patients) and the total effective rate (RR = 1.28, 95% CI: 1.20 to 1.37, P < 0.00001; I-2 = 18%, P = 0.27; in 12 studies with 1106 patients) suggested that acupuncture plus rehabilitation produced a significant improvement in gross motor function and a high total effective rate. The pooled fine motor function (SMD = 3.48, 95% CI: 2.62 to 4.34, P < 0.00001; I-2 = 64%, P = 0.10; in 2 studies with 193 patients), modified Ash-worth scale scores (SMD = -0.31, 95% CI: -0.52 to -0.11, P = 0.003; I-2 = 74%, P = 0.004; in 5 studies with 363 patients) and activities of daily living (SMD = 1.45, 95% CI: 1.20 to 1.71, P < 0.00001; I-2 = 78%, P = 0.004; in 4 studies with 313 patients) also indicated improvements in children with cerebral palsy. Publication bias was not observed. Only mild adverse events related to acupuncture were reported. CONCLUSION: Acupuncture plus rehabilitation training improved gross motor function, reduced muscle spasms, and enhanced daily life activities in children with cerebral palsy. However, this conclusion should be interpreted with caution due to the small number of randomized controlled trials available and the small sample sizes. More high-quality and large-scale studies are needed.
C1 [Li, Ling-Xin; Zhang, Yin; He, Jing] Sichuan Univ, West China Hosp, Dept Rehabil Med, Chengdu, Sichuan, Peoples R China.
   [Zhang, Ming-Ming] Sichuan Univ, West China Hosp, Chinese Cochrane Ctr, Chinese Evidence Based Med Ctr, Chengdu, Sichuan, Peoples R China.
RP He, J (通讯作者)，Sichuan Univ, West China Hosp, Dept Rehabil Med, Chengdu, Sichuan, Peoples R China.
EM yeshj028@163.com
FU Science and Technology Department of Sichuan Province of China [2016SZ0039]; Sichuan Province Medical Association in China [S15063]
CR Bax M, 2005, DEV MED CHILD NEUROL, V47, P571, DOI 10.1017/S001216220500112X
   Blair E, 2006, SEMIN FETAL NEONAT M, V11, P117, DOI 10.1016/j.siny.2005.10.010
   Cheuk D, 2007, COCHRANE DB SYST REV, V0, P0, DOI DOI 10.1002/14651858.CD005375.pub2
   Colver A, 2000, ARCH DIS CHILD-FETAL, V83, P0, DOI 10.1136/fn.83.1.F7
   Dabbous O, 2016, LASER MED SCI, V31, P1061, DOI 10.1007/s10103-016-1951-6
   Deng L, 2012, ZHENJIU LINCHUANG ZA, V6, P28
   Du X, 2016, ZHEN CI YAN JIU, V41, P462
   Duncan B, 2004, CLIN PEDIATR, V43, P349, DOI 10.1177/000992280404300406
   Duncan B, 2012, ARCH PHYS MED REHAB, V93, P808, DOI 10.1016/j.apmr.2011.12.009
   Furlan A, 2005, COCHRANE DB SYST REV, V0, P0, DOI DOI 10.1002/14651858.CD001351.pub2
   Graff D, 2018, PEDIATR EMERG CARE, V34, P258, DOI 10.1097/PEC.0000000000000789
   Graham H, 2001, EUR J NEUROL, V8, P30, DOI 10.1046/j.1468-1331.2001.00036.x
   Graham H, 2002, LANCET, V359, P907, DOI 10.1016/S0140-6736(02)08015-7
   Hagberg B, 1996, ACTA PAEDIATR, V85, P954, DOI 10.1111/j.1651-2227.1996.tb14193.x
   Higgins J, 2008, COCHRANE HDB SYSTEMA, V0, P0
   Higgins J, 2002, STAT MED, V21, P1539, DOI 10.1002/sim.1186
   Huang Q, 2005, HENAN ZHONGYI XUEYUA, V20, P71
   Hull D, 1999, ESSENTIAL PAEDIAT, V0, P0
   Ji Y, 2008, ZHONGGUO ZHEN JIU, V28, P723
   [贾杰 JJ, 2003, [中国针灸, V0, P0
   Johansson B, 2001, STROKE, V32, P707, DOI 10.1161/01.STR.32.3.707
   Li H, 2009, XIANDAI ZHONYIYAO, V3, P68
   [李南玲 LN, 2014, [中国康复理论与实践, V0, P0
   Li S, 2001, ZHONGHUA YI XUE ZA ZHI, V81, P1220
   Liang X, 2014, CLIN STUDY ACUPUNCTU, V0, P0
   Liao H, 2017, BMC COMPLEM ALTERN M, V17, P0, DOI 10.1186/s12906-017-1668-5
   Lin Q, 2000, CHILDREN CEREBRAL PA, V0, P0
   Lin Q, 2005, ZHONGHUA ERKE ZAZHI, V43, P262
   Liptak G, 2005, MENT RETARD DEV D R, V11, P156, DOI 10.1002/mrdd.20066
   Liu Z, 2013, CHIN J INTEGR MED, V19, P505, DOI 10.1007/s11655-013-1504-9
   Lou Y, 2016, CRTER, V20, P7314
   Macpherson H, 2002, J ALTERN COMPLEM MED, V8, P85, DOI 10.1089/107555302753507212
   Moher D, 2003, CLIN ORAL INVESTIG, V7, P2
   Morris S, 2002, PHYS THER REV, V7, P53, DOI 10.1179/108331902125001770
   Mu Y, 2012, NEURAL REGEN RES, V7, P2632, DOI 10.3969/j.issn.1673-5374.2012.33.009
   Odding E, 2006, DISABIL REHABIL, V28, P183, DOI 10.1080/09638280500158422
   Pakula A, 2009, PHYS MED REH CLIN N, V20, P427, DOI 10.1016/j.pmr.2009.06.001
   Pennington L, 2004, COCHRANE DB SYST REV, V0, P0, DOI DOI 10.1002/14651858.CD003466.PUB2
   Pharoah P, 1996, ARCH DIS CHILD-FETAL, V75, P0, DOI 10.1136/fn.75.3.F174
   Pountney D, 2013, BR J NEUROSCI NURS, V6, P20
   Rosenbaum P, 2007, DEV MED CHILD NEUROL, V49, P8, DOI 10.1111/j.1469-8749.2007.tb12610.x
   Shi L, 2016, ZHONGYI LINCHUANG YA, V5, P24
   Stanley F, 1992, BRIT MED J, V304, P1658, DOI 10.1136/bmj.304.6843.1658
   Steultjens E, 2004, CLIN REHABIL, V18, P1, DOI 10.1191/0269215504cr697oa
   Sun J, 2004, J NEUROL NEUROSUR PS, V75, P1054, DOI 10.1136/jnnp.2003.021485
   Svedberg L, 2001, COMPLEMENT THER MED, V9, P89, DOI 10.1054/ctim.2001.0436
   Verma H, 2012, J SCI, V2, P54
   Wang H, 2005, ZHONGGUO ZHEN JIU, V25, P729
   Wang Q, 2000, ZHONGHUA XIANWEI WAI, V23, P260
   Wang S, 2011, ZHEN CI YAN JIU, V36, P215
   Wu Y, 2008, J CHILD NEUROL, V23, P1267, DOI 10.1177/0883073808318049
   Yang C, 2015, PEDIATR RES, V78, P112, DOI 10.1038/pr.2015.91
   Yang N, 2016, ZHONGYI LINCHUANG YA, V4, P20
   Zhang H, 2013, ZHEN CI YAN JIU, V38, P403
   Zhang H, 2013, ZHEN CI YAN JIU, V38, P410
   Zhang N, 2014, ZHEN CI YAN JIU, V39, P318
   Zhang P, 2012, WORLD J ACUPUNCT-MOX, V22, P23, DOI 10.1016/S1003-5257(13)60023-9
   Zhang S, 2005, COCHRANE DB SYST REV, V0, P0, DOI DOI 10.1002/14651858.CD003317.pub2
   Zhao N, 2012, JILIN YIXUE, V5, P932
   Zhao Y, 2017, ZHONGGUO ZHEN JIU, V37, P45, DOI 10.13703/j.0255-2930.2017.01.010
   Zhou J, 2010, ZHONGGUO ZHONG XI YI JIE HE ZA ZHI, V30, P928
   Zhu D, 2013, ZHONGYIYAO DAOBAO, V5, P73
NR 62
TC 11
Z9 12
U1 1
U2 23
PU WOLTERS KLUWER MEDKNOW PUBLICATIONS
PI MUMBAI
PA WOLTERS KLUWER INDIA PVT LTD , A-202, 2ND FLR, QUBE, C T S  NO 1498A-2 VILLAGE MAROL, ANDHERI EAST, MUMBAI, 400059, INDIA
SN 1673-5374
EI 
J9 NEURAL REGEN RES
PD JUN 15
PY 2018
VL 13
IS 6
BP 1107
EP 1117
DI 10.4103/1673-5374.233455
PG 11
WC Cell Biology; Neurosciences
SC Cell Biology; Neurosciences & Neurology
GA GL0AF
UT WOS:000436621100026
PM 29926839
ER

PT J
AU Abbasian, Sadegh
   Rastegar, Mahsa
AF Abbasian, Sadegh
   Rastegar, Mahsa
TI Is the Intensity or Duration of Treadmill Training Important for Stroke Patients? A Meta-Analysis
SO JOURNAL OF STROKE & CEREBROVASCULAR DISEASES
LA English
DT Review
DE Duration; intensity; rehabilitation; treadmill training; stroke
ID body-weight support; ischemic brain-injury; improves walking; gait parameter; early exercise; locomotor rehabilitation; hemiparetic patient; antecedent exercise; overground walking; cerebral-ischemia
AB Background: Stroke, the third highest cause of death after cancer and cardiac diseases, is a strong cause of adult disability in most countries. Therefore, the aim of the current meta-analysis was to examine the most effective intensity and duration of treadmill training on motor performance in stroke subjects. Methods: Suitable studies were recognized from January 1980 to July 2015 using PubMed as the main search engine. There were noticeable biases such as training intensity, training duration (>= 2 weeks), relative training intensity, and Vo2max, which were controlled. Subgroup classifications for human studies were prepared based on previous studies and were determined as follows: low intensity (<=.6 m/s)-low volume/duration (<= 500 minutes), low intensity (<=.6 m/s)-high volume/duration (> 500 minutes), high intensity (>.6 m/s)-low volume/duration (<= 500 minutes), and high intensity (<.6m/s)-high volume/duration (> 500 minutes). Results: Forty-nine articles were identified for human studies. This meta-analysis exhibited treadmill training regardless if intensity and volume/duration had a significantly greater recovery of motor function than did no training (standard mean difference [SMD] = .601; 95% confidence interval [CI] = .546-. 657; P = .0001). Also, for the low-intensity, low-volume/duration strategy, training on a treadmill displayed a significantly greater motor function rehabilitation than did no training (SMD = .75; 95% CI = .64-. 85; P = .0001). Conclusions: The current meta-analysis showed that low-intensity (<=.6 m/s)-high-duration/-volume (> 500 minutes) treadmill training as a rehabilitation strategy had the highest SMD to ameliorate stroke-induced dysfunctions compared with the other strategies.
C1 [Abbasian, Sadegh] Univ Tehran, Dept Exercise Physiol, Tehran, Iran.
   [Rastegar, Mahsa] Hakim Sabzevari Univ, Dept Exercise Physiol, Sabzevar, Iran.
RP Abbasian, S (通讯作者)，Univ Tehran, Dept Exercise Physiol, Tehran, Iran.
EM Sadeghabasian@gmail.com
FU Department of Exercise Physiology, University of Tehran [Rec.1395007]
CR Ada L, 2003, ARCH PHYS MED REHAB, V84, P1486, DOI 10.1016/S0003-9993(03)00349-6
   Agulla J, 2014, THERANOSTICS, V4, P90, DOI 10.7150/thno.7088
   Allen C, 2008, INT J STROKE, V3, P105, DOI 10.1111/j.1747-4949.2008.00187.x
   Arrick D, 2012, J APPL PHYSIOL, V113, P1121, DOI 10.1152/japplphysiol.00437.2012
   Barbeau H, 2003, ARCH PHYS MED REHAB, V84, P1458, DOI 10.1016/S0003-9993(03)00361-7
   Bonnyaud C, 2013, TOP STROKE REHABIL, V20, P509, DOI 10.1310/tsr2006-509
   Borenstein M, 2013, PREV SCI, V14, P134, DOI 10.1007/s11121-013-0377-7
   Bowden M, 2013, ARCH PHYS MED REHAB, V94, P856, DOI 10.1016/j.apmr.2012.11.032
   Brasileiro A, 2015, EUR J PHYS REHAB MED, V51, P49
   Bronner L, 1995, NEW ENGL J MED, V333, P1392, DOI 10.1056/NEJM199511233332106
   Campos F, 2011, J CEREBR BLOOD F MET, V31, P1378, DOI 10.1038/jcbfm.2011.3
   Chen C, 2015, PLOS ONE, V10, P0
   Cho M, 2015, GAIT POSTURE, V42, P73, DOI 10.1016/j.gaitpost.2015.04.009
   Choi J, 2013, J EXERC REHABIL, V9, P457, DOI 10.12965/jer.130055
   Chua K, 2015, FRONT NEUROSCI, V9, P2015
   Da CI, 2001, J REHABIL RES DEV, V38, P245
   Dean C, 2010, J PHYSIOTHER, V56, P97, DOI 10.1016/S1836-9553(10)70039-4
   Duncan P, 2011, NEW ENGL J MED, V364, P2026, DOI 10.1056/NEJMoa1010790
   Egger M, 1997, BMJ-BRIT MED J, V315, P629, DOI 10.1136/bmj.315.7109.629
   Eich H, 2004, CLIN REHABIL, V18, P640, DOI 10.1191/0269215504cr779oa
   Endres M, 2003, ANN NEUROL, V54, P582, DOI 10.1002/ana.10722
   Feng R, 2014, EXP THER MED, V8, P1325, DOI 10.3892/etm.2014.1874
   Franceschini M, 2009, STROKE, V40, P3079, DOI 10.1161/STROKEAHA.109.555540
   Fukuyama H, 1997, NEUROSCI LETT, V228, P183, DOI 10.1016/S0304-3940(97)00381-9
   Globas C, 2012, NEUROREHAB NEURAL RE, V26, P85, DOI 10.1177/1545968311418675
   Gorelick P, 1999, JAMA-J AM MED ASSOC, V281, P1112, DOI 10.1001/jama.281.12.1112
   Hall A, 2012, CLIN BIOMECH, V27, P1017, DOI 10.1016/j.clinbiomech.2012.07.006
   Harris R, 2008, STATA J, V8, P3, DOI 10.1177/1536867X0800800102
   Hase K, 2011, ARCH PHYS MED REHAB, V92, P1961, DOI 10.1016/j.apmr.2011.07.005
   Heo M, 2013, J PHYS THER SCI, V25, P943, DOI 10.1589/jpts.25.943
   Hesse S, 2000, J REHABIL RES DEV, V37, P701
   Hesse S, 1995, STROKE, V26, P976, DOI 10.1161/01.STR.26.6.976
   Hesse S, 1994, ARCH PHYS MED REHAB, V75, P1087, DOI 10.1016/0003-9993(94)90083-3
   Higgins J, 2003, BRIT MED J, V327, P557, DOI 10.1136/bmj.327.7414.557
   Hu X, 2010, NEUROL RES, V32, P397, DOI 10.1179/016164110X12670144526309
   Husemann B, 2007, STROKE, V38, P349, DOI 10.1161/01.STR.0000254607.48765.cb
   Ivey F, 2007, STROKE, V38, P2752, DOI 10.1161/STROKEAHA.107.490391
   Jia J, 2009, LIFE SCI, V84, P505, DOI 10.1016/j.lfs.2009.01.015
   Ke Z, 2011, PLOS ONE, V6, P0, DOI 10.1371/journal.pone.0016643
   Kim G, 2013, J PHYS THER SCI, V25, P553, DOI 10.1589/jpts.25.553
   Kim K, 2014, J PHYS THER SCI, V26, P1923, DOI 10.1589/jpts.26.1923
   Kosak M, 2000, NEUROREHAB NEURAL RE, V14, P13, DOI 10.1177/154596830001400102
   Kuys S, 2011, CLIN REHABIL, V25, P316, DOI 10.1177/0269215510382928
   Langhammer B, 2010, CLIN REHABIL, V24, P46, DOI 10.1177/0269215509343328
   Langhorne P, 2011, LANCET, V377, P1693, DOI 10.1016/S0140-6736(11)60325-5
   Lau K, 2011, J REHABIL MED, V43, P709, DOI 10.2340/16501977-0838
   Laufer Y, 2001, J REHABIL RES DEV, V38, P69
   Lee C, 2003, STROKE, V34, P2475, DOI 10.1161/01.STR.0000091843.02517.9D
   Lee S, 2012, NEURAL REGEN RES, V7, P993, DOI 10.3969/j.issn.1673-5374.2012.13.005
   Liebelt B, 2010, NEUROSCIENCE, V166, P1091, DOI 10.1016/j.neuroscience.2009.12.067
   Liston R, 2000, AGE AGEING, V29, P311, DOI 10.1093/ageing/29.4.311
   Luft A, 2008, STROKE, V39, P3341, DOI 10.1161/STROKEAHA.108.527531
   Macko R, 2001, ARCH PHYS MED REHAB, V82, P879, DOI 10.1053/apmr.2001.23853
   Macko R, 1997, STROKE, V28, P326, DOI 10.1161/01.STR.28.2.326
   Macko R, 2005, STROKE, V36, P2206, DOI 10.1161/01.STR.0000181076.91805.89
   Matsuda F, 2011, ACTA PHYSIOL, V201, P275, DOI 10.1111/j.1748-1716.2010.02174.x
   Moore J, 2010, STROKE, V41, P129, DOI 10.1161/STROKEAHA.109.563247
   Nadeau S, 2013, NEUROREHAB NEURAL RE, V27, P370, DOI 10.1177/1545968313481284
   Nilsson L, 2001, CLIN REHABIL, V15, P515, DOI 10.1191/026921501680425234
   Nyaga V, 2014, ARCH PUBLIC HLTH, V72, P2049
   Pang M, 2010, NEUROREHAB NEURAL RE, V24, P368, DOI 10.1177/1545968309353326
   Park B, 2015, J PHYS THER SCI, V27, P1603, DOI 10.1589/jpts.27.1603
   Patterson S, 2008, J REHABIL RES DEV, V45, P221, DOI 10.1682/JRRD.2007.02.0024
   Pohl M, 2002, STROKE, V33, P553, DOI 10.1161/hs0202.102365
   Pourshams A, 2010, INT J EPIDEMIOL, V39, P52, DOI 10.1093/ije/dyp161
   Quirie A, 2012, PLOS ONE, V7, P0, DOI 10.1371/journal.pone.0044218
   Ribeiro T, 2013, EUR J PHYS REHAB MED, V49, P451
   Risedal A, 1999, J CEREBR BLOOD F MET, V19, P997, DOI 10.1097/00004647-199909000-00007
   Romero JR, 2008, THER ADV CARDIOVASC DIS, V2, P287, DOI 10.1177/1753944708093847
   Routson R, 2013, GAIT POSTURE, V38, P511, DOI 10.1016/j.gaitpost.2013.01.020
   Schaar KL, 2010, EXP TRANSL STROKE MED, V2, P13, DOI 10.1186/2040-7378-2-13
   Seo H, 2010, J KOREAN MED SCI, V25, P1638, DOI 10.3346/jkms.2010.25.11.1638
   Sepanlou S, 2016, J HUM HYPERTENS, V30, P260, DOI 10.1038/jhh.2015.57
   Shih P, 2012, PLOS ONE, V8, P0
   Silver K, 2000, NEUROREHAB NEURAL RE, V14, P65, DOI 10.1177/154596830001400108
   Sullivan K, 2007, PHYS THER, V87, P1580, DOI 10.2522/ptj.20060310
   Sullivan K, 2002, ARCH PHYS MED REHAB, V83, P683, DOI 10.1053/apmr.2002.32488
   Sun J, 2014, BIOMED RES INT, V2014, P19
   Swinnen S, 2002, NAT REV NEUROSCI, V3, P350, DOI 10.1038/nrn807
   Van PR, 2004, CLIN REHABIL, V18, P833, DOI 10.1191/0269215504cr843oa
   Veerbeek J, 2014, PLOS ONE, V9, P0, DOI 10.1371/journal.pone.0087987
   Visintin M, 1998, STROKE, V29, P1122, DOI 10.1161/01.STR.29.6.1122
   Waagfjord J, 1990, PHYS THER, V70, P549, DOI 10.1093/ptj/70.9.549
   Wang R, 2005, GERONTOLOGY, V51, P161, DOI 10.1159/000083987
   Wang R, 2001, BRAIN RES, V922, P140, DOI 10.1016/S0006-8993(01)03154-7
   Wang W, 2014, SCI REP-UK, V4, P0, DOI 10.1038/srep04452
   Werner C, 2002, STROKE, V33, P2895, DOI 10.1161/01.STR.0000035734.61539.f6
   Westlake K, 2009, J NEUROENG REHABIL, V6, P0, DOI 10.1186/1743-0003-6-18
   Whaley M, 2006, ACSMS GUIDELINES EXE, V0, P0
   Yagura H, 2006, ARCH PHYS MED REHAB, V87, P529, DOI 10.1016/j.apmr.2005.11.035
   Yang Y, 2012, J MOTOR BEHAV, V44, P97, DOI 10.1080/00222895.2012.654524
   Yen C, 2008, NEUROREHAB NEURAL RE, V22, P22, DOI 10.1177/1545968307301875
   Zhang F, 2010, INT J MOL SCI, V11, P2658, DOI 10.3390/ijms11072658
   Zhang L, 2013, BMC NEUROSCI, V14, P1471
   Zhang Q, 2012, INT J MOL SCI, V13, P1670, DOI 10.3390/ijms13021670
   Zhang Y, 2013, INT J MOL SCI, V14, P11096, DOI 10.3390/ijms140611096
   Zheng H, 2014, INT J MOL SCI, V15, P10974, DOI 10.3390/ijms150610974
NR 97
TC 13
Z9 13
U1 0
U2 10
PU ELSEVIER
PI AMSTERDAM
PA RADARWEG 29, 1043 NX AMSTERDAM, NETHERLANDS
SN 1052-3057
EI 
J9 J STROKE CEREBROVASC
PD JAN 15
PY 2018
VL 27
IS 1
BP 32
EP 43
DI 10.1016/j.jstrokecerebrovasdis.2017.09.061
PG 12
WC Neurosciences; Peripheral Vascular Disease
SC Neurosciences & Neurology; Cardiovascular System & Cardiology
GA FS2BZ
UT WOS:000419584400007
PM 29108807
ER

PT J
AU Ding, Li
   Wang, Xu
   Guo, Xiaoli
   Chen, Shugeng
   Wang, Hewei
   Jiang, Ning
   Jia, Jie
AF Ding, Li
   Wang, Xu
   Guo, Xiaoli
   Chen, Shugeng
   Wang, Hewei
   Jiang, Ning
   Jia, Jie
TI Camera-Based Mirror Visual Feedback: Potential to Improve Motor Preparation in Stroke Patients
SO IEEE TRANSACTIONS ON NEURAL SYSTEMS AND REHABILITATION ENGINEERING
LA English
DT Article
DE Mental rotation; mirror therapy; motor preparation; stroke
ID randomized controlled-trial; mental rotation; upper extremity; cortical reorganization; right-hemisphere; therapy; imagery; rehabilitation; recovery; connectivity
AB Mirror visual feedback(MVF) is used widely for motor recovery after stroke, but an optimal training setup and systematic procedure are lacking. New optimization strategies have been proposed, one of which is a camera technique. We investigated the effects of a camera-based MVF setup on motor function and motor processes upstream for upper-limb rehabilitation. Seventy-nine stroke patients were assigned randomly to the MVF group (MG; N = 38) or conventional group (CG; N = 41), which, respectively, received camera-based MVF and dosage-equivalent physiotherapy or/and occupational therapy for 1 h/day and five days/week for four weeks. Two clinical scales were used to quantify the effect of the intervention methods: the Fugl-Meyer assessment-upper limb (FMA-UL) subscale and Barthel index. The hand laterality task was used to evaluate the ability of mental rotation, including the reaction time and accuracy. All measurements were improved significantly for both groups following intervention. FMA-UL was improved significantly in the MG compared with that in the CG. In lateralization tasks, the RT of the MG was significantly shorter than that of the CG at the endpoint. For all patients, judgments for the affected side were significantly slower and less accurate than for the less-affected side. Subgroup analyses suggested greater benefits of motor function, the activities of daily life, and mental rotation were achieved in subacute patients after MVF. A trend toward greater improvements in motor f unction for patients with severe-moderate motor impairment and patients with right-hemisphere damage were also revealed. Camera-based MVF has improved the motor function and ability of mental rotation for stroke patients, especially for patients in the subacute stage, which indicates the potential to improve motor preparation. Further studies might combine mental rotation with electroencephalography to investigate the neuro-mechanism of MVF.
C1 [Ding, Li; Chen, Shugeng; Wang, Hewei; Jia, Jie] Fudan Univ, Huashan Hosp, Dept Rehabil Med, Shanghai 200040, Peoples R China.
   [Guo, Xiaoli; Wang, Hewei] Shanghai Jiao Tong Univ, Sch Biomed Engn, Shanghai 200240, Peoples R China.
   [Jiang, Ning] Univ Waterloo, Dept Syst Design Engn, Waterloo, ON N2L 3G1, Canada.
   [Jia, Jie] Fudan Univ, Natl Clin Res Ctr Geriatr Dis, Huashan Hosp, Shanghai 200040, Peoples R China.
RP Jia, J (通讯作者)，Fudan Univ, Huashan Hosp, Dept Rehabil Med, Shanghai 200040, Peoples R China.; Jiang, N (通讯作者)，Univ Waterloo, Dept Syst Design Engn, Waterloo, ON N2L 3G1, Canada.
EM leodin@163.com; wangxu2011@sjtu.edu.cn; meagle@sjtu.edu.cn; tonychshug@126.com; wanghew@126.com; ning.jiang@uwaterloo.ca; shannonjj@126.com
FU Science and Technology Commission of Shanghai Municipality [15441901601, 16441905303]; National Natural Science Foundation of China [61771313]; National High Technology Research and Development Program of China [SS2015AA020501]; Key Projects in the National Science & Technology Pillar Program during the Twelfth Five-year Plan Period [2013BAI10B03]; Natural Sciences and Engineering Research Council of Canada [072169]
CR Amesz S, 2016, BRAIN INJURY, V30, P999, DOI 10.3109/02699052.2016.1147600
   Bajaj S, 2015, NEUROIMAGE-CLIN, V8, P572, DOI 10.1016/j.nicl.2015.06.006
   Bernspang B, 1995, ARCH PHYS MED REHAB, V76, P1144, DOI 10.1016/S0003-9993(95)80124-3
   Bourrelier J, 2015, FRONT AGING NEUROSCI, V7, P0, DOI 10.3389/fnagi.2015.00238
   Bustren E, 2017, NEUROREHAB NEURAL RE, V31, P376, DOI 10.1177/1545968316688798
   Cassidy J, 2017, TRANSL STROKE RES, V8, P33, DOI 10.1007/s12975-016-0467-5
   Colombo R, 2013, NEUROREHABILITATION, V33, P621, DOI 10.3233/NRE-131002
   Corballis M, 1997, BRAIN LANG, V57, P100, DOI 10.1006/brln.1997.1835
   Daprati E, 2010, CORTEX, V46, P1016, DOI 10.1016/j.cortex.2009.08.002
   Deconinck F, 2015, NEUROREHAB NEURAL RE, V29, P349, DOI 10.1177/1545968314546134
   Dohle C, 2011, EXP BRAIN RES, V208, P543, DOI 10.1007/s00221-010-2503-0
   Dohle C, 2009, NEUROREHAB NEURAL RE, V23, P209, DOI 10.1177/1545968308324786
   Duncan P, 2000, NEUROPHARMACOLOGY, V39, P835, DOI 10.1016/S0028-3908(00)00003-4
   Ertelt D, 2007, NEUROIMAGE, V36, P0, DOI 10.1016/j.neuroimage.2007.03.043
   Fuglmeyer A, 1975, SCAND J REHABIL MED, V7, P13
   Garrison K, 2010, NEUROREHAB NEURAL RE, V24, P404, DOI 10.1177/1545968309354536
   Giraux P, 2003, NEUROIMAGE, V20, P0, DOI 10.1016/j.neuroimage.2003.09.024
   Hanakawa T, 2008, CEREB CORTEX, V18, P2775, DOI 10.1093/cercor/bhn036
   Harris I, 2000, BRAIN, V123, P65, DOI 10.1093/brain/123.1.65
   Hoermann S, 2017, DISABIL REHABIL, V39, P1503, DOI 10.1080/09638288.2017.1291765
   Kemlin C, 2016, FRONT HUM NEUROSCI, V10, P0, DOI 10.3389/fnhum.2016.00321
   Kim J, 2017, J PHYS THER SCI, V29, P1793, DOI 10.1589/jpts.29.1793
   Kim K, 2016, J PHYS THER SCI, V28, P483, DOI 10.1589/jpts.28.483
   Kosslyn S, 1998, PSYCHOPHYSIOLOGY, V35, P151, DOI 10.1111/1469-8986.3520151
   Lappchen C, 2012, J NEUROPHYSIOL, V108, P2857, DOI 10.1152/jn.00321.2012
   Langhorne P, 2011, LANCET, V377, P1693, DOI 10.1016/S0140-6736(11)60325-5
   Lee D, 2014, J STROKE CEREBROVASC, V23, P1319, DOI 10.1016/j.jstrokecerebrovasdis.2013.11.006
   Lee H, 2015, J NEUROENG REHABIL, V12, P0, DOI 10.1186/s12984-015-0053-1
   Lim K, 2016, ANN REHABIL MED-ARM, V40, P629, DOI 10.5535/arm.2016.40.4.629
   Lin K, 2014, NEUROREHAB NEURAL RE, V28, P153, DOI 10.1177/1545968313508468
   Mahoney FI, 1965, MD STATE MED J, V14, P61
   Mehnert J, 2013, J BIOMED OPT, V18, P0, DOI 10.1117/1.JBO.18.6.066001
   Michielsen M, 2011, NEUROREHAB NEURAL RE, V25, P223, DOI 10.1177/1545968310385127
   Milde C, 2015, PLOS ONE, V10, P0, DOI 10.1371/journal.pone.0127694
   Nojima I, 2012, J NEUROSCI, V32, P1293, DOI 10.1523/JNEUROSCI.5364-11.2012
   Pfurtscheller G, 1997, NEUROSCI LETT, V239, P65, DOI 10.1016/S0304-3940(97)00889-6
   Polli A, 2017, EUR J PHYS REHAB MED, V53, P14, DOI 10.23736/S1973-9087.16.04215-5
   Raghavan P, 2006, BRAIN, V129, P1415, DOI 10.1093/brain/awl070
   Ramachandran V, 1992, SCIENCE, V258, P1159, DOI 10.1126/science.1439826
   Sato K, 2010, PAIN MED, V11, P622, DOI 10.1111/j.1526-4637.2010.00819.x
   Shah S, 1989, J CLIN EPIDEMIOL, V42, P703, DOI 10.1016/0895-4356(89)90065-6
   Sharma N, 2009, ANN NEUROL, V66, P604, DOI 10.1002/ana.21810
   Sharma N, 2009, STROKE, V40, P1315, DOI 10.1161/STROKEAHA.108.525766
   Sibbald B, 1998, BRIT MED J, V316, P201
   Thiebaut DSM, 2011, NAT NEUROSCI, V14, P1245, DOI 10.1038/nn.2905
   Thieme H, 2013, STROKE, V44, P0, DOI 10.1161/STROKEAHA.112.673087
   Toh S, 2012, HONG KONG J OCCUP TH, V22, P84, DOI 10.1016/j.hkjot.2012.12.009
   Vromen A, 2011, BRAIN INJURY, V25, P387, DOI 10.3109/02699052.2011.558041
   Woytowicz E, 2017, ARCH PHYS MED REHAB, V98, P456, DOI 10.1016/j.apmr.2016.06.023
   Yan J, 2012, PLOS ONE, V7, P0, DOI 10.1371/journal.pone.0042922
   Yavuzer G, 2008, ARCH PHYS MED REHAB, V89, P393, DOI 10.1016/j.apmr.2007.08.162
NR 51
TC 8
Z9 11
U1 5
U2 43
PU IEEE-INST ELECTRICAL ELECTRONICS ENGINEERS INC
PI PISCATAWAY
PA 445 HOES LANE, PISCATAWAY, NJ 08855-4141 USA
SN 1534-4320
EI 
J9 IEEE T NEUR SYS REH
PD SEP 15
PY 2018
VL 26
IS 9
BP 1897
EP 1905
DI 10.1109/TNSRE.2018.2864990
PG 9
WC Engineering, Biomedical; Rehabilitation
SC Engineering; Rehabilitation
GA GT6JV
UT WOS:000444618100026
PM 30106735
ER

PT J
AU Behrendt, Frank
   Schuster-amft, Corina
AF Behrendt, Frank
   Schuster-amft, Corina
TI Using an interactive virtual environment to integrate a digital Action Research Arm Test, motor imagery and action observation to assess and improve upper limb motor function in patients with neuromuscular impairments: a usability and feasibility study protocol
SO BMJ OPEN
LA English
DT Article
DE rehabilitation medicine; stroke; parkinson's disease; multiple sclerosis
ID hand activity inventory; stroke patient; block test; outcome measure; mental practice; sample-size; chedoke arm; reliability; validity; reality
AB Introduction In the recent past, training systems using an interactive virtual environment have been introduced to neurorehabilitation. Such systems can be applied to encourage purposeful limb movements and will increasingly be used at home by the individual patient. Therefore, an integrated valid and reliable assessment tool on the basis of such a system to monitor the recovery process would be an essential asset. Objectives The aim of the study is to evaluate usability, feasibility and validity of the digital version of the Action Research Arm Test using the Bi-Manu-Trainer system as a platform. Additionally, the feasibility and usability of the implementation of action observation and motor imagery tasks into the Bi-Manu-Trainer software will be evaluated. Patients and methods This observational study is planned as a single-arm trial for testing the new assessment and the action observation and motor imagery training module. Therefore, 75 patients with Parkinson's disease, multiple sclerosis, stroke, traumatic brain injury or Guillain-Barre syndrome will be included. 30 out of the 75 patients will additionally take part in a 4-week training on the enhanced Bi-Manu-Trainer system. Primary outcomes will be the score on the System Usability Scale and the correlation between the conventional and digital Action Research Arm Test scores. Secondary outcomes will be hand dexterity, upper limb activities of daily living and quality of life. Hypothesis We hypothesise that the digital Action Research Arm Test assessment is a valid and essential tool and that it is feasible to incorporate action observation and motor imagery into Bi-Manu-Trainer practice. The results are expected to give recommendations for necessary modifications and might also contribute knowledge concerning the application of action observation and motor imagery tasks using a training system such as the Bi-Manu-Trainer.
C1 [Behrendt, Frank; Schuster-Amft, Corina] Reha Rheinfelden, Res Dept, Rheinfelden, Switzerland.
   [Behrendt, Frank] Univ Childrens Hosp Basel, Basel, Switzerland.
   [Schuster-Amft, Corina] Bern Univ Appl Sci, Inst Rehabil & Performance Technol, Burgdorf, Switzerland.
   [Schuster-Amft, Corina] Univ Basel, Dept Sport Exercise & Hlth, Basel, Switzerland.
RP Behrendt, F (通讯作者)，Reha Rheinfelden, Res Dept, Rheinfelden, Switzerland.; Behrendt, F (通讯作者)，Univ Childrens Hosp Basel, Basel, Switzerland.
EM f.behrendt@reha-rhf.ch
FU Commission for Technology and Innovation CTI (Bern, Switzerland) [18776.1PFLS-LS]
CR Badarny S, 2014, TREMOR OTHER HYPERK, V4, P0, DOI 10.7916/D8V69GM4
   Bangor A, 2009, J USABILITY STUD, V4, P114
   Barreca S, 2006, PHYS THER, V86, P245, DOI 10.1093/ptj/86.2.245
   Barreca S, 2005, ARCH PHYS MED REHAB, V86, P1616, DOI 10.1016/j.apmr.2005.03.017
   Barreca S, 2004, TOP STROKE REHABIL, V11, P31
   Battaglia P, 2014, J MANIP PHYSIOL THER, V37, P190, DOI 10.1016/j.jmpt.2013.12.010
   Braun S, 2013, FRONT HUM NEUROSCI, V7, P0, DOI 10.3389/fnhum.2013.00390
   Brooke J, 1996, USABILITY EVALUATION, V0, P0, DOI 10.1201/9781498710411
   Brooks R, 1996, HEALTH POLICY, V37, P53, DOI 10.1016/0168-8510(96)00822-6
   Celnik P, 2008, STROKE, V39, P1814, DOI 10.1161/STROKEAHA.107.508184
   Cho H, 2013, CLIN REHABIL, V27, P675, DOI 10.1177/0269215512464702
   Clare H, 2003, J MANIP PHYSIOL THER, V26, P476, DOI 10.1016/S0161-4754(03)00104-0
   Connell L, 2012, ARCH PHYS MED REHAB, V93, P221, DOI 10.1016/j.apmr.2011.09.015
   Connelly LM, 2008, MEDSURG NURS, V17, P411
   Cramer G, 2010, J MANIP PHYSIOL THER, V33, P220, DOI 10.1016/j.jmpt.2010.01.009
   Cromwell F, 1965, OCCUPATIONAL THERAPI, V0, P29
   Crosby R, 2003, J CLIN EPIDEMIOL, V56, P395, DOI 10.1016/S0895-4356(03)00044-1
   Decety J, 1994, NATURE, V371, P600, DOI 10.1038/371600a0
   Del DS, 2011, IEEE ENG MED BIO, V0, PP5839, DOI 10.1109/IEMBS.2011.6091444
   Desrosiers J, 1994, ARCH PHYS MED REHAB, V75, P751
   Dijkerman H, 2004, CLIN REHABIL, V18, P538, DOI 10.1191/0269215504cr769oa
   Eftekharsadat B, 2015, NEUROL RES, V37, P539, DOI 10.1179/1743132815Y.0000000013
   Eng K, 2007, MED BIOL ENG COMPUT, V45, P901, DOI 10.1007/s11517-007-0239-1
   Fabbri-destro M, 2008, PHYSIOLOGY, V23, P171, DOI 10.1152/physiol.00004.2008
   Farrar J, 2001, PAIN, V94, P149, DOI 10.1016/S0304-3959(01)00349-9
   Ferguson L, 2009, J PAIN S, V10, P0, DOI 10.1016/J.JPAIN.2009.01.258
   Geisser M, 1994, PAIN, V59, P79, DOI 10.1016/0304-3959(94)90050-7
   Guy W, 1976, DHEW PUBL, V0, P0, DOI DOI 10.1016/J.BIOPHA.2016.11.034
   Harrison , 1985, PHYSIOTHER CAN, V37, P65, DOI 10.3138/PTC.37.2.065
   Herdman M, 2011, QUAL LIFE RES, V20, P1727, DOI 10.1007/s11136-011-9903-x
   Hertzog M, 2008, RES NURS HEALTH, V31, P180, DOI 10.1002/nur.20247
   Hester T, 2006, USING WEARABLE SENSO, V0, P1
   Hobart J, 2012, J NEUROL, V259, P2681, DOI 10.1007/s00415-012-6570-y
   Hoffmann T, 2014, BMJ-BRIT MED J, V348, P0, DOI 10.1136/bmj.g1687
   Hosseini S, 2012, J NEUROL SCI, V322, P263, DOI 10.1016/j.jns.2012.07.030
   Houweling T, 2014, CHIROPR MAN THER, V22, P0, DOI 10.1186/s12998-014-0032-9
   Hsieh C, 1998, AGE AGEING, V27, P107, DOI 10.1093/ageing/27.2.107
   Hsieh Y, 2009, STROKE, V40, P1386, DOI 10.1161/STROKEAHA.108.530584
   Hsueh I, 2002, CLIN REHABIL, V16, P617, DOI 10.1191/0269215502cr530oa
   Ietswaart M, 2011, BRAIN, V134, P1373, DOI 10.1093/brain/awr077
   Julious S, 2005, PHARM STAT, V4, P287, DOI 10.1002/pst.185
   Julious S, 2004, PHARM STAT, V3, P213, DOI 10.1002/pst.125
   Koo T, 2016, J CHIROPR MED, V15, P155, DOI 10.1016/j.jcm.2016.02.012
   Koo T, 2011, J MANIP PHYSIOL THER, V34, P584, DOI 10.1016/j.jmpt.2011.05.009
   Lancaster G, 2004, J EVAL CLIN PRACT, V10, P307, DOI 10.1111/j..2002.384.doc.x
   Laver K, 2011, COCHRANE DB SYST REV, V0, P0
   Lewis G, 2011, DISABIL REHABIL-ASSI, V6, P453, DOI 10.3109/17483107.2011.574310
   Lin K, 2010, J REHABIL RES DEV, V47, P563, DOI 10.1682/JRRD.2009.09.0155
   Lotze M, 2006, COGN BEHAV NEUROL, V19, P135, DOI 10.1097/01.wnn.0000209875.56060.06
   Lyle R, 1981, INT J REHABIL RES, V4, P483, DOI 10.1097/00004356-198112000-00001
   Mathiowetz V, 1985, AM J OCCUP THER, V39, P386, DOI 10.5014/ajot.39.6.386
   Merians AS, 2011, J DIABETES SCI TECHNOL, V5, P301
   Mirelman A, 2013, MOVEMENT DISORD, V28, P1597, DOI 10.1002/mds.25670
   Mirelman A, 2011, J GERONTOL A-BIOL, V66, P234, DOI 10.1093/gerona/glq201
   Moher D, 2010, J CLIN EPIDEMIOL, V63, P0, DOI 10.1136/bmj.c869
   Nasreddine Z, 2005, J AM GERIATR SOC, V53, P695, DOI 10.1111/j.1532-5415.2005.53221.x
   Owens E, 2004, J MANIP PHYSIOL THER, V27, P155, DOI 10.1016/j.jmpt.2003.12.019
   Page S, 2005, NEUROREHAB NEURAL RE, V19, P27, DOI 10.1177/1545968304272701
   Patel S, 2010, P IEEE, V98, P450, DOI 10.1109/JPROC.2009.2038727
   Peres S, 2013, PROCEEDING HUMAN FAC, V57, P192, DOI 10.1177/1541931213571043
   Pietrzak E, 2014, GAMES HEALTH J, V3, P202, DOI 10.1089/g4h.2014.0013
   Pinto E, 2011, ARQ NEURO-PSIQUIAT, V69, P320, DOI 10.1590/S0004-282X2011000300010
   Platz T, 2005, CLIN REHABIL, V19, P404, DOI 10.1191/0269215505cr832oa
   Porro C, 2007, NEUROPSYCHOLOGIA, V45, P3114, DOI 10.1016/j.neuropsychologia.2007.06.016
   Roalf D, 2013, ALZHEIMERS DEMENT, V9, P529, DOI 10.1016/j.jalz.2012.10.001
   Russell B, 2012, J CHIROPR MED, V11, P145, DOI 10.1016/j.jcm.2012.02.002
   Sakamoto M, 2009, NEUROSCI RES, V65, P23, DOI 10.1016/j.neures.2009.05.003
   Salaffi F, 2004, EUR J PAIN, V8, P283, DOI 10.1016/j.ejpain.2003.09.004
   Salter K, 2005, DISABIL REHABIL, V27, P315, DOI 10.1080/09638280400008545
   Sauro J, 2011, MEASURING USABILITY, V0, P1
   Schuster C, 2010, BMC MED RES METHODOL, V10, P0, DOI 10.1186/1471-2288-10-106
   Schuster-amft C, 2018, EFFECT 4 WEEK VIRTUA, V0, P0
   Schuster-amft C, 2014, TRIALS, V15, P0, DOI 10.1186/1745-6215-15-350
   Song G, 2015, J PHYS THER SCI, V27, P2057, DOI 10.1589/jpts.27.2057
   Stefan K, 2005, J NEUROSCI, V25, P9339, DOI 10.1523/JNEUROSCI.2282-05.2005
   Stephen IW, 1995, HDB RES EVALUATION C, V0, P0
   Van BG, 2008, STATUS REV REPORT BL, V0, P1
   Villiger M, 2013, PLOS ONE, V8, P0, DOI 10.1371/journal.pone.0072403
   Williams A, 1990, HEALTH POLICY, V16, P199
   Williams M, 1982, J CHRON DIS, V35, P115, DOI 10.1016/0021-9681(82)90112-6
   Wolfs C, 2007, HEALTH QUAL LIFE OUT, V5, P0, DOI 10.1186/1477-7525-5-33
   Yozbatiran N, 2008, NEUROREHAB NEURAL RE, V22, P78, DOI 10.1177/1545968307305353
NR 82
TC 4
Z9 4
U1 2
U2 11
PU BMJ PUBLISHING GROUP
PI LONDON
PA BRITISH MED ASSOC HOUSE, TAVISTOCK SQUARE, LONDON WC1H 9JR, ENGLAND
SN 2044-6055
EI 
J9 BMJ OPEN
PD SEP 15
PY 2018
VL 8
IS 7
BP 
EP 
DI 10.1136/bmjopen-2017-019646
PG 10
WC Medicine, General & Internal
SC General & Internal Medicine
GA GV5YI
UT WOS:000446181900024
PM 30012780
ER

PT J
AU Kwong, PWH
   Ng, GYF
   Chung, RCK
   Ng, SSM
AF Kwong, Patrick
   Ng, Gabriel
   Chung, Raymond
   Ng, Shamay
TI Bilateral Transcutaneous Electrical Nerve Stimulation Improves Lower-Limb Motor Function in Subjects With Chronic Stroke: A Randomized Controlled Trial
SO JOURNAL OF THE AMERICAN HEART ASSOCIATION
LA English
DT Article
DE clinical trial; electrical stimulation; rehabilitation; stroke
ID controlled clinical-trial; test-retest reliability; hand-held dynamometry; common peroneal nerve; berg balance scale; muscle strength; corticomotor excitability; intracortical connection; go test; cortex
AB BackgroundTranscutaneous electrical nerve stimulation (TENS) has been used to augment the efficacy of task-oriented training (TOT) after stroke. Bilateral intervention approaches have also been shown to be effective in augmenting motor function after stroke. The purpose of this study was to compare the efficacy of bilateral TENS combined with TOT versus unilateral TENS combined with TOT in improving lower-limb motor function in subjects with chronic stroke. Methods and ResultsEighty subjects were randomly assigned to bilateral TENS+TOT or to unilateral TENS+TOT and underwent 20 sessions of training over a 10-week period. The outcome measures included the maximal strength of the lower-limb muscles and the results of the Lower Extremity Motor Coordination Test, Berg Balance Scale, Step Test, and Timed Up and Go test. Each participant was assessed at baseline, after 10 and 20 sessions of training and 3months after the cessation of training. The subjects in the bilateral TENS+TOT group showed greater improvement in paretic ankle dorsiflexion strength (=1.32; P=0.032) and in the completion time for the Timed Up and Go test (=-1.54; P=0.004) than those in the unilateral TENS+TOT group. However, there were no significant between-group differences for other outcome measures. ConclusionsThe application of bilateral TENS over the common peroneal nerve combined with TOT was superior to the application of unilateral TENS combined with TOT in improving paretic ankle dorsiflexion strength after 10 sessions of training and in improving the completion time for the Timed Up and Go test after 20 sessions of training. Clinical Trial RegistrationURL: . Unique identifier: NCT02152813.
C1 [Kwong, Patrick W. H.; Ng, Gabriel Y. F.; Chung, Raymond C. K.; Ng, Shamay S. M.] Hong Kong Polytech Univ, Dept Rehabil Sci, Hong Kong, Hong Kong, Peoples R China.
RP Ng, SSM (通讯作者)，Hong Kong Polytech Univ, Dept Rehabil Sci, Hong Kong, Hong Kong, Peoples R China.
EM shamay.ng@polyu.edu.hk
FU Research Grants Council, Hong Kong [562413]
CR Andrews A, 2000, CLIN REHABIL, V14, P79, DOI 10.1191/026921500673950113
   Bohannon R, 1987, PHYS THER, V67, P931, DOI 10.1093/ptj/67.6.931
   Bohannon R, 1986, PHYS THER, V66, P206, DOI 10.1093/ptj/66.2.206
   Celnik P, 2007, ARCH PHYS MED REHAB, V88, P1369, DOI 10.1016/j.apmr.2007.08.001
   Chan B, 2015, NEUROREHAB NEURAL RE, V29, P70, DOI 10.1177/1545968314533612
   Chen S, 2005, DISABIL REHABIL, V27, P105, DOI 10.1080/09638280400009022
   Chu LW, 1995, HONG KONG MEDICAL JOURNAL, V1, P207
   Deones V, 1994, J ORTHOP SPORT PHYS, V20, P296, DOI 10.2519/jospt.1994.20.6.296
   Desrosiers J, 2005, ARCH PHYS MED REHAB, V86, P993, DOI 10.1016/j.apmr.2004.11.007
   Dragert K, 2013, EXP BRAIN RES, V225, P93, DOI 10.1007/s00221-012-3351-x
   Fried L, 2001, J GERONTOL A-BIOL, V56, P0, DOI 10.1093/gerona/56.3.M146
   Fulk G, 2017, STROKE, V48, P406, DOI 10.1161/STROKEAHA.116.015309
   Grefkes C, 2010, NEUROIMAGE, V50, P233, DOI 10.1016/j.neuroimage.2009.12.029
   Gueorguieva R, 2004, ARCH GEN PSYCHIAT, V61, P310, DOI 10.1001/archpsyc.61.3.310
   Hakkinen K, 2000, EUR J APPL PHYSIOL, V83, P51, DOI 10.1007/s004210000248
   Hettmansperger TP, 2010, ROBUST NONPARAMETRIC, V0, P0
   Hiengkaew V, 2012, ARCH PHYS MED REHAB, V93, P1201, DOI 10.1016/j.apmr.2012.01.014
   Higginson J, 2006, J BIOMECH, V39, P1769, DOI 10.1016/j.jbiomech.2005.05.032
   Hong S, 2012, ARCH PHYS MED REHAB, V93, P1065, DOI 10.1016/j.apmr.2011.12.022
   Hsu A, 2002, ARCH PHYS MED REHAB, V83, P1130, DOI 10.1053/apmr.2002.33652
   Huichan C, 1993, CAN J NEUROL SCI, V20, P97, DOI 10.1017/S0317167100047636
   Hussain T, 2013, J NEUROL SCI, V333, P0, DOI 10.1016/j.jns.2013.07.1964
   Jacobs K, 1991, SCIENCE, V251, P944, DOI 10.1126/science.2000496
   Jensen C, 1991, COMPUT BIOMED RES, V24, P429, DOI 10.1016/0010-4809(91)90018-R
   Johannsen L, 2010, NEUROREHAB NEURAL RE, V24, P243, DOI 10.1177/1545968309347679
   Jung K, 2017, GAIT POSTURE, V54, P183, DOI 10.1016/j.gaitpost.2017.03.007
   Kaelin-lang A, 2002, J PHYSIOL-LONDON, V540, P623, DOI 10.1113/jphysiol.2001.012801
   Kaneko T, 1994, J COMP NEUROL, V345, P161, DOI 10.1002/cne.903450202
   Kaneko T, 1994, J COMP NEUROL, V345, P172, DOI 10.1002/cne.903450203
   Khaslavskaia S, 2005, EXP BRAIN RES, V162, P497, DOI 10.1007/s00221-004-2153-1
   Khaslavskaia S, 2002, EXP BRAIN RES, V145, P309, DOI 10.1007/s00221-002-1094-9
   Koyama S, 2016, SOMATOSENS MOT RES, V33, P8, DOI 10.3109/08990220.2016.1142436
   Kwong P, 2016, ARCH PHYS MED REHAB, V97, P545, DOI 10.1016/j.apmr.2015.11.017
   Laddha D, 2016, PHYSIOTHER RES INT, V21, P247, DOI 10.1002/pri.1638
   Lai M, 2016, TOP STROKE REHABIL, V23, P154, DOI 10.1080/10749357.2015.1122264
   Levin M, 1992, ELECTROEN CLIN NEURO, V85, P131, DOI 10.1016/0168-5597(92)90079-Q
   Lin K, 2010, NEUROREHAB NEURAL RE, V24, P42, DOI 10.1177/1545968309345268
   Luft A, 2008, STROKE, V39, P3341, DOI 10.1161/STROKEAHA.108.527531
   Luft A, 2004, JAMA-J AM MED ASSOC, V292, P1853, DOI 10.1001/jama.292.15.1853
   Molnar F, 2008, CAN MED ASSOC J, V179, P751, DOI 10.1503/cmaj.080820
   Ng SSM, 2016, HONG KONG MED J, V22 Suppl 2, P0
   Ng S, 2012, ARCH PHYS MED REHAB, V93, P1046, DOI 10.1016/j.apmr.2011.12.016
   Ng S, 2007, STROKE, V38, P2953, DOI 10.1161/STROKEAHA.107.490318
   Ng S, 2009, CLIN REHABIL, V23, P1093, DOI 10.1177/0269215509342327
   Ng S, 2005, ARCH PHYS MED REHAB, V86, P1641, DOI 10.1016/j.apmr.2005.01.011
   Pandian S, 2015, TOP STROKE REHABIL, V22, P357, DOI 10.1179/1074935714Z.0000000022
   Park J, 2014, MED SCI MONITOR, V20, P1858, DOI 10.12659/MSM.890926
   Renner C, 2005, J NEUROL SCI, V239, P25, DOI 10.1016/j.jns.2005.07.005
   Ryan A, 2011, STROKE, V42, P416, DOI 10.1161/STROKEAHA.110.602441
   Sasaki N, 2017, ACTA NEUROL BELG, V117, P189, DOI 10.1007/s13760-016-0687-1
   Sethy D, 2016, OPEN J THERAPY REHAB, V4, P1, DOI 10.4236/0JTR.2016.41001
   Smithard D, 2017, GERIATRICS-BASEL, V2, P0, DOI 10.3390/geriatrics2030024
   Smyth C, 2010, HUM MOVEMENT SCI, V29, P618, DOI 10.1016/j.humov.2010.02.006
   Stewart K, 2006, J NEUROL SCI, V244, P89, DOI 10.1016/j.jns.2006.01.005
   Stinear C, 2014, STROKE, V45, P205, DOI 10.1161/STROKEAHA.113.003537
   Stinear J, 2004, J CLIN NEUROPHYSIOL, V21, P124, DOI 10.1097/00004691-200403000-00008
   Stinear J, 2004, BRAIN RES, V1022, P81, DOI 10.1016/j.brainres.2004.06.062
   Summers J, 2007, J NEUROL SCI, V252, P76, DOI 10.1016/j.jns.2006.10.011
   Tyson S, 2013, CLIN REHABIL, V27, P785, DOI 10.1177/0269215513478227
   Van AE, 2006, EXP NEUROL, V201, P441, DOI 10.1016/j.expneurol.2006.04.036
   Von CK, 2014, CLIN NEUROPHYSIOL, V125, P1182, DOI 10.1016/j.clinph.2013.11.006
   Wahl M, 2007, J NEUROSCI, V27, P12132, DOI 10.1523/JNEUROSCI.2320-07.2007
   Waller S, 2008, HUM MOVEMENT SCI, V27, P749, DOI 10.1016/j.humov.2008.03.006
   Yan T, 2009, J REHABIL MED, V41, P312, DOI 10.2340/16501977-0325
NR 64
TC 10
Z9 10
U1 6
U2 9
PU WILEY
PI HOBOKEN
PA 111 RIVER ST, HOBOKEN 07030-5774, NJ USA
SN 2047-9980
EI 
J9 J AM HEART ASSOC
PD FEB 20
PY 2018
VL 7
IS 4
BP 
EP 
DI 10.1161/JAHA.117.007341
PG 15
WC Cardiac & Cardiovascular Systems
SC Cardiovascular System & Cardiology
GA FY2KM
UT WOS:000426644000025
PM 29437598
ER

PT J
AU Zalewska, Katarzyna
   Pietrogrande, Giovanni
   Ong, LK
   Abdolhoseini, Mahmoud
   Kluge, Murielle
   Johnson, SJ
   Walker, FR
   Nilsson, Michael
AF Zalewska, Katarzyna
   Pietrogrande, Giovanni
   Ong, Lin
   Abdolhoseini, Mahmoud
   Kluge, Murielle
   Johnson, Sarah
   Walker, Frederick
   Nilsson, Michael
TI Sustained administration of corticosterone at stress-like levels after stroke suppressed glial reactivity at sites of thalamic secondary neurodegeneration
SO BRAIN BEHAVIOR AND IMMUNITY
LA English
DT Article
DE Neurovascular unit; Corticosterone; Microglia; Astrocytes; Neurons; Stroke; Vessels
ID structural plasticity; restraint stress; ischemic-stroke; depression; exposure; recovery; persistent
AB Secondary neurodegeneration (SND) is an insidious and progressive condition involving the death of neurons in regions of the brain that were connected to but undamaged by the initial stroke. Our group have published compelling evidence that exposure to psychological stress can significantly exacerbate the severity SND, a finding that has considerable clinical implications given that stroke-survivors often report experiencing high and unremitting levels of psychological stress. It may be possible to use one or more targeted pharmacological approaches to limit the negative effects of stress on the recovery process but in order to move forward with this approach the most critical stress signals have to be identified. Accordingly, in the current study we have directed our attention to examining the potential effects of corticosterone, delivered orally at stress-like levels. Our interest is to determine how similar the effects of corticosterone are to stress on repair and remodelling that is known to occur after stroke. The study involved 4 groups, sham and stroke, either administered corticosterone or normal drinking water. The functional impact was assessed using the cylinder task for paw asymmetry, grid walk for sensorimotor function, inverted grid for muscle strength and coordination and open field for anxiety-like behaviour. Biochemically and histologically, we considered disturbances in main cellular elements of the neurovascular unit, including microglia, astrocytes, neurons and blood vessels using both immunohistochemistry and western blotting. In short, we identified that corticosterone delivery after stroke results in significant suppression of key microglial and astroglial markers. No changes were observed on the vasculature and in neuronal specific markers. No changes were identified for sensorimotor function or anxiety-like behaviour. We did, however, observe a significant change in motor function as assessed using the inverted grid walk test. Collectively, these results suggest that pharmacologically targeting corticosterone levels in the future may be warranted but that such an approach is unlikely to limit all the negative effects associated with exposure to chronic stress. (C) 2017 Elsevier Inc. All rights reserved.
C1 [Zalewska, Katarzyna; Pietrogrande, Giovanni; Ong, Lin Kooi; Kluge, Murielle; Walker, Frederick R.; Nilsson, Michael] Univ Newcastle, Sch Biomed Sci & Pharm, Callaghan, NSW, Australia.
   [Zalewska, Katarzyna; Pietrogrande, Giovanni; Ong, Lin Kooi; Kluge, Murielle; Walker, Frederick R.; Nilsson, Michael] Univ Newcastle, Prior Res Ctr Stroke & Brain Injury, Callaghan, NSW, Australia.
   [Zalewska, Katarzyna; Pietrogrande, Giovanni; Ong, Lin Kooi; Kluge, Murielle; Walker, Frederick R.; Nilsson, Michael] Hunter Med Res Inst, Newcastle, NSW, Australia.
   [Ong, Lin Kooi; Walker, Frederick R.; Nilsson, Michael] NHMRC Ctr Res Excellence Stroke Rehabil & Brain R, Parkville, Vic, Australia.
   [Abdolhoseini, Mahmoud; Johnson, Sarah J.] Univ Newcastle, Sch Elect Engn & Comp Sci, Callaghan, NSW, Australia.
RP Walker, FR (通讯作者)，Univ Newcastle, Sch Biomed Sci & Pharm, Callaghan, NSW, Australia.; Walker, FR (通讯作者)，Univ Newcastle, Prior Res Ctr Stroke & Brain Injury, Callaghan, NSW, Australia.; Walker, FR (通讯作者)，Hunter Med Res Inst, Newcastle, NSW, Australia.
EM rohan.walker@newcastle.edu.au
FU National Health & Medical Research Council; Hunter Medical Research Institute Research Grant; Faculty of Health and Medicine Pilot Grant; University of Newcastle, Australia
CR Abdolhoseini M, 2016, IEEE ENG MED BIO, V0, PP1208, DOI 10.1109/EMBC.2016.7590922
   Alfarez D, 2009, HIPPOCAMPUS, V19, P828, DOI 10.1002/hipo.20566
   Angeleri F, 1993, STROKE, V24, P1478, DOI 10.1161/01.STR.24.10.1478
   Balkaya M, 2011, STROKE, V42, P3258, DOI 10.1161/STROKEAHA.110.607705
   Barriga C, 2001, J PINEAL RES, V30, P180, DOI 10.1034/j.1600-079X.2001.300307.x
   Becerra-calixto A, 2017, FRONT MOL NEUROSCI, V10, P0, DOI 10.3389/fnmol.2017.00088
   Ben AE, 2017, PSYCHONEUROENDOCRINO, V82, P133, DOI 10.1016/j.psyneuen.2017.05.013
   Ben AE, 2012, INT J STROKE, V7, P341, DOI 10.1111/j.1747-4949.2011.00652.x
   Carter B, 2013, FRONT NEUROSCI-SWITZ, V7, P0, DOI 10.3389/fnins.2013.00139
   Cooper M, 2009, J CLIN ENDOCR METAB, V94, P4645, DOI 10.1210/jc.2009-1412
   Coughenour L, 1977, PHARMACOL BIOCHEM BE, V6, P351, DOI 10.1016/0091-3057(77)90036-3
   De KE, 2004, ANN NY ACAD SCI, V1018, P1, DOI 10.1196/annals.1296.001
   Elmstahl S, 1996, ARCH PHYS MED REHAB, V77, P177, DOI 10.1016/S0003-9993(96)90164-1
   Espinosa -C, 2017, BRAIN BEHAV IMMUN, V0, P0
   Faraji J, 2011, NEUROBIOL LEARN MEM, V95, P335, DOI 10.1016/j.nlm.2011.01.006
   Feibel J, 1977, JAMA-J AM MED ASSOC, V238, P1374, DOI 10.1001/jama.238.13.1374
   Gong S, 2015, PLOS ONE, V10, P0, DOI 10.1371/journal.pone.0117503
   Gourley S, 2008, BIOL PSYCHIAT, V64, P884, DOI 10.1016/j.biopsych.2008.06.016
   Gourley S, 2008, ANN NY ACAD SCI, V1148, P509, DOI 10.1196/annals.1410.076
   Gourley S, 2006, BIOL PSYCHIAT, V59, P0
   Gourley S, 2009, CURR PROTOC NEUROSCI, V9, P32, DOI 10.1002/0471142301.ns0932s49
   Hilari K, 2010, CLIN REHABIL, V24, P181, DOI 10.1177/0269215509346090
   Jin Z, 2010, BRAIN RES, V1363, P191, DOI 10.1016/j.brainres.2010.09.081
   Joels M, 1992, TRENDS NEUROSCI, V15, P25, DOI 10.1016/0166-2236(92)90345-9
   Jones K, 2015, BRAIN BEHAV IMMUN, V0, P0
   Karten Y, 1999, P NATL ACAD SCI USA, V96, P13456, DOI 10.1073/pnas.96.23.13456
   Kirkland S, 2008, BRAIN RES, V1201, P151, DOI 10.1016/j.brainres.2008.01.032
   Kongsui R, 2015, NEUROSCIENCE, V310, P629, DOI 10.1016/j.neuroscience.2015.09.061
   Labat-gest V, 2013, JOVE-J VIS EXP, V0, P0, DOI DOI 10.3791/50370
   Lyon BL, 2002, TOP STROKE REHABIL, V9, P1
   Malisch J, 2007, PHYSIOL BIOCHEM ZOOL, V80, P146, DOI 10.1086/508828
   Myers R, 1991, NEUROSCI LETT, V133, P20, DOI 10.1016/0304-3940(91)90047-W
   Nacher J, 2004, NEUROSCIENCE, V126, P503, DOI 10.1016/j.neuroscience.2004.03.038
   Olausson P, 2013, PSYCHOPHARMACOLOGY, V225, P569, DOI 10.1007/s00213-012-2844-4
   Ong L, 2017, BRAIN BEHAV IMMUN, V60, P117, DOI 10.1016/j.bbi.2016.10.001
   Ong L, 2016, J CEREB BLOOD FLOW M, V0, P0
   Padgett D, 1998, BRAIN BEHAV IMMUN, V12, P64, DOI 10.1006/brbi.1997.0512
   Pappata S, 2000, NEUROLOGY, V55, P1052, DOI 10.1212/WNL.55.7.1052
   Patel AR, 2013, INT J PHYSIOL PATHOPHYSIOL PHARMACOL, V5, P73
   Patience M, 2015, NEUROCHEM RES, V40, P362, DOI 10.1007/s11064-014-1487-8
   Paxinos G, 2004, MOUSE BRAIN STEREOTA, V0, P0
   Pietrogrande C, 2017, BRAIN BEHAV IMMUN, V0, P0
   Ramamoorthy S, 2016, RHEUM DIS CLIN N AM, V42, P15, DOI 10.1016/j.rdc.2015.08.002
   Schaar KL, 2010, EXP TRANSL STROKE MED, V2, P13, DOI 10.1186/2040-7378-2-13
   Sugama S, 2009, J NEUROIMMUNOL, V208, P104, DOI 10.1016/j.jneuroim.2009.01.016
   Tynan R, 2010, BRAIN BEHAV IMMUN, V24, P1058, DOI 10.1016/j.bbi.2010.02.001
   Tyson J, 1995, J ADV NURS, V21, P412
   Walker F, 2014, J CEREBR BLOOD F MET, V34, P208, DOI 10.1038/jcbfm.2013.211
   Zalewska K, 2017, NEUROSCIENCE, V0, P0
   Zhang H, 2015, J ZHEJIANG UNIV-SC B, V16, P62, DOI 10.1631/jzus.B1400166
   Zhang H, 2015, NEUROSCI LETT, V592, P76, DOI 10.1016/j.neulet.2015.03.006
   Zhao Z, 2017, J CEREBR BLOOD F MET, V37, P3709, DOI 10.1177/0271678X17696100
NR 52
TC 14
Z9 14
U1 0
U2 3
PU ACADEMIC PRESS INC ELSEVIER SCIENCE
PI SAN DIEGO
PA 525 B ST, STE 1900, SAN DIEGO, CA 92101-4495 USA
SN 0889-1591
EI 
J9 BRAIN BEHAV IMMUN
PD MAR 15
PY 2018
VL 69
IS 
BP 210
EP 222
DI 10.1016/j.bbi.2017.11.014
PG 13
WC Immunology; Neurosciences; Psychiatry
SC Immunology; Neurosciences & Neurology; Psychiatry
GA GG7VB
UT WOS:000432905200020
PM 29162554
ER

PT J
AU Yang, Yang
   Zhang, Xuan
   Ge, Hongfei
   Liu, Wei
   Sun, Eryi
   Ma, Yuanyuan
   Zhao, Hengli
   Li, Rongwei
   Chen, Weixiang
   Yuan, Jichao
   Chen, Qianwei
   Chen, Yujie
   Liu, Xin
   Zhang, JH
   Hu, Rong
   Fan, Xiaotang
   Feng, Hua
AF Yang, Yang
   Zhang, Xuan
   Ge, Hongfei
   Liu, Wei
   Sun, Eryi
   Ma, Yuanyuan
   Zhao, Hengli
   Li, Rongwei
   Chen, Weixiang
   Yuan, Jichao
   Chen, Qianwei
   Chen, Yujie
   Liu, Xin
   Zhang, John
   Hu, Rong
   Fan, Xiaotang
   Feng, Hua
TI Epothilone B Benefits Nigrostriatal Pathway Recovery by Promoting Microtubule Stabilization After Intracerebral Hemorrhage
SO JOURNAL OF THE AMERICAN HEART ASSOCIATION
LA English
DT Article
DE epothilone B; intracerebral hemorrhage; microtubule stabilization; movement disorder; nigrostriatal pathway
ID liver x receptor; axon regeneration; autologous blood; brain-injury; levodopa; mec-17; stroke; lead; injection; migration
AB BackgroundMany previous clinical studies have demonstrated that the nigrostriatal pathway, which plays a vital role in movement adjustment, is significantly impaired after stroke, according to medical imaging and autopsies. However, the basic pathomorphological changes have been poorly investigated to date. This study was designed to explore the pathomorphological changes, mechanism, and therapeutic method of nigrostriatal impairment after intracerebral hemorrhage (ICH). Methods and ResultsIntrastriatal injection of autologous blood or microtubule depolymerization reagent nocodazole was performed to mimic the pathology of ICH in C57/BL6 mice. Immunofluorescence, Western blotting, electron microscopy, functional behavioral tests, and anterograde and retrograde neural circuit tracking techniques were used in these mice. The data showed that the number of dopamine neurons and the dopamine concentration were severely decreased and that fine motor function was impaired after ICH. Microtubule depolymerization was the main contributor to the loss of dopamine neurons and to motor function deficits after ICH, as was also proven by intrastriatal injection of nocodazole. Moreover, administration of the microtubule stabilizer epothilone B (1.5mg/kg) improved the integrity of the nigrostriatal pathway neural circuit, increased the number of dopamine neurons (4598896 versus 3125 +/- 355; P=0.034) and the dopamine concentration (4.28 +/- 0.99versus 3.08 +/- 0.75ng/mg; P=0.041), and enhanced fine motor functional recovery associated with increased acetylated -tubulin expression to maintain microtubule stabilization after ICH. ConclusionsOur results clarified the pathomorphological changes of the nigrostriatal pathway after ICH and found that epothilone B helped alleviate nigrostriatal pathway injury after ICH, associated with promoting -tubulin acetylation to maintain microtubule stabilization, thus facilitating motor recovery.
C1 [Yang, Yang; Zhang, Xuan; Ge, Hongfei; Liu, Wei; Zhao, Hengli; Li, Rongwei; Chen, Weixiang; Chen, Qianwei; Chen, Yujie; Liu, Xin; Hu, Rong; Feng, Hua] Third Mil Med Univ, Southwest Hosp, Dept Neurosurg, 29 Gaotanyan St, Chongqing 400038, Peoples R China.
   [Ma, Yuanyuan] Third Mil Med Univ, Sch Nursing, Dept Basic Nursing, Chongqing, Peoples R China.
   [Yuan, Jichao] Third Mil Med Univ, Southwest Hosp, Dept Neurol, Chongqing, Peoples R China.
   [Fan, Xiaotang] Third Mil Med Univ, Sch Psychol, Dept Dev Neuropsychol, 30 Gaotanyan St, Chongqing 400038, Peoples R China.
   [Sun, Eryi] Guizhou Med Univ Affiliated Hosp, Neurosurg Dept, Guiyang, Guizhou, Peoples R China.
   [Zhang, John H.] Loma Linda Univ, Dept Anesthesiol Neurosurg & Physiol, Loma Linda, CA 92350 USA.
RP Hu, R; Feng, H (通讯作者)，Third Mil Med Univ, Southwest Hosp, Dept Neurosurg, 29 Gaotanyan St, Chongqing 400038, Peoples R China.; Fan, XT (通讯作者)，Third Mil Med Univ, Sch Psychol, Dept Dev Neuropsychol, 30 Gaotanyan St, Chongqing 400038, Peoples R China.
EM huchrong@aliyun.com; fanxiaotang2005@163.com; fenghua8888@vip.163.com
FU National Basic Research Program of China (973 Program) [2014CB541600]; Basic Science and Advanced Technology Research Project of Chongqing [cstc2016jcyjA1730]
CR Akella J, 2010, NATURE, V467, P218, DOI 10.1038/nature09324
   Bao X, 2017, MOL NEUROBIOL, V54, P1467, DOI 10.1007/s12035-016-9737-1
   Borlongan C, 1995, PHYSIOL BEHAV, V58, P909, DOI 10.1016/0031-9384(95)00103-P
   Bradke F, 2012, NAT REV NEUROSCI, V13, P183, DOI 10.1038/nrn3176
   Curzon P, 2009, METHODS BEHAV ANAL N, V2nd, P171
   De OR, 2012, MED HYPOTHESES, V79, P843, DOI 10.1016/j.mehy.2012.09.004
   Erturk A, 2007, J NEUROSCI, V27, P9169, DOI 10.1523/JNEUROSCI.0612-07.2007
   Fath T, 2009, NAT PROTOC, V4, P78, DOI 10.1038/nprot.2008.199
   Feng J, 2006, NEUROSCIENTIST, V12, P469, DOI 10.1177/1073858406293853
   Fox G, 1998, J NEUROTRAUM, V15, P599, DOI 10.1089/neu.1998.15.599
   Ge H, 2016, SCI REP-UK, V6, P0, DOI 10.1038/srep37681
   Hankey G, 2017, LANCET, V389, P641, DOI 10.1016/S0140-6736(16)30962-X
   Hellal F, 2011, SCIENCE, V331, P928, DOI 10.1126/science.1201148
   Janke C, 2010, TRENDS NEUROSCI, V33, P362, DOI 10.1016/j.tins.2010.05.001
   Keep R, 2012, LANCET NEUROL, V11, P720, DOI 10.1016/S1474-4422(12)70104-7
   Kizony R, 2010, PHYS THER, V90, P252, DOI 10.2522/ptj.20090061
   Krafft P, 2012, JOVE-J VIS EXP, V0, P0, DOI DOI 10.3791/4289
   Li L, 2012, J NEUROSCI, V32, P12673, DOI 10.1523/JNEUROSCI.0016-12.2012
   Liang Y, 2008, J NEUROCHEM, V106, P1815, DOI 10.1111/j.1471-4159.2008.05526.x
   Lin P, 2013, HUM BRAIN MAPP, V34, P2381, DOI 10.1002/hbm.22072
   Lu W, 2017, TRENDS CELL BIOL, V27, P505, DOI 10.1016/j.tcb.2017.02.005
   Masoud S, 2015, NEUROBIOL DIS, V74, P66, DOI 10.1016/j.nbd.2014.10.016
   Metz GA, 2009, J VIS EXP, V0, P0, DOI DOI 10.3791/1204
   Neumann B, 2014, CELL REP, V6, P93, DOI 10.1016/j.celrep.2013.12.004
   Esteves A, 2017, NEUROSCIENTIST, V23, P16, DOI 10.1177/1073858415616558
   Rosser N, 2008, ARCH PHYS MED REHAB, V89, P1633, DOI 10.1016/j.apmr.2008.02.030
   Ruschel J, 2015, SCIENCE, V348, P347, DOI 10.1126/science.aaa2958
   Ruscher K, 2012, STROKE, V43, P507, DOI 10.1161/STROKEAHA.111.638767
   Rynkowski M, 2008, NAT PROTOC, V3, P122, DOI 10.1038/nprot.2007.513
   Scheidtmann K, 2001, LANCET, V358, P787, DOI 10.1016/S0140-6736(01)05966-9
   Sengottuvel V, 2011, J NEUROSCI, V31, P2688, DOI 10.1523/JNEUROSCI.4885-10.2011
   Seymour A, 2005, J CEREBR BLOOD F MET, V25, P1366, DOI 10.1038/sj.jcbfm.9600134
   Shida T, 2010, P NATL ACAD SCI USA, V107, P21517, DOI 10.1073/pnas.1013728107
   Song Y, 2015, TRENDS CELL BIOL, V25, P125, DOI 10.1016/j.tcb.2014.10.004
   Tan L, 2015, BEHAV BRAIN RES, V279, P274, DOI 10.1016/j.bbr.2014.10.037
   Xi G, 2014, PROG NEUROBIOL, V115, P45, DOI 10.1016/j.pneurobio.2013.09.007
   Xu P, 2014, MOL PSYCHIATR, V19, P947, DOI 10.1038/mp.2014.60
   Yang Y, 2014, MOL NEUROBIOL, V49, P176, DOI 10.1007/s12035-013-8510-y
NR 38
TC 32
Z9 33
U1 0
U2 10
PU WILEY
PI HOBOKEN
PA 111 RIVER ST, HOBOKEN 07030-5774, NJ USA
SN 2047-9980
EI 
J9 J AM HEART ASSOC
PD JAN 23
PY 2018
VL 7
IS 2
BP 
EP 
DI 10.1161/JAHA.117.007626
PG 21
WC Cardiac & Cardiovascular Systems
SC Cardiovascular System & Cardiology
GA FY2JW
UT WOS:000426642400030
PM 29348323
ER

PT J
AU Bank, PJM
   Cidota, MA
   Ouwehand, P(W
   Lukosch, SG
AF Bank, Paulina
   Cidota, Marina
   Ouwehand, P
   Lukosch, Stephan
TI Patient-Tailored Augmented Reality Games for Assessing Upper Extremity Motor Impairments in Parkinson's Disease and Stroke
SO JOURNAL OF MEDICAL SYSTEMS
LA English
DT Article
DE Augmented reality; Engagement; Upper extremity; Motor function; Parkinson's disease; Stroke
ID rehabilitation; environment; movement
AB In clinical practice, upper extremity motor impairments are commonly assessed with disease-specific, subjectively scored and low-resolution rating scales that often do not consider the variations in tasks and environment that are essential aspects of daily life. Augmented reality (AR) systems with contactless tracking of the hand and upper body offer opportunities for objective quantification of motor (dys)function in a challenging, engaging and patient-tailored environment. In this study, we explore the potential of AR for evaluating 1) speed and goal-directedness of movements within the individually determined interaction space, 2) adaptation of hand opening to objects of different sizes, and 3) obstacle avoidance in healthy individuals (N=10) and two highly prevalent neurological conditions (N=10 patients with Parkinson's Disease and N=10 stroke patients). We successfully implemented three AR games to evaluate these key aspects of motor function. As expected, PD patients moved slower than controls and needed more time for task completion. No differences were observed between stroke patients and controls, perhaps because motor impairments in this patient group were relatively mild. Importantly, usability of our AR system was good and considerably improved compared to our previous study due to more natural and patient-tailored interaction. Although our findings testify to the potential of AR for assessing motor impairments in patients with neurological conditions and provide starting points for further improvement, there are still many steps to be taken towards application in clinical practice.
C1 [Bank, Paulina J. M.; Ouwehand, P. (Elma) W.] Leiden Univ, Med Ctr, Dept Neurol, POB 9600, NL-2300 RC Leiden, Netherlands.
   [Cidota, Marina A.; Lukosch, Stephan G.] Delft Univ Technol, Fac Technol Policy & Management, Delft, Netherlands.
   [Cidota, Marina A.] Univ Bucharest, Fac Math & Comp Sci, Bucharest, Romania.
RP Bank, PJM (通讯作者)，Leiden Univ, Med Ctr, Dept Neurol, POB 9600, NL-2300 RC Leiden, Netherlands.
EM p.j.m.bank@lumc.nl
FU Netherlands Organisation for Scientific Research (NWO) [628.004.001]
CR Alamri A, 2010, IEEE T INSTRUM MEAS, V59, P2554, DOI 10.1109/TIM.2010.2057750
   Bootsma R, 1994, EXP BRAIN RES, V98, P535
   Brooke J, 1996, USABILITY EVALUATION IN INDUSTRY, V189, P194, DOI 10.1201/9781498710411-35
   Burke J, 2009, VISUAL COMPUT, V25, P1085, DOI 10.1007/s00371-009-0387-4
   Cidota M, 2016, J INTERACTIVE MEDIA, V15, P155
   Cidota M, 2017, PROCEEDINGS OF THE 2017 IEEE INTERNATIONAL SYMPOSIUM ON MIXED AND AUGMENTED REALITY (ISMAR), V0, PP144, DOI 10.1109/ISMAR.2017.31
   Cidota M, 2017, ADJUNCT PROCEEDINGS OF THE 2017 IEEE INTERNATIONAL SYMPOSIUM ON MIXED AND AUGMENTED REALITY (ISMAR-ADJUNCT), V0, PP275, DOI 10.1109/ISMAR-Adjunct.2017.88
   Field A, 2013, DISCOVERING STAT USI, V4th, P0
   Da GA, 2016, COMPUT METH PROG BIO, V135, P105, DOI 10.1016/j.cmpb.2016.07.014
   Fuglmeyer A, 1975, SCAND J REHABIL MED, V7, P13
   Gandy M, 2010, 2010 9TH IEEE INTERNATIONAL SYMPOSIUM ON MIXED AND AUGMENTED REALITY (ISMAR). SCIENCE & TECHNOLOGY PAPERS, V0, PP127, DOI 10.1109/ISMAR.2010.5643560
   Hart SG, 1988, ..., V0, P139
   Hoehn M, 1998, NEUROLOGY, V50, P318, DOI 10.1212/WNL.50.2.318
   Hondori H, 2016, NEUROREHAB NEURAL RE, V30, P258, DOI 10.1177/1545968315593805
   Ijsselsteijn W, 2013, GAME EXPERIENCE QUES, V0, P0
   Ijsselsteijn W, 2008, P MEAS BEH, V0, P88
   Khademi M, 2012, 2012 IEEE EMBS CONFERENCE ON BIOMEDICAL ENGINEERING AND SCIENCES (IECBES 2012), V0, PP892, DOI 10.1109/IECBES.2012.6498168
   Khademi M, 2014, P EXT ABSTR 32 ANN A, V0, P0, DOI 10.1145/2559206.2581203
   Khademi M, 2014, CHI 14 HUM FACT COMP, V0, P1639
   Levin M, 2015, IEEE T NEUR SYS REH, V23, P1047, DOI 10.1109/TNSRE.2014.2387412
   Liu J, 2017, MULTIMED TOOLS APPL, V76, P14847, DOI 10.1007/s11042-016-4067-x
   Luo X, 2005, INT C REHAB ROBOT, V0, P329
   Magdalon E, 2011, ACTA PSYCHOL, V138, P126, DOI 10.1016/j.actpsy.2011.05.015
   Marinus J, 2004, J NEUROL NEUROSUR PS, V75, P388, DOI 10.1136/jnnp.2003.017509
   Marsden C, 1989, MOVEMENT DISORD, V4, P0, DOI 10.1002/mds.870040505
   Mousavi HH, 2013, STUD HEALTH TECHNOL INFORM, V184, P279
   Regenbrecht H, 2011, 2011 IEEE INTERNATIONAL SYMPOSIUM ON MIXED AND AUGMENTED REALITY, V0, PP219, DOI 10.1109/ISMAR.2011.6092389
   Richard P, 1996, PRESENCE, V5, P95, DOI 10.1162/PRES.1996.5.1.95
   Shen Y, 2009, P 3 INT CONV REH ENG, V0, P0
   Sousa M, 2016, PROCEEDINGS OF THE 21ST INTERNATIONAL CONFERENCE ON INTELLIGENT USER INTERFACES (IUI16), V0, PP175, DOI 10.1145/2856767.2856773
   Taske A, 2015, VIRT ERW REAL 12 WOR, V0, P34
   Vanswieten J, 1988, STROKE, V19, P604, DOI 10.1161/01.STR.19.5.604
NR 32
TC 19
Z9 19
U1 3
U2 11
PU SPRINGER
PI NEW YORK
PA 233 SPRING ST, NEW YORK, NY 10013 USA
SN 0148-5598
EI 
J9 J MED SYST
PD DEC 15
PY 2018
VL 42
IS 12
BP 
EP 
DI 10.1007/s10916-018-1100-9
PG 11
WC Health Care Sciences & Services; Medical Informatics
SC Health Care Sciences & Services; Medical Informatics
GA GY7SO
UT WOS:000448814900001
PM 30374695
ER

PT J
AU Kalogianni, Konstantina
   Daffertshofer, Andreas
   Van der helm, FCT
   Schouten, AC
   De munck, JC
AF Kalogianni, Konstantina
   Daffertshofer, Andreas
   Van der helm, Frans
   Schouten, Alfred
   De munck, Jan
TI Disentangling Somatosensory Evoked Potentials of the Fingers: Limitations and Clinical Potential
SO BRAIN TOPOGRAPHY
LA English
DT Article
DE Somatosensory evoked potentials; EEG; Reproducibility; Representation of fingers; Clinical biomarkers
ID dipole localization accuracy; sensory hand area; magnetic-field; upper-limb; interstimulus-interval; monohemispheric stroke; motor function; meg; recovery; cortex
AB In searching for clinical biomarkers of the somatosensory function, we studied reproducibility of somatosensory potentials (SEP) evoked by finger stimulation in healthy subjects. SEPs induced by electrical stimulation and especially after median nerve stimulation is a method widely used in the literature. It is unclear, however, if the EEG recordings after finger stimulation are reproducible within the same subject. We tested in five healthy subjects the consistency and reproducibility of responses through bootstrapping as well as test-retest recordings. We further evaluated the possibility to discriminate activity of different fingers both at electrode and at source level. The lack of consistency and reproducibility suggest responses to finger stimulation to be unreliable, even with reasonably high signal-to-noise ratio and adequate number of trials. At sources level, somatotopic arrangement of the fingers representation was only found in one of the subjects. Although finding distinct locations of the different fingers activation was possible, our protocol did not allow for non-overlapping dipole representations of the fingers. We conclude that despite its theoretical advantages, we cannot recommend the use of somatosensory potentials evoked by finger stimulation to extract clinical biomarkers.
C1 [Kalogianni, Konstantina; van der Helm, Frans C. T.; Schouten, Alfred C.] Delft Univ Technol, Dept Biomech Engn, Mekelweg 2, NL-2628 CD Delft, Netherlands.
   [de Munck, Jan C.] Vrije Univ Amsterdam Med Ctr, Dept Radiol & Nucl Med, Amsterdam, Netherlands.
   [Daffertshofer, Andreas] Vrije Univ Amsterdam, Amsterdam Movement Sci, Fac Behav & Movement Sci, Amsterdam, Netherlands.
   [Daffertshofer, Andreas] Vrije Univ Amsterdam, Inst Brain & Behav Amsterdam, Fac Behav & Movement Sci, Amsterdam, Netherlands.
   [Schouten, Alfred C.] Univ Twente, MIRA Inst Biomed Technol & Tech Med, Enschede, Netherlands.
RP Kalogianni, K (通讯作者)，Delft Univ Technol, Dept Biomech Engn, Mekelweg 2, NL-2628 CD Delft, Netherlands.
EM kkalogia@gmail.com
CR Al-rawi M, 2009, J STROKE CEREBROVASC, V18, P262, DOI 10.1016/j.jstrokecerebrovasdis.2008.11.002
   Barbati G, 2006, HUM BRAIN MAPP, V27, P925, DOI 10.1002/hbm.20232
   Baumgartner C, 1993, ELECTROEN CLIN NEURO, V88, P271, DOI 10.1016/0168-5597(93)90051-P
   Bourguignon M, 2013, BRAIN TOPOGR, V26, P511, DOI 10.1007/s10548-012-0271-9
   Brunet D, 2011, COMPUT INTEL NEUROSC, V2011, P0, DOI 10.1155/2011/813870
   Buchner H, 1994, BRAIN TOPOGRAPHY, V6, P299, DOI 10.1007/BF01211175
   Connell L, 2008, CLIN REHABIL, V22, P758, DOI 10.1177/0269215508090674
   Cruccu G, 2008, CLIN NEUROPHYSIOL, V119, P1705, DOI 10.1016/j.clinph.2008.03.016
   Darvas F, 2005, NEUROIMAGE, V25, P355, DOI 10.1016/j.neuroimage.2004.09.045
   Dawson G, 1956, J PHYSIOL-LONDON, V131, P436, DOI 10.1113/jphysiol.1956.sp005473
   De JA, 2005, J CLIN NEUROPHYSIOL, V22, P153, DOI 10.1097/01.WNP.0000158947.68733.51
   De MJ, 2001, IEEE T BIO-MED ENG, V48, P1221, DOI 10.1109/10.959310
   Delorme A, 2004, J NEUROSCI METH, V134, P9, DOI 10.1016/j.jneumeth.2003.10.009
   Dowman R, 1997, BRAIN TOPOGR, V10, P145, DOI 10.1023/A:1022255928516
   Feys H, 2000, J NEUROL NEUROSUR PS, V68, P323, DOI 10.1136/jnnp.68.3.323
   Forss N, 1999, BRAIN, V122, P1889, DOI 10.1093/brain/122.10.1889
   Forss N, 1994, ELECTROEN CLIN NEURO, V92, P510, DOI 10.1016/0168-5597(94)90135-X
   Goldenholz D, 2009, HUM BRAIN MAPP, V30, P1077, DOI 10.1002/hbm.20571
   Goszczynska H, 2014, ADV INTELL SYST, V284, P311, DOI 10.1007/978-3-319-06596_29
   Hamalainen H, 1990, ELECTROEN CLIN NEURO, V75, P13, DOI 10.1016/0013-4694(90)90148-D
   Hari R, 1999, PHILOS T R SOC B, V354, P1145, DOI 10.1098/rstb.1999.0470
   Houze B, 2011, HUM BRAIN MAPP, V32, P1894, DOI 10.1002/hbm.21155
   Huang M, 2004, CLIN NEUROPHYSIOL, V115, P820, DOI 10.1016/j.clinph.2003.11.022
   Kaas J, 1983, PHYSIOL REV, V63, P206, DOI 10.1152/physrev.1983.63.1.206
   Kandel E, 2000, PRINCIPALS NEURAL SC, V0, P0
   Keren O, 1993, STROKE, V24, P1789, DOI 10.1161/01.STR.24.12.1789
   Kristevafeige R, 1995, BRAIN RES, V682, P22, DOI 10.1016/0006-8993(95)00313-F
   Kuiken T, 2007, P NATL ACAD SCI USA, V104, P20061, DOI 10.1073/pnas.0706525104
   Leahy R, 1998, ELECTROEN CLIN NEURO, V107, P159, DOI 10.1016/S0013-4694(98)00057-1
   Li W, 2004, BRAIN TOPOGR, V17, P85, DOI 10.1007/s10548-004-1006-3
   Martuzzi R, 2014, HUM BRAIN MAPP, V35, P213, DOI 10.1002/hbm.22172
   Mauguiere F, 1999, EEG CL N SU, V0, P255
   Mcallister R, 1995, J HAND SURG-BRIT EUR, V20B, P437, DOI 10.1016/S0266-7681(05)80149-4
   Meyer S, 2016, NEUROREHAB NEURAL RE, V30, P731, DOI 10.1177/1545968315624779
   Michel C, 2012, NEUROIMAGE, V61, P371, DOI 10.1016/j.neuroimage.2011.12.039
   Nierula B, 2013, NEUROIMAGE, V76, P294, DOI 10.1016/j.neuroimage.2013.03.025
   Nijland R, 2010, STROKE, V41, P745, DOI 10.1161/STROKEAHA.109.572065
   Oliviero A, 2004, NEUROIMAGE, V23, P542, DOI 10.1016/j.neuroimage.2004.06.040
   Oostenveld R, 2011, COMPUT INTEL NEUROSC, V2011, P0, DOI 10.1155/2011/156869
   Penfield W, 1937, BRAIN, V60, P389, DOI 10.1093/brain/60.4.389
   Penfield W, 1950, CEREBRAL CORTEX MAN, V0, P0
   Pereon Y, 1995, NEUROPHYSIOL CLIN, V25, P146, DOI 10.1016/0987-7053(96)80167-5
   Pfannmoller J, 2015, J MAGN RESON IMAGING, V0, P0
   Rossini P, 1998, BRAIN RES, V782, P153, DOI 10.1016/S0006-8993(97)01274-2
   Rossini P, 2001, NEUROIMAGE, V14, P474, DOI 10.1006/nimg.2000.0686
   Rossini P, 1998, NEUROREPORT, V9, P2141, DOI 10.1097/00001756-199806220-00043
   Schaefer M, 2002, BRAIN TOPOGR, V14, P179, DOI 10.1023/A:1014598724094
   Schubert R, 2008, CEREB CORTEX, V18, P2686, DOI 10.1093/cercor/bhn029
   Tecchio F, 2007, NEUROIMAGE, V36, P1057, DOI 10.1016/j.neuroimage.2007.02.058
   Tecchio F, 2001, 12 INT C BIOM, V0, P443
   Tecchio F, 2007, J NEUROL, V254, P296, DOI 10.1007/s00415-006-0355-0
   Tecchio F, 2006, NEUROIMAGE, V32, P1326, DOI 10.1016/j.neuroimage.2006.05.004
   Timmerhuis T, 1996, CLIN NEUROL NEUROSUR, V98, P231, DOI 10.1016/0303-8467(96)00034-0
   Tzvetanov P, 2003, NEUROREHABILITATION, V18, P317
   Van WD, 2004, BMC NEUROSCI, V5, P0, DOI 10.1186/1471-2202-5-28
   Wikstrom H, 1996, EVOKED POTENTIAL, V100, P479
   Wikstrom H, 1999, CLIN NEUROPHYSIOL, V110, P916, DOI 10.1016/S1388-2457(99)00026-7
   Wikstrom H, 2000, ANN NEUROL, V47, P353, DOI 10.1002/1531-8249(200003)47:3<353::AID-ANA11>3.0.CO;2-R
   Xiang J, 1997, COGNITIVE BRAIN RES, V6, P73, DOI 10.1016/S0926-6410(97)00017-7
   Yao J, 2005, NEUROIMAGE, V25, P369, DOI 10.1016/j.neuroimage.2004.11.036
NR 60
TC 5
Z9 6
U1 0
U2 1
PU SPRINGER
PI DORDRECHT
PA VAN GODEWIJCKSTRAAT 30, 3311 GZ DORDRECHT, NETHERLANDS
SN 0896-0267
EI 
J9 BRAIN TOPOGR
PD MAY 15
PY 2018
VL 31
IS 3
BP 498
EP 512
DI 10.1007/s10548-017-0617-4
PG 15
WC Clinical Neurology; Neurosciences
SC Neurosciences & Neurology
GA GC0MA
UT WOS:000429470200013
PM 29353446
ER

PT J
AU Kim, Wonshik
   Beom, Jaewon
   Park, Chulwoo
   Koh, Sukgyu
   Kim, YJ
   Kim, Youdan
   Chung, SG
   Kim, Sungwan
AF Kim, Wonshik
   Beom, Jaewon
   Park, Chulwoo
   Koh, Sukgyu
   Kim, Yoon
   Kim, Youdan
   Chung, Sun
   Kim, Sungwan
TI Reliability and Validity of Attitude and Heading Reference System Motion Estimation in a Novel Mirror Therapy System
SO JOURNAL OF MEDICAL AND BIOLOGICAL ENGINEERING
LA English
DT Article
DE Attitude and heading reference system; Inertia measurement unit; Motion estimation; Robot-aided mirror therapy; Principal component analysis; Robotic rehabilitation
ID motor function; stroke; rehabilitation; orientation; movement
AB In this study, we conducted an experiment for validating a motion estimation system used in novel mirror therapy. The proposed motion estimation system consists of two parts. The first part is motion estimation using attitude and heading reference system sensors. The system attaches a reference frame to a patient to provide flexibility to the patient's movements. The second part is a compensation algorithm that uses principal component analysis (PCA). Ten subjects performed simple reaching tasks for the validation experiment. The results showed success rate of 89.67% under normal conditions. The PCA-based compensation algorithm increases the success rate from 89.67 to 92.89%. Accurate capturing of healthy arm motion will make effective robot-aided mirror therapy systems feasible.
C1 [Kim, Wonshik; Koh, Sukgyu; Kim, Yoon Jae] Seoul Natl Univ, Grad Sch, Interdisciplinary Program Bioengn, Seoul 110744, South Korea.
   [Beom, Jaewon] Chung Ang Univ, Dept Phys Med & Rehabil, Coll Med, Seoul 06973, South Korea.
   [Park, Chulwoo; Kim, Youdan] Seoul Natl Univ, Dept Mech & Aerosp Engn, Coll Engn, Seoul 151742, South Korea.
   [Chung, Sun Gun] Seoul Natl Univ, Seoul Natl Univ Hosp, Dept Rehabil Med, Coll Med, Seoul 110744, South Korea.
   [Kim, Sungwan] Seoul Natl Univ, Dept Biomed Engn, Coll Med, Seoul 110799, South Korea.
   [Kim, Sungwan] Seoul Natl Univ, Inst Med & Biol Engn, Seoul 151742, South Korea.
RP Kim, S (通讯作者)，Seoul Natl Univ, Dept Biomed Engn, Coll Med, Seoul 110799, South Korea.; Kim, S (通讯作者)，Seoul Natl Univ, Inst Med & Biol Engn, Seoul 151742, South Korea.
EM kimws0301@snu.ac.kr; powe5@naver.com; bakgk@snu.ac.kr; sk826@snu.ac.kr; kyj182731@naver.com; ydkim@snu.ac.kr; suncg@snu.ac.kr; sungwan@snu.ac.kr
FU Seoul National University Brain Fusion Program [800-20120444]; BK21 Plus Program through the National Research Foundation of Korea - Ministry of Education [22A20130011025]
CR Beom J, 2016, JOVE-J VIS EXP, V114, P0
   Burgar C, 2000, J REHABIL RES DEV, V37, P663
   Caldwell DG, 2007, EXOSKELETON BASED EX, V0, P0
   De SD, 2015, FRONT HUM NEUROSCI, V8, P0, DOI 10.3389/fnhum.2014.01037
   Dohle C, 2009, NEUROREHAB NEURAL RE, V23, P209, DOI 10.1177/1545968308324786
   Hamzei F, 2012, NEUROREHAB NEURAL RE, V26, P484, DOI 10.1177/1545968311427917
   Hyde R, 2008, IEEE T BIO-MED ENG, V55, P746, DOI 10.1109/TBME.2007.912647
   Iosa M, 2016, J MED BIOL ENG, V36, P1, DOI 10.1007/s40846-016-0115-2
   Krebs HI, 1998, IEEE TRANS REHABIL ENG, V6, P75, DOI 10.1109/86.662623
   Kwakkel G, 1997, STROKE, V28, P1550, DOI 10.1161/01.STR.28.8.1550
   Luinge H, 2005, MED BIOL ENG COMPUT, V43, P273, DOI 10.1007/BF02345966
   Lum P, 2002, ARCH PHYS MED REHAB, V83, P952, DOI 10.1053/apmr.2001.33101
   Nef T, 2009, APPLIED BIONICS AND BIOMECHANICS, V6, P127, DOI 10.1080/11762320902840179
   Niu X, 2014, J NEUROENG REHABIL, V11, P0, DOI 10.1186/1743-0003-11-42
   Reinkensmeyer D, 1993, P IEEE INT C REH ROB, V0, P938
   Schiele A, 2006, IEEE T NEUR SYS REH, V14, P456, DOI 10.1109/TNSRE.2006.881565
   Semrau J, 2013, STROKE, V44, P3414, DOI 10.1161/STROKEAHA.113.002058
   Smorenburg A, 2013, RES DEV DISABIL, V34, P2507, DOI 10.1016/j.ridd.2013.05.001
   Thieme H, 2013, STROKE, V44, P0, DOI 10.1161/STROKEAHA.112.673087
   Vlasic D, 2007, ACM T GRAPHIC, V26, P0, DOI 10.1145/1239451.1239486
   Wang W, 2011, 2011 IEEE INT S MEDI, V0, P0, DOI 10.1109/MEMEA.2011.5966732]
   Zhou H, 2006, MED BIOL ENG COMPUT, V44, P479, DOI 10.1007/s11517-006-0063-z
   Zhou H, 2010, IEEE T INSTRUM MEAS, V59, P575, DOI 10.1109/TIM.2009.2025065
   Zhu R, 2004, IEEE T NEUR SYS REH, V12, P295, DOI 10.1109/TNSRE.2004.827825
NR 24
TC 3
Z9 3
U1 0
U2 15
PU SPRINGER HEIDELBERG
PI HEIDELBERG
PA TIERGARTENSTRASSE 17, D-69121 HEIDELBERG, GERMANY
SN 1609-0985
EI 
J9 J MED BIOL ENG
PD JUN 15
PY 2018
VL 38
IS 3
BP 370
EP 377
DI 10.1007/s40846-017-0315-4
PG 8
WC Engineering, Biomedical
SC Engineering
GA GG3ZF
UT WOS:000432631500004
ER

PT J
AU Park, Donghwan
   Lee, Ji-Hyun
   Kang, Tae-Woo
   Cynn, Heon-seock
AF Park, Donghwan
   Lee, Ji-hyun
   Kang, Tae-woo
   Cynn, Heon-seock
TI Effects of a 4-Week Self-Ankle Mobilization with Movement Intervention on Ankle Passive Range of Motion, Balance, Gait, and Activities of Daily Living in Patients with Chronic Stroke: A Randomized Controlled Study
SO JOURNAL OF STROKE & CEREBROVASCULAR DISEASES
LA English
DT Article
DE Stroke rehabilitation; ankle; balance; gait; self-mobilization with movement
ID controlled-trial; motor recovery; older-people; reliability; rehabilitation; dorsiflexion; mobility; support; system; glide
AB Goal: To compare the effects of a 4-week self-ankle mobilization with movement training program with those of self-ankle mobilization with movement with a 10 degrees inclined board in patients with chronic stroke. Materials and Methods: A randomized controlled assessor-blind trial was conducted. The patients were randomized into 2 arms. Subjects were 28 chronic stroke patients with hemiplegia. Both arms attended standard rehabilitation therapy for 30 minutes per session. In addition, self-ankle mobilization with movement and self-ankle mobilization with movement with a 10 degrees inclined board trainings were performed 3 times per week for 4 weeks. Ankle dorsiflexion passive range of motion, static balance ability, Berg balance scale, gait parameters (walking speed, cadence, and step length), and activities of daily living were used to assess changes in motor function after training. Findings: After 4 weeks of training, all dependent variables were significantly improved in both arms as compared with their baseline values. Furthermore, relative to the self-ankle mobilization with movement arm, the self-ankle mobilization with movement with a 10 degrees inclined board arm demonstrated significantly improved ankle dorsiflexion passive range of motion, static balance ability, gait speed, cadence, and affected-side step length. Conclusions: Our results support the hypothesis that self-ankle mobilization with movement with a 10 degrees inclined board combined with standard rehabilitation was superior to self-ankle mobilization with movement combined with standard rehabilitation with respect to the improvement in motor function in the patients with chronic stroke.
C1 [Park, Donghwan; Lee, Ji-Hyun; Kang, Tae-Woo; Cynn, Heon-seock] Yonsei Univ, Grad Sch, Dept Phys Therapy, Wonju 26493, Gangwon Do, South Korea.
RP Cynn, HS (通讯作者)，Yonsei Univ, Grad Sch, Dept Phys Therapy, Wonju 26493, Gangwon Do, South Korea.
EM cynn@yonsei.ac.kr
CR Ada L, 2010, J PHYSIOTHER, V56, P153, DOI 10.1016/S1836-9553(10)70020-5
   An C, 2017, J STROKE CEREBROVASC, V26, P169, DOI 10.1016/j.jstrokecerebrovasdis.2016.09.005
   Berg K, 1995, SCAND J REHABIL MED, V27, P27
   Chen C, 2003, AM J PHYS MED REHAB, V82, P925, DOI 10.1097/01.PHM.0000098040.13355.B5
   Christiansen C, 2008, ARCH PHYS MED REHAB, V89, P1421, DOI 10.1016/j.apmr.2007.12.043
   Chung S, 2004, ARCH PHYS MED REHAB, V85, P1638, DOI 10.1016/j.apmr.2003.11.041
   Cohen J, 1992, CURR DIR PSYCHOL SCI, V1, P98, DOI 10.1111%2F1467-8721.ep10768783
   Flansbjer U, 2006, ARCH PHYS MED REHAB, V87, P974, DOI 10.1016/j.apmr.2006.03.008
   Hall T, 2007, J ORTHOP SPORT PHYS, V37, P100, DOI 10.2519/jospt.2007.2379
   Hiller C, 2006, ARCH PHYS MED REHAB, V87, P1235, DOI 10.1016/j.apmr.2006.05.022
   Jeon I, 2015, J ATHL TRAINING, V50, P1226, DOI 10.4085/1062-6050-51.1.01
   Jonhagen S, 2009, SCAND J MED SCI SPOR, V19, P561, DOI 10.1111/j.1600-0838.2007.00692.x
   Jung H, 2007, ANN REHABIL MED-ARM, V31, P283
   Kang T, 2016, J STROKE CEREBROVASC, V25, P848, DOI 10.1016/j.jstrokecerebrovasdis.2015.11.037
   Kang Y, 1997, J KOREAN NEUROLOGICA, V15, P300
   Kim S, 2016, J PHYS THER SCI, V28, P2326, DOI 10.1589/jpts.28.2326
   Kluding P, 2008, ARCH PHYS MED REHAB, V89, P449, DOI 10.1016/j.apmr.2007.12.005
   Langhorne P, 2009, LANCET NEUROL, V8, P741, DOI 10.1016/S1474-4422(09)70150-4
   Macko R, 2008, J REHABIL RES DEV, V45, P323, DOI 10.1682/JRRD.2007.02.0025
   Mecagni C, 2000, PHYS THER, V80, P1004, DOI 10.1093/ptj/80.10.1004
   Menz H, 2004, GAIT POSTURE, V20, P20, DOI 10.1016/S0966-6362(03)00068-7
   Michael K, 2005, ARCH PHYS MED REHAB, V86, P1552, DOI 10.1016/j.apmr.2004.12.026
   Mulligan B, 1988, PUBL PAP IFOMT C, V0, P0
   Nakayama Y, 2016, J PHYS THER SCI, V28, P2353, DOI 10.1589/jpts.28.2353
   Nashner L, 1976, EXP BRAIN RES, V26, P59
   Sahrmann S, 2010, ELSEVIER HLTH SCI, V1, P439
   Saltzman C, 1995, J ORTHOP SPORT PHYS, V21, P354, DOI 10.2519/jospt.1995.21.6.354
   Teixeira-salmela L, 2001, J REHABIL MED, V33, P53
   Testerman C, 1999, FOOT ANKLE INT, V20, P317, DOI 10.1177/107110079902000510
   Vicenzino B, 2006, J ORTHOP SPORT PHYS, V36, P464, DOI 10.2519/jospt.2006.2265
   Wade D, 1992, CURR OPIN NEUROL NEU, V5, P682
NR 31
TC 1
Z9 1
U1 3
U2 12
PU ELSEVIER SCIENCE BV
PI AMSTERDAM
PA PO BOX 211, 1000 AE AMSTERDAM, NETHERLANDS
SN 1052-3057
EI 
J9 J STROKE CEREBROVASC
PD DEC 15
PY 2018
VL 27
IS 12
BP 3451
EP 3459
DI 10.1016/j.jstrokecerebrovasdis.2018.08.010
PG 9
WC Neurosciences; Peripheral Vascular Disease
SC Neurosciences & Neurology; Cardiovascular System & Cardiology
GA HA8VA
UT WOS:000450571100009
PM 30193809
ER

PT J
AU Zheng, Mou-Xiong
   Hua, Xu-Yun
   Jiang, Su
   Qiu, Yan-Qun
   Shen, Yun-Dong
   Xu, Wen-Dong
AF Zheng, Mou-xiong
   Hua, Xu-yun
   Jiang, Su
   Qiu, Yan-qun
   Shen, Yun-dong
   Xu, Wen-dong
TI Contralateral peripheral neurotization for a hemiplegic hindlimb after central neurological injury
SO JOURNAL OF NEUROSURGERY
LA English
DT Article
DE central neurologic injury; contralateral L-6 neurotization; hemiplegia; hindlimb
ID nerve root transfer; lumbosacral plexus; cerebral-palsy; rhesus-monkey; avulsion; stroke; rehabilitation; rhizotomy; extremity
AB OBJECTIVE Contralateral peripheral neurotization surgery has been successfully applied to rescue motor function of the hemiplegic upper extremity in patients with central neurological injury (CNI). It may contribute to strengthened neural pathways between the contralesional cortex and paretic limbs. However, the effect of this surgery in the lower extremities remains unknown. In the present study the authors explored the effectiveness and safety of contralateral peripheral neurotization in treating a hemiplegic lower extremity following CNI in adult rats. METHODS Controlled cortical impact (CCI) was performed on the hindlimb motor cortex of 36 adult Sprague-Dawley rats to create severe unilateral traumatic brain injury models. These CCI rats were randomly divided into 3 groups. At 1 month post-CCI, the experimental group (Group 1, 12 rats) underwent contralateral L-6 to L-6 transfer, 1 control group (Group 2, 12 rats) underwent bilateral L-6 nerve transection, and another control group (Group 3, 12 rats) underwent an L-6 laminectomy without injuring the L-6 nerves. Bilateral L-6 nerve transection rats without CCI (Group 4, 12 rats) and naive rats (Group 5, 12 rats) were used as 2 additional control groups. Beam and ladder rung walking tests and CatWalk gait analysis were performed in each rat at baseline and at 0.5, 1, 2, 4, 6, 8, and 10 months to detect the skilled walking functions and gait parameters of both hindlimbs. Histological and electromyography studies were used at the final followup to verify establishment of the traumatic brain injury model and regeneration of the L6-L6 neural pathway. RESULTS In behavioral tests, comparable motor injury in the paretic hindlimbs was observed after CCI in Groups 1-3. Group 1 started to show significantly lower slip and error rates in the beam and ladder rung walking tests than Groups 2 and 3 at 6 months post-CCI (p < 0.05). In the CatWalk analysis, Group 1 also showed a higher mean intensity and swing speed after 8 months post-CCI and a longer stride length after 6 months post-CCI than Groups 2 and 3 (p < 0.05). Transection of L-6 resulted in transient skilled walking impairment in the intact hindlimbs in Groups 1 and 2 (compared with Group 3) and in the bilateral hindlimbs in Group 4 (compared with Group 5). All recovered to baseline level within 2 months. Histological study of the rat brains verified comparable injured volumes among Groups 1-3 at final examinations, and electromyography and toluidine blue staining indicated successful regeneration of the L6-L6 neural pathways in Group 1. CONCLUSIONS Contralateral L-6 neurotization could be a promising and safe surgical approach for improving motor recovery of the hemiplegic hindlimb after unilateral CNI in adult rats. Further investigations are needed before extrapolating the present conclusions to humans. https://thejns.org/doi/abs/10.3171/2016.4.JNS152046
C1 [Zheng, Mou-Xiong; Hua, Xu-Yun; Jiang, Su; Shen, Yun-Dong; Xu, Wen-Dong] Jingan Dist Ctr Hosp, Dept Hand & Upper Extrem Surg, 259 Xikang Rd, Shanghai 200040, Peoples R China.
   [Zheng, Mou-Xiong; Hua, Xu-Yun; Jiang, Su; Qiu, Yan-Qun; Shen, Yun-Dong; Xu, Wen-Dong] Jingan Dist Ctr Hosp, Dept Cent Lab, Shanghai, Peoples R China.
   [Zheng, Mou-Xiong; Hua, Xu-Yun; Jiang, Su; Qiu, Yan-Qun; Shen, Yun-Dong; Xu, Wen-Dong] Huashan Hosp, Dept Hand Surg, Shanghai, Peoples R China.
   [Xu, Wen-Dong] Fudan Univ, State Key Lab Med Neurobiol, Shanghai, Peoples R China.
   [Zheng, Mou-Xiong; Hua, Xu-Yun; Jiang, Su; Shen, Yun-Dong; Xu, Wen-Dong] Minist Hlth, Key Lab Hand Reconstruct, Shanghai, Peoples R China.
   [Zheng, Mou-Xiong; Hua, Xu-Yun; Jiang, Su; Shen, Yun-Dong; Xu, Wen-Dong] Shanghai Key Lab Peripheral Nerve & Microsurg, Shanghai, Peoples R China.
RP Xu, WD (通讯作者)，Jingan Dist Ctr Hosp, Dept Hand & Upper Extrem Surg, 259 Xikang Rd, Shanghai 200040, Peoples R China.
EM wendongxu@fudan.edu.cn
FU Shanghai Training Plan and Fund for Young Doctors [20141062]; National High Technology Research and Development Program of China (863 Program) [2015AA020501]
CR Bozkurt A, 2008, J NEUROSCI METH, V173, P91, DOI 10.1016/j.jneumeth.2008.05.020
   Bunata R, 2014, J HAND SURG-AM, V39, P1425, DOI 10.1016/j.jhsa.2013.12.017
   Dobkin B, 2005, NEW ENGL J MED, V352, P1677, DOI 10.1056/NEJMcp043511
   Fukuhara T, 2004, NEUROSURGERY, V54, P1268, DOI 10.1227/01.NEU.0000119605.32216.2E
   Grunt S, 2014, DEV MED CHILD NEUROL, V56, P302, DOI 10.1111/dmcn.12277
   Gu Y, 1992, J HAND SURG-BRIT EUR, V17B, P518, DOI 10.1016/S0266-7681(05)80235-9
   Hua X, 2015, NEUROSURGERY, V76, P187, DOI 10.1227/NEU.0000000000000590
   Janjua M, 1984, BRAIN RES, V310, P311, DOI 10.1016/0006-8993(84)90154-9
   Legg L, 2004, LANCET, V363, P352
   Li Y, 2014, INJURY, V45, P1015, DOI 10.1016/j.injury.2014.01.014
   Lin H, 2013, J NEUROSURG, V119, P714, DOI 10.3171/2013.5.JNS121218
   Lin H, 2013, MUSCLE NERVE, V47, P241, DOI 10.1002/mus.23507
   Lin H, 2012, NEUROSURGERY, V70, P170, DOI 10.1227/NEU.0b013e31822c4b39
   Metz G, 2002, J NEUROSCI METH, V115, P169, DOI 10.1016/S0165-0270(02)00012-2
   Metz GA, 2009, J VIS EXP, V0, P0, DOI DOI 10.3791/1204
   Parkkinen S, 2013, STROKE RES TREAT, V2013, P0, DOI 10.1155/2013/410972
   Paxinos G, 2007, RAT BRAIN STEREOTAXI, V6th, P0
   Sashindranath M, 2015, BEHAV BRAIN RES, V286, P33, DOI 10.1016/j.bbr.2015.02.038
   Songcharoen P, 2001, J HAND SURG-AM, V26A, P1058, DOI 10.1053/jhsu.2001.27764
   Xu W, 2011, MICROSURG, V31, P404, DOI 10.1002/micr.20877
   Zhu L, 2015, BONE JOINT J, V97B, P358, DOI 10.1302/0301-620X.97B3.34330
NR 21
TC 9
Z9 10
U1 0
U2 11
PU AMER ASSOC NEUROLOGICAL SURGEONS
PI ROLLING MEADOWS
PA 5550 MEADOWBROOK DRIVE, ROLLING MEADOWS, IL 60008 USA
SN 0022-3085
EI 
J9 J NEUROSURG
PD JAN 15
PY 2018
VL 128
IS 1
BP 304
EP 311
DI 10.3171/2016.4.JNS152046
PG 8
WC Clinical Neurology; Surgery
SC Neurosciences & Neurology; Surgery
GA FR3AW
UT WOS:000418939300037
PM 28338437
ER

PT J
AU Yang, Yue
   Zhao, Qingchun
   Zhang, Yingshi
   Wu, Qiong
   Jiang, Xiaowen
   Cheng, Gang
AF Yang, Yue
   Zhao, Qingchun
   Zhang, Yingshi
   Wu, Qiong
   Jiang, Xiaowen
   Cheng, Gang
TI Effect of Mirror Therapy on Recovery of Stroke Survivors: A Systematic Review and Network Meta-analysis
SO NEUROSCIENCE
LA English
DT Review
DE mirror therapy; stroke; motor function; activities of daily living; network meta-analysis
ID upper-extremity function; functional electrical-stimulation; upper-limb function; triggered neuromuscular stimulation; improving motor function; physical rehabilitation; visual feedback; subacute stroke; rating quality; hand function
AB Mirror therapy (MT) as a relatively new rehabilitation technique has been widely applied in stroke patients. A number of randomized controlled trials (RCTs) have investigated the effects of MT for stroke survivors. The main purpose of this network meta-analysis was to investigate the effects of MT on motor function, activities of daily living (ADL), and pain perception in stroke survivors. Several databases were searched to identify RCTs evaluating the effects of MT in stroke patients to perform this network meta-analysis. Thirty-seven RCTs (42 analyses, 1685 subjects) were eligible for inclusion in the meta-analysis. Standard meta-analysis showed that MT significantly improved of motor function according to the increased Fugl-Meyer Assessment (FMA), Functional Independence Measure (FIM), and decreased Modified Ashworth Scale (MAS) score. In addition, ADL was promoted by MT as the elevated Modified Barthel Index (MBI) and Motor Activity Log (MAL) score. Moreover, MT effectively relieved the pain of stroke patients as the Visual Analog Scale (VAS) score was reduced. Subgroup analyses and meta-regressions identified that the sources of heterogeneity might be different intervention arms and duration of interventions. Network meta-analysis showed that MT combined with electrical stimulation (ES) for less than 4 weeks along with conventional rehabilitation therapy (CT), and MT accompanied with CT for less than 4 weeks might be the most suitable interventions for improvement of motor function and ADL, respectively. Overall, MT could effectively improve motor function and ADL, as well as relieve pain for stroke survivors. The study was registered at PROSPERO (CRD42017081742). (C) 2018 IBRO. Published by Elsevier Ltd. All rights reserved.
C1 [Yang, Yue; Zhao, Qingchun; Zhang, Yingshi; Wu, Qiong; Jiang, Xiaowen; Cheng, Gang] Shenyang Pharmaceut Univ, Dept Clin Pharm, 103 Wenhua Rd, Shenyang 110016, Liaoning, Peoples R China.
   [Yang, Yue; Zhao, Qingchun; Zhang, Yingshi; Wu, Qiong; Jiang, Xiaowen] Gen Hosp Shenyang Mil Area Command, Dept Pharm, Shenyang 110840, Liaoning, Peoples R China.
RP Cheng, G (通讯作者)，Shenyang Pharmaceut Univ, Dept Clin Pharm, 103 Wenhua Rd, Shenyang 110016, Liaoning, Peoples R China.
EM chenggang63@hotmail.com
CR Altschuler E, 1999, LANCET, V353, P2035, DOI 10.1016/S0140-6736(99)00920-4
   Amasyali S, 2016, INT J REHABIL RES, V39, P302, DOI 10.1097/MRR.0000000000000186
   Arya K, 2015, J STROKE CEREBROVASC, V24, P1738, DOI 10.1016/j.jstrokecerebrovasdis.2015.03.026
   Balshem H, 2011, J CLIN EPIDEMIOL, V64, P401, DOI 10.1016/j.jclinepi.2010.07.015
   Bohannon R, 1987, PHYS THER, V67, P206, DOI 10.1093/ptj/67.2.206
   Braus D, 1994, ANN NEUROL, V36, P728, DOI 10.1002/ana.410360507
   Buccino G, 2001, EUR J NEUROSCI, V13, P400, DOI 10.1046/j.1460-9568.2001.01385.x
   Cacchio A, 2009, NEUROREHAB NEURAL RE, V23, P792, DOI 10.1177/1545968309335977
   Caspers S, 2010, NEUROIMAGE, V50, P1148, DOI 10.1016/j.neuroimage.2009.12.112
   Chaimani A, 2013, PLOS ONE, V8, P0, DOI 10.1371/journal.pone.0076654
   Colomer C, 2016, EUR J PHYS REHAB MED, V52, P271
   Cristina L, 2015, ACTA NEUROL BELG, V115, P597, DOI 10.1007/s13760-015-0465-5
   Decety J, 1996, BEHAV BRAIN RES, V77, P45, DOI 10.1016/0166-4328(95)00225-1
   Desrosiers J, 1994, ARCH PHYS MED REHAB, V75, P751
   Dias S, 2013, MED DECIS MAKING, V33, P607, DOI 10.1177/0272989X12458724
   Dobkin B, 2005, NEW ENGL J MED, V352, P1677, DOI 10.1056/NEJMcp043511
   Dohle C, 2009, NEUROREHAB NEURAL RE, V23, P209, DOI 10.1177/1545968308324786
   Ezendam D, 2009, DISABIL REHABIL, V31, P2135, DOI 10.3109/09638280902887768
   Fan Y, 2015, J HEBEI UNITED U, V17, P110
   Franz E, 2004, EXP BRAIN RES, V157, P174, DOI 10.1007/s00221-004-1831-3
   Frey S, 2006, J NEUROSCI, V26, P13194, DOI 10.1523/JNEUROSCI.3914-06.2006
   Fuglmeyer A, 1975, SCAND J REHABIL MED, V7, P13
   Funase K, 2007, NEUROSCI LETT, V419, P108, DOI 10.1016/j.neulet.2007.04.025
   Gallese V, 2004, TRENDS COGN SCI, V8, P396, DOI 10.1016/j.tics.2004.07.002
   Garry M, 2005, EXP BRAIN RES, V163, P118, DOI 10.1007/s00221-005-2226-9
   Gebruers N, 2014, AM J PHYS MED REHAB, V93, P245, DOI 10.1097/PHM.0000000000000045
   Giraux P, 2003, NEUROIMAGE, V20, P0, DOI 10.1016/j.neuroimage.2003.09.024
   Grafton S, 1992, J NEUROSCI, V12, P2542
   Granger C, 1993, AM J PHYS MED REHAB, V72, P84, DOI 10.1097/00002060-199304000-00005
   Gurbuz N, 2016, J PHYS THER SCI, V28, P2501
   Guyatt G, 1993, JAMA-J AM MED ASSOC, V270, P2598, DOI 10.1001/jama.270.21.2598
   Guyatt G, 2008, BRIT MED J, V336, P924, DOI 10.1136/bmj.39489.470347.AD
   Higgins J, 2003, BRIT MED J, V327, P557, DOI 10.1136/bmj.327.7414.557
   Higgins JPT, 2011, BMJ, V343, P0, DOI 10.1136/bmj.d5928
   Hutton B, 2015, ANN INTERN MED, V162, P777, DOI 10.7326/M14-2385
   Iacoboni M, 2006, NAT REV NEUROSCI, V7, P942, DOI 10.1038/nrn2024
   Invernizzi M, 2013, EUR J PHYS REHAB MED, V49, P311
   Jongbloed L, 1986, STROKE, V17, P765, DOI 10.1161/01.STR.17.4.765
   Kim H, 2014, J STROKE CEREBROVASC, V23, P655, DOI 10.1016/j.jstrokecerebrovasdis.2013.06.017
   Kim J, 2015, OCCUP THER INT, V22, P51, DOI 10.1002/oti.1384
   Kim K, 2016, J PHYS THER SCI, V28, P483, DOI 10.1589/jpts.28.483
   Kojima K, 2014, NEUROREHABILITATION, V34, P235, DOI 10.3233/NRE-131038
   Lee D, 2016, TECHNOL HEALTH CARE, V24, P503, DOI 10.3233/THC-161144
   Lee M, 2012, AM J PHYS MED REHAB, V91, P689, DOI 10.1097/PHM.0b013e31824fa86d
   Li Y, 2017, CHINA MED ENG, V25, P32
   Lim K, 2016, ANN REHABIL MED-ARM, V40, P629, DOI 10.5535/arm.2016.40.4.629
   Lin K, 2014, NEUROREHAB NEURAL RE, V28, P153, DOI 10.1177/1545968313508468
   Liu B, 2014, CLIN STUDY EFFECTS M, V0, P0
   Lyle R, 1981, INT J REHABIL RES, V4, P483, DOI 10.1097/00004356-198112000-00001
   Maher C, 2003, PHYS THER, V83, P713, DOI 10.1093/ptj/83.8.713
   Mahoney FI, 1965, MD STATE MED J, V14, P61
   Masiero S, 2007, ARCH PHYS MED REHAB, V88, P142, DOI 10.1016/j.apmr.2006.10.032
   Mccabe C, 2003, RHEUMATOLOGY, V42, P97, DOI 10.1093/rheumatology/keg041
   Mcgregor H, 2015, J NEUROPHYSIOL, V114, P677, DOI 10.1152/jn.00286.2015
   Mei TS, 2012, HONG KONG J OCCUP TH, V22, P84
   Mendis S, 2013, INT J STROKE, V8, P3, DOI 10.1111/j.1747-4949.2012.00969.x
   Michielsen M, 2011, NEUROREHAB NEURAL RE, V25, P223, DOI 10.1177/1545968310385127
   Mills E, 2013, BMJ-BRIT MED J, V346, P0, DOI 10.1136/bmj.f2914
   Miyamoto S, 2009, AM J PHYS MED REHAB, V88, P247, DOI 10.1097/PHM.0b013e3181951133
   Mohan U, 2013, ANN INDIAN ACAD NEUR, V16, P634, DOI 10.4103/0972-2327.120496
   Moher D, 2009, PLOS MED, V6, P0, DOI 10.1136/BMJ.B2535
   Moher D, 2009, PLOS MED, V6, P0, DOI 10.1371/journal.pmed.1000097
   Morris D, 2001, ARCH PHYS MED REHAB, V82, P750, DOI 10.1053/apmr.2001.23183
   Park J, 2015, J PHYS THER SCI, V27, P1681, DOI 10.1589/jpts.27.1681
   Park Y, 2015, J PHYS THER SCI, V27, P1499, DOI 10.1589/jpts.27.1499
   Peng J, 2016, INFLUENCE MIRROR THE, V0, P0
   Platz T, 2005, CLIN REHABIL, V19, P404, DOI 10.1191/0269215505cr832oa
   Prospero , 2009, CTR REV DISS SYST RE, V0, P0
   Ramachandran V, 2009, BRAIN, V132, P1693, DOI 10.1093/brain/awp135
   Ramachandran V, 1996, P ROY SOC B-BIOL SCI, V263, P377, DOI 10.1098/rspb.1996.0058
   Ring H, 2005, J REHABIL MED, V37, P32, DOI 10.1080/16501970410035387
   Rothgangel A, 2011, INT J REHABIL RES, V34, P1, DOI 10.1097/MRR.0b013e3283441e98
   Salanti G, 2008, STAT METHODS MED RES, V17, P279, DOI 10.1177/0962280207080643
   Salanti G, 2012, RES SYNTH METHODS, V3, P80, DOI 10.1002/jrsm.1037
   Salanti G, 2011, J CLIN EPIDEMIOL, V64, P163, DOI 10.1016/j.jclinepi.2010.03.016
   Samuelkamaleshkumar S, 2014, ARCH PHYS MED REHAB, V95, P2000, DOI 10.1016/j.apmr.2014.06.020
   Saposnik G, 2011, STROKE, V42, P1380, DOI 10.1161/STROKEAHA.110.605451
   Scott J, 1976, PAIN, V2, P175, DOI 10.1016/0304-3959(76)90113-5
   Shah S, 1984, AUST OCCUP THER J, V31, P144, DOI 10.1111/J.1440-1630.1984.TB01473.X
   Sirtori V, 2009, COCHRANE DB SYST REV, V0, P0, DOI DOI 10.1002/14651858.CD004433.pub2
   Steele C, 2010, J NEUROSCI, V30, P8332, DOI 10.1523/JNEUROSCI.5569-09.2010
   Stevens J, 2003, ARCH PHYS MED REHAB, V84, P1090, DOI 10.1016/S0003-9993(03)00042-X
   Summers J, 2007, J NEUROL SCI, V252, P76, DOI 10.1016/j.jns.2006.10.011
   Sun X, 2015, CHIN J NEUROIMMUNOL, V22, P146
   Sutbeyaz S, 2007, ARCH PHYS MED REHAB, V88, P555, DOI 10.1016/j.apmr.2007.02.034
   Taub E, 1999, J REHABIL RES DEV, V36, P237
   Thieme H, 2013, CLIN REHABIL, V27, P314, DOI 10.1177/0269215512455651
   Thieme H, 2013, STROKE, V44, P0, DOI 10.1161/STROKEAHA.112.673087
   Tsai P, 2005, QUAL LIFE RES, V14, P1943, DOI 10.1007/s11136-005-4346-x
   Van DLJ, 2004, STROKE, V35, P1410, DOI 10.1161/01.STR.0000126900.24964.7e
   Vural S, 2016, ARCH PHYS MED REHAB, V97, P575, DOI 10.1016/j.apmr.2015.12.008
   Wang H, 2017, GUIZHOU MED J, V41, P603
   Wang W, 2013, J DALIAN MED U, V35, P600
   Wolf S, 1983, PHYS THER, V63, P1448, DOI 10.1093/ptj/63.9.1448
   Wolf S, 2001, STROKE, V32, P1635, DOI 10.1161/01.STR.32.7.1635
   Wu C, 2013, ARCH PHYS MED REHAB, V94, P1023, DOI 10.1016/j.apmr.2013.02.007
   Xu D, 2017, CHINA MODERN MED, V24, P38
   Yavuzer G, 2008, ARCH PHYS MED REHAB, V89, P393, DOI 10.1016/j.apmr.2007.08.162
   Yun G, 2011, ANN REHABIL MED-ARM, V35, P316, DOI 10.5535/arm.2011.35.3.316
   Zeng W, 2017, J REHABIL MED, V0, P0
   Zhang H, 2011, CHIN J STROKE, V6, P381
   Zheng Y, 2014, ANAL EFFECT MIRROR T, V0, P0
NR 102
TC 20
Z9 20
U1 5
U2 46
PU PERGAMON-ELSEVIER SCIENCE LTD
PI OXFORD
PA THE BOULEVARD, LANGFORD LANE, KIDLINGTON, OXFORD OX5 1GB, ENGLAND
SN 0306-4522
EI 
J9 NEUROSCIENCE
PD OCT 15
PY 2018
VL 390
IS 
BP 318
EP 336
DI 10.1016/j.neuroscience.2018.06.044
PG 19
WC Neurosciences
SC Neurosciences & Neurology
GA GV2IX
UT WOS:000445912700026
PM 29981364
ER

PT J
AU Johnson, Liam
   Bird, Marie-Louise
   Muthalib, Makij
   Teo, Wei-Peng
AF Johnson, Liam
   Bird, Marie-louise
   Muthalib, Makij
   Teo, Wei-peng
TI Innovative STRoke Interactive Virtual thErapy (STRIVE) online platform for community-dwelling stroke survivors: a randomised controlled trial protocol
SO BMJ OPEN
LA English
DT Article
ID upper-extremity function; research arm test; fugl-meyer assessment; interrater reliability; upper-limb; block test; validity; recovery; reality; rehabilitation
AB Introduction The STRoke Interactive Virtual thErapy (STRIVE) intervention provides community-dwelling stroke survivors access to individualised, remotely supervised progressive exercise training via an online platform. This trial aims to determine the clinical efficacy of the STRIVE intervention and its effect on brain activity in community dwelling stroke survivors. Methods and analysis In a multisite, assessor-blinded randomised controlled trial, 60 stroke survivors >3 months poststroke with mild-to-moderate upper extremity impairment will be recruited and equally randomised by location (Melbourne, Victoria or Launceston, Tasmania) to receive 8 weeks of virtual therapy (VT) at a local exercise training facility or usual care. Participants allocated to VT will perform 3-5 upper limb exercises individualised to their impairment severity and preference, while participants allocated to usual care will be asked to maintain their usual daily activities. The primary outcome measures will be upper limb motor function and impairment, which will be assessed using the Action Research Arm Test and Upper Extremity Fugl-Meyer, respectively. Secondary outcome measures include upper extremity function and spasticity, as measured by the box and block test and Modified AshworthScale, respectively, and task-related changes in bilateral sensorimotor cortex haemodynarnics during hand reaching and wrist extension movements as measured by functional near-infrared spectroscopy. Quality of life will be measured using the Euro-Quality of Life-5 Dimension-5 Level Scale, and the Motor Activity Log-28 will be used to measure use of the hemiparetic arm. All measures will be assessed at baseline and immediately postintervention. Ethics and dissemination The study was approved by the Deakin University Human Research Ethics Committee in May 2017 (No. 2017-087). The results will be disseminated in peer-reviewed journals and presented at major international stroke meetings.
C1 [Johnson, Liam] Univ Melbourne, Florey Inst Neurosci & Mental Hlth, Stroke Div, Heidelberg, Vic, Australia.
   [Johnson, Liam] Australian Catholic Univ, Fac Hlth Sci, Melbourne, Vic, Australia.
   [Johnson, Liam] Victoria Univ, ISEAL, Melbourne, Vic, Australia.
   [Bird, Marie-Louise] Univ Tasmania, Sch Hlth Sci, Fac Hlth, Launceston, Tas, Australia.
   [Bird, Marie-Louise] Univ British Columbia, Dept Phys Therapy, Vancouver, BC, Canada.
   [Bird, Marie-Louise] Univ British Columbia, GF Strong Rehabil Ctr, Rehabil Res Program, Vancouver, BC, Canada.
   [Muthalib, Makij] Univ Montpellier, EuroMov, Montpellier, France.
   [Muthalib, Makij] Deakin Univ, Sch Psychol, Cognit Neurosci Unit, Burwood, Vic, Australia.
   [Muthalib, Makij] SilverLine Res Serv, Brisbane, Qld, Australia.
   [Teo, Wei-Peng] Deakin Univ, Sch Exercise & Nutr Sci, IPAN, Burwood, Vic, Australia.
RP Teo, WP (通讯作者)，Deakin Univ, Sch Exercise & Nutr Sci, IPAN, Burwood, Vic, Australia.
EM weipeng.teo@deakin.edu.au
FU Heart Foundation Vanguard Grant [101350]; Alfred Deakin Postdoctoral Research Fellowship; Silverline research services
CR Anwar A, 2016, BRAIN TOPOGR, V29, P645, DOI 10.1007/s10548-016-0507-1
   Bakhti K, 2016, ANN PHYS REHAB MED, V59, P77, DOI 10.1016/j.rehab.2016.07.182
   Barker R, 2007, DISABIL REHABIL, V29, P981, DOI 10.1080/09638280500243570
   Bird M, 2016, TRIALS, V17, P0, DOI 10.1186/s13063-016-1318-0
   Bohannon R, 1987, PHYS THER, V67, P206, DOI 10.1093/ptj/67.2.206
   Brauer S, 2013, BMC NEUROL, V13, P0, DOI 10.1186/1471-2377-13-71
   Chan A, 2013, ANN INTERN MED, V158, P200, DOI 10.7326/0003-4819-158-3-201302050-00583
   Chen P, 2016, QUAL LIFE RES, V25, P1585, DOI 10.1007/s11136-015-1196-z
   Deakin A, 2003, PHYSIOTHERAPY, V89, P751, DOI 10.1016/S0031-9406(05)60502-0
   Desrosiers J, 1994, ARCH PHYS MED REHAB, V75, P751
   Feigin V, 2015, NEUROEPIDEMIOLOGY, V45, P161, DOI 10.1159/000441085
   Gladstone D, 2002, NEUROREHAB NEURAL RE, V16, P232, DOI 10.1177/154596802401105171
   Golicki D, 2015, QUAL LIFE RES, V24, P845, DOI 10.1007/s11136-014-0834-1
   Gregson J, 2000, AGE AGEING, V29, P223, DOI 10.1093/ageing/29.3.223
   Hatem S, 2016, FRONT HUM NEUROSCI, V10, P0, DOI 10.3389/fnhum.2016.00442
   Hoffmann T, 2014, BMJ-BRIT MED J, V348, P0, DOI 10.1136/bmj.g1687
   Hsieh C, 1998, AGE AGEING, V27, P107, DOI 10.1093/ageing/27.2.107
   Hsieh Y, 2009, STROKE, V40, P1386, DOI 10.1161/STROKEAHA.108.530584
   Katz R, 1992, ARCH PHYS MED REHAB, V73, P339, DOI 10.1016/0003-9993(92)90007-J
   Kwakkel G, 2003, STROKE, V34, P2181, DOI 10.1161/01.STR.0000087172.16305.CD
   Lang C, 2006, ARCH PHYS MED REHAB, V87, P1605, DOI 10.1016/j.apmr.2006.09.003
   Laut J, 2015, PLOS ONE, V10, P0, DOI 10.1371/journal.pone.0117013
   Laver K, 2011, COCHRANE DB SYST REV, V0, P0
   Lin F, 1999, ARCH PHYS MED REHAB, V80, P526
   Lin J, 2009, PHYS THER, V89, P840, DOI 10.2522/ptj.20080285
   Lin P, 2013, HUM BRAIN MAPP, V34, P2381, DOI 10.1002/hbm.22072
   Llorens R, 2015, ARCH PHYS MED REHAB, V96, P418, DOI 10.1016/j.apmr.2014.10.019
   Lyle R, 1981, INT J REHABIL RES, V4, P483, DOI 10.1097/00004356-198112000-00001
   Mihara M, 2016, NEUROPHOTONICS, V3, P0, DOI 10.1117/1.NPh.3.3.031414
   Moher D, 2001, LANCET, V357, P1191, DOI 10.1016/S0140-6736(00)04337-3
   Moro S, 2014, NEUROIMAGE, V85, P451, DOI 10.1016/j.neuroimage.2013.05.031
   Muthalib M, 2013, CLIN NEUROPHYSIOL, V124, P2060, DOI 10.1016/j.clinph.2013.03.018
   Nakayama H, 1994, ARCH PHYS MED REHAB, V75, P394, DOI 10.1016/0003-9993(94)90161-9
   Page S, 2012, ARCH PHYS MED REHAB, V93, P2373, DOI 10.1016/j.apmr.2012.06.017
   Platz T, 2005, CLIN REHABIL, V19, P404, DOI 10.1191/0269215505cr832oa
   Pollack M, 2002, MED J AUSTRALIA, V177, P452
   Pollock A, 2014, COCHRANE DB SYST REV, V0, P0, DOI DOI 10.1002/14651858.CD010820.pub2
   Risedal A, 2002, BRAIN RES BULL, V58, P315, DOI 10.1016/S0361-9230(02)00796-7
   Singer B, 2017, J PHYSIOTHER, V63, P53, DOI 10.1016/j.jphys.2016.08.010
   *strokefoundation , 2016, NAT STROK AUD REH SE, V0, P0
   Teasell R, 2014, ARCH PHYS MED REHAB, V95, P595, DOI 10.1016/j.apmr.2013.11.014
   Teo W, 2016, FRONT HUM NEUROSCI, V10, P0, DOI 10.3389/fnhum.2016.00284
   Uswatte G, 2006, NEUROLOGY, V67, P1189, DOI 10.1212/01.wnl.0000238164.90657.c2
   Van DLJ, 2001, ARCH PHYS MED REHAB, V82, P14, DOI 10.1053/apmr.2001.18668
   Wallace S, 2016, MED J AUSTRALIA, V204, P231, DOI 10.5694/mja15.01007
   Weiss PL, 2006, TXB NEURAL REPAIR RE, V0, PP182, DOI 10.1017/CBO9780511545078.015
   You S, 2005, STROKE, V36, P1166, DOI 10.1161/01.STR.0000162715.43417.91
NR 47
TC 9
Z9 10
U1 6
U2 13
PU BMJ PUBLISHING GROUP
PI LONDON
PA BRITISH MED ASSOC HOUSE, TAVISTOCK SQUARE, LONDON WC1H 9JR, ENGLAND
SN 2044-6055
EI 
J9 BMJ OPEN
PD JAN 15
PY 2018
VL 8
IS 1
BP 
EP 
DI 10.1136/bmjopen-2017-018388
PG 8
WC Medicine, General & Internal
SC General & Internal Medicine
GA GF2BO
UT WOS:000431743500207
PM 29317414
ER

PT J
AU Min, Se-Dong
   Wang, Chang-Won
   Lee, Hwa-Min
   Jung, Bong-Keun
AF Min, Se-dong
   Wang, Chang-won
   Lee, Hwa-min
   Jung, Bong-keun
TI A low cost wearable wireless sensing system for paretic hand management after stroke
SO JOURNAL OF SUPERCOMPUTING
LA English
DT Article
DE Wearable device; Low cost; Paretic hand management; Stroke
ID finger; impairment; muscle
AB This paper describes the design of a low cost wearable hand exercise device that can assist repetitive wrist and finger exercise for stroke patients. The design of this device was guided by neurobiological principles of motor learning, such as sensory-motor integration, movement repetition, and cognitive interaction. This pilot study tested the efficacy of a wireless sensing system in the device to serve as a facilitator of repetitive hand exercise, which is an essential part of rehabilitation after stroke. The results from healthy young adults showed that the device with a wireless sensing system yielded quantitatively better motor function with the repetitive wrist and finger joint movements.This proof-of-concept study shows potential therapeutic evidence for stroke rehabilitation as well as the potential utility of sensing system for stroke rehabilitation.
C1 [Min, Se-Dong; Wang, Chang-Won] Soonchunhyang Univ, Dept Med IT Engn, Soonchunhyang Ro 22, Shinchangmyeon 336745, Asan, South Korea.
   [Lee, Hwa-Min] Soonchunhyang Univ, Dept Comp Software Engn, Soonchunhyang Ro 22, Shinchangmyeon 336745, Asan, South Korea.
   [Jung, Bong-Keun] Soonchunhyang Univ, Dept Occupat Therapy, Soonchunhyang Ro 22, Shinchangmyeon 336745, Asan, South Korea.
RP Jung, BK (通讯作者)，Soonchunhyang Univ, Dept Occupat Therapy, Soonchunhyang Ro 22, Shinchangmyeon 336745, Asan, South Korea.
EM jungb@sch.ac.kr
FU Soonchunhyang University Research Fund; MSIP (Ministry of Science, ICT and Future Planning), Korea, under the C-ITRC (Convergence Information Technology Research Center) [IITP-2015-H8601-15-1009]
CR Benlamri R, 2014, HUM-CENT COMPUT INFO, V4, P0, DOI 10.1186/s13673-014-0012-z
   Chagnaadorj O, 2014, J INF PROCESS SYST, V10, P92, DOI 10.3745/JIPS.2014.10.1.092
   Chee KN, 2013, J CONVERGENCE, V4, P39
   Feese S, 2014, HUM-CENTRIC COMPUT I, V4, P0, DOI 10.1186/s13673-014-0015-9
   Gray C, 1990, AGE AGEING, V19, P179, DOI 10.1093/ageing/19.3.179
   Heo P, 2012, INT J PRECIS ENG MAN, V13, P807, DOI 10.1007/s12541-012-0107-2
   Kamper D, 2006, ARCH PHYS MED REHAB, V87, P1262, DOI 10.1016/j.apmr.2006.05.013
   Kamper D, 2000, MUSCLE NERVE, V23, P954, DOI 10.1002/(SICI)1097-4598(200006)23:6<954::AID-MUS17>3.0.CO;2-0
   Kamper D, 2001, MUSCLE NERVE, V24, P673, DOI 10.1002/mus.1054
   Kamper D, 2003, MUSCLE NERVE, V28, P309, DOI 10.1002/mus.10443
   Kyu LJ, 2014, J CONVERGE, V5, P6
   Lee J, 2014, J CONVERG, V5, P37, DOI 10.14400/JDC.2014.12.12.37
   Schabowsky C, 2010, J NEUROENG REHABIL, V7, P0, DOI 10.1186/1743-0003-7-36
   Silachan K, 2014, J INF PROCESS SYST, V10, P395, DOI 10.3745/JIPS.04.0007
   Sinha A, 2013, HUM-CENTRIC COMPUT I, V3, P0, DOI 10.1186/2192-1962-3-13
   Towfighi A, 2011, STROKE, V42, P2351, DOI 10.1161/STROKEAHA.111.621904
   Vandergon J, 1985, J PHYSIOL-LONDON, V359, P107
   Zaidi S, 2014, J INF PROCESS SYST, V10, P176, DOI 10.3745/JIPS.03.0002
NR 18
TC 4
Z9 4
U1 2
U2 11
PU SPRINGER
PI DORDRECHT
PA VAN GODEWIJCKSTRAAT 30, 3311 GZ DORDRECHT, NETHERLANDS
SN 0920-8542
EI 
J9 J SUPERCOMPUT
PD OCT 15
PY 2018
VL 74
IS 10
BP 5231
EP 5240
DI 10.1007/s11227-016-1787-7
PG 10
WC Computer Science, Hardware & Architecture; Computer Science, Theory & Methods; Engineering, Electrical & Electronic
SC Computer Science; Engineering
GA GW4NT
UT WOS:000446893600020
ER

PT J
AU Askim, Torunn
   Langhammer, Birgitta
   Ihle-hansen, Hege
   Gunnes, Mari
   Lydersen, Stian
   Indredavik, Bent
AF Askim, Torunn
   Langhammer, Birgitta
   Ihle-hansen, Hege
   Gunnes, Mari
   Lydersen, Stian
   Indredavik, Bent
TI Efficacy and Safety of Individualized Coaching After Stroke: the LAST Study (Life After Stroke): A Pragmatic Randomized Controlled Trial
SO STROKE
LA English
DT Article
DE cerebrovascular disorders; compliance; exercise; life style; rehabilitation; secondary prevention
ID transient ischemic attack; motor-assessment scale; long-term survival; physical-activity; exercise; intervention; care; balance; impact; walk
AB Background and Purpose-The evidence for interventions to prevent functional decline in the long term after stroke is lacking. The aim of this trial was to evaluate the efficacy and safety of an 18-month follow-up program of individualized regular coaching on physical activity and exercise. Methods-This was a multicentre, pragmatic, single-blinded, randomized controlled trial. Adults (age >= 18 years) with first-ever or recurrent stroke, community dwelling, with modified Rankin Scale <5, and no serious comorbidities were included 10 to 16 weeks poststroke. The intervention group received individualized regular coaching on physical activity and exercise every month for 18 consecutive months. The control group received standard care. Primary outcome was the Motor Ass Vessment Scale at end of intervention (18-month follow-up). Secondary measures were Barthel index, modified Rankin Scale, item 14 from Berg Balance Scale, Timed Up and Go test, gait speed, 6-minute walk test, and Stroke Impact Scale. Other outcomes were adverse events and compliance to the intervention assessed by training diaries and the International Physical Activity Questionnaire. Results-Three hundred and eighty consenting participants were randomly assigned to individualized coaching (n=186) or standard care (n=194). The mean estimated difference on Motor Assessment Scale in favor of control group was -0.70 points (95% confidence interval, -2.80, 1.39), P=0.512. There were no differences between the groups on Barthel index, modified Rankin Scale, or Berg Balance Scale. The frequency of adverse events was low in both groups. Results from International Physical Activity Questionnaire and training diaries showed increased activity levels but low intensity of the exercise in the intervention group. Conclusions-The regular individualized coaching did not improve maintenance of motor function or the secondary outcomes compared with standard care. The intervention should be regarded as safe. Despite the neutral results, the health costs related to the intervention should be investigated.
C1 [Askim, Torunn; Gunnes, Mari; Indredavik, Bent] NTNU, Dept Neuromed & Movement Sci, Fac Med & Hlth Sci, Trondheim, Norway.
   [Lydersen, Stian] NTNU, Fac Med & Hlth Sci, Reg Ctr Child & Youth Mental Hlth & Child Welf, Dept Mental Hlth, Trondheim, Norway.
   [Langhammer, Birgitta] Oslo & Akershus Univ Coll, Dept Physiotherapy, Oslo, Norway.
   [Langhammer, Birgitta] Sunnaas Rehabil Hosp, HF, Nesoddtangen, Norway.
   [Ihle-Hansen, Hege] Vestre Viken Hosp Trust, Baerum Hosp, Dept Med, Drammen, Norway.
   [Askim, Torunn; Gunnes, Mari; Indredavik, Bent] Trondheim Reg & Univ Hosp, Stroke Unit, Dept Med, Trondheim, Norway.
RP Askim, T (通讯作者)，NTNU Norwegian Univ Sci & Technol, Fac Med & Hlth Sci, POB 8905, N-7491 Trondheim, Norway.
EM torunn.askim@ntnu.no
FU Norwegian Research Council; Liaison Committee; St. Olavs Hospital; NTNU; Norwegian Fund for Postgraduate Training in Physiotherapy; Stroke Unit Research Fund at St. Olavs Hospital
CR Alzayer L, 2009, J NEUROL PHYS THER, V33, P136, DOI 10.1097/NPT.0b013e3181b51307
   Askim T, 2012, STROKE RES TREAT, V2012, P0, DOI 10.1155/2012/392101
   Askim T, 2010, STROKE, V41, P1697, DOI 10.1161/STROKEAHA.110.584284
   Banks G, 2012, STROKE RES TREAT, V2012, P0, DOI 10.1155/2012/890946
   Bohannon R, 1997, AGE AGEING, V26, P15, DOI 10.1093/ageing/26.1.15
   Borg G, 1982, MED SCI SPORT EXER, V14, P377, DOI 10.1249/00005768-198205000-00012
   Boysen G, 2009, BMJ-BRIT MED J, V339, P0, DOI 10.1136/bmj.b2810
   Bravata D, 2007, STROKE, V38, P1899, DOI 10.1161/STROKEAHA.106.481465
   Carr J, 1985, PHYS THER, V65, P175, DOI 10.1093/ptj/65.2.175
   Caspersen C, 1985, PUBLIC HEALTH REP, V100, P126
   Craig C, 2003, MED SCI SPORT EXER, V35, P1381, DOI 10.1249/01.MSS.0000078924.61453.FB
   Deijle I, 2017, STROKE, V48, P174, DOI 10.1161/STROKEAHA.116.013794
   Duncan P, 2003, ARCH PHYS MED REHAB, V84, P950, DOI 10.1016/S0003-9993(03)00035-2
   Eriksson M, 2008, CEREBROVASC DIS, V25, P423, DOI 10.1159/000121343
   French B, 2016, COCHRANE DB SYST REV, V0, P0, DOI DOI 10.1002/14651858.CD006073.pub3
   Furie K, 2011, STROKE, V42, P227, DOI 10.1161/STR.0b013e3181f7d043
   Guyatt G, 1985, CAN MED ASSOC J, V132, P919
   Indredavik B, 2010, TREATMENT REHABILITA, V0, P0
   Kendall B, 2016, AM J PHYS MED REHAB, V95, P214, DOI 10.1097/PHM.0000000000000416
   Kjendahl A, 2005, ADV PHYSIOTHER, V8, P12
   Langhammer B, 2009, PHYSIOTHERAPY THEORY AND PRACTICE, V25, P55, DOI 10.1080/09593980802686938
   Langhorne P, 2011, LANCET, V377, P1693, DOI 10.1016/S0140-6736(11)60325-5
   Mathias S, 1986, ARCH PHYS MED REHAB, V67, P387
   Morris J, 2014, ARCH PHYS MED REHAB, V95, P956, DOI 10.1016/j.apmr.2013.12.016
   Rand D, 2009, STROKE, V40, P163, DOI 10.1161/STROKEAHA.108.523621
   Rockwood K, 1993, J CLIN EPIDEMIOL, V46, P1113, DOI 10.1016/0895-4356(93)90110-M
   Saunders D, 2016, COCHRANE DB SYST REV, V0, P0, DOI DOI 10.1002/14651858.CD003316.pub6
   Scrivener K, 2014, BMC NEUROL, V14, P0, DOI 10.1186/1471-2377-14-129
   Sedgwick P, 2015, BMJ-BRIT MED J, V351, P0, DOI 10.1136/bmj.h4672
   Slot K, 2008, BRIT MED J, V336, P376, DOI 10.1136/bmj.39456.688333.BE
   Vanbuuren S, 2012, FLEXIBLE IMPUTATION, V0, P0
   Wolfe C, 1991, STROKE, V22, P1242, DOI 10.1161/01.STR.22.10.1242
NR 33
TC 30
Z9 31
U1 0
U2 16
PU LIPPINCOTT WILLIAMS & WILKINS
PI PHILADELPHIA
PA TWO COMMERCE SQ, 2001 MARKET ST, PHILADELPHIA, PA 19103 USA
SN 0039-2499
EI 
J9 STROKE
PD FEB 15
PY 2018
VL 49
IS 2
BP 426
EP 432
DI 10.1161/STROKEAHA.117.018827
PG 7
WC Clinical Neurology; Peripheral Vascular Disease
SC Neurosciences & Neurology; Cardiovascular System & Cardiology
GA FT1WN
UT WOS:000422928000036
PM 29284737
ER

PT J
AU Kim, Jinhong
   Yim, Jongeun
AF Kim, Jinhong
   Yim, Jongeun
TI Effects of High-Frequency Repetitive Transcranial Magnetic Stimulation Combined with Task-Oriented Mirror Therapy Training on Hand Rehabilitation of Acute Stroke Patients
SO MEDICAL SCIENCE MONITOR
LA English
DT Article
DE Hand; Stroke; Transcranial Magnetic Stimulation
ID noninvasive brain-stimulation; randomized-trial; motor function; block test; plasticity; cortex; reliability; dexterity; validity; box
AB Background: Impairments of hand function make it difficult to perform daily life activities and to return to work. The aim of this study was to investigate the effect of high-frequency repetitive transcranial magnetic stimulation (HF-rTMS) combined with task-oriented mirror therapy (TOMT) on hand rehabilitation in acute stroke patients. Material/Methods: Twenty subacute stroke patients in the initial stages (<3 months) participated in the study. Subjects were allocated to 2 groups: the experimental group received HF-rTMS + TOMT and the control group received HF-rTMS. TOMT training was conducted in 10 sessions over 2 weeks for 30 min. rTMS was applied at a 20 Hz frequency over the hand motor area in the cortex of the affected hemisphere for 15 min. Outcomes, including motorevoked potential (MEP), pinch grip, hand grip, and box and block test, were measured before and after training. Results: Significant improvements in the MEP and hand function variables were observed in both groups (p<0.05). In particular, hand functions (pinch grip and box and block test) were significantly different between the 2 groups (p< 0.05). Conclusions: HF-rTMS combined with TOMT had a positive effect on hand function and can be used for the rehabilitation of precise hand movements in acute stroke patients.
C1 [Kim, Jinhong; Yim, Jongeun] Sahmyook Univ, Grad Sch, Dept Phys Therapy, Seoul, South Korea.
RP Yim, J (通讯作者)，Sahmyook Univ, Grad Sch, Dept Phys Therapy, Seoul, South Korea.
EM jeyim@syu.ac.kr
FU Sahmyook University
CR Alia C, 2017, FRONT CELL NEUROSCI, V11, P0, DOI 10.3389/fncel.2017.00076
   Avenanti A, 2012, NEUROLOGY, V78, P256, DOI 10.1212/WNL.0b013e3182436558
   Bernhardt J, 2017, CURR OPIN NEUROL, V30, P48, DOI 10.1097/WCO.0000000000000404
   Cakar E, 2016, ACTA NEUROL BELG, V116, P481, DOI 10.1007/s13760-016-0633-2
   Canny M, 2009, AM J OCCUP THER, V63, P506, DOI 10.5014/ajot.63.4.506
   Carrico C, 2016, STROKE, V47, P1879, DOI 10.1161/STROKEAHA.116.012671
   Chong T, 2008, CURR BIOL, V18, P1576, DOI 10.1016/j.cub.2008.08.068
   Desrosiers J, 1994, ARCH PHYS MED REHAB, V75, P751
   Dimitri D, 2017, NEUROCASE, V23, P96, DOI 10.1080/13554794.2017.1305112
   Etoh S, 2013, J REHABIL MED, V45, P843, DOI 10.2340/16501977-1175
   Gueugneau N, 2017, J NEUROPHYSIOL, V117, P467, DOI 10.1152/jn.00355.2016
   Hartman K, 2016, CURRENT PHYS MED REH, V4, P237, DOI 10.1007/s40141-016-0131-8
   Higgins J, 2013, STROKE RES TREAT, V2013, P0, DOI 10.1155/2013/539146
   Jones T, 2017, NAT REV NEUROSCI, V18, P267, DOI 10.1038/nrn.2017.26
   Karabanov A, 2015, BRAIN STIMUL, V8, P993, DOI 10.1016/j.brs.2015.06.017
   Lefaucheur J, 2014, CLIN NEUROPHYSIOL, V125, P2150, DOI 10.1016/j.clinph.2014.05.021
   Lopes J, 2017, CLIN NUTR, V0, P0
   Lundquist C, 2017, DISABIL REHABIL, V39, P934, DOI 10.3109/09638288.2016.1163422
   Makovac E, 2017, NEUROSCI BIOBEHAV REV, V74, P330, DOI 10.1016/j.neubiorev.2016.05.001
   Mcinnes K, 2016, ARCH PHYS MED REHAB, V97, P478, DOI 10.1016/j.apmr.2015.07.012
   Murase N, 2004, ANN NEUROL, V55, P400, DOI 10.1002/ana.10848
   Naro A, 2017, BRAIN STRUCT FUNCT, V222, P2891, DOI 10.1007/s00429-016-1355-1
   Paik Y, 2014, HONG KONG J OCCUP TH, V24, P6, DOI 10.1016/j.hkjot.2014.01.002
   Park E, 2017, BRAIN STIMUL, V10, P75, DOI 10.1016/j.brs.2016.08.005
   Platz T, 2005, CLIN REHABIL, V19, P404, DOI 10.1191/0269215505cr832oa
   Saghaei M, 2004, BMC MED RES METHODOL, V4, P26, DOI 10.1186/1471-2288-4-26
   Salinas F, 2016, BRAIN STIMUL, V9, P406, DOI 10.1016/j.brs.2016.02.006
   Sanchez-mendoza E, 2016, FRONT CELL NEUROSCI, V10, P0, DOI 10.3389/fncel.2016.00196
   Sasaki N, 2013, J STROKE CEREBROVASC, V22, P413, DOI 10.1016/j.jstrokecerebrovasdis.2011.10.004
   Schrader L, 2016, INT J EPILEPSY, V3, P2
   Simis M, 2013, NEUROREPORT, V24, P973, DOI 10.1097/WNR.0000000000000021
   Takeuchi N, 2005, STROKE, V36, P2681, DOI 10.1161/01.STR.0000189658.51972.34
   Takeuchi N, 2008, J REHABIL MED, V40, P298, DOI 10.2340/16501977-0181
   Tramacere A, 2017, BIOL REV, V92, P1819, DOI 10.1111/brv.12310
   Volz L, 2016, CEREB CORTEX, V26, P2882, DOI 10.1093/cercor/bhw034
   Wang R, 2012, NEUROREHAB NEURAL RE, V26, P222, DOI 10.1177/1545968311423265
   Winstein C, 2016, STROKE, V47, P0, DOI 10.1161/STR.0000000000000098
   Yavuzer G, 2008, ARCH PHYS MED REHAB, V89, P393, DOI 10.1016/j.apmr.2007.08.162
   Zhang L, 2017, CLIN REHABIL, V31, P1137, DOI 10.1177/0269215517692386
NR 39
TC 10
Z9 13
U1 5
U2 31
PU INT SCIENTIFIC LITERATURE, INC
PI SMITHTOWN
PA 361 FOREST LANE, SMITHTOWN, NY 11787 USA
SN 1643-3750
EI 
J9 MED SCI MONITOR
PD FEB 6
PY 2018
VL 24
IS 
BP 743
EP 750
DI 10.12659/MSM.905636
PG 8
WC Medicine, Research & Experimental
SC Research & Experimental Medicine
GA FW3EU
UT WOS:000425190200001
PM 29402879
ER

PT J
AU Lin, Gong-Hong
   Huang, Yi-Jing
   Lee, Shih-Chieh
   Huang, Sheau-Ling
   Hsieh, Ching-Lin
AF Lin, Gong-hong
   Huang, Yi-jing
   Lee, Shih-chieh
   Huang, Sheau-ling
   Hsieh, Ching-lin
TI Development of a Computerized Adaptive Testing System of the Functional Assessment of Stroke
SO ARCHIVES OF PHYSICAL MEDICINE AND REHABILITATION
LA English
DT Article
DE Psychometrics; Rehabilitation; Reproducibility of results; Stroke; Validation studies as topic
ID fugl-meyer assessment; motor recovery; psychometric characteristics; barthel index; balance; rehabilitation; therapy; patient; scale
AB Objective: To develop a computerized adaptive testing system of the Functional Assessment of Stroke (CAT-FAS) to assess upper- and lower extremity (UE/LE) motor function, postural control, and basic activities of daily living with optimal efficiency and without sacrificing psychometric properties in patients with stroke. Design: Simulation study. Setting: One rehabilitation unit in a medical center. Participants: Patients with subacute stroke (N=301; mean age, 67.3 +/- 10.9; intracranial infarction, 74.5%). Interventions: Not applicable. Main Outcome Measures: The UE and LE subscales of the Fugl-Meyer Assessment, Postural Assessment Scale for Stroke Patients, and Barthel Index. Results: The CAT-FAS adopting the optimal stopping rule (limited reliability increase of <.010) had good Rasch reliability across the 4 domains (.88-.93) and needed few items for the whole administration (8.5 items on average). The concurrent validity (CAT-FAS vs original tests, Pearson r=.91-.95) and responsiveness (standardized response mean, .65-.76) of the CAT-FAS were good in patients with stroke. Conclusions: We developed the CAT-FAS, and our results support that the CAT-FAS has sufficient efficiency, reliability, concurrent validity, and responsiveness in patients with stroke. The CAT-FAS can be used to simultaneously assess patients' functions of UE, LE, postural control, and basic activities of daily living using, on average, no more than 10 items; this efficiency is useful in reducing the assessment burdens for both clinicians and patients. (C) 2017 by the American Congress of Rehabilitation Medicine
C1 [Lin, Gong-Hong; Huang, Yi-Jing; Lee, Shih-Chieh; Huang, Sheau-Ling; Hsieh, Ching-Lin] Natl Taiwan Univ, Coll Med, Sch Occupat Therapy, F4,17 Xuzhou Rd, Taipei 100, Taiwan.
   [Huang, Sheau-Ling; Hsieh, Ching-Lin] Natl Taiwan Univ Hosp, Dept Phys Med & Rehabil, Taipei, Taiwan.
   [Hsieh, Ching-Lin] Asia Univ, Coll Med & Hlth Sci, Dept Occupat Therapy, Taichung, Taiwan.
RP Hsieh, CL (通讯作者)，Natl Taiwan Univ, Coll Med, Sch Occupat Therapy, F4,17 Xuzhou Rd, Taipei 100, Taiwan.
EM clhsieh@ntu.edu.tw
FU Ministry of Science and Technology in Taiwan [106-2811-B-002-036]
CR Bartolo M, 2014, FUNCT NEUROL, V29, P15, DOI 10.11138/FNeur/2014.29.1.015
   Benaim C, 1999, STROKE, V30, P1862, DOI 10.1161/01.STR.30.9.1862
   Duffy L, 2013, STROKE, V44, P462, DOI 10.1161/STROKEAHA.112.678615
   Efron B, 1986, STAT SCI, V1, P54, DOI 10.1214/SS/1177013815
   El-helow M, 2015, EUR J PHYS REHAB MED, V51, P371
   Fieo R, 2011, BMC GERIATR, V11, P0, DOI 10.1186/1471-2318-11-42
   Fuglmeyer A, 1975, SCAND J REHABIL MED, V7, P13
   Gladstone D, 2002, NEUROREHAB NEURAL RE, V16, P232, DOI 10.1177/154596802401105171
   Hou W, 2012, ARCH PHYS MED REHAB, V93, P1014, DOI 10.1016/j.apmr.2011.12.005
   Hsueh I, 2013, PHYS THER, V93, P681, DOI 10.2522/ptj.20120173
   Hsueh I, 2010, PHYS THER, V90, P1336, DOI 10.2522/ptj.20090395
   Hsueh I, 2001, J FORMOS MED ASSOC, V100, P526
   Hsueh I, 2002, J NEUROL NEUROSUR PS, V73, P188, DOI 10.1136/jnnp.73.2.188
   Kim S, 2015, J PHYS THER SCI, V27, P2303, DOI 10.1589/jpts.27.2303
   Kojovic J, 2009, J NEUROSCI METH, V181, P100, DOI 10.1016/j.jneumeth.2009.04.005
   Lai J, 2011, ARCH PHYS MED REHAB, V92, P0, DOI 10.1016/j.apmr.2010.08.033
   Langhorne P, 2009, LANCET NEUROL, V8, P741, DOI 10.1016/S1474-4422(09)70150-4
   Lin J, 2004, CLIN REHABIL, V18, P391, DOI 10.1191/0269215504cr737oa
   Lum P, 2002, ARCH PHYS MED REHAB, V83, P952, DOI 10.1053/apmr.2001.33101
   Mahoney FI, 1965, MD STATE MED J, V14, P61
   Mao H, 2002, STROKE, V33, P1022, DOI 10.1161/01.STR.0000012516.63191.C5
   May K, 1998, EDUC PSYCHOL MEAS, V58, P882, DOI 10.1177/0013164498058006002
   Mohan U, 2013, ANN INDIAN ACAD NEUR, V16, P634, DOI 10.4103/0972-2327.120496
   Mokkink L, 2010, J CLIN EPIDEMIOL, V63, P737, DOI 10.1016/j.jclinepi.2010.02.006
   Pandian S, 2014, SCI WORLD J, V2014, P0
   Pardasaney P, 2014, ARCH PHYS MED REHAB, V95, P1320, DOI 10.1016/j.apmr.2014.03.013
   Rao N, 2013, INT J REHABIL RES, V36, P112, DOI 10.1097/MRR.0b013e328359a2fa
   Reckase M, 2009, STAT SOC BEHAV SC, V0, PP1, DOI 10.1007/978-0-387-89976-3_1
   Segall D, 2001, PSYCHOMETRIKA, V66, P79, DOI 10.1007/BF02295734
   Wang Y, 2017, STROKE, V48, P1630, DOI 10.1161/STROKEAHA.116.015516
   Wong A, 2014, ARCH PHYS MED REHAB, V95, P882, DOI 10.1016/j.apmr.2013.12.024
NR 31
TC 4
Z9 5
U1 0
U2 8
PU W B SAUNDERS CO-ELSEVIER INC
PI PHILADELPHIA
PA 1600 JOHN F KENNEDY BOULEVARD, STE 1800, PHILADELPHIA, PA 19103-2899 USA
SN 0003-9993
EI 
J9 ARCH PHYS MED REHAB
PD APR 15
PY 2018
VL 99
IS 4
BP 676
EP 683
DI 10.1016/j.apmr.2017.09.116
PG 8
WC Rehabilitation; Sport Sciences
SC Rehabilitation; Sport Sciences
GA GB3NS
UT WOS:000428965300010
PM 29042171
ER

PT J
AU Da silva, RL
   Costa de souza, AM
   Santos, FF
   Inoue, ST
   Higgins, Johanne
   Frak, Victor
AF Da silva, Ronaldo
   Costa de souza, Angela
   Santos, Francielly
   Inoue, Sueli
   Higgins, Johanne
   Frak, Victor
TI Effects of Excitatory Repetitive Transcranial Magnetic Stimulation of the P3 Point in Chronic Stroke Patients-Case Reports
SO BRAIN SCIENCES
LA English
DT Article
DE intraparietal sulcus; stroke; rTMS; Fugl-Meyer Assessment; fast frequency TMS; motricity; sensibility; chronic patients
ID parieto-premotor network; fugl-meyer assessment; low-frequency rtm; intraparietal sulcus; poststroke aphasia; outcome measure; motor recovery; brain activity; cortex; movement
AB Objective: To evaluate the effects of excitatory repetitive transcranial magnetic stimulation (rTMS) of the international 10-20 system P3 point (intraparietal sulcus region) in chronic patients with a frontal lesion and parietal sparing due to stroke on the impaired upper (UL) and lower limb (LL) as measured by the Fugl-Meyer Assessment (FMA). Methods: Three patients (C1: 49.83/2.75, C2: 53.17/3.83, C3: 63.33/3.08-years-old at stroke/years post-stroke, respectively) received two weeks (five days/week) of rTMS at 10 Hz of P3. A patient was treated in similar conditions with a sham coil (S1: 56.58/4.33). Patients were evaluated before, after, and two months post-treatment (A1, A2, and A3, respectively). Results: For LL, the scores of the motor function subsection of C1 and C3 as well as the sensory function of C2 increased by A2 and remained by A3. For UL, the score of the motor function of C2 and C3 also increased, but the score of C3 decreased by A3. The score of the range of motion subsection of C3 increased by the two follow-up evaluations. Conclusion: This study suggests excitatory rTMS over P3 may be of use for some chronic stroke patients, but these findings need to be verified in a future clinical trial.
C1 [da Silva, Ronaldo Luis; Frak, Victor] Univ Quebec Montreal, Fac Sci, Montreal, PQ H2X 3Y7, Canada.
   [Costa de Souza, Angela Maria; Santos, Francielly Ferreira; Inoue, Sueli Toshie] Ctr Reabilitacao & Readaptacao Dr Henrique Santi, BR-74653230 Goiania, Go, Brazil.
   [Higgins, Johanne] Univ Montreal, Fac Med, Ecole Readaptat, Montreal, PQ H3N 1X7, Canada.
RP da Silva, RL (通讯作者)，Univ Quebec Montreal, Fac Sci, Montreal, PQ H2X 3Y7, Canada.
EM da_silva.ronaldo_luis@courrier.uqam.ca; angelamcsouza52@gmail.com; francielly.fisio2010@gmail.com; inoue.sueli@gmail.com; johanne.higgins@umontreal.ca; frak.victor@uqam.ca
FU CRER-UQAM funds; National Council for Scientific and Technological Development (CNPq) [202464/2014-8]; Fernando Passos Cupertino de Barros and Helio Fernandes da Silva Filho
CR Ayache S, 2012, EXPERT REV NEUROTHER, V12, P949, DOI 10.1586/ERN.12.83
   Binkofski F, 1998, NEUROLOGY, V50, P1253, DOI 10.1212/WNL.50.5.1253
   Binkofski F, 1999, EXP BRAIN RES, V128, P210, DOI 10.1007/s002210050838
   Bolognini N, 2016, RESTOR NEUROL NEUROS, V34, P571, DOI 10.3233/RNN-150606
   Borich M, 2015, NEUROPSYCHOLOGIA, V79, P246, DOI 10.1016/j.neuropsychologia.2015.07.007
   Borstad A, 2012, BRAIN RES, V1460, P78, DOI 10.1016/j.brainres.2012.03.060
   Bushnell C, 2015, CIRC-CARDIOVASC QUAL, V8, P0, DOI 10.1161/CIRCOUTCOMES.115.002098
   Catalan M, 1998, BRAIN, V121, P253, DOI 10.1093/brain/121.2.253
   Chieffo R, 2014, NEUROREHAB NEURAL RE, V28, P291, DOI 10.1177/1545968313508471
   Choi C, 2016, ANN REHABIL MED-ARM, V40, P826, DOI 10.5535/arm.2016.40.5.826
   Choi G, 2018, INT J NEUROSCI, V128, P110, DOI 10.1080/00207454.2017.1367682
   Davare M, 2011, CURR OPIN NEUROBIOL, V21, P565, DOI 10.1016/j.conb.2011.05.021
   Fink G, 1999, BRAIN, V122, P497, DOI 10.1093/brain/122.3.497
   Gladstone D, 2002, NEUROREHAB NEURAL RE, V16, P232, DOI 10.1177/154596802401105171
   Grefkes C, 2005, J ANAT, V207, P3, DOI 10.1111/j.1469-7580.2005.00426.x
   Gu S, 2017, BRAIN STIMUL, V10, P270, DOI 10.1016/j.brs.2016.10.010
   Gutteling T, 2013, J NEUROPHYSIOL, V110, P33, DOI 10.1152/jn.00622.2012
   Hara T, 2017, EUR NEUROL, V77, P186, DOI 10.1159/000457901
   Harvey D, 2017, COGN BEHAV NEUROL, V30, P133, DOI 10.1097/WNN.0000000000000141
   Hattori N, 2009, J NEUROPHYSIOL, V101, P1267, DOI 10.1152/jn.90249.2008
   Herwig U, 2003, BRAIN TOPOGR, V16, P95, DOI 10.1023/B:BRAT.0000006333.93597.9d
   Hosomi K, 2013, PAIN, V154, P1352, DOI 10.1016/j.pain.2013.04.017
   Jeannerod M, 2003, BEHAV BRAIN RES, V142, P1, DOI 10.1016/S0166-4328(02)00384-4
   Kim Y, 2006, STROKE, V37, P1471, DOI 10.1161/01.STR.0000221233.55497.51
   Koch G, 2010, NEUROPSYCHOLOGIA, V48, P3513, DOI 10.1016/j.neuropsychologia.2010.07.037
   Koyama S, 2012, CLINICS PRACT, V2, P231, DOI 10.4081/cp.2012.e89
   Krayenbuhl H, 1982, CEREBRAL ANGIOGRAPHY, V0, P105
   Le A, 2017, J NEUROPHYSIOL, V117, P624, DOI 10.1152/jn.00299.2016
   Lefaucheur J, 2011, NEUROPHYSIOL CLIN, V41, P221, DOI 10.1016/j.neucli.2011.10.062
   Lefaucheur J, 2001, NEUROPHYSIOL CLIN, V31, P247, DOI 10.1016/S0987-7053(01)00260-X
   Lefaucheur J, 2004, J NEUROL NEUROSUR PS, V75, P612, DOI 10.1136/jnnp.2003.022236
   Loubinoux I, 2003, NEUROIMAGE, V20, P2166, DOI 10.1016/j.neuroimage.2003.08.017
   Mccambridge A, 2018, CLIN NEUROPHYSIOL, V129, P42, DOI 10.1016/j.clinph.2017.10.016
   Meehan S, 2007, BRAIN RES, V1138, P148, DOI 10.1016/j.brainres.2006.12.067
   Meyer G, 1987, J COMP NEUROL, V262, P402, DOI 10.1002/cne.902620306
   Murata A, 2016, NEUROSCI RES, V104, P4, DOI 10.1016/j.neures.2015.10.010
   Oldfield R, 1971, NEUROPSYCHOLOGIA, V9, P97, DOI 10.1016/0028-3932(71)90067-4
   Oliveira C, 2011, CLINICS, V66, P2043, DOI 10.1590/S1807-59322011001200008
   Otal B, 2015, FRONT HUM NEUROSCI, V9, P0, DOI 10.3389/fnhum.2015.00236
   Page S, 2012, PHYS THER, V92, P791, DOI 10.2522/ptj.20110009
   Pandian S, 2016, TOP STROKE REHABIL, V23, P233, DOI 10.1179/1945511915Y.0000000003
   Pandian S, 2014, J BODYW MOV THER, V18, P412, DOI 10.1016/j.jbmt.2013.11.006
   Restuccia D, 2007, EUR J NEUROSCI, V26, P2349, DOI 10.1111/j.1460-9568.2007.05828.x
   Rice N, 2007, BRAIN RES, V1175, P76, DOI 10.1016/j.brainres.2007.08.009
   Rice N, 2006, J NEUROSCI, V26, P8176, DOI 10.1523/JNEUROSCI.1641-06.2006
   Rossini P, 1994, ELECTROEN CLIN NEURO, V91, P79, DOI 10.1016/0013-4694(94)90029-9
   Salatino A, 2014, NEUROCASE, V20, P615, DOI 10.1080/13554794.2013.826691
   Samuel M, 1997, BRAIN, V120, P963, DOI 10.1093/brain/120.6.963
   Sasaki N, 2017, EUR NEUROL, V78, P28, DOI 10.1159/000477440
   Sasaki N, 2013, J STROKE CEREBROVASC, V22, P413, DOI 10.1016/j.jstrokecerebrovasdis.2011.10.004
   Shipp S, 2007, CURR BIOL, V17, P0, DOI 10.1016/j.cub.2007.03.044
   Speer A, 2000, BIOL PSYCHIAT, V48, P1133, DOI 10.1016/S0006-3223(00)01065-9
   Verhagen L, 2008, J NEUROSCI, V28, P4726, DOI 10.1523/JNEUROSCI.0057-08.2008
   Walker E, 2014, EXP BRAIN RES, V232, P1137, DOI 10.1007/s00221-014-3823-2
   Yang J, 2015, COGN AFFECT BEHAV NE, V15, P381, DOI 10.3758/s13415-014-0329-0
   Yozbatiran N, 2009, STROKE, V40, P309, DOI 10.1161/STROKEAHA.108.522144
NR 56
TC 1
Z9 1
U1 0
U2 9
PU MDPI
PI BASEL
PA ST ALBAN-ANLAGE 66, CH-4052 BASEL, SWITZERLAND
SN 2076-3425
EI 
J9 BRAIN SCI
PD MAY 15
PY 2018
VL 8
IS 5
BP 
EP 
DI 10.3390/brainsci8050078
PG 11
WC Neurosciences
SC Neurosciences & Neurology
GA GJ3JU
UT WOS:000435190800004
PM 29710767
ER

PT J
AU Jeffers, MS
   Corbett, Dale
AF Jeffers, Matthew
   Corbett, Dale
TI Synergistic Effects of Enriched Environment and Task-Specific Reach Training on Poststroke Recovery of Motor Function
SO STROKE
LA English
DT Article
DE animals; forelimb; ischemia; rats; stroke rehabilitation
ID stroke recovery; proportional recovery; corticospinal tract; increases activity; enhances recovery; ischemic-stroke; brain-damage; matter part; rehabilitation; rat
AB Background and Purpose Reach training in concert with environmental enrichment provides functional benefits after experimental stroke in rats. The present study extended these findings by assessing whether intensive task-specific reach training or enrichment initiated alone would provide similar functional benefit. Additionally, we investigated whether the 70% recovery rule, or a combined model of initial poststroke impairment, cortical infarct volume, and rehabilitation intensity, could predict recovery in the single-pellet task, as previously found for the Montoya staircase. Methods Rats were trained on single-pellet reaching before middle cerebral artery occlusion via intracerebral injection of ET-1 (endothelin-1). There were 4 experimental groups: stroke+enrichment, stroke+reaching, stroke+enrichment+reaching, and sham+enrichment+reaching. Reaching rehabilitation utilized a modified Whishaw box that encouraged impaired forelimb reaching for 6 hours per day, 5 days per week, for 4 weeks. All treatment paradigms began 7 days after ischemia with weekly assessment on the single-pellet task during rehabilitation and again 4 weeks after rehabilitation concluded. Results Rats exposed to the combination of enrichment and reaching showed the greatest improvement in pellet retrieval and comparable performance to shams after 3 weeks of treatment, whereas those groups that received a monotherapy remained significantly impaired at all time points. Initial impairment alone did not significantly predict recovery in single-pellet as the 70% rule would suggest; however, a combined model of cortical infarct volume and rehabilitation intensity predicted change in pellet retrieval on the single-pellet task with the same accuracy as previously shown with the staircase, demonstrating the generalizability of this model across reaching tasks. Conclusions Task-specific reach training and environmental enrichment have synergistic effects in rats that persist long after rehabilitation ends, and this recovery is predicted by infarct volume and rehabilitation intensity.
C1 [Jeffers, Matthew Strider; Corbett, Dale] Univ Ottawa, Dept Cellular & Mol Med, Roger Guindon Hall,3510G,451 Smyth Rd, Ottawa, ON K1H 8M5, Canada.
   [Corbett, Dale] Canadian Partnership Stroke Recovery, Ottawa, ON, Canada.
RP Corbett, D (通讯作者)，Univ Ottawa, Dept Cellular & Mol Med, Roger Guindon Hall,3510G,451 Smyth Rd, Ottawa, ON K1H 8M5, Canada.
EM dcorbett@uottawa.ca
FU Canadian Institutes of Health Research; Canadian Partnership for Stroke Recovery
CR Bayona NA, 2005, TOP STROKE REHABIL, V12, P58
   Biernaskie J, 2004, J NEUROSCI, V24, P1245, DOI 10.1523/JNEUROSCI.3834-03.2004
   Biernaskie J, 2001, J NEUROSCI, V21, P5272, DOI 10.1523/JNEUROSCI.21-14-05272.2001
   Borich M, 2015, RESTOR NEUROL NEUROS, V33, P31, DOI 10.3233/RNN-140425
   Boyd L, 2017, INT J STROKE, V12, P480, DOI 10.1177/1747493017714176
   Clarke J, 2014, J CEREBR BLOOD F MET, V34, P630, DOI 10.1038/jcbfm.2013.237
   Corbett D, 2015, PROG BRAIN RES, V218, P413, DOI 10.1016/bs.pbr.2014.12.002
   Farrell R, 2001, NEUROSCIENCE, V107, P585, DOI 10.1016/S0306-4522(01)00386-4
   Feng W, 2015, ANN NEUROL, V78, P860, DOI 10.1002/ana.24510
   Grabowski M, 1993, STROKE, V24, P889, DOI 10.1161/01.STR.24.6.889
   Gregoire C, 2014, PLOS ONE, V9, P0, DOI 10.1371/journal.pone.0086237
   Hakon J, 2018, NEUROIMAGE-CLIN, V17, P717, DOI 10.1016/j.nicl.2017.11.022
   Harrison T, 2013, STROKE, V44, P2300, DOI 10.1161/STROKEAHA.113.001272
   Hodics T, 2006, ARCH PHYS MED REHAB, V87, P0, DOI 10.1016/j.apmr.2006.09.005
   Hu M, 2010, DISABIL REHABIL, V32, P1251, DOI 10.3109/09638280903464448
   Humm J, 1998, BRAIN RES, V783, P286, DOI 10.1016/S0006-8993(97)01356-5
   Ishida A, 2016, J NEUROSCI, V36, P455, DOI 10.1523/JNEUROSCI.2399-15.2016
   Janssen H, 2014, DISABIL REHABIL, V36, P255, DOI 10.3109/09638288.2013.788218
   Janssen H, 2010, NEUROREHAB NEURAL RE, V24, P802, DOI 10.1177/1545968310372092
   Jeffers M, 2014, STROKE, V45, P1856, DOI 10.1161/STROKEAHA.114.005464
   Jeffers M, 2018, NEUROREHAB NEURAL RE, V32, P3, DOI 10.1177/1545968317751210
   Jeffers M, 2018, NEUROREHAB NEURAL RE, V32, P73, DOI 10.1177/1545968317753074
   Johansson B, 2002, J CEREBR BLOOD F MET, V22, P89, DOI 10.1097/00004647-200201000-00011
   Jorgensen H, 1995, ARCH PHYS MED REHAB, V76, P399, DOI 10.1016/S0003-9993(95)80567-2
   Komitova M, 2006, EXP NEUROL, V199, P113, DOI 10.1016/j.expneurol.2005.12.007
   Krueger H, 2015, STROKE, V46, P2226, DOI 10.1161/STROKEAHA.115.009616
   Kuptsova K, 2015, ROM J MORPHOL EMBRYO, V56, P41
   Langhorne P, 2017, HEALTH TECHNOL ASSES, V21, P0, DOI 10.3310/hta21540
   Lazar R, 2010, STROKE, V41, P1485, DOI 10.1161/STROKEAHA.109.577338
   Livingston-thomas J, 2016, NEUROTHERAPEUTICS, V13, P395, DOI 10.1007/s13311-016-0423-9
   Madinier A, 2014, PLOS ONE, V9, P0, DOI 10.1371/journal.pone.0093121
   Mala H, 2017, RESTOR NEUROL NEUROS, V35, P25, DOI 10.3233/RNN-160682
   Mering S, 2015, FRONT NEUROSCI-SWITZ, V9, P0, DOI 10.3389/fnins.2015.00106
   Mosberger A, 2018, CEREB CORTEX, V28, P625, DOI 10.1093/cercor/bhw405
   Murphy T, 2009, NAT REV NEUROSCI, V10, P861, DOI 10.1038/nrn2735
   Murray C, 2012, LANCET, V380, P2197, DOI 10.1016/S0140-6736(12)61689-4
   Nudo R, 1996, SCIENCE, V272, P1791, DOI 10.1126/science.272.5269.1791
   Nygren J, 2005, J CEREBR BLOOD F MET, V25, P1625, DOI 10.1038/sj.jcbfm.9600157
   Ohlsson A, 1995, STROKE, V26, P644, DOI 10.1161/01.STR.26.4.644
   Prabhakaran S, 2008, NEUROREHAB NEURAL RE, V22, P64, DOI 10.1177/1545968307305302
   Richards C, 1993, ARCH PHYS MED REHAB, V74, P612, DOI 10.1016/0003-9993(93)90159-8
   Risedal A, 1999, J CEREBR BLOOD F MET, V19, P997, DOI 10.1097/00004647-199909000-00007
   Risedal A, 2002, BRAIN RES BULL, V58, P315, DOI 10.1016/S0361-9230(02)00796-7
   Rosbergen I, 2017, CLIN REHABIL, V31, P1516, DOI 10.1177/0269215517705181
   Silasi G, 2014, NEURON, V83, P1354, DOI 10.1016/j.neuron.2014.08.052
   Smith M, 2017, STROKE, V48, P1400, DOI 10.1161/STROKEAHA.116.016478
   Sommer C, 2017, STROKE, V48, P1112, DOI 10.1161/STROKEAHA.116.013324
   Stinear C, 2017, STROKE, V48, P795, DOI 10.1161/STROKEAHA.116.016020
   Wahl A, 2017, NAT COMMUN, V8, P0, DOI 10.1038/s41467-017-01090-6
   Wahl A, 2014, SCIENCE, V344, P1250, DOI 10.1126/science.1253050
   Wahl A, 2014, FRONT HUM NEUROSCI, V8, P0, DOI 10.3389/fnhum.2014.00381
   Whishaw I, 1991, BEHAV BRAIN RES, V42, P77, DOI 10.1016/S0166-4328(05)80042-7
   Wiersma A, 2017, J NEUROSCI, V37, P10983, DOI 10.1523/JNEUROSCI.0770-17.2017
   Winters C, 2017, NEUROREHAB NEURAL RE, V31, P334, DOI 10.1177/1545968316680492
   Winters C, 2015, NEUROREHAB NEURAL RE, V29, P614, DOI 10.1177/1545968314562115
NR 55
TC 27
Z9 29
U1 0
U2 14
PU LIPPINCOTT WILLIAMS & WILKINS
PI PHILADELPHIA
PA TWO COMMERCE SQ, 2001 MARKET ST, PHILADELPHIA, PA 19103 USA
SN 0039-2499
EI 
J9 STROKE
PD JUN 15
PY 2018
VL 49
IS 6
BP 1496
EP 1503
DI 10.1161/STROKEAHA.118.020814
PG 8
WC Clinical Neurology; Peripheral Vascular Disease
SC Neurosciences & Neurology; Cardiovascular System & Cardiology
GA GH4QF
UT WOS:000433388300035
PM 29752347
ER

PT J
AU Meyers, EC
   Solorzano, BR
   James, Justin
   Ganzer, PD
   Lai, ES
   Rennaker, RL
   Kilgard, MP
   Hays, SA
AF Meyers, Eric
   Solorzano, Bleyda
   James, Justin
   Ganzer, Patrick
   Lai, Elaine
   Rennaker, Robert, II
   Kilgard, Michael
   Hays, Seth
TI Vagus Nerve Stimulation Enhances Stable Plasticity and Generalization of Stroke Recovery
SO STROKE
LA English
DT Article
DE forelimb; rats; rehabilitation; supination; vagus nerve
ID motor cortex stroke; corticospinal tract; ischemic-stroke; behavioral recovery; therapy; rat; rehabilitation; task; innervation; injury
AB Background and Purpose-Chronic impairment of the arm and hand is a common consequence of stroke. Animal and human studies indicate that brief bursts of vagus nerve stimulation (VNS) in conjunction with rehabilitative training improve recovery of motor function after stroke. In this study, we tested whether VNS could promote generalization, long-lasting recovery, and structural plasticity in motor networks. Methods-Rats were trained on a fully automated, quantitative task that measures forelimb supination. On task proficiency, unilateral cortical and subcortical ischemic lesions were administered. One week after ischemic lesion, rats were randomly assigned to receive 6 weeks of rehabilitative training on the supination task with or without VNS. Rats then underwent 4 weeks of testing on a task assessing forelimb strength to test generalization of recovery. Finally, the durability of VNS benefits was tested on the supination task 2 months after the cessation of VNS. After the conclusion of behavioral testing, viral tracing was performed to assess synaptic connectivity in motor networks. Results-VNS enhances plasticity in corticospinal motor networks to increase synaptic connectivity to musculature of the rehabilitated forelimb. Adding VNS more than doubled the benefit of rehabilitative training, and the improvements lasted months after the end of VNS. Pairing VNS with supination training also significantly improved performance on a similar, but untrained task that emphasized volitional forelimb strength, suggesting generalization of forelimb recovery. Conclusions-This study provides the first evidence that VNS paired with rehabilitative training after stroke (1) doubles long-lasting recovery on a complex task involving forelimb supination, (2) doubles recovery on a simple motor task that was not paired with VNS, and (3) enhances structural plasticity in motor networks.
C1 [Meyers, Eric C.; Solorzano, Bleyda R.; James, Justin; Ganzer, Patrick D.; Lai, Elaine S.; Rennaker, Robert L., II; Kilgard, Michael P.; Hays, Seth A.] Univ Texas Dallas, Texas Biomed Device Ctr, Richardson, TX 75083 USA.
   [Meyers, Eric C.; Ganzer, Patrick D.; Lai, Elaine S.; Rennaker, Robert L., II; Kilgard, Michael P.; Hays, Seth A.] Univ Texas Dallas, Erik Jonsson Sch Engn & Comp Sci, Richardson, TX 75083 USA.
   [James, Justin; Rennaker, Robert L., II; Kilgard, Michael P.] Univ Texas Dallas, Sch Behav Brain Sci, Richardson, TX 75083 USA.
RP Meyers, EC (通讯作者)，Univ Texas Dallas, Texas Biomed Device Ctr, Dept Bioengn, 800 W Campbell Rd,BSB 11-102, Richardson, TX 75080 USA.
EM ecm081000@utdallas.edu
FU National Institutes of Health [R01NS085167, R01NS094384]; National institutes of Health Virus Center [P40 OD010996]; Defense Advanced Research Projects Agency (DARPA) Biological Technologies Office (BTO) Electric Prescriptions (ElectRx) program through the Space and Naval Warfare Systems Center [HR0011-15-2-0017, N66001-15-2-4057]; DARPA BTO Targeted Neuroplasticity Training (TNT) program through the Space and Naval Warfare Systems Center, Pacific Grant [N66001-17-2-4011]; NATIONAL INSTITUTE OF NEUROLOGICAL DISORDERS AND STROKE [R01NS085167, R01NS094384] Funding Source: NIH RePORTER; OFFICE OF THE DIRECTOR, NATIONAL INSTITUTES OF HEALTH [P40OD010996] Funding Source: NIH RePORTER
CR Alaverdashvili M, 2010, NEUROSCIENCE, V167, P21, DOI 10.1016/j.neuroscience.2010.02.001
   Bachmann L, 2014, J NEUROSCI, V34, P3378, DOI 10.1523/JNEUROSCI.4384-13.2014
   Cramer S, 2017, STROKE, V48, P813, DOI 10.1161/STROKEAHA.116.015501
   Dawson J, 2016, STROKE, V47, P143, DOI 10.1161/STROKEAHA.115.010477
   El AM, 2017, TRANSL STROKE RES, V8, P347, DOI 10.1007/s12975-016-0519-x
   Fang P, 2010, STROKE, V41, P544, DOI 10.1161/STROKEAHA.109.572073
   Farr T, 2002, STROKE, V33, P1869, DOI 10.1161/01.STR.0000020714.48349.4E
   Garcia-alias G, 2009, NAT NEUROSCI, V12, P1145, DOI 10.1038/nn.2377
   Girgis J, 2007, BRAIN, V130, P2993, DOI 10.1093/brain/awm245
   Hays S, 2016, NEUROTHERAPEUTICS, V13, P382, DOI 10.1007/s13311-015-0417-z
   Hays S, 2014, STROKE, V45, P3097, DOI 10.1161/STROKEAHA.114.006654
   Hulsey D, 2017, EXP NEUROL, V289, P21, DOI 10.1016/j.expneurol.2016.12.005
   Hulsey D, 2016, BRAIN STIMUL, V9, P174, DOI 10.1016/j.brs.2015.12.007
   Khodaparast N, 2013, NEUROBIOL DIS, V60, P80, DOI 10.1016/j.nbd.2013.08.002
   Khodaparast N, 2016, NEUROREHAB NEURAL RE, V30, P676, DOI 10.1177/1545968315616494
   Khodaparast N, 2014, NEUROREHAB NEURAL RE, V28, P698, DOI 10.1177/1545968314521006
   Krakauer J, 2015, ANN NEUROL, V78, P845, DOI 10.1002/ana.24537
   Lambercy O, 2011, J NEUROENG REHABIL, V8, P0, DOI 10.1186/1743-0003-8-63
   Lemon R, 2008, ANNU REV NEUROSCI, V31, P195, DOI 10.1146/annurev.neuro.31.060407.125547
   Lindau N, 2014, BRAIN, V137, P739, DOI 10.1093/brain/awt336
   Liu Z, 2011, STROKE, V42, P740, DOI 10.1161/STROKEAHA.110.607226
   Liu Z, 2009, STROKE, V40, P2546, DOI 10.1161/STROKEAHA.109.547265
   Meyers E, 2017, MUSCLE NERVE, V12, P133
   Meyers E, 2016, J NEUROSCI METH, V266, P11, DOI 10.1016/j.jneumeth.2016.03.007
   Murphy T, 2009, NAT REV NEUROSCI, V10, P861, DOI 10.1038/nrn2735
   Pollock A, 2013, COCHRANE DB SYST REV, V11, P0, DOI 10.1002/14651858.CD010820
   Pruitt D, 2016, J NEUROTRAUM, V33, P871, DOI 10.1089/neu.2015.3972
   Sindhurakar A, 2017, NEUROREHAB NEURAL RE, V31, P122, DOI 10.1177/1545968316662528
   Smith B, 2000, P NATL ACAD SCI USA, V97, P9264, DOI 10.1073/pnas.97.16.9264
   Takahashi C, 2008, BRAIN, V131, P425, DOI 10.1093/brain/awm311
   Wahl A, 2014, SCIENCE, V344, P1250, DOI 10.1126/science.1253050
   Zeiler S, 2013, CURR OPIN NEUROL, V26, P609, DOI 10.1097/WCO.0000000000000025
   Zhao S, 2013, STROKE, V44, P1698, DOI 10.1161/STROKEAHA.111.000361
   Zhu L, 2010, STROKE, V41, P910, DOI 10.1161/STROKEAHA.109.577023
NR 34
TC 62
Z9 65
U1 3
U2 12
PU LIPPINCOTT WILLIAMS & WILKINS
PI PHILADELPHIA
PA TWO COMMERCE SQ, 2001 MARKET ST, PHILADELPHIA, PA 19103 USA
SN 0039-2499
EI 
J9 STROKE
PD MAR 15
PY 2018
VL 49
IS 3
BP 710
EP 717
DI 10.1161/STROKEAHA.117.019202
PG 8
WC Clinical Neurology; Peripheral Vascular Disease
SC Neurosciences & Neurology; Cardiovascular System & Cardiology
GA FY1GO
UT WOS:000426560100054
PM 29371435
ER

PT J
AU Zheng, Guohua
   Zheng, Yuhui
   Xiong, Zhenyu
   Ye, Bingzhao
   Tao, Jing
   Chen, Lidian
AF Zheng, Guohua
   Zheng, Yuhui
   Xiong, Zhenyu
   Ye, Bingzhao
   Tao, Jing
   Chen, Lidian
TI Effect of Baduanjin exercise on cognitive function in patients with post-stroke cognitive impairment: study protocol for a randomised controlled trial
SO BMJ OPEN
LA English
DT Article
ID stroke; rehabilitation; balance; health
AB Introduction Poststroke cognitive impairment is one of the most common complications in stroke survivors, and >65% of these patients suffer from cognitive impairment at 12 months following onset, which strongly affects the rehabilitation of their motor function and quality of life. Therefore, it is important to improve the cognitive ability of stroke survivors. As an important component of traditional Chinese Qigong exercises, characterised by the coordination of mind and body with a low exercise intensity, Baduanjin has the potential benefit of improving cognitive ability for patients who had a stroke with cognitive impairment. The primary purpose of this study is to investigate the effectiveness and safety of Baduanjin training on the cognitive function of stroke survivors. Method and analysis This study is designed as a randomised, two-arm parallel controlled trial with allocation concealment and assessors blinding. A total of 48 participants will be recruited and randomly allocated into the Baduanjin exercise intervention or control group. Baduanjin intervention will last 24 weeks with a frequency of 3 days a week and 40 min a day. Global cognitive function and the specific domains of cognition (ie, memory, processing speed, execution, attention and visuospatial ability) will he measured at baseline, 8,16 and, 24 weeks after intervention and after an additional 4-week follow-up period, while the motor function and quality of life will be measured at baseline, 24 weeks after intervention and after an additional 4-week follow-up period. Ethics and dissemination Ethics approval was obtained front the Ethics Committee of Fujian University of Traditional Chinese Medicine Subsidiary Rehabilitation Hospital (approval number: 2016KY-022-01). The findings will be disseminated through peer-reviewed publications and at scientific conferences.
C1 [Zheng, Guohua] Shanghai Univ Med & Hlth Sci, Coll Nursing & Hlth Management, Shanghai, Peoples R China.
   [Zheng, Yuhui; Xiong, Zhenyu; Ye, Bingzhao; Tao, Jing] Fujian Univ Tradit Chinese Med, Coll Rehabil Med, Fuzhou, Fujian, Peoples R China.
   [Chen, Lidian] Fujian Univ Tradit Chinese Med, Fujian Key Lab Rehabil Technol, Fuzhou, Fujian, Peoples R China.
RP Chen, LD (通讯作者)，Fujian Univ Tradit Chinese Med, Fujian Key Lab Rehabil Technol, Fuzhou, Fujian, Peoples R China.
EM cld@fjtcm.edu.cn
FU Shanghai Municipal Commission of Health and Family Planning [201640127]; Specialized Research Fund for the Key Disciplines of Fujian University of Traditional Chinese Medicine [X2014070]
CR Abebooks , 2003, HLTH QIG MAN CTR GEN, V0, P0
   Agrell B, 2012, AGE AGEING, V41, P41, DOI 10.1093/ageing/afs149
   An B, 2013, CHIN J INTEGR MED, V19, P143, DOI 10.1007/s11655-012-1211-y
   [anonymous] , 2007, J CLIN EXP NEUROPSYC, V0, P0
   [anonymous] , 1979, NEUROREHABIL NEURAL, V0, P0
   [anonymous] , 1970, MATURITAS, V0, P0
   [anonymous] , 1948, INT J GERIATR PSYCHI, V0, P0
   [anonymous] , 2008, ANN INTERN MED, V0, P0
   [anonymous] , 2008, CLIN EXP HYPERTENS, V0, P0
   [anonymous] , 1973, MED CARE, V0, P0
   [anonymous] , 1965, CHIN HLTH RESOUR, V0, P0
   [anonymous] , 1954, ARCH PHYS MED REHABI, V0, P0
   [anonymous] , 2014, AM J CHIN MED, V0, P0
   [anonymous] , 1982, LANCET NEURAL, V0, P0
   [anonymous] , 1954, J WUHAN I PHYS ED, V0, P0
   [anonymous] , 2009, NEUROREHABILITATION, V0, P0
   Arbuthnott K, 2000, J CLIN EXP NEUROPSYC, V22, P518, DOI 10.1076/1380-3395(200008)22:4;1-0;FT518
   Blum L, 2008, PHYS THER, V88, P559, DOI 10.2522/ptj.20070205
   Cheng F, 2015, J BODYW MOV THER, V19, P138, DOI 10.1016/j.jbmt.2014.11.001
   Cumming T, 2014, J PSYCHOSOM RES, V77, P374, DOI 10.1016/j.jpsychores.2014.08.009
   Duffy L, 2013, STROKE, V44, P462, DOI 10.1161/STROKEAHA.112.678615
   Feigin V, 2014, LANCET, V383, P245, DOI 10.1016/S0140-6736(13)61953-4
   Ge S, 2008, J BEIJING SPORT U, V31, P1093
   Gillespie D, 2015, CLIN REHABIL, V29, P120, DOI 10.1177/0269215514538982
   [郭起浩 GQ, 2007, [中国临床心理学杂志, V0, P0
   Jiao L, 2011, NEUROSCIENCE, V182, P177, DOI 10.1016/j.neuroscience.2011.01.017
   Kakuda W, 2012, J NEUROENG REHABIL, V9, P0, DOI 10.1186/1743-0003-9-4
   Ld C, 2008, OUT MIS STROK PAT RE, V0, P0
   Mei L, 2012, EVID-BASED COMPL ALT, V2012, P0, DOI 10.1155/2012/282131
   Ml R, 2010, GUID CER DIS PREV TR, V0, P0
   Moore S, 2015, NEUROREHAB NEURAL RE, V29, P623, DOI 10.1177/1545968314562116
   Plummer P, 2014, STROKE RES TREAT, V2014, P1
   Sullivan K, 2011, STROKE, V42, P427, DOI 10.1161/STROKEAHA.110.592766
   *thefourthacademicseminarofthechinesesocietyforneuroscience , 1996, CHIN J NEUROL, V29, P379
   Tiozzo E, 2015, STROKE, V46, P2012, DOI 10.1161/STROKEAHA.114.006649
   Ursin M, 2015, DEMENT GER COGN D EX, V5, P203, DOI 10.1159/000381669
   [王松涛 WS, 2007, [中国组织工程研究与临床康复, V0, P0
   Xiao C, 2016, GERIATR GERONTOL INT, V16, P911, DOI 10.1111/ggi.12571
   Xie D, 2011, ZHONGHUA YI XUE ZA ZHI, V91, P155
   Yaoxian G, 1983, ACT PSYCHOL SINICAE, V15, P362
   Zhou X, 2007, BEIJING TI YU DA XUE, V30, P795
   Zhu H, 2015, CHIN J PRACT NURS, V31, P1202
NR 44
TC 11
Z9 12
U1 8
U2 27
PU BMJ PUBLISHING GROUP
PI LONDON
PA BRITISH MED ASSOC HOUSE, TAVISTOCK SQUARE, LONDON WC1H 9JR, ENGLAND
SN 2044-6055
EI 
J9 BMJ OPEN
PD JUN 15
PY 2018
VL 8
IS 6
BP 
EP 
DI 10.1136/bmjopen-2017-020954
PG 9
WC Medicine, General & Internal
SC General & Internal Medicine
GA GR8AH
UT WOS:000442924700050
PM 29934385
ER

PT J
AU Selvaraj, UM
   Zuurbier, KR
   Whoolery, CW
   Plautz, EJ
   Chambliss, KL
   Kong, Xiangmei
   Zhang, Shanrong
   Kim, SH
   Katzenellenbogen, BS
   Katzenellenbogen, JA
   Mineo, Chieko
   Shaul, PW
   Stowe, AM
AF Selvaraj, Uma
   Zuurbier, Kielen
   Whoolery, Cody
   Plautz, Erik
   Chambliss, Ken
   Kong, Xiangmei
   Zhang, Shanrong
   Kim, Sung
   Katzenellenbogen, Benita
   Katzenellenbogen, John
   Mineo, Chieko
   Shaul, Philip
   Stowe, Ann
TI Selective Nonnuclear Estrogen Receptor Activation Decreases Stroke Severity and Promotes Functional Recovery in Female Mice
SO ENDOCRINOLOGY
LA English
DT Article
ID enhances neurogenesis; immune cell; er-beta; estradiol; alpha; brain; injury; term; progesterone; neuroprotection
AB Estrogens provide neuroprotection in animal models of stroke, but uterotrophic effects and cancer risk limit translation. Classic estrogen receptors (ERs) serve as transcription factors, whereas nonnuclear ERs govern numerous cell processes and exert beneficial cardiometabolic effects without uterine or breast cancer growth in mice. Here, we determined how nonnuclear ER stimulation with pathway-preferential estrogen (PaPE)-1 affects stroke outcome in mice. Ovariectomized female mice received vehicle, estradiol (E-2), or PaPE-1 before and after transient middle cerebral artery occlusion (tMCAo). Lesion severity was assessed with MRI, and poststroke motor function was evaluated through 2 weeks after tMCAo. Circulating, spleen, and brain leukocyte subpopulations were quantified 3 days after tMCAo by flow cytometry, and neurogenesis and angiogenesis were evaluated histologically 2 weeks after tMCAo. Compared with vehicle, E2 and PaPE-1 reduced infarct volumes at 3 days after tMCAo, though only PaPE-1 reduced leukocyte infiltration into the ischemic brain. Unlike E2, PaPE-1 had no uterotrophic effect. Both interventions had negligible effect on long-term poststroke neuronal or vascular plasticity. All mice displayed a decline in motor performance at 2 days after tMCAo, and vehicle-treated mice did not improve thereafter. In contrast, E2 and PaPE-1 treatment afforded functional recovery at 6 days after tMCAo and beyond. Thus, the selective activation of nonnuclear ER by PaPE-1 decreased stroke severity and improved functional recovery in mice without undesirable uterotrophic effects. The beneficial effects of PaPE-1 are also associated with attenuated neuroinflammation in the brain. PaPE-1 and similar molecules may warrant consideration as efficacious ER modulators providing neuroprotection without detrimental effects on the uterus or cancer risk.
C1 [Selvaraj, Uma Maheswari; Zuurbier, Kielen R.; Whoolery, Cody W.; Plautz, Erik J.; Kong, Xiangmei; Stowe, Ann M.] Univ Texas Southwestern Med Ctr Dallas, Dept Neurol & Neurotherapeut, Dallas, TX 75390 USA.
   [Chambliss, Ken L.; Mineo, Chieko; Shaul, Philip W.] Univ Texas Southwestern Med Ctr Dallas, Ctr Pulm & Vasc Biol, Dept Pediat, 5323 Harry Hines Blvd, Dallas, TX 75390 USA.
   [Zhang, Shanrong] Univ Texas Southwestern Med Ctr Dallas, Adv Imaging Res Ctr, Dallas, TX 75390 USA.
   [Kim, Sung Hoon; Katzenellenbogen, John A.] Univ Illinois, Dept Chem, Urbana, IL 61801 USA.
   [Katzenellenbogen, Benita S.] Univ Illinois, Dept Mol & Integrat Physiol, Urbana, IL 61801 USA.
   [Stowe, Ann M.] Univ Kentucky, Dept Neurol, Lexington, KY 40536 USA.
RP Shaul, PW (通讯作者)，Univ Texas Southwestern Med Ctr Dallas, Ctr Pulm & Vasc Biol, Dept Pediat, 5323 Harry Hines Blvd, Dallas, TX 75390 USA.; Stowe, AM (通讯作者)，Univ Kentucky, Dept Neurol, Coll Med, 741 South Limestone, Lexington, KY 40536 USA.
EM philip.shaul@utsouthwestern.edu; Ann.Stowe@uky.edu
FU National Institutes of Health [R01-HL087564, R01-NS088555, R01-DK015556]; American Heart Association [14SDG18410020, 17PRE33660147]; NATIONAL HEART, LUNG, AND BLOOD INSTITUTE [R01HL087564] Funding Source: NIH RePORTER; NATIONAL INSTITUTE OF DIABETES AND DIGESTIVE AND KIDNEY DISEASES [R01DK015556] Funding Source: NIH RePORTER; NATIONAL INSTITUTE OF NEUROLOGICAL DISORDERS AND STROKE [R01NS088555] Funding Source: NIH RePORTER
CR Ardelt A, 2012, BRAIN RES, V1461, P76, DOI 10.1016/j.brainres.2012.04.024
   Austin C, 2000, J HYPERTENS, V18, P1365, DOI 10.1097/00004872-200018100-00003
   Baba Y, 2010, MENOPAUSE, V17, P506, DOI 10.1097/gme.0b013e3181c7dd41
   Bartell S, 2013, MOL ENDOCRINOL, V27, P649, DOI 10.1210/me.2012-1368
   Brotfain E, 2016, CURR NEUROPHARMACOL, V14, P641, DOI 10.2174/1570159X14666160309123554
   Carswell H, 2010, CLIN SCI, V118, P375, DOI 10.1042/CS20090018
   Chambliss K, 2016, ENDOCRINOLOGY, V157, P3731, DOI 10.1210/en.2015-1629
   Chambliss K, 2010, J CLIN INVEST, V120, P2319, DOI 10.1172/JCI38291
   Chambliss K, 2002, ENDOCR REV, V23, P665, DOI 10.1210/er.2001-0045
   Dancause N, 2011, PROG BRAIN RES, V192, P273, DOI 10.1016/B978-0-444-53355-5.00015-4
   Durham J, 2012, BRAIN RES, V1443, P64, DOI 10.1016/j.brainres.2012.01.014
   Elkabes S, 2014, EXP NEUROL, V259, P28, DOI 10.1016/j.expneurol.2014.01.008
   Engler-chiurazzi E, 2017, PROG NEUROBIOL, V157, P188, DOI 10.1016/j.pneurobio.2015.12.008
   Ervin K, 2015, HORM BEHAV, V74, P53, DOI 10.1016/j.yhbeh.2015.05.023
   Filardo E, 2012, ENDOCRINOLOGY, V153, P2953, DOI 10.1210/en.2012-1061
   Fu Y, 2015, NAT REV NEUROL, V11, P524, DOI 10.1038/nrneurol.2015.144
   Fugger H, 2000, BRAIN RES, V883, P258, DOI 10.1016/S0006-8993(00)02993-0
   Gelderblom M, 2009, STROKE, V40, P1849, DOI 10.1161/STROKEAHA.108.534503
   Gesuete R, 2016, ACTA NEUROCHIR SUPPL, V121, P39, DOI 10.1007/978-3-319-18497-5_7
   Gidday J, 2005, AM J PHYSIOL-HEART C, V289, P0, DOI 10.1152/ajpheart.01275.2004
   Gupte A, 2015, J DIABETES RES, V2015, P0, DOI 10.1155/2015/916585
   Hammes S, 2007, ENDOCR REV, V28, P726, DOI 10.1210/er.2007-0022
   Harrington W, 2006, MOL ENDOCRINOL, V20, P491, DOI 10.1210/me.2005-0186
   Hedges V, 2012, FRONT NEUROENDOCRIN, V33, P403, DOI 10.1016/j.yfrne.2012.08.005
   Hendrix S, 2006, CIRCULATION, V113, P2425, DOI 10.1161/CIRCULATIONAHA.105.594077
   Herrera A, 2017, J CLIN ENDOCR METAB, V102, P4457, DOI 10.1210/jc.2017-00825
   Huang R, 2007, FASEB J, V21, P1117, DOI 10.1096/fj.06-7380com
   Kamel H, 2012, ARCH NEUROL-CHICAGO, V69, P576, DOI 10.1001/archneurol.2011.3590
   Kempermann G, 2004, TRENDS NEUROSCI, V27, P447, DOI 10.1016/j.tins.2004.05.013
   Kernan WN, 1998, J STROKE CEREBROVASC DIS, V7, P85, DOI 10.1016/S1052-3057(98)80026-8
   Kim S, 2006, ANGEW CHEM INT EDIT, V45, P7243, DOI 10.1002/anie.200601923
   Koh P, 2006, NEUROSCI LETT, V404, P303, DOI 10.1016/j.neulet.2006.06.020
   Kovats S, 2015, CELL IMMUNOL, V294, P63, DOI 10.1016/j.cellimm.2015.01.018
   Lai Y, 2017, MOL NEUROBIOL, V54, P4113, DOI 10.1007/s12035-016-9979-y
   Laredo S, 2014, FRONT NEUROENDOCRIN, V35, P447, DOI 10.1016/j.yfrne.2014.03.005
   Latchney S, 2015, FASEB J, V29, P5059, DOI 10.1096/fj.15-275651
   Latchney S, 2015, NEUROSCI LETT, V591, P86, DOI 10.1016/j.neulet.2015.02.008
   Lebesgue D, 2009, STEROIDS, V74, P555, DOI 10.1016/j.steroids.2009.01.003
   Lelu K, 2010, EUR J IMMUNOL, V40, P3489, DOI 10.1002/eji.201040678
   Leon R, 2012, ENDOCRINOLOGY, V153, P3386, DOI 10.1210/en.2011-1859
   Levin E, 2008, BREAST CANCER RES TR, V108, P351, DOI 10.1007/s10549-007-9618-4
   Li J, 2011, J CEREBR BLOOD F MET, V31, P413, DOI 10.1038/jcbfm.2010.181
   Madak-erdogan Z, 2016, SCI SIGNAL, V9, P0, DOI 10.1126/scisignal.aad8170
   Menazza S, 2017, J MOL CELL CARDIOL, V107, P41, DOI 10.1016/j.yjmcc.2017.04.004
   Monson N, 2014, J NEUROINFLAMM, V11, P0, DOI 10.1186/1742-2094-11-22
   Moubarik C, 2011, STEM CELL REV REP, V7, P208, DOI 10.1007/s12015-010-9157-y
   Norman A, 2004, NAT REV DRUG DISCOV, V3, P27, DOI 10.1038/nrd1283
   Offner H, 2006, ANN NY ACAD SCI, V1089, P343, DOI 10.1196/annals.1386.021
   Paganini-hill A, 1998, COMPEND CONTIN EDUC DENT SUPPL, V0, PS4
   Peterson C, 2000, J SOC GYNECOL INVEST, V7, P0, DOI 10.1177/1071557600007001S03
   Poinsatte K, 2015, JOVE-J VIS EXP, V0, P0, DOI DOI 10.3791/52675
   Rainville J, 2015, FRONT ENDOCRINOL, V6, P0, DOI 10.3389/fendo.2015.00018
   Selvaraj U, 2017, DISCOV MED, V24, P323
   Selvaraj U, 2017, J CEREBR BLOOD F MET, V37, P801, DOI 10.1177/0271678X16639327
   Sheppard P, 2018, J NEUROENDOCRINOL, V30, P0, DOI 10.1111/jne.12485
   Shughrue P, 1997, J COMP NEUROL, V388, P507, DOI 10.1002/(SICI)1096-9861(19971201)388:4<507::AID-CNE1>3.0.CO;2-6
   Shughrue P, 2000, NEUROSCIENCE, V96, P41, DOI 10.1016/S0306-4522(99)00520-5
   Smith K, 2014, EXP NEUROL, V259, P44, DOI 10.1016/j.expneurol.2014.03.010
   Staton C, 2009, INT J EXP PATHOL, V90, P195, DOI 10.1111/j.1365-2613.2008.00633.x
   Stevis P, 1999, ENDOCRINOLOGY, V140, P5455, DOI 10.1210/en.140.11.5455
   Temple J, 2005, ENDOCRINOLOGY, V146, P558, DOI 10.1210/en.2004-1117
   Thakkar R, 2016, OXID MED CELL LONGEV, V2016, P0, DOI 10.1155/2016/8309031
   Tiwari-woodruff S, 2007, P NATL ACAD SCI USA, V104, P14813, DOI 10.1073/pnas.0703783104
   Van DBM, 2004, EUR J PHARM BIOPHARM, V58, P131, DOI 10.1016/j.ejpb.2004.02.010
   Viscoli C, 2001, NEW ENGL J MED, V345, P1243, DOI 10.1056/NEJMoa010534
   Whoolery C, 2017, RADIAT RES, V188, P532, DOI 10.1667/RR14797.1
   Wu Q, 2011, J BIOL CHEM, V286, P14737, DOI 10.1074/jbc.R110.191791
   Wu T, 2011, BRAIN RES, V1379, P34, DOI 10.1016/j.brainres.2011.01.034
   Yang L, 2010, PLOS ONE, V5, P0, DOI 10.1371/journal.pone.0009851
   Zhang B, 2010, J IMMUNOL, V184, P4087, DOI 10.4049/jimmunol.0902339
   Zheng J, 2013, NEUROSCIENCE, V231, P82, DOI 10.1016/j.neuroscience.2012.11.042
NR 71
TC 14
Z9 15
U1 0
U2 15
PU ENDOCRINE SOC
PI WASHINGTON
PA 2055 L ST NW, SUITE 600, WASHINGTON, DC 20036 USA
SN 0013-7227
EI 
J9 ENDOCRINOLOGY
PD NOV 15
PY 2018
VL 159
IS 11
BP 3848
EP 3859
DI 10.1210/en.2018-00600
PG 12
WC Endocrinology & Metabolism
SC Endocrinology & Metabolism
GA HE4SA
UT WOS:000453355700022
PM 30256928
ER

PT J
AU You, Young-Nim
   Song, Min-Yeong
   Park, Gwang-Cheon
   Na, Chang-Su
   Han, Jae-Young
   Cho, Myung-Rae
   Kim, Jae-Hong
AF You, Young-nim
   Song, Min-yeong
   Park, Gwang-cheon
   Na, Chang-su
   Han, Jae-young
   Cho, Myung-rae
   Kim, Jae-hong
TI Meta-analysis on randomized controlled trials for scalp acupuncture treatment of stroke: A systematic review
SO JOURNAL OF TRADITIONAL CHINESE MEDICINE
LA English
DT Review
DE Stroke; Review; Meta-analysis; Randomized controlled trial; Scalp acupuncture; Cochrane risk of bias; Jadad score
ID recovery
AB OBJECTIVE: To conduct a systematic review to assess the clinical effectiveness of scalp acupuncture (SA) for stroke. METHODS: Literature searches were performed in 7 databases up to 16 August 2014, and all the randomized controlled trials (RCTs) in which SA therapy was administered to stroke patients were selected. Methodological quality was assessed using the Jadad score, the Cochrane risk of bias assessment, and the Standards for Reporting Interventions in Clinical Trials of Acupuncture. RESULTS: Of a total of 2086 papers, 21 RCTs were selected. Meta-analysis revealed significant differences in the total efficacy rates of the SA group and the body acupuncture (BA) group vs the medication group (P < 0.002, P < 0.000 001, respectively), the SA plus BA group vs the BA group (P < 0.001); in the motor function of the SA plus BA group vs the BA group (P = 0.077); and in the nerve function of the SA group vs the SA plus BA group (P < 0.0001). CONCLUSION: The results of our systematic review showed that SA therapy may exhibit effects in treatment efficacy and in the recovery of motor and nervous functions in patients with acute to chronic stroke. However, because of the lack of methodological quality, the thoroughly planned clinical studies are still required. (C) 2018 JTCM. All rights reserved.
C1 [You, Young-Nim; Park, Gwang-Cheon; Kim, Jae-Hong] Dong Shin Univ, Gwangju Oriental Hosp, Clin Res Ctr, Gwangju City 61619, South Korea.
   [Cho, Myung-Rae; Kim, Jae-Hong] Dong Shin Univ, Coll Korean Med, Dept Acupuncture & Moxibust Med, Naju 58245, South Korea.
   [Song, Min-Yeong] Dong Shin Univ, Coll Korean Med, Dept Korean Rehabil Therapy, Naju 58245, South Korea.
   [Na, Chang-Su] Dong Shin Univ, Coll Korean Med, Dept Meridians & Acupoints, Naju 58245, South Korea.
   [Han, Jae-Young] Chonnam Natl Univ, Med Sch & Hosp, Dept Phys & Rehabil Therapy, Gwangju City 61619, South Korea.
RP Kim, JH (通讯作者)，Dong Shin Univ, Gwangju Oriental Hosp, Clin Res Ctr, Gwangju City 61619, South Korea.; Kim, JH (通讯作者)，Dong Shin Univ, Coll Korean Med, Dept Acupuncture & Moxibust Med, Naju 58245, South Korea.
EM nahonga@hanmail.net
FU Convergence of Conventional Medicine and Traditional Korean Medicine R & D program - Ministry of Health and Welfare through the korea Health Industry Development Institute (KHIDI) [HI14C0862]
CR Bao F, 2008, ZHONGGUO ZHEN JIU, V28, P10
   Feigin V, 2005, LANCET, V365, P2160, DOI 10.1016/S0140-6736(05)66755-4
   Gorelick P, 1999, JAMA-J AM MED ASSOC, V281, P1112, DOI 10.1001/jama.281.12.1112
   Ha C, 2001, J KOREAN ACUPUNCT MO, V18, P82
   He J, 2005, NEW ENGL J MED, V353, P1124, DOI 10.1056/NEJMsa050467
   Hegyi G, 2012, J ALTERN COMPLEM MED, V18, P971, DOI 10.1089/acm.2011.0047
   이향숙 , 2002, JOURNAL OF ACUPUNCTURE RESEARCH, V19, P134
   Higgins J, 2011, COCHRANE HDB SYSTEMA, V0, P0
   Hsing W, 2012, J ALTERN COMPLEM MED, V18, P341, DOI 10.1089/acm.2011.0131
   한현진 , 2013, [THE JOURNAL OF KOREAN ORIENTAL INTERNAL MEDICINE, V0, P0
   Kim J, 2014, J KOREAN ACUPUNCT MO, V31, P57
   Kim J, 2013, J KOREAN ACUPUNCTURE, V30, P43
   Kim W, 2007, J KOREAN ACUPUNCTURE, V24, P151
   Kong J, 2010, CAN MED ASSOC J, V182, P1723, DOI 10.1503/cmaj.091113
   *koreanstrokesociety , 2009, TXB OF STROKE, V0, P57
   Lee S, 2013, EUR J INTEGR MED, V5, P87, DOI 10.1016/j.eujim.2012.10.006
   Li H, 2006, ZHEN CI YAN JIU, V31, P169
   Li Y, 2001, WORLD J ACUPUNCTURE, V11, P18
   Liu S, 2013, WORLD J ACUPUNCT-MOX, V23, P21
   Qiu Y, 2013, J ACUPUNCT TUINA SCI, V11, P226
   Rhee W, 1981, KOREAN J EPIDEMIOL, V3, P1
   Shi H, 2007, ZHONGGUO ZHONG XI YI JIE HE ZA ZHI, V27, P361
   [俞昌德 SC, 2004, [中国针灸, V0, P0
   Sun H, 2006, ZHONGGUO ZHEN JIU, V26, P395
   [谭吉林 TJ, 2004, [中国针灸, V0, P0
   Tang X, 2012, ZHEN CI YAN JIU, V37, P488
   *thekoreanacupunctureandmoxibustionsocietytext-bookpublishingcommunity , 2012, TXB AC MOX, V0, P340
   *thekoreanacupunctureandmoxibustionsocietytext-bookpublishingcommunity , 2008, TXB AC MOX, V2, P0
   *thekoreanacupunctureandmoxibustionsocietytext-bookpublishingcommunity , 2012, TXB AC MOX, V0, P0
   *thekoreanacupunctureandmoxibustionsocietytext-bookpublishingcommunity , 2012, TXB AC MOX, V0, P0
   *thekoreanacupunctureandmoxibustionsocietytext-bookpublishingcommunity , 2008, TXB ACUPUNCTURE MOXI, V2, P0
   *thekoreanacupunctureandmoxibustionsocietytext-bookpublishingcommunity , 2012, TXB AC MOX, V0, P0
   *thekoreanacupunctureandmoxibustionsocietytext-bookpublishingcommunity , 2012, TXB AC MOX, V0, P0
   *thekoreanacupunctureandmoxibustionsocietytext-bookpublishingcommunity , 2012, TXB AC MOX, V0, PP[308
   *thekoreanacupunctureandmoxibustionsocietytext-bookpublishingcommunity , 2008, TXB AC MOX, V2, P308
   Wang B, 2005, ZHONGGUO ZHEN JIU, V25, P240
   Wang Y, 2012, EVID-BASED COMPL ALT, V2012, P0, DOI 10.1155/2012/480950
   Wu X, 2001, WORLD J ACUPUNCT MOX, V11, P24
   백경민 , 2007, [THE JOURNAL OF KOREAN ORIENTAL INTERNAL MEDICINE, V0, P0
   조태성 , 2003, [JOURNAL OF KOREAN MEDICINE, V0, P0
   Yu C, 2006, ZHONGGUO ZHEN JIU, V26, P466
   [俞昌德 YC, 2004, [针刺研究, V0, P0
   Zhao D, 2005, ZHONGGUO ZHEN JIU, V25, P19
   Zhao H, 1999, CLIN APPL SCALP EAR, V12, P0
   Zhao H, 1999, CLIN APPL SCALP EAR, V12, P61
   Zhao H, 1999, CLIN APPL SCALP EAR, V12, P0
   Zhou S, 2013, MOD J INTEGR CHIN TR, V10, P1027
   Zhou W, 2009, ZHEN CI YAN JIU, V34, P128
NR 48
TC 4
Z9 4
U1 1
U2 4
PU JOURNAL TRADITIONAL CHINESE MED
PI BEIJING
PA 16 NANXIAOJIE, DONGZHIMEN NEI, BEIJING, 100700, PEOPLES R CHINA
SN 0255-2922
EI 
J9 J TRADIT CHIN MED
PD AUG 15
PY 2018
VL 38
IS 4
BP 465
EP 479
DI 10.1016/S0254-6272(18)30879-3
PG 15
WC Integrative & Complementary Medicine
SC Integrative & Complementary Medicine
GA GR7BY
UT WOS:000442843400001
PM 32186072
ER

PT J
AU Han, Jing
   Zhang, Ji-Zhou
   Zhong, Zhi-Feng
   Li, Zuan-Fang
   Pang, Wen-Sheng
   Hu, Juan
   Chen, Li-Dian
AF Han, Jing
   Zhang, Ji-zhou
   Zhong, Zhi-feng
   Li, Zuan-fang
   Pang, Wen-sheng
   Hu, Juan
   Chen, Li-dian
TI Gualou Guizhi decoction promotes neurological functional recovery and neurogenesis following focal cerebral ischemia/reperfusion
SO NEURAL REGENERATION RESEARCH
LA English
DT Article
DE nerve regeneration; Gualou Guizhi decoction; cell proliferation; neurogenesis; neuroblast; astrocyte; axon remodeling; ischemic stroke; Chinese medicine compound; neural regeneration
ID zhi decoction; poststroke spasticity; oxidative stress; artery occlusion; progenitor cell; ischemic-stroke; adult brain; in-vivo; injury; cinnamaldehyde
AB Recovery following stroke involves neurogenesis and axonal remodeling within the ischemic brain. Gualou Guizhi decoction (GLGZD) is a Chinese traditional medicine used for the treatment of post-stroke limb spasm. GLGZD has been reported to have neuroprotective effects in cerebral ischemic injury. However, the effects of GLGZD on neurogenesis and axonal remodeling following cerebral ischemia remain unknown. In this study, a rat model of focal cerebral ischemia/reperfusion was established by middle cerebral artery occlusion. Neurological function was assessed immediately after reperfusion using Longa's 5-point scoring system. The rats were randomly divided into vehicle and GLGZD groups. Rats in the sham group were given sham operation. The rats in the GLGZD group were intragastrically administered GLGZD, once daily, for 14 consecutive days. The rats in the vehicle and sham groups were intragastrically administered distilled water. Modified neurological severity score test, balance beam test and foot fault test were used to assess motor functional changes. Nissl staining was performed to evaluate histopathological changes in the brain. Immunofluorescence staining was used to examine cell proliferation using the marker 5-bromo-2'-deoxyuridine (BrdU) as well as expression of the neural precursor marker doublecortin (DCX), the astrocyte marker glial fibrillary acidic protein (GFAP) and the axon regeneration marker growth associated protein-43 (GAP-43). GLGZD substantially mitigated pathological injury, increased the number of BrdU, DCX and GFAP-immunoreactive cells in the subventricular zone of the ischemic hemisphere, increased GAP-43 expression in the cortical peri-infarct region, and improved motor function. These findings suggest that GLGZD promotes neurological functional recovery by increasing cell proliferation, enhancing axonal regeneration, and increasing the numbers of neuronal precursors and astrocytes in the peri-infarct area.
C1 [Han, Jing; Zhang, Ji-Zhou; Zhong, Zhi-Feng; Hu, Juan] Fujian Acad Tradit Chinese Med, Inst Mat Med, Fuzhou, Fujian, Peoples R China.
   [Li, Zuan-Fang; Pang, Wen-Sheng; Hu, Juan; Chen, Li-Dian] Fujian Univ Tradit Chinese Med, Fuzhou, Fujian, Peoples R China.
   [Pang, Wen-Sheng] Second Peoples Hosp Fujian Prov, Fuzhou, Fujian, Peoples R China.
RP Hu, J (通讯作者)，Fujian Acad Tradit Chinese Med, Inst Mat Med, Fuzhou, Fujian, Peoples R China.; Hu, J; Chen, LD (通讯作者)，Fujian Univ Tradit Chinese Med, Fuzhou, Fujian, Peoples R China.
EM huj@fjtcm.edu.cn; lidianchen87@yahoo.com
FU Research Project of Fujian Provincial Health and Family Planning Commission of China [2014-ZQN-JC-32]; Project of Fujian Province Office of Education of China [JZ160442]; Natural Science Foundation of Fujian Province of China [2018J01855]; grant from Platform for Preclinical Studies of Traditional Chinese Medicine and Quality Control Engineering Technology Research Center of Fujian Province of China [2009Y2003]
CR Akman T, 2015, INFLAMMATION, V38, P1581, DOI 10.1007/s10753-015-0133-1
   [anonymous] , 2005, RAT BRAIN STEREOTAXI, V0, P0
   Arvidsson A, 2002, NAT MED, V8, P963, DOI 10.1038/nm747
   Barakat R, 2016, MED PRIN PRACT, V25, P3, DOI 10.1159/000435858
   Benowitz L, 1997, TRENDS NEUROSCI, V20, P84, DOI 10.1016/S0166-2236(96)10072-2
   Brenner M, 2014, NEUROSCI LETT, V565, P7, DOI 10.1016/j.neulet.2014.01.055
   Chen J, 2014, FRONT HUM NEUROSCI, V8, P0, DOI 10.3389/fnhum.2014.00382
   Chen J, 2001, STROKE, V32, P1005, DOI 10.1161/01.STR.32.4.1005
   Chen X, 2014, MOL MED REP, V10, P248, DOI 10.3892/mmr.2014.2189
   Chen Y, 2015, EVID-BASED COMPL ALT, V2015, P0
   *chinesepharmacopoeiacommission , 2015, CHINESE PHARMACOPOEI, V0, P0
   Dennie D, 2016, WORLD J STEM CELLS, V8, P136, DOI 10.4252/wjsc.v8.i4.136
   Denny J, 2006, CURR NEUROPHARMACOL, V4, P293, DOI 10.2174/157015906778520782
   Dirnagl U, 1999, TRENDS NEUROSCI, V22, P391, DOI 10.1016/S0166-2236(99)01401-0
   Fisher M, 2009, STROKE, V40, P2244, DOI 10.1161/STROKEAHA.108.541128
   Gong G, 2014, PLOS ONE, V9, P0, DOI 10.1371/journal.pone.0089450
   Grasselli G, 2013, FRONT NEURAL CIRCUIT, V7, P0, DOI 10.3389/fncir.2013.00025
   Han J, 2015, NEURAL REGEN RES, V10, P1989, DOI 10.4103/1673-5374.172317
   Haque MM, 2008, MYMENSINGH MED J, V17, P124
   Hou Y, 2016, ZHONGGUO ZUZHI GONGC, V20, P3999
   Huang J, 2013, INT J MOL MED, V31, P841, DOI 10.3892/ijmm.2013.1262
   Ingkaninan K, 2011, EVID-BASED COMPL ALT, V2011, P0
   Li H, 2015, MOL MED REP, V12, P1272, DOI 10.3892/mmr.2015.3520
   Longa E, 1989, STROKE, V20, P84, DOI 10.1161/01.STR.20.1.84
   Lv C, 2017, EUR J PHARMACOL, V815, P487, DOI 10.1016/j.ejphar.2017.09.009
   Mora-lee S, 2011, J INFLAMM-LOND, V8, P0, DOI 10.1186/1476-9255-8-28
   Mullen R, 1992, DEVELOPMENT, V116, P201
   Na J, 2016, EUR J PHARMACOL, V788, P241, DOI 10.1016/j.ejphar.2016.06.044
   Nan L, 2017, EVID-BASED COMPL ALT, V2017, P0, DOI 10.1155/2017/5170538
   Odonovan K, 2016, FRONT NEUROSCI-SWITZ, V10, P0, DOI 10.3389/fnins.2016.00486
   Rueger M, 2015, WORLD J STEM CELLS, V7, P75, DOI 10.4252/wjsc.v7.i1.75
   Schmidt A, 2016, EXPERT REV NEUROTHER, V16, P173, DOI 10.1586/14737175.2016.1134324
   Sharp F, 2002, DEV BRAIN RES, V134, P23, DOI 10.1016/S0165-3806(01)00286-3
   Shehadah A, 2014, PLOS ONE, V9, P0, DOI 10.1371/journal.pone.0086621
   Shohami E, 1995, BRAIN RES, V674, P55, DOI 10.1016/0006-8993(94)01433-I
   Stokowska A, 2017, BRAIN, V140, P353, DOI 10.1093/brain/aww314
   Sun H, 2013, J STROKE, V15, P109, DOI 10.5853/jos.2013.15.2.109
   Wang L, 2017, INT J DEV NEUROSCI, V57, P77, DOI 10.1016/j.ijdevneu.2017.01.002
   Wang X, 2014, INT J DEV NEUROSCI, V33, P49, DOI 10.1016/j.ijdevneu.2013.12.001
   Xiong X, 2016, J NEUROINFLAMM, V13, P0, DOI 10.1186/s12974-016-0705-5
   Xu W, 2015, J CHROMATOGR B, V986, P69, DOI 10.1016/j.jchromb.2015.02.002
   Yenari M, 2012, NAT REV NEUROSCI, V13, P267, DOI 10.1038/nrn3174
   Zhang L, 2015, NEUROSCI LETT, V591, P30, DOI 10.1016/j.neulet.2015.02.023
   Zhang R, 2001, NEUROSCIENCE, V105, P33, DOI 10.1016/S0306-4522(01)00117-8
   Zhang Y, 2017, MOLECULES, V22, P0, DOI 10.3390/molecules22030359
   Zhang Y, 2015, AM J CHINESE MED, V43, P543, DOI 10.1142/S0192415X15500342
   Zhang Y, 2014, J ETHNOPHARMACOL, V158, P76, DOI 10.1016/j.jep.2014.10.020
   Zhao J, 2015, BRIT J PHARMACOL, V172, P5009, DOI 10.1111/bph.13270
   Zhu X, 2015, MOL MED REP, V12, P5957, DOI 10.3892/mmr.2015.4207
NR 49
TC 9
Z9 9
U1 0
U2 14
PU WOLTERS KLUWER MEDKNOW PUBLICATIONS
PI MUMBAI
PA WOLTERS KLUWER INDIA PVT LTD , A-202, 2ND FLR, QUBE, C T S  NO 1498A-2 VILLAGE MAROL, ANDHERI EAST, MUMBAI, 400059, INDIA
SN 1673-5374
EI 
J9 NEURAL REGEN RES
PD AUG 15
PY 2018
VL 13
IS 8
BP 1408
EP 1416
DI 10.4103/1673-5374.235296
PG 9
WC Cell Biology; Neurosciences
SC Cell Biology; Neurosciences & Neurology
GA GQ8SX
UT WOS:000442030300023
PM 30106053
ER

PT J
AU Lee, Seunghee
   Lee, Yang-Soo
   Kim, Jonghyun
AF Lee, Seunghee
   Lee, Yang-soo
   Kim, Jonghyun
TI Automated Evaluation of Upper-Limb Motor Function Impairment Using Fugl-Meyer Assessment
SO IEEE TRANSACTIONS ON NEURAL SYSTEMS AND REHABILITATION ENGINEERING
LA English
DT Article
DE Stroke; Fugl-Meyer assessment; automated upper-limb assessment; rule-based binary logic classification
ID upper extremity; short-form; stroke; rehabilitation; performance; reliability; framework; recovery; system; motion
AB The Fugl-Meyer assessment (FMA) is the most popular instrument for evaluating upper extremity motor function in stroke patients. However, it is a labor-intensive and time-consuming method. This paper proposes a novel automated FMA system to overcome these limitations of the FMA. For automation, we used Kinect v2 and force sensing resistor sensors owing to their convenient installation as compared with body-worn sensors. Based on the linguistic guideline of the FMA, a rule-based binary logic classification algorithm was developed to assign FMA scores using the extracted features obtained from the sensors. The algorithm is appropriate for clinical use, because it is not based on machine learning, which requires additional learning processes with a large amount of clinical data. The proposed system was able to automate 79% of the FMA tests because of optimized sensor selection and the classification algorithm. In clinical trials conducted with nine stroke patients, the proposed system exhibited high scoring accuracy (92%) and time efficiency (85% reduction in clinicians' required time).
C1 [Lee, Seunghee; Kim, Jonghyun] DGIST, Dept Robot Engn, Daegu 42988, South Korea.
   [Lee, Yang-Soo] Kyungpook Natl Univ, Sch Med, Dept Rehabil Med, Daegu 41944, South Korea.
RP Kim, J (通讯作者)，DGIST, Dept Robot Engn, Daegu 42988, South Korea.
EM leesh@dgist.ac.kr; leeyangsoo@knu.ac.kr; jhkim@dgist.ac.kr
FU DGIST R&D Program of the Ministry of Science, ICT and Future Planning [17-BD-0401]; National Research Foundation of Korea grant through the Korean Government (MSIP) [2017R1C1B2010284]
CR Abu-faraj ZO, 1996, IEEE TRANS REHABIL ENG, V4, P33, DOI 10.1109/86.486055
   Aldwell CB, 1969, CLIN ORTHOP RELAT RES, V63, P69
   Avlund K, 1996, EUR J PUBLIC HEALTH, V6, P35, DOI 10.1093/eurpub/6.1.35
   Bae J, 2011, J BIOMECH ENG-T ASME, V133, P0, DOI 10.1115/1.4003525
   Bonita R, 1988, STROKE, V19, P1497, DOI 10.1161/01.STR.19.12.1497
   Boone D, 1979, J BONE JOINT SURG AM, V61, P756, DOI 10.2106/00004623-197961050-00017
   Brott T, 1989, STROKE, V20, P864, DOI 10.1161/01.STR.20.7.864
   Chen K, 2014, ARCH PHYS MED REHAB, V95, P941, DOI 10.1016/j.apmr.2014.01.014
   Cohen J, 1960, EDUC PSYCHOL MEAS, V20, P37, DOI 10.1177/001316446002000104
   Del DS, 2011, IEEE ENG MED BIO, V0, PP5839, DOI 10.1109/IEMBS.2011.6091444
   Feigin V, 2014, LANCET, V383, P245, DOI 10.1016/S0140-6736(13)61953-4
   Da GA, 2016, COMPUT METH PROG BIO, V135, P105, DOI 10.1016/j.cmpb.2016.07.014
   Fuglmeyer A, 1975, SCAND J REHABIL MED, V7, P13
   Giansanti D, 2006, PHYSIOL MEAS, V27, P713, DOI 10.1088/0967-3334/27/8/006
   Gladstone D, 2002, NEUROREHAB NEURAL RE, V16, P232, DOI 10.1177/154596802401105171
   Goldman R, 1995, UNITED STATES PATENT, V0, PPATENT NO. [5,449,002
   Han C, 2008, PLOS COMPUT BIOL, V4, P0, DOI 10.1371/journal.pcbi.1000133
   Hsieh Y, 2007, STROKE, V38, P3052, DOI 10.1161/STROKEAHA.107.490730
   Kim W, 2016, PLOS ONE, V11, P0, DOI 10.1371/journal.pone.0158640
   Kotsiantis S, 2006, ARTIF INTELL REV, V26, P159, DOI 10.1007/s10462-007-9052-3
   Kukke S, 2016, IEEE T NEUR SYS REH, V24, P582, DOI 10.1109/TNSRE.2015.2458293
   Lee S, 2016, 2016 3RD IEEE EMBS INTERNATIONAL CONFERENCE ON BIOMEDICAL AND HEALTH INFORMATICS, V0, PP148, DOI 10.1109/BHI.2016.7455856
   Lim D, 2015, CLIN INTERV AGING, V10, P1077, DOI 10.2147/CIA.S85299
   Lyle R, 1981, INT J REHABIL RES, V4, P483, DOI 10.1097/00004356-198112000-00001
   Morrison C, 2014, DISAB REHABIL ASSIST, V11, P516
   Neumann D, 2003, J ORTHOP SPORT PHYS, V33, P386, DOI 10.2519/jospt.2003.33.7.386
   Olesh E, 2014, PLOS ONE, V9, P0, DOI 10.1371/journal.pone.0104487
   Otte K, 2016, PLOS ONE, V11, P0, DOI 10.1371/journal.pone.0166532
   Otten P, 2015, SENSORS-BASEL, V15, P20097, DOI 10.3390/s150820097
   Ozturk A, 2016, MEASUREMENT, V80, P207, DOI 10.1016/j.measurement.2015.11.026
   Pantano P, 1996, BRAIN, V119, P1849, DOI 10.1093/brain/119.6.1849
   Park H, 2008, IEEE T NEUR SYS REH, V16, P245, DOI 10.1109/TNSRE.2008.920067
   Park H, 2012, IEEE T NEUR SYS REH, V20, P361, DOI 10.1109/TNSRE.2012.2195330
   Parnandi A, 2010, IEEE ENG MED BIO, V0, PP86, DOI 10.1109/IEMBS.2010.5626156
   Patel S, 2010, P IEEE, V98, P450, DOI 10.1109/JPROC.2009.2038727
   Pearson K, 1895, PROCEEDINGS OF THE ROYAL SOCIETY LONDON, Vlviii, P240
   Sanford J, 1993, PHYS THER, V73, P447, DOI 10.1093/ptj/73.7.447
   Tarver T, 2014, J CONS HLTH INTERNET, V18, P209, DOI 10.1080/15398285.2014.902284
   Wolf S, 1989, EXP NEUROL, V104, P125, DOI 10.1016/S0014-4886(89)80005-6
   Yates M, 2016, BRAIN INJURY, V30, P855, DOI 10.3109/02699052.2016.1144146
   Ye M, 2016, IEEE J-STSP, V10, P877, DOI 10.1109/JSTSP.2016.2559446
   Yu L, 2016, COMPUT METH PROG BIO, V128, P100, DOI 10.1016/j.cmpb.2016.02.012
NR 42
TC 41
Z9 46
U1 4
U2 39
PU IEEE-INST ELECTRICAL ELECTRONICS ENGINEERS INC
PI PISCATAWAY
PA 445 HOES LANE, PISCATAWAY, NJ 08855-4141 USA
SN 1534-4320
EI 
J9 IEEE T NEUR SYS REH
PD JAN 15
PY 2018
VL 26
IS 1
BP 125
EP 134
DI 10.1109/TNSRE.2017.2755667
PG 10
WC Engineering, Biomedical; Rehabilitation
SC Engineering; Rehabilitation
GA FT1ZZ
UT WOS:000422939000014
PM 28952944
ER

PT J
AU Klomjai, Wanalee
   Aneksan, Benchaporn
   Pheungphrarattanatrai, Anuchai
   Chantanachai, Thanwarat
   Choowong, Nattha
   Bunleukhet, Soontaree
   Auvichayapat, Paradee
   Nilanon, Yongchai
   Hiengkaew, Vimonwan
AF Klomjai, Wanalee
   Aneksan, Benchaporn
   Pheungphrarattanatrai, Anuchai
   Chantanachai, Thanwarat
   Choowong, Nattha
   Bunleukhet, Soontaree
   Auvichayapat, Paradee
   Nilanon, Yongchai
   Hiengkaew, Vimonwan
TI Effect of single-session dual-tDCS before physical therapy on lower-limb performance in sub-acute stroke patients: A randomized sham-controlled crossover study
SO ANNALS OF PHYSICAL AND REHABILITATION MEDICINE
LA English
DT Article
DE tDCS; Lower limb; Stroke; Physical therapy; Rehabilitation
ID direct-current stimulation; noninvasive cortical stimulation; motor cortex; unaffected hemisphere; brain-stimulation; precision grip; go test; excitability; strength; recovery
AB Anodal stimulation increases cortical excitably, whereas cathodal stimulation decreases cortical excitability. Dual transcranial direct current stimulation (tDCS; anodal over the lesioned hemisphere, cathodal over the non-lesioned hemisphere) was found to enhance motor learning. The corresponding tDCS-induced changes were reported to reduce the inhibition exerted by the unaffected hemisphere on the affected hemisphere and restore the normal balance of the interhemispheric inhibition. Most studies were devoted to the possible modification of upper-limb motor function after tDCS; however, almost no study has demonstrated its effects on lower-limb function and gait, which are also commonly disordered in stroke patients with motor deficits. In this randomized sham-controlled crossover study, we included 19 patients with sub-acute stroke. Participants were randomly allocated to receive real or sham dualt-DCS followed by conventional physical therapy with an intervention interval of at least 1 week. Dual-tDCS was applied over the lower-limb M1 at 2-mA intensity for 20 min. Lower-limb performance was assessed by the Timed Up and Go (TUG) and Five-Times-Sit-To-Stand (FISTS) tests and muscle strength was assessed by peak knee torque of extension. We found a significant increase in time to perform the FTSST for the real group, with improvements significantly greater than for the sham group; the TUG score was significantly increased but not higher than for the sham group. An after-effect on FISTS was found at approximately 1 week after the real intervention. Muscle strength was unchanged in both limbs for both real and sham groups. Our results suggest that a single session of dual-tDCS before conventional physical therapy could improve sit-to-stand performance, which appeared to be improved over conventional physical therapy alone. However, strength performance was not increased after the combination treatment. (C) 2018 Elsevier Masson SAS. All rights reserved.
C1 [Klomjai, Wanalee; Aneksan, Benchaporn; Pheungphrarattanatrai, Anuchai; Chantanachai, Thanwarat; Choowong, Nattha; Bunleukhet, Soontaree; Hiengkaew, Vimonwan] Mahidol Univ, Fac Phys Therapy, 999 Phuttamonthon 4 Rd, Salaya 73170, Nakhon Pathom, Thailand.
   [Auvichayapat, Paradee] Khon Kaen Univ, Fac Med, Dept Physiol, Khon Kaen, Thailand.
   [Nilanon, Yongchai] Mahidol Univ, Siriraj Hosp, Fac Med, Siriraj Stroke Ctr, Bangkok, Thailand.
RP Klomjai, W (通讯作者)，Mahidol Univ, Fac Phys Therapy, 999 Phuttamonthon 4 Rd, Salaya 73170, Nakhon Pathom, Thailand.
EM wanalee.klo@mahidol.edu
FU Faculty of Physical Therapy, Mahidol University [2016/018.2901]
CR Ayache S, 2012, EXPERT REV NEUROTHER, V12, P949, DOI 10.1586/ERN.12.83
   Chang M, 2015, BRAIN STIMUL, V8, P561, DOI 10.1016/j.brs.2015.01.411
   Csuka M, 1985, AM J MED, V78, P77, DOI 10.1016/0002-9343(85)90465-6
   Elsner B, 2013, COCHRANE DB SYST REV, V0, P0, DOI DOI 10.1002/14651858.CD009645.pub2
   Fusco A, 2014, RESTOR NEUROL NEUROS, V32, P301, DOI 10.3233/RNN-130349
   Giacobbe V, 2013, NEUROREHABILITATION, V33, P49, DOI 10.3233/NRE-130927
   Hafsteinsdottir T, 2014, TOP STROKE REHABIL, V21, P197, DOI 10.1310/tsr2103-197
   Horvath J, 2015, NEUROPSYCHOLOGIA, V66, P213, DOI 10.1016/j.neuropsychologia.2014.11.021
   Hummel F, 2005, BRAIN, V128, P490, DOI 10.1093/brain/awh369
   Hummel F, 2006, LANCET NEUROL, V5, P708, DOI 10.1016/S1474-4422(06)70525-7
   Jeffery D, 2007, EXP BRAIN RES, V182, P281, DOI 10.1007/s00221-007-1093-y
   Kim C, 2012, BRAIN STIMUL, V5, P462, DOI 10.1016/j.brs.2011.08.002
   Klomjai W, 2015, ANN PHYS REHABIL MED, V58, P220, DOI 10.1016/j.rehab.2015.05.006
   Koyama S, 2015, NEUROSCI LETT, V588, P49, DOI 10.1016/j.neulet.2014.11.043
   Lefebvre S, 2013, FRONT HUM NEUROSCI, V6, P0, DOI 10.3389/fnhum.2012.00343
   Lefebvre S, 2017, FRONT NEUROL, V8, P0, DOI 10.3389/fneur.2017.00029
   Lefebvre S, 2014, NEUROREHAB NEURAL RE, V28, P100, DOI 10.1177/1545968313478485
   Liepert J, 2000, MUSCLE NERVE, V23, P1761, DOI 10.1002/1097-4598(200011)23:11<1761::AID-MUS14>3.0.CO;2-M
   Lindenberg R, 2010, NEUROLOGY, V75, P2176, DOI 10.1212/WNL.0b013e318202013a
   Lindenberg R, 2013, J NEUROSCI, V33, P9176, DOI 10.1523/JNEUROSCI.0055-13.2013
   Lindenberg R, 2012, NEUROREHAB NEURAL RE, V26, P479, DOI 10.1177/1545968311427568
   Lotze M, 2006, J NEUROSCI, V26, P6096, DOI 10.1523/JNEUROSCI.4564-05.2006
   Madhavan S, 2016, BRAIN SCI, V6, P0, DOI 10.3390/brainsci6030026
   Madhavan S, 2011, EXP BRAIN RES, V209, P9, DOI 10.1007/s00221-010-2511-0
   Maeda K, 2017, FRONT NEUROSCI, V11, P179, DOI 10.3389/fnins.2017.00179
   Mong Y, 2010, ARCH PHYS MED REHAB, V91, P407, DOI 10.1016/j.apmr.2009.10.030
   Montenegro R, 2016, FRONT HUM NEUROSCI, V10, P0, DOI 10.3389/tnhum.2016.00426
   Murase N, 2004, ANN NEUROL, V55, P400, DOI 10.1002/ana.10848
   Ng S, 2005, ARCH PHYS MED REHAB, V86, P1641, DOI 10.1016/j.apmr.2005.01.011
   Nitsche M, 2000, J PHYSIOL-LONDON, V527, P633, DOI 10.1111/j.1469-7793.2000.t01-1-00633.x
   Ouellette M, 2004, STROKE, V35, P1404, DOI 10.1161/01.STR.0000127785.73065.34
   Podsiadlo D, 1991, J AM GERIATR SOC, V39, P142, DOI 10.1111/j.1532-5415.1991.tb01616.x
   Rich T, 2017, CLIN EEG NEUROSCI, V48, P367, DOI 10.1177/1550059417709177
   Roche N, 2011, J PHYSIOL-LONDON, V589, P3545, DOI 10.1113/jphysiol.2011.206268
   Shimizu T, 2002, BRAIN, V125, P1896, DOI 10.1093/brain/awf183
   Sohn M, 2013, ANN REHABIL MED-ARM, V37, P759, DOI 10.5535/arm.2013.37.6.759
   Tahtis V, 2014, RESTOR NEUROL NEUROS, V32, P527, DOI 10.3233/RNN-140393
   Tanaka S, 2011, NEUROREHAB NEURAL RE, V25, P565, DOI 10.1177/1545968311402091
   Vines B, 2008, BMC NEUROSCI, V9, P0, DOI 10.1186/1471-2202-9-103
   Weiss A, 2000, AM J PHYS MED REHAB, V79, P369, DOI 10.1097/00002060-200007000-00009
NR 40
TC 26
Z9 29
U1 2
U2 21
PU ELSEVIER FRANCE-EDITIONS SCIENTIFIQUES MEDICALES ELSEVIER
PI ISSY-LES-MOULINEAUX
PA 65 RUE CAMILLE DESMOULINS, CS50083, 92442 ISSY-LES-MOULINEAUX, FRANCE
SN 1877-0657
EI 
J9 ANN PHYS REHABIL MED
PD SEP 15
PY 2018
VL 61
IS 5
BP 286
EP 291
DI 10.1016/j.rehab.2018.04.005
PG 6
WC Rehabilitation
SC Rehabilitation
GA GY7EA
UT WOS:000448766600003
PM 29763676
ER

PT J
AU Koo, WR
   Jang, BH
   Kim, CR
AF Koo, Woo
   Jang, Baek
   Kim, Chung
TI Effects of Anodal Transcranial Direct Current Stimulation on Somatosensory Recovery After Stroke: A Randomized Controlled Trial
SO AMERICAN JOURNAL OF PHYSICAL MEDICINE & REHABILITATION
LA English
DT Article
DE Direct Current Stimulation; Somatosensory Cortex; Sensation Disorders; Stroke
ID cortex stimulation; barthel index; motor cortex; reliability; perception; metaanalysis; association; poststroke; validity; deficit
AB Objective Objective: The aim of this study was to evaluate the effect of anodal transcranial direct current stimulation over the primary somatosensory cortex on the recovery of somatosensation, motor function, and the activities of daily living in patients with subacute stroke. Design This study was a prospective, randomized sham controlled, double-blinded study. Patients with subacute stroke having somatosensory deficits (N = 24) were enrolled and assigned randomly to the anodal and sham stimulation groups. Patients received 10 consecutive anodal or sham transcranial direct current stimulations over the primary somatosensory cortex on the side of the stroke lesion. Before and after each stimulation session, Nottingham sensory assessments, Semmes Weinstein monofilaments examination, and manual function tests were performed, and modified Brunnstrom classification, modified Barthel index, and functional ambulation categories were assessed. Results Although there was no clear significant difference between the two groups, when the changes from baseline to posttreatment evaluation were compared between the groups, a partially significant improvement was observed in the anodal stimulation group compared with the sham stimulation group. Interestingly, the tactile sensation of the unaffected side also improved. Moreover, the greater improvement in activities of daily living function was observed in the anodal stimulation group too. Conclusion Anodal transcranial direct current stimulation over the primary somatosensory cortex may be a useful adjuvant therapy for the recovery of somatosensation and activities of daily living function in patients with sensory deficits after stroke.
C1 [Koo, Woo Ram; Jang, Baek Hee; Kim, Chung Reen] Univ Ulsan, Coll Med, Dept Phys Med & Rehabil, Ulsan Univ Hosp, 877 Bangeojinsunhwan Doro,Jeonha 1 Iil Dong, Ulsan 44033, South Korea.
RP Kim, CR (通讯作者)，Univ Ulsan, Coll Med, Dept Phys Med & Rehabil, Ulsan Univ Hosp, 877 Bangeojinsunhwan Doro,Jeonha 1 Iil Dong, Ulsan 44033, South Korea.
CR [anonymous] , 1998, PHYSIOTHERAPY, V0, P0
   Antal A, 2008, CLIN J PAIN, V24, P56, DOI 10.1097/AJP.0b013e318157233b
   Brunnstrom S, 1966, PHYS THER, V46, P357
   Doyle S, 2010, COCHRANE DB SYST REV, V0, P0, DOI DOI 10.1002/14651858.CD006331.pub2
   Duffy L, 2013, STROKE, V44, P462, DOI 10.1161/STROKEAHA.112.678615
   Essing J, 1980, STROKE, V11, P528, DOI 10.1161/01.STR.11.5.528
   Formiga F, 2005, AGE AGEING, V34, P655, DOI 10.1093/ageing/afi209
   Lima N, 2015, ARQ NEURO-PSIQUIAT, V73, P834, DOI 10.1590/0004-282X20150128
   Gandola M, 2014, CORTEX, V61, P107, DOI 10.1016/j.cortex.2014.08.007
   Harris-love M, 2006, ARCH PHYS MED REHAB, V87, P0, DOI 10.1016/j.apmr.2006.08.330
   Jang S, 2013, NEUROSCI BULL, V29, P366, DOI 10.1007/s12264-013-1315-1
   Matsunaga K, 2004, CLIN NEUROPHYSIOL, V115, P456, DOI 10.1016/S1388-2457(03)00362-6
   Mehrholz J, 2007, ARCH PHYS MED REHAB, V88, P1314, DOI 10.1016/j.apmr.2007.06.764
   Meyer S, 2016, NEUROREHAB NEURAL RE, V30, P731, DOI 10.1177/1545968315624779
   Miyamoto S, 2009, AM J PHYS MED REHAB, V88, P247, DOI 10.1097/PHM.0b013e3181951133
   Mori F, 2013, BRAIN STIMUL, V6, P654, DOI 10.1016/j.brs.2012.10.003
   Nitsche M, 2001, NEUROLOGY, V57, P1899, DOI 10.1212/WNL.57.10.1899
   Nitsche M, 2000, J PHYSIOL-LONDON, V527, P633, DOI 10.1111/j.1469-7793.2000.t01-1-00633.x
   Novak CB, 2001, J HAND THER, V14, P266
   Oldfield R, 1971, NEUROPSYCHOLOGIA, V9, P97, DOI 10.1016/0028-3932(71)90067-4
   Quartarone A, 2004, NEUROREPORT, V15, P1287, DOI 10.1097/01.wnr.0000127637.22805.7c
   Rogalewski A, 2004, EUR J NEUROSCI, V20, P313, DOI 10.1111/j.0953-816X.2004.03450.x
   Smith P, 2009, ARCH PHYS MED REHAB, V90, P2108, DOI 10.1016/j.apmr.2009.07.017
   Sommerfeld D, 2004, CLIN REHABIL, V18, P149, DOI 10.1191/0269215504cr710oa
   Stolk-hornsveld F, 2006, CLIN REHABIL, V20, P160, DOI 10.1191/0269215506cr932oa
   Vaseghi B, 2014, CLIN NEUROPHYSIOL, V125, P1847, DOI 10.1016/j.clinph.2014.01.020
   Wang Y, 2015, EUR J NEUROSCI, V42, P1933, DOI 10.1111/ejn.12953
   Welmer A, 2008, J REHABIL MED, V40, P603, DOI 10.2340/16501977-0218
   Whitsel B, 1969, J NEUROPHYSIOL, V32, P170, DOI 10.1152/jn.1969.32.2.170
NR 29
TC 9
Z9 9
U1 4
U2 11
PU LIPPINCOTT WILLIAMS & WILKINS
PI PHILADELPHIA
PA TWO COMMERCE SQ, 2001 MARKET ST, PHILADELPHIA, PA 19103 USA
SN 0894-9115
EI 
J9 AM J PHYS MED REHAB
PD JUL 15
PY 2018
VL 97
IS 7
BP 507
EP 513
DI 10.1097/PHM.0000000000000910
PG 7
WC Rehabilitation; Sport Sciences
SC Rehabilitation; Sport Sciences
GA GJ8PW
UT WOS:000435653200013
PM 29465444
ER

PT J
AU Gandolfi, Marialuisa
   Formaggio, Emanuela
   Geroin, Christian
   Storti, SF
   Galazzo, IB
   Bortolami, Marta
   Saltuari, Leopold
   Picelli, Alessandro
   Waldner, Andreas
   Manganotti, Paolo
   Smania, Nicola
AF Gandolfi, Marialuisa
   Formaggio, Emanuela
   Geroin, Christian
   Storti, Silvia
   Galazzo, Ilaria
   Bortolami, Marta
   Saltuari, Leopold
   Picelli, Alessandro
   Waldner, Andreas
   Manganotti, Paolo
   Smania, Nicola
TI Quantification of Upper Limb Motor Recovery and EEG Power Changes after Robot-Assisted Bilateral Arm Training in Chronic Stroke Patients: A Prospective Pilot Study
SO NEURAL PLASTICITY
LA English
DT Article
ID brain oscillatory activity; interrater reliability; mu-rhythm; rehabilitation; movement; therapy; time; representation; investigate; impairment
AB Background. Bilateral arm training (BAT) has shown promise in expediting progress toward upper limb recovery in chronic stroke patients, but its neural correlates are poorly understood. Objective. To evaluate changes in upper limb function and EEG power after a robot-assisted BAT in chronic stroke patients. Methods. In a within-subject design, seven right-handed chronic stroke patients with upper limb paresis received 21 sessions (3 days/week) of the robot-assisted BAT. The outcomes were changes in score on the upper limb section of the Fugl-Meyer assessment (FM), Motricity Index (MI), and Modified Ashworth Scale (MAS) evaluated at the baseline (T-0), posttraining (T-1), and 1-month follow-up (T-2). Event-related desynchronization/synchronization were calculated in the upper alpha and the beta frequency ranges. Results. Significant improvement in all outcomes was measured over the course of the study. Changes in FM were significant at T-2, and in MAS at T-1 and T-2. After training, desynchronization on the ipsilesional sensorimotor areas increased during passive and active movement, as compared with T-0. Conclusions. A repetitive robotic-assisted BAT program may improve upper limb motor function and reduce spasticity in the chronically impaired paretic arm. Effects on spasticity were associated with EEG changes over the ipsilesional sensorimotor network.
C1 [Gandolfi, Marialuisa; Geroin, Christian; Bortolami, Marta; Picelli, Alessandro; Smania, Nicola] Univ Verona, Neuromotor & Cognit Rehabil Res Ctr CRRNC, Dept Neurosci Biomed & Movement Sci, Verona, Italy.
   [Gandolfi, Marialuisa; Geroin, Christian; Bortolami, Marta; Picelli, Alessandro; Smania, Nicola] AOUI Verona, UOC Neurorehabil Unit, Verona, Italy.
   [Formaggio, Emanuela] San Camillo Hosp IRCCS, Venice, Italy.
   [Storti, Silvia Francesca; Galazzo, Ilaria Boscolo] Univ Verona, Dept Comp Sci, Verona, Italy.
   [Saltuari, Leopold] Hochzirl Hosp, Dept Neurol, A-6170 Zirl, Austria.
   [Saltuari, Leopold; Waldner, Andreas] Res Unit Neurorehabil South Tyrol, I-39100 Bolzano, Italy.
   [Waldner, Andreas] Private Hosp Villa Melitta, Dept Neurol Rehabil, Bolzano, Italy.
   [Manganotti, Paolo] Univ Trieste, Univ Hosp & Hlth Serv Trieste, Dept Med Sci, Clin Unit Neurol, Trieste, Italy.
RP Gandolfi, M (通讯作者)，Univ Verona, Neuromotor & Cognit Rehabil Res Ctr CRRNC, Dept Neurosci Biomed & Movement Sci, Verona, Italy.; Gandolfi, M (通讯作者)，AOUI Verona, UOC Neurorehabil Unit, Verona, Italy.
EM marialuisa.gandolfi@univr.it
FU James S. McDonnell Foundation Collaborative Award "Advancing the Science of Rehabilitation: Translating Neuroscience and Rehabilitation into Everyday Life" [220020413]
CR Aman J, 2015, FRONT HUM NEUROSCI, V8, P0, DOI 10.3389/fnhum.2014.01075
   Basteris A, 2010, J NEUROENG REHABIL, V11, P111
   Beets I, 2012, PLOS ONE, V7, P0, DOI 10.1371/journal.pone.0037687
   Berchicci M, 2011, DEV NEUROSCI-BASEL, V33, P130, DOI 10.1159/000329095
   Bohannon R, 1987, PHYS THER, V67, P206, DOI 10.1093/ptj/67.2.206
   Byblow W, 2012, PLOS ONE, V7, P0, DOI 10.1371/journal.pone.0033882
   Calautti C, 2003, STROKE, V34, P1553, DOI 10.1161/01.STR.0000071761.36075.A6
   Canedo A, 1997, PROG NEUROBIOL, V51, P287, DOI 10.1016/S0301-0082(96)00058-5
   Carel C, 2000, J CEREBR BLOOD F MET, V20, P478, DOI 10.1097/00004647-200003000-00006
   Cauraugh J, 2008, CEREBROVASC DIS, V25, P115, DOI 10.1159/000112321
   Cauraugh J, 2010, HUM MOVEMENT SCI, V29, P853, DOI 10.1016/j.humov.2009.09.004
   Cauraugh J, 2005, PROG NEUROBIOL, V75, P309, DOI 10.1016/j.pneurobio.2005.04.001
   Choo P, 2015, BRAIN BEHAV, V5, P0, DOI 10.1002/brb3.411
   Crosson B, 2010, J REHABIL RES DEV, V47, P0, DOI 10.1682/JRRD.2010.02.0017
   Davies P, 1985, STEPS FOLLOW GUIDE T, V0, P0
   Deakin A, 2003, PHYSIOTHERAPY, V89, P751, DOI 10.1016/S0031-9406(05)60502-0
   Folstein M, 1975, J PSYCHIAT RES, V12, P189, DOI 10.1016/0022-3956(75)90026-6
   Formaggio E, 2017, IEEE T NEUR SYS REH, V25, P1633, DOI 10.1109/TNSRE.2016.2627058
   Formaggio E, 2015, BRAIN TOPOGR, V28, P352, DOI 10.1007/s10548-014-0372-8
   Formaggio E, 2013, J NEUROENG REHABIL, V10, P0, DOI 10.1186/1743-0003-10-24
   Formaggio E, 2010, MAGN RESON IMAGING, V28, P1403, DOI 10.1016/j.mri.2010.06.030
   Formaggio E, 2008, BRAIN TOPOGR, V21, P100, DOI 10.1007/s10548-008-0058-1
   Fuglmeyer A, 1975, SCAND J REHABIL MED, V7, P13
   Galazzo I, 2014, J MAGN RESON IMAGING, V40, P937, DOI 10.1002/jmri.24432
   Gandolfi M, 2015, CLIN EEG NEUROSCI, V46, P347, DOI 10.1177/1550059414536895
   Gassert R, 2005, P ANN INT IEEE EMBS, V0, PP4488, DOI 10.1109/IEMBS.2005.1615464
   Gladstone D, 2002, NEUROREHAB NEURAL RE, V16, P232, DOI 10.1177/154596802401105171
   Gracies JM, 2001, PHYS MED REHABIL CLIN N AM, V12, P769
   Hantson L, 1994, STROKE, V25, P2215, DOI 10.1161/01.STR.25.11.2215
   Hara M, 2009, IEEE INT CONF ROBOT, V0, P4238
   Hatem S, 2016, FRONT HUM NEUROSCI, V10, P0, DOI 10.3389/fnhum.2016.00442
   Hesse S, 2005, STROKE, V36, P1960, DOI 10.1161/01.STR.0000177865.37334.ce
   Hesse S, 2003, ARCH PHYS MED REHAB, V84, P915, DOI 10.1016/S0003-9993(02)04954-7
   Jang S, 2004, RESTOR NEUROL NEUROS, V22, P59
   Johansson B, 2011, ACTA NEUROL SCAND, V123, P147, DOI 10.1111/j.1600-0404.2010.01417.x
   Jung T, 2000, PSYCHOPHYSIOLOGY, V37, P163, DOI 10.1111/1469-8986.3720163
   Karnath H, 2011, BRAIN, V134, P903, DOI 10.1093/brain/awq355
   Kreisel S, 2007, CEREBROVASC DIS, V23, P243, DOI 10.1159/000098323
   Kwakkel G, 2006, STROKE, V37, P2348, DOI 10.1161/01.STR.0000238594.91938.1e
   Langhorne P, 2011, LANCET, V377, P1693, DOI 10.1016/S0140-6736(11)60325-5
   Langhorne P, 2009, LANCET NEUROL, V8, P741, DOI 10.1016/S1474-4422(09)70150-4
   Lo A, 2010, NEW ENGL J MED, V362, P1772, DOI 10.1056/NEJMoa0911341
   Lyle R, 1981, INT J REHABIL RES, V4, P483, DOI 10.1097/00004356-198112000-00001
   Mahoney FI, 1965, MD STATE MED J, V14, P61
   Manganotti P, 2012, J NEUROPHYSIOL, V107, P2475, DOI 10.1152/jn.00543.2011
   Mazzoleni S, 2009, 2009 IEEE INTERNATIONAL CONFERENCE ON REHABILITATION ROBOTICS: REACHING USERS & THE COMMUNITY (ICORR), V0, PP92, DOI 10.1109/ICORR.2009.5209579
   *med RC, 1976, AIDS EX PER NERV SYS, V0, P0
   Mehrholz J, 2012, COCHRANE DB SYST REV, V0, P0
   Oujamaa L, 2009, ANNALS OF PHYSICAL AND REHABILITATION MEDICINE, V52, P269, DOI 10.1016/j.rehab.2008.10.003
   Pfurtscheller G, 1994, NEUROSCI LETT, V174, P93, DOI 10.1016/0304-3940(94)90127-9
   Pfurtscheller G, 1977, ELECTROEN CLIN NEURO, V42, P817, DOI 10.1016/0013-4694(77)90235-8
   Pivik R, 1993, PSYCHOPHYSIOLOGY, V30, P547, DOI 10.1111/j.1469-8986.1993.tb02081.x
   Reinkensmeyer D, 2000, J REHABIL RES DEV, V37, P653
   Rorden C, 2007, J COGNITIVE NEUROSCI, V19, P1081, DOI 10.1162/jocn.2007.19.7.1081
   Sivan M, 2011, J REHABIL MED, V43, P181, DOI 10.2340/16501977-0674
   Smania N, 2010, EUR J PHYS REHAB MED, V46, P423
   Smania N, 2012, NEUROREHAB NEURAL RE, V26, P1035, DOI 10.1177/1545968312446003
   Staines W, 2001, NEUROLOGY, V56, P401, DOI 10.1212/WNL.56.3.401
   Stewart K, 2006, J NEUROL SCI, V244, P89, DOI 10.1016/j.jns.2006.01.005
   Stinear C, 2010, LANCET NEUROL, V9, P1228, DOI 10.1016/S1474-4422(10)70247-7
   Stinear C, 2008, BRAIN, V131, P1381, DOI 10.1093/brain/awn051
   Stinear C, 2014, STROKE, V45, P205, DOI 10.1161/STROKEAHA.113.003537
   Stinear J, 2004, J CLIN NEUROPHYSIOL, V21, P124, DOI 10.1097/00004691-200403000-00008
   Storti S, 2016, CLIN EEG NEUROSCI, V47, P276, DOI 10.1177/1550059415598905
   Storti S, 2010, BRAIN TOPOGR, V23, P46, DOI 10.1007/s10548-009-0117-2
   Swinnen S, 2002, NAT REV NEUROSCI, V3, P350, DOI 10.1038/nrn807
   Thabane L, 2010, BMC MED RES METHODOL, V10, P0, DOI 10.1186/1471-2288-10-1
   Trompetto C, 2014, BIOMED RES INT, V2014, P0, DOI 10.1155/2014/354906
   Turner D, 2013, FRONT NEUROL, V4, P0, DOI 10.3389/fneur.2013.00184
   Van DLJ, 2001, ARCH PHYS MED REHAB, V82, P14, DOI 10.1053/apmr.2001.18668
   Veerbeek J, 2014, PLOS ONE, V9, P0, DOI 10.1371/journal.pone.0087987
   Wei XJ, 1900, V34, V0, P349
   Weiller C, 1996, NEUROIMAGE, V4, P105, DOI 10.1006/nimg.1996.0034
   Wissel J, 2013, NEUROLOGY, V80, P0, DOI 10.1212/WNL.0b013e3182762448
   Yu N, 2011, INT J COMPUT ASS RAD, V6, P447, DOI 10.1007/s11548-010-0525-5
NR 75
TC 27
Z9 28
U1 3
U2 25
PU HINDAWI LTD
PI LONDON
PA ADAM HOUSE, 3RD FLR, 1 FITZROY SQ, LONDON, W1T 5HF, ENGLAND
SN 2090-5904
EI 
J9 NEURAL PLAST
PD JUN 15
PY 2018
VL 2018
IS 
BP 
EP 
DI 10.1155/2018/8105480
PG 15
WC Neurosciences
SC Neurosciences & Neurology
GA GC3KD
UT WOS:000429681900001
PM 29780410
ER

PT J
AU Kim, SY
   Hsu, JE
   Husbands, LC
   Kleim, JA
   Jones, TA
AF Kim, Soo
   Hsu, J
   Husbands, Lincoln
   Kleim, Jeffrey
   Jones, Theresa
TI Coordinated Plasticity of Synapses and Astrocytes Underlies Practice-Driven Functional Vicariation in Peri-Infarct Motor Cortex
SO JOURNAL OF NEUROSCIENCE
LA English
DT Article
DE anisomycin; intracortical microstimulation mapping; ischemic stroke; skilled reaching; transmission electron microscopy
ID focal cortical ischemia; unbiased stereological estimation; protein-synthesis inhibition; dendritic spine morphology; less-affected forelimb; brain-injury; synaptic plasticity; corticospinal tract; glutamate transport; behavioral recovery
AB Motor rehabilitative training after stroke can improve motor function and promote topographical reorganization of remaining motor cortical movement representations, but this reorganization follows behavioral improvements. A more detailed understanding of the neural bases of rehabilitation efficacy is needed to inform therapeutic efforts to improve it. Using a rat model of upper extremity impairments after ischemic stroke, we examined effects of motor rehabilitative training at the ultrastructural level in peri-infarct motor cortex. Extensive training in a skilled reaching task promoted improved performance and recovery of more normal movements. This was linked with greater axodendritic synapse density and ultrastructural characteristics of enhanced synaptic efficacy that were coordinated with changes in perisynaptic astrocytic processes in the border region between head and forelimb areas of peri-infarct motor cortex. Disrupting synapses and motor maps by infusions of anisomycin (ANI) into anatomically reorganized motor, but not posterior parietal, cortex eliminated behavioral gains from rehabilitative training. In contrast, ANI infusion in the equivalent cortical region of intact animals had no effect on reaching skills. These results suggest that rehabilitative training efficacy for improving manual skills is mediated by synaptic plasticity in a region of motor cortex that, before lesions, is not essential for manual skills, but becomes so as a result of the training. These findings support that experience-driven synaptic structural reorganization underlies functional vicariation in residual motor cortex after motor cortical infarcts.
C1 [Kim, Soo Young] Univ Calif Berkeley, Dept Integrat Biol, Berkeley, CA 94720 USA.
   [Hsu, J. Edward] Univ Texas Hlth Sci Ctr Houston, McGovern Med Sch, Dept Neurosurg, Houston, TX 77030 USA.
   [Hsu, J. Edward; Jones, Theresa A.] Univ Texas Austin, Inst Neurosci, Austin, TX 78712 USA.
   [Husbands, Lincoln C.; Jones, Theresa A.] Univ Texas Austin, Psychol Dept, Austin, TX 78712 USA.
   [Kleim, Jeffrey A.] Arizona State Univ, Sch Biol & Hlth Syst Engn, Tempe, AZ 85287 USA.
RP Kim, SY (通讯作者)，Korea Adv Inst Sci & Technol, Ctr Synapt Brain Dysfunct, Inst Basic Sci, 291 Daehak Ro, Daejeon 34141, South Korea.; Kim, SY (通讯作者)，Korea Adv Inst Sci & Technol, Dept Biol Sci, 291 Daehak Ro, Daejeon 34141, South Korea.
EM sooykim29@gmail.com
FU National Institutes of Health [NS056839]; NATIONAL INSTITUTE OF NEUROLOGICAL DISORDERS AND STROKE [R37NS056839, R01NS056839] Funding Source: NIH RePORTER
CR Adams F, 1994, PHYSIOL BEHAV, V55, P947, DOI 10.1016/0031-9384(94)90084-1
   Adkins D, 2008, EXP NEUROL, V212, P14, DOI 10.1016/j.expneurol.2008.01.031
   Adkins D, 2004, NEUROSCIENCE, V128, P473, DOI 10.1016/j.neuroscience.2004.07.019
   Adkins-muir D, 2003, NEUROL RES, V25, P780, DOI 10.1179/016164103771953853
   Allred R, 2014, FRONT HUM NEUROSCI, V8, P0, DOI 10.3389/fnhum.2014.00379
   Bernardinelli Y, 2014, CURR BIOL, V24, P1679, DOI 10.1016/j.cub.2014.06.025
   Biernaskie J, 2001, J NEUROSCI, V21, P5272, DOI 10.1523/JNEUROSCI.21-14-05272.2001
   Braun R, 2012, NEUROREHAB NEURAL RE, V26, P898, DOI 10.1177/1545968312446004
   Brown C, 2008, STROKE, V39, P1286, DOI 10.1161/STROKEAHA.107.498238
   Brown C, 2007, J NEUROSCI, V27, P4101, DOI 10.1523/JNEUROSCI.4295-06.2007
   Carmichael S, 2012, ARCH NEUROL-CHICAGO, V69, P161, DOI 10.1001/archneurol.2011.1175
   Carmichael S, 2006, ANN NEUROL, V59, P735, DOI 10.1002/ana.20845
   Carmichael S, 2003, NEUROSCIENTIST, V9, P64, DOI 10.1177/1073858402239592
   Carmona M, 2009, P NATL ACAD SCI USA, V106, P12524, DOI 10.1073/pnas.0903328106
   Carrera E, 2014, BRAIN, V137, P2408, DOI 10.1093/brain/awu101
   Castroalamancos M, 1995, NEUROSCIENCE, V68, P793, DOI 10.1016/0306-4522(95)00178-L
   Cho J, 2016, NEUROREHAB NEURAL RE, V30, P941, DOI 10.1177/1545968316650282
   Chung W, 2013, NATURE, V504, P394, DOI 10.1038/nature12776
   Clarkson A, 2013, J CEREBR BLOOD F MET, V33, P716, DOI 10.1038/jcbfm.2013.7
   Conner J, 2005, NEURON, V46, P173, DOI 10.1016/j.neuron.2005.03.003
   Connor S, 2006, SYNAPSE, V59, P378, DOI 10.1002/syn.20248
   Dancause N, 2005, J NEUROSCI, V25, P10167, DOI 10.1523/JNEUROSCI.3256-05.2005
   Fang P, 2010, STROKE, V41, P544, DOI 10.1161/STROKEAHA.109.572073
   Feeney D, 1986, STROKE, V17, P817, DOI 10.1161/01.STR.17.5.817
   Fiala J, 2005, J MICROSC-OXFORD, V218, P52, DOI 10.1111/j.1365-2818.2005.01466.x
   Filosa A, 2009, NAT NEUROSCI, V12, P1285, DOI 10.1038/nn.2394
   Friel K, 2000, NEUROREHAB NEURAL RE, V14, P187, DOI 10.1177/154596830001400304
   Friel K, 1998, SOMATOSENS MOT RES, V15, P173, DOI 10.1080/08990229870745
   Fu M, 2012, NATURE, V483, P92, DOI 10.1038/nature10844
   Fuxe K, 1997, NEUROREPORT, V8, P2623, DOI 10.1097/00001756-199707280-00040
   Ganeshina O, 2004, NEUROSCIENCE, V125, P615, DOI 10.1016/j.neuroscience.2004.02.025
   Geinisman Y, 1996, J NEUROCYTOL, V25, P805, DOI 10.1007/BF02284843
   Gold P, 2008, NEUROBIOL LEARN MEM, V89, P201, DOI 10.1016/j.nlm.2007.10.006
   Gundersen H, 1988, APMIS, V96, P379, DOI 10.1111/j.1699-0463.1988.tb05320.x
   Haber M, 2006, J NEUROSCI, V26, P8881, DOI 10.1523/JNEUROSCI.1302-06.2006
   Hsu J, 2006, EXP NEUROL, V201, P479, DOI 10.1016/j.expneurol.2006.05.003
   Hsu J, 2005, EUR J NEUROSCI, V22, P2069, DOI 10.1111/j.1460-9568.2005.04370.x
   Ishida A, 2016, J NEUROSCI, V36, P455, DOI 10.1523/JNEUROSCI.2399-15.2016
   Johansson B, 2000, STROKE, V31, P223, DOI 10.1161/01.STR.31.1.223
   Jones T, 2017, NAT REV NEUROSCI, V18, P267, DOI 10.1038/nrn.2017.26
   Jones T, 2015, PHYSIOLOGY, V30, P358, DOI 10.1152/physiol.00014.2015
   Jung H, 2012, NAT REV NEUROSCI, V13, P308, DOI 10.1038/nrn3210
   Kim S, 2015, J NEUROSCI, V35, P8604, DOI 10.1523/JNEUROSCI.0829-15.2015
   Kim S, 2013, RESTOR NEUROL NEUROS, V31, P87, DOI 10.3233/RNN-2012-120245
   Kim S, 2010, SYNAPSE, V64, P659, DOI 10.1002/syn.20777
   Kleim J, 2004, J NEUROSCI, V24, P628, DOI 10.1523/JNEUROSCI.3440-03.2004
   Kleim J, 2003, NEUROCHEM RES, V28, P1757, DOI 10.1023/A:1026025408742
   Kleim J, 2003, NEURON, V40, P167, DOI 10.1016/S0896-6273(03)00592-0
   Kleim J, 1996, J NEUROSCI, V16, P4529
   Lawrence E, 2001, STROKE, V32, P1279, DOI 10.1161/01.STR.32.6.1279
   Lee K, 2013, J NEUROSCI, V33, P9794, DOI 10.1523/JNEUROSCI.0848-12.2013
   Lee K, 2013, RESTOR NEUROL NEUROS, V31, P773, DOI 10.3233/RNN-130336
   Li J, 2011, NEURON, V69, P273, DOI 10.1016/j.neuron.2010.12.022
   Liepert J, 2000, STROKE, V31, P1210, DOI 10.1161/01.STR.31.6.1210
   Luft A, 2004, J NEUROSCI, V24, P6515, DOI 10.1523/JNEUROSCI.1034-04.2004
   Luke L, 2004, SYNAPSE, V54, P187, DOI 10.1002/syn.20080
   Metz G, 2005, BEHAV BRAIN RES, V162, P71, DOI 10.1016/j.bbr.2005.03.002
   Metz G, 2000, BEHAV BRAIN RES, V116, P111, DOI 10.1016/S0166-4328(00)00245-X
   Mostany R, 2011, J NEUROSCI, V31, P1734, DOI 10.1523/JNEUROSCI.4386-10.2011
   Mostany R, 2010, J NEUROSCI, V30, P14116, DOI 10.1523/JNEUROSCI.3908-10.2010
   Murai K, 2003, NAT NEUROSCI, V6, P153, DOI 10.1038/nn994
   Murphy T, 2009, NAT REV NEUROSCI, V10, P861, DOI 10.1038/nrn2735
   Nava N, 2014, J COMP NEUROL, V522, P284, DOI 10.1002/cne.23482
   Neafsey E, 1986, BRAIN RES REV, V11, P77, DOI 10.1016/0165-0173(86)90011-1
   Nishibe M, 2015, NEUROREHAB NEURAL RE, V29, P472, DOI 10.1177/1545968314543499
   Nudo R, 2013, FRONT HUM NEUROSCI, V7, P0, DOI 10.3389/fnhum.2013.00887
   Nudo R, 1996, J NEUROPHYSIOL, V75, P2144, DOI 10.1152/jn.1996.75.5.2144
   Nudo R, 1996, SCIENCE, V272, P1791, DOI 10.1126/science.272.5269.1791
   Obryant A, 2016, NEUROREHAB NEURAL RE, V30, P143, DOI 10.1177/1545968314562112
   Obryant A, 2011, BEHAV BRAIN RES, V224, P112, DOI 10.1016/j.bbr.2011.05.028
   Overman J, 2012, P NATL ACAD SCI USA, V109, P0, DOI 10.1073/pnas.1204386109
   Pagnussat A, 2012, BRAIN RES, V1486, P53, DOI 10.1016/j.brainres.2012.09.019
   Panatier A, 2011, CELL, V146, P785, DOI 10.1016/j.cell.2011.07.022
   Perez-alvarez A, 2014, J NEUROSCI, V34, P12738, DOI 10.1523/JNEUROSCI.2401-14.2014
   Peters A, 1991, FINE STRUCTURE NERVO, V0, P0
   Ramanathan D, 2006, P NATL ACAD SCI USA, V103, P11370, DOI 10.1073/pnas.0601065103
   Remaud J, 2014, LEARN MEMORY, V21, P311, DOI 10.1101/lm.033969.113
   Sanes J, 2000, ANNU REV NEUROSCI, V23, P393, DOI 10.1146/annurev.neuro.23.1.393
   Sawaki L, 2008, NEUROREHAB NEURAL RE, V22, P505, DOI 10.1177/1545968308317531
   Schubring-giese M, 2016, PLOS ONE, V11, P0, DOI 10.1371/journal.pone.0157859
   Sharma A, 2012, J NEUROSCI, V32, P2377, DOI 10.1523/JNEUROSCI.3543-11.2012
   Smith J, 2013, FRONT NEURAL CIRCUIT, V7, P0, DOI 10.3389/fncir.2013.00004
   Starkey M, 2014, NEUROSCIENTIST, V20, P359, DOI 10.1177/1073858413514636
   Starkey M, 2012, BRAIN, V135, P3265, DOI 10.1093/brain/aws270
   Sterio D, 1984, J MICROSC-OXFORD, V134, P127, DOI 10.1111/j.1365-2818.1984.tb02501.x
   Sutton M, 2006, CELL, V127, P49, DOI 10.1016/j.cell.2006.09.014
   Swanson L, 1980, NEUROENDOCRINOLOGY, V31, P410, DOI 10.1159/000123111
   Tennant K, 2015, NEUROREHAB NEURAL RE, V29, P193, DOI 10.1177/1545968314541329
   Tennant K, 2011, CEREB CORTEX, V21, P865, DOI 10.1093/cercor/bhq159
   Veerbeek J, 2014, PLOS ONE, V9, P0, DOI 10.1371/journal.pone.0087987
   Wahl A, 2014, SCIENCE, V344, P1250, DOI 10.1126/science.1253050
   Wang L, 2016, P NATL ACAD SCI USA, V113, P2750, DOI 10.1073/pnas.1514682113
   Wanisch K, 2008, NEUROBIOL LEARN MEM, V90, P485, DOI 10.1016/j.nlm.2008.02.007
   West M, 1990, J COMP NEUROL, V296, P1, DOI 10.1002/cne.902960102
   Whishaw I, 2000, NEUROPHARMACOLOGY, V39, P788, DOI 10.1016/S0028-3908(99)00259-2
   Whishaw I, 1993, BEHAV BRAIN RES, V56, P59, DOI 10.1016/0166-4328(93)90022-I
   Whishaw I, 1991, BEHAV BRAIN RES, V42, P77, DOI 10.1016/S0166-4328(05)80042-7
   Xu T, 2009, NATURE, V462, P915, DOI 10.1038/nature08389
   Yu X, 2013, NEURON, V80, P64, DOI 10.1016/j.neuron.2013.07.014
   Zeiler S, 2013, CURR OPIN NEUROL, V26, P609, DOI 10.1097/WCO.0000000000000025
NR 100
TC 25
Z9 27
U1 0
U2 10
PU SOC NEUROSCIENCE
PI WASHINGTON
PA 11 DUPONT CIRCLE, NW, STE 500, WASHINGTON, DC 20036 USA
SN 0270-6474
EI 
J9 J NEUROSCI
PD JAN 3
PY 2018
VL 38
IS 1
BP 93
EP 107
DI 10.1523/JNEUROSCI.1295-17.2017
PG 15
WC Neurosciences
SC Neurosciences & Neurology
GA FS4CE
UT WOS:000419734200010
PM 29133435
ER

PT J
AU Jang, SH
   Lee, HD
AF Jang, Sung
   Lee, Han
TI Recovery of an injured medial lemniscus with concurrent recovery of pusher syndrome in a stroke patient: a case report
SO MEDICINE
LA English
DT Article
DE diffusion tensor tractography; intracerebral hemorrhage; medial lemniscus; pusher syndrome
ID intracerebral hemorrhage; body orientation; tractography; system
AB Rationale:A 67-year-old, right-handed male patient underwent craniotomy and drainage for hematoma removal related to an intracerebral hemorrhage (ICH) in the right thalamus and basal ganglia at the neurosurgery department of a university hospital.Patient concerns:He presented with severe motor weakness of left extremities, impairment of proprioception, and severe pusher syndrome at the start of rehabilitation.Diagnoses:He was diagnosed as ICH in the right thalamus and basal ganglia.Interventions:The patient received comprehensive rehabilitative therapy, movement therapy, and somatosensory stimulation.Outcomes:Four months after onset, left leg motor function (Motricity Index [MI] = 51) did not show significant recovery from that at two months after onset (MI = 41); however, in the same period, Nottingham Sensory Assessment and scale for contraversive pushing significantly improved. At four months, the patient was able to stand independently but required manual contact of one person during independent walking on an even floor. At seven months after onset, he was able to walk independently on an even floor.Lessons:Recovery of a severely injured medial lemniscus with concurrent recovery of impaired proprioception and pusher syndrome.
C1 [Jang, Sung Ho; Lee, Han Do] Yeungnam Univ, Coll Med, Dept Phys Med & Rehabil, 317-1 Daemyungdong, Taegu 705717, South Korea.
RP Lee, HD (通讯作者)，Yeungnam Univ, Coll Med, Dept Phys Med & Rehabil, 317-1 Daemyungdong, Taegu 705717, South Korea.
EM lhd890221@hanmail.net
FU DGIST R&D Program of the Ministry of Science, ICT and Future Planning [18-BD-0401]
CR [anonymous] , 1998, PHYSIOTHERAPY, V0, P0
   Babyar S, 2009, CLIN REHABIL, V23, P639, DOI 10.1177/0269215509104172
   Davies P, 1985, STEPS FOLLOW GUIDE T, V0, P0
   Hong J, 2010, NEURAL REGEN RES, V5, P1109, DOI 10.3969/j.issn.1673-5374.2010.14.013
   Johannsen L, 2006, BMC NEUROL, V6, P0, DOI 10.1186/1471-2377-6-30
   Karnath H, 2003, PHYS THER, V83, P1119, DOI 10.1093/ptj/83.12.1119
   Karnath H, 2000, NEUROLOGY, V55, P1298, DOI 10.1212/WNL.55.9.1298
   Kavounoudias A, 1999, EXP BRAIN RES, V124, P80, DOI 10.1007/s002210050602
   Massion J, 1994, CURRENT OPINION IN NEUROBIOLOGY, V4, P877, DOI 10.1016/0959-4388(94)90137-6
   Niessen M, 2009, AM J PHYS MED REHAB, V88, P979, DOI 10.1097/PHM.0b013e3181c1eac1
   Paci M, 2009, DISABIL REHABIL, V31, P249, DOI 10.1080/09638280801928002
   Pedersen P, 1996, ARCH PHYS MED REHAB, V77, P25, DOI 10.1016/S0003-9993(96)90215-4
   Seo J, 2014, J REHABIL MED, V46, P475, DOI 10.2340/16501977-1796
   Yamada K, 2007, RADIOLOGY, V242, P840, DOI 10.1148/radiol.2423060297
   Yang D, 2009, NEUROSCI LETT, V459, P19, DOI 10.1016/j.neulet.2009.04.058
   Yang Y, 2015, CLIN REHABIL, V29, P987, DOI 10.1177/0269215514564898
NR 16
TC 3
Z9 4
U1 0
U2 3
PU LIPPINCOTT WILLIAMS & WILKINS
PI PHILADELPHIA
PA TWO COMMERCE SQ, 2001 MARKET ST, PHILADELPHIA, PA 19103 USA
SN 0025-7974
EI 
J9 MEDICINE
PD JUN 15
PY 2018
VL 97
IS 22
BP 
EP 
DI 10.1097/MD.0000000000010963
PG 3
WC Medicine, General & Internal
SC General & Internal Medicine
GA GI3YV
UT WOS:000434308900073
PM 29851845
ER

PT J
AU Oberle, Corinna
   Becker, Clemens
   Schoelch, Sabine
   Lenz, Joerg-Uwe
   Studier-fischer, Stefan
   Augat, Peter
   Schwickert, Lars
AF Oberle, Corinna
   Becker, Clemens
   Schoelch, Sabine
   Lenz, Joerg-uwe
   Studier-fischer, Stefan
   Augat, Peter
   Schwickert, Lars
TI Inter-rater and intra-rater reliability of an adapted Wolf motor function test for older patients with shoulder injuries
SO ZEITSCHRIFT FUR GERONTOLOGIE UND GERIATRIE
LA English
DT Article
ID psychometric property; outcome measure; grip strength; stroke; rehabilitation; questionnaire; arm; hemiparesis; disability; agreement
AB The Wolf motor function test (WMFT) evaluates the upper extremity performance of patients with neurological disorders and traumatic brain injuries by assessing time and functional capacity. It was later modified to also measure the quality of the performed movements. This study aimed to adapt the WMFT for patients with shoulder injuries and to evaluate the inter-rater and intra-rater reliability of this adapted version. A total of 20 individuals with a median age of 80.5 years were assessed using a test-retest design after surgical or conservative treatment of shoulder injuries. Two raters rated performance to determine inter-rater reliability. One rater rated the performance again to determine intra-rater reliability. Both inter-rater and intra-rater agreement were determined by weighted Cohen's kappa statistics with corresponding confidence intervals. Cronbach's alpha was calculated to determine internal consistency. The inter-rater Cohen's kappa values ranged from 0.84-1.00 for functional capacity and from 0.79-1.00 for quality of movement. For intra-rater reliability the Cohen's kappa ranged from 0.71-1.00. Cronbach's alpha was > 0.94 for functional capacity and > 0.96 for quality of movement. The adapted version of the WMFT shows high intra-rater and inter-rater reliability for patients with shoulder injuries.
C1 [Oberle, Corinna; Becker, Clemens; Schoelch, Sabine; Schwickert, Lars] Robert Bosch Krankenhaus, Dept Clin Gerontol, Auerbachstr 110, D-70376 Stuttgart, Germany.
   [Lenz, Joerg-Uwe] Robert Bosch Krankenhaus, Dept Orthopaed & Trauma Surg, Stuttgart, Germany.
   [Studier-Fischer, Stefan] BG Trauma Ctr Ludwigshafen, Dept Trauma & Orthoped Surg, Ludwigshafen, Germany.
   BG Trauma Ctr Murnau, Inst Biomech, Murnau, Germany.
   [Augat, Peter] Paracelsus Med Univ, Inst Biomech, Salzburg, Austria.
RP Oberle, C (通讯作者)，Robert Bosch Krankenhaus, Dept Clin Gerontol, Auerbachstr 110, D-70376 Stuttgart, Germany.
EM corinna.oberle@rbk.de
FU German Statutory Insurance (Deutsche Gesetzliche Unfallversicherung, DGUV)
CR Bauder H, 2001, BEHANDLUNG MOTORISCH, V0, P0
   Boehm D, 2004, UNFALLCHIRURG, V107, P397, DOI 10.1007/s00113-004-0757-3
   Bogard K, 2009, NEUROREHAB NEURAL RE, V23, P422, DOI 10.1177/1545968308331141
   Bohannon R, 2006, PHYSIOTHERAPY, V92, P11, DOI 10.1016/j.physio.2005.05.003
   Cohen J, 1968, PSYCHOL BULL, V70, P213, DOI 10.1037/h0026256
   Conboy V, 1996, J BONE JOINT SURG BR, V78B, P229, DOI 10.1302/0301-620X.78B2.0780229
   Constant C, 1987, CLIN ORTHOP RELAT R, V0, P160
   Dixon D, 2008, BMC MUSCULOSKEL DIS, V9, P0, DOI 10.1186/1471-2474-9-114
   Franke S, 2012, OBERE EXTREMITAET-SC, V7, P137, DOI 10.1007/s11678-012-0171-3
   Fried L, 2001, J GERONTOL A-BIOL, V56, P0, DOI 10.1093/gerona/56.3.M146
   Gallo J, 2006, HDB GERIATRIC ASSESS, V0, P475
   George D, 2005, PSS WINDOWS STEP BY, V0, P400
   Germann G, 2003, UNFALLCHIRURG, V106, P13, DOI 10.1007/s00113-002-0456-x
   Godfrey J, 2007, J SHOULDER ELB SURG, V16, P260, DOI 10.1016/j.jse.2006.07.003
   Haidar S, 2004, J HAND SURG-BRIT EUR, V29B, P82, DOI 10.1016/j.jhsb.2003.09.012
   Handoll H, 2010, COCHRANE DB SYST REV, V0, P0, DOI DOI 10.1002/14651858.CD000434.pub2
   Kohn D, 1997, ARCH ORTHOP TRAUM SU, V116, P324
   Morris D, 2001, ARCH PHYS MED REHAB, V82, P750, DOI 10.1053/apmr.2001.23183
   Nijland R, 2010, J REHABIL MED, V42, P694, DOI 10.2340/16501977-0560
   Pereira N, 2011, REV BRAS FISIOTER, V15, P257, DOI 10.1590/S1413-35552011000300013
   Placzek J, 2004, AM J SPORT MED, V32, P1270, DOI 10.1177/0363546503262193
   Raschke M, 2009, ALTERSTRAUMATOLOGIE, V0, P586
   Resch H, 2003, UNFALLCHIRURG, V106, P602, DOI 10.1007/s00113-003-0661-2
   Richards R, 1987, J SHOULDER ELB SURG, V3, P347
   Riem M, 2016, HEIMUNTERBRINGUNG MO, V0, P0
   Roach KE, 1991, ARTHRITIS CARE RES, V4, P143, DOI 10.1002/art.1790040403
   Schwickert L, 2011, Z GERONTOL GERIATR, V44, P387, DOI 10.1007/s00391-011-0258-2
   Taub E, 2011, WOLF MOTOR FUNCTION, V0, P0
   Viera A, 2005, FAM MED, V37, P360
   Whitall J, 2006, ARCH PHYS MED REHAB, V87, P656, DOI 10.1016/j.apmr.2006.02.004
   Wolf S, 2001, STROKE, V32, P1635, DOI 10.1161/01.STR.32.7.1635
   Wu C, 2011, NEUROREHAB NEURAL RE, V25, P194, DOI 10.1177/1545968310381249
   Zech A, 2009, MED SCI SPORT EXER, V41, P1831, DOI 10.1249/MSS.0b013e3181a3cf0d
NR 33
TC 3
Z9 3
U1 0
U2 3
PU SPRINGER HEIDELBERG
PI HEIDELBERG
PA TIERGARTENSTRASSE 17, D-69121 HEIDELBERG, GERMANY
SN 0948-6704
EI 
J9 Z GERONTOL GERIATR
PD APR 15
PY 2018
VL 51
IS 3
BP 293
EP 300
DI 10.1007/s00391-017-1226-2
PG 8
WC Geriatrics & Gerontology; Gerontology
SC Geriatrics & Gerontology
GA GD3IM
UT WOS:000430397600005
PM 28364256
ER

PT J
AU Yamada, Naoki
   Ueda, Ryo
   Kakuda, Wataru
   Momosaki, Ryo
   Kondo, Takahiro
   Hada, Takuya
   Sasaki, Nobuyuki
   Hara, Takatoshi
   Senoo, Atsushi
   Abo, Masahiro
AF Yamada, Naoki
   Ueda, Ryo
   Kakuda, Wataru
   Momosaki, Ryo
   Kondo, Takahiro
   Hada, Takuya
   Sasaki, Nobuyuki
   Hara, Takatoshi
   Senoo, Atsushi
   Abo, Masahiro
TI Diffusion Tensor Imaging Evaluation of Neural Network Development in Patients Undergoing Therapeutic Repetitive Transcranial Magnetic Stimulation following Stroke
SO NEURAL PLASTICITY
LA English
DT Article
ID upper-limb hemiparesis; motor-function-test; intensive occupational-therapy; upper extremity function; poststroke patient; wallerian degeneration; tract; reliability
AB We aimed to investigate plastic changes in cerebral white matter structures using diffusion tensor imaging following a 15-day stroke rehabilitation program. We compared the detection of cerebral plasticity between generalized fractional anisotropy (GFA), a novel tool for investigating white matter structures, and fractional anisotropy (FA). Low-frequency repetitive transcranial magnetic stimulation (LF-rTMS) of 2400 pulses applied to the nonlesional hemisphere and 240 min intensive occupation therapy (OT) daily over 15 days. Motor function was evaluated using the Fugl-Meyer assessment (FMA) and Wolf Motor Function Test (WMFT). Patients underwent diffusion tensor magnetic resonance imaging (MRI) on admission and discharge, from which bilateral FA and GFA values in Brodmann area (BA) 4 and BA6 were calculated. Motor function improved following treatment (p < 0 001). Treatment increased GFA values for both the lesioned and nonlesioned BA4 (p < 0 05, p < 0 001, resp.). Changes in GFA value for BA4 of the lesioned hemisphere were significantly inversely correlated with changes in WMFT scores (R-2 = 0 363, p < 0 05). Our findings indicate that the GFA may have a potentially more useful ability than FA to detect changes in white matter structures in areas of fiber intersection for any such future investigations.
C1 [Yamada, Naoki; Kakuda, Wataru; Momosaki, Ryo; Hada, Takuya; Sasaki, Nobuyuki; Hara, Takatoshi; Abo, Masahiro] Jikei Univ, Dept Rehabil Med, Sch Med, Minato Ku, 3-25-8 Nishi Shimbashi, Tokyo 1058461, Japan.
   [Yamada, Naoki; Kondo, Takahiro; Abo, Masahiro] Shimizu Hosp, Dept Rehabil Med, 129 Miyagawacho, Kurayoshi, Tottori 6820881, Japan.
   [Ueda, Ryo; Senoo, Atsushi; Abo, Masahiro] Tokyo Metropolitan Univ, Grad Sch Human Hlth Sci, Dept Radiol Sci, Arakawa Ku, 7-2-10 Higashi Ogu, Tokyo 1168551, Japan.
RP Yamada, N (通讯作者)，Jikei Univ, Dept Rehabil Med, Sch Med, Minato Ku, 3-25-8 Nishi Shimbashi, Tokyo 1058461, Japan.; Yamada, N (通讯作者)，Shimizu Hosp, Dept Rehabil Med, 129 Miyagawacho, Kurayoshi, Tottori 6820881, Japan.
EM mela012921@yahoo.co.jp
FU Japan Society for the Promotion of Science
CR Abo M, 2014, INT J STROKE, V9, P607, DOI 10.1111/ijs.12100
   Borich M, 2012, BMC NEUROSCI, V13, P0, DOI 10.1186/1471-2202-13-107
   Brunnstrom S, 1966, PHYS THER, V46, P357
   Citri A, 2008, NEUROPSYCHOPHARMACOL, V33, P18, DOI 10.1038/sj.npp.1301559
   Davis H, 2003, JAMA-J AM MED ASSOC, V290, P1023
   Descoteaux M, 2005, RAPPORT RECHERCHE, V45, P1
   Gladstone D, 2002, NEUROREHAB NEURAL RE, V16, P232, DOI 10.1177/154596802401105171
   Glenn G, 2015, NMR BIOMED, V28, P448, DOI 10.1002/nbm.3271
   Granziera C, 2012, NEUROLOGY, V79, P39, DOI 10.1212/WNL.0b013e31825f25e7
   Hawe R, 2013, NEUROIMAGE-CLIN, V3, P115, DOI 10.1016/j.nicl.2013.08.002
   Hodics T, 2012, ARCH PHYS MED REHAB, V93, P1963, DOI 10.1016/j.apmr.2012.05.002
   Jang S, 2005, RESTOR NEUROL NEUROS, V23, P11
   Kakuda W, 2012, J NEUROENG REHABIL, V9, P0, DOI 10.1186/1743-0003-9-4
   Kakuda W, 2011, BRAIN INJURY, V25, P496, DOI 10.3109/02699052.2011.559610
   Kakuda W, 2010, INT J REHABIL RES, V33, P339, DOI 10.1097/MRR.0b013e32833cdf10
   Lindberg P, 2007, NEUROREHAB NEURAL RE, V21, P551, DOI 10.1177/1545968307301886
   Maldjian J, 2003, NEUROIMAGE, V19, P1233, DOI 10.1016/S1053-8119(03)00169-1
   Maldjian J, 2004, NEUROIMAGE, V21, P450, DOI 10.1016/j.neuroimage.2003.09.032
   Mori S, 2008, NEUROIMAGE, V40, P570, DOI 10.1016/j.neuroimage.2007.12.035
   Morris D, 2001, ARCH PHYS MED REHAB, V82, P750, DOI 10.1053/apmr.2001.23183
   Platz T, 1900, V19, V0, P404
   Po C, 2012, PLOS ONE, V7, P0, DOI 10.1371/journal.pone.0045629
   Rorden C, 2000, BEHAV NEUROL, V12, P191, DOI 10.1155/2000/421719
   Stinear C, 2007, BRAIN, V130, P170, DOI 10.1093/brain/awl333
   Tang P, 2010, AM J NEURORADIOL, V31, P1023, DOI 10.3174/ajnr.A1981
   Thomalla G, 2004, NEUROIMAGE, V22, P1767, DOI 10.1016/j.neuroimage.2004.03.041
   Tuch D, 2002, MAGNET RESON MED, V48, P577, DOI 10.1002/mrm.10268
   Tuch D, 2004, MAGN RESON MED, V52, P1358, DOI 10.1002/mrm.20279
   Ueda R, 2016, BRAIN RES, V1635, P61, DOI 10.1016/j.brainres.2015.12.059
   Van HS, 2014, NEUROREHAB NEURAL RE, V28, P325, DOI 10.1177/1545968313508654
   Wassermann E, 1998, EVOKED POTENTIAL, V108, P1, DOI 10.1016/S0168-5597(97)00096-8
   Wolf S, 2005, NEUROREHAB NEURAL RE, V19, P194, DOI 10.1177/1545968305276663
   Wolf S, 2006, JAMA-J AM MED ASSOC, V296, P2095, DOI 10.1001/jama.296.17.2095
   Yamada K, 2003, STROKE, V34, P0, DOI 10.1161/01.STR.0000085827.54986.89
   Yamada N, 2013, INT J STROKE, V8, P422, DOI 10.1111/ijs.12056
NR 35
TC 5
Z9 6
U1 2
U2 10
PU HINDAWI LTD
PI LONDON
PA ADAM HOUSE, 3RD FLR, 1 FITZROY SQ, LONDON, W1T 5HF, ENGLAND
SN 2090-5904
EI 
J9 NEURAL PLAST
PD JUN 15
PY 2018
VL 2018
IS 
BP 
EP 
DI 10.1155/2018/3901016
PG 8
WC Neurosciences
SC Neurosciences & Neurology
GA GA4UP
UT WOS:000428329000001
PM 29725347
ER

PT J
AU Achacheluee, ST
   Rahnama, Leila
   Karimi, Noureddin
   Abdollahi, Iraj
   Arslan, SA
   Jaberzadeh, Shapour
AF Achacheluee, Sahar
   Rahnama, Leila
   Karimi, Noureddin
   Abdollahi, Iraj
   Arslan, Syed
   Jaberzadeh, Shapour
TI The Effect of Unihemispheric Concurrent Dual-Site Transcranial Direct Current Stimulation of Primary Motor and Dorsolateral Prefrontal Cortices on Motor Function in Patients With Sub-Acute Stroke
SO FRONTIERS IN HUMAN NEUROSCIENCE
LA English
DT Article
DE tDCS; stroke rehabilitation; upper extremity; motor skills; motor cortex; stroke
ID upper-limb function; randomized controlled-trial; visual analog scale; corticospinal projection; frontal-lobe; upper-extremity; premotor area; cortex; excitability; modulation
AB It is believed that unihemispheric concurrent dual-site transcranial direct current stimulation (tDCS(UHCDS)) of the primary motor cortex (M1) and the dorsolateral prefrontal cortex (DLPFC) causes an increase in motor cortex excitability. However, the clinical effect of this type of stimulation on patients with neurological conditions is not yet known. The aim of the present study was to assess the effect of anodal-tDCS(UHCDS) (a-tDCS(UHCDS)) on upper limb motor function in subacute stroke patients. Fifteen patients participated in this sham-controlled crossover study. The main outcome measures were the reaction time (RT) to visual stimuli, completion time of a nine-pin pegboard (9-PPB), and the scores from the Fugl-Meyer assessment (FMA) for the upper limb of the involved side before and after three brain stimulation conditions. For a-tDCS(UHCDS), the anodal electrodes were placed on the M1 and the DLPFC, while for a-tDCS, the anodal electrode was placed on the M1. For the sham stimulation, the tDCS was turned off after 30 s. For brain stimulation, the selected current was 1 mA for 20 min. After a-tDCS(UHCDS), there was a significant reduction in the RT and completion time of the 9-PPB compared with the times after a-tDCS and the sham stimulation: p = 0.013 and p = 0.022, respectively). However, there was no significant difference in the FMA scores after the three types of stimulations (p = 0.085). Compared with a-tDCS, a-tDCS(UHCDS) temporarily improved the RT and dexterity of the involved hand in subacute stroke patients.
C1 [Achacheluee, Sahar Toluee; Rahnama, Leila; Karimi, Noureddin; Abdollahi, Iraj] Univ Social Welf & Rehabil Sci, Dept Physiotherapy, Tehran, Iran.
   [Rahnama, Leila] Univ Social Welf & Rehabil Sci, Pediat Neurorehabil Res Ctr, Tehran, Iran.
   [Arslan, Syed Asadullah] Univ Tehran Med Sci, Dept Physiotherapy, Sch Rehabil, Int Campus, Tehran, Iran.
   [Jaberzadeh, Shapour] Monash Univ, Sch Primary & Allied Hlth Care, Dept Physiotherapy, Noninvas Brain Stimulat & Neuroplast Lab,Fac Med, Melbourne, Vic, Australia.
RP Rahnama, L (通讯作者)，Univ Social Welf & Rehabil Sci, Dept Physiotherapy, Tehran, Iran.; Rahnama, L (通讯作者)，Univ Social Welf & Rehabil Sci, Pediat Neurorehabil Res Ctr, Tehran, Iran.
EM l.rahnama@uswr.ac.ir
CR Aitken R, 1969, P ROY SOC MED, V62, P989, DOI 10.1177/003591576906201005
   Andrade S, 2017, REHABIL RES PRACT, V2017, P0, DOI 10.1155/2017/6842549
   Bachtiar V, 2015, ELIFE, V4, P0, DOI 10.7554/eLife.08789
   Bastani A, 2013, BRAIN STIMUL, V6, P932, DOI 10.1016/j.brs.2013.04.005
   Bastani A, 2012, CLIN NEUROPHYSIOL, V123, P644, DOI 10.1016/j.clinph.2011.08.029
   Boggio P, 2006, NEUROSCI LETT, V404, P232, DOI 10.1016/j.neulet.2006.05.051
   Bradnam L, 2012, CEREB CORTEX, V22, P2662, DOI 10.1093/cercor/bhr344
   Bunge S, 2001, BRAIN, V124, P2074, DOI 10.1093/brain/124.10.2074
   Butler A, 2013, J HAND THER, V26, P162, DOI 10.1016/j.jht.2012.07.002
   Cappon D, 2016, FRONT NEUROSCI-SWITZ, V10, P0, DOI 10.3389/fnins.2016.00157
   Cha H, 2014, J PHYS THER SCI, V26, P363, DOI 10.1589/jpts.26.363
   Croarkin E, 2004, PHYS THER, V84, P62, DOI 10.1093/ptj/84.1.62
   Deary I, 2011, BEHAV RES METHODS, V43, P258, DOI 10.3758/s13428-010-0024-1
   Di LV, 2014, BRAIN STIMUL, V7, P841, DOI 10.1016/j.brs.2014.10.001
   Dum R, 1991, J NEUROSCI, V11, P667
   Fleming M, 2017, CLIN NEUROPHYSIOL, V128, P1389, DOI 10.1016/j.clinph.2017.03.036
   Fransson P, 2005, HUM BRAIN MAPP, V26, P15, DOI 10.1002/hbm.20113
   Fuglmeyer A, 1975, SCAND J REHABIL MED, V7, P13
   Fujimoto S, 2016, FRONT NEUROSCI-SWITZ, V10, P0, DOI 10.3389/fnins.2016.00128
   Furubayashi T, 2008, EXP BRAIN RES, V185, P279, DOI 10.1007/s00221-007-1149-z
   Garry M, 2004, J NEUROPHYSIOL, V91, P1570, DOI 10.1152/jn.00595.2003
   Gladstone D, 2002, NEUROREHAB NEURAL RE, V16, P232, DOI 10.1177/154596802401105171
   Grice K, 2003, AM J OCCUP THER, V57, P570
   Harris J, 2007, PHYS THER, V87, P88, DOI 10.2522/ptj.20060065
   He S, 1993, J NEUROSCI, V13, P952
   Heller A, 1987, J NEUROL NEUROSUR PS, V50, P714, DOI 10.1136/jnnp.50.6.714
   Hesse S, 2007, RESTOR NEUROL NEUROS, V25, P9
   Hesse S, 2011, NEUROREHAB NEURAL RE, V25, P838, DOI 10.1177/1545968311413906
   Hummel F, 2005, NEUROREHAB NEURAL RE, V19, P14, DOI 10.1177/1545968304272698
   Hummel F, 2005, BRAIN, V128, P490, DOI 10.1093/brain/awh369
   Hummel F, 2006, BMC NEUROSCI, V7, P0, DOI 10.1186/1471-2202-7-73
   Hummel F, 2006, LANCET NEUROL, V5, P708, DOI 10.1016/S1474-4422(06)70525-7
   Hutchins K, 1988, EXP BRAIN RES, V71, P667, DOI 10.1007/BF00248761
   Karok S, 2013, PLOS ONE, V8, P0, DOI 10.1371/journal.pone.0085693
   Keeser D, 2011, J NEUROSCI, V31, P15284, DOI 10.1523/JNEUROSCI.0542-11.2011
   Kim D, 2010, AM J PHYS MED REHAB, V89, P879, DOI 10.1097/PHM.0b013e3181f70aa7
   Kim K, 2016, J PHYS THER SCI, V28, P2572
   Kim K, 2012, INTERNATIONAL JOURNAL OF CONTENTS, V8, P74
   Kuklina E, 2012, EXPERT REV NEUROTHER, V12, P199, DOI 10.1586/ERN.11.99
   Kwon Y, 2008, NEUROSCI LETT, V435, P56, DOI 10.1016/j.neulet.2008.02.012
   Lee D, 2015, J PHYS THER SCI, V27, P3511, DOI 10.1589/jpts.27.3511
   Liebetanz D, 2002, BRAIN, V125, P2238, DOI 10.1093/brain/awf238
   Lu M, 1994, J COMP NEUROL, V341, P375, DOI 10.1002/cne.903410308
   Luft C, 2014, FRONT SYST NEUROSCI, V8, P0, DOI 10.3389/fnsys.2014.00132
   Madden D, 2001, HDB PSYCHOL AGING, V5, P288
   Mansur C, 2005, NEUROLOGY, V64, P1802, DOI 10.1212/01.WNL.0000161839.38079.92
   Mayo N, 1999, DISABIL REHABIL, V21, P258
   Nitsche M, 2007, J NEUROPHYSIOL, V97, P3109, DOI 10.1152/jn.01312.2006
   Nitsche M, 2001, NEUROLOGY, V57, P1899, DOI 10.1212/WNL.57.10.1899
   Nitsche M, 2000, J PHYSIOL-LONDON, V527, P633, DOI 10.1111/j.1469-7793.2000.t01-1-00633.x
   Nitsche M, 2005, J PHYSIOL-LONDON, V568, P291, DOI 10.1113/jphysiol.2005.092429
   Parker VM, 1986, INT REHABIL MED, V8, P69
   Rocha S, 2016, DISABIL REHABIL, V38, P653, DOI 10.3109/09638288.2015.1055382
   Rossi C, 2013, EUR J NEUROL, V20, P202, DOI 10.1111/j.1468-1331.2012.03703.x
   Salthouse T, 1996, PSYCHOL REV, V103, P403, DOI 10.1037/0033-295X.103.3.403
   Satow T, 2016, CASE REP NEUROL, V8, P39, DOI 10.1159/000444167
   Scherder E, 2000, GERONTOLOGY, V46, P47, DOI 10.1159/000022133
   Stagg C, 2013, J NEUROSCI, V33, P11425, DOI 10.1523/JNEUROSCI.3887-12.2013
   Summers J, 2007, J NEUROL SCI, V252, P76, DOI 10.1016/j.jns.2006.10.011
   Talati A, 2005, PERCEPT MOTOR SKILL, V101, P317, DOI 10.2466/PMS.101.5.317-334
   Triccas L, 2015, NEUROREHABILITATION, V37, P181, DOI 10.3233/NRE-151251
   Van DVV, 2008, HUM BRAIN MAPP, V29, P1450, DOI 10.1002/hbm.20479
   Van RD, 2013, PAIN, V154, P2700, DOI 10.1016/j.pain.2013.07.055
   Vaseghi B, 2016, EUR J NEUROSCI, V43, P1161, DOI 10.1111/ejn.13229
   Vaseghi B, 2015, FRONT HUM NEUROSCI, V9, P0, DOI 10.3389/fnhum.2015.00533
   Vaseghi B, 2015, PLOS ONE, V10, P0, DOI 10.1371/journal.pone.0118340
   Vines B, 2008, BMC NEUROSCI, V9, P0, DOI 10.1186/1471-2202-9-103
   Ziemann U, 1998, J NEUROSCI, V18, P7000
NR 68
TC 7
Z9 7
U1 0
U2 6
PU FRONTIERS MEDIA SA
PI LAUSANNE
PA AVENUE DU TRIBUNAL FEDERAL 34, LAUSANNE, CH-1015, SWITZERLAND
SN 1662-5161
EI 
J9 FRONT HUM NEUROSCI
PD OCT 31
PY 2018
VL 12
IS 
BP 
EP 
DI 10.3389/fnhum.2018.00441
PG 10
WC Neurosciences; Psychology
SC Neurosciences & Neurology; Psychology
GA GY8UJ
UT WOS:000448909200001
PM 30429782
ER

PT J
AU Sota, Koichiro
   Uchiyama, Yuki
   Ochi, Mitsuhiro
   Matsumoto, Shuji
   Hachisuka, Kenji
   Domen, Kazuhisa
AF Sota, Koichiro
   Uchiyama, Yuki
   Ochi, Mitsuhiro
   Matsumoto, Shuji
   Hachisuka, Kenji
   Domen, Kazuhisa
TI Examination of Factors Related to the Effect of Improving Gait Speed With Functional Electrical Stimulation Intervention for Stroke Patients
SO PM&R
LA English
DT Article
ID ankle-foot orthosis; randomized controlled-trial; peroneal nerve; physical performance; hemiplegic patient; motor function; walking; drop; rehabilitation; reliability
AB Background: Functional electrical stimulation (FES) for patients with stroke and foot drop is an alternative to ankle foot orthoses. Characteristics of FES responders and nonresponders have not been clarified. Objectives: (1) To investigate the effects of treatment with FES on patients with stroke and foot drop and (2) to determine which factors may relate to responders and nonresponders. Design: Multicenter, nonrandomized, prospective study. Setting: Multicenter clinical trial. Participants: Participants included those who experienced foot drop resulting from stroke, were older than 20 years, and could provide consent to participate; they were enrolled from hospitals between January 2013 and September 2015 and performed rehabilitation with FES. Methods: Stroke Impairment Assessment Set Foot-Pat Test (SIAS-FP), Fugl-Meyer Assessment for Lower Extremity (FMA- LE), Modified Ashworth scale (MAS) for ankle joint dorsiflexion and plantar flexion muscles, range of motion (ROM) for ankle joint, 10-m walking test (10mWT), Timed Up & Go test (TUG), and 6-minute walking test (6MWT) were evaluated pre- and postintervention. Age, gender, type of stroke, onset times of stroke, paretic side, Brunnstrom stage of the lower extremity (Br. stage-LE), Functional Independence Measure (FIM), Functional Ambulation Category (FAC), poststroke months, number of interventions, total hours of interventions, and whether a brace was used were extracted from patients' medical records and collected on the physiological examination day. Main Outcome Measurements: The authors examined 10mWT and age, gender, type of stroke, onset times of stroke, paretic side, Br. stage-LE, FIM, FAC, poststroke months, number of interventions, total hours of interventions, whether a brace was used, SIAS-FP, FMA-LE, MAS, ROM, TUG, and 6MWT before intervention. Participants were divided into nonresponders and responders with a change in 10mWT of <0.1 and >= 0.1 m/s, respectively. Single and multiple regression analyses were used for data analysis. Additionally, the changes between groups were compared. Results: Fifty-eight responders and 43 nonresponders were enrolled. The between-group differences, compared for changes between pre- and postintervention, were significant in terms of changes in SIAS-FP (P = .02), 10mWT (P < .001), 10-m gait steps (P < .001), TUG (P = .04), and 6MWT (P = .006). In the adjusted regression model, gender (odds ratio [OR], 3.92; 95% confidence interval [CI], 1.426-12.25; P = .007), number of interventions (OR, 1.028; 95% CI, 1.003-1.070; P = .03), and active ankle joint dorsiflexion ROM (OR, 1.047; 95% CI, 1.014-1.088; P = .005) remained significant. Conclusion: The factors related to 10mWT showing changes beyond the minimal clinically important difference were found to be patient gender, number of interventions, and active ankle joint dorsiflexion ROM before intervention. When patients with stroke who have greater active ankle joint ROM, and are female, use FES positively, they may benefit more from using FES.
C1 [Sota, Koichiro] Hyogo Coll Med Hosp, Dept Rehabil, Nishinomiya, Hyogo, Japan.
   [Uchiyama, Yuki; Domen, Kazuhisa] Hyogo Coll Med, Dept Phys Med & Rehabil, Nishinomiya, Hyogo, Japan.
   [Ochi, Mitsuhiro] Univ Occupat & Environm Hlth, Dept Rehabil Med, Fukuoka, Fukuoka, Japan.
   [Matsumoto, Shuji] Kagoshima Univ, Grad Sch Med & Dent Sci, Dept Rehabil & Phys Med, Kagoshima, Japan.
   [Hachisuka, Kenji] Moji Med Ctr, Fukuoka, Fukuoka, Japan.
RP Sota, K (通讯作者)，Hyogo Coll Med Hosp, Dept Rehabil, Nishinomiya, Hyogo, Japan.
EM ksota@hyo-med.ac.jp
CR Abe H, 2009, TOHOKU J EXP MED, V218, P193, DOI 10.1620/tjem.218.193
   Ansari N, 2008, NEUROREHABILITATION, V23, P231
   Bethoux F, 2015, NEUROREHAB NEURAL RE, V29, P911, DOI 10.1177/1545968315570325
   Bethoux F, 2014, NEUROREHAB NEURAL RE, V28, P688, DOI 10.1177/1545968314521007
   Bohannon R, 1998, PERCEPT MOTOR SKILL, V87, P1327, DOI 10.2466/pms.1998.87.3f.1327
   Ferreira L, 2013, J PHYS THER SCI, V25, P1503, DOI 10.1589/jpts.25.1503
   Burridge J, 1997, CLIN REHABIL, V11, P201, DOI 10.1177/026921559701100303
   Cattaneo D, 2002, CLIN REHABIL, V16, P894, DOI 10.1191/0269215502cr547oa
   Chen C, 2003, AM J PHYS MED REHAB, V82, P925, DOI 10.1097/01.PHM.0000098040.13355.B5
   Chino N, 1994, JAPANESE J REHABILIT, V31, P119, DOI 10.2490/JJRM1963.31.119
   Chung Y, 2014, GAIT POSTURE, V40, P471, DOI 10.1016/j.gaitpost.2014.06.002
   Crapo R, 2002, AM J RESP CRIT CARE, V166, P111, DOI 10.1164/rccm.166/1/111
   Dorsch S, 2012, ARCH PHYS MED REHAB, V93, P1072, DOI 10.1016/j.apmr.2012.01.005
   Dunning K, 2013, OPEN ACCESS J CLIN T, V5, P39, DOI 10.2147/OAJCT.S40057
   Eng JJ, 2007, EXPERT REV NEUROTHER, V7, P1417, DOI 10.1586/14737175.7.10.1417
   Esquenazi A, 2009, PM&R, V1, P1014, DOI 10.1016/j.pmrj.2009.09.012
   Everaert D, 2013, NEUROREHAB NEURAL RE, V27, P579, DOI 10.1177/1545968313481278
   Everaert D, 2010, NEUROREHAB NEURAL RE, V24, P168, DOI 10.1177/1545968309349939
   Flansbjer U, 2005, J REHABIL MED, V37, P75, DOI 10.1080/16501970410017215
   Fuglmeyer A, 1975, SCAND J REHABIL MED, V7, P13
   Goldstein L, 2011, STROKE, V42, P517, DOI 10.1161/STR.0b013e3181fcb238
   Hesse S, 1999, STROKE, V30, P1855, DOI 10.1161/01.STR.30.9.1855
   Hsieh Y, 2009, STROKE, V40, P1386, DOI 10.1161/STROKEAHA.108.530584
   Hyndman D, 2002, ARCH PHYS MED REHAB, V83, P165, DOI 10.1053/apmr.2002.28030
   Kluding P, 2013, STROKE, V44, P1660, DOI 10.1161/STROKEAHA.111.000334
   Lin S, 2005, ARCH PHYS MED REHAB, V86, P197, DOI 10.1016/j.apmr.2004.05.009
   Odell M, 2014, PM&R, V6, P587, DOI 10.1016/j.pmrj.2014.01.001
   Perera S, 2006, J AM GERIATR SOC, V54, P743, DOI 10.1111/j.1532-5415.2006.00701.x
   Perry J, 1995, STROKE, V26, P982, DOI 10.1161/01.STR.26.6.982
   Petrea R, 2009, STROKE, V40, P1032, DOI 10.1161/STROKEAHA.108.542894
   Roth E, 1998, ARCH PHYS MED REHAB, V79, P329, DOI 10.1016/S0003-9993(98)90015-6
   Sanford J, 1993, PHYS THER, V73, P447, DOI 10.1093/ptj/73.7.447
   Sciurba F, 2003, AM J RESP CRIT CARE, V167, P1522, DOI 10.1164/rccm.200203-166OC
   *societytjs , 2015, JAP GUID MAN STROK 2, V0, P0
   *themanagementofstrokeworkinggroup , 2010, CLIN PRACT GUID MAN, V0, P0
   Van SR, 2012, PHYS THER, V92, P398, DOI 10.2522/ptj.20100405
   Wade D, 1987, SCAND J REHABIL MED, V19, P25
   Waters R, 1975, J BONE JOINT SURG AM, V57, P1047, DOI 10.2106/00004623-197557080-00002
   Winstein C, 2016, STROKE, V47, P0, DOI 10.1161/STR.0000000000000098
NR 41
TC 9
Z9 10
U1 3
U2 15
PU WILEY
PI HOBOKEN
PA 111 RIVER ST, HOBOKEN 07030-5774, NJ USA
SN 1934-1482
EI 
J9 PM&R
PD AUG 15
PY 2018
VL 10
IS 8
BP 798
EP 805
DI 10.1016/j.pmrj.2018.02.012
PG 8
WC Rehabilitation; Sport Sciences
SC Rehabilitation; Sport Sciences
GA GR2SF
UT WOS:000442431500002
PM 29518588
ER

PT J
AU Mottaz, Anais
   Corbet, Tiffany
   Doganci, Naz
   Magnin, Cecile
   Nicolo, Pierre
   Schnider, Armin
   Guggisberg, AG
AF Mottaz, Anais
   Corbet, Tiffany
   Doganci, Naz
   Magnin, Cecile
   Nicolo, Pierre
   Schnider, Armin
   Guggisberg, Adrian
TI Modulating functional connectivity after stroke with neurofeedback: Effect on motor deficits in a controlled cross-over study
SO NEUROIMAGE-CLINICAL
LA English
DT Article
DE Brain-computer interface; EEG; Functional connectivity; Motor cortex; Stroke
ID resting-state network; beta-oscillation; working-memory; default mode; human brain; task; synchronization; integration; performance; recovery
AB Synchronization of neural activity as measured with functional connectivity (FC) is increasingly used to study the neural basis of brain disease and to develop new treatment targets. However, solid evidence for a causal role of FC in disease and therapy is lacking. Here, we manipulated FC of the ipsilesional primary motor cortex in ten chronic human stroke patients through brain-computer interface technology with visual neurofeedback. We conducted a double-blind controlled crossover study to test whether manipulation of FC through neurofeedback had a behavioral effect on motor performance. Patients succeeded in increasing FC in the motor cortex. This led to improvement in motor function that was significantly greater than during neurofeedback training of a control brain area and proportional to the degree of FC enhancement. This result provides evidence that FC has a causal role in neurological function and that it can be effectively targeted with therapy.
C1 [Mottaz, Anais; Corbet, Tiffany; Doganci, Naz; Magnin, Cecile; Nicolo, Pierre; Schnider, Armin; Guggisberg, Adrian G.] Univ Hosp Geneva, Dept Clin Neurosci, Div Neurorehabil, Ave Beau Sejour 26, CH-1211 Geneva, Switzerland.
RP Guggisberg, AG (通讯作者)，Univ Hosp Geneva, Dept Clin Neurosci, Div Neurorehabil, Ave Beau Sejour 26, CH-1211 Geneva, Switzerland.
EM aguggis@gmail.com
FU Swiss National Science Foundation [320030_146639]
CR Albert N, 2009, CURR BIOL, V19, P1023, DOI 10.1016/j.cub.2009.04.028
   Aszalos Z, 2002, EUR NEUROL, V48, P141, DOI 10.1159/000065515
   Baldassarre A, 2016, BRAIN, V139, P2024, DOI 10.1093/brain/aww107
   Bassett D, 2017, ANN NY ACAD SCI, V1396, P126, DOI 10.1111/nyas.13338
   Belardinelli P, 2017, NEUROIMAGE-CLIN, V14, P726, DOI 10.1016/j.nicl.2017.03.005
   Bentley P, 2014, EUR J NEUROL, V21, P1226, DOI 10.1111/ene.12464
   Bohannon R, 1987, PHYS THER, V67, P206, DOI 10.1093/ptj/67.2.206
   Brett M, 2001, NEUROIMAGE, V14, P486, DOI 10.1006/nimg.2001.0845
   Byl N, 2008, NEUROREHAB NEURAL RE, V22, P494, DOI 10.1177/1545968308317431
   Carter A, 2010, ANN NEUROL, V67, P365, DOI 10.1002/ana.21905
   Chollet F, 2011, LANCET NEUROL, V10, P123, DOI 10.1016/S1474-4422(10)70314-8
   Compston A, 2010, BRAIN, V133, P2835, DOI 10.1093/brain/awq274
   Dalal S, 2011, COMPUT INTEL NEUROSC, V2011, P0, DOI 10.1155/2011/758973
   Damoiseaux J, 2006, P NATL ACAD SCI USA, V103, P13848, DOI 10.1073/pnas.0601417103
   Davis S, 2017, LANG COGN NEUROSCI, V32, P669, DOI 10.1080/23273798.2016.1252847
   Deco G, 2011, NAT REV NEUROSCI, V12, P43, DOI 10.1038/nrn2961
   Deriche R, 2016, MED IMAGE ANAL, V33, P122, DOI 10.1016/j.media.2016.06.003
   Doesburg S, 2009, BRAIN RES, V1303, P97, DOI 10.1016/j.brainres.2009.09.069
   Dubovik S, 2012, NEUROIMAGE, V61, P249, DOI 10.1016/j.neuroimage.2012.03.024
   Fellrath J, 2016, NEUROPSYCHOLOGIA, V92, P20, DOI 10.1016/j.neuropsychologia.2016.07.012
   Flansbjer U, 2005, J REHABIL MED, V37, P75, DOI 10.1080/16501970410017215
   Fox M, 2010, FRONT SYST NEUROSCI, V4, P0, DOI 10.3389/fnsys.2010.0001
   Freyer F, 2012, FRONT HUM NEUROSCI, V6, P0, DOI 10.3389/fnhum.2012.00144
   Fries P, 2005, TRENDS COGN SCI, V9, P474, DOI 10.1016/j.tics.2005.08.011
   Fuglmeyer A, 1975, SCAND J REHABIL MED, V7, P13
   Gerafi J, 2017, EUR J NEUROL, V24, P1407, DOI 10.1111/ene.13406
   Gladstone D, 2002, NEUROREHAB NEURAL RE, V16, P232, DOI 10.1177/154596802401105171
   Greicius M, 2003, P NATL ACAD SCI USA, V100, P253, DOI 10.1073/pnas.0135058100
   Guggisberg A, 2015, BRAIN TOPOGR, V28, P318, DOI 10.1007/s10548-014-0394-2
   Hampson M, 2006, J NEUROSCI, V26, P13338, DOI 10.1523/JNEUROSCI.3408-06.2006
   Han C, 2008, PLOS COMPUT BIOL, V4, P0, DOI 10.1371/journal.pcbi.1000133
   Hantson L, 1994, STROKE, V25, P2215, DOI 10.1161/01.STR.25.11.2215
   Harmelech T, 2013, TRENDS COGN SCI, V17, P606, DOI 10.1016/j.tics.2013.09.014
   He B, 2007, NEURON, V53, P905, DOI 10.1016/j.neuron.2007.02.013
   Hermundstad A, 2013, P NATL ACAD SCI USA, V110, P6169, DOI 10.1073/pnas.1219562110
   Hipp J, 2011, NEURON, V69, P387, DOI 10.1016/j.neuron.2010.12.027
   Honey C, 2009, P NATL ACAD SCI USA, V106, P2035, DOI 10.1073/pnas.0811168106
   Hsieh Y, 2012, STROKE, V43, P2729, DOI 10.1161/STROKEAHA.112.658807
   Hummel F, 2005, CEREB CORTEX, V15, P670, DOI 10.1093/cercor/bhh170
   Hutchison R, 2013, NEUROIMAGE, V80, P360, DOI 10.1016/j.neuroimage.2013.05.079
   Kajal D, 2017, HUM BRAIN MAPP, V38, P4353, DOI 10.1002/hbm.23663
   Kellor M, 1971, AM J OCCUP THER, V25, P77
   Khademi F, 2018, CEREB CORTEX, V28, P1502, DOI 10.1093/cercor/bhy016
   Kleim J, 2008, J SPEECH LANG HEAR R, V51, P0, DOI 10.1044/1092-4388(2008/018)
   Koush Y, 2017, CEREB CORTEX, V27, P1193, DOI 10.1093/cercor/bhv311
   Kraus D, 2018, J NEUROSCI, V38, P1396, DOI 10.1523/JNEUROSCI.2893-17.2017
   Kraus D, 2016, BRAIN STIMUL, V9, P415, DOI 10.1016/j.brs.2016.02.007
   Kraus D, 2016, NEUROIMAGE, V125, P522, DOI 10.1016/j.neuroimage.2015.09.074
   Krawinkel L, 2015, FRONT SYST NEUROSCI, V9, P0, DOI 10.3389/fnsys.2015.00033
   Lewisa C, 2009, P NATL ACAD SCI USA, V106, P17558, DOI 10.1073/pnas.0902455106
   Liew S, 2016, NEUROREHAB NEURAL RE, V30, P671, DOI 10.1177/1545968315619699
   Lin K, 2010, J REHABIL RES DEV, V47, P563, DOI 10.1682/JRRD.2009.09.0155
   Mathiowetz V, 1985, AM J OCCUP THER, V39, P386, DOI 10.5014/ajot.39.6.386
   Mead G, 2013, STROKE, V44, P844, DOI 10.1161/STROKEAHA.112.673947
   Meinzer M, 2012, J NEUROSCI, V32, P1859, DOI 10.1523/JNEUROSCI.4812-11.2012
   Miall R, 2006, CURR BIOL, V16, P0, DOI 10.1016/j.cub.2006.10.041
   Mottaz A, 2015, CLIN NEUROPHYSIOL, V126, P1754, DOI 10.1016/j.clinph.2014.11.023
   Naros G, 2016, NEUROIMAGE, V134, P142, DOI 10.1016/j.neuroimage.2016.03.016
   Naros G, 2015, FRONT HUM NEUROSCI, V9, P0, DOI 10.3389/fnhum.2015.00391
   Newman M, 2004, PHYS REV E, V70, P0, DOI 10.1103/PhysRevE.70.056131
   Nicolo P, 2015, BRAIN, V138, P3048, DOI 10.1093/brain/awv200
   Nolte G, 2004, CLIN NEUROPHYSIOL, V115, P2292, DOI 10.1016/j.clinph.2004.04.029
   Oostenveld R, 2011, COMPUT INTEL NEUROSC, V2011, P0, DOI 10.1155/2011/156869
   Palva S, 2007, TRENDS NEUROSCI, V30, P150, DOI 10.1016/j.tins.2007.02.001
   Pena-gomez C, 2012, BRAIN STIMUL, V5, P252, DOI 10.1016/j.brs.2011.08.006
   Perera S, 2006, J AM GERIATR SOC, V54, P743, DOI 10.1111/j.1532-5415.2006.00701.x
   Polania R, 2012, PLOS ONE, V7, P0, DOI 10.1371/journal.pone.0030971
   Poldrack R, 2015, NATURE, V526, P371, DOI 10.1038/nature15692
   Ralchle M, 2007, NEUROIMAGE, V37, P1083, DOI 10.1016/j.neuroimage.2007.02.041
   Ramnani N, 2004, NAT REV NEUROSCI, V5, P184, DOI 10.1038/nrn1343
   Ramot M, 2017, ELIFE, V6, P0, DOI 10.7554/eLife.28974
   Rangaraju S, 2015, STROKE, V46, P1787, DOI 10.1161/STROKEAHA.115.009908
   Rehme A, 2013, NEUROIMAGE, V67, P237, DOI 10.1016/j.neuroimage.2012.11.027
   Rizk S, 2013, EUR J NEUROSCI, V38, P3230, DOI 10.1111/ejn.12334
   Sacchet M, 2012, FRONT NEUROSCI-SWITZ, V6, P0, DOI 10.3389/fnins.2012.00189
   Sadaghiani S, 2015, P NATL ACAD SCI USA, V112, P8463, DOI 10.1073/pnas.1420687112
   Sale M, 2015, NEUROSCI BIOBEHAV R, V57, P187, DOI 10.1016/j.neubiorev.2015.09.010
   Sami S, 2014, J NEUROSCI, V34, P3982, DOI 10.1523/JNEUROSCI.4341-13.2014
   Sarnthein J, 1998, P NATL ACAD SCI USA, V95, P7092, DOI 10.1073/pnas.95.12.7092
   Sauseng P, 2010, NEUROSCI BIOBEHAV R, V34, P1015, DOI 10.1016/j.neubiorev.2009.12.006
   Schlee W, 2012, BMC NEUROSCI, V13, P0, DOI 10.1186/1471-2202-13-16
   Schmidt RT, 1970, ARCH PHYS MED REHABIL, V51, P321
   Sehm B, 2012, J NEUROPHYSIOL, V108, P3253, DOI 10.1152/jn.00606.2012
   Sekihara K, 2004, IEEE T BIO-MED ENG, V51, P1726, DOI 10.1109/TBME.2004.827926
   Sekihara K, 2011, IEEE T BIO-MED ENG, V58, P3121, DOI 10.1109/TBME.2011.2162514
   Sharma N, 2009, ANN NEUROL, V66, P604, DOI 10.1002/ana.21810
   Singh K, 2003, NEUROIMAGE, V19, P1589, DOI 10.1016/S1053-8119(03)00249-0
   Solca M, 2016, HEARING RES, V332, P233, DOI 10.1016/j.heares.2015.09.011
   Sporns O, 2013, CURR OPIN NEUROBIOL, V23, P162, DOI 10.1016/j.conb.2012.11.015
   Stam C, 2012, CLIN NEUROPHYSIOL, V123, P1067, DOI 10.1016/j.clinph.2012.01.011
   Stenroos M, 2007, COMPUT METH PROG BIO, V88, P256, DOI 10.1016/j.cmpb.2007.09.004
   Sun F, 2007, CEREB CORTEX, V17, P1227, DOI 10.1093/cercor/bhl033
   Tambini A, 2010, NEURON, V65, P280, DOI 10.1016/j.neuron.2010.01.001
   Tewarie P, 2014, NEUROIMAGE, V97, P296, DOI 10.1016/j.neuroimage.2014.04.038
   Uswatte G, 2005, STROKE, V36, P2493, DOI 10.1161/01.STR.0000185928.90848.2e
   Van DHM, 2009, HUM BRAIN MAPP, V30, P3127, DOI 10.1002/hbm.20737
   Varela F, 2001, NAT REV NEUROSCI, V2, P229, DOI 10.1038/35067550
   Veroude K, 2010, BRAIN LANG, V113, P21, DOI 10.1016/j.bandl.2009.12.005
   Vincent J, 2007, NATURE, V447, P83, DOI 10.1038/nature05758
   Volz L, 2016, CEREB CORTEX, V26, P2882, DOI 10.1093/cercor/bhw034
   Von SA, 2000, INT J PSYCHOPHYSIOL, V38, P301, DOI 10.1016/S0167-8760(00)00172-0
   Vukelic M, 2015, FRONT BEHAV NEUROSCI, V9, P181, DOI 10.3389/fnbeh.2015.00181
   Vukelic M, 2015, NEUROIMAGE, V111, P1, DOI 10.1016/j.neuroimage.2015.01.058
   Vukelic M, 2014, NEUROIMAGE, V87, P147, DOI 10.1016/j.neuroimage.2013.10.003
   Westlake K, 2012, EXP NEUROL, V237, P160, DOI 10.1016/j.expneurol.2012.06.020
   Yassi N, 2015, INT J STROKE, V10, P1270, DOI 10.1111/ijs.12537
   Zhang J, 2018, ADDICT BIOL, V23, P337, DOI 10.1111/adb.12474
NR 107
TC 19
Z9 19
U1 5
U2 9
PU ELSEVIER SCI LTD
PI OXFORD
PA THE BOULEVARD, LANGFORD LANE, KIDLINGTON, OXFORD OX5 1GB, OXON, ENGLAND
SN 2213-1582
EI 
J9 NEUROIMAGE-CLIN
PD JUN 15
PY 2018
VL 20
IS 
BP 336
EP 346
DI 10.1016/j.nicl.2018.07.029
PG 11
WC Neuroimaging
SC Neurosciences & Neurology
GA HB1QI
UT WOS:000450799000037
PM 30112275
ER

PT J
AU Ghai, Shashank
AF Ghai, Shashank
TI Effects of Real-Time (Sonification) and Rhythmic Auditory Stimuli on Recovering Arm Function Post Stroke: A Systematic Review and Meta-Analysis
SO FRONTIERS IN NEUROLOGY
LA English
DT Review
DE cueing; stability; rehabilitation; cognitive-motor interference; hemiplegia; spasticity; paresis
ID quality-of-life; upper-limb; motor function; parkinsons-disease; interrater reliability; cognitive impairment; movement-disorder; neural mechanism; force production; beat perception
AB Background: External auditory stimuli have been widely used for recovering arm function post-stroke. Rhythmic and real-time auditory stimuli have been reported to enhance motor recovery by facilitating perceptuomotor representation, cross-modal processing, and neural plasticity. However, a consensus as to their influence for recovering arm function post-stroke is still warranted because of high variability noted in research methods. Objective: A systematic review and meta-analysis was carried out to analyze the effects of rhythmic and real-time auditory stimuli on arm recovery post stroke. Method: Systematic identification of published literature was performed according to PRISMA guidelines, from inception until December 2017, on online databases: Web of science, PEDro, EBSCO, MEDLINE, Cochrane, EMBASE, and PROQUEST. Studies were critically appraised using PEDro scale. Results: Of 1,889 records, 23 studies which involved 585 (226 females/359 males) patients met our inclusion criteria. The meta-analysis revealed beneficial effects of training with both types of auditory inputs for Fugl-Meyer assessment (Hedge's g: 0.79), Stroke impact scale (0.95), elbow range of motion (0.37), and reduction in wolf motor function time test (-0.55). Upon further comparison, a beneficial effect of real-time auditory feedback was found over rhythmic auditory cueing for Fugl-meyer assessment (1.3 as compared to 0.6). Moreover, the findings suggest a training dosage of 30 min to 1 h for at least 3-5 sessions per week with either of the auditory stimuli. Conclusion: This review suggests the application of external auditory stimuli for recovering arm functioning post-stroke.
C1 [Ghai, Shashank] Leibniz Univ Hannover, Inst Sports Sci, Hannover, Germany.
RP Ghai, S (通讯作者)，Leibniz Univ Hannover, Inst Sports Sci, Hannover, Germany.
EM shashank.ghai@sportwiss.uni-hannover.de
FU Open Access fund of Leibniz Universitat Hannover
CR Bamiou DE, 2015, HANDB CLIN NEUROL, V129, P633, DOI 10.1016/B978-0-444-62630-1.00035-4
   Bang D, 2016, J STROKE CEREBROVASC, V25, P1606, DOI 10.1016/j.jstrokecerebrovasdis.2016.03.030
   Bangert M, 2003, BMC NEUROSCI, V4, P0, DOI 10.1186/1471-2202-4-26
   Barker R, 2009, EXP BRAIN RES, V196, P483, DOI 10.1007/s00221-009-1872-8
   Billinger S, 2014, STROKE, V45, P2532, DOI 10.1161/STR.0000000000000022
   Bolier L, 2013, BMC PUBLIC HEALTH, V13, P0, DOI 10.1186/1471-2458-13-119
   Bolognini N, 2016, RESTOR NEUROL NEUROS, V34, P571, DOI 10.3233/RNN-150606
   Borenstein M, 2010, RES SYNTH METHODS, V1, P97, DOI 10.1002/jrsm.12
   Brill , 2012, P HUM FACT ERG SOC A, V56, P1456, DOI 10.1177/1071181312561409
   Cauraugh J, 2005, PROG NEUROBIOL, V75, P309, DOI 10.1016/j.pneurobio.2005.04.001
   Cerniauskaite M, 2012, AM J PHYS MED REHAB, V91, P0, DOI 10.1097/PHM.0b013e31823d4df7
   Chen J, 2006, NEUROIMAGE, V32, P1771, DOI 10.1016/j.neuroimage.2006.04.207
   Choi W, 2015, CLIN REHABIL, V29, P763, DOI 10.1177/0269215514556093
   Chouhan S, 2012, INT J THER REHABIL, V19, P344, DOI 10.12968/ijtr.2012.19.6.344
   Clark D, 2010, J NEUROPHYSIOL, V103, P844, DOI 10.1152/jn.00825.2009
   Cohen J, 1988, STAT POWER ANAL BEHA, V0, P0
   De LML, 2006, J COMP NEUROL, V496, P27, DOI 10.1002/cne.20923
   De MN, 2009, AUST J PHYSIOTHER, V55, P129, DOI 10.1016/S0004-9514(09)70043-1
   Decety J, 1999, TRENDS COGN SCI, V3, P172, DOI 10.1016/S1364-6613(99)01312-1
   Del DS, 2014, J NEUROENG REHABIL, V11, P0, DOI 10.1186/1743-0003-11-53
   Dispa D, 2013, INT J REHABIL RES, V36, P81, DOI 10.1097/MRR.0b013e32835acfd5
   Dobkin B, 2005, NEW ENGL J MED, V352, P1677, DOI 10.1056/NEJMcp043511
   Duff S, 2015, NEUROREHAB NEURAL RE, V29, P436, DOI 10.1177/1545968314553030
   Dyer J, 2017, PSYCHOL RES-PSYCH FO, V81, P850, DOI 10.1007/s00426-016-0775-0
   Effenberg A, 2016, FRONT NEUROSCI-SWITZ, V10, P0, DOI 10.3389/fnins.2016.00219
   Ekstrand E, 2016, PM&R, V8, P935, DOI 10.1016/j.pmrj.2016.02.014
   Elia N, 2016, BMJ OPEN, V6, P0, DOI 10.1136/bmjopen-2015-010442
   Ermolaeva VY, 1980, NEUROSCI BEHAV PHYSIOL, V10, P210, DOI 10.1007/BF01182212
   Fazekas F, 2013, STROKE, V44, P951, DOI 10.1161/STROKEAHA.111.000849
   Feigin V, 2009, LANCET NEUROL, V8, P355, DOI 10.1016/S1474-4422(09)70025-0
   Felix R, 2011, J NEUROSCI, V31, P12566, DOI 10.1523/JNEUROSCI.2450-11.2011
   Figueiredo EM, 2008, PEDIATR PHYS THER, V20, P207, DOI 10.1097/PEP.0b013e318181fb34
   Foerch C, 2005, LANCET, V366, P392, DOI 10.1016/S0140-6736(05)67024-9
   Franceschini M, 2010, EUR J PHYS REHAB MED, V46, P389
   Fujioka T, 2012, ANN NY ACAD SCI, V1252, P294, DOI 10.1111/j.1749-6632.2011.06436.x
   Fujioka T, 2012, J NEUROSCI, V32, P1791, DOI 10.1523/JNEUROSCI.4107-11.2012
   Ghai S, 2016, PROPRIOCEPTION PERFO, V0, P0
   Ghai S, 2018, FRONT NEUROL, V9, P0, DOI 10.3389/fneur.2018.00386
   Ghai S, 2018, FRONT NEUROSCI-SWITZ, V12, P0, DOI 10.3389/fnins.2018.00142
   Ghai S, 2018, GAIT POSTURE, V60, P258, DOI 10.1016/j.gaitpost.2016.08.008
   Ghai S, 2018, AGING DIS, V9, P901, DOI 10.14336/AD.2017.1031
   Ghai S, 2018, NEUROPSYCH DIS TREAT, V14, P301, DOI 10.2147/NDT.S153392
   Ghai S, 2018, SCI REP-UK, V8, P0, DOI 10.1038/s41598-017-16232-5
   Ghai S, 2018, NEUROPSYCH DIS TREAT, V14, P43, DOI 10.2147/NDT.S148053
   Ghai S, 2017, PHYS THER SPORT, V25, P65, DOI 10.1016/j.ptsp.2016.05.006
   Ghai S, 2017, CLIN INTERV AGING, V12, P557, DOI 10.2147/CIA.S125201
   Giovannelli F, 2014, CEREB CORTEX, V24, P1009, DOI 10.1093/cercor/bhs386
   Godwin K, 2011, TOP STROKE REHABIL, V18, P676, DOI 10.1310/tsr18s01-676
   Grahn J, 2012, TOP COGN SCI, V4, P585, DOI 10.1111/j.1756-8765.2012.01213.x
   Grahn J, 2012, EXP BRAIN RES, V220, P51, DOI 10.1007/s00221-012-3114-8
   Grahn J, 2011, NEUROIMAGE, V54, P1231, DOI 10.1016/j.neuroimage.2010.09.033
   Grahn J, 2009, J NEUROSCI, V29, P7540, DOI 10.1523/JNEUROSCI.2018-08.2009
   Grau-olivares M, 2007, CEREBROVASC DIS, V23, P353, DOI 10.1159/000099134
   Hallam S, 2011, OXFORD HDB MUSIC PSY, V0, P0
   Handley A, 2009, AGE AGEING, V38, P260, DOI 10.1093/ageing/afp020
   Hara Y, 2004, CLIN NEUROPHYSIOL, V115, P97, DOI 10.1016/j.clinph.2003.08.002
   Hatem S, 2016, FRONT HUM NEUROSCI, V10, P0, DOI 10.3389/fnhum.2016.00442
   Haun J, 2008, J AGING STUD, V22, P54, DOI 10.1016/j.jaging.2007.03.001
   Heremans E, 2012, NEUROSCIENCE, V206, P115, DOI 10.1016/j.neuroscience.2011.12.060
   Heremans E, 2012, NEUROREHAB NEURAL RE, V26, P27, DOI 10.1177/1545968311411055
   Higgins J, 2011, COCHRANE HDB SYSTEMA, V0, P0
   Hopkins K, 2017, ERGONOMICS, V60, P692, DOI 10.1080/00140139.2016.1198495
   Hove M, 2013, NEUROIMAGE, V67, P313, DOI 10.1016/j.neuroimage.2012.11.032
   Iacoboni M, 2001, P NATL ACAD SCI USA, V98, P13995, DOI 10.1073/pnas.241474598
   Inglis J, 1994, EXP BRAIN RES, V101, P159
   Jellinger K, 2013, FRONT AGING NEUROSCI, V5, P0, DOI 10.3389/fnagi.2013.00017
   Jeong S, 2007, APPL NURS RES, V20, P125, DOI 10.1016/j.apnr.2007.04.005
   Johannsen L, 2010, NEUROREHAB NEURAL RE, V24, P243, DOI 10.1177/1545968309347679
   Kamali A, 2014, BRAIN STRUCT FUNCT, V219, P269, DOI 10.1007/s00429-012-0498-y
   Kaur P, 2014, INT J STROKE, V9, P678, DOI 10.1111/ijs.12322
   Keller P, 2014, PHILOS T R SOC B, V369, P0, DOI 10.1098/rstb.2013.0394
   Kim J, 2014, HONG KONG J OCCUP TH, V24, P64, DOI 10.1016/j.hkjot.2014.11.002
   King R, 1996, STROKE, V27, P1467, DOI 10.1161/01.STR.27.9.1467
   Kokotilo K, 2009, J NEUROL PHYS THER, V33, P45, DOI 10.1097/NPT.0b013e31819824f0
   Krakauer J, 2005, SEMIN NEUROL, V25, P384, DOI 10.1055/s-2005-923533
   Kwakkel G, 2003, STROKE, V34, P2181, DOI 10.1161/01.STR.0000087172.16305.CD
   Lahav A, 2007, J NEUROSCI, V27, P308, DOI 10.1523/JNEUROSCI.4822-06.2007
   Lam P, 2008, J NEUROENG REHABIL, V5, P0, DOI 10.1186/1743-0003-5-15
   Lannin N, 2007, STROKE, V38, P111, DOI 10.1161/01.STR.0000251722.77088.12
   Latimer C, 2010, DISABIL REHABIL, V32, P1221, DOI 10.3109/09638280903483877
   Laver K, 2011, COCHRANE DB SYST REV, V0, P0
   Lee C, 2014, J SPORT SCI, V32, P1704, DOI 10.1080/02640414.2014.915420
   Liberati A, 2009, PLOS MED, V6, P0, DOI 10.1371/journal.pmed.1000100
   Lima C, 2015, CEREB CORTEX, V25, P4638, DOI 10.1093/cercor/bhv134
   Lopez W, 2014, HUM MOVEMENT SCI, V37, P147, DOI 10.1016/j.humov.2014.08.001
   Lu S, 2013, HUM FACTORS, V55, P697, DOI 10.1177/0018720813476298
   Luft A, 2004, JAMA-J AM MED ASSOC, V292, P1853, DOI 10.1001/jama.292.15.1853
   Maher C, 2003, PHYS THER, V83, P713, DOI 10.1093/ptj/83.8.713
   Makin S, 2013, J NEUROL NEUROSUR PS, V84, P893, DOI 10.1136/jnnp-2012-303645
   Malcolm M, 2009, TOP STROKE REHABIL, V16, P69, DOI 10.1310/tsr1601-69
   Perez-marmol J, 2015, TRIALS, V16, P0, DOI 10.1186/s13063-015-1034-1
   Maraka S, 2014, ANN CLIN TRANSL NEUR, V1, P891, DOI 10.1002/acn3.132
   Masters R, 2008, INT REV SPORT EXERCI, V1, P160, DOI 10.1080/17509840802287218
   Masters R, 1992, BRIT J PSYCHOL, V83, P343, DOI 10.1111/j.2044-8295.1992.tb02446.x
   Maulucci R, 2001, NEUROREHABILITATION, V16, P171
   Messier S, 2006, ARCH PHYS MED REHAB, V87, P1463, DOI 10.1016/j.apmr.2006.07.273
   Methley A, 2014, BMC HEALTH SERV RES, V14, P0, DOI 10.1186/s12913-014-0579-0
   Miller R, 1996, ELECTROMYOGR MOTOR C, V101, P1, DOI 10.1016/0013-4694(95)00209-X
   Mirelman A, 2011, J GERONTOL A-BIOL, V66, P234, DOI 10.1093/gerona/glq201
   Mirjany M, 2011, J EXP BIOL, V214, P3358, DOI 10.1242/jeb.052894
   Muto T, 2012, J NEUROENG REHABIL, V9, P0, DOI 10.1186/1743-0003-9-58
   Nascimento L, 2015, J PHYSIOTHER, V61, P10, DOI 10.1016/j.jphys.2014.11.015
   Nodal F, 2003, J COMP NEUROL, V460, P80, DOI 10.1002/cne.10656
   Nombela C, 2013, NEUROSCI BIOBEHAV R, V37, P2564, DOI 10.1016/j.neubiorev.2013.08.003
   Nordin A, 2014, J REHABIL MED, V46, P738, DOI 10.2340/16501977-1831
   Pelton T, 2012, INT J EVID-BASED HEA, V10, P89, DOI 10.1111/j.1744-1609.2012.00261.x
   Peng Y, 2011, GAIT POSTURE, V33, P274, DOI 10.1016/j.gaitpost.2010.11.020
   Pollock A, 2013, COCHRANE DB SYST REV, V11, P0, DOI 10.1002/14651858.CD010820
   Pollock A, 2008, STROKE, V39, P519, DOI 10.1161/STROKEAHA.107.492710
   Poole J, 2001, PHYS OCCUPATIONAL TH, V19, P1, DOI 10.1080/J148V19N02_01
   Pop T, 2013, ORTOP TRAUMATOL REHABIL, V15, P259, DOI 10.5604/15093492.1058421
   Puig J, 2017, NEURORADIOLOGY, V59, P343, DOI 10.1007/s00234-017-1816-0
   Raghavan P, 2015, PHYS MED REH CLIN N, V26, P599, DOI 10.1016/j.pmr.2015.06.008
   Rathore S, 2002, STROKE, V33, P2718, DOI 10.1161/01.STR.0000035286.87503.31
   Read H, 2002, CURR OPIN NEUROBIOL, V12, P433, DOI 10.1016/S0959-4388(02)00342-2
   Reelick M, 2009, AGE AGEING, V38, P435, DOI 10.1093/ageing/afp066
   Repp B, 2013, PSYCHON B REV, V20, P403, DOI 10.3758/s13423-012-0371-2
   Richards L, 2008, NEUROREHAB NEURAL RE, V22, P180, DOI 10.1177/1545968307305355
   Rizzo J, 2015, ARCH PHYS MED REHAB, V96, P690, DOI 10.1016/j.apmr.2014.12.004
   Rocha P, 2014, CLIN NEUROL NEUROSUR, V124, P127, DOI 10.1016/j.clineuro.2014.06.026
   Rochester L, 2011, MOVEMENT DISORD, V26, P430, DOI 10.1002/mds.23450
   Rodger M, 2016, FRONT NEUROSCI-SWITZ, V10, P0, DOI 10.3389/fnins.2016.00272
   Ross B, 2017, J NEUROSCI, V37, P5948, DOI 10.1523/JNEUROSCI.3613-16.2017
   Santisteban L, 2016, PLOS ONE, V11, P0, DOI 10.1371/journal.pone.0154792
   Sarkamo T, 2014, FRONT HUM NEUROSCI, V8, P0, DOI 10.3389/fnhum.2014.00245
   Sarkamo T, 2016, FRONT HUM NEUROSCI, V10, P0, DOI 10.3389/fnhum.2016.00103
   Schaefer R, 2014, PHILOS T R SOC B, V369, P0, DOI 10.1098/rstb.2013.0402
   Schinkel-ivy A, 2016, GAIT POSTURE, V43, P154, DOI 10.1016/j.gaitpost.2015.09.015
   Schmitz G, 2014, MOBILE SONIFICATION, V0, P0
   Schmitz G, 2013, BMC NEUROSCI, V14, P0, DOI 10.1186/1471-2202-14-32
   Scholz D, 2016, FRONT NEUROL, V7, P0, DOI 10.3389/fneur.2016.00106
   Scholz D, 2015, ANN NY ACAD SCI, V1337, P69, DOI 10.1111/nyas.12691
   Secoli R, 2011, J NEUROENG REHABIL, V8, P0, DOI 10.1186/1743-0003-8-21
   Shahine E, 2014, EGYPT RHEUMATOL REHA, V2014, P8, DOI 10.4103/1110-161X.128128
   Shams L, 2008, TRENDS COGN SCI, V12, P411, DOI 10.1016/j.tics.2008.07.006
   Sharma S, 2016, NEUROL INDIA, V64, P934, DOI 10.4103/0028-3886.190243
   Sihvonen A, 2017, LANCET NEUROL, V16, P648, DOI 10.1016/S1474-4422(17)30168-0
   Silva A, 2012, SOMATOSENS MOT RES, V29, P111, DOI 10.3109/08990220.2012.715099
   Spaulding S, 2013, ARCH PHYS MED REHAB, V94, P562, DOI 10.1016/j.apmr.2012.10.026
   Sperber C, 2016, NEUROIMAGE-CLIN, V10, P124, DOI 10.1016/j.nicl.2015.11.012
   Speth F, 2016, ROLE SOUND ROBOT ASS, V0, P0
   Spidalieri G, 1983, J NEUROPHYSIOL, V50, P1359, DOI 10.1152/jn.1983.50.6.1359
   Stebbins G, 2008, STROKE, V39, P785, DOI 10.1161/STROKEAHA.107.507392
   Stoykov M, 2009, NEUROREHAB NEURAL RE, V23, P945, DOI 10.1177/1545968309338190
   Strong K, 2007, LANCET NEUROL, V6, P182, DOI 10.1016/S1474-4422(07)70031-5
   Sullivan K, 2011, STROKE, V42, P427, DOI 10.1161/STROKEAHA.110.592766
   Sun J, 2014, ANN TRANSL MED, V2, P0, DOI 10.3978/j.issn.2305-5839.2014.08.05
   Tagliabue M, 2014, FRONT COMPUT NEUROSC, V8, P0, DOI 10.3389/fncom.2014.00001
   Tecchio F, 2000, EXP BRAIN RES, V135, P222, DOI 10.1007/s002210000507
   Tennant K, 2017, NAT COMMUN, V8, P0, DOI 10.1038/ncomms15879
   Thaut M, 1991, J MUSIC THER, V28, P64, DOI 10.1093/jmt/28.2.64
   Thaut M, 2005, OXFORD HDB MUSIC BRA, V0, P0
   Thaut M, 2014, HDB NEUROLOGIC MUSIC, V0, P0
   Thaut M, 2002, NEUROPSYCHOLOGIA, V40, P1073, DOI 10.1016/S0028-3932(01)00141-5
   Thaut M, 1999, IEEE ENG MED BIOL, V18, P101, DOI 10.1109/51.752991
   Thaut M, 1993, J NEUROL REHABIL, V7, P9, DOI 10.1177/136140969300700103
   Thaut M, 1992, NEUROREHAB NEURAL RE, V6, P185, DOI 10.1177/136140969200600403
   Thaut M, 2015, FRONT PSYCHOL, V5, P0, DOI 10.3389/fpsyg.2014.01185
   Thaut M, 2010, MUSIC PERCEPT, V27, P263, DOI 10.1525/MP.2010.27.4.263
   Thielman G, 2010, J NEUROL PHYS THER, V34, P138, DOI 10.1097/NPT.0b013e3181efa1e8
   Tong Y, 2017, AGING DIS, V8, P364, DOI 10.14336/AD.2016.1012
   Trumbower R, 2010, J NEUROPHYSIOL, V104, P3612, DOI 10.1152/jn.00804.2009
   Urra O, 2015, IEEE ENG MED BIO, V0, PP3945, DOI 10.1109/EMBC.2015.7319257
   Van DA, 2013, STROKE, V44, P2613, DOI 10.1161/STROKEAHA.113.001969
   Van DL, 2014, NEUROREHAB NEURAL RE, V28, P4, DOI 10.1177/1545968313498514
   Van NL, 1999, J NEW MUSIC RES, V28, P43, DOI 10.1076/jnmr.28.1.43.3122
   Vinken P, 2013, MULTISENS RES, V26, P533, DOI 10.1163/22134808-00002435
   Waller S, 2005, CLIN REHABIL, V19, P544, DOI 10.1191/0269215505cr829oa
   Watkins C, 2002, CLIN REHABIL, V16, P515, DOI 10.1191/0269215502cr512oa
   Weinstein G, 2014, INT J STROKE, V9, P48, DOI 10.1111/ijs.12275
   Whitall J, 2000, STROKE, V31, P2390, DOI 10.1161/01.STR.31.10.2390
   Whitall J, 2011, NEUROREHAB NEURAL RE, V25, P118, DOI 10.1177/1545968310380685
   White J, 2014, DISABIL REHABIL, V36, P1975, DOI 10.3109/09638288.2014.884172
   Wickens CD, 1984, VARIETIES ATTENTION, V0, P63
   Wickens C, 2008, HUM FACTORS, V50, P397, DOI 10.1518/001872008X288420
   Wolf A, 2014, TOP STROKE REHABIL, V21, P181, DOI 10.1310/tsr2103-181
   Wolpert D, 2011, NAT REV NEUROSCI, V12, P739, DOI 10.1038/nrn3112
   Wolpert D, 1995, SCIENCE, V269, P1880, DOI 10.1126/science.7569931
   *worldhealthorganization , 2014, GLOB HLTH EST DEATHS, V0, P0
   Yoo G, 2016, J MUSIC THER, V53, P149, DOI 10.1093/jmt/thw003
   Young C, 2013, TOP STROKE REHABIL, V20, P478, DOI 10.1310/tsr2006-478
   Young W, 2013, J EXP PSYCHOL HUMAN, V39, P464, DOI 10.1037/a0029402
   Young W, 2014, NEUROPSYCHOLOGIA, V57, P140, DOI 10.1016/j.neuropsychologia.2014.03.009
   Zhang Y, 2016, SCI REP-UK, V6, P0, DOI 10.1038/srep38521
NR 185
TC 15
Z9 17
U1 7
U2 16
PU FRONTIERS MEDIA SA
PI LAUSANNE
PA AVENUE DU TRIBUNAL FEDERAL 34, LAUSANNE, CH-1015, SWITZERLAND
SN 1664-2295
EI 
J9 FRONT NEUROL
PD JUL 13
PY 2018
VL 9
IS 
BP 
EP 
DI 10.3389/fneur.2018.00488
PG 21
WC Clinical Neurology; Neurosciences
SC Neurosciences & Neurology
GA GM9AO
UT WOS:000438533100001
PM 30057563
ER

PT J
AU Ma, Mengxuan
   Proffitt, Rachel
   Skubic, Marjorie
AF Ma, Mengxuan
   Proffitt, Rachel
   Skubic, Marjorie
TI Validation of a Kinect V2 based rehabilitation game
SO PLOS ONE
LA English
DT Article
ID virtual-reality; in-home; reliability; movement; efficacy; validity; motion; range; wii
AB Interactive technologies are beneficial to stroke recovery as rehabilitation interventions; however, they lack evidence for use as assessment tools. Mystic Isle is a multi-planar full-body rehabilitation game developed using the Microsoft Kinect (R) V2. It aims to help stroke patients improve their motor function and daily activity performance and to assess the motions of the players. It is important that the assessment results generated from Mystic Isle are accurate. The Kinect V2 has been validated for tracking lower limbs and calculating gait-specific parameters. However, few studies have validated the accuracy of the Kinect (R) V2 skeleton model in upper-body movements. In this paper, we evaluated the spatial accuracy and measurement validity of a Kinect-based game Mystic Isle in comparison to a gold-standard optical motion capture system, the Vicon system. Thirty participants completed six trials in sitting and standing. Game data from the Kinect sensor and the Vicon system were recorded simultaneously, then filtered and sample rate synchronized. The spatial accuracy was evaluated using Pearson's r correlation coefficient, signal to noise ratio (SNR) and 3D distance difference. Each arm-joint signal had an average correlation coefficient above 0.9 and a SNR above 5. The hip joints data had less stability and a large variation in SNR. Also, the mean 3D distance difference of joints were less than 10 centimeters. For measurement validity, the accuracy was evaluated using mean and standard error of the difference, percentage error, Pearson's r correlation coefficient and intra-class correlation (ICC). Average errors of maximum hand extent of reach were less than 5% and the average errors of mean and maximum velocities were about 10% and less than 5%, respectively. We have demonstrated that Mystic Isle provides accurate measurement and assessment of movement relative to the Vicon system.
C1 [Ma, Mengxuan; Skubic, Marjorie] Univ Missouri, Dept Elect Engn & Comp Sci, Columbia, MO 65211 USA.
   [Proffitt, Rachel] Univ Missouri, Dept Occupat Therapy, Columbia, MO USA.
RP Ma, MX (通讯作者)，Univ Missouri, Dept Elect Engn & Comp Sci, Columbia, MO 65211 USA.
EM mmrnc@mail.missouri.edu
FU Telemedicine and Advanced Technology Research Center (TATRC) at the US Army Medical Research and Materiel Command (USAMRMC) [W911NF-04-D-0005]; NIH National Center for Advancing Translational Sciences (NCATS), components of the National Institutes of Health (NIH) [UL1 TR000448]; NIH Roadmap for Medical Research; NATIONAL CENTER FOR ADVANCING TRANSLATIONAL SCIENCES [UL1TR002345, KL2TR002346] Funding Source: NIH RePORTER; NATIONAL CENTER FOR RESEARCH RESOURCES [KL2RR024994] Funding Source: NIH RePORTER
CR Abdulsatar F, 2013, J PEDIATR REHAB MED, V6, P193, DOI 10.3233/PRM-130260
   Acar G, 2016, J PHYS THER SCI, V28, P774, DOI 10.1589/jpts.28.774
   Alexandrova IV, 2012, STUD HEALTH TECHNOL INFORM, V173, P16
   Anderson KR, 2015, ARCH PHYS MED REHABIL, V96, P973, DOI 10.1016/j.apmr.2014.09.008
   Baheux K, 2005, TECHNOL HEALTH CARE, V13, P245
   Boone D, 1978, PHYS THER, V58, P1355, DOI 10.1093/ptj/58.11.1355
   Brennan D, 2009, STUD HEALTH TECHNOL, V145, P231, DOI 10.3233/978-1-60750-018-6-231
   Broeren J, 2002, CYBERPSYCHOL BEHAV, V5, P207, DOI 10.1089/109493102760147196
   Chanpimol S, 2017, ARCH PHYSIOTHER, V7, P0, DOI 10.1186/s40945-017-0033-9
   Chien-yen C, 2012, 2012 6TH INTERNATIONAL CONFERENCE ON PERVASIVE COMPUTING TECHNOLOGIES FOR HEALTHCARE, V0, PP159, DOI 10.4108/icst.pervasivehealth.2012.248714
   Chow Y, 2017, J WIRELESS MOBILE NE, V8, P18, DOI 10.22667/JOWUA.2017.09.30.018
   Geerse D, 2015, PLOS ONE, V10, P0, DOI 10.1371/journal.pone.0139913
   Guess T, 2017, J APPL BIOMECH, V33, P176, DOI 10.1123/jab.2016-0107
   Hartmann M, 2014, GAIT POSTURE, V39, P0, DOI 10.1016/j.gaitpost.2014.04.150
   Horger M, 1990, AM J OCCUP THER, V44, P342, DOI 10.5014/ajot.44.4.342
   Hotrabhavananda B, 2016, IEEE ENG MED BIO, V0, PP2274, DOI 10.1109/EMBC.2016.7591183
   Kurillo G, 2013, TECHNOL HEALTH CARE, V21, P641, DOI 10.3233/THC-130764
   Lange B, 2012, DISABIL REHABIL, V34, P1863, DOI 10.3109/09638288.2012.670029
   Ma M, 2017, 2017 IEEE/ACM SECOND INTERNATIONAL CONFERENCE ON CONNECTED HEALTH - APPLICATIONS, V0, P255, DOI 10.1109/CHASE.2017.90
   Mentiplay B, 2015, J BIOMECH, V48, P2166, DOI 10.1016/j.jbiomech.2015.05.021
   Mitchell K, 2014, PHYSIOTHER THEOR PR, V30, P521, DOI 10.3109/09593985.2014.900593
   Motiian S, 2015, BIOMED ENG ONLINE, V14, P0, DOI 10.1186/s12938-015-0102-9
   Mousavi HH, 2014, J MED ENG, V2014, P846514, DOI 10.1155/2014/846514
   Muller B, 2017, PLOS ONE, V12, P0, DOI 10.1371/journal.pone.0175813
   Nixon M, 2011, 2013 INT C VIRT REH, V0, P222
   Otte K, 2016, PLOS ONE, V11, P0, DOI 10.1371/journal.pone.0166532
   Pathirana P, 2016, IEEE T IND ELECTRON, V63, P1822, DOI 10.1109/TIE.2015.2497662
   Pourmand A, 2017, GAMES HEALTH J, V6, P263, DOI 10.1089/g4h.2017.0046
   Proffitt R, 2015, INT J TELEREHABILITA, V7, P23, DOI 10.5195/ijt.2015.6177
   Proffitt R, 2015, PHYS THER, V95, P441, DOI 10.2522/ptj.20130571
   Springer S, 2016, SENSORS-BASEL, V16, P0, DOI 10.3390/s16020194
   Stone E, 2011, J AMB INTEL SMART EN, V3, P349, DOI 10.3233/AIS-2011-0124
   Sugarman H, 2011, VIRTUAL REHABILITATI, V0, P1
   Van DPR, 2010, J PHYSIOTHER, V56, P7, DOI 10.1016/S1836-9553(10)70049-7
   Wilson J, 2017, J SHOULDER ELB SURG, V26, P0, DOI 10.1016/j.jse.2017.06.004
NR 39
TC 24
Z9 24
U1 2
U2 18
PU PUBLIC LIBRARY SCIENCE
PI SAN FRANCISCO
PA 1160 BATTERY STREET, STE 100, SAN FRANCISCO, CA 94111 USA
SN 1932-6203
EI 
J9 PLOS ONE
PD AUG 24
PY 2018
VL 13
IS 8
BP 
EP 
DI 10.1371/journal.pone.0202338
PG 15
WC Multidisciplinary Sciences
SC Science & Technology - Other Topics
GA GR5ZQ
UT WOS:000442722500011
PM 30142631
ER

PT J
AU Ye, Qingsong
   Wu, Yanqing
   Wu, Jiamin
   Zou, Shuang
   Al-zaazaai, AA
   Zhang, Hongyu
   Shi, Hongxue
   Xie, Ling
   Liu, Yanlong
   Xu, Ke
   He, Huacheng
   Zhang, Fabiao
   Ji, Yiming
   He, Yan
   Xiao, Jian
AF Ye, Qingsong
   Wu, Yanqing
   Wu, Jiamin
   Zou, Shuang
   Al-zaazaai, Ali
   Zhang, Hongyu
   Shi, Hongxue
   Xie, Ling
   Liu, Yanlong
   Xu, Ke
   He, Huacheng
   Zhang, Fabiao
   Ji, Yiming
   He, Yan
   Xiao, Jian
TI Neural Stem Cells Expressing bFGF Reduce Brain Damage and Restore Sensorimotor Function after Neonatal Hypoxia-Ischemia
SO CELLULAR PHYSIOLOGY AND BIOCHEMISTRY
LA English
DT Article
DE Neonatal hypoxia-ischemia (HI); Neural stem cells (NSCs); Basic fibroblast growth factor (bFGF); Neuron; Astrocyte
ID fibroblast-growth-factor; focal cerebral-ischemia; infarct size; in-vitro; injury; rat; differentiation; proliferation; stroke; apoptosis
AB Background/Aims: Neonatal hypoxia-ischemia (HI) causes severe brain damage and significantly increases neonatal morbidity and mortality. Increasing evidences have verified that stem cell-based therapy has the potential to rescue the ischemic tissue and restore function via secreting growth factors after HI. Here, we had investigated whether intranasal neural stem cells (NSCs) treatment improves the recovery of neonatal HI, and NSCs overexpressing basic fibroblast growth factor (bFGF) has a better therapeutic effect for recovery than NSCs treatment only. Methods: We performed permanent occlusion of the right common carotid artery in 9-day old ICR mice as animal model of neonatal hypoxia-ischemia. At 3 days postHI, NSC, NSC-GFP, NSC-bFGF and vehicle were delivered intranasally. To determine the effect of intranasal NSC, NSC-GFP and NSC-bFGF treatment on recovery after HI, we analyzed brain damage, sensor-motor function and cell differentiation. Results: It was observed that intranasal NSC, NSC-GFP and NSC-bFGF treatment decreased gray and white matter loss area in comparison with vehicle-treated mouse. NSC, NSC-GFP and NSC-bFGF treatment also significantly improved sensor motor function in cylinder rearing test and adhesive removal test, however, NSC-bFGF-treatment was more effective than NSC-treatment in the improvement of somatosensory function. Furthermore, compared with NSC and NSC-GFP, NSC-bFGF treatment group appeared to differentiate into more neurons. Conclusion: Taken together, intranasal administration of NSCs is a promising therapy for treatment of neonatal HI, but NSCs overexpressing bFGF promotes the survival and differentiation of NSCs, and consequently achieves a better therapeutic effect in improving recovery after neonatal HI. (C) 2018 The Author(s) Published by S. Karger AG, Basel
C1 [Ye, Qingsong; Wu, Jiamin; Zou, Shuang; Al-Zaazaai, Ali Ahmed; Zhang, Hongyu; Shi, Hongxue; Xie, Ling; Liu, Yanlong; Xiao, Jian] Wenzhou Med Univ, Sch Pharmaceut Sci, Inst Stem Cells & Tissue Engn, Wenzhou, Zhejiang, Peoples R China.
   [Ye, Qingsong; Wu, Jiamin; Zou, Shuang; Al-Zaazaai, Ali Ahmed; Zhang, Hongyu; Shi, Hongxue; Xie, Ling; Liu, Yanlong; Xiao, Jian] Wenzhou Med Univ, Sch Stomatol, Wenzhou, Zhejiang, Peoples R China.
   [Ye, Qingsong; He, Yan; Xiao, Jian] Univ Queensland, UQ WZMU Joint Grp Regenerat Med, Sch Dent, Brisbane, Qld, Australia.
   [Wu, Yanqing; Xu, Ke; He, Huacheng; Xiao, Jian] Wenzhou Univ, Inst Life Sci, Wenzhou, Zhejiang, Peoples R China.
   [Zhang, Fabiao; Ji, Yiming] Wenzhou Med Univ, Taizhou Hosp, Dept Gen Surg, Taizhou, Zhejiang, Peoples R China.
RP He, Y; Xiao, J (通讯作者)，Wenzhou Med Univ, Sch Pharmaceut Sci, Wenzhou 325035, Zhejiang, Peoples R China.
EM xfxj2000@126.com
FU National Natural Science Funding of China [81722028, 81372112, 81472165, 81560375]; University of Queensland Strategic Grant [Ye2015]; Zhejiang Provincial Program for the Cultivation of High-level Innovative Health talents; Zhejiang Provincial Project of Key Scientific Group [2016C33107]
CR Ay H, 1999, CEREBROVASC DIS, V9, P131, DOI 10.1159/000015941
   Baburamani A, 2017, ONCOTARGET, V8, P12081, DOI 10.18632/oncotarget.14518
   Braccioli L, 2017, PEDIATR RES, V81, P127, DOI 10.1038/pr.2016.172
   Cairns K, 2003, PHYS MED REHABIL CLIN N AM, V14, P0, DOI 10.1016/S1047-9651(02)00059-1
   Chen C, 2004, CURRENT VASCULAR PHARMACOLOGY, V2, P33, DOI 10.2174/1570161043476500
   Chen S, 2015, CELL PHYSIOL BIOCHEM, V36, P531, DOI 10.1159/000430118
   Cheng W, 2015, CELL PHYSIOL BIOCHEM, V35, P2019, DOI 10.1159/000374009
   Daadi M, 2010, STROKE, V41, P516, DOI 10.1161/STROKEAHA.109.573691
   Davol P, 2015, CANCER, V86, P1733
   Donega V, 2014, PLOS ONE, V9, P0, DOI 10.1371/journal.pone.0112339
   Donega V, 2014, EXP NEUROL, V261, P53, DOI 10.1016/j.expneurol.2014.06.009
   Gu X, 2015, EXP NEUROL, V267, P135, DOI 10.1016/j.expneurol.2015.02.029
   Guan Y, 2016, CELL PHYSIOL BIOCHEM, V38, P2123, DOI 10.1159/000445569
   Gulbins A, 2016, CELL PHYSIOL BIOCHEM, V39, P790, DOI 10.1159/000447789
   Hattori T, 2015, DEV NEUROSCI-BASEL, V37, P95, DOI 10.1159/000368396
   Hu H, 2009, BIOCHEM BIOPH RES CO, V390, P115, DOI 10.1016/j.bbrc.2009.09.077
   Huang H, 2015, CELL PHYSIOL BIOCHEM, V35, P315, DOI 10.1159/000369698
   Issa R, 2005, ANGIOGENESIS, V8, P53, DOI 10.1007/s10456-005-5613-8
   Ji G, 2015, CNS NEUROSCI THER, V21, P926, DOI 10.1111/cns.12441
   Kalluri H, 2008, NEUROSURGERY FOCUS, V24, P14, DOI 10.3171/F0C/2008/24/3-4/E13
   Kim S, 2013, NEUROPATHOLOGY, V33, P491, DOI 10.1111/neup.12020
   Kirton A, 2009, PEDIATR NEUROL, V40, P205, DOI 10.1016/j.pediatrneurol.2008.09.018
   Li N, 2017, CELL DEATH DIS, V8, P0, DOI 10.1038/cddis.2017.16
   Li Q, 2002, EXP NEUROL, V177, P531, DOI 10.1006/exnr.2002.7994
   Lundqvist J, 2013, TOXICOL IN VITRO, V27, P1565, DOI 10.1016/j.tiv.2012.04.020
   Nageswari K, 2005, J STROKE CEREBROVASC DIS, V14, P187, DOI 10.1016/j.jstrokecerebrovasdis.2005.05.004
   Okada-ban M, 2000, INT J BIOCHEM CELL B, V32, P263, DOI 10.1016/S1357-2725(99)00133-8
   Okada-ban M, 2006, INT J BIOCHEM CELL B, V32, P263
   Radak D, 2017, CURR VASC PHARMACOL, V15, P115, DOI 10.2174/1570161115666161104095522
   Ren J, 2005, CNS NEUROL DISORD-DR, V4, P121, DOI 10.2174/1568007053544101
   Tagin M, 2015, DEV NEUROSCI-BASEL, V37, P305, DOI 10.1159/000371722
   Tanaka R, 1995, STROKE, V26, P2154, DOI 10.1161/01.STR.26.11.2154
   Tang S, 2016, DEV NEUROSCI-BASEL, V38, P384, DOI 10.1159/000455041
   Tataranno M, 2015, OXID MED CELL LONGEV, V2015, P0, DOI 10.1155/2015/108251
   Tsupykov O, 2016, CELL TRANSPLANT, V25, P1359, DOI 10.3727/096368916X690421
   Van VC, 2010, BRAIN BEHAV IMMUN, V24, P387, DOI 10.1016/j.bbi.2009.10.017
   Wang Z, 2012, TOXICOL LETT, V212, P137, DOI 10.1016/j.toxlet.2012.05.006
   Watanabe T, 2004, J CEREBR BLOOD F MET, V24, P1205, DOI 10.1097/01.WCB.0000136525.75839.41
   Yamamoto M, 2003, ARTIF ORGANS, V27, P181, DOI 10.1046/j.1525-1594.2003.06993.x
NR 39
TC 10
Z9 12
U1 1
U2 15
PU KARGER
PI BASEL
PA ALLSCHWILERSTRASSE 10, CH-4009 BASEL, SWITZERLAND
SN 1015-8987
EI 
J9 CELL PHYSIOL BIOCHEM
PD JUN 15
PY 2018
VL 45
IS 1
BP 108
EP 118
DI 10.1159/000486226
PG 11
WC Cell Biology; Physiology
SC Cell Biology; Physiology
GA FV9NC
UT WOS:000424914100009
PM 29316558
ER

PT J
AU Harvey, RL
   Edwards, Dylan
   Dunning, Kari
   Fregni, Felipe
   Stein, Joel
   Laine, Jarmo
   Rogers, LM
   Vox, Ford
   Durand-sanchez, Ana
   Bockbrader, Marcia
   Goldstein, LB
   Francisco, GE
   Kinney, CL
   Liu, CY
AF Harvey, Richard
   Edwards, Dylan
   Dunning, Kari
   Fregni, Felipe
   Stein, Joel
   Laine, Jarmo
   Rogers, Lynn
   Vox, Ford
   Durand-sanchez, Ana
   Bockbrader, Marcia
   Goldstein, Larry
   Francisco, Gerard
   Kinney, Carolyn
   Liu, Charles
TI Randomized Sham-Controlled Trial of Navigated Repetitive Transcranial Magnetic Stimulation for Motor Recovery in Stroke The NICHE Trial
SO STROKE
LA English
DT Article
DE motor cortex; neuronal plasticity; rehabilitation; stroke; transcranial magnetic stimulation
ID fugl-meyer assessment; brain-stimulation; reorganization; excitability; reliability; guideline; hand
AB Background and Purpose-We aimed to determine whether low-frequency electric field navigated repetitive transcranial magnetic stimulation to noninjured motor cortex versus sham repetitive transcranial magnetic stimulation avoiding motor cortex could improve arm motor function in hemiplegic stroke patients when combined with motor training. Methods-Twelve outpatient US rehabilitation centers enrolled participants between May 2014 and December 2015. We delivered 1 Hz active or sham repetitive transcranial magnetic stimulation to noninjured motor cortex before each of eighteen 60-minute therapy sessions over a 6-week period, with outcomes measured at 1 week and 1, 3, and 6 months after end of treatment. The primary end point was the percentage of participants improving >= 5 points on upper extremity Fugl-Meyer score 6 months after end of treatment. Secondary analyses assessed changes on the upper extremity Fugl-Meyer and Action Research Arm Test and Wolf Motor Function Test and safety. Results-Of 199 participants, 167 completed treatment and follow-up because of early discontinuation of data collection. Upper extremity Fugl-Meyer gains were significant for experimental (P<0.001) and sham groups (P<0.001). Sixty-seven percent of the experimental group (95% CI, 58%-75%) and 65% of sham group (95% CI, 52%-76%) improved >= 5 points on 6-month upper extremity Fugl-Meyer (P=0.76). There was also no difference between experimental and sham groups in the Action Research Ann Test (P=0.80) or the Wolf Motor Function Test (P=0.55). A total of 26 serious adverse events occurred in 18 participants, with none related to the study or device, and with no difference between groups. Conclusions-Among patients 3 to 12 months poststroke, goal-oriented motor rehabilitation improved motor function 6 months after end of treatment. There was no difference between the active and sham repetitive transcranial magnetic stimulation trial arms.
C1 [Harvey, Richard L.; Rogers, Lynn M.] Northwestern Univ, Feinberg Sch Med, Shirley Ryan AbilityLab, 355 E Erie St, Chicago, IL 60611 USA.
   [Edwards, Dylan] Weill Cornell Neurol, Burke Neurol Inst, White Plains, NY USA.
   [Dunning, Kari] Univ Cincinnati, Dept Rehabil Exercise & Nutr Sci, Cincinnati, OH 45221 USA.
   [Fregni, Felipe] Harvard Med Sch, Spaulding Rehabil Hosp, Boston, MA USA.
   [Stein, Joel] Columbia Univ, Med Ctr, Dept Rehabil & Regenerat Med, New York, NY USA.
   [Laine, Jarmo] Nexstim Corp, Helsinki, Finland.
   [Vox, Ford] Shepherd Ctr, Clin Res, Atlanta, GA USA.
   [Durand-Sanchez, Ana] TIRR Mem Herrmann, Baylor Coll Med, Phys Med & Rehabil, Houston, TX USA.
   [Bockbrader, Marcia] Ohio State Univ, Phys Med & Rehabil, Columbus, OH 43210 USA.
   [Goldstein, Larry B.] Univ Kentucky, Kentucky Neurosci Inst, Lexington, KY 40506 USA.
   [Francisco, Gerard E.] Univ Texas Hlth Sci Ctr Houston, TIRR Mem Herrmann, Phys Med & Rehabil, Houston, TX 77030 USA.
   [Kinney, Carolyn L.] Mayo Clin Hosp, Phys Med & Rehabil, Mayo Clin Arizona, Phoenix, AZ USA.
   [Liu, Charles Y.] Rancho Los Amigos Natl Rehabil Ctr, USC Neurorestorat Ctr, Los Angeles, CA USA.
RP Harvey, RL (通讯作者)，Northwestern Univ, Feinberg Sch Med, Shirley Ryan AbilityLab, 355 E Erie St, Chicago, IL 60611 USA.
EM rharvey@sralab.org
FU Nexstim Corporation, Helsinki, Finland
CR Adeyemo BO, 2012, FRONT PSYCHIATRY, V3, P88, DOI 10.3389/fpsyt.2012.00088
   Bashir S, 2011, BRAIN TOPOGR, V24, P54, DOI 10.1007/s10548-010-0165-7
   Berglund K, 1986, SCAND J REHABIL MED, V18, P155
   Butefisch C, 2003, BRAIN, V126, P470, DOI 10.1093/brain/awg044
   Byblow W, 2015, ANN NEUROL, V78, P848, DOI 10.1002/ana.24472
   Carey J, 2006, RESTOR NEUROL NEUROS, V24, P191
   Delvaux V, 2003, CLIN NEUROPHYSIOL, V114, P1217, DOI 10.1016/S1388-2457(03)00070-1
   Duncan P, 1983, PHYS THER, V63, P1606, DOI 10.1093/ptj/63.10.1606
   Edwardson M, 2013, EXP BRAIN RES, V224, P335, DOI 10.1007/s00221-012-3315-1
   Emara T, 2010, EUR J NEUROL, V17, P1203, DOI 10.1111/j.1468-1331.2010.03000.x
   Escudero J, 1998, STROKE, V29, P1854, DOI 10.1161/01.STR.29.9.1854
   Feng W, 2015, ANN NEUROL, V78, P860, DOI 10.1002/ana.24510
   Fregni F, 2006, STROKE, V37, P2115, DOI 10.1161/01.STR.0000231390.58967.6b
   Gladstone D, 2002, NEUROREHAB NEURAL RE, V16, P232, DOI 10.1177/154596802401105171
   Hao Z, 2013, SAO PAULO MED J, V131, P440, DOI 10.1590/1516-3180.20131316T2
   Harvey R, 2014, STROKE S1, V45, P0
   Hsu W, 2012, STROKE, V43, P1849, DOI 10.1161/STROKEAHA.111.649756
   Kwakkel G, 2003, STROKE, V34, P2181, DOI 10.1161/01.STR.0000087172.16305.CD
   Linkenkaer-hansen K, 2001, J NEUROSCI, V21, P1370
   Ludemann-podubecka J, 2015, PROG BRAIN RES, V218, P281, DOI 10.1016/bs.pbr.2014.12.001
   Muellbacher W, 2000, CLIN NEUROPHYSIOL, V111, P1002, DOI 10.1016/S1388-2457(00)00284-4
   Opitz A, 2014, FRONT HUM NEUROSCI, V8, P1043, DOI 10.3389/fnhum.2014.01043
   Page S, 2012, PHYS THER, V92, P791, DOI 10.2522/ptj.20110009
   Platz T, 2005, CLIN REHABIL, V19, P404, DOI 10.1191/0269215505cr832oa
   Riley J, 2011, STROKE, V42, P421, DOI 10.1161/STROKEAHA.110.599340
   Sandrini M, 2013, HANDB CLIN NEUROL, V116, P499, DOI 10.1016/B978-0-444-53497-2.00040-1
   Swayne O, 2008, CEREB CORTEX, V18, P1909, DOI 10.1093/cercor/bhm218
   Takeuchi N, 2008, J REHABIL MED, V40, P298, DOI 10.2340/16501977-0181
   Takeuchi N, 2012, STROKE RES TREAT, V2012, P0, DOI 10.1155/2012/584727
   Tang A, 2016, NEUROSCIENCE, V335, P64, DOI 10.1016/j.neuroscience.2016.08.030
   Traversa R, 1997, STROKE, V28, P110, DOI 10.1161/01.STR.28.1.110
   Tsagaris K, 2016, FRONT SYST NEUROSCI, V10, P0, DOI 10.3389/fnsys.2016.00082
   Vahabzadeh-hagh A, 2014, NEUROMETHODS, V89, P117, DOI 10.1007/978-1-4939-0879-0_6
   Whitehead J, 1983, BIOMETRICS, V39, P227, DOI 10.2307/2530822
   Winstein C, 2016, STROKE, V47, P0, DOI 10.1161/STR.0000000000000098
NR 35
TC 54
Z9 64
U1 3
U2 15
PU LIPPINCOTT WILLIAMS & WILKINS
PI PHILADELPHIA
PA TWO COMMERCE SQ, 2001 MARKET ST, PHILADELPHIA, PA 19103 USA
SN 0039-2499
EI 
J9 STROKE
PD SEP 15
PY 2018
VL 49
IS 9
BP 2138
EP 2146
DI 10.1161/STROKEAHA.117.020607
PG 9
WC Clinical Neurology; Peripheral Vascular Disease
SC Neurosciences & Neurology; Cardiovascular System & Cardiology
GA GR7GX
UT WOS:000442858100029
PM 30354990
ER

PT J
AU Bahouth, MN
   Power, MC
   Zink, EK
   Kozeniewski, Kate
   Kumble, Sowmya
   Deluzio, Sandra
   Urrutia, VC
   Stevens, RD
AF Bahouth, Mona
   Power, Melinda
   Zink, Elizabeth
   Kozeniewski, Kate
   Kumble, Sowmya
   Deluzio, Sandra
   Urrutia, Victor
   Stevens, Robert
TI Safety and Feasibility of a Neuroscience Critical Care Program to Mobilize Patients With Primary Intracerebral Hemorrhage
SO ARCHIVES OF PHYSICAL MEDICINE AND REHABILITATION
LA English
DT Article
DE Critial care; Early ambulation; Hemorrhagic stroke; Patient safety; Rehabilitation; Stroke; Stroke recovery
ID trial; avert; unit
AB Objective: To measure the impact of a progressive mobility program on patients admitted to a neurocritical critical care unit (NCCU) with intracerebral hemorrhage (ICH). The early mobilization of critically ill patients with spontaneous ICH is a challenge owing to the potential for neurologic deterioration and hemodynamic lability in the acute phase of injury. Patients admitted to the intensive care unit have been excluded from randomized trials of early mobilization after stroke. Design: An interdisciplinary working group developed a formalized NCCU Mobility Algorithm that allocates patients to incremental passive or active mobilization pathways on the basis of level of consciousness and motor function. In a quasi-experimental consecutive group comparison, patients with ICH admitted to the NCCU were analyzed in two 6-month epochs, before and after rollout of the algorithm. Mobilization and safety endpoints were compared between epochs. Setting: NCCU in an urban, academic hospital. Participants: Adult patients admitted to the NCCU with primary intracerebral hemorrhage. Intervention: Progressive mobilization after stroke using a formalized mobility algorithm. Main Outcome Measures: Time to first mobilization. Results: The 2 groups of patients with ICH (pre-algorithm rolllout, n=28; post-algorithm rollout, n=29) were similar on baseline characteristics. Patients in the postintervention group were significantly more likely to undergo mobilization within the first 7 days after admission (odds ratio 8.7, 95% confidence interval 2.1, 36.6; P=.003). No neurologic deterioration, hypotension, falls, or line dislodgments were reported in association with mobilization. A nonsignificant difference in mortality was noted before and after rollout of the algorithm (4% vs 24%, respectively, P=.12). Conclusions: The implementation of a progressive mobility algorithm was safe and associated with a higher likelihood of mobilization in the first week after spontaneous ICH. Research is needed to investigate methods and the timing for the first mobilization in critically ill stroke patients. (C) 2018 by the American Congress of Rehabilitation Medicine
C1 [Bahouth, Mona N.; Urrutia, Victor C.; Stevens, Robert D.] Johns Hopkins Univ, Sch Med, Dept Neurol, Cerebrovasc Div, Baltimore, MD 21205 USA.
   [Power, Melinda C.] George Washington Univ, Milken Inst, Sch Publ Hlth, Dept Epidemiol & Biostat, Washington, DC USA.
   [Zink, Elizabeth K.; Kozeniewski, Kate; Kumble, Sowmya; Deluzio, Sandra] Johns Hopkins Univ Hosp, Neurocrit Care Unit, Baltimore, MD 21287 USA.
   [Stevens, Robert D.] Johns Hopkins Univ, Sch Med, Dept Anesthesiol & Crit Care Med, Baltimore, MD 21205 USA.
RP Bahouth, MN (通讯作者)，Johns Hopkins Univ, Sch Med, Dept Neurol, 600 N Wolfe St,Phipps Suite 486, Baltimore, MD 21287 USA.
EM mbahout1@jhmi.edu
FU National Institutes of Health [T32 AG027668-07]; Helene Fuld Leadership Program for the Advancement of Patient Safety and Quality; NATIONAL INSTITUTE ON AGING [T32AG027668] Funding Source: NIH RePORTER
CR Bernhardt J, 2016, NEUROLOGY, V86, P2138, DOI 10.1212/WNL.0000000000002459
   Bernhardt J, 2015, LANCET, V386, P46, DOI 10.1016/S0140-6736(15)60690-0
   Hemphill J, 2001, STROKE, V32, P891, DOI 10.1161/01.STR.32.4.891
   Jette D, 2014, PHYS THER, V94, P1252, DOI 10.2522/ptj.20130359
   Klein K, 2015, CRIT CARE MED, V43, P865, DOI 10.1097/CCM.0000000000000787
   Kothari U, 1996, STROKE, V27, P1304, DOI 10.1161/01.STR.27.8.1304
   Mendez-tellez P, 2012, NEUROHOSPITALIST, V2, P96, DOI 10.1177/1941874412447631
   Needham D, 2008, JAMA-J AM MED ASSOC, V300, P1685, DOI 10.1001/jama.300.14.1685
   Olkowski B, 2013, PHYS THER, V93, P208, DOI 10.2522/ptj.20110334
   Rand M, 2015, ARCH PHYS MED REHAB, V96, P1191, DOI 10.1016/j.apmr.2015.02.008
   Titsworth W, 2012, J NEUROSURG, V116, P1379, DOI 10.3171/2012.2.JNS111881
NR 11
TC 15
Z9 15
U1 1
U2 5
PU W B SAUNDERS CO-ELSEVIER INC
PI PHILADELPHIA
PA 1600 JOHN F KENNEDY BOULEVARD, STE 1800, PHILADELPHIA, PA 19103-2899 USA
SN 0003-9993
EI 
J9 ARCH PHYS MED REHAB
PD JUN 15
PY 2018
VL 99
IS 6
BP 1220
EP 1225
DI 10.1016/j.apmr.2018.01.034
PG 6
WC Rehabilitation; Sport Sciences
SC Rehabilitation; Sport Sciences
GA GH4NU
UT WOS:000433381200019
PM 29580936
ER

PT J
AU Kang, Tae-Woo
   Oh, Duck-Won
   Lee, Ji-hyun
   Cynn, Heon-Seock
AF Kang, Tae-woo
   Oh, Duck-won
   Lee, Ji-hyun
   Cynn, Heon-seock
TI Effects of integrating rhythmic arm swing into robot-assisted walking in patients with subacute stroke: a randomized controlled pilot study
SO INTERNATIONAL JOURNAL OF REHABILITATION RESEARCH
LA English
DT Article
DE arm; robot; stroke; walking
ID berg balance scale; rehabilitation; reliability; performance; locomotion; movement; mobility; people; index; test
AB This study aimed to identify the effects of rhythmic arm swing during robot-assisted walking training on balance, gait, motor function, and activities of daily living among patients with subacute stroke. Twenty patients with subacute stroke were recruited, and thereafter randomly allocated to either the experimental group that performed the robot-assisted walking training with rhythmic arm swing, or the control group that performed the training in arm fixation. In total, 30 training sessions were carried out. The outcome measures included the 10-m walk test, Berg balance scale, timed up-and-go test, fall index that was measured using the Tetrax system, motor function test of Fugl-Meyer assessment, and modified Barthel index. The patients of both groups showed significant improvement in all parameters after the intervention (P<0.05). The Berg balance scale, Fugl-Meyer assessment, and modified Barthel index scores at post-test appeared to be significantly higher for the experimental group than for the control group (P<0.05). These findings indicate that more favorable effects from robot-assisted walking training in patients with subacute stroke may be obtained by the use of rhythmic arm swing.
C1 [Kang, Tae-Woo] Wonkwang Univ, Sch Med & Hosp, Dept Phys Therapy, Iksan, Jeollabuk Do, South Korea.
   [Oh, Duck-Won] Cheongju Univ, Coll Hlth Sci, Dept Phys Therapy, Cheongju, Chungcheongbuk, South Korea.
   [Lee, Ji-hyun; Cynn, Heon-Seock] Yonsei Univ, Grad Sch, Dept Phys Therapy, Appl Kinesiol & Ergon Technol Lab, 1 Yonseidae Gil, Wonju 220710, Kangwon Do, South Korea.
RP Cynn, HS (通讯作者)，Yonsei Univ, Grad Sch, Dept Phys Therapy, Appl Kinesiol & Ergon Technol Lab, 1 Yonseidae Gil, Wonju 220710, Kangwon Do, South Korea.
EM cynn@yonsei.ac.kr
CR Behmran A, 2000, PHYS THER, V80, P688, DOI 10.1093/ptj/80.7.688
   Berg K, 1995, SCAND J REHABIL MED, V27, P27
   Choua C, 2014, TECHNOL HEALTH CARE, V22, P751, DOI 10.3233/THC-140836
   Cohen J, 2013, STAT POWER ANAL BEHA, V0, P0, DOI DOI 10.4324/9780203771587
   Dietz V, 2002, BRAIN, V125, P2626, DOI 10.1093/brain/awf273
   Dietz V, 2002, NAT REV NEUROSCI, V3, P781, DOI 10.1038/nrn939
   Dietz V, 2009, ANN NY ACAD SCI, V1164, P97, DOI 10.1111/j.1749-6632.2008.03710.x
   Dobkin B, 2007, NEUROREHAB NEURAL RE, V21, P3, DOI 10.1177/1545968306297329
   Duncan P, 2005, STROKE, V36, P0, DOI 10.1161/01.STR.0000180861.54180.FF
   Flansbjer U, 2012, PM&R, V4, P165, DOI 10.1016/j.pmrj.2011.11.004
   Fuglmeyer A, 1975, SCAND J REHABIL MED, V7, P13
   Hocking C, 1999, CLIN REHABIL, V13, P141, DOI 10.1191/026921599668105029
   Hsueh I, 2001, J FORMOS MED ASSOC, V100, P526
   Ikai T, 1998, AM J PHYS MED REHAB, V77, P421, DOI 10.1097/00002060-199809000-00012
   Kim C, 2009, ANN REHABIL MED-ARM, V33, P429
   Langhorne P, 2011, LANCET, V377, P1693, DOI 10.1016/S0140-6736(11)60325-5
   Mayr A, 2007, NEUROREHAB NEURAL RE, V21, P307, DOI 10.1177/1545968307300697
   Ogawa T, 2015, PHYSIOL REP, V3, P0, DOI 10.14814/phy2.12317
   Ortega J, 2008, J BIOMECH, V41, P3303, DOI 10.1016/j.jbiomech.2008.06.039
   Park J, 1989, KOR NEUROPSYCHIAT AS, V28, P125
   Podsiadlo D, 1991, J AM GERIATR SOC, V39, P142, DOI 10.1111/j.1532-5415.1991.tb01616.x
   Poole J, 1988, ARCH PHYS MED REHAB, V69, P195
   Rao N, 2013, INT J REHABIL RES, V36, P112, DOI 10.1097/MRR.0b013e328359a2fa
   Schwartz S, 2005, INVEST OPHTH VIS SCI, V46, P920, DOI 10.1167/iovs.04-0543
   Steffen T, 2002, PHYS THER, V82, P128, DOI 10.1093/ptj/82.2.128
   Tyson S, 2007, NEUROREHAB NEURAL RE, V21, P46, DOI 10.1177/1545968306290662
   Umberger B, 2008, J BIOMECH, V41, P2575, DOI 10.1016/j.jbiomech.2008.05.024
   Wu S, 2015, STROKE, V46, P893, DOI 10.1161/STROKEAHA.114.006647
   Zehr E, 2004, NEUROSCIENTIST, V10, P347, DOI 10.1177/1073858404264680
NR 29
TC 3
Z9 3
U1 0
U2 4
PU LIPPINCOTT WILLIAMS & WILKINS
PI PHILADELPHIA
PA TWO COMMERCE SQ, 2001 MARKET ST, PHILADELPHIA, PA 19103 USA
SN 0342-5282
EI 
J9 INT J REHABIL RES
PD MAR 15
PY 2018
VL 41
IS 1
BP 57
EP 62
DI 10.1097/MRR.0000000000000260
PG 6
WC Rehabilitation
SC Rehabilitation
GA GA7UJ
UT WOS:000428542700009
PM 29140826
ER

PT J
AU Broderick, P.
   Horgan, F.
   Blake, C.
   Ehrensberger, M.
   Simpson, D.
   Monaghan, K.
AF Broderick, P
   Horgan, F
   Blake, C
   Ehrensberger, M
   Simpson, D
   Monaghan, K
TI Mirror therapy for improving lower limb motor function and mobility after stroke: A systematic review and meta-analysis
SO GAIT & POSTURE
LA English
DT Review
DE Stroke; Mirror therapy; Lower limb; Treadmill training
ID visual feedback; recovery; balance; gait; hemiparesis; exercise; illusion; quality
AB Background: Mirror therapy has been proposed as an effective intervention for lower limb rehabilitation post stroke. Research question: This systematic review with meta-analysis examined if lower limb mirror therapy improved the primary outcome measures of muscle tone and motor function and the secondary outcome measures balance characteristics, functional ambulation, walking velocity, passive range of motion (PROM) for ankle dorsiflexion and gait characteristics in patients with stroke compared to other interventions. Methods: Standardised mean differences (SMD) and mean differences (MD) were used to assess the effect of mirror therapy on lower limb functioning. Results: Nine studies were included in the review. Among the primary outcome measures there was evidence of a significant effect of mirror therapy on motor function compared with sham and non-sham interventions (SMD 0.54; 95% CI 0.24-0.93). Furthermore, among the secondary outcome measures there was evidence of a significant effect of mirror therapy for balance capacity (SMD- 0.55; 95% CI-1.01 to- 0.10), walking velocity (SMD 0.71; 95% CI 0.35-1.07), PROM for ankle dorsiflexion (SMD 1.20; 95% CI 0.71-1.69) and step length (SMD 0.56; 95% CI-0.00 to 1.12). Significance: The results indicate that using mirror therapy for the treatment of certain lower limb deficits in patients with stroke may have a positive effect. Although results are somewhat positive, overly favourable interpretation is cautioned due to methodological issues concerning included studies.
C1 [Broderick, P.; Ehrensberger, M.; Simpson, D.; Monaghan, K.] Inst Technol Sligo, Room G0018,Ash Lane, Sligo, Ireland.
   [Horgan, F.] Royal Coll Surgeons Ireland, Dublin, Ireland.
   [Blake, C.] Univ Coll Dublin, Dublin, Ireland.
RP Broderick, P (通讯作者)，Inst Technol Sligo, Room G0018,Ash Lane, Sligo, Ireland.
EM broderick.patrick@itsligo.ie; fhorgan@rcsi.ie; c.blake@ucd.ie; monika.ehrensberger@mail.itsligo.ie; daniel.simpson@mail.itsligo.ie; Monaghan.Kenneth@itsligo.ie
CR Altschuler E, 1999, LANCET, V353, P2035, DOI 10.1016/S0140-6736(99)00920-4
   Armijo-olivo S, 2015, PLOS ONE, V10, P0, DOI 10.1371/journal.pone.0132634
   Arya K, 2016, INT J STROKE, V11, P289
   Bartur G, 2015, BRAIN RES, V1606, P113, DOI 10.1016/j.brainres.2015.02.029
   Cha H, 2016, INT J REHABIL RES, V39, P70, DOI 10.1097/MRR.0000000000000148
   Choi M, 2015, J PHYS THER SCI, V27, P1861, DOI 10.1589/jpts.27.1861
   Cortez BV, 2016, HEALTH, V08, P1442, DOI 10.4236/HEALTH.2016.814144
   Doidge N, 2008, BRAIN CHANGES ITSELF, V0, P0
   Fisher A, 2014, J STROKE CEREBROVASC, V23, P759, DOI 10.1016/j.jstrokecerebrovasdis.2013.06.035
   Fritzsch C, 2014, RESTOR NEUROL NEUROS, V32, P269, DOI 10.3233/RNN-130343
   Greenland S, 1994, AM J EPIDEMIOL, V140, P300, DOI 10.1093/oxfordjournals.aje.a117250
   Hamzei F, 2012, NEUROREHAB NEURAL RE, V26, P484, DOI 10.1177/1545968311427917
   Hatano S, 1976, B WORLD HEALTH ORGAN, V54, P541
   Higgins J, 2008, COCHRANE HDB SYSTEMA, V0, P0, DOI 10.1002/9780470712184.CH5]
   Higgins J, 2011, COCHRANE HDB SYSTEMA, V0001, P0
   Hung G, 2015, HONG KONG J OCCUP TH, V26, P51, DOI 10.1016/j.hkjot.2015.12.003
   Ji S, 2015, CLIN REHABIL, V29, P348, DOI 10.1177/0269215514542356
   Ji S, 2014, J PHYS THER SCI, V26, P497, DOI 10.1589/jpts.26.497
   Jorgensen L, 2016, SYST REV, V5, P0, DOI 10.1186/s13643-016-0259-8
   Juni P, 1999, JAMA-J AM MED ASSOC, V282, P1054, DOI 10.1001/jama.282.11.1054
   Kawakami K, 2015, J PHYS THER SCI, V27, P2947, DOI 10.1589/jpts.27.2947
   Kim K, 2016, J PHYS THER SCI, V28, P483, DOI 10.1589/jpts.28.483
   Kim M, 2016, HONG KONG PHYSIOTHER, V34, P27, DOI 10.1016/j.hkpj.2015.12.001
   Lappchen C, 2012, J NEUROPHYSIOL, V108, P2857, DOI 10.1152/jn.00321.2012
   Langhorne P, 2009, LANCET NEUROL, V8, P741, DOI 10.1016/S1474-4422(09)70150-4
   Lee HJ, 2017, J PHYS THER SCI, V29, P523, DOI 10.1589/jpts.29.523
   Mehrholz J, 2014, COCHRANE DB SYST REV, V0, P0, DOI DOI 10.1002/14651858.CD002840.pub3
   Michielsen M, 2011, NEUROREHAB NEURAL RE, V25, P223, DOI 10.1177/1545968310385127
   Mohan U, 2013, ANN INDIAN ACAD NEUR, V16, P634, DOI 10.4103/0972-2327.120496
   Nojima I, 2012, J NEUROSCI, V32, P1293, DOI 10.1523/JNEUROSCI.5364-11.2012
   Ovbiagele B, 2011, NEUROTHERAPEUTICS, V8, P319, DOI 10.1007/s13311-011-0053-1
   Pollock A, 2014, COCHRANE DB SYST REV, V0, P0, DOI DOI 10.1002/14651858.CD001920.pub3
   Ramachandran V, 1996, P ROY SOC B-BIOL SCI, V263, P377, DOI 10.1098/rspb.1996.0058
   Rodrigues L, 2016, PHYSIOTHER THEOR PR, V32, P83, DOI 10.3109/09593985.2015.1091872
   Salem H, 2015, INT J BIOMED BIOL EN, V9, P163, DOI 10.5281/zenodo.109940
   Sutbeyaz S, 2007, ARCH PHYS MED REHAB, V88, P555, DOI 10.1016/j.apmr.2007.02.034
   Thieme H, 2012, COCHRANE DB SYST REV, V0, P0, DOI DOI 10.1002/14651858.CD008449.pub2
   Tyson S, 2015, NEUROREHAB NEURAL RE, V29, P818, DOI 10.1177/1545968314565513
   Verhagen AP, 2014, J PHYSIOTHER, V60, P170, DOI 10.1016/j.jphys.2014.06.021
   *worldhealthorganization , 2008, GLOB BURD DIS 2004 U, V0, P0, DOI 10.1038/NPP.2011.85
   Xu Q, 2017, CLIN REHABIL, V31, P1583, DOI 10.1177/0269215517705689
NR 41
TC 17
Z9 20
U1 2
U2 26
PU ELSEVIER IRELAND LTD
PI CLARE
PA ELSEVIER HOUSE, BROOKVALE PLAZA, EAST PARK SHANNON, CO, CLARE, 00000, IRELAND
SN 0966-6362
EI 
J9 GAIT POSTURE
PD JUN 15
PY 2018
VL 63
IS 
BP 208
EP 220
DI 10.1016/j.gaitpost.2018.05.017
PG 13
WC Neurosciences; Orthopedics; Sport Sciences
SC Neurosciences & Neurology; Orthopedics; Sport Sciences
GA GJ3UW
UT WOS:000435225300036
PM 29775908
ER

PT J
AU Zhao, Ning
   Zhang, Jingna
   Qiu, Mingguo
   Wang, Chunrong
   Xiang, Yun
   Wang, Hui
   Xie, Jingwen
   Liu, Shu
   Wu, Jing
AF Zhao, Ning
   Zhang, Jingna
   Qiu, Mingguo
   Wang, Chunrong
   Xiang, Yun
   Wang, Hui
   Xie, Jingwen
   Liu, Shu
   Wu, Jing
TI Scalp acupuncture plus low-frequency rTMS promotes repair of brain white matter tracts in stroke patients: A DTI study
SO JOURNAL OF INTEGRATIVE NEUROSCIENCE
LA English
DT Article
DE Tract-based spatial statistics; scalp acupuncture; low frequency repetitive transcranial magnetic stimulation; stroke; white matter tracts
ID transcranial magnetic stimulation; poststroke motor recovery; functional connectivity; forceps minor; corpus-callosum; rehabilitation; cortex; activation; sclerosis; mice
AB To study the clinical effects of scalp acupuncture plus low frequency rTMS in hemiplegic stroke patients. A total of 28 hemiplegic stroke patients were recruited and randomly assigned to the experimental group (scalp acupuncture + low frequency rTMS + routine rehabilitation treatment) or the control group (scalp acupuncture + routine rehabilitation treatment). All patients received a diffusion tensor imaging examination on the day of admission and on the fourteenth day. Compared with pre-treatment, the upper limb motor function score and ability of daily life score increased significantly in the two groups, and motor function improvement was much greater in the experimental group. Fractional anisotropy values significantly increased in white matter tracts, such as the corticospinal tract, forceps minor, superior longitudinal fasciculus and uncinate fasciculus in the two groups. Compared with pre-treatment, the fractional anisotropy values increased and mean diffusion values decreased synchronously in the forceps minor, left inferior fronto-occipital fasciculus, left inferior longitudinal fasciculus, left superior longitudinal fasciculus and left uncinate fasciculus in the experimental group. Before and after treatment, there were no significant differences in the changes of fractional anisotropy values between the two groups, but the changes of the mean diffusion values in the experimental group were much greater than those in the control group in the left superior longitudinal fasciculus and the left uncinate fasciculus (p < 0.05). Moreover, the increased fractional anisotropy values in the forceps minor in the experimental group were significantly positively correlated with the increased Fugl-Meyer assessment score. Our study concluded that based on routine rehabilitation treatment, scalp acupuncture plus low frequency rTMS can promote white matter tracts repair better than scalp acupuncture alone; the motor function improvement of the hemiplegic upper limb may be closely related to the rehabilitation of the forceps minor; the combination of scalp acupuncture and low frequency rTMS is expected to provide a more optimal rehabilitation protocol for stroke hemiplegic patients.
C1 [Zhao, Ning; Xiang, Yun] Shenzhen Univ, Shenzhen Nanshan Hosp, Dept Rehabil Med, Shenzhen 518052, Peoples R China.
   [Zhao, Ning; Xiang, Yun] Shenzhen Nanshan Dist Peoples Hosp, Dept Rehabil Med, Shenzhen 518052, Peoples R China.
   [Zhang, Jingna; Qiu, Mingguo] Third Mil Med Univ, Coll Biomed Engn, Chongqing 400038, Peoples R China.
   [Wang, Chunrong; Xie, Jingwen] Shenzhen Nanshan Dist Peoples Hosp, Dept Radiol, Shenzhen 518052, Peoples R China.
   [Wang, Hui] Chinese Acad Sci, Shenzhen Inst Adv Technol, Shenzhen 518055, Peoples R China.
   [Liu, Shu; Wu, Jing] Hunan Univ Chinese Med, Changsha 410007, Hunan, Peoples R China.
RP Qiu, MG (通讯作者)，Third Mil Med Univ, Dept Med Imaging, Coll Biomed Engn, Chongqing 400038, Peoples R China.
EM qiumg_2002@sina.com
FU Science and Technology Planning Project of Guangdong Province [2014A020212046]; Guangdong Provincial Administration of Traditional Chinese Medicine [20151082]; Shenzhen Governmental Basic Research Grant [JCYJ20150402152130181, JCYJ20140411094009911]; Shenzhen Nanshan District Education (Health) Project [2014041]
CR Bach M, 2014, NEUROIMAGE, V100, P358, DOI 10.1016/j.neuroimage.2014.06.021
   Bejot Y, 2016, REV NEUROL-FRANCE, V172, P59, DOI 10.1016/j.neurol.2015.07.013
   Beom J, 2016, JOVE-J VIS EXP, V0, P0, DOI DOI 10.3791/54217
   Bernhardt J, 2017, CURR OPIN NEUROL, V30, P48, DOI 10.1097/WCO.0000000000000404
   Borboni A, 2017, J MANIP PHYSIOL THER, V40, P21, DOI 10.1016/j.jmpt.2016.10.003
   De JL, 2018, PHYSIOTHER RES INT, V23, P0, DOI 10.1002/pri.1683
   Du X, 2016, NEURAL REGEN RES, V11, P758, DOI 10.4103/1673-5374.182702
   Duru A, 2016, BRAIN IMAGING BEHAV, V10, P424, DOI 10.1007/s11682-015-9397-1
   Giezendanner S, 2016, PLOS ONE, V11, P0, DOI 10.1371/journal.pone.0150657
   Gobbi C, 2014, MULT SCLER J, V20, P1633, DOI 10.1177/1352458514530022
   Granert O, 2011, NEUROIMAGE, V54, P32, DOI 10.1016/j.neuroimage.2010.08.013
   Gulli G, 2013, EXP BRAIN RES, V226, P265, DOI 10.1007/s00221-013-3431-6
   Han J, 2016, TRIALS, V17, P0, DOI 10.1186/s13063-016-1611-y
   Heiss W, 2016, RESTOR NEUROL NEUROS, V34, P531, DOI 10.3233/RNN-150631
   Heron N, 2017, BRIT J GEN PRACT, V67, P0, DOI 10.3399/bjgp16X688369
   Inoue I, 2009, ACUPUNCT MED, V27, P155, DOI 10.1136/aim.2009.000430
   Kopitzki K, 2016, NEUROIMAGE-CLIN, V12, P666, DOI 10.1016/j.nicl.2016.09.020
   Kumar A, 2013, DISABIL REHABIL-ASSI, V8, P213, DOI 10.3109/17483107.2012.688240
   Lang Y, 2016, ZHONGGUO ZHONG XI YI JIE HE ZA ZHI, V36, P294
   Li Y, 2016, EVID-BASED COMPL ALT, V2016, P0
   Li Y, 2015, PLOS ONE, V10, P0, DOI 10.1371/journal.pone.0122615
   Lin Y, 2015, J REHABIL MED, V47, P305, DOI 10.2340/16501977-1943
   Liu C, 2016, NEUROIMAGE, V139, P259, DOI 10.1016/j.neuroimage.2016.06.037
   Mang C, 2015, CLIN NEUROPHYSIOL, V126, P1959, DOI 10.1016/j.clinph.2014.12.018
   Manoli Z, 2017, MED PHYS, V44, P262, DOI 10.1002/mp.12006
   Min Y, 2016, SCI REP-UK, V6, P0, DOI 10.1038/srep36058
   Mitaki S, 2016, J STROKE CEREBROVASC, V25, P0, DOI 10.1016/j.jstrokecerebrovasdis.2016.05.014
   Park C, 2013, NEUROIMAGE-CLIN, V2, P521, DOI 10.1016/j.nicl.2013.04.002
   Park J, 2015, J PHYS THER SCI, V27, P1075, DOI 10.1589/jpts.27.1075
   Park S, 2009, J ALTERN COMPLEM MED, V15, P1193, DOI 10.1089/acm.2008.0602
   Riverol M, 2009, J NEUROIMAGING, V19, P52, DOI 10.1111/j.1552-6569.2008.00327.x
   Romeo Z, 2016, BRAIN COGNITION, V103, P1, DOI 10.1016/j.bandc.2016.01.002
   Seiler S, 2017, AM J NEURORADIOL, V38, P500, DOI 10.3174/ajnr.A5036
   Smith M, 2016, J CLIN NEUROSCI, V31, P10, DOI 10.1016/j.jocn.2016.01.034
   Song J, 2014, FRONT NEUROENG, V7, P31, DOI 10.3389/fneng.2014.00031
   Tan T, 2013, BRAIN RES, V1520, P23, DOI 10.1016/j.brainres.2013.04.053
   Tang X, 2012, ZHEN CI YAN JIU, V37, P488
   Tian L, 2016, ZHEN CI YAN JIU, V41, P93
   Tian L, 2016, ZHEN CI YAN JIU, V41, P87
   Urbanski M, 2011, EXP BRAIN RES, V208, P491, DOI 10.1007/s00221-010-2496-8
   Wagner G, 2017, BIOL PSYCHOL, V124, P65, DOI 10.1016/j.biopsycho.2017.01.003
   Wang C, 2014, RESTOR NEUROL NEUROS, V32, P825, DOI 10.3233/RNN-140410
   Wang C, 2014, CNS NEUROSCI THER, V20, P355, DOI 10.1111/cns.12221
   Wang H, 2016, ANN TRANSL MED, V4, P0, DOI 10.21037/atm.2016.03.24
   Wang J, 2015, ZHONGGUO ZHEN JIU, V35, P983
   Wang Y, 2012, EVID-BASED COMPL ALT, V2012, P0, DOI 10.1155/2012/480950
   Xu B, 2016, HUM BRAIN MAPP, V37, P3236, DOI 10.1002/hbm.23236
   Yang M, 2016, SCI REP-UK, V6, P0, DOI 10.1038/srep24803
   Yin Z, 2017, MAGN RESON MED, V77, P273, DOI 10.1002/mrm.26121
   Yoo S, 2017, J COMP NEUROL, V525, P291, DOI 10.1002/cne.24064
   Zhang L, 2008, BRAIN RES, V1228, P229, DOI 10.1016/j.brainres.2008.06.008
NR 51
TC 12
Z9 13
U1 3
U2 14
PU IMR PRESS
PI WAN CHAI
PA RM 19C, LOCKHART CTR, 301-307 LOCKHART RD, WAN CHAI, 00000, HONG KONG
SN 0219-6352
EI 
J9 J INTEGR NEUROSCI
PD JUN 15
PY 2018
VL 17
IS 1
BP 61
EP 69
DI 10.31083/JIN-170043
PG 8
WC Neurosciences
SC Neurosciences & Neurology
GA FT7UV
UT WOS:000423359500009
PM 29376886
ER

PT J
AU Feldman, SJ
   Boyd, LA
   Neva, JL
   Peters, S.
   Hayward, KS
AF Feldman, S
   Boyd, L
   Neva, J
   Peters, S
   Hayward, K
TI Extraction of corticospinal tract microstructural properties in chronic stroke
SO JOURNAL OF NEUROSCIENCE METHODS
LA English
DT Article
DE Stroke; Diffusion weighted imaging; Upper extremity; Impairment; Function; Biomarker
ID constrained spherical deconvolution; fugl-meyer assessment; motor function-test; ischemic-stroke; wallerian degeneration; proportional recovery; upper extremity; lesion volume; diffusion mri; integrity
AB Background: Information about the structural integrity of the corticospinal tract (CST) from diffusion weighted imaging can improve our ability to understand motor outcomes in people with upper limb impairment after stroke, especially those with severe impairment. Yet, there is no consensus on which method of CST generation most accurately represents function and impairment in individuals with chronic stroke. New method: The aim of the study was to compare different methods of CST reconstruction and resulting microstructural properties, as well as the relationship between these properties and motor function and impairment. Fifteen individuals with mild-moderate impairment and 15 with severe impairment who were in the chronic phase post-stroke underwent a diffusion-weighted imaging scan and motor function and impairment assessments. Results: Different relationships existed between reconstruction methods, microstructural properties, and impairment and function. In severe stroke, fractional anisotropy (FA) emerged over and above apparent diffusion coefficient (ADC) and tract number to index CST integrity; FA correlated with impairment and function, whereas ADC and tract number did not correlate. No significant differences between methods or microstructural properties were found in mild-moderate stroke. Comparison with existing methods: Our study demonstrates that CST reconstruction method influences the extraction of microstructural integrity in individuals with chronic severe stroke, with FA appearing to be the most representative method. A similar line of investigation is warranted earlier post-stroke. Conclusion: Differences in this data set highlight the need to establish a common methodology for CST reconstruction and analysis which may eliminate discrepancies in interpreting DWI and enhance biomarker use post-stroke for motor function. (C) 2018 Elsevier B.V. All rights reserved.
C1 [Feldman, S. J.] Univ British Columbia, Fac Med, Grad Program Neurosci, Vancouver, BC V6T 1Z3, Canada.
   [Boyd, L. A.; Neva, J. L.; Hayward, K. S.] Univ British Columbia, Dept Phys Therapy, 212-2177 Wesbrook Mall, Vancouver, BC V6T 1Z3, Canada.
   [Boyd, L. A.] Univ British Columbia, Djavad Mowafaghian Ctr Brain Hlth, Vancouver, BC V6T 1Z3, Canada.
   [Peters, S.] Univ British Columbia, Fac Med, Grad Program Rehabil Sci, Vancouver, BC V6T 1Z3, Canada.
   [Hayward, K. S.] Univ Melbourne, Florey Inst Neurosci & Mental Hlth, Stroke Div, Melbourne, Vic 3084, Australia.
   [Hayward, K. S.] NHMRC Ctr Res Excellence Stroke Rehabil & Brain R, Canberra, ACT, Australia.
RP Hayward, KS (通讯作者)，Univ British Columbia, Dept Phys Therapy, 212-2177 Wesbrook Mall, Vancouver, BC V6T 1Z3, Canada.
EM kathryn.hayward@florey.edu.au
FU Canadian Institutes of Health Research (CIHR) [MOP-106651]; Natural Sciences and Engineering Research Council of Canada (NSERC); Canada Research Chairs; Michael Smith Foundation for Health Research (MSFHR) British Columbia Canada [CI-SCH-01796]; CIHR; MSFHR; LODE War Memorial Scholarship; MSFHR [15980]; National Health and Medical Research Council of Australia (NHMRC) [1088449]
CR Alexander A, 2007, NEUROTHERAPEUTICS, V4, P316, DOI 10.1016/j.nurt.2007.05.011
   Bigourdan A, 2016, STROKE, V47, P1053, DOI 10.1161/STROKEAHA.115.011576
   Boespflug E, 2014, BRAIN IMAGING BEHAV, V8, P359, DOI 10.1007/s11682-011-9144-1
   Boyd L, 2017, INT J STROKE, V12, P480, DOI 10.1177/1747493017714176
   Burke E, 2014, J NEUROL, V261, P1178, DOI 10.1007/s00415-014-7341-8
   Byblow W, 2015, ANN NEUROL, V78, P848, DOI 10.1002/ana.24472
   Devetten G, 2010, STROKE, V41, P751, DOI 10.1161/STROKEAHA.109.573287
   Dobkin B, 2016, NEUROREHAB NEURAL RE, V30, P470, DOI 10.1177/1545968315604400
   Gladstone D, 2002, NEUROREHAB NEURAL RE, V16, P232, DOI 10.1177/154596802401105171
   Gonen K, 2010, EUR J RADIOL, V76, P157, DOI 10.1016/j.ejrad.2009.05.047
   Groisser B, 2014, NEUROREHAB NEURAL RE, V28, P751, DOI 10.1177/1545968314521896
   Hayward K, 2017, NEUROIMAGE-CLIN, V13, P310, DOI 10.1016/j.nicl.2016.09.015
   Hayward KS, 2017, NE1RA6 P6AS, V2017, P1
   Hodics T, 2012, ARCH PHYS MED REHAB, V93, P1963, DOI 10.1016/j.apmr.2012.05.002
   Jang S, 2005, RESTOR NEUROL NEUROS, V23, P11
   Jeurissen B, 2014, NEUROIMAGE, V103, P411, DOI 10.1016/j.neuroimage.2014.07.061
   Jones D, 2013, NEUROIMAGE, V73, P239, DOI 10.1016/j.neuroimage.2012.06.081
   Jones D, 2011, METHODS MOL BIOL, V711, P127, DOI 10.1007/978-1-61737-992-5_6
   Krebs C, 2011, NEUROSCIENCE, V0, P0
   Lee J, 2005, NEUROIMAGE, V26, P771, DOI 10.1016/j.neuroimage.2005.02.036
   Liang Z, 2007, J NEUROL NEUROSUR PS, V78, P581, DOI 10.1136/jnnp.2006.099077
   Lin J, 2009, PHYS THER, V89, P840, DOI 10.2522/ptj.20080285
   Lindberg P, 2007, NEUROREHAB NEURAL RE, V21, P551, DOI 10.1177/1545968307301886
   Lutsep H, 1997, ANN NEUROL, V41, P574, DOI 10.1002/ana.410410505
   Ma L, 2011, NEUROL RES, V33, P494, DOI 10.1179/016164111X13007856084124
   Maraka S, 2014, ANN CLIN TRANSL NEUR, V1, P891, DOI 10.1002/acn3.132
   Marshall R, 2009, ANN NEUROL, V65, P596, DOI 10.1002/ana.21636
   Moller M, 2007, J NEUROL NEUROSUR PS, V78, P587, DOI 10.1136/jnnp.2006.100248
   Park C, 2013, NEUROIMAGE-CLIN, V2, P521, DOI 10.1016/j.nicl.2013.04.002
   Puig J, 2011, AM J NEURORADIOL, V32, P857, DOI 10.3174/ajnr.A2400
   Puig J, 2010, AM J NEURORADIOL, V31, P1324, DOI 10.3174/ajnr.A2038
   Quinlan E, 2015, ANN NEUROL, V77, P132, DOI 10.1002/ana.24309
   Schaechter J, 2008, NEUROIMAGE, V39, P1370, DOI 10.1016/j.neuroimage.2007.09.071
   Schaechter J, 2009, HUM BRAIN MAPP, V30, P3461, DOI 10.1002/hbm.20770
   Schlaug G, 1997, NEUROLOGY, V49, P113, DOI 10.1212/WNL.49.1.113
   Snow N, 2016, J NEUROSCI METH, V257, P109, DOI 10.1016/j.jneumeth.2015.09.025
   Sterr A, 2014, NEUROREHAB NEURAL RE, V28, P335, DOI 10.1177/1545968313510972
   Stewart J, 2017, NEUROIMAGE-CLIN, V14, P641, DOI 10.1016/j.nicl.2017.02.023
   Stinear C, 2007, BRAIN, V130, P170, DOI 10.1093/brain/awl333
   Tang P, 2010, AM J NEURORADIOL, V31, P1023, DOI 10.3174/ajnr.A1981
   Thomalla G, 2004, NEUROIMAGE, V22, P1767, DOI 10.1016/j.neuroimage.2004.03.041
   Ward N, 2015, CURR OPIN NEUROL, V28, P323, DOI 10.1097/WCO.0000000000000223
   Ward N, 2006, BRAIN, V129, P809, DOI 10.1093/brain/awl002
   Werring D, 2000, J NEUROL NEUROSUR PS, V69, P269, DOI 10.1136/jnnp.69.2.269
   Winters C, 2016, TRIALS, V17, P0, DOI 10.1186/s13063-016-1592-x
   Winters C, 2015, NEUROREHAB NEURAL RE, V29, P614, DOI 10.1177/1545968314562115
   Wolf S, 2001, STROKE, V32, P1635, DOI 10.1161/01.STR.32.7.1635
   Woytowicz E, 2017, ARCH PHYS MED REHAB, V98, P456, DOI 10.1016/j.apmr.2016.06.023
   Zhu L, 2010, STROKE, V41, P910, DOI 10.1161/STROKEAHA.109.577023
NR 49
TC 6
Z9 7
U1 0
U2 2
PU ELSEVIER SCIENCE BV
PI AMSTERDAM
PA PO BOX 211, 1000 AE AMSTERDAM, NETHERLANDS
SN 0165-0270
EI 
J9 J NEUROSCI METH
PD MAY 1
PY 2018
VL 301
IS 
BP 34
EP 42
DI 10.1016/j.jneumeth.2018.03.001
PG 9
WC Biochemical Research Methods; Neurosciences
SC Biochemistry & Molecular Biology; Neurosciences & Neurology
GA GF4KT
UT WOS:000431932500004
PM 29522781
ER

PT J
AU Tarri, Mohamed
   Brimhat, Nabila
   Gasq, David
   Lepage, Benoit
   Loubinoux, Isabelle
   De boissezon, Xavier
   Marque, Philippe
   Castel-lacanal, Evelyne
AF Tarri, Mohamed
   Brimhat, Nabila
   Gasq, David
   Lepage, Benoit
   Loubinoux, Isabelle
   De boissezon, Xavier
   Marque, Philippe
   Castel-lacanal, Evelyne
TI Five-day course of paired associative stimulation fails to improve motor function in stroke patients
SO ANNALS OF PHYSICAL AND REHABILITATION MEDICINE
LA English
DT Article
DE Paired associative stimulation; Stroke; Transcranial magnetic stimulation; Cortical plasticity; Recovery
ID transcranial magnetic stimulation; noninvasive brain-stimulation; theta-burst stimulation; cortical plasticity; upper-limb; controlled trial; multiple day; excitability; cortex; induction
AB Background: Non-invasive brain stimulation has been studied as a therapeutic adjunct for upper-limb recovery in patients with stroke. One type of stimulation, paired associative stimulation (PAS), has effects on plasticity in both patients and healthy participants. Lasting several hours, these effects are reversible and topographically specific. Objective: The goal was to investigate the presence of a lasting increase in motor cortex plasticity for extensor wrist muscles - extensor carpi radialis (ECR) - and an improvement in upper-limb function after 5 days of daily PAS in patients at the subacute post-stroke stage. Methods: A total of 24 patients (mean [SD] age 50.1 [12.1] years, weeks since stroke 10.1 [5.3]) were included in a double-blind, placebo-controlled trial and randomly assigned to the PAS or sham group (n = 13 and n = 11). For the PAS group, patients underwent a 5-day course of electrical peripheral stimulation combined with magnetic cortical stimulation applied to the ECR muscle in a single daily session at 0.1 Hz for 30 min; patients with sham treatment received minimal cortical stimulation. Both patient groups underwent 2 hr of conventional physiotherapy. Variations in the motor evoked potential (MEP) surface area of the ECR muscle and Fugl-Meyer Assessment-Upper-Limb motor scores were analysed up to day 12. Results: The 2 groups did not differ in electrophysiological or motor parameters. Repeated PAS sessions seemed to affect only patients with low initial cortical excitability. We found considerable variability in PAS effects between patients and across the sessions. Conclusion: We failed to induce a lasting effect with PAS in the present study. PAS does not seem to be the main method for post-stroke brain stimulation. Perhaps recruitment of patients could be more selective, possibly targeting those with a wide altered ipsilesional corticomotor pathway. (C) 2017 Elsevier Masson SAS. All rights reserved.
C1 [Tarri, Mohamed; Brimhat, Nabila; Gasq, David; Loubinoux, Isabelle; De Boissezon, Xavier; Marque, Philippe; Castel-Lacanal, Evelyne] Univ Toulouse Paul Sabatier, Toulouse NeuroImaging Ctr ToNIC, INSERM, F-31024 Toulouse, France.
   [Lepage, Benoit] Univ Toulouse Paul Sabatier, Toulouse Univ Hosp, Epidemiol Dept, F-31073 Toulouse, France.
   [Gasq, David; De Boissezon, Xavier; Marque, Philippe; Castel-Lacanal, Evelyne] Toulouse Univ Hosp, Dept Phys & Rehabil Med, F-31400 Toulouse, France.
RP Tarri, M (通讯作者)，Univ Toulouse Paul Sabatier, Toulouse NeuroImaging Ctr ToNIC, INSERM, F-31024 Toulouse, France.
EM mohamed.tarri@gmail.com
FU Fondation de l'Avenir [ET8-509]; Toulouse University Hospital
CR Ameli M, 2009, ANN NEUROL, V66, P298, DOI 10.1002/ana.21725
   Bonnard M, 2009, EUR J NEUROSCI, V30, P913, DOI 10.1111/j.1460-9568.2009.06864.x
   Byblow W, 2015, ANN NEUROL, V78, P848, DOI 10.1002/ana.24472
   Castel-lacanal E, 2007, EXP BRAIN RES, V180, P113, DOI 10.1007/s00221-006-0844-5
   Castel-lacanal E, 2009, NEUROREHAB NEURAL RE, V23, P366, DOI 10.1177/1545968308322841
   Cheeran B, 2008, J PHYSIOL-LONDON, V586, P5717, DOI 10.1113/jphysiol.2008.159905
   Cirillo J, 2009, J PHYSIOL-LONDON, V587, P5831, DOI 10.1113/jphysiol.2009.181834
   Di PG, 2014, NAT REV NEUROL, V10, P597, DOI 10.1038/nrneurol.2014.162
   Elsner B, 2013, COCHRANE DB SYST REV, V0, P0, DOI DOI 10.1002/14651858.CD009645.pub2
   Fan J, 2017, ANN PHYS REHABIL MED, V60, P329, DOI 10.1016/j.rehab.2017.07.001
   Fratello F, 2006, CLIN NEUROPHYSIOL, V117, P2667, DOI 10.1016/j.clinph.2006.07.315
   Fregni F, 2006, STROKE, V37, P2115, DOI 10.1161/01.STR.0000231390.58967.6b
   Hamada M, 2013, CEREB CORTEX, V23, P1593, DOI 10.1093/cercor/bhs147
   Hordacre B, 2017, BRAIN STIMUL, V10, P588, DOI 10.1016/j.brs.2016.12.001
   Hsu W, 2012, STROKE, V43, P1849, DOI 10.1161/STROKEAHA.111.649756
   Inghilleri M, 2004, CLIN NEUROPHYSIOL, V115, P1063, DOI 10.1016/j.clinph.2003.12.003
   Jayaram G, 2008, EXP BRAIN RES, V185, P563, DOI 10.1007/s00221-007-1183-x
   Kandel M, 2012, ANNALS OF PHYSICAL AND REHABILITATION MEDICINE, V55, P657, DOI 10.1016/j.rehab.2012.09.001
   Khedr E, 2005, NEUROLOGY, V65, P466, DOI 10.1212/01.wnl.0000173067.84247.36
   Kimberley T, 2004, EXP BRAIN RES, V154, P450, DOI 10.1007/s00221-003-1695-y
   Klomjai W, 2015, ANN PHYS REHABIL MED, V58, P220, DOI 10.1016/j.rehab.2015.05.006
   Lefaucheur J, 2011, NEUROPHYSIOL CLIN, V41, P221, DOI 10.1016/j.neucli.2011.10.062
   Liepert J, 2005, STROKE, V36, P2648, DOI 10.1161/01.STR.0000189629.10603.02
   Marque P, 2014, ANNALS OF PHYSICAL AND REHABILITATION MEDICINE, V57, P520, DOI 10.1016/j.rehab.2014.08.004
   Mckay D, 2002, EXP BRAIN RES, V143, P342, DOI 10.1007/s00221-001-0995-3
   Michou E, 2013, NEUROREHAB NEURAL RE, V27, P355, DOI 10.1177/1545968312469837
   Muller-dahlhaus J, 2008, EXP BRAIN RES, V187, P467, DOI 10.1007/s00221-008-1319-7
   Pollock A, 2014, COCHRANE DB SYST REV, V0, P0, DOI DOI 10.1002/14651858.CD010820.pub2
   Reis J, 2009, P NATL ACAD SCI USA, V106, P1590, DOI 10.1073/pnas.0805413106
   Ridding M, 2010, J PHYSIOL-LONDON, V588, P2291, DOI 10.1113/jphysiol.2010.190314
   Rothwell J, 1999, INT FED CLIN NEUROPH, V52, P97
   Sale M, 2007, EXP BRAIN RES, V181, P615, DOI 10.1007/s00221-007-0960-x
   Simonetta-moreau M, 2014, ANNALS OF PHYSICAL AND REHABILITATION MEDICINE, V57, P530, DOI 10.1016/j.rehab.2014.08.003
   Singer B, 2017, J PHYSIOTHER, V63, P53, DOI 10.1016/j.jphys.2016.08.010
   Sirtori V, 2009, COCHRANE DB SYST REV, V0, P0, DOI DOI 10.1002/14651858.CD004433.pub2
   Stefan K, 2004, J NEUROPHYSIOL, V92, P66, DOI 10.1152/jn.00383.2003
   Stefan K, 2000, BRAIN, V123, P572, DOI 10.1093/brain/123.3.572
   Stinear CM, 2014, ANNALS OF PHYSICAL AND REHABILITATION MEDICINE, V57, P489, DOI 10.1016/j.rehab.2014.08.006
   Stinear C, 2012, BRAIN, V135, P2527, DOI 10.1093/brain/aws146
   Talelli P, 2007, CLIN NEUROPHYSIOL, V118, P333, DOI 10.1016/j.clinph.2006.10.014
   Talelli P, 2012, NEUROREHAB NEURAL RE, V26, P976, DOI 10.1177/1545968312437940
   Turrigiano G, 2000, CURR OPIN NEUROBIOL, V10, P358, DOI 10.1016/S0959-4388(00)00091-X
   Veerbeek J, 2014, PLOS ONE, V9, P0, DOI 10.1371/journal.pone.0087987
   Veldema J, 2017, NEURAL PLAST, V2017, P0, DOI 10.1155/2017/6171903
   Wessel M, 2015, FRONT HUM NEUROSCI, V9, P0, DOI 10.3389/fnhum.2015.00265
   Wolters A, 2003, J NEUROPHYSIOL, V89, P2339, DOI 10.1152/jn.00900.2002
   Yelnik A, 2005, ANNALES DE READAPTATION ET DE MEDECINE PHYSIQUE, V48, P270, DOI 10.1016/j.annrmp.2005.02.009
NR 47
TC 11
Z9 11
U1 0
U2 12
PU ELSEVIER FRANCE-EDITIONS SCIENTIFIQUES MEDICALES ELSEVIER
PI ISSY-LES-MOULINEAUX
PA 65 RUE CAMILLE DESMOULINS, CS50083, 92442 ISSY-LES-MOULINEAUX, FRANCE
SN 1877-0657
EI 
J9 ANN PHYS REHABIL MED
PD MAR 15
PY 2018
VL 61
IS 2
BP 78
EP 84
DI 10.1016/j.rehab.2017.11.002
PG 7
WC Rehabilitation
SC Rehabilitation
GA FY6PA
UT WOS:000426972100003
PM 29274471
ER

PT J
AU Baldwin, CR
   Harry, AJ
   Power, LJ
   Pope, KL
   Harding, KE
AF Baldwin, Cathryn
   Harry, Amy
   Power, Lynda
   Pope, Katherine
   Harding, Katherine
TI Modified Constraint-Induced Movement Therapy is a feasible and potentially useful addition to the Community Rehabilitation tool kit after stroke: A pilot randomised control trial
SO AUSTRALIAN OCCUPATIONAL THERAPY JOURNAL
LA English
DT Article
DE occupational therapy; stroke; stroke rehabilitation; stroke/therapy; upper extremity
ID upper extremity function; subacute stroke; motor function; arm; intervention; reliability; cimt
AB Background/aim: The National Stroke Foundation recommends that Occupational Therapists use Constraint-Induced Movement Therapy (CIMT) with stroke survivors that experience an upper limb deficit. CIMT involves constraining the unaffected upper limb coupled with intensive therapy. The aim of this study was to evaluate the feasibility and effectiveness of a modified, low intensity version of CIMT (mCIMT) provided within usual resources of an Australian community rehabilitation setting. Methods: A pilot randomised control trial (n = 19) was conducted with stroke survivors referred for community rehabilitation. Participants were randomly assigned to either mCIMT or usual care. Both groups received six one-hour outpatient Occupational Therapy sessions (focussed on upper limb rehabilitation) over a two-week period. The intervention group (mCIMT) were asked to wear a constraint device on their unaffected hand for 90% of their waking hours and were provided with a home exercise program based on CIMT principles. Participants were included if they had some active upper limb movement, no significant cognitive deficits and sufficient balance. Outcome measures included upper limb function (WMFT) and participation (MAL) evaluated at baseline, immediately following the two-week intervention period and at four-week follow-up. Results: Only a very small proportion of patients met the eligibility criteria. There were no differences between groups, with the exception of a small increase in reported upper extremity use in functional tasks at post-intervention assessment when compared to the usual care group. Conclusions: Modified CIMT can be applied to a typical Australian community rehabilitation setting, to treat upper limb deficits in stroke survivors. The resources used for mCIMT largely equalled usual care, with no differences in outcomes, suggesting that the intervention is feasible and potentially beneficial. However, there were very few stroke survivors who met participation criteria, indicating that demand for the intervention is limited.
C1 [Baldwin, Cathryn R.] Eastern Hlth, Learning & Teaching Directorate, Box Hill, Vic, Australia.
   [Harry, Amy J.] Eastern Hlth, Angliss Hosp, Community Rehabil Program, Upper Ferntree Gully, Vic, Australia.
   [Power, Lynda J.] Eastern Hlth, Maroondah Hosp, Ringwood, Vic, Australia.
   [Pope, Katherine L.] Eastern Hlth, Community Rehabil Program, Lilydale, Vic, Australia.
   [Harding, Katherine E.] Eastern Hlth, Allied Hlth Clin Res Off, Box Hill, Vic, Australia.
RP Baldwin, CR (通讯作者)，Eastern Hlth, Orientat Project, Learning & Teaching Directorate, Level 3,5 Arnold St, Box Hill, Vic 3128, Australia.
EM cathryn.baldwin@easternhealth.org.au
CR Abu TH, 2010, INT J THER REHABIL, V17, P638
   Ballester B, 2015, J NEUROENG REHABIL, V12, P0, DOI 10.1186/s12984-015-0039-z
   Bjorklund A, 2006, OCCUP THER HEALTH CA, V20, P31, DOI 10.1080/J003v20n02_03
   Bowen D, 2009, AM J PREV MED, V36, P452, DOI 10.1016/j.amepre.2009.02.002
   Corbetta D, 2015, COCHRANE DB SYST REV, V0, P0, DOI DOI 10.1002/14651858.CD004433.pub3
   Dennis C, 2003, INT J NURS STUD, V40, P321, DOI 10.1016/S0020-7489(02)00092-5
   Department OHAHSV, 2008, HLTH IND PROGR GUID, V0, P0
   Emmerson K, 2017, CLIN REHABIL, V31, P1068, DOI 10.1177/0269215516680856
   Fabbrini S, 2014, EUR J PHYS REHAB MED, V50, P505
   Fischer H, 2007, TOP STROKE REHABIL, V14, P1, DOI 10.1310/tsr1401-1
   Gillot A, 2003, AM J OCCUP THER, V57, P168, DOI 10.5014/ajot.57.2.168
   Hicks CM, 2008, J GERIATR PHYS THER, V31, P113
   Johnson M, 2011, IEEE INT CONF REHABIL ROBOT, V2011, P5975457, DOI 10.1109/ICORR.2011.5975457
   Kunkel A, 1999, ARCH PHYS MED REHAB, V80, P624, DOI 10.1016/S0003-9993(99)90163-6
   Lin K, 2010, AM J PHYS MED REHAB, V89, P177, DOI 10.1097/PHM.0b013e3181cf1c78
   Lin K, 2009, NEUROREHAB NEURAL RE, V23, P441, DOI 10.1177/1545968308328719
   Lin K, 2009, NEUROREHAB NEURAL RE, V23, P160, DOI 10.1177/1545968308320642
   Mancini M, 2013, SCAND J OCCUP THER, V20, P343, DOI 10.3109/11038128.2013.799227
   Morris D, 2001, ARCH PHYS MED REHAB, V82, P750, DOI 10.1053/apmr.2001.23183
   Morris Z, 2011, J ROY SOC MED, V104, P510, DOI 10.1258/jrsm.2011.110180
   Page S, 2002, NEUROREHAB NEURAL RE, V16, P290, DOI 10.1177/154596802401105225
   Page S, 2002, ARCH PHYS MED REHAB, V83, P286, DOI 10.1053/apmr.2002.28007
   Ploughman M, 2008, PHYSIOTHER CAN, V60, P161, DOI 10.3138/physio.60.2.161
   Rubak S, 2005, BRIT J GEN PRACT, V55, P305
   Siebers A, 2010, PHYSIOTHER CAN, V62, P388, DOI 10.3138/physio.62.4.388
   Smania N, 2012, NEUROREHAB NEURAL RE, V26, P1035, DOI 10.1177/1545968312446003
   *strokefoundation , 2017, CLIN GUID STROK MAN, V0, P0
   Treger I, 2012, TOP STROKE REHABIL, V19, P287, DOI 10.1310/tsr1904-287
   Uswatte G, 2005, STROKE, V36, P2493, DOI 10.1161/01.STR.0000185928.90848.2e
   Wahl A, 2014, FRONT HUM NEUROSCI, V8, P0, DOI 10.3389/fnhum.2014.00381
   Wolf S, 2006, JAMA-J AM MED ASSOC, V296, P2095, DOI 10.1001/jama.296.17.2095
NR 31
TC 6
Z9 6
U1 2
U2 22
PU WILEY
PI HOBOKEN
PA 111 RIVER ST, HOBOKEN 07030-5774, NJ USA
SN 0045-0766
EI 
J9 AUST OCCUP THER J
PD DEC 15
PY 2018
VL 65
IS 6
BP 503
EP 511
DI 10.1111/1440-1630.12488
PG 9
WC Rehabilitation
SC Rehabilitation
GA HD3JV
UT WOS:000452413000004
PM 29920688
ER

PT J
AU Carrico, Cheryl
   Westgate, PM
   Powell, ES
   Chelette, KC
   Nichols, Laurie
   Pettigrew, LC
   Sawaki, Lumy
AF Carrico, Cheryl
   Westgate, Philip
   Powell, Elizabeth
   Chelette, Kenneth
   Nichols, Laurie
   Pettigrew, L
   Sawaki, Lumy
TI Nerve Stimulation Enhances Task-Oriented Training for Moderate-to-Severe Hemiparesis 3-12 Months After Stroke: A Randomized Trial
SO AMERICAN JOURNAL OF PHYSICAL MEDICINE & REHABILITATION
LA English
DT Article
DE Upper Limb; Occupational Therapy; Humans; Transcutaneous Electric Nerve Stimulation; Neuronal Plasticity
ID fugl-meyer assessment; induced movement therapy; upper extremity function; learning motor-skill; upper-limb function; somatosensory stimulation; recovery; cortex; impairment; plasticity
AB Objective The aim of the study was to determine whether somatosensory stimulation affects outcomes of motor training for moderate-to-severe upper limb hemiparesis less than 12 mos before stroke. Design Fifty-five adults participated in 18 intervention sessions pairing 2 hours of active (n = 33) or sham (n = 22) somatosensory stimulation with 4 hours of intensive task-oriented motor training. Wolf Motor Function Test, Action Research Arm Test, Fugl-Meyer Assessment, and Stroke Impact Scale were administered at baseline, postintervention, and 1- and 4-mo follow-up. Results Statistically significant between-groups differences favored the active condition on Wolf Motor Function Test at post (P = 0.04) and Action Research Arm Test at post (P = 0.02), 1 mo (P = 0.01), and 4 mos (P = 0.01) but favored the sham condition on Stroke Impact Scale at 1 mo (P = 0.03). There were no significant between-groups differences on Fugl-Meyer Assessment. Conclusions Somatosensory stimulation can improve objective outcomes of motor training for moderate-to-severe hemiparesis less than 12 mos after stroke, although it needs to be determined whether the magnitude of between-groups differences in this study is clinically relevant. Future studies should investigate the intervention's impact on disability and functional recovery for this population as well as neurophysiological mechanisms underlying intervention effects.
C1 [Carrico, Cheryl; Powell, Elizabeth Salmon; Chelette, Kenneth C.; Nichols, Laurie; Sawaki, Lumy] Univ Kentucky, Dept Phys Med & Rehabil, Lexington, KY USA.
   [Westgate, Philip M.] Univ Kentucky, Dept Biostat, Coll Publ Hlth, Lexington, KY USA.
   [Nichols, Laurie] HealthSouth Cardinal Hill Rehabil Hosp, Lexington, KY USA.
   [Pettigrew, L. Creed] Univ Kentucky, Dept Neurol, Lexington, KY 40536 USA.
   [Sawaki, Lumy] Cardinal Hill Rehabil Hosp, Lexington, KY USA.
   [Sawaki, Lumy] Wake Forest Univ, Dept Neurol, Winston Salem, NC 27109 USA.
RP Sawaki, L (通讯作者)，Univ Kentucky, Cardinal Hill Hosp, Dept Phys Med & Rehabil, 2050 Versailles Rd, Lexington, KY 40504 USA.
FU National Institutes of Health [R01 NIH HD056002]; ARRA Administrative Supplement; Cardinal Hill Rehabilitation Hospital Endowed Chair in Stroke and Spinal Cord Injury Rehabilitation [0705129700]; EUNICE KENNEDY SHRIVER NATIONAL INSTITUTE OF CHILD HEALTH & HUMAN DEVELOPMENT [R01HD056002] Funding Source: NIH RePORTER
CR Carrico C, 2016, AM J PHYS MED REHAB, V95, P397, DOI 10.1097/PHM.0000000000000476
   Doostfatemeh M, 2016, VALUE HEALTH, V19, P639, DOI 10.1016/j.jval.2016.03.1857
   Dos SR, 2013, NEUROREHAB NEURAL RE, V27, P483, DOI 10.1177/1545968313478488
   Duncan P, 2003, NEUROLOGY, V60, P291, DOI 10.1212/01.WNL.0000041493.65665.D6
   Duncan P, 1983, PHYS THER, V63, P1606, DOI 10.1093/ptj/63.10.1606
   Fleming M, 2015, NEUROREHAB NEURAL RE, V29, P143, DOI 10.1177/1545968314533613
   Gladstone D, 2002, NEUROREHAB NEURAL RE, V16, P232, DOI 10.1177/154596802401105171
   Goldstein L, 1990, STROKE, V21, P1636, DOI 10.1161/01.STR.21.11.1636
   Hodics T, 2012, ARCH PHYS MED REHAB, V93, P1963, DOI 10.1016/j.apmr.2012.05.002
   Ikuno K, 2012, CLIN REHABIL, V26, P999, DOI 10.1177/0269215512441476
   Kaelin-lang A, 2002, J PHYSIOL-LONDON, V540, P623, DOI 10.1113/jphysiol.2001.012801
   Kenward M, 1997, BIOMETRICS, V53, P983, DOI 10.2307/2533558
   Kim T, 2013, TOHOKU J EXP MED, V231, P93, DOI 10.1620/tjem.231.93
   Laufer Y, 2011, NEUROREHAB NEURAL RE, V25, P799, DOI 10.1177/1545968310397205
   Lemmens R, 2012, BMC NEUROL, V12, P0, DOI 10.1186/1471-2377-12-21
   Lo A, 2010, NEW ENGL J MED, V362, P1772, DOI 10.1056/NEJMoa0911341
   Lyle R, 1981, INT J REHABIL RES, V4, P483, DOI 10.1097/00004356-198112000-00001
   Mcdonnell M, 2007, NEUROREHAB NEURAL RE, V21, P435, DOI 10.1177/1545968307300437
   Nudo R, 2001, MUSCLE NERVE, V24, P1000, DOI 10.1002/mus.1104
   Pandian S, 2014, J BODYW MOV THER, V18, P412, DOI 10.1016/j.jbmt.2013.11.006
   Pavlides C, 1993, J NEUROPHYSIOL, V70, P733, DOI 10.1152/jn.1993.70.2.733
   Recanzone G, 1990, J NEUROPHYSIOL, V63, P1213, DOI 10.1152/jn.1990.63.5.1213
   Ridding M, 2001, CLIN NEUROPHYSIOL, V112, P1461, DOI 10.1016/S1388-2457(01)00592-2
   Sakamoto T, 1989, BRAIN RES, V503, P258, DOI 10.1016/0006-8993(89)91672-7
   Santisteban L, 2016, PLOS ONE, V11, P0, DOI 10.1371/journal.pone.0154792
   Sawaki L, 2006, STROKE, V37, P246, DOI 10.1161/01.STR.0000195130.16843.ac
   Van DLJ, 2001, J REHABIL MED, V33, P110
   Wolf S, 2010, STROKE, V41, P2309, DOI 10.1161/STROKEAHA.110.588723
   Wolf S, 2006, JAMA-J AM MED ASSOC, V296, P2095, DOI 10.1001/jama.296.17.2095
   Woodbury M, 2007, ARCH PHYS MED REHAB, V88, P715, DOI 10.1016/j.apmr.2007.02.036
   Woodbury M, 2013, ARCH PHYS MED REHAB, V94, P1527, DOI 10.1016/j.apmr.2013.03.007
   *worldhealthorganization , 2002, COMM LANG FUNCT DIS, V0, P0
NR 32
TC 6
Z9 6
U1 1
U2 6
PU LIPPINCOTT WILLIAMS & WILKINS
PI PHILADELPHIA
PA TWO COMMERCE SQ, 2001 MARKET ST, PHILADELPHIA, PA 19103 USA
SN 0894-9115
EI 
J9 AM J PHYS MED REHAB
PD NOV 15
PY 2018
VL 97
IS 11
BP 808
EP 815
DI 10.1097/PHM.0000000000000971
PG 8
WC Rehabilitation; Sport Sciences
SC Rehabilitation; Sport Sciences
GA GX4UP
UT WOS:000447732700010
PM 29794530
ER

PT J
AU Archer, DB
   Kang, Nyeonju
   Misra, Gaurav
   Marble, Shannon
   Patten, Carolynn
   Coombes, SA
AF Archer, Derek
   Kang, Nyeonju
   Misra, Gaurav
   Marble, Shannon
   Patten, Carolynn
   Coombes, Stephen
TI Visual feedback alters force control and functional activity in the visuomotor network after stroke
SO NEUROIMAGE-CLINICAL
LA English
DT Article
DE Stroke; Force control; Visual feedback; fMRI; Visuomotor network; Ipsilateral M1
ID transcranial magnetic stimulation; primary motor cortex; posterior parietal cortex; dorsal premotor cortex; chronic hemiparetic stroke; modified ashworth scale; human cerebral-cortex; human cerebellum; hand movement; arm movement
AB Modulating visual feedback may be a viable option to improve motor function after stroke, but the neurophysiological basis for this improvement is not clear. Visual gain can be manipulated by increasing or decreasing the spatial amplitude of an error signal. Here, we combined a unilateral visually guided grip force task with functional MRI to understand how changes in the gain of visual feedback alter brain activity in the chronic phase after stroke. Analyses focused on brain activation when force was produced by the most impaired hand of the stroke group as compared to the non-dominant hand of the control group. Our experiment produced three novel results. First, gain-related improvements in force control were associated with an increase in activity in many regions within the visuomotor network in both the stroke and control groups. These regions include the extrastriate visual cortex, inferior parietal lobule, ventral premotor cortex, cerebellum, and supplementary motor area. Second, the stroke group showed gain-related increases in activity in additional regions of lobules VI and VIIb of the ipsilateral cerebellum. Third, relative to the control group, the stroke group showed increased activity in the ipsilateral primary motor cortex, and activity in this region did not vary as a function of visual feedback gain. The visuomotor network, cerebellum, and ipsilateral primary motor cortex have each been targeted in rehabilitation interventions after stroke. Our observations provide new insight into the role these regions play in processing visual gain during a precisely controlled visuomotor task in the chronic phase after stroke.
C1 [Archer, Derek B.; Misra, Gaurav; Marble, Shannon; Coombes, Stephen A.] Univ Florida, Dept Appl Physiol & Kinesiol, Lab Rehabil Neurosci, POB 118206, Gainesville, FL 32611 USA.
   [Kang, Nyeonju] Incheon Natl Univ, Div Sport Sci, Incheon, South Korea.
   [Patten, Carolynn] Univ Florida, Dept Phys Therapy, Neural Control Movement Lab, Gainesville, FL USA.
   [Patten, Carolynn] Malcolm Randall VA Med Ctr, Gainesville, FL USA.
RP Coombes, SA (通讯作者)，Univ Florida, Dept Appl Physiol & Kinesiol, Lab Rehabil Neurosci, POB 118206, Gainesville, FL 32611 USA.
EM scoombes@ufl.edu
FU American Heart Association [15GRNT25700431]; James and Esther King Biomedical Research Program, Florida Department of Health [3KN01]
CR Archer D, 2018, CEREB CORTEX, V28, P1685, DOI 10.1093/cercor/bhx066
   Archer D, 2016, HUM BRAIN MAPP, V37, P2039, DOI 10.1002/hbm.23155
   Auriat A, 2015, FRONT NEUROL, V6, P0, DOI 10.3389/fneur.2015.00226
   Bagce H, 2012, NEUROMODULATION, V15, P361, DOI 10.1111/j.1525-1403.2012.00467.x
   Bastian A, 2006, CURR OPIN NEUROBIOL, V16, P645, DOI 10.1016/j.conb.2006.08.016
   Bastian A, 2008, CURR OPIN NEUROL, V21, P628, DOI 10.1097/WCO.0b013e328315a293
   Bestmann S, 2010, J NEUROSCI, V30, P11926, DOI 10.1523/JNEUROSCI.5642-09.2010
   Biernaskie J, 2005, EUR J NEUROSCI, V21, P989, DOI 10.1111/j.1460-9568.2005.03899.x
   Bonstrup M, 2015, RESTOR NEUROL NEUROS, V33, P845, DOI 10.3233/RNN-150527
   Bogdanov S, 2012, NEUROREHAB NEURAL RE, V26, P604, DOI 10.1177/1545968311429687
   Bohannon R, 1987, PHYS THER, V67, P206, DOI 10.1093/ptj/67.2.206
   Bonan I, 2004, ARCH PHYS MED REHAB, V85, P274, DOI 10.1016/j.apmr.2003.06.016
   Bonan I, 2004, ARCH PHYS MED REHAB, V85, P268, DOI 10.1016/j.apmr.2003.06.017
   Brewer B, 2008, BRAIN RES BULL, V75, P804, DOI 10.1016/j.brainresbull.2008.01.006
   Brewer B, 2005, IEEE T NEUR SYS REH, V13, P1, DOI 10.1109/TNSRE.2005.843443
   Buetefisch C, 2015, FRONT NEUROL, V6, P0, DOI 10.3389/fneur.2015.00214
   Buetefisch C, 2014, J NEUROPHYSIOL, V112, P999, DOI 10.1152/jn.00110.2014
   Butefisch C, 2005, NEUROLOGY, V64, P1067, DOI 10.1212/01.WNL.0000154603.48446.36
   Calautti C, 2003, STROKE, V34, P1553, DOI 10.1161/01.STR.0000071761.36075.A6
   Caminiti R, 1996, CEREB CORTEX, V6, P319, DOI 10.1093/cercor/6.3.319
   Carter A, 2010, CURR NEUROL NEUROSCI, V10, P158, DOI 10.1007/s11910-010-0091-9
   Chang S, 2013, MUSCLE NERVE, V48, P85, DOI 10.1002/mus.23699
   Chollet F, 1991, ANN NEUROL, V29, P63, DOI 10.1002/ana.410290112
   Coombes S, 2010, J NEUROPHYSIOL, V103, P2114, DOI 10.1152/jn.00920.2009
   Cramer S, 2002, HUM BRAIN MAPP, V16, P197, DOI 10.1002/hbm.10040
   Cramer S, 1997, STROKE, V28, P2518, DOI 10.1161/01.STR.28.12.2518
   Cramer S, 2007, STROKE, V38, P2108, DOI 10.1161/STROKEAHA.107.485631
   Davare M, 2006, J NEUROSCI, V26, P2260, DOI 10.1523/JNEUROSCI.3386-05.2006
   Della-maggiore V, 2004, J NEUROSCI, V24, P9971, DOI 10.1523/JNEUROSCI.2833-04.2004
   Desikan R, 2006, NEUROIMAGE, V31, P968, DOI 10.1016/j.neuroimage.2006.01.021
   Desmurget M, 1999, NAT NEUROSCI, V2, P563, DOI 10.1038/9219
   Diedrichsen J, 2009, NEUROIMAGE, V46, P39, DOI 10.1016/j.neuroimage.2009.01.045
   Diedrichsen J, 2006, NEUROIMAGE, V33, P127, DOI 10.1016/j.neuroimage.2006.05.056
   Dimyan M, 2014, ARCH PHYS MED REHAB, V95, P849, DOI 10.1016/j.apmr.2013.12.023
   Ebner T, 1997, PROG BRAIN RES, V114, P431
   Ehrsson H, 2000, J NEUROPHYSIOL, V83, P528, DOI 10.1152/jn.2000.83.1.528
   Favre I, 2014, STROKE, V45, P1077, DOI 10.1161/STROKEAHA.113.003168
   Ferrucci R, 2014, NEUROIMAGE, V85, P918, DOI 10.1016/j.neuroimage.2013.04.122
   Folstein M, 1975, J PSYCHIAT RES, V12, P189, DOI 10.1016/0022-3956(75)90026-6
   Fuglmeyer A, 1975, SCAND J REHABIL MED, V7, P13
   Gladstone D, 2002, NEUROREHAB NEURAL RE, V16, P232, DOI 10.1177/154596802401105171
   Graef P, 2016, J NEUROL SCI, V369, P149, DOI 10.1016/j.jns.2016.08.016
   Grafton S, 1992, BRAIN, V115, P565, DOI 10.1093/brain/115.2.565
   Grefkes C, 2004, NEUROIMAGE, V23, P1494, DOI 10.1016/j.neuroimage.2004.08.031
   Grefkes C, 2010, NEUROIMAGE, V50, P233, DOI 10.1016/j.neuroimage.2009.12.029
   Haas B, 1996, SPINAL CORD, V34, P560, DOI 10.1038/sc.1996.100
   Hoshi E, 2006, J NEUROPHYSIOL, V95, P3596, DOI 10.1152/jn.01126.2005
   Hummel F, 2003, CLIN NEUROPHYSIOL, V114, P605, DOI 10.1016/S1388-2457(02)00417-0
   Jalali R, 2017, J NEUROPHYSIOL, V0, P0
   Jayaram G, 2011, CEREB CORTEX, V21, P1901, DOI 10.1093/cercor/bhq263
   Kang N, 2015, NEUROSCI BIOBEHAV R, V52, P38, DOI 10.1016/j.neubiorev.2015.02.005
   Kang N, 2015, NEUROSCI LETT, V587, P41, DOI 10.1016/j.neulet.2014.12.028
   Kitazawa S, 1998, NATURE, V392, P494, DOI 10.1038/33141
   Kokotilo K, 2009, J NEUROL PHYS THER, V33, P45, DOI 10.1097/NPT.0b013e31819824f0
   Kokotilo K, 2010, NEUROREHAB NEURAL RE, V24, P78, DOI 10.1177/1545968309345269
   Krakauer J, 2004, J NEUROPHYSIOL, V91, P924, DOI 10.1152/jn.00675.2003
   Lee J, 2006, J NEUROSCI, V26, P3330, DOI 10.1523/JNEUROSCI.3898-05.2006
   Li S, 2014, J REHABIL MED, V46, P206, DOI 10.2340/16501977-1256
   Lindberg P, 2012, BRAIN RES, V1452, P96, DOI 10.1016/j.brainres.2012.03.007
   Liu X, 2003, J NEUROPHYSIOL, V89, P1223, DOI 10.1152/jn.00817.2002
   Lodha N, 2012, NEUROPSYCHOLOGIA, V50, P2536, DOI 10.1016/j.neuropsychologia.2012.06.025
   Lodha N, 2012, CLIN NEUROPHYSIOL, V123, P787, DOI 10.1016/j.clinph.2011.08.014
   Lodha N, 2010, CLIN NEUROPHYSIOL, V121, P1952, DOI 10.1016/j.clinph.2010.04.005
   Lotze M, 2006, J NEUROSCI, V26, P6096, DOI 10.1523/JNEUROSCI.4564-05.2006
   Loubinoux I, 2007, CEREB CORTEX, V17, P2980, DOI 10.1093/cercor/bhm023
   Marshall R, 2009, ANN NEUROL, V65, P596, DOI 10.1002/ana.21636
   Martinez-trujillo J, 2007, CEREB CORTEX, V17, P1733, DOI 10.1093/cercor/bhl084
   Mayka M, 2006, NEUROIMAGE, V31, P1453, DOI 10.1016/j.neuroimage.2006.02.004
   Murase N, 2004, ANN NEUROL, V55, P400, DOI 10.1002/ana.10848
   Naik S, 2011, EXP BRAIN RES, V211, P1, DOI 10.1007/s00221-011-2637-8
   Nowak D, 2003, J NEUROL, V250, P850, DOI 10.1007/s00415-003-1095-z
   Nowak D, 2008, ARCH NEUROL-CHICAGO, V65, P741, DOI 10.1001/archneur.65.6.741
   Paradis A, 2000, CEREB CORTEX, V10, P772, DOI 10.1093/cercor/10.8.772
   Park H, 2015, BRAIN STIMUL, V8, P1043, DOI 10.1016/j.brs.2015.06.020
   Patton J, 2006, EXP BRAIN RES, V168, P368, DOI 10.1007/s00221-005-0097-8
   Perez M, 2009, CORTEX, V45, P1065, DOI 10.1016/j.cortex.2008.12.006
   Philip B, 2014, J NEUROSCI, V34, P3622, DOI 10.1523/JNEUROSCI.3770-13.2014
   Rabe K, 2009, J NEUROPHYSIOL, V101, P1961, DOI 10.1152/jn.91069.2008
   Rehme A, 2012, NEUROIMAGE, V59, P2771, DOI 10.1016/j.neuroimage.2011.10.023
   Rehme A, 2011, NEUROIMAGE, V55, P1147, DOI 10.1016/j.neuroimage.2011.01.014
   Roitman A, 2009, EXP BRAIN RES, V192, P241, DOI 10.1007/s00221-008-1580-9
   Rose D, 2014, STROKE RES TREAT, V2014, P0, DOI 10.1155/2014/305236
   Sack A, 2006, NEUROIMAGE, V29, P1326, DOI 10.1016/j.neuroimage.2005.08.027
   Samaei A, 2017, EUR J NEUROSCI, V45, P1177, DOI 10.1111/ejn.13559
   Schaechter J, 2008, CEREB CORTEX, V18, P638, DOI 10.1093/cercor/bhm096
   Schmahmann J, 1999, NEUROIMAGE, V10, P233, DOI 10.1006/nimg.1999.0459
   Serrien D, 2004, EXP NEUROL, V190, P425, DOI 10.1016/j.expneurol.2004.08.004
   Smith M, 2016, J CLIN NEUROSCI, V31, P10, DOI 10.1016/j.jocn.2016.01.034
   Spraker M, 2012, NEUROIMAGE, V59, P1647, DOI 10.1016/j.neuroimage.2011.09.019
   Stein J, 1992, PHYSIOL REV, V72, P967, DOI 10.1152/physrev.1992.72.4.967
   Stinear C, 2015, BRAIN STIMUL, V8, P1183, DOI 10.1016/j.brs.2015.06.015
   Takeuchi N, 2005, STROKE, V36, P2681, DOI 10.1161/01.STR.0000189658.51972.34
   Thach W, 1992, ANNU REV NEUROSCI, V15, P403, DOI 10.1146/annurev.ne.15.030192.002155
   Touvykine B, 2016, NEUROREHAB NEURAL RE, V30, P280, DOI 10.1177/1545968315585356
   Tunik E, 2013, IEEE T NEUR SYS REH, V21, P198, DOI 10.1109/TNSRE.2013.2238250
   Tzourio-mazoyer N, 2002, NEUROIMAGE, V15, P273, DOI 10.1006/nimg.2001.0978
   Vaillancourt D, 2006, J NEUROPHYSIOL, V95, P922, DOI 10.1152/jn.00718.2005
   Vaillancourt D, 2003, J NEUROPHYSIOL, V90, P3330, DOI 10.1152/jn.00394.2003
   Van DP, 2000, J NEUROPHYSIOL, V84, P1677, DOI 10.1152/jn.2000.84.3.1677
   Van ET, 2006, NEUROIMAGE, V29, P286, DOI 10.1016/j.neuroimage.2005.07.014
   Verstynen T, 2005, J NEUROPHYSIOL, V93, P1209, DOI 10.1152/jn.00720.2004
   Volz L, 2017, NEUROIMAGE-CLIN, V16, P165, DOI 10.1016/j.nicl.2017.07.024
   Ward N, 2004, ANN NEUROL, V55, P829, DOI 10.1002/ana.20099
   Ward N, 2003, BRAIN, V126, P1430, DOI 10.1093/brain/awg145
   Ward N, 2003, BRAIN, V126, P2476, DOI 10.1093/brain/awg245
   Weiller C, 1993, ANN NEUROL, V33, P181
   Westerveld A, 2013, J NEUROENG REHABIL, V10, P0, DOI 10.1186/1743-0003-10-104
   Wise S, 1997, ANNU REV NEUROSCI, V20, P25, DOI 10.1146/annurev.neuro.20.1.25
NR 108
TC 21
Z9 21
U1 2
U2 10
PU ELSEVIER SCI LTD
PI OXFORD
PA THE BOULEVARD, LANGFORD LANE, KIDLINGTON, OXFORD OX5 1GB, OXON, ENGLAND
SN 2213-1582
EI 
J9 NEUROIMAGE-CLIN
PD JUN 15
PY 2018
VL 17
IS 
BP 505
EP 517
DI 10.1016/j.nicl.2017.11.012
PG 13
WC Neuroimaging
SC Neurosciences & Neurology
GA FX6GA
UT WOS:000426180300055
PM 29201639
ER

PT J
AU Vuckovic, Aleksandra
   Sara, Pangaro
   Finda, Putri
AF Vuckovic, Aleksandra
   Sara, Pangaro
   Finda, Putri
TI Unimanual Versus Bimanual Motor Imagery Classifiers for Assistive and Rehabilitative Brain Computer Interfaces
SO IEEE TRANSACTIONS ON NEURAL SYSTEMS AND REHABILITATION ENGINEERING
LA English
DT Article
DE Brain computer interface; electroencephalography; motor imagination; bimanual; common spatial patterns; linear discriminant analysis
ID single-trial eeg; classification; coordination; movement; dynamics; filter; stroke
AB Bimanual movements are an integral part of everyday activities and are often included in rehabilitation therapies. Yet, electroencephalography (EEG)-based assistive and rehabilitative brain-computer interface (BCI) systems typically rely on motor imagination (MI) of one limb at the time. In this paper, we present a classifier which discriminates between uni-and bi-manual MI. Ten able-bodied participants took part in cue-based motor execution (ME) and MI tasks of the left (L), right (R) and both (B) hands. A 32-channel EEG was recorded. Three linear discriminant analysis classifiers, based on MI of L-B, B-R, and B-L hands were created, with features based on wide band common spatial patterns (CSP) 8-30 Hz, and band specifics common spatial patterns (CSPb). Event-related desynchronization (ERD) was significantly stronger during bimanual compared to unimanual ME on both hemispheres. Bimanual MI resulted in bilateral parietally shifted ERD of similar intensity to unimanual MI. The average classification accuracy for CSP and CSPb was comparable for the L-R task (73% +/- 9% and 75% +/- 10%, respectively) and for the L-B task (73% +/- 11% and 70% +/- 9%, respectively). However, for the R-B task (67% +/- 3% and 72% +/- 6%, respectively), it was significantly higher for CSPb (p = 0.0351). Six participants whose L-R classification accuracy exceeded 70% were included in an online task a week later, using the unmodified offline CSPb classifier, achieving 69% +/- 3% and 66% +/- 3% accuracy for L-R and R-B tasks, respectively. Combined uni-and bi-manual BCI could be used for restoration of motor function of highly disabled patents and for motor rehabilitation of patients with motor deficits.
C1 [Vuckovic, Aleksandra; Finda, Putri] Univ Glasgow, Sch Engn, Dept Biomed Engn, Glasgow G12 8QQ, Lanark, Scotland.
   [Sara, Pangaro] Univ Glasgow, Glasgow G12 8QQ, Lanark, Scotland.
   [Sara, Pangaro] Univ Campus Biomed Roma, I-00128 Rome, Italy.
   [Sara, Pangaro] Johnson & Johnson, I-00040 Pomezia, Italy.
RP Vuckovic, A (通讯作者)，Univ Glasgow, Sch Engn, Dept Biomed Engn, Glasgow G12 8QQ, Lanark, Scotland.
EM aleksandra.vuckovic@glasgow.ac.uk; sara.pangaro@hotmail.it; putri.1@research.gla.ac.uk
FU Indonesian Government Ph.D. Scholarship
CR Ang K, 2017, IEEE T NEUR SYS REH, V25, P392, DOI 10.1109/TNSRE.2016.2646763
   [anonymous] , 1900, DOI 10.1007/978-3-642-29746-5_17, V0, P0
   Bell A, 1995, NEURAL COMPUT, V7, P1129, DOI 10.1162/neco.1995.7.6.1129
   Benjamini Y, 2001, ANN STAT, V29, P1165
   Birbaumer , 2015, CLIN SYSTEMS NEUROSC, V0, PP33, DOI 10.1007/978-4-431-55037-2_3
   Blankertz B, 2008, IEEE SIGNAL PROC MAG, V25, P41, DOI 10.1109/MSP.2008.4408441
   Cauraugh J, 2010, HUM MOVEMENT SCI, V29, P853, DOI 10.1016/j.humov.2009.09.004
   Cauraugh J, 2005, PROG NEUROBIOL, V75, P309, DOI 10.1016/j.pneurobio.2005.04.001
   Dahlberg L, 2018, NEUROSCI BIOBEHAV R, V90, P272, DOI 10.1016/j.neubiorev.2018.04.018
   Deiber M, 2001, CLIN NEUROPHYSIOL, V112, P1419, DOI 10.1016/S1388-2457(01)00536-3
   Delorme A, 2004, J NEUROSCI METH, V134, P9, DOI 10.1016/j.jneumeth.2003.10.009
   Duda RO, 2000, PATTERN CLASSIFICATI, V0, P117
   Edelman B, 2018, IEEE T NEUR SYS REH, V26, P936, DOI 10.1109/TNSRE.2018.2817924
   Enzinger C, 2008, EXP BRAIN RES, V190, P215, DOI 10.1007/s00221-008-1465-y
   Epstein C, 2006, J CLIN NEUROPHYSIOL, V23, P190, DOI 10.1097/01.wnp.0000220083.90279.22
   Feng J, 2018, NEURAL NETWORKS, V102, P87, DOI 10.1016/j.neunet.2018.02.011
   Freeman C, 2016, MED ENG PHYS, V38, P1185, DOI 10.1016/j.medengphy.2016.07.002
   Gu Y, 2009, CLIN NEUROPHYSIOL, V120, P1596, DOI 10.1016/j.clinph.2009.05.006
   Isaac AR, 1986, J MENTAL IMAGERY, V10, P23, DOI 10.1037/T07980-000
   Jang Y, 2016, OCCUP THER INT, V23, P175, DOI 10.1002/oti.1422
   Kubler A, 2004, J PSYCHOPHYSIOL, V18, P121, DOI 10.1027/0269-8803.18.23.121
   Lafleur K, 2013, J NEURAL ENG, V10, P0, DOI 10.1088/1741-2560/10/4/046003
   Lemm S, 2005, IEEE T BIO-MED ENG, V52, P1541, DOI 10.1109/TBME.2005.851521
   Lopez-larraz E, 2015, PLOS ONE, V10, P0, DOI 10.1371/journal.pone.0131759
   Lopez-larraz E, 2012, IEEE ENG MED BIO, V0, PP1798, DOI 10.1109/EMBC.2012.6346299
   Lotte F, 2011, IEEE T BIO-MED ENG, V58, P355, DOI 10.1109/TBME.2010.2082539
   Makeig S, 1993, ELECTROEN CLIN NEURO, V86, P283, DOI 10.1016/0013-4694(93)90110-H
   Meng J, 2016, SCI REP-UK, V6, P0, DOI 10.1038/srep38565
   Muller-putz GR, 2018, PRESENTED 6TH INT WI, V0, P0, DOI 10.1109/IWW-BCI.2018.8311498]
   Nair D, 2003, COGNITIVE BRAIN RES, V15, P250, DOI 10.1016/S0926-6410(02)00197-0
   Oldfield R, 1971, NEUROPSYCHOLOGIA, V9, P97, DOI 10.1016/0028-3932(71)90067-4
   Osuagwu B, 2017, IEEE T NEUR SYS REH, V25, P2239, DOI 10.1109/TNSRE.2017.2712707
   Osuagwu B, 2016, J NEURAL ENG, V13, P0, DOI 10.1088/1741-2560/13/6/065002
   Park S, 2017, IEEE SENS J, V17, P2977, DOI 10.1109/JSEN.2017.2671842
   Pfurtscheller G, 1999, CLIN NEUROPHYSIOL, V110, P1842, DOI 10.1016/S1388-2457(99)00141-8
   Pfurtscheller G, 2009, COMPUT INTEL NEUROSC, V4, P0
   Pineda J, 2005, BRAIN RES REV, V50, P57, DOI 10.1016/j.brainresrev.2005.04.005
   Ramos-murguialday A, 2013, ANN NEUROL, V74, P100, DOI 10.1002/ana.23879
   Ramoser H, 2000, IEEE T REHABIL ENG, V8, P441, DOI 10.1109/86.895946
   Ray A, 2017, P ANN INT IEEE EMBS, V0, PP1664, DOI 10.1109/EMBC.2017.8037160
   Riccio A, 2016, PROG BRAIN RES, V228, P357, DOI 10.1016/bs.pbr.2016.04.018
   Rohm M, 2013, ARTIF INTELL MED, V59, P133, DOI 10.1016/j.artmed.2013.07.004
   Rueda-delgado L, 2014, NEUROSCI BIOBEHAV R, V47, P614, DOI 10.1016/j.neubiorev.2014.10.003
   Scherer R, 2008, INT J BIOELECTROMAGN, V10, P52
   Schloegl A, 2007, BRAIN COMPUTER INTER, V0, P327
   Schwarz A, 2018, J NEURAL ENG, V15, P0, DOI 10.1088/1741-2552/aa8911
   Shiman F, 2017, J NEURAL ENG, V14, P0, DOI 10.1088/1741-2552/aa70d2
   Swinnen S, 2002, NAT REV NEUROSCI, V3, P350, DOI 10.1038/nrn807
   Szameitat A, 2012, PLOS ONE, V7, P0, DOI 10.1371/journal.pone.0038506
   Vidaurre C, 2011, COMPUT INTEL NEUROSC, V2011, P0, DOI 10.1155/2011/935364
   Vuckovic A, 2015, CLIN NEUROPHYSIOL, V126, P2170, DOI 10.1016/j.clinph.2014.12.033
   Vuckovic A, 2008, MED BIOL ENG COMPUT, V46, P529, DOI 10.1007/s11517-008-0345-8
   Vuckovic A, 2013, CLIN NEUROPHYSIOL, V124, P1586, DOI 10.1016/j.clinph.2013.02.016
NR 53
TC 11
Z9 11
U1 3
U2 37
PU IEEE-INST ELECTRICAL ELECTRONICS ENGINEERS INC
PI PISCATAWAY
PA 445 HOES LANE, PISCATAWAY, NJ 08855-4141 USA
SN 1534-4320
EI 
J9 IEEE T NEUR SYS REH
PD DEC 15
PY 2018
VL 26
IS 12
BP 2407
EP 2415
DI 10.1109/TNSRE.2018.2877620
PG 9
WC Engineering, Biomedical; Rehabilitation
SC Engineering; Rehabilitation
GA HD3SQ
UT WOS:000452440100020
PM 30371375
ER

PT J
AU Molcho, Lior
   Ben-zur, Tali
   Barhum, Yael
   Offen, Daniel
AF Molcho, Lior
   Ben-zur, Tali
   Barhum, Yael
   Offen, Daniel
TI DJ-1 based peptide, ND-13, promote functional recovery in mouse model of focal ischemic injury
SO PLOS ONE
LA English
DT Article
ID amyotrophic-lateral-sclerosis; zinc superoxide-dismutase; oxidative stress; parkinsons-disease; cerebral-ischemia; glutamate neurotoxicity; stroke rehabilitation; motor recovery; neuronal death; cell-death
AB Stroke is a leading cause of death worldwide and inflicts serious long-term damage and disability. The vasoconstrictor Endothelin-1, presenting long-term neurological deficits associated with excitotoxicity and oxidative stress is being increasingly used to induce focal ischemic injury as a model of stroke. A DJ-1 based peptide named ND-13 was shown to protect against glutamate toxicity, neurotoxic insults and oxidative stress in various animal models. Here we focus on the benefits of treatment with ND-13 on the functional outcome of focal ischemic injury. Wild type C57BL/6 mice treated with ND-13, after ischemic induction in this model, showed significant improvement in motor function, including improved body balance and motor coordination, and decreased motor asymmetry. We found that DJ-1 knockout mice are more sensitive to Endothelin-1 ischemic insult than wild type mice, contributing thereby additional evidence to the widely reported relevance of DJ-1 in neuroprotection. Furthermore, treatment of DJ-1 knockout mice with ND-13, following Endothelin-1 induced ischemia, resulted in significant improvement in motor functions, suggesting that ND-13 provides compensation for DJ-1 deficits. These preliminary results demonstrate a possible basis for clinical application of the ND-13 peptide to enhance neuroprotection in stroke patients.
C1 [Molcho, Lior; Offen, Daniel] Tel Aviv Univ, Sagol Sch Neurosci, Tel Aviv, Israel.
   [Ben-Zur, Tali; Barhum, Yael; Offen, Daniel] Tel Aviv Univ, Sackler Fac Med, Felsenstein Med Res Ctr, Lab Neurosci, Tel Aviv, Israel.
RP Offen, D (通讯作者)，Tel Aviv Univ, Sagol Sch Neurosci, Tel Aviv, Israel.; Offen, D (通讯作者)，Tel Aviv Univ, Sackler Fac Med, Felsenstein Med Res Ctr, Lab Neurosci, Tel Aviv, Israel.
EM danioffen@gmail.com
FU UGH Pharma, Inc. [ND-13]
CR Alberts B, 2002, MOL BIOL CELL, V0, P0
   Aleyasin H, 2007, P NATL ACAD SCI USA, V104, P18748, DOI 10.1073/pnas.0709379104
   Beem K, 1974, J BIOL CHEM, V249, P7298
   Brooks S, 2011, NEUROMETHODS, V61, P65, DOI 10.1007/978-1-61779-298-4_5
   Chan P, 2001, J CEREBR BLOOD F MET, V21, P2, DOI 10.1097/00004647-200101000-00002
   Chao N, 2014, CURR MED CHEM, V21, P2043, DOI 10.2174/0929867321666131228204533
   Chehaibi K, 2016, J STROKE CEREBROVASC, V0, P0
   Choi D, 1990, ANNU REV NEUROSCI, V13, P171, DOI 10.1146/annurev.neuro.13.1.171
   Coyle J, 1993, SCIENCE, V262, P689, DOI 10.1126/science.7901908
   Cuzzocrea S, 2001, PHARMACOL REV, V53, P135
   Deng P, 2011, J CEREBR BLOOD F MET, V31, P1823, DOI 10.1038/jcbfm.2011.88
   Dirnagl U, 1999, TRENDS NEUROSCI, V22, P391, DOI 10.1016/S0166-2236(99)01401-0
   Doeppner T, 2010, EXP NEUROL, V223, P548, DOI 10.1016/j.expneurol.2010.02.001
   Donnan G, 2008, LANCET, V371, P1612, DOI 10.1016/S0140-6736(08)60694-7
   Fisher M, 1996, NEUROLOGY, V47, P884, DOI 10.1212/WNL.47.4.884
   Fuxe K, 1989, ACTA PHYSIOL SCAND, V137, P155, DOI 10.1111/j.1748-1716.1989.tb08733.x
   Girotto S, 2014, J BIOL CHEM, V289, P10887, DOI 10.1074/jbc.M113.535112
   Glat M, 2016, PLOS ONE, V11, P0, DOI 10.1371/journal.pone.0148170
   Goto J, 2000, J BIOL CHEM, V275, P1007, DOI 10.1074/jbc.275.2.1007
   Gou X, 2010, TAT NEP1 40 NOVEL TH, V0, P0
   Guzik T, 2003, J PHYSIOL PHARMACOL, V54, P469
   Hao L, 2010, P NATL ACAD SCI USA, V107, P9747, DOI 10.1073/pnas.0911175107
   Heiss W, 1992, J CEREBR BLOOD F MET, V12, P193, DOI 10.1038/jcbfm.1992.29
   Horie N, 2008, J NEUROSCI METH, V173, P286, DOI 10.1016/j.jneumeth.2008.06.013
   Jin J, 2007, MOL CELL PROTEOMICS, V6, P845, DOI 10.1074/mcp.M600182-MCP200
   Jo S, 2005, J NEUROCHEM, V94, P1212, DOI 10.1111/j.1471-4159.2005.03344.x
   Kahle P, 2009, FREE RADICAL BIO MED, V47, P1354, DOI 10.1016/j.freeradbiomed.2009.08.003
   Kaneko Y, 2014, CNS NEUROSCI THER, V20, P275, DOI 10.1111/cns.12208
   Keller A, 2002, ANAL CHEM, V74, P5383, DOI 10.1021/ac025747h
   Kim Y, 2008, BIOCHEM BIOPH RES CO, V377, P975, DOI 10.1016/j.bbrc.2008.10.104
   Kitamura Y, 2011, MOL NEURODEGENER, V6, P0, DOI 10.1186/1750-1326-6-48
   Kurosawa M, 1991, J CARDIOVASC PHARM, V17, P0, DOI 10.1097/00005344-199100177-00097
   Lakhan S, 2009, J TRANSL MED, V7, P0, DOI 10.1186/1479-5876-7-97
   Langhorne P, 2011, LANCET, V377, P1693, DOI 10.1016/S0140-6736(11)60325-5
   Langhorne P, 2009, LANCET NEUROL, V8, P741, DOI 10.1016/S1474-4422(09)70150-4
   Lee J, 2012, BIOCHEM J, V441, P523, DOI 10.1042/BJ20111451
   Lev N, 2015, PLOS ONE, V10, P0, DOI 10.1371/journal.pone.0127549
   Lipton P, 1999, PHYSIOL REV, V79, P1431, DOI 10.1152/physrev.1999.79.4.1431
   Lo E, 2003, NAT REV NEUROSCI, V4, P399, DOI 10.1038/nrn1106
   Matsuda N, 2010, J CELL BIOL, V189, P211, DOI 10.1083/jcb.200910140
   Mellors A, 1966, J BIOL CHEM, V241, P4353
   Mellors A, 1966, LIPIDS, V1, P282, DOI 10.1007/BF02531617
   Milani P, 2013, OXID MED CELL LONGEV, V2013, P0, DOI 10.1155/2013/836760
   Moore D, 2005, HUM MOL GENET, V14, P71, DOI 10.1093/hmg/ddi007
   Murphy A, 1999, J CEREBR BLOOD F MET, V19, P231, DOI 10.1097/00004647-199903000-00001
   Narendra D, 2008, J CELL BIOL, V183, P795, DOI 10.1083/jcb.200809125
   Narendra D, 2010, PLOS BIOL, V8, P0, DOI 10.1371/journal.pbio.1000298
   Nguemeni C, 2015, J NEUROSCI METH, V242, P72, DOI 10.1016/j.jneumeth.2015.01.005
   Odell M, 2009, ANNU REV MED, V60, P55, DOI 10.1146/annurev.med.60.042707.104248
   Pantcheva P, 2014, NEURAL REGEN RES, V9, P1430, DOI 10.4103/1673-5374.139458
   Runden-pran E, 2002, NEUROSCIENCE, V112, P277, DOI 10.1016/S0306-4522(02)00092-1
   Rutter J, 2010, MITOCHONDRION, V10, P393, DOI 10.1016/j.mito.2010.03.001
   Schallert T, 2000, NEUROPHARMACOLOGY, V39, P777, DOI 10.1016/S0028-3908(00)00005-8
   Schwenk J, 2008, J BIOL CHEM, V283, P18937, DOI 10.1074/jbc.M800976200
   Shah N, 2014, TRANSL STROKE RES, V5, P38, DOI 10.1007/s12975-013-0297-7
   Shalit T, 2015, J PROTEOME RES, V14, P1979, DOI 10.1021/pr501045t
   Singh P, 2003, MOL CELL BIOCHEM, V243, P139, DOI 10.1023/A:1021668314070
   Tang B, 2006, HUM MOL GENET, V15, P1816, DOI 10.1093/hmg/ddl104
   Tao F, 2008, MOL THER, V16, P1776, DOI 10.1038/mt.2008.192
   Valentine J, 2005, ANNU REV BIOCHEM, V74, P563, DOI 10.1146/annurev.biochem.72.121801.161647
   Van DMC, 2015, EUR J NEUROSCI, V41, P1113, DOI 10.1111/ejn.12872
   Van VJ, 2014, CELL METAB, V20, P241, DOI 10.1016/j.cmet.2014.05.012
   Vergun O, 2001, J PHYSIOL-LONDON, V531, P147, DOI 10.1111/j.1469-7793.2001.0147j.x
   Vonk W, 2010, J BIOL CHEM, V285, P28991, DOI 10.1074/jbc.M110.101477
   Waak J, 2009, FASEB J, V23, P2478, DOI 10.1096/fj.08-125153
   Wade D, 1992, CURR OPIN NEUROL NEU, V5, P682
   Wahl F, 1992, STROKE, V23, P267, DOI 10.1161/01.STR.23.2.267
   Wang Y, 2015, AUTOPHAGY, V11, P595, DOI 10.1080/15548627.2015.1034408
   Yanagida T, 2009, OXID MED CELL LONGEV, V2, P36, DOI 10.4161/oxim.2.1.7985
   Yanagisawa D, 2008, J CEREBR BLOOD F MET, V28, P563, DOI 10.1038/sj.jcbfm.9600553
NR 70
TC 9
Z9 9
U1 0
U2 1
PU PUBLIC LIBRARY SCIENCE
PI SAN FRANCISCO
PA 1160 BATTERY STREET, STE 100, SAN FRANCISCO, CA 94111 USA
SN 1932-6203
EI 
J9 PLOS ONE
PD FEB 28
PY 2018
VL 13
IS 2
BP 
EP 
DI 10.1371/journal.pone.0192954
PG 17
WC Multidisciplinary Sciences
SC Science & Technology - Other Topics
GA FX7ND
UT WOS:000426276000048
PM 29489843
ER

PT J
AU Norman, SL
   Mcfarland, DJ
   Miner, A.
   Cramer, SC
   Wolbrecht, ET
   Wolpaw, JR
   Reinkensmeyer, DJ
AF Norman, S
   Mcfarland, D
   Miner, A
   Cramer, S
   Wolbrecht, E
   Wolpaw, J
   Reinkensmeyer, D
TI Controlling pre-movement sensorimotor rhythm can improve finger extension after stroke
SO JOURNAL OF NEURAL ENGINEERING
LA English
DT Article
DE BCI; robot; stroke; rehabilitation; sensorimotor rhythm; motor control
ID computer-interface bci; mental practice; motor imagery; brain; therapy; recovery; desynchronization; synchronization; rehabilitation; termination
AB Objective. Brain-computer interface (BCI) technology is attracting increasing interest as a tool for enhancing recovery of motor function after stroke, yet the optimal way to apply this technology is unknown. Here, we studied the immediate and therapeutic effects of BCI-based training to control pre-movement sensorimotor rhythm (SMR) amplitude on robot-assisted finger extension in people with stroke. Approach. Eight people with moderate to severe hand impairment due to chronic stroke completed a four-week three-phase protocol during which they practiced finger extension with assistance from the FINGER robotic exoskeleton. In Phase 1, we identified spatiospectral SMR features for each person that correlated with the intent to extend the index and/or middle finger(s). In Phase 2, the participants learned to increase or decrease SMR features given visual feedback, without movement. In Phase 3, the participants were cued to increase or decrease their SMR features, and when successful, were then cued to immediately attempt to extend the finger(s) with robot assistance. Main results. Of the four participants that achieved SMR control in Phase 2, three initiated finger extensions with a reduced reaction time after decreasing (versus increasing) pre-movement SMR amplitude during Phase 3. Two also extended at least one of their fingers more forcefully after decreasing pre-movement SMR amplitude. Hand function, measured by the box and block test (BBT), improved by 7.3 +/- 7.5 blocks versus 3.5 +/- 3.1 blocks in those with and without SMR control, respectively. Higher BBT scores at baseline correlated with a larger change in BBT score. Significance. These results suggest that learning to control person-specific pre-movement SMR features associated with finger extension can improve finger extension ability after stroke for some individuals. These results merit further investigation in a rehabilitation context.
C1 [Norman, S. L.; Miner, A.; Cramer, S. C.; Reinkensmeyer, D. J.] Univ Calif Irvine, Irvine, CA 92697 USA.
   [McFarland, D. J.; Wolpaw, J. R.] Wadsworth Ctr, Natl Ctr Adapt Neurotechnol, Albany, NY USA.
   [Wolbrecht, E. T.] Univ Idaho, Moscow, ID 83843 USA.
RP Norman, SL (通讯作者)，Univ Calif Irvine, Irvine, CA 92697 USA.
EM sumnern@caltech.edu
FU NIBIB/NIH Biomedical Technology Resource Center (BTRC) [1P41EB018783]; NATIONAL CENTER FOR ADVANCING TRANSLATIONAL SCIENCES [UL1TR001414] Funding Source: NIH RePORTER; NATIONAL INSTITUTE OF BIOMEDICAL IMAGING AND BIOENGINEERING [P41EB018783] Funding Source: NIH RePORTER; Veterans Affairs [I01CX001812] Funding Source: NIH RePORTER
CR [anonymous] , 1991, J CLIN NEUROPHYSIOL, V8, P200, DOI 10.1097/00004691-199104000-00007
   Bernardi N, 2013, MUSIC PERCEPT, V30, P275, DOI 10.1525/mP.2012.30.3.275
   Boulay C, 2011, CLIN NEUROPHYSIOL, V122, P1820, DOI 10.1016/j.clinph.2011.02.016
   Boyd L, 2017, INT J STROKE, V12, P480, DOI 10.1177/1747493017714176
   Broderick J, 1998, STROKE, V29, P415, DOI 10.1161/01.STR.29.2.415
   Broetz D, 2010, NEUROREHAB NEURAL RE, V24, P674, DOI 10.1177/1545968310368683
   Buch E, 2008, STROKE, V39, P910, DOI 10.1161/STROKEAHA.107.505313
   Cervera M, 2018, ANN CLIN TRANSL NEUR, V5, P651, DOI 10.1002/acn3.544
   Chae J, 2002, MUSCLE NERVE, V25, P568, DOI 10.1002/mus.10061
   Cocks M, 2014, J SURG EDUC, V71, P262, DOI 10.1016/j.jsurg.2013.07.002
   Cohen O, 2010, CURR OPIN NEUROBIOL, V20, P696, DOI 10.1016/j.conb.2010.09.001
   Combrisson E, 2015, J NEUROSCI METH, V250, P126, DOI 10.1016/j.jneumeth.2015.01.010
   Conrad M, 2012, CLIN NEUROPHYSIOL, V123, P1200, DOI 10.1016/j.clinph.2011.10.004
   Cramer S, 1997, STROKE, V28, P2518, DOI 10.1161/01.STR.28.12.2518
   Cramer S, 2011, BRAIN, V134, P1591, DOI 10.1093/brain/awr039
   Curado M, 2015, PLOS ONE, V10, P0, DOI 10.1371/journal.pone.0140161
   Daly J, 2008, LANCET NEUROL, V7, P1032, DOI 10.1016/S1474-4422(08)70223-0
   Daly J, 2009, J NEUROL PHYS THER, V33, P203, DOI 10.1097/NPT.0b013e3181c1fc0b
   Formaggio E, 2013, J NEUROENG REHABIL, V10, P0, DOI 10.1186/1743-0003-10-24
   Friedman J, 2010, J STAT SOFTW, V33, P1, DOI 10.18637/jss.v033.i01
   Fu MJ, 2006, P 2006 IEEE INT C RO, V0, P0
   Gilbertson T, 2005, J NEUROSCI, V25, P7771, DOI 10.1523/JNEUROSCI.1762-05.2005
   Gomez-rodriguez M, 2011, J NEURAL ENG, V8, P0, DOI 10.1088/1741-2560/8/3/036005
   Goncharova I, 2003, CLIN NEUROPHYSIOL, V114, P1580, DOI 10.1016/S1388-2457(03)00093-2
   Hornby T, 2010, PM&R, V2, P214, DOI 10.1016/j.pmrj.2010.02.013
   Hsieh Y, 2017, CLIN REHABIL, V31, P225, DOI 10.1177/0269215516633275
   Kai KA, 2013, JOURNAL OF COMPUTING SCIENCE AND ENGINEERING, V7, P139, DOI 10.5626/JCSE.2013.7.2.139
   Khanna P, 2017, ELIFE, V6, P0, DOI 10.7554/eLife.24573
   Kwakkel G, 2008, NEUROREHAB NEURAL RE, V22, P111, DOI 10.1177/1545968307305457
   Lopez A, 2006, LANCET, V367, P1747, DOI 10.1016/S0140-6736(06)68770-9
   Malouin F, 2013, FRONT HUM NEUROSCI, V7, P0, DOI 10.3389/fnhum.2013.00576
   Marple SL, 1987, DIGITAL SPECTRAL ANA, V0, P0
   Mathiowetz V, 1985, AM J OCCUP THER, V39, P386, DOI 10.5014/ajot.39.6.386
   Mccrimmon CM, 2016, NEUROREHABILITATION, V0, P0, DOI 10.1007/978-3-319-28603-7_30
   Mcfarland D, 2008, J NEURAL ENG, V5, P155, DOI 10.1088/1741-2560/5/2/006
   Mcfarland D, 2015, J NEURAL ENG, V12, P0, DOI 10.1088/1741-2560/12/6/066021
   Mcfarland D, 2005, CLIN NEUROPHYSIOL, V116, P56, DOI 10.1016/j.clinph.2004.07.004
   Mehrholz J, 2008, COCHRANE DB SYST REV, V0, P0, DOI DOI 10.1002/14651858.CD006876.pub2
   Meister I, 2005, HUM BRAIN MAPP, V25, P345, DOI 10.1002/hbm.20112
   Mellinger J, 2010, FRONT COLLECT, V0, PP259, DOI 10.1007/978-3-642-02091-9_15
   Norman SL, 2016, BRAIN COMPUTER INTER, V0, P0
   Norman S, 2016, IEEE T NEUR SYS REH, V24, P911, DOI 10.1109/TNSRE.2016.2528167
   Pfurtscheller G, 2005, NEUROSCI LETT, V378, P156, DOI 10.1016/j.neulet.2004.12.034
   Pfurtscheller G, 1977, ELECTROEN CLIN NEURO, V42, P817, DOI 10.1016/0013-4694(77)90235-8
   Pfurtscheller G, 1992, ELECTROEN CLIN NEURO, V83, P62, DOI 10.1016/0013-4694(92)90133-3
   Pfurtscheller G, 1999, CLIN NEUROPHYSIOL, V110, P1842, DOI 10.1016/S1388-2457(99)00141-8
   Pfurtscheller G, 2012, BRAIN COMPUTER INTER, V0, P227
   Pichiorri F, 2011, J NEURAL ENG, V8, P0, DOI 10.1088/1741-2560/8/2/025020
   Pichiorri F, 2015, ANN NEUROL, V77, P851, DOI 10.1002/ana.24390
   Pomeroy V, 2011, NEUROREHAB NEURAL RE, V25, P0, DOI 10.1177/1545968311410942
   Prasad G, 2010, J NEUROENG REHABIL, V7, P0, DOI 10.1186/1743-0003-7-60
   Press WH, 1996, NUMERICAL RECIPES FO, V2nd, P0
   Radomski M, 2008, OCCUPATIONAL THERAPY, V6th, P0
   Ramos-murguialday A, 2013, ANN NEUROL, V74, P100, DOI 10.1002/ana.23879
   Ramos-murguialday A, 2012, PLOS ONE, V7, P0, DOI 10.1371/journal.pone.0047048
   Rathore S, 2002, STROKE, V33, P2718, DOI 10.1161/01.STR.0000035286.87503.31
   Reinkensmeyer D, 2004, ANNU REV BIOMED ENG, V6, P497, DOI 10.1146/annurev.bioeng.6.040803.140223
   Schalk G, 2004, IEEE T BIO-MED ENG, V51, P1034, DOI 10.1109/TBME.2004.827072
   Seo N, 2009, J NEUROPHYSIOL, V101, P3108, DOI 10.1152/jn.91108.2008
   Stewart J, 2016, HUM BRAIN MAPP, V37, P1816, DOI 10.1002/hbm.23138
   Stinear C, 2008, BRAIN, V131, P1381, DOI 10.1093/brain/awn051
   Stinear C, 2014, STROKE, V45, P205, DOI 10.1161/STROKEAHA.113.003537
   Taheri H, 2012, 2012 ANN INT C IEEE, V0, P0
   Taheri H, 2014, J NEUROENG REHABIL, V11, P0, DOI 10.1186/1743-0003-11-10
   Takahashi C, 2008, BRAIN, V131, P425, DOI 10.1093/brain/awm311
   Takahashi M, 2012, J NEUROENG REHABIL, V9, P0, DOI 10.1186/1743-0003-9-56
   Wolbrecht E, 2018, CLIN NEUROPHYSIOL, V129, P797, DOI 10.1016/j.clinph.2018.01.057
NR 67
TC 19
Z9 19
U1 4
U2 53
PU IOP PUBLISHING LTD
PI BRISTOL
PA TEMPLE CIRCUS, TEMPLE WAY, BRISTOL BS1 6BE, ENGLAND
SN 1741-2560
EI 
J9 J NEURAL ENG
PD OCT 15
PY 2018
VL 15
IS 5
BP 
EP 
DI 10.1088/1741-2552/aad724
PG 14
WC Engineering, Biomedical; Neurosciences
SC Engineering; Neurosciences & Neurology
GA GR5EW
UT WOS:000442650800004
PM 30063219
ER

PT J
AU Cui, Chengkun
   Bian, Gui-Bin
   Hou, Zeng-Guang
   Zhao, Jun
   Su, Guodong
   Zhou, Hao
   Peng, Liang
   Wang, Weiqun
AF Cui, Chengkun
   Bian, Gui-bin
   Hou, Zeng-guang
   Zhao, Jun
   Su, Guodong
   Zhou, Hao
   Peng, Liang
   Wang, Weiqun
TI Simultaneous Recognition and Assessment of Post-Stroke Hemiparetic Gait by Fusing Kinematic, Kinetic, and Electrophysiological Data
SO IEEE TRANSACTIONS ON NEURAL SYSTEMS AND REHABILITATION ENGINEERING
LA English
DT Article
DE Post-stroke hemiparesis; gait analysis; multimodalfusion; marker trajectory (MT); ground reaction force (GRF); electromyogram (EMG)
ID pattern-recognition; cerebral-palsy; neural-network; classification; index; osteoarthriti; machine; feature
AB Gait analysis for the patients with lower limb motor dysfunction is a useful tool in assisting clinicians for diagnosis, assessment, and rehabilitation strategy making. Implementing accurate automatic gait analysis for the hemiparetic patients after stroke is a great challenge in clinical practice. This study is to develop a new automatic gait analysis system for qualitatively recognizing and quantitatively assessing the gait abnormality of the post-stroke hemiparetic patients. Twenty-one post-stroke patients and twenty-one healthy volunteers participated in thewalking trials. Three of the most representative gait data, i.e., marker trajectory (MT), ground reaction force (GRF), and electromyogram, were simultaneously acquired from these subjects during their walking. A multimodal fusion architecture is established by using these different modal data to qualitatively distinguish the hemiparetic gait from normal gait by different pattern recognition techniques and to quantitatively estimate the patient's lower limb motor function by a novel probability-based gait score. Seven decision fusion algorithms have been tested in this architecture, and extensive data analysis experiments have been conducted. The results indicate that the recognition performance and estimation performance of the system become better when more modal gait data are fused. For the recognition performance, the random forest classifier based on the GRF data achieves an accuracy of 92.26% outperformed other single-modal schemes. When combining two modal data, the accuracy can be enhanced to 95.83% by using the support vector machine (SVM) fusion algorithm to fuse the MT and GRF data. When integrating all the threemodal data, the accuracy can be further improved to 98.21% by using the SVM fusion algorithm. For the estimation performance, the absolute values of the correlation coefficients between the estimation results of the above three schemes and the Wisconsin gait scale scores for the post-stroke patients are 0.63, 0.75, and 0.84, respectively, which means the clinical relevance becomes more obvious when using more modalities. These promising results demonstrate that the proposedmethod has considerable potential to promote the future design of automatic gait analysis systems for clinical practice.
C1 [Cui, Chengkun; Bian, Gui-Bin; Hou, Zeng-Guang; Peng, Liang; Wang, Weiqun] Chinese Acad Sci, Inst Automat, State Key Lab Management & Control Complex Syst, Beijing 100190, Peoples R China.
   [Hou, Zeng-Guang] Univ Chinese Acad Sci, Beijing 100049, Peoples R China.
   [Hou, Zeng-Guang] CAS Ctr Excellence Brain Sci & Intelligence Techn, Beijing 100190, Peoples R China.
   [Zhao, Jun; Su, Guodong; Zhou, Hao] Beijing Boai Hosp, China Rehabil Res Ctr, Beijing 100068, Peoples R China.
RP Hou, ZG (通讯作者)，Chinese Acad Sci, Inst Automat, State Key Lab Management & Control Complex Syst, Beijing 100190, Peoples R China.
EM cuichengkun2014@ia.ac.cn; guibin.bian@ia.ac.cn; zengguang.hou@ia.ac.cn; zaojun@aliyun.com; ZKPTSGD@126.com; halfsunny@foxmail.com; liang.peng@ia.ac.cn; weiqun.wang@ia.ac.cn
FU National Natural Science Foundation of China [61720106012, U1713220, 61533016, 61603386, 91648208, 61421004]; Beijing Natural Science Foundation [L172050]
CR Atrey P, 2010, MULTIMEDIA SYST, V16, P345, DOI 10.1007/s00530-010-0182-0
   Baker R, 2009, GAIT POSTURE, V30, P265, DOI 10.1016/j.gaitpost.2009.05.020
   Bin AM, 2015, IEEE T BIO-MED ENG, V62, P2001, DOI 10.1109/TBME.2015.2410142
   Cappozzo A, 1995, CLIN BIOMECH, V10, P171, DOI 10.1016/0268-0033(95)91394-T
   Chen G, 2005, GAIT POSTURE, V22, P51, DOI 10.1016/j.gaitpost.2004.06.009
   Christian J, 2016, CLIN BIOMECH, V33, P55, DOI 10.1016/j.clinbiomech.2016.02.008
   Cui C, 2017, IEEE T BIOMED CIRC S, V11, P889, DOI 10.1109/TBCAS.2017.2699189
   Dejnabadi H, 2008, IEEE T BIO-MED ENG, V55, P755, DOI 10.1109/TBME.2007.901034
   Dolatabadi E, 2017, IEEE T NEUR SYS REH, V25, P2336, DOI 10.1109/TNSRE.2017.2736939
   Fukunaga K, 2013, INTRO STAT PATTERN R, V0, P0
   Gouelle A, 2013, GAIT POSTURE, V38, P461, DOI 10.1016/j.gaitpost.2013.01.013
   Goulermas J, 2005, IEEE T BIO-MED ENG, V52, P1549, DOI 10.1109/TBME.2005.851519
   Hastie T, 2009, ELEMENTS STAT LEARNI, V0, P0, DOI DOI 10.1007/978-0-387-84858-7
   Kamruzzaman J, 2006, IEEE T BIO-MED ENG, V53, P2479, DOI 10.1109/TBME.2006.883697
   Karg M, 2015, IEEE T NEUR SYS REH, V23, P319, DOI 10.1109/TNSRE.2014.2362862
   Kittler J, 1998, IEEE T PATTERN ANAL, V20, P226, DOI 10.1109/34.667881
   Laroche D, 2014, COMPUT BIOL MED, V55, P42, DOI 10.1016/j.compbiomed.2014.09.012
   Mariani B, 2012, IEEE T BIO-MED ENG, V59, P3162, DOI 10.1109/TBME.2012.2216263
   Mezghani N, 2008, IEEE T BIO-MED ENG, V55, P1230, DOI 10.1109/TBME.2007.905388
   Parijat P, 2015, IEEE T BIO-MED ENG, V62, P593, DOI 10.1109/TBME.2014.2361324
   Perotto A, 2005, ANATOMICAL GUIDE ELE, VFourth, P0
   Platt J, 2000, ADV NEUR IN, V0, P61
   Qi Y, 2016, IEEE T NEUR SYS REH, V24, P88, DOI 10.1109/TNSRE.2015.2409123
   Raudys S, 1991, IEEE T PATTERN ANAL, V13, P252, DOI 10.1109/34.75512
   Rodriquez A, 1996, ARCH PHYS MED REHAB, V77, P801, DOI 10.1016/S0003-9993(96)90260-9
   Scheffer C, 2012, COMPUT METHOD BIOMEC, V15, P285, DOI 10.1080/10255842.2010.527836
   Schutte L, 2000, GAIT POSTURE, V11, P25, DOI 10.1016/S0966-6362(99)00047-8
   Schwartz M, 2008, GAIT POSTURE, V28, P351, DOI 10.1016/j.gaitpost.2008.05.001
   Terrier P, 2017, IEEE T NEUR SYS REH, V25, P1843, DOI 10.1109/TNSRE.2017.2688485
   Wahid F, 2015, IEEE J BIOMED HEALTH, V19, P1794, DOI 10.1109/JBHI.2015.2450232
   Whitmore M, 2016, IEEE T BIO-MED ENG, V63, P228, DOI 10.1109/TBME.2015.2497659
   Wolpert D, 1995, SFITR05010, V0, P0
   Wu W, 2000, CLIN BIOMECH, V15, P143, DOI 10.1016/S0268-0033(99)00037-6
   Zeng W, 2016, NEUROSCI LETT, V633, P268, DOI 10.1016/j.neulet.2016.09.043
   Zhang B, 2009, PATTERN RECOGN, V42, P581, DOI 10.1016/j.patcog.2008.09.025
NR 35
TC 14
Z9 16
U1 10
U2 55
PU IEEE-INST ELECTRICAL ELECTRONICS ENGINEERS INC
PI PISCATAWAY
PA 445 HOES LANE, PISCATAWAY, NJ 08855-4141 USA
SN 1534-4320
EI 
J9 IEEE T NEUR SYS REH
PD APR 15
PY 2018
VL 26
IS 4
BP 856
EP 864
DI 10.1109/TNSRE.2018.2811415
PG 9
WC Engineering, Biomedical; Rehabilitation
SC Engineering; Rehabilitation
GA GC3OC
UT WOS:000429692400015
PM 29641390
ER

PT J
AU Sato, A.
   Torii, T.
   Iwahashi, M.
   Iramina, K.
AF Sato, A
   Torii, T
   Iwahashi, M
   Iramina, K
TI Alterations in Motor Cortical Excitability Induced by Peripheral Stimulation With Magnetic Stimulation
SO IEEE TRANSACTIONS ON MAGNETICS
LA English
DT Article
DE Contralateral or ipsilateral forearm; cortical excitability; motor evoked potential (MEP); peripheral stimulation; transcranial magnetic stimulation (TMS)
ID corticomotor excitability; finger movement; chronic stroke; human brain; modulation; cortex; inhibition; depression; asymmetry; rpm
AB The conditioning of cortical excitability by transcranial magnetic stimulation (TMS) has become a valuable technique to promote recovery of motor function after stroke. As TMS is not used in all patients, we investigated the hypothesis that peripheral stimulation may have an adjustment effect on motor cortical excitability. Our experimental paradigm was divided into three phases. In the first phase, TMS was delivered to the left or right primary motor cortex to induce a motor evoked potential (MEP) from the contralateral first dorsal interosseous muscle. The measured MEPs in this phase were used to evaluate the effect of peripheral stimulation. In the second phase, 1 Hz magnetic stimulation was applied over the contralateral or ipsilateral forearm for motor cortex as peripheral stimulation. In the third phase, the MEP was evoked by TMS and recorded using the same setting as the first phase. We found that a decrease in MEP amplitude was observed in the left motor cortex following peripheral stimulation over the right forearm. By contrast, the MEP amplitude was not altered in the right motor cortex by peripheral stimulation over the left forearm. An increase in MEP amplitude was observed in the ipsilateral motor cortex induced by peripheral stimulation over the left or right forearm. We also found that by changing the MEP amplitude, the motor cortex excitability varied according to magnetic stimulation of the forearm. These data suggest that peripheral stimulation may have an adjustment effect on motor cortical excitability, via changes in the stimulus site.
C1 [Sato, A.; Torii, T.; Iwahashi, M.] Tokai Univ, Dept Med Care & Welf Engn, Kumamoto 8628652, Japan.
   [Iramina, K.] Kyushu Univ, Grad Sch Syst Life Sci, Fukuoka, Fukuoka 8190395, Japan.
RP Sato, A (通讯作者)，Tokai Univ, Dept Med Care & Welf Engn, Kumamoto 8628652, Japan.
EM satoh.a@tokai-u.jp
CR Amunts K, 1996, NEUROIMAGE, V4, P216, DOI 10.1006/nimg.1996.0073
   Barker A, 1985, LANCET, V1, P1106
   Behrens M, 2011, J SPORT SCI MED, V10, P39
   Bestmann S, 2004, EUR J NEUROSCI, V19, P1950, DOI 10.1111/j.1460-9568.2004.03277.x
   Chen R, 1997, NEUROLOGY, V48, P1398, DOI 10.1212/WNL.48.5.1398
   Corballis M, 1998, TRENDS COGN SCI, V2, P152, DOI 10.1016/S1364-6613(98)01156-5
   Hallett M, 2000, NATURE, V406, P147, DOI 10.1038/35018000
   Kaelin-lang A, 2002, J PHYSIOL-LONDON, V540, P623, DOI 10.1113/jphysiol.2001.012801
   Kim Y, 2006, STROKE, V37, P1471, DOI 10.1161/01.STR.0000221233.55497.51
   Lang N, 2006, CLIN NEUROPHYSIOL, V117, P2292, DOI 10.1016/j.clinph.2006.05.030
   Machetanz J, 1994, MUSCLE NERVE, V17, P1170, DOI 10.1002/mus.880171007
   Maeda F, 2000, CLIN NEUROPHYSIOL, V111, P800, DOI 10.1016/S1388-2457(99)00323-5
   Mima T, 1999, BRAIN, V122, P1989, DOI 10.1093/brain/122.10.1989
   Palmer L, 2012, SCIENCE, V335, P989, DOI 10.1126/science.1217276
   Pascual-leone A, 1998, J CLIN NEUROPHYSIOL, V15, P333, DOI 10.1097/00004691-199807000-00005
   Pascualleone A, 1996, LANCET, V348, P233, DOI 10.1016/S0140-6736(96)01219-6
   Petersen N, 2003, EXP BRAIN RES, V152, P1, DOI 10.1007/s00221-003-1537-y
   Ridding M, 2007, NAT REV NEUROSCI, V8, P559, DOI 10.1038/nrn2169
   Rossi S, 2009, CLIN NEUROPHYSIOL, V120, P2008, DOI 10.1016/j.clinph.2009.08.016
   Rossini P, 1994, ELECTROEN CLIN NEURO, V91, P79, DOI 10.1016/0013-4694(94)90029-9
   Schambra H, 2003, CLIN NEUROPHYSIOL, V114, P130, DOI 10.1016/S1388-2457(02)00342-5
   Shimamoto H, 2001, J NEUROL S3, V248, P0, DOI 10.1007/pl00007826
   Struppler A, 2003, SUPPL CLIN NEUROPHYS, V56, P358
   Struppler A, 2007, NEUROIMAGE, V36, P0, DOI 10.1016/j.neuroimage.2007.03.033
   Takeuchi N, 2008, J REHABIL MED, V40, P298, DOI 10.2340/16501977-0181
   Tinazzi M, 1998, NEUROSCI LETT, V244, P121, DOI 10.1016/S0304-3940(98)00150-5
   Torii T, 2012, NEUROREPORT, V23, P1065, DOI 10.1097/WNR.0b013e32835afaf0
NR 27
TC 1
Z9 1
U1 1
U2 7
PU IEEE-INST ELECTRICAL ELECTRONICS ENGINEERS INC
PI PISCATAWAY
PA 445 HOES LANE, PISCATAWAY, NJ 08855-4141 USA
SN 0018-9464
EI 
J9 IEEE T MAGN
PD NOV 15
PY 2018
VL 54
IS 11
BP 
EP 
DI 10.1109/TMAG.2018.2851358
PG 4
WC Engineering, Electrical & Electronic; Physics, Applied
SC Engineering; Physics
GA GX5YN
UT WOS:000447832100156
ER

PT J
AU Xie, Guanli
   Rao, Ting
   Lin, Lili
   Lin, Zhengkun
   Xiao, Tianshen
   Yang, Ming’ge
   Xu, Ying
   Fan, Jinmei
   Lin, Shufang
   Wu, Jinsong
[truncated: 1,395,712 more chars]
