# Supplementary material for: Rehabilitation of motor function after stroke: A bibliometric analysis of global research from 2004 to 2022
Source: Front Aging Neurosci. 2022 Nov 2;14:1024163. doi: 10.3389/fnagi.2022.1024163 (PMC9667945; doi:10.3389/fnagi.2022.1024163)
Supplement: Supplementary file 1 [file Data_Sheet_1.zip › download2019u324.txt]

PT J
AU Chang, Wei-Chiao
   Ko, Li-Wei
   Yu, Kuen-Han
   Ho, Yu-Chun
   Chen, Chia-Hsin
   Jong, Yuh-Jyh
   Huang, Yi-Pai
AF Chang, Wei-chiao
   Ko, Li-wei
   Yu, Kuen-han
   Ho, Yu-chun
   Chen, Chia-hsin
   Jong, Yuh-jyh
   Huang, Yi-pai
TI EEG analysis of mixed-reality music rehabilitation system for post-stroke lower limb therapy
SO JOURNAL OF THE SOCIETY FOR INFORMATION DISPLAY
LA English
DT Article
DE EEG analysis; event-related synchronization; gait analysis; mixed reality; music therapy; post-stroke rehabilitation
ID interface
AB Lots of evidence and guidelines recommended that stroke patients have to do the rehabilitation all the time, but in fact, the ratio of patients doing the rehabilitation is usually less than one third. In order to enhance the rehabilitation efficacy, we develop an innovative mixed-reality music rehabilitation (MR2) system, which is consisted of an MR goggle, inertial measurement unit sensors, and an EEG system. Several music contents with different levels are implemented into the MR system. While doing the rehabilitation task, our system can monitor patient's both gait information and electroencephalographic (EEG) signals to understand the rehabilitation performance in both central and peripheral nervous systems. The MR2 system has been pilot testing on two stroke patients and three healthy controls. Experiment results show that the patient's motor function is significantly activating when wearing the MR2 system during the rehabilitation task. Furthermore, the gait analysis results also show that flexion angle of the hemiplegic knee during walking was significantly improved when following the tempo of the MR music content in the rehabilitation. The pilot testing results provide new insights into the understanding of complex brain functions of patients actively and continuously performing the rehabilitation ordinary tasks within the mixed-reality applications.
C1 [Chang, Wei-Chiao; Ko, Li-Wei; Yu, Kuen-Han] Natl Chiao Tung Univ, Inst Bioinformat & Syst Biol, Hsinchu, Taiwan.
   [Chang, Wei-Chiao; Ko, Li-Wei; Yu, Kuen-Han; Jong, Yuh-Jyh] Natl Chiao Tung Univ, Ctr Intelligent Drug Syst & Smart Biodevices IDS2, Hsinchu, Taiwan.
   [Ho, Yu-Chun] Natl Taiwan Univ Hosp, Hsin Chu Branch, Dept Phys Med & Rehabil, Hsinchu, Taiwan.
   [Chen, Chia-Hsin] Kaohsiung Med Univ, Coll Med, Kaohsiung, Taiwan.
   [Chen, Chia-Hsin] Kaohsiung Med Univ, Chung Ho Mem Hosp, Dept Rehabil Med, Kaohsiung, Taiwan.
   [Jong, Yuh-Jyh] Kaohsiung Med Univ, Grad Inst Clin Med, Kaohsiung, Taiwan.
   [Huang, Yi-Pai] Natl Chiao Tung Univ, Dept Photon, Hsinchu, Taiwan.
RP Ko, LW (通讯作者)，Natl Chiao Tung Univ, Ctr Intelligent Drug Syst & Smart Biodevices IDS2, Hsinchu, Taiwan.
EM lwko@mail.nctu.edu.tw
FU Center for Intelligent Drug Systems and Smart Bio-devices (IDS2B); Featured Areas Research Center Program; Ministry of Education (MOE); Ministry of Science and Technology (MOST) [107-2221-E-009-150]
CR Akhtar K, 2015, ACTA ORTHOP, V86, P616, DOI 10.3109/17453674.2015.1041083
   Badia S, 2013, IEEE T NEUR SYS REH, V21, P174, DOI 10.1109/TNSRE.2012.2229295
   Berne R, 1998, PHYSIOLOGY, V0, P0
   Formaggio E, 2013, J NEUROENG REHABIL, V10, P0, DOI 10.1186/1743-0003-10-24
   Friedman N, 2011, IEEE ENG MED BIO, V0, PP2359, DOI 10.1109/IEMBS.2011.6090659
   Gwin J, 2011, NEUROIMAGE, V54, P1289, DOI 10.1016/j.neuroimage.2010.08.066
   Hoffman H, 2001, CLIN J PAIN, V17, P229, DOI 10.1097/00002508-200109000-00007
   Hu X, 2009, NEUROREHAB NEURAL RE, V23, P837, DOI 10.1177/1545968309338191
   Jannink M, 2008, CYBERPSYCHOL BEHAV, V11, P751, DOI 10.1089/cpb.2007.0271
   Lee J, 2003, CYBERPSYCHOL BEHAV, V6, P383, DOI 10.1089/109493103322278763
   Mane R, 2018, ANNU INT CONF IEEE ENG MED BIOL SOC, V2018, P3610, DOI 10.1109/EMBC.2018.8512920
   Nakano H, 2012, J NOV PHYSIOTHER S, VS1, P0, DOI 10.4172/2165-7025.S1-009
   Norman S, 2016, IEEE T NEUR SYS REH, V24, P911, DOI 10.1109/TNSRE.2016.2528167
   Pfurtscheller G, 1999, CLIN NEUROPHYSIOL, V110, P1842, DOI 10.1016/S1388-2457(99)00141-8
   Presacco A, 2012, IEEE T NEUR SYS REH, V20, P212, DOI 10.1109/TNSRE.2012.2188304
   Ramos-murguialday A, 2013, ANN NEUROL, V74, P100, DOI 10.1002/ana.23879
   Salmimaa M, 2018, J SOC INF DISPLAY, V26, P98, DOI 10.1002/jsid.636
   Sato K, 2010, PAIN MED, V11, P622, DOI 10.1111/j.1526-4637.2010.00819.x
   Seeber M, 2014, FRONT HUM NEUROSCI, V8, P0, DOI 10.3389/fnhum.2014.00485
   Taheri H, 2012, IEEE ENG MED BIO, V0, PP3911, DOI 10.1109/EMBC.2012.6346822
   Vankipuram M, 2010, J BIOMED INFORM, V43, P661, DOI 10.1016/j.jbi.2010.05.016
   Vourvopoulos A, 2016, J NEUROENG REHABIL, V13, P0, DOI 10.1186/s12984-016-0173-2
NR 22
TC 7
Z9 7
U1 0
U2 18
PU WILEY
PI HOBOKEN
PA 111 RIVER ST, HOBOKEN 07030-5774, NJ USA
SN 1071-0922
EI 
J9 J SOC INF DISPLAY
PD JUN 15
PY 2019
VL 27
IS 6
BP 372
EP 380
DI 10.1002/jsid.787
PG 9
WC Engineering, Electrical & Electronic; Materials Science, Multidisciplinary; Optics; Physics, Applied
SC Engineering; Materials Science; Optics; Physics
GA IC3ZL
UT WOS:000470902200006
ER

PT J
AU Calabro, RS
   Accorinti, Maria
   Porcari, Bruno
   Carioti, Luigi
   Ciatto, Laura
   Billeri, Luana
   Andronaco, VA
   Galletti, Franco
   Filoni, Serena
   Naro, Antonino
AF Calabro, Rocco
   Accorinti, Maria
   Porcari, Bruno
   Carioti, Luigi
   Ciatto, Laura
   Billeri, Luana
   Andronaco, Veronica
   Galletti, Franco
   Filoni, Serena
   Naro, Antonino
TI Does hand robotic rehabilitation improve motor function by rebalancing interhemispheric connectivity after chronic stroke? Encouraging data from a randomised-clinical-trial
SO CLINICAL NEUROPHYSIOLOGY
LA English
DT Article
DE Amadeo (TM); Hand rehabilitation; Frontoparietal connectivity; Sensorimotor plasticity
ID passive movement; assisted therapy; cortical excitability; sensorimotor cortex; hemodynamic-change; function-test; recovery; modulation; plasticity; eeg
AB Objective: The objective of this study was the evaluation of the clinical and neurophysiological effects of intensive robot-assisted hand therapy compared to intensive occupational therapy in the chronic recovery phase after stroke. Methods: 50 patients with a first-ever stroke occurred at least six months before, were enrolled and randomised into two groups. The experimental group was provided with the Amadeo (TM) hand training (AHT), whereas the control group underwent occupational therapist-guided conventional hand training (CHT). Both of the groups received 40 hand training sessions (robotic and conventional, respectively) of 45 min each, 5 times a week, for 8 consecutive weeks. All of the participants underwent a clinical and electrophysiological assessment (task-related coherence, TRCoh, and short-latency afferent inhibition, SAL) at baseline and after the completion of the training. Results: The AHT group presented improvements in both of the primary outcomes (Fugl-Meyer Assessment for of Upper Extremity and the Nine-Hole Peg Test) greater than CHT (both p < 0.001). These results were paralleled by a larger increase in the frontoparietal TRCoh in the AHT than in the CHT group (p < 0.001) and a greater rebalance between the SAL of both the hemispheres (p < 0.001). Conclusions: These data suggest a wider remodelling of sensorimotor plasticity and interhemispheric inhibition between sensorimotor cortices in the AHT compared to the CHT group. Significance: These results provide neurophysiological support for the therapeutic impact of intensive robot-assisted treatment on hand function recovery in individuals with chronic stroke. (C) 2019 International Federation of Clinical Neurophysiology. Published by Elsevier B.V. All rights reserved.
C1 [Calabro, Rocco Salvatore; Accorinti, Maria; Porcari, Bruno; Carioti, Luigi; Ciatto, Laura; Billeri, Luana; Andronaco, Veronica Agata; Naro, Antonino] IRCCS Ctr Neurolesi Bonino Pulejo, SS 113, I-98124 Messina, Italy.
   [Galletti, Franco] Univ Messina, Otorhinolaryngoiatry Unit, Messina, Italy.
   [Filoni, Serena] Fdn Ctr Riabilitaz Padre Pio Onlus, San Giovanni Rotondo, FG, Italy.
RP Calabro, RS (通讯作者)，IRCCS Ctr Neurolesi Bonino Pulejo, SS 113, I-98124 Messina, Italy.
EM salbro77@tiscali.it
CR Alegre M, 2002, NEUROSCI LETT, V331, P29, DOI 10.1016/S0304-3940(02)00825-X
   Alia C, 2017, FRONT CELL NEUROSCI, V11, P0, DOI 10.3389/fncel.2017.00076
   Allen P, 2008, J COGNITIVE NEUROSCI, V20, P1656, DOI 10.1162/jocn.2008.20107
   Allred R, 2010, BEHAV NEUROSCI, V124, P124, DOI 10.1037/a0018457
   Alt MM, 2011, NEUROREHAB NEURAL RE, V25, P71, DOI 10.1177/1545968310370748
   [anonymous] , 2014, MERGING THERAPIES NE, V0, P0, DOI DOI 10.1007/978-3-642-38556-8
   Arya K, 2011, TOP STROKE REHABIL, V18, P599, DOI 10.1310/tsr18s01-599
   Asmussen M, 2014, PLOS ONE, V9, P0, DOI 10.1371/journal.pone.0104807
   Balasubramanian S, 2010, CURR OPIN NEUROL, V23, P661, DOI 10.1097/WCO.0b013e32833e99a4
   Bartur G, 2018, BRAIN RES, V0, P0
   Beaulieu L, 2018, ANN PHYS REHABIL MED, V61, P224, DOI 10.1016/j.rehab.2017.04.003
   Beebe J, 2009, J NEUROL PHYS THER, V33, P96, DOI 10.1097/NPT.0b013e3181a33638
   Bolognini N, 2016, RESTOR NEUROL NEUROS, V34, P571, DOI 10.3233/RNN-150606
   Borich M, 2018, NEURAL PLAST, V2018, P0, DOI 10.1155/2018/9875326
   Brewer B, 2007, TOP STROKE REHABIL, V14, P22, DOI 10.1310/tsr1406-22
   Broeks J, 1999, DISABIL REHABIL, V21, P357
   Calabro R, 2018, J NEUROENG REHABIL, V15, P0, DOI 10.1186/s12984-018-0377-8
   Calabro R, 2016, PM&R, V8, P971, DOI 10.1016/j.pmrj.2016.02.004
   Chang W, 2013, J STROKE, V15, P174, DOI 10.5853/jos.2013.15.3.174
   Chisari C, 2015, INT J NEUROREHABIL, V2, P0, DOI 10.4172/2376-0281.1000e107
   Clarkson A, 2010, NATURE, V468, P305, DOI 10.1038/nature09511
   Cohen J, 1988, V2ND, V0, P0
   Cooke S, 2006, BRAIN, V129, P1659, DOI 10.1093/brain/awl082
   Croarkin E, 2004, PHYS THER, V84, P62, DOI 10.1093/ptj/84.1.62
   Da SL, 2018, WORLD C MED PHYS BIO, V68/2, P0
   Di LV, 1998, EXP BRAIN RES, V119, P265
   Di LV, 2012, STROKE, V43, P250, DOI 10.1161/STROKEAHA.111.631085
   Di PG, 2014, FRONT SYST NEUROSCI, V8, P0, DOI 10.3389/fnsys.2014.00109
   Engel A, 2010, CURR OPIN NEUROBIOL, V20, P156, DOI 10.1016/j.conb.2010.02.015
   Fazekas G, 2006, INT J REHABIL RES, V29, P251, DOI 10.1097/01.mrr.0000230050.16604.d9
   Ferris J, 2018, NEUROREHAB NEURAL RE, V32, P671, DOI 10.1177/1545968318785043
   Formaggio E, 2015, BRAIN TOPOGR, V28, P352, DOI 10.1007/s10548-014-0372-8
   Formaggio E, 2013, J NEUROENG REHABIL, V10, P0, DOI 10.1186/1743-0003-10-24
   Formaggio E, 2008, BRAIN TOPOGR, V21, P100, DOI 10.1007/s10548-008-0058-1
   Fuglmeyer A, 1975, SCAND J REHABIL MED, V7, P13
   Galazzo I, 2014, J MAGN RESON IMAGING, V40, P937, DOI 10.1002/jmri.24432
   Gladstone D, 2002, NEUROREHAB NEURAL RE, V16, P232, DOI 10.1177/154596802401105171
   Hara Y, 2015, J NIPPON MED SCH, V82, P7
   Hatem S, 2016, FRONT HUM NEUROSCI, V10, P0, DOI 10.3389/fnhum.2016.00442
   Homan R, 1987, ELECTROEN CLIN NEURO, V66, P376, DOI 10.1016/0013-4694(87)90206-9
   Huang X, 2018, J STROKE CEREBROVASC, V27, P221, DOI 10.1016/j.jstrokecerebrovasdis.2017.08.027
   Hubbard I, 2009, OCCUP THER INT, V16, P175, DOI 10.1002/oti.275
   Jang S, 2004, RESTOR NEUROL NEUROS, V22, P59
   Johansen-berg H, 2002, BRAIN, V125, P2731, DOI 10.1093/brain/awf282
   Johansson B, 2011, ACTA NEUROL SCAND, V123, P147, DOI 10.1111/j.1600-0404.2010.01417.x
   Johansson B, 2000, STROKE, V31, P223, DOI 10.1161/01.STR.31.1.223
   Kaelin-lang A, 2002, J PHYSIOL-LONDON, V540, P623, DOI 10.1113/jphysiol.2001.012801
   Kim E, 2016, IEEE ROBOT AUTOM LET, V1, P1028, DOI 10.1109/LRA.2016.2530866
   Krebs HI, 2013, HANDB CLIN NEUROL, V110, P283, DOI 10.1016/B978-0-444-52901-5.00023-X
   Krebs H, 2009, J NEUROENG REHABIL, V6, P0, DOI 10.1186/1743-0003-6-6
   Kwakkel G, 2008, NEUROREHAB NEURAL RE, V22, P111, DOI 10.1177/1545968307305457
   Kwakkel G, 2008, BMC NEUROL, V8, P0, DOI 10.1186/1471-2377-8-49
   Lai S, 2002, STROKE, V33, P1840, DOI 10.1161/01.STR.0000019289.15440.F2
   Lam T, 2018, J NEUROL SCI, V384, P21, DOI 10.1016/j.jns.2017.11.007
   Leocani L, 1997, EVOKED POTENTIAL, V104, P199, DOI 10.1016/S0168-5597(96)96051-7
   Liu H, 2014, BEHAV NEUROL, V2014, P0, DOI 10.1155/2014/876416
   Lo AC, 2012, AM J PHYS MED REHABIL, V91, P0, DOI 10.1097/PHM.0b013e31826bcfa3
   Loubinoux I, 2003, NEUROIMAGE, V20, P2166, DOI 10.1016/j.neuroimage.2003.08.017
   Lum PS, 2012, AM J PHYS MED REHABIL, V91, P0, DOI 10.1097/PHM.0b013e31826bcedb
   Maciejasz P, 2014, J NEUROENG REHABIL, V11, P0, DOI 10.1186/1743-0003-11-3
   Manganotti P, 1998, ELECTROMYOGR MOTOR C, V109, P50, DOI 10.1016/S0924-980X(97)00074-X
   Matteis M, 2003, J NEUROL, V250, P810, DOI 10.1007/s00415-003-1082-4
   Mehrholz J, 2008, COCHRANE DB SYST REV, V0, P0, DOI DOI 10.1002/14651858.CD006876.pub2
   Mehrholz J, 2012, COCHRANE DB SYST REV, V0, P0
   Mihara M, 2013, STROKE, V44, P1091, DOI 10.1161/STROKEAHA.111.674507
   Muller-putz G, 2007, BRAIN RES, V1137, P84, DOI 10.1016/j.brainres.2006.12.052
   Nakayashiki K, 2014, J NEUROENG REHABIL, V11, P0, DOI 10.1186/1743-0003-11-90
   Nardone R, 2002, ELECTROMYOGR CLIN NEUROPHYSIOL, V42, P131
   Neuper C, 2005, COGNITIVE BRAIN RES, V25, P668, DOI 10.1016/j.cogbrainres.2005.08.014
   Nie J, 2017, CELL MOL NEUROBIOL, V37, P5, DOI 10.1007/s10571-016-0348-1
   Nirkko A, 2001, NEUROIMAGE, V13, P825, DOI 10.1006/nimg.2000.0739
   Noppeney U, 2006, CEREB CORTEX, V16, P437, DOI 10.1093/cercor/bhi123
   Norouzi-gheidari N, 2012, J REHABIL RES DEV, V49, P479, DOI 10.1682/JRRD.2010.10.0210
   Novakovic V, 2011, EXP BRAIN RES, V209, P425, DOI 10.1007/s00221-011-2573-7
   Nudo R, 2013, FRONT HUM NEUROSCI, V7, P0, DOI 10.3389/fnhum.2013.00887
   Palmer J, 2018, RESTOR NEUROL NEUROS, V36, P183, DOI 10.3233/RNN-170785
   Paulus W, 2008, BRAIN STIMUL, V1, P151, DOI 10.1016/j.brs.2008.06.002
   Pekna M, 2012, STROKE, V43, P2819, DOI 10.1161/STROKEAHA.112.654228
   Pfurtscheller G, 1977, ELECTROEN CLIN NEURO, V42, P817, DOI 10.1016/0013-4694(77)90235-8
   Pollock A, 2014, COCHRANE DB SYST REV, V0, P0, DOI DOI 10.1002/14651858.CD010820.pub2
   Pool E, 2018, HUM BRAIN MAPP, V39, P1078, DOI 10.1002/hbm.23872
   Quartarone A, 2006, J PHYSIOL-LONDON, V575, P657, DOI 10.1113/jphysiol.2006.114025
   Ramos-murguialday A, 2015, J NEUROPHYSIOL, V113, P3663, DOI 10.1152/jn.00467.2013
   Ramos-murguialday A, 2012, PLOS ONE, V7, P0, DOI 10.1371/journal.pone.0047048
   Roby-brami A, 2003, ACTA NEUROL SCAND, V107, P369, DOI 10.1034/j.1600-0404.2003.00021.x
   Rosenthal J, 1996, J SOC SERV RES, V21, P37, DOI 10.1300/J079v21n04_02
   Sale P, 2012, STROKE RES TREAT, V2012, P0, DOI 10.1155/2012/820931
   Sale P, 2014, INT J REHABIL RES, V37, P236, DOI 10.1097/MRR.0000000000000059
   Santisteban L, 2016, PLOS ONE, V11, P0, DOI 10.1371/journal.pone.0154792
   Semprini M, 2017, IEEE T NEUR SYS REH, V25, P883, DOI 10.1109/TNSRE.2016.2636122
   Seo H, 2018, ANN REHABIL MED-ARM, V42, P495, DOI 10.5535/arm.2018.42.4.495
   Sergi F, 2011, IEEE ENG MED BIO, V0, PP7470, DOI 10.1109/IEMBS.2011.6091843
   Simonetta-moreau M, 2014, ANNALS OF PHYSICAL AND REHABILITATION MEDICINE, V57, P530, DOI 10.1016/j.rehab.2014.08.003
   Sivan M, 2011, J REHABIL MED, V43, P181, DOI 10.2340/16501977-0674
   Spalletti C, 2017, ELIFE, V6, P0, DOI 10.7554/eLife.28662
   Stein J, 2011, AM J PHYS MED REHAB, V90, P887, DOI 10.1097/PHM.0b013e3182328623
   Stippich C, 2002, NEUROSCI LETT, V331, P50, DOI 10.1016/S0304-3940(02)00826-1
   Takano B, 2004, NEUROIMAGE, V23, P849, DOI 10.1016/j.neuroimage.2004.06.032
   Takeuchi N, 2013, STROKE RES TREAT, V2013, P0, DOI 10.1155/2013/128641
   Takeuchi N, 2015, FRONT HUM NEUROSCI, V9, P0, DOI 10.3389/fnhum.2015.00349
   Takeuchi N, 2012, NEURAL PLAST, V2012, P0, DOI 10.1155/2012/823285
   Takeuchi N, 2012, NEURAL PLAST, V2012, P0, DOI 10.1155/2012/359728
   Tokimura H, 2000, J PHYSIOL-LONDON, V523, P503, DOI 10.1111/j.1469-7793.2000.t01-1-00503.x
   Tolmacheva A, 2017, J NEUROTRAUM, V34, P2668, DOI 10.1089/neu.2017.4996
   Turco C, 2018, BRAIN SCI, V8, P0
   Turner D, 2013, FRONT NEUROL, V4, P0, DOI 10.3389/fneur.2013.00184
   Ward N, 2003, BRAIN, V126, P1430, DOI 10.1093/brain/awg145
   Weder B, 2016, PRINCIPLES UNDERLYIN, V0, P0
   Wei W, 2013, PLOS ONE, V8, P0, DOI 10.1371/journal.pone.0064154
   Wolters A, 2003, J NEUROPHYSIOL, V89, P2339, DOI 10.1152/jn.00900.2002
   Woytowicz E, 2017, ARCH PHYS MED REHAB, V98, P456, DOI 10.1016/j.apmr.2016.06.023
   Wu J, 2015, BRAIN, V138, P2359, DOI 10.1093/brain/awv156
   Yue Z, 2017, BEHAV NEUROL, V2017, P0, DOI 10.1155/2017/3908135
   Zhao Z, 2018, HUM BRAIN MAPP, V39, P3388, DOI 10.1002/hbm.24183
   Zou Y, 2018, NEUROIMAGE-CLIN, V20, P523, DOI 10.1016/j.nicl.2018.08.008
NR 115
TC 18
Z9 20
U1 5
U2 25
PU ELSEVIER IRELAND LTD
PI CLARE
PA ELSEVIER HOUSE, BROOKVALE PLAZA, EAST PARK SHANNON, CO, CLARE, 00000, IRELAND
SN 1388-2457
EI 
J9 CLIN NEUROPHYSIOL
PD MAY 15
PY 2019
VL 130
IS 5
BP 767
EP 780
DI 10.1016/j.clinph.2019.02.013
PG 14
WC Clinical Neurology; Neurosciences
SC Neurosciences & Neurology
GA HS0FU
UT WOS:000463537100019
PM 30904771
ER

PT J
AU Vaz, PG
   Da silva salazar, AP
   Stein, Cinara
   Marchese, RR
   Lukrafka, JL
   Plentz, RDM
   Pagnussat, AS
AF Vaz, Patricia
   Da silva salazar, Ana
   Stein, Cinara
   Marchese, Ritchele
   Lukrafka, Janice
   Plentz, Rodrigo
   Pagnussat, Aline
TI Noninvasive brain stimulation combined with other therapies improves gait speed after stroke: a systematic review and meta-analysis
SO TOPICS IN STROKE REHABILITATION
LA English
DT Review
DE Transcranial direct current stimulation; repetitive transcranial magnetic stimulation; stroke rehabilitation; walking speed; physical therapy modalities
ID transcranial magnetic stimulation; motor function; single session; double-blind; lower-limb; excitability; recovery; cortex; pilot; rehabilitation
AB Background: Repetitive transcranial magnetic stimulation (rTMS) and transcranial direct current stimulation (tDCS) are noninvasive brain stimulation (NIBS) techniques able to modulate cortical excitability.Objective: To determine the effects of NIBS combined with other therapies on gait speed after stroke.Methods: Electronic databases searched were PUBMED, EMBASE, COCHRANE, SCOPUS, SCIELO and PEDro. Eligibility criteria were randomized controlled trials that reported the effects of tDCS and rTMS combined with other therapies for improving gait speed, walking cadence, functional ambulation category (FAC) and motricity index (MI-LE) after stroke. Risk of bias was assessed by Cochrane risk of bias assessment tool. Mean differences (MD) and 95% confidence intervals were calculated. Quality of evidence was assessed by Grades of Researches, Assessment, Development and Evaluation approach.Results: Ten studies (226 subjects) were included in the meta-analysis. NIBS combined with other therapies was effective for improving gait speed (MD 0.09 m/s [95% CI, 0.05 to 0.13; I-2 0%, p <0.0001]). Gait speed improved in both acute/subacute (MD 0.08 m/s [95% CI, 0.02 to 0.14]) and chronic phases (MD 0.08 m/s [95% CI, 0.03 to 0.13]). Furthermore, inhibitory (MD 0.09 m/s [95% CI, 0.04 to 0.14]) and excitatory (MD 0.07 m/s [95% CI, 0.02 to 0.12]) protocols were effective to improve gait speed. NIBS was also effective to improve walking cadence but was unable to modify other outcomes (FAC and MI-LE).Conclusions: This systematic review with meta-analysis synthesizes moderate-quality evidence that NIBS combined with other therapies are effective to improve gait speed after stroke.
C1 [Vaz, Patricia Graef; Stein, Cinara; Plentz, Rodrigo Della Mea; Pagnussat, Aline Souza] UFCSPA, Hlth Sci Grad Program, Porto Alegre, RS, Brazil.
   [Vaz, Patricia Graef] Laureate Int Univ, Ctr Univ Ritter Reis UniRitter, Dept Physiotherapy, Porto Alegre, RS, Brazil.
   [Vaz, Patricia Graef; da Silva Salazar, Ana Paula; Marchese, Ritchele Redivo; Lukrafka, Janice Luisa; Pagnussat, Aline Souza] UFCSPA, Movement Anal & Neurol Rehabil Lab, Porto Alegre, RS, Brazil.
   [da Silva Salazar, Ana Paula; Lukrafka, Janice Luisa; Plentz, Rodrigo Della Mea; Pagnussat, Aline Souza] UFCSPA, Rehabil Sci Grad Program, Porto Alegre, RS, Brazil.
RP Pagnussat, AS (通讯作者)，Univ Fed Ciencias Saude Porto Alegre, Dept Physiotherapy, 245 Sarmento Leite St, BR-90050170 Porto Alegre, RS, Brazil.
EM alinespagnussat@gmail.com
FU Coordenacao de Aperfeicoamento de Pessoal de Nivel Superior - Brasil (CAPES) [001]
CR Balshem H, 2011, J CLIN EPIDEMIOL, V64, P401, DOI 10.1016/j.jclinepi.2010.07.015
   Bikson M, 2016, BRAIN STIMUL, V9, P641, DOI 10.1016/j.brs.2016.06.004
   Cameron D, 2000, CLIN REHABIL, V14, P208, DOI 10.1191/026921500675786655
   Chang M, 2015, BRAIN STIMUL, V8, P561, DOI 10.1016/j.brs.2015.01.411
   Chung S, 2016, NEUROSCI BIOBEHAV R, V63, P43, DOI 10.1016/j.neubiorev.2016.01.008
   Danzl M, 2013, NEUROREHABILITATION, V33, P67, DOI 10.3233/NRE-130929
   Elsner B, 2016, COCHRANE DB SYST REV, V0, P0, DOI DOI 10.1002/14651858.CD009645.pub3
   Fleming M, 2017, DISABIL REHABIL, V39, P714, DOI 10.3109/09638288.2016.1161835
   Fregni F, 2007, NAT CLIN PRACT NEURO, V3, P383, DOI 10.1038/ncpneuro0530
   Fusco A, 2014, BIOMED RES INT, V2014, P0, DOI 10.1155/2014/547290
   Geroin C, 2011, CLIN REHABIL, V25, P537, DOI 10.1177/0269215510389497
   Graef P, 2016, J NEUROL SCI, V369, P149, DOI 10.1016/j.jns.2016.08.016
   Higgins J, 2011, COCHRANE HDB SYSTEMA, V0, P0
   Holden M, 1986, PHYS THER, V66, P1530, DOI 10.1093/ptj/66.10.1530
   Jeffery D, 2007, EXP BRAIN RES, V182, P281, DOI 10.1007/s00221-007-1093-y
   Ji S, 2015, J MAGN, V20, P129, DOI 10.4283/JMAG.2015.20.2.129
   Ji S, 2014, J MAGN, V19, P181, DOI 10.4283/JMAG.2014.19.2.181
   Kang N, 2016, BRAIN STIMUL, V9, P662, DOI 10.1016/j.brs.2016.05.005
   Kim H, 2014, J STROKE CEREBROVASC, V23, P655, DOI 10.1016/j.jstrokecerebrovasdis.2013.06.017
   Klomjai W, 2015, ANN PHYS REHABIL MED, V58, P220, DOI 10.1016/j.rehab.2015.05.006
   Langhorne P, 2009, LANCET NEUROL, V8, P741, DOI 10.1016/S1474-4422(09)70150-4
   Lavados P, 2007, LANCET NEUROL, V6, P362, DOI 10.1016/S1474-4422(07)70003-0
   Li Y, 2018, RESTOR NEUROL NEUROS, V36, P59, DOI 10.3233/RNN-170770
   Manji A, 2018, NEUROSCI LETT, V662, P302, DOI 10.1016/j.neulet.2017.10.049
   Moher D, 2009, BMJ-BRIT MED J, V339, P0, DOI 10.1136/bmj.b2535
   Murase N, 2004, ANN NEUROL, V55, P400, DOI 10.1002/ana.10848
   Murphy T, 2009, NAT REV NEUROSCI, V10, P861, DOI 10.1038/nrn2735
   Nitsche M, 2001, NEUROLOGY, V57, P1899, DOI 10.1212/WNL.57.10.1899
   Peters D, 2018, HUM BRAIN MAPP, V39, P120, DOI 10.1002/hbm.23829
   Picelli A, 2015, RESTOR NEUROL NEUROS, V33, P357, DOI 10.3233/RNN-140474
   Polania R, 2018, NAT NEUROSCI, V21, P174, DOI 10.1038/s41593-017-0054-4
   Polese J, 2013, J PHYSIOTHER, V59, P73, DOI 10.1016/S1836-9553(13)70159-0
   Rastgoo M, 2016, DISABIL REHABIL, V38, P1918, DOI 10.3109/09638288.2015.1107780
   Richards C, 1999, CLIN GERIATR MED, V15, P833
   Robinson C, 2011, DISABIL REHABIL, V33, P1033, DOI 10.3109/09638288.2010.520803
   Robinson K, 2002, INT J EPIDEMIOL, V31, P150, DOI 10.1093/ije/31.1.150
   Rossi S, 2009, CLIN NEUROPHYSIOL, V120, P2008, DOI 10.1016/j.clinph.2009.08.016
   Seo H, 2017, RESTOR NEUROL NEUROS, V35, P527, DOI 10.3233/RNN-170745
   Sohn M, 2013, ANN REHABIL MED-ARM, V37, P759, DOI 10.5535/arm.2013.37.6.759
   Tahtis V, 2014, RESTOR NEUROL NEUROS, V32, P527, DOI 10.3233/RNN-140393
   Tanaka S, 2011, NEUROREHAB NEURAL RE, V25, P565, DOI 10.1177/1545968311402091
   Viechtbauer W, 2010, J STAT SOFTW, V36, P1, DOI 10.18637/jss.v036.i03
   Wang R, 2012, NEUROREHAB NEURAL RE, V26, P222, DOI 10.1177/1545968311423265
   Weinrich M, 2004, NEUROREHAB NEURAL RE, V18, P12, DOI 10.1177/0888439003262041
   Xu Y, 2015, NEURAL REGEN RES, V10, P2072, DOI 10.4103/1673-5374.172329
NR 45
TC 19
Z9 23
U1 4
U2 13
PU TAYLOR & FRANCIS LTD
PI ABINGDON
PA 2-4 PARK SQUARE, MILTON PARK, ABINGDON OR14 4RN, OXON, ENGLAND
SN 1074-9357
EI 
J9 TOP STROKE REHABIL
PD APR 3
PY 2019
VL 26
IS 3
BP 201
EP 213
DI 10.1080/10749357.2019.1565696
PG 13
WC Rehabilitation
SC Rehabilitation
GA HX8LD
UT WOS:000467656500006
PM 30735104
ER

PT J
AU Zhu, Yi
   Yang, Yujie
   Li, Jianan
AF Zhu, Yi
   Yang, Yujie
   Li, Jianan
TI Does acupuncture help patients with spasticity? A narrative review
SO ANNALS OF PHYSICAL AND REHABILITATION MEDICINE
LA English
DT Review
DE Spasticity; Upper motor neuron lesion; Acupuncture; Evidence; Stroke
ID multiple-sclerosis; cerebral-palsy; poststroke spasticity; stroke; epidemiology; consciousness; management; disorder; therapy; trial
AB Spasticity is a motor disorder encountered after upper motor neuron lesions. It adversely affects quality of life in most patients and causes long-term burden of care and has significant financial implications. The effect of conventional therapies for spasticity including physical therapy, surgery, and pharmacotherapy are not always satisfying because of the short-term effects or side effects in some patients. Acupuncture is a part of traditional medicine originating from China. It has been used to resolve functional recovery problems after central nervous system injury for many years in Asian countries and is increasingly popular in western countries. Some researches suggest that acupuncture has therapeutic potential to help improve limb movement function and decrease the severity of spasticity. This review synthesizes studies involving stroke, brain injury, spinal cord injury, cerebral palsy, and multiple sclerosis to give an overall picture of the effect and potential mechanisms of acupuncture on spasticity occurring after upper motor neuron lesions. Moderate-quality evidence suggests that electroacupuncture combined with conventional routine care (pharmacological/rehabilitation) could reduce spasticity and improve motor function and activities in daily living after stroke. However, there is not enough evidence to conclude that acupuncture (including electroacupuncture) could reduce spasticity with other central nervous system diseases. (C) 2018 Published by Elsevier Masson SAS.
C1 [Zhu, Yi] Hainan Prov Nongken Gen Hosp, Rehabil Ctr, Haikou, Hainan, Peoples R China.
   [Yang, Yujie] City Univ Hong Kong, Dept Biomed Sci, Kowloon, Hong Kong, Peoples R China.
   [Li, Jianan] Nanjing Med Univ, Affiliated Hosp 1, Dept Rehabil, Nanjing, Jiangsu, Peoples R China.
RP Li, JN (通讯作者)，Nanjing Med Univ, Affiliated Hosp 1, Dept Rehabil, Nanjing, Jiangsu, Peoples R China.
EM lijianan@carm.org.cn
CR Amatya B, 2013, COCHRANE DB SYST REV, V0, P0, DOI DOI 10.1002/14651858.CD009974.pub2
   Cai Y, 2017, ARCH PHYS MED REHAB, V98, P2578, DOI 10.1016/j.apmr.2017.03.023
   Chen ZG, 1995, J CLIN ACUPUNCT MOXI, V11, P6
   *chinesesocietyofneurologyandstrokepreventionprojectcommitteeofnationalhealthandfamilyplanningcommissioninchina , 2012, CHIN J REHABIL THEOR, V18, P18
   Dabbous O, 2016, LASER MED SCI, V31, P1061, DOI 10.1007/s10103-016-1951-6
   Demetrios M, 2013, COCHRANE DB SYST REV, V0, P0, DOI DOI 10.1002/14651858.CD009689.pub2
   Donnellan C, 2008, CLIN REHABIL, V22, P195, DOI 10.1177/0269215507082738
   Dromerick A, 2002, CUR CLIN NEUROL, V0, P13
   Feng Y, 2006, MECH ELECTROACUPUNCT, V0, P1
   Fink M, 2004, ARCH PHYS MED REHAB, V85, P667, DOI 10.1016/j.apmr.2003.06.012
   Flachenecker P, 2014, ACTA NEUROL SCAND, V129, P154, DOI 10.1111/ane.12202
   Francisco G, 2012, STROKE, V43, P3132, DOI 10.1161/STROKEAHA.111.639831
   Ganesh S, 2013, ARCH PHYS MED REHAB, V94, P1899, DOI 10.1016/j.apmr.2012.12.026
   Gillard P, 2015, HEALTH QUAL LIFE OUT, V13, P0, DOI 10.1186/s12955-015-0340-3
   Gold R, 2013, EXPERT REV NEUROTHER, V13, P45, DOI 10.1586/14737175.2013.865874
   Hao JJ, 2013, GLOB ADV HEALTH MED, V2, P8, DOI 10.7453/gahmj.2013.2.1.002
   Harned M, 2011, PAIN PHYSICIAN, V14, P483
   Heo I, 2013, EVID-BASED COMPL ALT, V2013, P0, DOI 10.1155/2013/364216
   Hrobjartsson A, 2014, INT J EPIDEMIOL, V43, P1272, DOI 10.1093/ije/dyu115
   Karpatkin H, 2014, EVID-BASED COMPL ALT, V2014, P0, DOI 10.1155/2014/972935
   Khan F, 2017, ANN PHYS REHABIL MED, VS1877-0657, P30415
   Lazorthes Y, 2002, EUR J NEUROL, V9, P35, DOI 10.1046/j.1468-1331.2002.0090s1035.x
   이선우 , 2007, [THE JOURNAL OF KOREAN ORIENTAL INTERNAL MEDICINE, V0, P0
   Lee J, 2003, NEURORADIOLOGY, V45, P780, DOI 10.1007/s00234-003-1080-3
   Li Y, 2017, ACUPUNCTURE MOXIBUST, V0, P0
   [廖丛 LC, 2011, [中国全科医学, V0, P0
   Lim S, 2015, EVID-BASED COMPL ALT, V2015, P0, DOI 10.1155/2015/870398
   Lindsay C, 2016, COCHRANE DB SYST REV, V0, P0, DOI DOI 10.1002/14651858.CD010362.pub2
   Lundstrom E, 2010, STROKE, V41, P319, DOI 10.1161/STROKEAHA.109.558619
   Ma R, 2015, J NEUROTRAUM, V32, P1943, DOI 10.1089/neu.2014.3866
   Macpherson H, 2010, J EVID BASED MED, V3, P140, DOI 10.1111/J.1756-5391.2010.01086.X
   Martens G, 2017, BRAIN SCI, V7, P0, DOI 10.3390/brainsci7120162
   Martin A, 2014, NEUROPSYCH DIS TREAT, V10, P111, DOI 10.2147/NDT.S53913
   Matsumoto-miyazaki J, 2016, J ALTERN COMPLEM MED, V22, P895, DOI 10.1089/acm.2016.0180
   Milinis K, 2015, DISABIL REHABIL, V29, P1
   Miller E, 2010, STROKE, V41, P2402, DOI 10.1161/STR.0b013e3181e7512b
   Miller R, 1996, COMPLEMENTARY THERAP, V4, P58, DOI 10.1016/S0965-2299(96)80058-6
   Mukherjee A, 2010, FRONT NEUROANAT, V1, P0
   Odding E, 2006, DISABIL REHABIL, V28, P183, DOI 10.1080/09638280500158422
   Otero-romero S, 2016, MULT SCLER J, V22, P1386, DOI 10.1177/1352458516643600
   Park S, 2014, J ALTERN COMPLEM MED, V20, P672, DOI 10.1089/acm.2014.0097
   Pildal J, 2007, INT J EPIDEMIOL, V36, P847, DOI 10.1093/ije/dym087
   Qi Y, 2014, ASIAN PAC J TROP MED, V7, P492, DOI 10.1016/S1995-7645(14)60081-X
   Rabinstein A, 2003, NEUROLOGIST, V9, P137, DOI 10.1097/00127893-200305000-00002
   Shin B, 2007, INT J NEUROSCI, V117, P519, DOI 10.1080/00207450600773533
   Shin B, 2009, COMPLEMENT THER MED, V17, P316, DOI 10.1016/j.ctim.2009.09.001
   Skold C, 1999, ARCH PHYS MED REHAB, V80, P1548, DOI 10.1016/S0003-9993(99)90329-5
   Smith L, 2001, ASSESSING EVIDENCE E, V0, P0
   Smith L, 2010, BRIT MED J, V340, P1356
   Stevenson V, 2015, MULT SCLER J, V21, P1583, DOI 10.1177/1352458514566416
   Sze K, 2000, ARCH PHYS MED REHAB, V81, P876, DOI 10.1053/apmr.2000.6279
   Thibaut A, 2015, EUR J PHYS REHAB MED, V51, P389
   White A, 2001, COMPLEMENT THER MED, V9, P237, DOI 10.1054/ctim.2001.0489
   Wissel J, 2013, NEUROLOGY, V80, P0, DOI 10.1212/WNL.0b013e3182762448
   Yang C, 2015, PEDIATR RES, V78, P112, DOI 10.1038/pr.2015.91
   Yang J, 2008, J CLIN ACUPUNCT MOXI, V24, P37
   Yelnik AP, 2009, ANNALS OF PHYSICAL AND REHABILITATION MEDICINE, V52, P746, DOI 10.1016/j.rehab.2009.09.005
   Yu YH, 1995, ZHONGHUA YI XUE ZA ZHI (TAIPEI), V56, P258
   Zhao W, 2015, PLOS ONE, V10, P0, DOI 10.1371/journal.pone.0116976
NR 59
TC 10
Z9 12
U1 2
U2 8
PU ELSEVIER FRANCE-EDITIONS SCIENTIFIQUES MEDICALES ELSEVIER
PI ISSY-LES-MOULINEAUX
PA 65 RUE CAMILLE DESMOULINS, CS50083, 92442 ISSY-LES-MOULINEAUX, FRANCE
SN 1877-0657
EI 
J9 ANN PHYS REHABIL MED
PD JUL 15
PY 2019
VL 62
IS 4
BP 297
EP 301
DI 10.1016/j.rehab.2018.09.010
PG 5
WC Rehabilitation
SC Rehabilitation
GA II6KL
UT WOS:000475302700013
PM 30408516
ER

PT J
AU Chatterjee, Kausik
   Stockley, RC
   Lane, Steven
   Watkins, Caroline
   Cottrell, Katy
   Ankers, Brenda
   Davies, Sioned
   Morris, MF
   Fallon, Nick
   Nurmikko, Turo
AF Chatterjee, Kausik
   Stockley, Rachel
   Lane, Steven
   Watkins, Caroline
   Cottrell, Katy
   Ankers, Brenda
   Davies, Sioned
   Morris, Mary
   Fallon, Nick
   Nurmikko, Turo
TI PULSE-I - Is rePetitive Upper Limb SEnsory stimulation early after stroke feasible and acceptable? A stratified single-blinded randomised controlled feasibility study
SO TRIALS
LA English
DT Article
DE Stroke; Upper limb rehabilitation; Repetitive sensory stimulation
ID motor cortex excitability; research arm test; somatosensory stimulation; electrical-stimulation; rehabilitation treatment; interrater reliability; sensorimotor recovery; hand function; time; performance
AB Background: Reduction in sensorimotor function of the upper limb is a common and persistent impairment after stroke, and less than half of stroke survivors recover even basic function of the upper limb after a year. Previous work in stroke has shown that repetitive sensory stimulation (RSS) of the upper limb may benefit motor function. As yet, there have been no investigations of RSS in the early-acute period despite this being the time window during which the neuroplastic processes underpinning sensorimotor recovery are likely to occur. Methods: A single-blinded, stratified, randomised controlled feasibility study was undertaken at two NHS acute trusts to determine the recruitment rate, intervention adherence, and safety and acceptability of an RSS intervention in the early period after stroke. Participants were recruited within 2 weeks of index stroke. Stratified on arm function, they were randomised to receive either 45 min of daily RSS and usual care or usual care alone (UC) for 2 weeks. Changes from baseline on the primary outcome of the Action Research Arm Test (ARAT) to measurements taken by a blinded assessor were examined after completion of the intervention (2 weeks) and at 3 months from randomisation. Results: Forty patients were recruited and randomised (RSS n = 23; UC n = 17) with a recruitment rate of 9.5% (40/417) of patients admitted with a stroke of which 52 (12.5%) were potentially eligible, with 10 declining to participate for various reasons. Participants found the RSS intervention acceptable and adherence was good. The intervention was safe and there were no serious adverse events. Conclusions: This study indicates that recruitment to a trial of RSS in the acute period after stroke is feasible. The intervention was well tolerated and appeared to provide additional benefit to usual care. In addition to a definitive trial of efficacy, further work is warranted to examine the effects of varying doses of RSS upon arm function and the mechanism by which RSS induces sensorimotor recovery in the acute period after stroke.
C1 [Chatterjee, Kausik; Cottrell, Katy; Ankers, Brenda; Davies, Sioned] Countess Chester Hosp Fdn Trust, Liverpool Rd, Chester CH2 1UL, Cheshire, England.
   [Stockley, Rachel C.; Watkins, Caroline] Univ Cent Lancashire, Sch Nursing, Stroke Res Team, Preston PR1 2HE, Lancs, England.
   [Lane, Steven] Univ Liverpool, Dept Biostat, Liverpool L69 3GL, Merseyside, England.
   [Morris, Mary Fisher] Beehive Healthcare, MemCheck Memory Clin, Northgate Ave, Chester CH2 2DX, Cheshire, England.
   [Fallon, Nick] Univ Liverpool, Dept Psychol Sci, Liverpool L69 7ZA, Merseyside, England.
   [Nurmikko, Turo] Walton Ctr NHS Fdn Trust, Neurosci Res Ctr, Liverpool L9 7LJ, Merseyside, England.
RP Chatterjee, K (通讯作者)，Countess Chester Hosp Fdn Trust, Liverpool Rd, Chester CH2 1UL, Cheshire, England.
EM kausikchatterjee@nhs.net
FU Countess of Chester Hospital NHS Foundation Trust - BHR PHARMACEUTICAL LTD
CR Arya K, 2011, TOP STROKE REHABIL, V18, P599, DOI 10.1310/tsr18s01-599
   Bernhardt J, 2017, NEUROREHAB NEURAL RE, V31, P793, DOI 10.1177/1545968317732668
   Beste C, 2013, CURR BIOL, V23, P0, DOI 10.1016/j.cub.2013.04.044
   Broeks J, 1999, DISABIL REHABIL, V21, P357
   Celnik P, 2007, ARCH PHYS MED REHAB, V88, P1369, DOI 10.1016/j.apmr.2007.08.001
   Chen C, 2015, NAT COMMUN, V6, P0, DOI 10.1038/ncomms7929
   Chen H, 2009, NEUROREHAB NEURAL RE, V23, P435, DOI 10.1177/1545968308331146
   Conforto A, 2008, CLINICS, V63, P735, DOI 10.1590/S1807-59322008000600005
   Conforto A, 2010, NEUROREHAB NEURAL RE, V24, P263, DOI 10.1177/1545968309349946
   Cortes J, 2017, NEUROREHAB NEURAL RE, V31, P552, DOI 10.1177/1545968317697034
   Dromerick A, 2003, J REHABIL RES DEV, V40, P1, DOI 10.1682/JRRD.2003.01.0001
   Feigin V, 2014, LANCET, V383, P245, DOI 10.1016/S0140-6736(13)61953-4
   French B, 2007, COCHRANE DB SYST REV, V0, P0, DOI DOI 10.1002/14651858.CD006073.pub2
   Golaszewski S, 2004, NEUROLOGY, V62, P2262, DOI 10.1212/WNL.62.12.2262
   Golaszewski S, 2012, CLIN NEUROPHYSIOL, V123, P193, DOI 10.1016/j.clinph.2011.06.010
   Goldstein L, 1989, ARCH NEUROL-CHICAGO, V46, P660, DOI 10.1001/archneur.1989.00520420080026
   Hayward K, 2015, CLIN REHABIL, V29, P1234, DOI 10.1177/0269215514565395
   Kasner S, 2006, LANCET NEUROL, V5, P603, DOI 10.1016/S1474-4422(06)70495-1
   Kattenstroth J, 2018, BMC NEUROL, V18, P0, DOI 10.1186/s12883-017-1006-z
   Krakauer J, 2012, NEUROREHAB NEURAL RE, V26, P923, DOI 10.1177/1545968312440745
   Krakauer J, 2017, BROKEN MOVEMENT, V0, P0
   Kwakkel G, 2003, STROKE, V34, P2181, DOI 10.1161/01.STR.0000087172.16305.CD
   Kwakkel G, 2017, NEUROREHAB NEURAL RE, V31, P784, DOI 10.1177/1545968317732662
   Lang C, 2008, ARCH PHYS MED REHAB, V89, P1693, DOI 10.1016/j.apmr.2008.02.022
   Langhorne P, 2003, J NEUROL NEUROSUR PS, V74, P18
   Lyle R, 1981, INT J REHABIL RES, V4, P483, DOI 10.1097/00004356-198112000-00001
   Mathiowetz V, 1985, OCCUP THER J RES, V5, P24, DOI 10.1177/153944928500500102
   Mccabe J, 2015, ARCH PHYS MED REHAB, V96, P981, DOI 10.1016/j.apmr.2014.10.022
   Mckay D, 2002, NEUROREPORT, V13, P1271, DOI 10.1097/00001756-200207190-00011
   Morris J, 2013, DISABIL REHABIL, V35, P291, DOI 10.3109/09638288.2012.691942
   Page S, 2012, ARCH PHYS MED REHAB, V93, P2373, DOI 10.1016/j.apmr.2012.06.017
   Party I, 2017, SENT STROK NAT AUD P, V0, P0
   Patel A, 2017, EXECUTIVE SUMMARY 2, V0, P9
   Peurala S, 2002, CLIN REHABIL, V16, P709, DOI 10.1191/0269215502cr543oa
   Poltawski L, 2016, DISABIL REHABIL, V38, P945, DOI 10.3109/09638288.2015.1068383
   Rankin J, 1957, SCOTT MED J, V2, P200
   Shaw L, 2010, HEALTH TECHNOL ASSES, V14, P1, DOI 10.3310/hta14260
   Shelton F, 2001, NEUROREHAB NEURAL RE, V15, P229, DOI 10.1177/154596830101500311
   Singer B, 2017, J PHYSIOTHER, V63, P53, DOI 10.1016/j.jphys.2016.08.010
   Smith P, 2009, ARCH PHYS MED REHAB, V90, P2108, DOI 10.1016/j.apmr.2009.07.017
   Stinear C, 2017, ANN CLIN TRANSL NEUR, V4, P811, DOI 10.1002/acn3.488
   Stinear C, 2012, BRAIN, V135, P2527, DOI 10.1093/brain/aws146
   Sullivan J, 2007, CLIN REHABIL, V21, P142, DOI 10.1177/0269215506071252
   Van DLJ, 2001, J REHABIL MED, V33, P110
   Van DLJ, 2001, ARCH PHYS MED REHAB, V82, P14, DOI 10.1053/apmr.2001.18668
   Veldman M, 2014, NEUROSCI BIOBEHAV R, V47, P22, DOI 10.1016/j.neubiorev.2014.07.013
   Wu C, 2006, ARCH PHYS MED REHAB, V87, P351, DOI 10.1016/j.apmr.2005.11.019
   Xu X, 2018, EUR STROKE J, V3, P82, DOI 10.1177/2396987317746516
NR 48
TC 1
Z9 2
U1 1
U2 4
PU BMC
PI LONDON
PA CAMPUS, 4 CRINAN ST, LONDON N1 9XW, ENGLAND
SN 
EI 
J9 TRIALS
PD JUL 1
PY 2019
VL 20
IS 
BP 
EP 
DI 10.1186/s13063-019-3428-y
PG 12
WC Medicine, Research & Experimental
SC Research & Experimental Medicine
GA IH4XG
UT WOS:000474494800003
PM 31262343
ER

PT J
AU Triegaardt, Joseph
   Han, TS
   Sada, Charif
   Sharma, Sapna
   Sharma, Pankaj
AF Triegaardt, Joseph
   Han, Thang
   Sada, Charif
   Sharma, Sapna
   Sharma, Pankaj
TI The role of virtual reality on outcomes in rehabilitation of Parkinson's disease: meta-analysis and systematic review in 1031 participants
SO NEUROLOGICAL SCIENCES
LA English
DT Review
DE Cognitive function; Neurological disorders; Physical function; Quality of life
ID balance; stroke; people; motor; environment; individual; feedback; program; walking
AB Introduction Parkinson's disease (PD) is managed primarily by dopamine agonists and physiotherapy while virtual reality (VR) has emerged recently as a complementary method. The present study reviewed the effectiveness of VR in rehabilitation of patients with PD. Methods Literature search up to June 2019 identified ten studies (n = 343 participants) suitable for meta-analysis and 27 studies (n = 688 participants) for systematic review. Standard mean difference (SMD) and 95% confidence intervals (CI) were calculated using a random effects model. Results In meta-analysis, compared with active rehabilitation intervention, VR training led to greater improvement of stride length, SMD = 0.70 (95%CI = 0.32-1.08, p = 0.0003), and was as effective for gait speed, balance and co-ordination, cognitive function and mental health, quality of life and activities of daily living. Compared with passive rehabilitation intervention, VR had greater effects on balance: SMD = 1.02 (95%CI = 0.38-1.65, p = 0.002). Results from single randomised controlled trials showed that VR training was better than passive rehabilitation intervention for improving gait speed SMD = 1.43 (95%CI = 0.51-2.34, p = 0.002), stride length SMD = 1.27 (95%CI = 0.38-2.16, p = 0.005) and activities of daily living SMD = 0.96 (95%CI = 0.02-1.89). Systematic review showed that VR training significantly (p < 0.05) improved motor function, balance and co-ordination, cognitive function and mental health, and quality of life and activities of daily living. Conclusion VR used in rehabilitation for patients with PD improves a number of outcomes and may be considered for routine use in rehabilitation.
C1 [Triegaardt, Joseph; Han, Thang S.; Sada, Charif; Sharma, Sapna; Sharma, Pankaj] Royal Holloway Univ London, Inst Cardiovasc Res, Egham TW20 0EX, Surrey, England.
   [Han, Thang S.] Ashford & St Peters NHS Fdn Trust, Dept Endocrinol, Chertsey, England.
   [Sharma, Pankaj] Imperial Coll Healthcare NHS Fdn, Dept Clin Neurosci, London, England.
RP Han, TS; Sharma, P (通讯作者)，Royal Holloway Univ London, Inst Cardiovasc Res, Egham TW20 0EX, Surrey, England.; Han, TS (通讯作者)，Ashford & St Peters NHS Fdn Trust, Dept Endocrinol, Chertsey, England.; Sharma, P (通讯作者)，Imperial Coll Healthcare NHS Fdn, Dept Clin Neurosci, London, England.
EM thang.han@rhul.ac.uk; pankaj.sharma@rhul.ac.uk
CR Arias P, 2012, PLOS ONE, V7, P0, DOI 10.1371/journal.pone.0030021
   Badarny S, 2014, TREMOR OTHER HYPERK, V4, P0, DOI 10.7916/D8V69GM4
   Barry G, 2014, J NEUROENG REHABIL, V11, P0, DOI 10.1186/1743-0003-11-60
   Chaudhuri K, 2006, LANCET NEUROL, V5, P235, DOI 10.1016/S1474-4422(06)70373-8
   Cipresso P, 2014, FRONT BEHAV NEUROSCI, V8, P0, DOI 10.3389/fnbeh.2014.00405
   Esculier J, 2012, J REHABIL MED, V44, P144, DOI 10.2340/16501977-0922
   Gandolfi M, 2017, BIOMED RES INT, V2017, P0, DOI 10.1155/2017/7962826
   Herz N, 2013, PARKINSONISM RELAT D, V19, P1039, DOI 10.1016/j.parkreldis.2013.07.014
   Higgins JPT, 2011, BMJ, V343, P0, DOI 10.1136/bmj.d5928
   Holden M, 2005, CYBERPSYCHOL BEHAV, V8, P187, DOI 10.1089/cpb.2005.8.187
   Holmes J, 2013, PHYS OCCUP THER GERI, V31, P241, DOI 10.3109/02703181.2013.814743
   Jack D, 2001, IEEE T NEUR SYS REH, V9, P308, DOI 10.1109/7333.948460
   Johansson B, 2011, ACTA NEUROL SCAND, V123, P147, DOI 10.1111/j.1600-0404.2010.01417.x
   Kearney J, 2007, NEUROERGONOMICS BRAI, V0, P253
   Kim A, 2017, J NEUROENG REHABIL, V14, P0, DOI 10.1186/s12984-017-0225-2
   Kim Y, 2016, FRONT ENERGY RES, V4, P0, DOI 10.3389/fenrg.2016.00020
   De MG, 2018, NEUROREHABILITATION, V42, P473, DOI 10.3233/NRE-172355
   Laver K, 2012, EUR J PHYS REHAB MED, V48, P523
   Lee N, 2015, J PHYS THER SCI, V27, P145, DOI 10.1589/jpts.27.145
   Li S, 2017, FRONT NEUROL, V8, P0, DOI 10.3389/fneur.2017.00120
   Liao Y, 2015, NEUROREHAB NEURAL RE, V29, P658, DOI 10.1177/1545968314562111
   Loureiro APC, 2012, FISIOTER. MOV., V25, P659
   Ma H, 2011, CLIN REHABIL, V25, P892, DOI 10.1177/0269215511406757
   Melo A, 2013, ADV PARKINSONS DIS, V2, P97, DOI 10.4236/APD.2013.24018
   Messier J, 2007, EXP BRAIN RES, V179, P457, DOI 10.1007/s00221-006-0802-2
   Mirelman A, 2011, J GERONTOL A-BIOL, V66, P234, DOI 10.1093/gerona/glq201
   Moher D, 2009, ANN INTERN MED, V151, P264, DOI 10.7326/0003-4819-151-4-200908180-00135
   Osullivan S, 2009, CNS DRUGS, V23, P157, DOI 10.2165/00023210-200923020-00005
   Palacios-navarro G, 2015, J MED SYST, V39, P0, DOI 10.1007/s10916-015-0289-0
   Parsons T, 2017, BRAIN SCI, V7, P0, DOI 10.3390/brainsci7040042
   Pompeu J, 2014, PHYSIOTHERAPY, V100, P162, DOI 10.1016/j.physio.2013.10.003
   Pompeu J, 2012, PHYSIOTHERAPY, V98, P196, DOI 10.1016/j.physio.2012.06.004
   Severiano M, 2018, ARQ NEURO-PSIQUIAT, V76, P78, DOI 10.1590/0004-282X20170195
   Rose F, 2005, CYBERPSYCHOL BEHAV, V8, P241, DOI 10.1089/cpb.2005.8.241
   Saposnik G, 2011, STROKE, V42, P1380, DOI 10.1161/STROKEAHA.110.605451
   Sarkamo T, 2016, FRONT HUM NEUROSCI, V10, P0, DOI 10.3389/fnhum.2016.00103
   Shen X, 2014, NEUROREHAB NEURAL RE, V28, P524, DOI 10.1177/1545968313517752
   Shin J, 2015, COMPUT BIOL MED, V63, P92, DOI 10.1016/j.compbiomed.2015.03.011
   Sveistrup H, 2004, J NEUROENG REHABIL, V1, P10, DOI 10.1186/1743-0003-1-10
   Tolosa E, 1998, NEUROLOGY, V50, P0, DOI 10.1212/WNL.50.6_Suppl_6.S2
   Van DHM, 2014, PARKINSONISM RELAT D, V20, P1352, DOI 10.1016/j.parkreldis.2014.09.022
   Van TM, 2003, SPINE, V28, P1290, DOI 10.1097/01.BRS.0000065484.95996.AF
   Vinas-diz S, 2016, NEUROLOGIA, V31, P255, DOI 10.1016/j.nrl.2015.06.012
   Yang W, 2016, J FORMOS MED ASSOC, V115, P734, DOI 10.1016/j.jfma.2015.07.012
   Yen C, 2011, PHYS THER, V91, P862, DOI 10.2522/ptj.20100050
   Zettergren K, 2011, MED HLTH SCI J, V5, P38, DOI 10.15208/ati.2011.11
NR 47
TC 23
Z9 24
U1 3
U2 18
PU SPRINGER-VERLAG ITALIA SRL
PI MILAN
PA VIA DECEMBRIO, 28, MILAN, 20137, ITALY
SN 1590-1874
EI 
J9 NEUROL SCI
PD MAR 15
PY 2019
VL 41
IS 3
BP 529
EP 536
DI 10.1007/s10072-019-04144-3
PG 8
WC Clinical Neurology; Neurosciences
SC Neurosciences & Neurology
GA KT9ZJ
UT WOS:000500846300002
PM 31808000
ER

PT J
AU Cooper, AN
   Anderson, Vicki
   Greenham, Mardee
   Hearps, Stephen
   Hunt, RW
   Mackay, MT
   Ditchfield, Michael
   Coleman, Lee
   Monagle, Paul
   Gordon, AL
AF Cooper, Anna
   Anderson, Vicki
   Greenham, Mardee
   Hearps, Stephen
   Hunt, Rod
   Mackay, Mark
   Ditchfield, Michael
   Coleman, Lee
   Monagle, Paul
   Gordon, Anne
TI Motor function daily living skills 5 years after paediatric arterial ischaemic stroke: a prospective longitudinal study
SO DEVELOPMENTAL MEDICINE AND CHILD NEUROLOGY
LA English
DT Article
ID neonatal stroke; cerebral infarction; childhood; children; participation; prognosis; recovery
AB Aim To describe 5-year motor and functional outcomes after paediatric arterial ischaemic stroke (AIS) and to explore factors associated with poorer long-term outcome. Method Thirty-three children (21 males, 12 females) with AIS were recruited to a single-site, cross-sectional study, from a previously reported prospective longitudinal stroke outcome study. Children were stratified according to age at diagnosis: neonates (<= 30d), preschool (>30d-5y), and school age (>= 5y). Motor and functional outcomes were measured at 5 years after stroke. Neurological outcomes were evaluated using the Pediatric Stroke Outcome Measure (PSOM) at 1 month and more than 4 years after stroke. Results At 5 years after stroke, motor function, quality of life, fatigue, adaptive behaviour, activities of daily living, and handwriting speed were significantly poorer than age expectations. The preschool group had the highest percentage of fine and gross motor impairment. Poorer fine motor skills were associated with subcortical-only lesions and large lesion size. Poorer gross motor outcomes correlated with preschool age, bilateral lesions, and PSOM impairment at 1 month. Interpretation Children are at elevated risk for motor and functional impairments after AIS, with the preschool age group most vulnerable. Identifying early predictors of poorer outcomes facilitates targeted early intervention and long-term rehabilitation. What this paper adds Following paediatric stroke, children are at elevated risk of motor and functional difficulties. Stroke occurring between 30 days and 5 years of age may result in poorer motor and functional outcomes.
C1 [Cooper, Anna N.; Anderson, Vicki; Greenham, Mardee; Hearps, Stephen; Hunt, Rod W.; Mackay, Mark T.; Coleman, Lee; Monagle, Paul] Murdoch Childrens Res Inst, Clin Sci, Melbourne, Vic, Australia.
   [Cooper, Anna N.; Anderson, Vicki; Greenham, Mardee; Hearps, Stephen; Hunt, Rod W.; Mackay, Mark T.; Monagle, Paul] Univ Melbourne, Melbourne, Vic, Australia.
   [Anderson, Vicki; Hunt, Rod W.; Mackay, Mark T.; Coleman, Lee; Monagle, Paul] Royal Childrens Hosp, Melbourne, Vic, Australia.
   [Ditchfield, Michael; Coleman, Lee] Southern Hlth, Monash Med Ctr, Melbourne, Vic, Australia.
   [Ditchfield, Michael] Monash Univ, Melbourne, Vic, Australia.
   [Gordon, Anne L.] Evelina London Childrens Hosp, Guys & St Thomas NHS Fdn Trust, London, England.
   [Gordon, Anne L.] Kings Coll London, London, England.
RP Cooper, AN (通讯作者)，Murdoch Childrens Res Inst, Flemington Rd, Parkville, Vic 3052, Australia.
EM Anna.cooper@mcri.edu.au
CR Abram H, 1996, J CHILD NEUROL, V11, P276, DOI 10.1177/088307389601100403
   [anonymous] , 2007, INT CLASS FUNCT DIS, V0, P0
   Barnett A, 2007, DETAILED ASSESSMENT, V0, P0
   Boardman J, 2005, PEDIATRICS, V115, P321, DOI 10.1542/peds.2004-0427
   Bruininks RH, 2005, BRUININKS OSERETSKY, Vsecond, P0
   Carlson H, 2017, HUM BRAIN MAPP, V38, P1574, DOI 10.1002/hbm.23472
   Carpenter J, 2000, STAT MED, V19, P1141, DOI 10.1002/(SICI)1097-0258(20000515)19:9<1141::AID-SIM479>3.0.CO;2-F
   Chabrier S, 2016, J PEDIATR-US, V172, P156, DOI 10.1016/j.jpeds.2016.01.069
   Chiu H, 2010, CLIN REHABIL, V24, P454, DOI 10.1177/0269215509353263
   Cioni G, 2000, NEUROPEDIATRICS, V31, P240, DOI 10.1055/s-2000-9233
   Cnossen M, 2010, DEV MED CHILD NEUROL, V52, P394, DOI 10.1111/j.1469-8749.2009.03580.x
   Cooper A, 2017, PEDIATRICS, V140, P0, DOI 10.1542/peds.2016-3870
   Coster W, 2010, PARTICIPATION ENV ME, V0, P0
   Darteyre S, 2014, EUR J PAEDIATR NEURO, V18, P347, DOI 10.1016/j.ejpn.2014.01.006
   De SE, 2000, DEV MED CHILD NEUROL, V42, P313, DOI 10.1017/S0012162200000554
   Deveber G, 2000, J CHILD NEUROL, V15, P316, DOI 10.1177/088307380001500508
   Dinomais M, 2015, HUM BRAIN MAPP, V36, P4793, DOI 10.1002/hbm.22950
   Duger T, 1999, PEDIATR REHABIL, V3, P125
   Ganesan V, 2000, DEV MED CHILD NEUROL, V42, P455, DOI 10.1017/S0012162200000852
   Gordon A, 2015, INT J STROKE, V10, P1068, DOI 10.1111/ijs.12489
   Han C, 2013, CLIN REHABIL, V27, P75, DOI 10.1177/0269215512447223
   Hay J, 1998, CAN J OCCUP THER, V65, P64, DOI 10.1177/000841749806500203
   Husson B, 2010, PEDIATRICS, V126, P0, DOI 10.1542/peds.2009-3611
   Kirton A, 2007, STROKE, V38, P974, DOI 10.1161/01.STR.0000258101.67119.72
   Kitchen L, 2012, STROKE, V43, P1602, DOI 10.1161/STROKEAHA.111.639583
   Kolehmainen N, 2011, BMC PEDIATR, V11, P0, DOI 10.1186/1471-2431-11-100
   Landau W, 2011, DEV MED CHILD NEUROL, V53, P768, DOI 10.1111/j.1469-8749.2011.04006.x
   Lo W, 2012, NEUROLOGY, V79, P864, DOI 10.1212/WNL.0b013e318266fc9a
   Lynch J, 2009, SEMIN FETAL NEONAT M, V14, P245, DOI 10.1016/j.siny.2009.07.001
   Mercuri E, 2004, PEDIATRICS, V113, P95, DOI 10.1542/peds.113.1.95
   Palisano R, 2009, PHYS THER, V89, P1304, DOI 10.2522/ptj.20090162
   Sparrow S, 2005, VINELAND ADAPTIVE BE, V2nd ed., P0
   Sreenan C, 2000, J PEDIATR-US, V137, P351, DOI 10.1067/mpd.2000.107845
   Steinlin M, 2004, EUR J PEDIATR, V163, P245, DOI 10.1007/s00431-003-1357-x
   Sylvestre A, 2013, DISABIL REHABIL, V35, P1814, DOI 10.3109/09638288.2012.756943
   Wrotniak B, 2006, PEDIATRICS, V118, P0, DOI 10.1542/peds.2006-0742
NR 36
TC 6
Z9 6
U1 0
U2 2
PU WILEY
PI HOBOKEN
PA 111 RIVER ST, HOBOKEN 07030-5774, NJ USA
SN 0012-1622
EI 
J9 DEV MED CHILD NEUROL
PD FEB 15
PY 2019
VL 61
IS 2
BP 161
EP +
DI 10.1111/dmcn.13915
PG 8
WC Clinical Neurology; Pediatrics
SC Neurosciences & Neurology; Pediatrics
GA HI1CH
UT WOS:000456180800018
PM 29845603
ER

PT J
AU Kodama, Takayuki
   Katayama, Osamu
   Nakano, Hideki
   Ueda, Tomohiro
   Murata, Shin
AF Kodama, Takayuki
   Katayama, Osamu
   Nakano, Hideki
   Ueda, Tomohiro
   Murata, Shin
TI Treatment of Medial Medullary Infarction Using a Novel iNems Training: A Case Report and Literature Review
SO CLINICAL EEG AND NEUROSCIENCE
LA English
DT Review
DE medial medullary infarction; motor imagery; brain machine interface; neurorehabilitation; EEG
ID brain activity; pain; stroke; stimulation; perception; recovery; symptom
AB Objective. We describe the case of a 66-year-old Japanese male patient who developed medial medullary infarction along with severe motor paralysis and intense numbness of the left arm, pain catastrophizing, and abnormal physical sensation. We further describe his recovery using a new imagery neurofeedback-based multisensory systems (iNems) training method. Clinical Course and Intervention. The patient underwent physical therapy for the rehabilitation of motor paralysis and numbness of the paralyzed upper limbs; in addition, we implemented iNems training using EEG activity, which aims to synchronize movement intent (motor imagery) with sensory information (feedback visual information). Results. Considerable improvement in motor function, pain catastrophizing, representation of the body in the brain, and abnormal physical sensations was accomplished with iNems training. Furthermore, iNems training improved the neural activity of the default mode network at rest and the sensorimotor region when the movement was intended. Conclusions. The newly developed iNems could prove a novel, useful tool for neurorehabilitation considering that both behavioral and neurophysiological changes were observed in our case.
C1 [Kodama, Takayuki; Ueda, Tomohiro; Murata, Shin] Kyoto Tachibana Univ, Grad Sch Hlth Sci, Kyoto, Japan.
   [Katayama, Osamu] Watanabe Hosp, Dept Rehabil, Mihama, Aichi, Japan.
   [Nakano, Hideki] Kyoto Tachibana Univ, Dept Phys Therapy, Fac Hlth Sci, Kyoto, Japan.
RP Kodama, T (通讯作者)，Kyoto Tachibana Univ, Grad Sch Hlth Sci, Yamashina Ku, 34 Yamada Cho, Kyoto 6078175, Japan.
EM kodama-t@tachibana-u.ac.jp
CR Aoki Y, 2015, FRONT HUM NEUROSCI, V9, P0, DOI 10.3389/fnhurn.2015.00031
   Baliki M, 2008, J NEUROSCI, V28, P1398, DOI 10.1523/JNEUROSCI.4123-07.2008
   Buccino G, 2004, J COGNITIVE NEUROSCI, V16, P114, DOI 10.1162/089892904322755601
   Corbetta D, 2018, ARCH PHYSIOTHER, V8, P4, DOI 10.1186/s40945-018-0047-y
   Flaster M, 2013, TOP STROKE REHABIL, V20, P116, DOI 10.1310/tsr2002-116
   Frenkel-toledo S, 2014, NEUROIMAGE, V87, P127, DOI 10.1016/j.neuroimage.2013.10.019
   Fuglmeyer A, 1975, SCAND J REHABIL MED, V7, P13
   Gladstone D, 2002, NEUROREHAB NEURAL RE, V16, P232, DOI 10.1177/154596802401105171
   Grant JS, 1996, HOME HEALTHC NURSE, V14, P892, DOI 10.1097/00004045-199611000-00008
   Hanakawa T, 2016, NEUROSCI RES, V104, P56, DOI 10.1016/j.neures.2015.11.003
   Harrison R, 2015, CEREBROVASC DIS, V39, P190, DOI 10.1159/000375397
   Katayama O, 2016, J PAIN RES, V9, P1197, DOI 10.2147/JPR.S122564
   Khedr E, 2005, J NEUROL NEUROSUR PS, V76, P833, DOI 10.1136/jnnp.2004.055806
   Klein T, 2013, FRONT HUM NEUROSCI, V7, P0, DOI 10.3389/fnhum.2013.00014
   Kodama T, 2017, RESTOR NEUROL NEUROS, V35, P683, DOI 10.3233/RNN-170771
   Krakauer J, 2006, CURR OPIN NEUROL, V19, P84, DOI 10.1097/01.wco.0000200544.29915.cc
   Lefaucheur J, 2004, J NEUROL NEUROSUR PS, V75, P612, DOI 10.1136/jnnp.2003.022236
   Murata A, 2007, REPRESENTATION BODIL, V0, P0, DOI 10.1007/978-4-431-73021-7_6
   Pineda J, 2005, BRAIN RES REV, V50, P57, DOI 10.1016/j.brainresrev.2005.04.005
   Prichep L, 2018, CLIN EEG NEUROSCI, V49, P103, DOI 10.1177/1550059417736444
   Punt T, 2013, PAIN, V154, P200, DOI 10.1016/j.pain.2012.11.006
   Rizzolatti G, 2004, ANNU REV NEUROSCI, V27, P169, DOI 10.1146/annurev.neuro.27.070203.144230
   Sinigaglia C, 2011, CONSCIOUS COGN, V20, P64, DOI 10.1016/j.concog.2010.11.012
   Wakata S, 2014, NEUROREPORT, V25, P422, DOI 10.1097/WNR.0000000000000131
   Wen W, 2017, FRONT HUM NEUROSCI, V11, P0, DOI 10.3389/fnhum.2017.00392
NR 25
TC 1
Z9 2
U1 0
U2 12
PU SAGE PUBLICATIONS INC
PI THOUSAND OAKS
PA 2455 TELLER RD, THOUSAND OAKS, CA 91320 USA
SN 1550-0594
EI 
J9 CLIN EEG NEUROSCI
PD NOV 15
PY 2019
VL 50
IS 6
BP 429
EP 435
DI 10.1177/1550059419840246
PG 7
WC Clinical Neurology; Neurosciences; Neuroimaging; Psychiatry; Psychology
SC Neurosciences & Neurology; Psychiatry; Psychology
GA IU4GJ
UT WOS:000483545200007
PM 30955363
ER

PT J
AU Mooney, RA
   Ackerley, SJ
   Rajeswaran, DK
   Cirillo, John
   Barber, PA
   Stinear, CM
   Byblow, WD
AF Mooney, Ronan
   Ackerley, Suzanne
   Rajeswaran, Deshan
   Cirillo, John
   Barber, P
   Stinear, Cathy
   Byblow, Winston
TI The Influence of Primary Motor Cortex Inhibition on Upper Limb Impairment and Function in Chronic Stroke: A Multimodal Study
SO NEUROREHABILITATION AND NEURAL REPAIR
LA English
DT Article
DE chronic stroke; transcranial magnetic stimulation; intracortical inhibition; gamma-aminobutyric acid; magnetic resonance spectroscopy
ID magnetic-resonance-spectroscopy; late cortical disinhibition; intracortical inhibition; physiological measure; older-adult; gaba level; excitability; recovery; rehabilitation; stimulation
AB Background. Stroke is a leading cause of adult disability owing largely to motor impairment and loss of function. After stroke, there may be abnormalities in gamma-aminobutyric acid (GABA)-mediated inhibitory function within primary motor cortex (M1), which may have implications for residual motor impairment and the potential for functional improvements at the chronic stage. Objective. To quantify GABA neurotransmission and concentration within ipsilesional and contralesional M1 and determine if they relate to upper limb impairment and function at the chronic stage of stroke. Methods. Twelve chronic stroke patients and 16 age-similar controls were recruited for the study. Upper limb impairment and function were assessed with the Fugl-Meyer Upper Extremity Scale and Action Research Arm Test. Threshold tracking paired-pulse transcranial magnetic stimulation protocols were used to examine short- and long-interval intracortical inhibition and late cortical disinhibition. Magnetic resonance spectroscopy was used to evaluate GABA concentration. Results. Short-interval intracortical inhibition was similar between patients and controls (P = .10). Long-interval intracortical inhibition was greater in ipsilesional M1 compared with controls (P < .001). Patients who did not exhibit late cortical disinhibition in ipsilesional M1 were those with greater upper limb impairment and worse function (P = .002 and P = .017). GABA concentration was lower within ipsilesional (P = .009) and contralesional (P = .021) M1 compared with controls, resulting in an elevated excitation-inhibition ratio for patients. Conclusion. These findings indicate that ipsilesional and contralesional M1 GABAergic inhibition are altered in this small cohort of chronic stroke patients. Further study is warranted to determine how M1 inhibitory networks might be targeted to improve motor function.
C1 [Mooney, Ronan A.; Ackerley, Suzanne J.; Cirillo, John; Barber, P. Alan; Stinear, Cathy M.; Byblow, Winston D.] Univ Auckland, Auckland, New Zealand.
   [Rajeswaran, Deshan K.] Tan Tock Seng Hosp, Novena, Singapore.
RP Byblow, WD (通讯作者)，Univ Auckland, Ctr Brain Res, Dept Exercise Sci, Movement Neurosci Lab, Private Bag 92019, Auckland 1142, Akl, New Zealand.
EM w.byblow@auckland.ac.nz
FU Health Research Council of New Zealand [11/270, 14/136]
CR Blicher J, 2015, NEUROREHAB NEURAL RE, V29, P278, DOI 10.1177/1545968314543652
   Bogner W, 2010, EUR J RADIOL, V73, P526, DOI 10.1016/j.ejrad.2009.01.014
   Bradnam L, 2012, CEREB CORTEX, V22, P2662, DOI 10.1093/cercor/bhr344
   Butefisch C, 2003, BRAIN, V126, P470, DOI 10.1093/brain/awg044
   Byblow W, 2012, PLOS ONE, V7, P0, DOI 10.1371/journal.pone.0033882
   Cash R, 2010, J NEUROPHYSIOL, V103, P511, DOI 10.1152/jn.00782.2009
   Caux-dedeystere A, 2015, NEUROSCIENCE, V298, P52, DOI 10.1016/j.neuroscience.2015.04.018
   Caux-dedeystere A, 2014, EUR J NEUROSCI, V39, P1485, DOI 10.1111/ejn.12505
   Cirillo J, 2016, EUR J NEUROSCI, V44, P2614, DOI 10.1111/ejn.13369
   Cramer S, 1997, STROKE, V28, P2518, DOI 10.1161/01.STR.28.12.2518
   Dyke K, 2017, NEUROIMAGE, V152, P360, DOI 10.1016/j.neuroimage.2017.03.011
   Fisher R, 2002, EXP BRAIN RES, V143, P240, DOI 10.1007/s00221-001-0988-2
   Hermans L, 2018, NEUROBIOL AGING, V65, P168, DOI 10.1016/j.neurobiolaging.2018.01.023
   Huynh W, 2016, NEUROREHAB NEURAL RE, V30, P244, DOI 10.1177/1545968315593804
   Kiers L, 1993, ELECTROEN CLIN NEURO, V89, P415, DOI 10.1016/0168-5597(93)90115-6
   Krishnamurthi R, 2013, LANCET GLOB HEALTH, V1, P0, DOI 10.1016/S2214-109X(13)70089-5
   Kujirai T, 1993, J PHYSIOL-LONDON, V471, P501, DOI 10.1113/jphysiol.1993.sp019912
   Langhorne P, 2009, LANCET NEUROL, V8, P741, DOI 10.1016/S1474-4422(09)70150-4
   Lazar R, 2010, J NEUROL SCI, V292, P72, DOI 10.1016/j.jns.2010.01.024
   Mcdonnell M, 2006, EXP BRAIN RES, V173, P86, DOI 10.1007/s00221-006-0365-2
   Mcdonnell M, 2017, BRAIN STIMUL, V10, P721, DOI 10.1016/j.brs.2017.03.008
   Mendis S, 2013, INT J STROKE, V8, P3, DOI 10.1111/j.1747-4949.2012.00969.x
   Mescher M, 1998, NMR BIOMED, V11, P266, DOI 10.1002/(SICI)1099-1492(199810)11:6<266::AID-NBM530>3.3.CO;2-A
   Mooney R, 2017, J NEUROPHYSIOL, V118, P425, DOI 10.1152/jn.00199.2017
   Mooney R, 2016, EXP BRAIN RES, V234, P3669, DOI 10.1007/s00221-016-4767-5
   Mullins P, 2014, NEUROIMAGE, V86, P43, DOI 10.1016/j.neuroimage.2012.12.004
   Murphy T, 2009, NAT REV NEUROSCI, V10, P861, DOI 10.1038/nrn2735
   Naressi A, 2001, COMPUT BIOL MED, V31, P269, DOI 10.1016/S0010-4825(01)00006-3
   Oshea J, 2014, NEUROIMAGE, V85, P924, DOI 10.1016/j.neuroimage.2013.05.096
   Pitcher J, 2003, J PHYSIOL-LONDON, V546, P605, DOI 10.1113/jphysiol.2002.029454
   Potter-baker K, 2018, BRAIN STIMUL, V11, P929, DOI 10.1016/j.brs.2018.03.004
   Rossini P, 2015, CLIN NEUROPHYSIOL, V126, P1071, DOI 10.1016/j.clinph.2015.02.001
   Sakai K, 1997, EXP BRAIN RES, V113, P24, DOI 10.1007/BF02454139
   Schambra H, 2015, FRONT CELL NEUROSCI, V9, P0, DOI 10.3389/fncel.2015.00335
   Shibata K, 2017, NAT NEUROSCI, V20, P470, DOI 10.1038/nn.4490
   Smith A, 2009, EXP BRAIN RES, V198, P489, DOI 10.1007/s00221-009-1945-8
   Stagg C, 2011, J PHYSIOL-LONDON, V589, P5845, DOI 10.1113/jphysiol.2011.216978
   Stagg C, 2014, NEUROIMAGE, V86, P19, DOI 10.1016/j.neuroimage.2013.01.009
   Stagg C, 2011, CURR BIOL, V21, P480, DOI 10.1016/j.cub.2011.01.069
   Stinear C, 2008, BRAIN, V131, P1381, DOI 10.1093/brain/awn051
   Stinear C, 2007, BRAIN, V130, P170, DOI 10.1093/brain/awl333
   Stinear C, 2014, STROKE, V45, P205, DOI 10.1161/STROKEAHA.113.003537
   Stinear C, 2003, J NEUROPHYSIOL, V89, P2014, DOI 10.1152/jn.00925.2002
   Swayne O, 2008, CEREB CORTEX, V18, P1909, DOI 10.1093/cercor/bhm218
   Tremblay S, 2013, J NEUROPHYSIOL, V109, P1343, DOI 10.1152/jn.00704.2012
   Vucic S, 2006, MUSCLE NERVE, V33, P477, DOI 10.1002/mus.20481
   Ward N, 2007, EUR J NEUROSCI, V25, P1865, DOI 10.1111/j.1460-9568.2007.05434.x
   Ward N, 2006, BRAIN, V129, P809, DOI 10.1093/brain/awl002
   Werhahn K, 1999, J PHYSIOL-LONDON, V517, P591, DOI 10.1111/j.1469-7793.1999.0591t.x
   Ziemann U, 1996, ANN NEUROL, V40, P367, DOI 10.1002/ana.410400306
   Ziemann U, 2001, BRAIN, V124, P1171, DOI 10.1093/brain/124.6.1171
NR 51
TC 8
Z9 8
U1 0
U2 4
PU SAGE PUBLICATIONS INC
PI THOUSAND OAKS
PA 2455 TELLER RD, THOUSAND OAKS, CA 91320 USA
SN 1545-9683
EI 
J9 NEUROREHAB NEURAL RE
PD FEB 15
PY 2019
VL 33
IS 2
BP 130
EP 140
DI 10.1177/1545968319826052
PG 11
WC Clinical Neurology; Rehabilitation
SC Neurosciences & Neurology; Rehabilitation
GA HL6XE
UT WOS:000458878600004
PM 30744527
ER

PT J
AU Santamato, Andrea
   Cinone, Nicoletta
   Panza, Francesco
   Letizia, Sara
   Santoro, Luigi
   Lozupone, Madia
   Daniele, Antonio
   Picelli, Alessandro
   Baricich, Alessio
   Intiso, Domenico
   Ranieri, Maurizio
AF Santamato, Andrea
   Cinone, Nicoletta
   Panza, Francesco
   Letizia, Sara
   Santoro, Luigi
   Lozupone, Madia
   Daniele, Antonio
   Picelli, Alessandro
   Baricich, Alessio
   Intiso, Domenico
   Ranieri, Maurizio
TI Botulinum Toxin Type A for the Treatment of Lower Limb Spasticity after Stroke
SO DRUGS
LA English
DT Review
ID stiff-knee gait; randomized controlled-trial; placebo-controlled trial; manual needle placement; rectus-femoris muscle; quality-of-life; double-blind; poststroke spasticity; electrical-stimulation; equinovarus foot
AB Post-stroke lower limb spasticity impairs balance and gait leading to reduced walking speed, often increasing wheelchair use and caregiver burden. Several studies have shown that appropriate treatments for lower limb spasticity after stroke include injections of botulinum toxin type A (BoNT-A), phenol or alcohol, surgical correction and a rehabilitation program. In the present article, we review the safety and effectiveness of BoNT-A for the treatment of lower limb spasticity after stroke, with a focus on higher doses of BoNT-A. The cumulative body of evidence coming from the randomized clinical trials and open-label studies selected in the article suggest BoNT-A to be safe and efficacious in reducing lower limb spasticity after stroke. Studies of high doses of BoNT-A also showed a greater reduction of severe post-stroke spasticity. In stroke survivors with spasticity of the ankle plantar-flexor muscles, a combined approach between surgery and BoNT-A can be indicated. However, controversy remains about improvement in motor function relative to post-stroke spasticity reduction after BoNT-A treatment.
C1 [Santamato, Andrea; Cinone, Nicoletta; Letizia, Sara; Santoro, Luigi; Ranieri, Maurizio] Univ Foggia, OORR Hosp, Phys Med & Rehabil Sect, Viale Pinto, I-71100 Foggia, Italy.
   [Santamato, Andrea] Fdn Turati, Rehabil Ctr, Foggia, Italy.
   [Panza, Francesco; Lozupone, Madia] Univ Bari Aldo Moro, Dept Basic Med Sci Neurosci & Sense Organs, Neurodegenerat Dis Unit, Bari, Italy.
   [Panza, Francesco] Univ Bari Aldo Moro, Pia Fdn Cardinale G Panico, Ctr Neurodegenerat Dis & Aging Brain, Dept Clin Res Neurol, Lecce, Italy.
   [Panza, Francesco] Fdn IRCCS Casa Sollievo Sofferenza, Geriatr Unit, Foggia, Italy.
   [Daniele, Antonio] Univ Cattolica Sacro Cuore, Inst Neurol, Rome, Italy.
   [Daniele, Antonio] Fdn Policlin Univ A Gemelli IRCCS, Rome, Italy.
   [Picelli, Alessandro] Univ Verona, Neuromotor & Cognit Rehabil Res Ctr, Dept Neurosci Biomed & Movement Sci, Verona, Italy.
   [Picelli, Alessandro] Hosp Trust Verona, Dept Neurosci, Neurorehabil Unit, Verona, Italy.
   [Baricich, Alessio] Univ Piemonte Orientale, Hlth Sci Dept, Novara, Italy.
   [Intiso, Domenico] Casa Sollievo Sofferenza, Dept Neurorehabil IRCCS, Foggia, Italy.
RP Santamato, A (通讯作者)，Univ Foggia, OORR Hosp, Phys Med & Rehabil Sect, Viale Pinto, I-71100 Foggia, Italy.; Santamato, A (通讯作者)，Fdn Turati, Rehabil Ctr, Foggia, Italy.
EM andrea.santamato@unifg.it
CR Albanese A, 2011, JAMA-J AM MED ASSOC, V305, P89, DOI 10.1001/jama.2010.1937
   Baizabal-carvallo J, 2011, TOXICON, V58, P1, DOI 10.1016/j.toxicon.2011.04.019
   Baker J, 2016, CLIN REHABIL, V30, P549, DOI 10.1177/0269215515593609
   Baricich A, 2018, CLIN DRUG INVEST, V38, P991, DOI 10.1007/s40261-018-0701-x
   Baricich A, 2018, FUNCT NEUROL, V33, P113
   Baricich A, 2016, FUNCT NEUROL, V31, P179
   Baricich A, 2015, J NEURAL TRANSM, V122, P1283, DOI 10.1007/s00702-015-1384-6
   Baricich A, 2008, J REHABIL MED, V40, P870, DOI 10.2340/16501977-0251
   Bhatia K, 1999, J NEUROL NEUROSUR PS, V67, P90, DOI 10.1136/jnnp.67.1.90
   Bollens B, 2013, NEUROREHAB NEURAL RE, V27, P695, DOI 10.1177/1545968313491002
   Boudarham J, 2013, J ELECTROMYOGR KINES, V23, P1036, DOI 10.1016/j.jelekin.2013.07.002
   Burbaud P, 1996, J NEUROL NEUROSUR PS, V61, P265, DOI 10.1136/jnnp.61.3.265
   Carda S, 2011, CLIN REHABIL, V25, P1119, DOI 10.1177/0269215511405080
   Carda S, 2009, AM J PHYS MED REHAB, V88, P292, DOI 10.1097/PHM.0b013e318198b593
   Pimentel L, 2014, ARQ NEURO-PSIQUIAT, V72, P28, DOI 10.1590/0004-282X20130189
   Caty G, 2008, STROKE, V39, P2803, DOI 10.1161/STROKEAHA.108.516153
   Chan J, 2013, DISABIL REHABIL, V35, P959, DOI 10.3109/09638288.2012.717579
   Das T, 1989, POSTGRAD MED J, V65, P208, DOI 10.1136/pgmj.65.762.208
   Deltombe T, 2017, J REHABIL MED, V49, P461, DOI 10.2340/16501977-2226
   Dressler D, 2008, MOVEMENT DISORD, V23, P0
   Dressler D, 2012, J NEURAL TRANSM, V119, P13, DOI 10.1007/s00702-011-0719-1
   Dunne J, 2012, CLIN REHABIL, V26, P787, DOI 10.1177/0269215511432016
   Farina S, 2008, FUNCT NEUROL, V23, P87
   Fietzek U, 2014, EUR J NEUROL, V21, P1089, DOI 10.1111/ene.12381
   Frevert J, 2010, DRUGS R&D, V10, P67, DOI 10.2165/11584780-000000000-00000
   Goldberg S, 2004, J BIOMECH, V37, P1189, DOI 10.1016/j.jbiomech.2003.12.005
   Gracies J, 2017, NEUROLOGY, V89, P2245, DOI 10.1212/WNL.0000000000004687
   Gupta A, 2018, SYST REV-LONDON, V7, P0, DOI 10.1186/s13643-017-0670-9
   Hameau S, 2014, EUR J PHYS REHAB MED, V50, P515
   Hesse S, 1995, NEUROSCI LETT, V201, P37, DOI 10.1016/0304-3940(94)12124-9
   Hesse S, 1994, J NEUROL NEUROSUR PS, V57, P1321, DOI 10.1136/jnnp.57.11.1321
   Hutin E, 2010, NEUROREHAB NEURAL RE, V24, P442, DOI 10.1177/1545968309354535
   Johnson C, 2004, ARCH PHYS MED REHAB, V85, P902, DOI 10.1016/j.apmr.2003.08.081
   Kaji R, 2010, J NEUROL, V257, P1330, DOI 10.1007/s00415-010-5526-3
   Kirazli Y, 1998, AM J PHYS MED REHAB, V77, P510, DOI 10.1097/00002060-199811000-00012
   Leach E, 2010, DISABIL REHABIL, V32, P159, DOI 10.3109/09638280903036605
   Mancini F, 2005, NEUROL SCI, V26, P26, DOI 10.1007/s10072-005-0378-9
   Odergren T, 1998, J NEUROL NEUROSUR PS, V64, P6, DOI 10.1136/jnnp.64.1.6
   Perera S, 2006, J AM GERIATR SOC, V54, P743, DOI 10.1111/j.1532-5415.2006.00701.x
   Picelli A, 2014, TOP STROKE REHABIL, V21, P0, DOI 10.1310/tsr21S1-S8
   Picelli A, 2012, AM J PHYS MED REHAB, V91, P957, DOI 10.1097/PHM.0b013e318269d7f3
   Picelli A, 2012, ARCH PHYS MED REHAB, V93, P1253, DOI 10.1016/j.apmr.2012.02.005
   Picelli A, 2012, J REHABIL MED, V44, P450, DOI 10.2340/16501977-0970
   Pickett A, 2009, TOXICON, V54, P683, DOI 10.1016/j.toxicon.2009.03.020
   Pittock S, 2003, CEREBROVASC DIS, V15, P289, DOI 10.1159/000069495
   Podsiadlo D, 1991, J AM GERIATR SOC, V39, P142, DOI 10.1111/j.1532-5415.1991.tb01616.x
   Ramirez-castaneda J, 2013, MOVEMENT DISORD, V28, P1775, DOI 10.1002/mds.25582
   Riley P, 1998, J BIOMECH, V31, P835, DOI 10.1016/S0021-9290(98)00107-9
   Robertson J, 2009, GAIT POSTURE, V29, P108, DOI 10.1016/j.gaitpost.2008.07.005
   Roche N, 2015, EUR J PHYS REHAB MED, V51, P361
   Roche N, 2008, CLIN NEUROPHARMACOL, V31, P272, DOI 10.1097/WNF.0B013E31815CBA8A
   Rosales R, 2012, NEUROREHAB NEURAL RE, V26, P812, DOI 10.1177/1545968311430824
   Rousseaux M, 2008, EUR J NEUROL, V15, P506, DOI 10.1111/j.1468-1331.2008.02112.x
   Rousseaux M, 2014, NEUROREHABILITATION, V35, P25, DOI 10.3233/NRE-141093
   *royal CP, 2002, GUID GOOD PRACT GUID, V0, P0
   Santamato A, 2013, EUR J PHYS REHAB MED, V49, P483
   Santamato A, 2017, DRUGS, V77, P1413, DOI 10.1007/s40265-017-0786-1
   Santamato A, 2017, J NEUROL SCI, V378, P182, DOI 10.1016/j.jns.2017.04.052
   Santamato A, 2013, J NEURAL TRANSM, V120, P469, DOI 10.1007/s00702-012-0892-x
   Sheean G, 2001, CURR OPIN NEUROL, V14, P771, DOI 10.1097/00019052-200112000-00015
   Simpson D, 2008, NEUROLOGY, V70, P1691, DOI 10.1212/01.wnl.0000311391.00944.c4
   Simpson D, 2016, NEUROLOGY, V86, P1818, DOI 10.1212/WNL.0000000000002560
   Slawinski J, 2014, AM J PHYS MED REHAB, V93, P1044, DOI 10.1097/PHM.0000000000000122
   Stoquart G, 2008, ARCH PHYS MED REHAB, V89, P56, DOI 10.1016/j.apmr.2007.08.131
   Sung D, 2000, ARCH PHYS MED REHAB, V81, P910, DOI 10.1053/apmr.2000.5615
   Sunnerhagen K, 2013, ACTA NEUROL SCAND, V128, P305, DOI 10.1111/ane.12128
   Suputtitada A, 2002, AM J PHYS MED REHAB, V81, P770, DOI 10.1097/00002060-200210000-00009
   Tao W, 2015, J PHYS THER SCI, V27, P759, DOI 10.1589/jpts.27.759
   Tok F, 2012, AM J PHYS MED REHAB, V91, P321, DOI 10.1097/PHM.0b013e3182465feb
   Ward A, 2014, EUR J NEUROL, V21, P1053, DOI 10.1111/ene.12404
   Ward A, 2014, J REHABIL MED, V46, P504, DOI 10.2340/16501977-1817
   Wein T, 2018, PM&R, V10, P693, DOI 10.1016/j.pmrj.2017.12.006
   Wissel J, 2009, J REHABIL MED, V41, P13, DOI 10.2340/16501977-0303
   Wu T, 2016, TOP STROKE REHABIL, V23, P217, DOI 10.1080/10749357.2016.1139294
   Yelnik A, 2003, ARCH PHYS MED REHAB, V84, P147, DOI 10.1053/apmr.2003.50077
NR 75
TC 18
Z9 19
U1 1
U2 12
PU ADIS INT LTD
PI NORTHCOTE
PA 5 THE WAREHOUSE WAY, NORTHCOTE 0627, AUCKLAND, NEW ZEALAND
SN 0012-6667
EI 
J9 DRUGS
PD FEB 15
PY 2019
VL 79
IS 2
BP 143
EP 160
DI 10.1007/s40265-018-1042-z
PG 18
WC Pharmacology & Pharmacy; Toxicology
SC Pharmacology & Pharmacy; Toxicology
GA HK3SS
UT WOS:000457838800003
PM 30623347
ER

PT J
AU Ottensmeyer, MP
   Li, Shasha
   De novi, Gianluca
   Tzika, AA
AF Ottensmeyer, Mark
   Li, Shasha
   De novi, Gianluca
   Tzika, A
TI Functional MRI in Conjunction with a Novel MRI-compatible Hand-induced Robotic Device to Evaluate Rehabilitation of Individuals Recovering from Hand Grip Deficits
SO JOVE-JOURNAL OF VISUALIZED EXPERIMENTS
LA English
DT Article
DE Neuroscience; Issue 153; MRI; fMRI; brain; motor function; robots; neurological disease; stroke; rehabilitation
ID magnetic-resonance; system; fmri
AB Functional magnetic resonance imaging (fMRI) is a non-invasive magnetic resonance imaging technique that images brain activation in vivo, using endogenous deoxyhemoglobin as an endogenous contrast agent to detect changes in blood-level-dependent oxygenation (BOLD effect). We combined fMRI with a novel robotic device (MR-compatible hand-induced robotic device [MR_CHIROD]) so that a person in the scanner can execute a controlled motor task, hand-squeezing, which is a very important hand movement to study in neurological motor disease. We employed parallel imaging (generalized auto-calibrating partially parallel acquisitions [GRAPPA]), which allowed higher spatial resolution resulting in increased sensitivity to BOLD. The combination of fMRI with the hand-induced robotic device allowed precise control and monitoring of the task that was executed while a participant was in the scanner; this may prove to be of utility in rehabilitation of hand motor function in patients recovering from neurological deficits (e.g., stroke). Here we outline the protocol for using the current prototype of the MR_CHIROD during an fMRI scan.
C1 [Ottensmeyer, Mark P.; De Novi, Gianluca] Massachusetts Gen Hosp, Dept Radiol, Med Device & Simulat Lab, Boston, MA 02114 USA.
   [Ottensmeyer, Mark P.; Li, Shasha; De Novi, Gianluca; Tzika, A. Aria] Harvard Med Sch, Boston, MA 02115 USA.
   [Li, Shasha; Tzika, A. Aria] Harvard Med Sch, Massachusetts Gen Hosp, Ctr Surg Innovat & Bioengn, Dept Surg,NMR Surg Lab, Boston, MA 02115 USA.
   [Li, Shasha; Tzika, A. Aria] Harvard Med Sch, Massachusetts Gen Hosp, Dept Radiol, Athinoula A Martinos Ctr Biomed Imaging, Boston, MA 02115 USA.
RP Tzika, AA (通讯作者)，Harvard Med Sch, Boston, MA 02115 USA.; Tzika, AA (通讯作者)，Harvard Med Sch, Massachusetts Gen Hosp, Ctr Surg Innovat & Bioengn, Dept Surg,NMR Surg Lab, Boston, MA 02115 USA.; Tzika, AA (通讯作者)，Harvard Med Sch, Massachusetts Gen Hosp, Dept Radiol, Athinoula A Martinos Ctr Biomed Imaging, Boston, MA 02115 USA.
EM aaria_tzika@hms.harvard.edu
FU National Institute of Neurological Disorders and Stroke [1R01NS105875-01A1]; National Institutes of Health; NATIONAL INSTITUTE OF NEUROLOGICAL DISORDERS AND STROKE [R01NS105875] Funding Source: NIH RePORTER
CR Astrakas L, 2012, INT J MOL MED, V29, P963, DOI 10.3892/ijmm.2012.942
   Babaiasl M, 2016, DISABIL REHABIL-ASSI, V11, P263, DOI 10.3109/17483107.2014.1002539
   Colombo R, 2007, J NEUROENG REHABIL, V4, P0, DOI 10.1186/1743-0003-4-3
   Huang V, 2009, J NEUROENG REHABIL, V6, P0, DOI 10.1186/1743-0003-6-5
   Khanicheh A, 2008, IEEE T NEUR SYS REH, V16, P91, DOI 10.1109/TNSRE.2007.910286
   Khanicheh A, 2008, IEEE-ASME T MECH, V13, P286, DOI 10.1109/TMECH.2008.924043
   Lazaridou A, 2013, INT J MOL MED, V32, P995, DOI 10.3892/ijmm.2013.1476
   Lazaridou A, 2013, MOL MED REP, V8, P775, DOI 10.3892/mmr.2013.1603
   Mintzopoulos D, 2009, OPEN MAGNETIC RESONA, V2, P57
   Mintzopoulos D, 2008, OPEN NEUROIMAG J, V2, P94, DOI 10.2174/1874440000802010094
   Mintzopoulos D, 2009, NEUROIMAGE, V47, P0, DOI 10.1016/j.neuroimage.2009.03.007
   Sivak M, 2010, P IEEE HAPT S WALTH, V0, P0
   Tsekos N, 2007, ANNU REV BIOMED ENG, V9, P351, DOI 10.1146/annurev.bioeng.9.121806.160642
   Unluhisarcikli O, 2010, P IEEE INT C ROB AUT, V0, P0
NR 14
TC 2
Z9 2
U1 0
U2 8
PU JOURNAL OF VISUALIZED EXPERIMENTS
PI CAMBRIDGE
PA 1 ALEWIFE CENTER, STE 200, CAMBRIDGE, MA 02140 USA
SN 1940-087X
EI 
J9 JOVE-J VIS EXP
PD NOV 15
PY 2019
VL 0
IS 153
BP 
EP 
DI 10.3791/59420
PG 8
WC Multidisciplinary Sciences
SC Science & Technology - Other Topics
GA JS5RF
UT WOS:000500362600007
PM 31814610
ER

PT J
AU Yang, Jheng-Dao
   Liao, Chun-De
   Huang, Shih-Wei
   Tam, Ka-Wai
   Liou, Tsan-Hon
   Lee, Yu-Hao
   Lin, Chia-Yun
   Chen, Hung-Chou
AF Yang, Jheng-dao
   Liao, Chun-de
   Huang, Shih-wei
   Tam, Ka-wai
   Liou, Tsan-hon
   Lee, Yu-hao
   Lin, Chia-yun
   Chen, Hung-chou
TI Effectiveness of electrical stimulation therapy in improving arm function after stroke: a systematic review and a meta-analysis of randomised controlled trials
SO CLINICAL REHABILITATION
LA English
DT Review
DE Electric stimulation therapy; stroke; upper extremity (arm); meta-analysis
ID triggered neuromuscular stimulation; upper-extremity function; nerve-stimulation; upper-limb; subacute stroke; motor recovery; somatosensory stimulation; hand function; paretic-hand; wrist
AB Objective: The aim of this study is to investigate the effectiveness of electrical stimulation in arm function recovery after stroke. Methods: Data were obtained from the PubMed, Cochrane Library, Embase, and Scopus databases from their inception until 12 January 2019. Only randomized controlled trials (RCTs) reporting the effects of electrical stimulation on the recovery of arm function after stroke were selected. Results: Forty-eight RCTs with a total of 1712 patients were included in the analysis. The body function assessment, Upper-Extremity Fugl-Meyer Assessment, indicated more favorable outcomes in the electrical stimulation group than in the placebo group immediately after treatment (23 RCTs (n = 794): standard mean difference (SMD) = 0.67, 95% confidence interval (CI) = 0.51-0.84) and at follow-up (12 RCTs (n = 391): SMD = 0.66, 95% CI = 0.35-0.97). The activity assessment, Action Research Arm Test, revealed superior outcomes in the electrical stimulation group than those in the placebo group immediately after treatment (10 RCTs (n = 411): SMD = 0.70, 95% CI = 0.39-1.02) and at follow-up (8 RCTs (n = 289): SMD = 0.93, 95% CI = 0.34-1.52). Other activity assessments, including Wolf Motor Function Test, Box and Block Test, and Motor Activity Log, also revealed superior outcomes in the electrical stimulation group than those in the placebo group. Comparisons between three types of electrical stimulation (sensory, cyclic, and electromyography-triggered electrical stimulation) groups revealed no significant differences in the body function and activity. Conclusion: Electrical stimulation therapy can effectively improve the arm function in stroke patients.
C1 [Yang, Jheng-Dao; Liao, Chun-De; Huang, Shih-Wei; Liou, Tsan-Hon; Lee, Yu-Hao; Chen, Hung-Chou] Taipei Med Univ, Shuang Ho Hosp, Dept Phys Med & Rehabil, 291 Jhongjheng Rd, Taipei 235, Taiwan.
   [Liao, Chun-De] Natl Taiwan Univ, Sch & Grad Inst Phys Therapy, Coll Med, Taipei, Taiwan.
   [Huang, Shih-Wei; Liou, Tsan-Hon; Chen, Hung-Chou] Taipei Med Univ, Sch Med, Dept Phys Med & Rehabil, Coll Med, Taipei, Taiwan.
   [Tam, Ka-Wai] Taipei Med Univ, Shuang Ho Hosp, Div Gen Surg, Dept Surg, Taipei, Taiwan.
   [Tam, Ka-Wai] Taipei Med Univ, Sch Med, Dept Surg, Coll Med, Taipei, Taiwan.
   [Tam, Ka-Wai; Chen, Hung-Chou] Taipei Med Univ, Shuang Ho Hosp, Ctr Evidence Based Hlth Care, Taipei, Taiwan.
   [Lin, Chia-Yun] Taipei Med Univ, Taipei Med Univ Hosp, Dept Phys Med & Rehabil, Taipei, Taiwan.
RP Chen, HC (通讯作者)，Taipei Med Univ, Shuang Ho Hosp, Dept Phys Med & Rehabil, 291 Jhongjheng Rd, Taipei 235, Taiwan.
EM 10462@s.tmu.edu.tw
CR Amasyali S, 2016, INT J REHABIL RES, V39, P302, DOI 10.1097/MRR.0000000000000186
   Barker R, 2008, STROKE, V39, P1800, DOI 10.1161/STROKEAHA.107.498485
   Barker R, 2017, NEUROREHAB NEURAL RE, V31, P1005, DOI 10.1177/1545968317744276
   Bhatt E, 2007, EXP BRAIN RES, V182, P435, DOI 10.1007/s00221-007-1001-5
   Boyaci A, 2013, INT J REHABIL RES, V36, P315, DOI 10.1097/MRR.0b013e328360e541
   Carrico C, 2018, AM J PHYS MED REHAB, V97, P808, DOI 10.1097/PHM.0000000000000971
   Carrico C, 2016, STROKE, V47, P1879, DOI 10.1161/STROKEAHA.116.012671
   Carrico C, 2016, AM J PHYS MED REHAB, V95, P397, DOI 10.1097/PHM.0000000000000476
   Cauraugh J, 2000, STROKE, V31, P1360, DOI 10.1161/01.STR.31.6.1360
   Cauraugh J, 2009, RESTOR NEUROL NEUROS, V27, P17, DOI 10.3233/RNN-2009-0455
   Cauraugh J, 2003, J NEUROL SCI, V215, P13, DOI 10.1016/S0022-510X(03)00169-2
   Cauraugh J, 2003, J NEUROL NEUROSUR PS, V74, P1562, DOI 10.1136/jnnp.74.11.1562
   Cauraugh J, 2002, STROKE, V33, P1589, DOI 10.1161/01.STR.0000016926.77114.A6
   Chae J, 1998, STROKE, V29, P975, DOI 10.1161/01.STR.29.5.975
   Chae J, 2000, CRIT REV PHYS REHABI, V12, P1, DOI 10.1615/CRITREVPHYSREHABILMED.V12.I1.10
   Church C, 2006, STROKE, V37, P2995, DOI 10.1161/01.STR.0000248969.78880.82
   Conforto A, 2010, NEUROREHAB NEURAL RE, V24, P263, DOI 10.1177/1545968309349946
   Cui B, 2015, J PHYS THER SCI, V27, P2327, DOI 10.1589/jpts.27.2327
   De KJ, 2008, CLIN REHABIL, V22, P690, DOI 10.1177/0269215508088984
   Dorsch S, 2014, CLIN REHABIL, V28, P482, DOI 10.1177/0269215513510011
   Dos SR, 2013, NEUROREHAB NEURAL RE, V27, P483, DOI 10.1177/1545968313478488
   Fleming M, 2015, NEUROREHAB NEURAL RE, V29, P143, DOI 10.1177/1545968314533613
   Francisco G, 1998, ARCH PHYS MED REHAB, V79, P570, DOI 10.1016/S0003-9993(98)90074-0
   Gabr U, 2005, CLIN REHABIL, V19, P737, DOI 10.1191/0269215505cr909oa
   Gharib N, 2015, CLIN REHABIL, V29, P355, DOI 10.1177/0269215514544131
   Hara Y, 2008, DISABIL REHABIL, V30, P296, DOI 10.1080/09638280701265539
   Heckmann J, 1997, EUR J PHYS MED REHAB, V7, P138
   Hemmen B, 2007, CLIN REHABIL, V21, P587, DOI 10.1177/0269215507075502
   Higgins J, 2011, COCHRANE HDB SYSTEMA, V0001, P0
   Howlett O, 2015, ARCH PHYS MED REHAB, V96, P934, DOI 10.1016/j.apmr.2015.01.013
   Hsu S, 2010, STROKE, V41, P821, DOI 10.1161/STROKEAHA.109.574160
   Hu X, 2015, NEUROREHAB NEURAL RE, V29, P767, DOI 10.1177/1545968314565510
   Ikuno K, 2012, CLIN REHABIL, V26, P999, DOI 10.1177/0269215512441476
   Jeon S, 2016, NEUROREHABILITATION, V40, P1
   Jonsdottir J, 2017, PLOS ONE, V12, P0, DOI 10.1371/journal.pone.0188642
   Jung K, 2017, NEUROREHABILITATION, V40, P315, DOI 10.3233/NRE-161419
   Kattenstroth J, 2018, BMC NEUROL, V18, P0, DOI 10.1186/s12883-017-1006-z
   Kim T, 2013, TOHOKU J EXP MED, V231, P93, DOI 10.1620/tjem.231.93
   Kimberley T, 2004, EXP BRAIN RES, V154, P450, DOI 10.1007/s00221-003-1695-y
   Klaiput A, 2009, NEUROREHAB NEURAL RE, V23, P351, DOI 10.1177/1545968308324227
   Kugler C, 2003, J NEUROL, V250, P676, DOI 10.1007/s00415-003-1054-8
   Laufer Y, 2011, NEUROREHAB NEURAL RE, V25, P799, DOI 10.1177/1545968310397205
   Lee Y, 2015, J NEUROENG REHABIL, V12, P0, DOI 10.1186/s12984-015-0088-3
   Lemmens R, 2012, BMC NEUROL, V12, P0, DOI 10.1186/1471-2377-12-21
   Lin Z, 2011, J REHABIL MED, V43, P506, DOI 10.2340/16501977-0807
   Liu G, 2004, CHINESE J CLIN REHAB, V8, P4424
   Marquez-chin C, 2017, CAN J OCCUP THER, V84, P87, DOI 10.1177/0008417416668370
   Medink A, 2008, CLIN REHABIL, V22, P291, DOI 10.1177/0269215507083368
   Miyasaka H, 2016, MED ENG PHYS, V38, P1172, DOI 10.1016/j.medengphy.2016.07.010
   Nakayama H, 1994, ARCH PHYS MED REHAB, V75, P394, DOI 10.1016/0003-9993(94)90161-9
   Pan L, 2018, SCI REP-UK, V8, P0, DOI 10.1038/s41598-018-27553-4
   Pandyan A, 2003, CLIN REHABIL, V17, P88, DOI 10.1191/0269215503cr587oa
   Park J, 2017, J PHYS THER SCI, V29, P1819, DOI 10.1589/jpts.29.1819
   Powell J, 1999, STROKE, V30, P1384, DOI 10.1161/01.STR.30.7.1384
   Rosewilliam S, 2012, ARCH PHYS MED REHAB, V93, P1715, DOI 10.1016/j.apmr.2012.05.017
   Santisteban L, 2016, PLOS ONE, V11, P0, DOI 10.1371/journal.pone.0154792
   Mano T, 2011, MED CLIN-BARCELONA, V137, P297, DOI 10.1016/j.medcli.2010.10.024
   Shimodozono M, 2014, BRAIN INJURY, V28, P203, DOI 10.3109/02699052.2013.860472
   Shin H, 2008, NEUROSCI LETT, V442, P174, DOI 10.1016/j.neulet.2008.07.026
   Shindo K, 2011, NEUROREHAB NEURAL RE, V25, P830, DOI 10.1177/1545968311408917
   Sonde L, 2000, CLIN REHABIL, V14, P14, DOI 10.1191/026921500673534278
   Sullivan J, 2012, CLIN REHABIL, V26, P1010, DOI 10.1177/0269215512442915
   Takeuchi N, 2012, NEURAL PLAST, V2012, P0, DOI 10.1155/2012/359728
   Tarvonen-schroder S, 2015, J REHABIL MED, V47, P662, DOI 10.2340/16501977-1974
   Tekeoolu Y, 1998, CLIN REHABIL, V12, P277, DOI 10.1191/026921598672873816
   Thorsen R, 2013, J REHABIL RES DEV, V50, P785, DOI 10.1682/JRRD.2012.07.0123
   Tilkici M, 2017, J PHYS MED REHABIL S, V20, P126
   Vafadar A, 2015, BIOMED RES INT, V2015, P0, DOI 10.1155/2015/729768
   Wilson R, 2016, NEUROREHAB NEURAL RE, V30, P978, DOI 10.1177/1545968316650278
   Woytowicz E, 2017, ARCH PHYS MED REHAB, V98, P456, DOI 10.1016/j.apmr.2016.06.023
   Wu C, 2006, ARCH PHYS MED REHAB, V87, P351, DOI 10.1016/j.apmr.2005.11.019
   Yozbatiran N, 2006, CLIN REHABIL, V20, P4, DOI 10.1191/0269215506cr928oa
   Zhou M, 2018, ARCH PHYS MED REHAB, V99, P1730, DOI 10.1016/j.apmr.2018.04.020
NR 73
TC 19
Z9 19
U1 0
U2 16
PU SAGE PUBLICATIONS LTD
PI LONDON
PA 1 OLIVERS YARD, 55 CITY ROAD, LONDON EC1Y 1SP, ENGLAND
SN 0269-2155
EI 
J9 CLIN REHABIL
PD AUG 15
PY 2019
VL 33
IS 8
BP 1286
EP 1297
DI 10.1177/0269215519839165
PG 12
WC Rehabilitation
SC Rehabilitation
GA IH1GR
UT WOS:000474239800003
PM 30977379
ER

PT J
AU Du, Juan
   Yang, Fang
   Hu, Jianping
   Hu, Jingze
   Xu, Qiang
   Cong, Nathan
   Zhang, Qirui
   Liu, Ling
   Mantini, Dante
   Zhang, Zhiqiang
   Lu, Guangming
   Liu, Xinfeng
AF Du, Juan
   Yang, Fang
   Hu, Jianping
   Hu, Jingze
   Xu, Qiang
   Cong, Nathan
   Zhang, Qirui
   Liu, Ling
   Mantini, Dante
   Zhang, Zhiqiang
   Lu, Guangming
   Liu, Xinfeng
TI Effects of high- and low-frequency repetitive transcranial magnetic stimulation on motor recovery in early stroke patients: Evidence from a randomized controlled trial with clinical, neurophysiological and functional imaging assessments
SO NEUROIMAGE-CLINICAL
LA English
DT Article
DE Transcranial magnetic stimulation; Motor recovery; Stroke; Neuroplasticity; fMRI; Interhemispheric inhibition
ID upper-limb recovery; ischemic-stroke; cortex; excitability; connectivity; plasticity; fmri; rtm
AB Background: Repetitive transcranial magnetic stimulation (rTMS) can modulate cortical excitability, and may be beneficial for motor recovery after stroke. However, the neuroplasticity effects of rTMS have not been thoroughly investigated in the early stage after stroke. Objective: To comprehensively assess the effects of high-and low-frequency repetitive transcranial magnetic stimulations on motor recovery in early stroke patients, using a randomized controlled trial based on clinical, neurophysiological and functional imaging assessments. Methods: Sixty hospitalized, first-ever ischemic stroke patients (within 2 weeks after stroke) with motor deficits were randomly allocated to receive, in addition to standard physical therapy, five consecutive sessions of either: (1) High-frequency (HF) rTMS at 10 Hz over the ipsilesional primary motor cortex (M1); (2) Low-frequency (LF) rTMS at 1 Hz over the contralesional M1; (3) sham rTMS. The primary outcome measure was a motor impairment score (Upper Extremity Fugl-Meyer) evaluated at baseline, after rTMS intervention, and at 3-month follow-up. Cortical excitability and functional magnetic resonance imaging (fMRI) data were obtained within 24 h before and after rTMS intervention. Analyses of variance were conducted to compare the recovery effects among the three rTMS groups, assessed using clinical, neurophysiological and fMRI tests. Results: Motor improvement was significantly larger in the two rTMS groups than in the control group. The HF-rTMS group showed significantly increased cortical excitability and motor-evoked fMRI activation in ipsilesional motor areas, whereas the LF-rTMS group had significantly decreased cortical excitability and motor-evoked fMRI activation in contralesional motor areas. Activity in ipsilesional motor cortex significantly correlated with motor function, after intervention as well as at 3-month follow-up. Conclusion: HF- and LF-rTMS can both improve motor function by modulating motor cortical activation in the early phase of stroke.
C1 [Du, Juan; Yang, Fang; Hu, Jingze; Cong, Nathan; Liu, Ling; Liu, Xinfeng] Nanjing Univ, Sch Med, Jinling Hosp, Dept Neurol, 305 East Zhongshan Rd, Nanjing 210002, Jiangsu, Peoples R China.
   [Hu, Jianping; Xu, Qiang; Zhang, Qirui; Zhang, Zhiqiang; Lu, Guangming] Nanjing Univ, Sch Med, Jinling Hosp, Dept Med Imaging, Nanjing 210002, Jiangsu, Peoples R China.
   [Mantini, Dante] Katholieke Univ Leuven, Res Ctr Motor Control & Neuroplast, Tervuursevest 101, B-3001 Leuven, Belgium.
   [Mantini, Dante] IRCCS San Camillo Hosp Fdn, Dept Neurorehabil, Via Alberoni 70, I-30126 Venice, Italy.
   [Zhang, Zhiqiang; Lu, Guangming] Nanjing Univ, State Key Lab Analyt Chem Life Sci, Nanjing 210002, Jiangsu, Peoples R China.
RP Zhang, ZQ; Lu, GM; Liu, XF (通讯作者)，Nanjing Univ, Sch Med, Jinling Hosp, Dept Neurol, 305 East Zhongshan Rd, Nanjing 210002, Jiangsu, Peoples R China.
EM zhangzq2001@126.com; cjr.luguangming@vip.163.com; xfliu2@vip.163.com
FU National Natural Science Foundation of China [81530038, 81501193, 81220108008, 81701299, 81771424]; Jiangsu Province Foundation of China [BK20141373]; special scientific research fund of public welfare profession of national health and family planning commission of China [201402019]
CR Adeyemo BO, 2012, FRONT PSYCHIATRY, V3, P88, DOI 10.3389/fpsyt.2012.00088
   Ameli M, 2009, ANN NEUROL, V66, P298, DOI 10.1002/ana.21725
   Auriat A, 2015, FRONT NEUROL, V6, P0, DOI 10.3389/fneur.2015.00226
   Bestmann S, 2004, EUR J NEUROSCI, V19, P1950, DOI 10.1111/j.1460-9568.2004.03277.x
   Brott T, 1989, STROKE, V20, P864, DOI 10.1161/01.STR.20.7.864
   Buma F, 2013, RESTOR NEUROL NEUROS, V31, P707, DOI 10.3233/RNN-130332
   Chang M, 2015, BRAIN STIMUL, V8, P561, DOI 10.1016/j.brs.2015.01.411
   Chang W, 2012, RESTOR NEUROL NEUROS, V30, P179, DOI 10.3233/RNN-2012-110162
   Cheng M, 2014, P NATL ACAD SCI USA, V111, P12913, DOI 10.1073/pnas.1404109111
   Compston A, 2010, BRAIN, V133, P2835, DOI 10.1093/brain/awq274
   Cramer S, 2008, CURR OPIN NEUROL, V21, P76, DOI 10.1097/WCO.0b013e3282f36cb6
   Du J, 2016, EUR J NEUROL, V23, P1666, DOI 10.1111/ene.13105
   Favre I, 2014, STROKE, V45, P1077, DOI 10.1161/STROKEAHA.113.003168
   Gladstone D, 2002, NEUROREHAB NEURAL RE, V16, P232, DOI 10.1177/154596802401105171
   Grefkes C, 2014, LANCET NEUROL, V13, P206, DOI 10.1016/S1474-4422(13)70264-3
   Grefkes C, 2010, NEUROIMAGE, V50, P233, DOI 10.1016/j.neuroimage.2009.12.029
   Groppa S, 2012, CLIN NEUROPHYSIOL, V123, P858, DOI 10.1016/j.clinph.2012.01.010
   Hankey G, 2002, STROKE, V33, P1034, DOI 10.1161/01.STR.0000012515.66889.24
   Johnston M, 2009, DEV DISABIL RES REV, V15, P94, DOI 10.1002/ddrr.64
   Khedr E, 2005, NEUROLOGY, V65, P466, DOI 10.1212/01.wnl.0000173067.84247.36
   Langhorne P, 2011, LANCET, V377, P1693, DOI 10.1016/S0140-6736(11)60325-5
   Le Q, 2014, AM J PHYS MED REHAB, V93, P422, DOI 10.1097/PHM.0000000000000027
   Li J, 2016, CNS NEUROSCI THER, V22, P952, DOI 10.1111/cns.12593
   Ludemann-podubecka J, 2015, PROG BRAIN RES, V218, P281, DOI 10.1016/bs.pbr.2014.12.001
   Marque P, 2014, ANNALS OF PHYSICAL AND REHABILITATION MEDICINE, V57, P520, DOI 10.1016/j.rehab.2014.08.004
   Mayo N, 1999, DISABIL REHABIL, V21, P258
   Mcdonnell M, 2017, BRAIN STIMUL, V10, P721, DOI 10.1016/j.brs.2017.03.008
   Murase N, 2004, ANN NEUROL, V55, P400, DOI 10.1002/ana.10848
   Murphy T, 2009, NAT REV NEUROSCI, V10, P861, DOI 10.1038/nrn2735
   Nowak D, 2009, NEUROREHAB NEURAL RE, V23, P641, DOI 10.1177/1545968309336661
   Rehme A, 2012, NEUROIMAGE, V59, P2771, DOI 10.1016/j.neuroimage.2011.10.023
   Rossini P, 2015, CLIN NEUROPHYSIOL, V126, P1071, DOI 10.1016/j.clinph.2015.02.001
   Stagg C, 2012, BRAIN, V135, P276, DOI 10.1093/brain/awr313
   Stebbins G, 2008, STROKE, V39, P785, DOI 10.1161/STROKEAHA.107.507392
   Stinear C, 2007, BRAIN, V130, P170, DOI 10.1093/brain/awl333
   Sung W, 2013, STROKE, V44, P1375, DOI 10.1161/STROKEAHA.111.000522
   Tombari D, 2004, NEUROIMAGE, V23, P827, DOI 10.1016/j.neuroimage.2004.07.058
   Ward N, 2005, POSTGRAD MED J, V81, P510, DOI 10.1136/pgmj.2004.030809
   Wei W, 2016, MEDICINE, V95, P0, DOI 10.1097/MD.0000000000003020
   Wilson J, 2002, STROKE, V33, P2243, DOI 10.1161/01.STR.0000027437.22450.BD
NR 40
TC 35
Z9 37
U1 5
U2 18
PU ELSEVIER SCI LTD
PI OXFORD
PA THE BOULEVARD, LANGFORD LANE, KIDLINGTON, OXFORD OX5 1GB, OXON, ENGLAND
SN 2213-1582
EI 
J9 NEUROIMAGE-CLIN
PD JUN 15
PY 2019
VL 21
IS 
BP 
EP 
DI 10.1016/j.nicl.2018.101620
PG 10
WC Neuroimaging
SC Neurosciences & Neurology
GA HN6ZP
UT WOS:000460337700033
PM 30527907
ER

PT J
AU Kinoshita, Shoji
   Tamashiro, Hiroaki
   Okamoto, Takatsugu
   Urushidani, Naoki
   Abo, Masahiro
AF Kinoshita, Shoji
   Tamashiro, Hiroaki
   Okamoto, Takatsugu
   Urushidani, Naoki
   Abo, Masahiro
TI Association between imbalance of cortical brain activity and successful motor recovery in sub-acute stroke patients with upper limb hemiparesis: a functional near-infrared spectroscopy study
SO NEUROREPORT
LA English
DT Article
DE cerebrovascular disease; neuroimaging; neuromodulation; neurorehabilitation
ID reorganization; impairment; hemisphere; activation
AB Objective: This study was designed to determine the association between motor functional recovery and interhemispheric imbalance in cortical brain activity in sub-cortical stroke patients with moderate-to-severe upper limb hemiparesis admitted to the convalescent rehabilitation ward. Subjects and methods: The study included first-ever stroke patients with moderate-to-severe upper limb hemiparesis who received multidisciplinary rehabilitation therapy in the rehabilitation ward. Motor function of the affected upper extremity was evaluated by the Fugl-Meyer assessment and action research arm test at 1 (T1) and 3 months (T2) after stroke onset. We also conducted serial functional near-infrared spectroscopy at the same time points and calculated the laterality index, which is based on changes in oxyhaemoglobin in primary sensorimotor cortex (Brodmann Area 4), pre-motor cortex and supplementary motor cortex (PMC + SMA, BA6). Results: The study included eight patients (seven females, mean age: 68.8). Both the Fugl-Meyer assessment and action research arm test scores improved significantly during the study. Laterality index did not change significantly from T1 to T2. There was a no significant correlation between changes in laterality index in each region and improvement in Fugl-Meyer assessment score. In contrast, a significant and negative correlation was noted between Delta LI in Brodmann Area 4 and improvement in action research arm test score. Conclusion: Our results suggested that activation of the non-lesional hemisphere in sub-acute stroke associated with motor recovery in moderate-to-severe upper limb hemiparesis. A multidisciplinary rehabilitation of stroke patients with moderate-to-severe upper limb hemiparesis might enhance the compensatory movements and pre-existing motor network from the non-lesional motor cortex. Copyright (C) 2019 Wolters Kluwer Health, Inc. All rights reserved.
C1 [Kinoshita, Shoji] Aomori Shintoshi Hosp, Dept Rehabil Med, Aomori, Japan.
   [Kinoshita, Shoji; Okamoto, Takatsugu; Abo, Masahiro] Jikei Univ, Sch Med, Dept Rehabil Med, Minato Ku, Tokyo, Japan.
   [Tamashiro, Hiroaki; Okamoto, Takatsugu; Urushidani, Naoki] Nishi Hiroshima Rehabil Hosp, Dept Rehabil Med, Saeki Ku, Hiroshima, Japan.
RP Okamoto, T (通讯作者)，Nishi Hiroshima Rehabil Hosp, Saeki Ku, Hiroshima 7315143, Japan.
EM takatsugu@amy.hi-ho.ne.jp
FU Japan Society for the Promotion of Science KAKENHI [16K16443]
CR Allred R, 2005, RESTOR NEUROL NEUROS, V23, P297
   Baker S, 2011, J PHYSIOL-LONDON, V589, P5603, DOI 10.1113/jphysiol.2011.215160
   Buma F, 2016, EXP BRAIN RES, V234, P2077, DOI 10.1007/s00221-015-4538-8
   Calautti C, 2003, STROKE, V34, P1553, DOI 10.1161/01.STR.0000071761.36075.A6
   Carey L, 2005, STROKE, V36, P625, DOI 10.1161/01.STR.0000155720.47711.83
   Catano A, 1997, ELECTROMYOGR MOTOR C, V105, P29, DOI 10.1016/S0924-980X(96)96515-7
   Fridman E, 2004, BRAIN, V127, P747, DOI 10.1093/brain/awh082
   Gerloff C, 2006, BRAIN, V129, P791, DOI 10.1093/brain/awh713
   Mcpherson J, 2018, J PHYSIOL-LONDON, V596, P1211, DOI 10.1113/JP274968
   Miyai I, 2001, NEUROIMAGE, V14, P1186, DOI 10.1006/nimg.2001.0905
   Murase N, 2004, ANN NEUROL, V55, P400, DOI 10.1002/ana.10848
   Nichols-larsen D, 2005, STROKE, V36, P1480, DOI 10.1161/01.STR.0000170706.13595.4f
   Okamoto T, 2014, JAPANESE J REHABILIT, V51, P629
   Riecker A, 2010, HUM BRAIN MAPP, V31, P1017, DOI 10.1002/hbm.20914
   Santisteban L, 2016, PLOS ONE, V11, P0, DOI 10.1371/journal.pone.0154792
   Tamashiro H, 2019, INT J NEUROSCI, V129, P337, DOI 10.1080/00207454.2018.1536053
   Urushidani N, 2018, CASE REP NEUROL, V10, P223, DOI 10.1159/000492381
   Ward N, 2006, BRAIN, V129, P809, DOI 10.1093/brain/awl002
   Ward N, 2003, BRAIN, V126, P1430, DOI 10.1093/brain/awg145
   Wei W, 2013, PLOS ONE, V8, P0, DOI 10.1371/journal.pone.0064154
   Woodbury M, 2013, ARCH PHYS MED REHAB, V94, P1527, DOI 10.1016/j.apmr.2013.03.007
NR 21
TC 5
Z9 7
U1 4
U2 10
PU LIPPINCOTT WILLIAMS & WILKINS
PI PHILADELPHIA
PA TWO COMMERCE SQ, 2001 MARKET ST, PHILADELPHIA, PA 19103 USA
SN 0959-4965
EI 
J9 NEUROREPORT
PD AUG 14
PY 2019
VL 30
IS 12
BP 822
EP 827
DI 10.1097/WNR.0000000000001283
PG 6
WC Neurosciences
SC Neurosciences & Neurology
GA IQ3XI
UT WOS:000480684800006
PM 31283713
ER

PT J
AU Rafsten, Lena
   Meirelles, Christiane
   Danielsson, Anna
   Sunnerhagen, KS
AF Rafsten, Lena
   Meirelles, Christiane
   Danielsson, Anna
   Sunnerhagen, Katharina
TI Impaired Motor Function in the Affected Arm Predicts Impaired Postural Balance After Stroke: A Cross Sectional Study
SO FRONTIERS IN NEUROLOGY
LA English
DT Article
DE stroke; arm; postural balance; upper extremity; outcome measure
ID global burden; hemorrhagic stroke; regional burden; older-people; risk-factor; fall; reliability; recovery; scale; rehabilitation
AB Background: Impaired postural balance is a common symptom after stroke and a common cause of falling. Most common daily tasks use arm and hand movements. Impairment in an upper extremity is a common stroke symptom, affecting 50-80% in the acute phase after stroke, and 40-50% in the sub-acute phase. The impact of leg function on postural balance has been investigated in several studies, but few have stressed the importance of arm function on postural balance. Objective: To explore whether there is any association between arm function and postural balance after stroke. Method: A cross sectional study where 121 adults (mean age: 70 +/- 12.3 years, 72 men) from two different data sources, Gothenburg Very Early Supported Discharge (GOTVED), and a study by Carvalho et al. were merged. Time for assessments ranged from 1 to 13 years when the patients were in the chronic phase. The dependent variables were Berg Balance scale (BBS) and Time Up and Go (TUG) both dichotomized to "impaired postural balance" and "not impaired postural balance." As independent variables, the Fugl-Meyer Assessment-Upper Extremity (FMA-UE) scale was used. The FMA-UE was presented with the total score. Results: The motor function in the arm affected after stroke onset correlated with postural balance both measured with the BBS (0.321, p < 0.001) and the TUG (-0.315, p = 0.001). Having impaired motor function in the arm was significantly associated with impaired postural balance assessed with the BBS with OR = 0.879 (CI 0.826-0.934, p < 0.001). Regression analysis with the TUG showed the same result, OR = 0.868 (CI 0.813-0.927, p < 0.001) for FM-UE. Conclusion: The motor function of the affected arm was significantly associated with impaired postural balance post stroke, as assessed by BBS or TUG. It could be of clinical importance to be aware of the fact that not only lower extremity impairment, but also arm function can have an impact on postural balance in a late stage after stroke.
C1 [Rafsten, Lena; Danielsson, Anna; Sunnerhagen, Katharina S.] Univ Gothenburg, Sahlgrenska Acad, Inst Neurosci & Physiol, Dept Clin Neurosci & Rehabil Med, Gothenburg, Sweden.
   [Rafsten, Lena; Sunnerhagen, Katharina S.] Univ Gothenburg, Ctr Person Centred Care GPCC, Gothenburg, Sweden.
   [Meirelles, Christiane] Univ Chicago, Med Ctr, Dept Therapy Serv, Chicago, IL 60637 USA.
   [Danielsson, Anna] Univ Gothenburg, Sahlgrenska Acad, Inst Neurosci & Physiol, Dept Hlth & Rehabil, Gothenburg, Sweden.
   [Meirelles, Christiane] Ohio State Univ, Sch Hlth & Rehabil Sci, Phys Therapy Div, Columbus, OH 43210 USA.
RP Rafsten, L (通讯作者)，Univ Gothenburg, Sahlgrenska Acad, Inst Neurosci & Physiol, Dept Clin Neurosci & Rehabil Med, Gothenburg, Sweden.; Rafsten, L (通讯作者)，Univ Gothenburg, Ctr Person Centred Care GPCC, Gothenburg, Sweden.
EM lena.rafsten@vgregion.se
FU Swedish Research Council [VR 2012-70X-22122-01-3VR2017-00946]; Health Medical Care Committee of the Regional Executive Board; Region Vastra Gotaland; King Gustaf V's, and Queen Victoria's Freemasons' Foundation; Swedish National Stroke Association; Local Research and Development Board for Gothenburg and South Bohuslan; Norrbacka-Eugenia Foundation; Felix Neubergh's Foundation; Hjalmar Svensson's Research Foundation; Rune and Ulla Amlov's Foundation; Greta and Einar Asker's Foundation; John and Berit Wennerstrom's Foundation; Swedish Heart and Lung foundation; Agneta Prytz-Folkes, and Gosta Folkes foundation
CR Altman DG, 1991, PRACTICAL STAT MED R, V0, P0
   Alzayer L, 2009, J NEUROL PHYS THER, V33, P136, DOI 10.1097/NPT.0b013e3181b51307
   Benaim C, 1999, STROKE, V30, P1862, DOI 10.1161/01.STR.30.9.1862
   Berg K, 1995, SCAND J REHABIL MED, V27, P27
   Berg K, 1992, CAN J PUBLIC HEALTH, V83, P0
   Bernhardt J, 2017, NEUROREHAB NEURAL RE, V31, P793, DOI 10.1177/1545968317732668
   Bostrom K, 2018, FRONT HUM NEUROSCI, V12, P0, DOI 10.3389/fnhum.2018.00008
   Broeks J, 1999, DISABIL REHABIL, V21, P357
   Bustren E, 2017, NEUROREHAB NEURAL RE, V31, P376, DOI 10.1177/1545968316688798
   Carvalho C, 2010, PHYSIOTHERAPY THEORY AND PRACTICE, V26, P519, DOI 10.3109/09593980903585042
   Chan P, 2017, ARCH PHYS MED REHAB, V98, P2213, DOI 10.1016/j.apmr.2017.03.008
   Choua C, 2014, TECHNOL HEALTH CARE, V22, P751, DOI 10.3233/THC-140836
   Cohen J, 1988, V2ND, V0, P0
   Domholdt E, 2005, REHABILITATION RES P, V0, P0
   Duncan P, 1983, PHYS THER, V63, P1606, DOI 10.1093/ptj/63.10.1606
   Espinoza S, 2018, CURR GERIATR REP, V7, P201, DOI 10.1007/s13670-018-0254-0
   Feigin V, 2017, CIRC RES, V120, P439, DOI 10.1161/CIRCRESAHA.116.308413
   Feigin V, 2015, NEUROEPIDEMIOLOGY, V45, P161, DOI 10.1159/000441085
   Feigin V, 2014, LANCET, V383, P245, DOI 10.1016/S0140-6736(13)61953-4
   Forster A, 1995, BRIT MED J, V311, P83, DOI 10.1136/bmj.311.6997.83
   Fuglmeyer A, 1975, SCAND J REHABIL MED, V7, P13
   Hosmer D, 2013, WILEY SER PROBAB ST, V0, P89
   Hsu W, 2007, J NEUROPHYSIOL, V97, P3024, DOI 10.1152/jn.01142.2006
   Jorgensen L, 2002, STROKE, V33, P542, DOI 10.1161/hs0202.102375
   Kabboord A, 2016, J AM MED DIR ASSOC, V17, P0, DOI 10.1016/j.jamda.2016.07.028
   Kerse N, 2008, STROKE, V39, P1890, DOI 10.1161/STROKEAHA.107.509885
   Kilby M, 2015, PLOS ONE, V10, P0, DOI 10.1371/journal.pone.0126379
   Krishnamurthi R, 2013, LANCET GLOB HEALTH, V1, P0, DOI 10.1016/S2214-109X(13)70089-5
   Lawrence E, 2001, STROKE, V32, P1279, DOI 10.1161/01.STR.32.6.1279
   Liston R, 1996, ARCH PHYS MED REHAB, V77, P425, DOI 10.1016/S0003-9993(96)90028-3
   Lord S, 2006, AGE AGEING, V35, P55, DOI 10.1093/ageing/afl088
   Lord S, 2010, CLIN GERIATR MED, V26, P569, DOI 10.1016/j.cger.2010.06.002
   Mackintosh S, 2005, CLIN REHABIL, V19, P441, DOI 10.1191/0269215505cr796oa
   Mackintosh S, 2006, ARCH PHYS MED REHAB, V87, P1583, DOI 10.1016/j.apmr.2006.09.004
   Maki B, 1997, PHYS THER, V77, P488, DOI 10.1093/ptj/77.5.488
   Marigold D, 2003, J NEUROPHYSIOL, V89, P1727, DOI 10.1152/jn.00683.2002
   Meyns P, 2013, GAIT POSTURE, V38, P555, DOI 10.1016/j.gaitpost.2013.02.006
   Nijland R, 2010, STROKE, V41, P745, DOI 10.1161/STROKEAHA.109.572065
   Pallant J, 2013, SPSS SURVIVAL MANUAL, V5th, P0
   Park S, 2017, WESTERN J NURS RES, V39, P1502, DOI 10.1177/0193945916670894
   Parker VM, 1986, INT REHABIL MED, V8, P69
   Persson C, 2011, J REHABIL MED, V43, P348, DOI 10.2340/16501977-0677
   Persson H, 2015, BMC NEUROL, V15, P0, DOI 10.1186/s12883-015-0349-6
   Pijnappels M, 2010, EXP BRAIN RES, V201, P689, DOI 10.1007/s00221-009-2088-7
   Pinter I, 2008, J NEUROPHYSIOL, V100, P3197, DOI 10.1152/jn.01312.2007
   Podsiadlo D, 1991, J AM GERIATR SOC, V39, P142, DOI 10.1111/j.1532-5415.1991.tb01616.x
   Riksstroke , 2019, ARSR 2018 PREL, V0, P0
   Roos P, 2008, GAIT POSTURE, V27, P352, DOI 10.1016/j.gaitpost.2007.05.001
   Shumway-cook A, 2007, MOTOR CONTROL TRANSL, V0, P158
   Shumwaycook A, 1985, PHYS THER, V65, P1315, DOI 10.1093/ptj/65.9.1315
   Sunnerhagen K, 2013, BMC NEUROL, V13, P0, DOI 10.1186/1471-2377-13-66
   Sweden S, 2011, NAT GUD STROK CAR, V0, P0
   Tyson S, 2006, PHYS THER, V86, P30, DOI 10.1093/ptj/86.1.30
   Van WF, 2001, NEUROREHAB NEURAL RE, V15, P23, DOI 10.1177/154596830101500104
   Who TFOSAOCD, 1989, STROKE, V20, P1407, DOI 10.1161/01.STR.20.10.1407
   Woollacott M, 1986, INT J AGING HUM DEV, V23, P97, DOI 10.2190/VXN3-N3RT-54JB-X16X
NR 56
TC 5
Z9 5
U1 0
U2 3
PU FRONTIERS MEDIA SA
PI LAUSANNE
PA AVENUE DU TRIBUNAL FEDERAL 34, LAUSANNE, CH-1015, SWITZERLAND
SN 1664-2295
EI 
J9 FRONT NEUROL
PD AUG 21
PY 2019
VL 10
IS 
BP 
EP 
DI 10.3389/fneur.2019.00912
PG 7
WC Clinical Neurology; Neurosciences
SC Neurosciences & Neurology
GA IS3KY
UT WOS:000482053300001
PM 31496989
ER

PT J
AU Quandt, Fanny
   Boenstrup, Marlene
   Schulz, Robert
   Timmermann, JE
   Mund, Maike
   Wessel, MJ
   Hummel, FC
AF Quandt, Fanny
   Boenstrup, Marlene
   Schulz, Robert
   Timmermann, Jan
   Mund, Maike
   Wessel, Maximilian
   Hummel, Friedhelm
TI The functional role of beta-oscillations in the supplementary motor area during reaching and grasping after stroke: A question of structural damage to the corticospinal tract
SO HUMAN BRAIN MAPPING
LA English
DT Article
DE DTI; EEG; functional and structural neuroimaging; motor function; SMA; stroke recovery
ID premotor cortex; sensorimotor cortex; cortical activation; frontal-lobe; recovery; connectivity; movement; plasticity; pathway; representation
AB Hand motor function is often severely affected in stroke patients. Non-satisfying recovery limits reintegration into normal daily life. Understanding stroke-related network changes and identifying common principles that might underlie recovered motor function is a prerequisite for the development of interventional therapies to support recovery. Here, we combine the evaluation of functional activity (multichannel electroencephalography) and structural integrity (diffusion tensor imaging) in order to explain the degree of residual motor function in chronic stroke patients. By recording neural activity during a reaching and grasping task that mimics activities of daily living, the study focuses on deficit-related neural activation patterns. The study showed that the functional role of movement-related beta desynchronization in the supplementary motor area (SMA) for residual hand motor function in stroke patients depends on the microstructural integrity of the corticospinal tract (CST). In particular, in patients with damaged CST, stronger task-related activity in the SMA was associated with worse residual motor function. Neither CST damage nor functional brain activity alone sufficiently explained residual hand motor function. The findings suggest a central role of the SMA in the motor network during reaching and grasping in stroke patients, the degree of functional relevance of the SMA is depending on CST integrity.
C1 [Quandt, Fanny; Boenstrup, Marlene; Schulz, Robert; Timmermann, Jan E.; Mund, Maike] Univ Med Ctr Hamburg Eppendorf, Dept Neurol, Hamburg, Germany.
   [Boenstrup, Marlene] NINDS, Human Cort Physiol & Neurorehabil Sect, NIH, Bldg 36,Rm 4D04, Bethesda, MD 20892 USA.
   [Wessel, Maximilian J.; Hummel, Friedhelm C.] EPFL, Swiss Fed Inst Technol, Brain Mind Inst, Defitech Chair Clin Neuroengn, Geneva, Switzerland.
   [Wessel, Maximilian J.; Hummel, Friedhelm C.] EPFL, Swiss Fed Inst Technol, Ctr Neuroprosthet, Geneva, Switzerland.
   [Wessel, Maximilian J.; Hummel, Friedhelm C.] EPFL Valais, Swiss Fed Inst Technol Valais, Clin Romande Readaptat, Defitech Chair Clin Neuroengn,Brain Mind Inst, Sion, Switzerland.
   [Wessel, Maximilian J.; Hummel, Friedhelm C.] EPFL Valais, Swiss Fed Inst Technol Valais, Clin Romande Readaptat, Ctr Neuroprosthet, Sion, Switzerland.
   [Hummel, Friedhelm C.] Univ Geneva, Med Sch, Clin Neurosci, Geneva, Switzerland.
RP Hummel, FC (通讯作者)，EPFL, Swiss Fed Inst Technol, Ctr Neuroprosthet CNP, Defitech Chair Clin Neuroengn, Campus Biotech,Rm H4-3-132-084,9 Chemin Mines, CH-1202 Geneva, Switzerland.; Hummel, FC (通讯作者)，EPFL, Swiss Fed Inst Technol, BrainMind Inst BMI, Campus Biotech,Rm H4-3-132-084,9 Chemin Mines, CH-1202 Geneva, Switzerland.
EM friedhelm.hummel@epfl.ch
FU Defitech Foundation; Deutsche Forschungsgemeinschaft [SFB936-C4]; German National Academy of Sciences Leopoldina [LPDS 2016-01]; Wyss Foundation [WCP024A]
CR Amengual J, 2014, J NEUROPHYSIOL, V112, P2251, DOI 10.1152/jn.00735.2013
   Babiloni C, 2016, CLIN NEUROPHYSIOL, V127, P641, DOI 10.1016/j.clinph.2015.04.068
   Baillet S, 2017, NAT NEUROSCI, V20, P327, DOI 10.1038/nn.4504
   Behrens T, 2003, MAGN RESON MED, V50, P1077, DOI 10.1002/mrm.10609
   Bernhardt J, 2016, INT J STROKE, V11, P454, DOI 10.1177/1747493016643851
   Bestmann S, 2010, J NEUROSCI, V30, P11926, DOI 10.1523/JNEUROSCI.5642-09.2010
   Bonstrup M, 2018, NEUROIMAGE-CLIN, V18, P720, DOI 10.1016/j.nicl.2018.03.006
   Bonstrup M, 2015, RESTOR NEUROL NEUROS, V33, P845, DOI 10.3233/RNN-150527
   Brinkman L, 2014, J NEUROSCI, V34, P14783, DOI 10.1523/JNEUROSCI.2039-14.2014
   Carter A, 2012, NEUROREHAB NEURAL RE, V26, P7, DOI 10.1177/1545968311411054
   Cdt R, 2008, R LANG ENV STAT COMP, V0, P0
   Chen C, 2017, PLOS ONE, V12, P0, DOI 10.1371/journal.pone.0178822
   Chen R, 1998, ANN NEUROL, V44, P317, DOI 10.1002/ana.410440306
   Chen S, 2013, PLOS ONE, V8, P0, DOI 10.1371/journal.pone.0060291
   Cheyne D, 2013, FRONT HUM NEUROSCI, V7, P0, DOI 10.3389/fnhum.2013.00575
   Crafton K, 2003, BRAIN, V126, P1650, DOI 10.1093/brain/awg159
   Crone N, 1998, BRAIN, V121, P2271, DOI 10.1093/brain/121.12.2271
   Da SF, 2013, NEURON, V80, P1112, DOI 10.1016/j.neuron.2013.10.017
   Di PG, 2014, NAT REV NEUROL, V10, P597, DOI 10.1038/nrneurol.2014.162
   Dum R, 1991, J NEUROSCI, V11, P667
   Dum R, 2005, J NEUROSCI, V25, P1375, DOI 10.1523/JNEUROSCI.3902-04.2005
   Feigin V, 2014, LANCET, V383, P1205, DOI 10.1016/S0140-6736(14)60596-1
   Fluet M, 2010, J NEUROSCI, V30, P15175, DOI 10.1523/JNEUROSCI.3343-10.2010
   Fridman E, 2004, BRAIN, V127, P747, DOI 10.1093/brain/awh082
   Fuchs M, 2002, CLIN NEUROPHYSIOL, V113, P702, DOI 10.1016/S1388-2457(02)00030-5
   Fuglmeyer A, 1975, SCAND J REHABIL MED, V7, P13
   Grefkes C, 2008, ANN NEUROL, V63, P236, DOI 10.1002/ana.21228
   Grefkes C, 2014, LANCET NEUROL, V13, P206, DOI 10.1016/S1474-4422(13)70264-3
   Guggisberg A, 2017, NEUROREHAB NEURAL RE, V31, P1029, DOI 10.1177/1545968317740634
   Haller S, 2009, EUR J NEUROSCI, V30, P2401, DOI 10.1111/j.1460-9568.2009.07003.x
   Hannanu F, 2017, NEUROIMAGE-CLIN, V14, P518, DOI 10.1016/j.nicl.2017.01.023
   He S, 1995, J NEUROSCI, V15, P3284
   Huang Y, 2005, NEURON, V45, P201, DOI 10.1016/j.neuron.2004.12.033
   Hummel F, 2004, NEUROIMAGE, V23, P1391, DOI 10.1016/j.neuroimage.2004.07.070
   Hummel F, 2003, CLIN NEUROPHYSIOL, V114, P605, DOI 10.1016/S1388-2457(02)00417-0
   Hummel F, 2002, BRAIN, V125, P404, DOI 10.1093/brain/awf030
   Jang S, 2013, NEUROREHABILITATION, V32, P311, DOI 10.3233/NRE-130849
   Johansen-berg H, 2002, BRAIN, V125, P2731, DOI 10.1093/brain/awf282
   Johansen-berg H, 2002, P NATL ACAD SCI USA, V99, P14518, DOI 10.1073/pnas.222536799
   Kilner J, 2000, J NEUROSCI, V20, P8838
   Koch P, 2016, ANN CLIN TRANSL NEUR, V3, P233, DOI 10.1002/acn3.278
   Koch P, 2017, CURR OPIN NEUROL, V30, P388, DOI 10.1097/WCO.0000000000000462
   Kravitz D, 2011, NAT REV NEUROSCI, V12, P217, DOI 10.1038/nrn3008
   Lee J, 2017, EUR J NEUROL, V24, P1290, DOI 10.1111/ene.13377
   Lemon R, 2008, ANNU REV NEUROSCI, V31, P195, DOI 10.1146/annurev.neuro.31.060407.125547
   Lindenberg R, 2010, NEUROLOGY, V74, P280, DOI 10.1212/WNL.0b013e3181ccc6d9
   Liu J, 2015, STROKE, V46, P1045, DOI 10.1161/STROKEAHA.114.007044
   Makeig S, 1996, ADV NEURAL INFORM PR, V0, P0
   Manganotti P, 1998, ELECTROMYOGR MOTOR C, V109, P50, DOI 10.1016/S0924-980X(97)00074-X
   Mcneal D, 2010, J COMP NEUROL, V518, P586, DOI 10.1002/cne.22218
   Miller K, 2012, PLOS COMPUT BIOL, V8, P0, DOI 10.1371/journal.pcbi.1002655
   Mima T, 1999, J CLIN NEUROPHYSIOL, V16, P501, DOI 10.1097/00004691-199911000-00002
   Morishita T, 2017, CURR BEHAV NEUROSCI, V4, P280, DOI 10.1007/s40473-017-0121-x
   Murthy V, 1992, P NATL ACAD SCI USA, V89, P5670, DOI 10.1073/pnas.89.12.5670
   Nachev P, 2008, NAT REV NEUROSCI, V9, P856, DOI 10.1038/nrn2478
   Nakayama H, 1994, STROKE, V25, P808, DOI 10.1161/01.STR.25.4.808
   Newton J, 2006, BRAIN, V129, P1844, DOI 10.1093/brain/awl106
   Nicolo P, 2015, BRAIN, V138, P3048, DOI 10.1093/brain/awv200
   Nunez P, 2015, CLIN NEUROPHYSIOL, V126, P110, DOI 10.1016/j.clinph.2014.04.003
   Ohara S, 2001, J NEUROSCI, V21, P9377, DOI 10.1523/JNEUROSCI.21-23-09377.2001
   Ones K, 2005, J STROKE CEREBROVASC DIS, V14, P261, DOI 10.1016/j.jstrokecerebrovasdis.2005.07.003
   Oostenveld R, 2011, COMPUT INTEL NEUROSC, V2011, P0, DOI 10.1155/2011/156869
   Pfurtscheller G, 1999, CLIN NEUROPHYSIOL, V110, P1842, DOI 10.1016/S1388-2457(99)00141-8
   Pichiorri F, 2018, EUR J NEUROSCI, V47, P158, DOI 10.1111/ejn.13797
   Pool E, 2018, HUM BRAIN MAPP, V39, P1078, DOI 10.1002/hbm.23872
   Puig J, 2011, AM J NEURORADIOL, V32, P857, DOI 10.3174/ajnr.A2400
   Quandt F, 2016, FRONT AGING NEUROSCI, V8, P0, DOI 10.3389/fnagi.2016.00305
   Quinlan E, 2015, ANN NEUROL, V77, P132, DOI 10.1002/ana.24309
   Raffin E, 2018, NEUROSCIENTIST, V24, P400, DOI 10.1177/1073858417737486
   Rathelot J, 2006, P NATL ACAD SCI USA, V103, P8257, DOI 10.1073/pnas.0602933103
   Rehme A, 2012, NEUROIMAGE, V59, P2771, DOI 10.1016/j.neuroimage.2011.10.023
   Rehme A, 2011, NEUROIMAGE, V55, P1147, DOI 10.1016/j.neuroimage.2011.01.014
   Rossiter H, 2014, J NEUROPHYSIOL, V112, P2053, DOI 10.1152/jn.00345.2014
   Schaechter J, 2008, CEREB CORTEX, V18, P638, DOI 10.1093/cercor/bhm096
   Schiemanck S, 2006, STROKE, V37, P1050, DOI 10.1161/01.STR.0000206462.09410.6f
   Schulz R, 2017, STROKE, V48, P2805, DOI 10.1161/STROKEAHA.117.016834
   Schulz R, 2017, NEUROIMAGE-CLIN, V15, P118, DOI 10.1016/j.nicl.2017.04.016
   Schulz R, 2017, CEREB CORTEX, V27, P635, DOI 10.1093/cercor/bhv251
   Schulz R, 2016, STROKE, V47, P482, DOI 10.1161/STROKEAHA.115.011641
   Schulz R, 2015, BRAIN, V138, P1949, DOI 10.1093/brain/awv100
   Schulz R, 2012, STROKE, V43, P2248, DOI 10.1161/STROKEAHA.112.662619
   Shelton F, 2001, STROKE, V32, P107, DOI 10.1161/01.STR.32.1.107
   Stinear C, 2010, LANCET NEUROL, V9, P1228, DOI 10.1016/S1474-4422(10)70247-7
   Stinear C, 2017, LANCET NEUROL, V16, P826, DOI 10.1016/S1474-4422(17)30283-1
   Van WB, 2012, FRONT HUM NEUROSCI, V6, P0, DOI 10.3389/fnhum.2012.00252
   Vanveen B, 1997, IEEE T BIO-MED ENG, V44, P867, DOI 10.1109/10.623056
   Veerbeek J, 2011, STROKE, V42, P1482, DOI 10.1161/STROKEAHA.110.604090
   Volz L, 2015, BRAIN STRUCT FUNCT, V220, P1093, DOI 10.1007/s00429-013-0702-8
   Ward N, 2003, BRAIN, V126, P1430, DOI 10.1093/brain/awg145
   Wu J, 2015, BRAIN, V138, P2359, DOI 10.1093/brain/awv156
   Zenon A, 2015, J NEUROSCI, V35, P8737, DOI 10.1523/JNEUROSCI.3789-14.2015
NR 91
TC 14
Z9 17
U1 2
U2 11
PU WILEY
PI HOBOKEN
PA 111 RIVER ST, HOBOKEN 07030-5774, NJ USA
SN 1065-9471
EI 
J9 HUM BRAIN MAPP
PD JUL 15
PY 2019
VL 40
IS 10
BP 3091
EP 3101
DI 10.1002/hbm.24582
PG 11
WC Neurosciences; Neuroimaging; Radiology, Nuclear Medicine & Medical Imaging
SC Neurosciences & Neurology; Radiology, Nuclear Medicine & Medical Imaging
GA IC2KJ
UT WOS:000470788400017
PM 30927325
ER

PT J
AU Liu, Xin
   Rajan, Smita
   Ramasarma, Nathan
   Bonato, Paolo
   Lee, SI
AF Liu, Xin
   Rajan, Smita
   Ramasarma, Nathan
   Bonato, Paolo
   Lee, Sunghoon
TI The Use of a Finger-Worn Accelerometer for Monitoring of Hand Use in Ambulatory Settings
SO IEEE JOURNAL OF BIOMEDICAL AND HEALTH INFORMATICS
LA English
DT Article
DE Finger-worn ring sensor; upper limb function; hand function; stroke; rehabilitation; remote monitoring
ID upper-limb use; motor function; stroke; prediction; recovery; validity; outcm
AB Objective assessment of stroke survivors' upper limb movements in ambulatory settings can provide clinicians with important information regarding the real impact of rehabilitation outside the clinic and help to establish individually-tailored therapeutic programs. This paper explores a novel approach to monitor the amount of hand use, which is relevant to the purposeful, goal-directed use of the limbs, based on a body networked sensor system composed of miniaturized finger- and wrist-worn accelerometers. The main contributions of this paper are twofold. First, this paper introduces and validates a new benchmark measurement of the amount of hand use based on data recorded by a motion capture system, the gold standard for human movement analysis. Second, this paper introduces a machine learning-based analytic pipeline that estimates the amount of hand use using data obtained from the wearable sensors and validates its estimation performance against the aforementioned benchmark measurement. Based on data collected from 18 neurologically intact individuals performing 11 motor tasks resembling various activities of daily living, the analytic results presented herein show that our new benchmark measure is reliable and responsive, and that the proposed wearable system can yield an accurate estimation of the amount of hand use (normalized root mean square error of 0.11 and average Pearson correlation of 0.78). This study has the potential to open up new research and clinical opportunities for monitoring hand function in ambulatory settings, ultimately enabling evidence-based, patient-centered rehabilitation and healthcare.
C1 [Liu, Xin; Rajan, Smita; Lee, Sunghoon Ivan] Univ Massachusetts, Coll Informat & Comp Sci, Amherst, MA 01002 USA.
   [Ramasarma, Nathan] ArcSecond Inc, San Diego, CA 92131 USA.
   [Bonato, Paolo] Spaulding Rehabil Hosp, Mot Anal Lab, Charlestown, MA 02129 USA.
   [Bonato, Paolo] Harvard Med Sch, Dept Phys Med & Rehabil, Boston, MA 02215 USA.
RP Lee, SI (通讯作者)，Univ Massachusetts, Coll Informat & Comp Sci, Amherst, MA 01002 USA.
EM xliu0@umass.edu; srajan@umass.edu; nathan@arcsecond.co; pbonato@mgh.harvard.edu; sileee@cs.umass.edu
CR Bailey R, 2015, NEUROREHAB NEURAL RE, V29, P969, DOI 10.1177/1545968315583720
   Bailey R, 2014, PLOS ONE, V9, P0, DOI 10.1371/journal.pone.0103135
   Carbonaro N, 2014, IEEE J BIOMED HEALTH, V18, P1788, DOI 10.1109/JBHI.2014.2324293
   Clarke S, 2005, J MECH DESIGN, V127, P1077, DOI 10.1115/1.1897403
   Friedman N, 2014, IEEE J BIOMED HEALTH, V18, P1804, DOI 10.1109/JBHI.2014.2329841
   Gutnik B, 2005, HOMO, V56, P35, DOI 10.1016/j.jchb.2004.09.002
   Hall M, 1998, CORRELATION BASED FE, V0, P0
   Hankey G, 2007, NEUROLOGY, V68, P1583, DOI 10.1212/01.wnl.0000260967.77422.97
   Hayward K, 2016, BRAIN IMPAIR, V17, P16, DOI 10.1017/BrImp.2015.21
   Hsieh Y, 2009, STROKE, V40, P1386, DOI 10.1161/STROKEAHA.108.530584
   Lee S, 2016, IEEE J BIOMED HEALTH, V20, P91, DOI 10.1109/JBHI.2014.2372777
   Leuenberger K, 2017, MED BIOL ENG COMPUT, V55, P141, DOI 10.1007/s11517-016-1496-7
   Liu X, 2017, 2017 IEEE/ACM SECOND INTERNATIONAL CONFERENCE ON CONNECTED HEALTH - APPLICATIONS, V0, P276, DOI 10.1109/CHASE.2017.100
   Michielsen M, 2012, ARCH PHYS MED REHAB, V93, P1975, DOI 10.1016/j.apmr.2012.03.016
   Noorkoiv M, 2014, J NEUROENG REHABIL, V11, P0, DOI 10.1186/1743-0003-11-144
   Oess N, 2012, J NEUROENG REHABIL, V9, P0, DOI 10.1186/1743-0003-9-2
   Patel S, 2010, P IEEE, V98, P450, DOI 10.1109/JPROC.2009.2038727
   Platz T, 2005, CLIN REHABIL, V19, P404, DOI 10.1191/0269215505cr832oa
   Rajan S, 2017, ARCH PHYS MED REHAB, V98, P0, DOI 10.1016/J.APMR.2017.08.079
   Rand D, 2015, J STROKE CEREBROVASC, V24, P274, DOI 10.1016/j.jstrokecerebrovasdis.2014.07.039
   Rand D, 2012, NEUROREHAB NEURAL RE, V26, P76, DOI 10.1177/1545968311408918
   Rosner B, 2011, FUNDAMENTALS BIOSTAT, V0, P0
   Santisteban L, 2016, PLOS ONE, V11, P0, DOI 10.1371/journal.pone.0154792
   Scholkopf B, 1997, IEEE T SIGNAL PROCES, V45, P2758, DOI 10.1109/78.650102
   Shevade S, 2000, IEEE T NEURAL NETWOR, V11, P1188, DOI 10.1109/72.870050
   Van DPS, 2011, ARCH PHYS MED REHAB, V92, P1437, DOI 10.1016/j.apmr.2011.02.021
   Veerbeek J, 2011, STROKE, V42, P1482, DOI 10.1161/STROKEAHA.110.604090
   Waller S, 2008, NEUROREHABILITATION, V23, P29
   Wilcoxon F, 1945, BIOMETRICS BULL, V1, P80, DOI 10.1093/jee/39.2.269
   Wolf S, 2001, STROKE, V32, P1635, DOI 10.1161/01.STR.32.7.1635
NR 30
TC 10
Z9 10
U1 1
U2 13
PU IEEE-INST ELECTRICAL ELECTRONICS ENGINEERS INC
PI PISCATAWAY
PA 445 HOES LANE, PISCATAWAY, NJ 08855-4141 USA
SN 2168-2194
EI 
J9 IEEE J BIOMED HEALTH
PD MAR 15
PY 2019
VL 23
IS 2
BP 599
EP 606
DI 10.1109/JBHI.2018.2821136
PG 8
WC Computer Science, Information Systems; Computer Science, Interdisciplinary Applications; Mathematical & Computational Biology; Medical Informatics
SC Computer Science; Mathematical & Computational Biology; Medical Informatics
GA HO1LE
UT WOS:000460666400016
PM 29994103
ER

PT J
AU Jang, SH
   Chang, CH
   Jung, YJ
   Seo, YS
AF Jang, Sung
   Chang, Chul
   Jung, Young
   Seo, You
TI Recovery of an injured corticospinal tract via an unusual pathway in a stroke patient Case report
SO MEDICINE
LA English
DT Article
DE corticospinal tract; diffusion tensor tractography; stroke; transcranial magnetic stimulation
ID intracerebral hemorrhage; motor recovery; tractography; management
AB Rationale: A few mechanisms of recovery from an injured corticospinal tract (CST) in stroke patients have been reported: recovery of an injured CST through (1) normal CST pathway, (2) peri-lesional reorganization, and (3) shifting of the cortical origin area of an injured CST from the other areas to the primary motor cortex. However, it has not been clearly elucidated so far. Patient concerns: A 57-year-old male patient presented with complete weakness of the right extremities due to an intracerebral hemorrhage (ICH) in the left basal ganglia. At three weeks after onset, the patient showed severe weakness of his right upper and lower extremities (Motricity Index [MI]: 28/100, finger extensor: 0/5). At 6 months after onset, his weakness showed some recovery, however, right finger extensor did not show any recovery (MI: 51/100, finger extensor: 0/5). At 9 months after onset, weakness showed significant recovery, particularly right finger extensor (MI: 64/100, right finger extensor: 3/5) and similar motor function persisted until 11 months after onset (MI: 67/100, right finger extensor: 3/5). Diagnoses: The patient was diagnosed as the right hemiplegia due to ICH in the left corona radiata and basal ganglia. Interventions: Clinical assessment, transcranial magnetic stimulation (TMS), and diffusion tensor tractography (DTT) were performed at 1, 6, 9, and 11 months after onset. Outcomes: Discontinuation of the left CST at the midbrain level was observed on 1-month DTT and the corona radiata on 6-month DTT. However, on 9-month DTT, we observed a CST branch originating from the left posterior parietal cortex and then connecting to the main truck to the CST at the thalamic level and thickened on 11-month DTT. On 1-month TMS, no MEP was evoked from the left hemisphere; on 6-month TMS study, MEPs were obtained at a right hand muscle (latency: 22.8 ms, amplitude: 130 mu V) and its amplitude was increased as 300 mu V with similar latencies on 9- and 11-month TMS studies. Lessons: Recovery of an injured CST via an unusual pathway was demonstrated in a hemiparetic patient with ICH, using DTT and TMS. We believe that our results suggest that precise evaluation for an injured CST using TMS and DTT might be necessary, particularly in young patients, even after 6 months from onset even though the stroke patients show clinical characteristics of severe injury of the affected CST.
C1 [Jang, Sung Ho; Seo, You Sung] Yeungnam Univ, Coll Med, Dept Phys Med & Rehabil, 317-1 Daemyungdong, Taegu 705717, South Korea.
   [Chang, Chul Hoon; Jung, Young Jin] Yeungnam Univ, Coll Med, Dept Neurosurg, Taegu, South Korea.
RP Seo, YS (通讯作者)，Yeungnam Univ, Coll Med, Dept Phys Med & Rehabil, 317-1 Daemyungdong, Taegu 705717, South Korea.
EM yousung1008@daum.net
FU Medical Research Center Program [2015R1A5A2009124]; National Research Foundation of Korea (NRF) - Ministry of Science, ICT and Future Planning
CR Carpenter E, 1980, DEV MED CHILD NEUROL, V22, P497
   Demeurisse G, 1980, EUR NEUROL, V19, P382, DOI 10.1159/000115178
   Jang S, 2006, RESTOR NEUROL NEUROS, V24, P25
   Jang S, 2014, NEUROSCI LETT, V572, P1, DOI 10.1016/j.neulet.2014.04.044
   Jang S, 2014, J REHABIL MED, V46, P193, DOI 10.2340/16501977-1782
   Jo H, 2012, NEUROREHABILITATION, V31, P207, DOI 10.3233/NRE-2012-0790
   Jorgensen H, 1995, ARCH PHYS MED REHAB, V76, P406, DOI 10.1016/S0003-9993(95)80568-0
   Kelly-hayes M, 1989, J NEUROL REHABIL, V3, P65
   Kim Y, 2006, STROKE, V37, P1471, DOI 10.1161/01.STR.0000221233.55497.51
   Kunimatsu A, 2003, NEURORADIOLOGY, V45, P532, DOI 10.1007/s00234-003-0974-4
   Kwon H, 2012, J REHABIL MED, V44, P280, DOI 10.2340/16501977-0931
   Massy-westropp NM, 2011, BMC RES NOTES, V4, P127, DOI 10.1186/1756-0500-4-127
   Nijland R, 2010, STROKE, V41, P745, DOI 10.1161/STROKEAHA.109.572065
   Rong D, 2014, BIOMED RES INT, V2014, P0, DOI 10.1155/2014/524096
   Rossini P, 2015, CLIN NEUROPHYSIOL, V126, P1071, DOI 10.1016/j.clinph.2015.02.001
   Scheidtmann K, 2001, LANCET, V358, P787, DOI 10.1016/S0140-6736(01)05966-9
   Seo J, 2013, AM J NEURORADIOL, V34, P1359, DOI 10.3174/ajnr.A3389
   Tiffin J, 1948, J APPL PSYCHOL, V32, P234, DOI 10.1037/h0061266
   Yamada K, 2009, MAGN RESON MED SCI, V8, P165, DOI 10.2463/mrms.8.165
   Yeo S, 2012, NEURAL REGEN RES, V7, P939, DOI 10.3969/j.issn.1673-5374.2012.12.010
NR 20
TC 1
Z9 3
U1 0
U2 6
PU LIPPINCOTT WILLIAMS & WILKINS
PI PHILADELPHIA
PA TWO COMMERCE SQ, 2001 MARKET ST, PHILADELPHIA, PA 19103 USA
SN 0025-7974
EI 
J9 MEDICINE
PD FEB 15
PY 2019
VL 98
IS 7
BP 
EP 
DI 10.1097/MD.0000000000014307
PG 4
WC Medicine, General & Internal
SC General & Internal Medicine
GA HQ4NV
UT WOS:000462389000006
PM 30762729
ER

PT J
AU Chen, Yu-Jen
   Huang, Ying-Zu
   Chen, Chung-Yao
   Chen, Chia-Ling
   Chen, Hsieh-Ching
   Wu, Ching-Yi
   Lin, Keh-Chung
   Chang, Tzu-ling
AF Chen, Yu-jen
   Huang, Ying-zu
   Chen, Chung-yao
   Chen, Chia-ling
   Chen, Hsieh-ching
   Wu, Ching-yi
   Lin, Keh-chung
   Chang, Tzu-ling
TI Intermittent theta burst stimulation enhances upper limb motor function in patients with chronic stroke: a pilot randomized controlled trial
SO BMC NEUROLOGY
LA English
DT Article
DE Transcranial magnetic stimulation (TMS); Theta burst stimulation (TBS); Stroke; Motor function; Rehabilitation
ID transcranial magnetic stimulation; upper extremity function; research arm test; interrater reliability; cortex; recovery; spasticity; rehabilitation; connectivity; poststroke
AB BackgroundIntermittent theta burst stimulation (iTBS) is a form of repetitive transcranial stimulation that has been used to enhance upper limb (UL) motor recovery. However, only limited studies have examined its efficacy in patients with chronic stroke and therefore it remains controversial.MethodsThis was a randomized controlled trial that enrolled patients from a rehabilitation department. Twenty-two patients with first-ever chronic and unilateral cerebral stroke, aged 30-70years, were randomly assigned to the iTBS or control group. All patients received 1 session per day for 10days of either iTBS or sham stimulation over the ipsilesional primary motor cortex in addition to conventional neurorehabilitation. Outcome measures were assessed before and immediately after the intervention period: Modified Ashworth Scale (MAS), Fugl-Meyer Assessment Upper Extremity (FMA-UE), Action Research Arm Test (ARAT), Box and Block test (BBT), and Motor Activity Log (MAL). Analysis of covariance was adopted to compare the treatment effects between groups.ResultsThe iTBS group had greater improvement in the MAS and FMA than the control group ((2)=0.151-0.233; p<0.05), as well as in the ARAT and BBT ((2)=0.161-0.460; p<0.05) with large effect size. Both groups showed an improvement in the BBT, and there were no significant between-group differences in MAL changes.ConclusionsThe iTBS induced greater gains in spasticity decrease and UL function improvement, especially in fine motor function, than sham TBS. This is a promising finding because patients with chronic stroke have a relatively low potential for fine motor function recovery. Overall, iTBS may be a beneficial adjunct therapy to neurorehabilitation for enhancing UL function. Further larger-scale study is warranted to confirm the findings and its long-term effect.Trial registrationThis trial was registered under ClinicalTrials.gov ID No. NCT01947413 on September 20, 2013.
C1 [Chen, Yu-Jen; Chen, Chia-Ling; Wu, Ching-Yi; Chang, Tzu-ling] Chang Gung Mem Hosp, Dept Phys Med & Rehabil, 5 Fushing St, Taoyuan 33305, Taiwan.
   [Huang, Ying-Zu] Chang Gung Mem Hosp, Neurosci Res Ctr, Linkou, Taiwan.
   [Huang, Ying-Zu] Chang Gung Mem Hosp, Dept Neurol, Linkou, Taiwan.
   [Huang, Ying-Zu] Natl Cent Univ, Inst Cognit Neurosci, Taoyuan, Taiwan.
   [Huang, Ying-Zu; Chen, Chung-Yao] Chang Gung Univ, Coll Med, Med Sch, Taoyuan, Taiwan.
   [Chen, Chung-Yao] Chang Gung Mem Hosp, Dept Phys Med & Rehabil, Keelung, Taiwan.
   [Chen, Chia-Ling] Chang Gung Univ, Grad Inst Early Intervent, Taoyuan, Taiwan.
   [Chen, Hsieh-Ching] Natl Taipei Univ Technol, Dept Ind & Management, Taipei, Taiwan.
   [Wu, Ching-Yi] Chang Gung Univ, Dept Occupat Therapy, Coll Med, Taoyuan, Taiwan.
   [Lin, Keh-Chung] Natl Taiwan Univ, Coll Med, Sch Occupat Therapy, Taipei, Taiwan.
   [Lin, Keh-Chung] Natl Taiwan Univ Hosp, Dept Phys Med & Rehabil, Div Occupat Therapy, Taipei, Taiwan.
RP Chen, CL (通讯作者)，Chang Gung Mem Hosp, Dept Phys Med & Rehabil, 5 Fushing St, Taoyuan 33305, Taiwan.; Chen, CL (通讯作者)，Chang Gung Univ, Grad Inst Early Intervent, Taoyuan, Taiwan.
EM clingchen@gmail.com
FU National Science Council of Taiwan (MOST) [105-2314-B-182 -020 -MY3]; Chang Gung Memorial Hospital, Taiwan [CMRPG 3D1461-3, CMRPG 3B1441-3, CMRPG 3F1251]
CR Ackerley S, 2016, NEUROREHAB NEURAL RE, V30, P339, DOI 10.1177/1545968315595285
   Ackerley S, 2010, STROKE, V41, P1568, DOI 10.1161/STROKEAHA.110.583278
   [anonymous] , 1988, STAT POWER ANAL BEHA, V0, P0
   Baker S, 2015, PROG BRAIN RES, V218, P389, DOI 10.1016/bs.pbr.2014.12.010
   Bohannon R, 1987, PHYS THER, V67, P206, DOI 10.1093/ptj/67.2.206
   Boutiere C, 2017, MULT SCLER J, V23, P855, DOI 10.1177/1352458516661640
   Centonze D, 2007, NEUROLOGY, V68, P1045, DOI 10.1212/01.wnl.0000257818.16952.62
   Chang W, 2012, RESTOR NEUROL NEUROS, V30, P179, DOI 10.3233/RNN-2012-110162
   Chuang W, 2014, MOVEMENT DISORD, V29, P501, DOI 10.1002/mds.25809
   Desrosiers J, 1994, ARCH PHYS MED REHAB, V75, P751
   Di LV, 2013, NEUROSCI LETT, V553, P148, DOI 10.1016/j.neulet.2013.08.013
   Fassett H, 2017, FRONT NEUROL, V8, P0, DOI 10.3389/fneur.2017.00380
   Feigin V, 2014, LANCET, V383, P245, DOI 10.1016/S0140-6736(13)61953-4
   Fuglmeyer A, 1975, SCAND J REHABIL MED, V7, P13
   George S, 2017, BEHAV BRAIN RES, V333, P314, DOI 10.1016/j.bbr.2017.07.002
   Geyh S, 2004, J REHABIL MED, V36, P56, DOI 10.1080/16501960410015399
   Graef P, 2016, J NEUROL SCI, V369, P149, DOI 10.1016/j.jns.2016.08.016
   Grefkes C, 2012, CURR OPIN NEUROL, V25, P670, DOI 10.1097/WCO.0b013e3283598473
   Hankey G, 2002, STROKE, V33, P1034, DOI 10.1161/01.STR.0000012515.66889.24
   Hendricks H, 2002, ARCH PHYS MED REHAB, V83, P1629, DOI 10.1053/apmr.2002.35473
   Higgins J, 2013, STROKE RES TREAT, V2013, P0, DOI 10.1155/2013/539146
   Hsu Y, 2013, BRAIN STIMUL, V6, P166, DOI 10.1016/j.brs.2012.04.007
   Hsu Y, 2011, CLIN NEUROPHYSIOL, V122, P2260, DOI 10.1016/j.clinph.2011.03.027
   Huang Y, 2012, PLOS ONE, V7, P0, DOI 10.1371/journal.pone.0047574
   Huang Y, 2009, CLIN NEUROPHYSIOL, V120, P796, DOI 10.1016/j.clinph.2009.01.003
   Huang Y, 2005, NEURON, V45, P201, DOI 10.1016/j.neuron.2004.12.033
   Jacobs M, 2014, BRAIN STIMUL, V7, P269, DOI 10.1016/j.brs.2013.12.009
   Jaillard A, 2005, BRAIN, V128, P1122, DOI 10.1093/brain/awh456
   Kim D, 2015, NEUROREPORT, V26, P561, DOI 10.1097/WNR.0000000000000388
   Kim H, 2010, AM J OCCUP THER, V64, P709, DOI 10.5014/ajot.2010.09188
   Kumru H, 2010, NEUROREHAB NEURAL RE, V24, P435, DOI 10.1177/1545968309356095
   Lang C, 2004, J NEUROPHYSIOL, V91, P1722, DOI 10.1152/jn.00805.2003
   Malcolm M, 2007, AM J PHYS MED REHAB, V86, P707, DOI 10.1097/PHM.0b013e31813e0de0
   Marshall R, 2000, STROKE, V31, P656, DOI 10.1161/01.STR.31.3.656
   Matheson N, 2016, FRONT NEURAL CIRCUIT, V10, P0, DOI 10.3389/fncir.2016.00067
   Michael N, 2003, EUR J NEUROSCI, V17, P2462, DOI 10.1046/j.1460-9568.2003.02683.x
   Murphy T, 2009, NAT REV NEUROSCI, V10, P861, DOI 10.1038/nrn2735
   Nardone R, 2017, RESTOR NEUROL NEUROS, V35, P287, DOI 10.3233/RNN-160701
   Nichols-larsen D, 2005, STROKE, V36, P1480, DOI 10.1161/01.STR.0000170706.13595.4f
   Niogi S, 2010, FRONT NEUROANAT, V4, P0, DOI 10.3389/fneur.2010.00149
   Nowak D, 2009, NEUROREHAB NEURAL RE, V23, P641, DOI 10.1177/1545968309336661
   Peinemann A, 2004, CLIN NEUROPHYSIOL, V115, P1519, DOI 10.1016/j.clinph.2004.02.005
   Rose D, 2014, STROKE RES TREAT, V2014, P0, DOI 10.1155/2014/305236
   Sala C, 2001, NEURON, V31, P115, DOI 10.1016/S0896-6273(01)00339-7
   Stagg C, 2009, J NEUROPHYSIOL, V101, P2872, DOI 10.1152/jn.91060.2008
   Strafella A, 2003, BRAIN, V126, P2609, DOI 10.1093/brain/awg268
   Talelli P, 2007, CLIN NEUROPHYSIOL, V118, P333, DOI 10.1016/j.clinph.2006.10.014
   Talelli P, 2012, NEUROREHAB NEURAL RE, V26, P976, DOI 10.1177/1545968312437940
   Taub E, 2006, EURA MEDICOPHYS, V42, P241
   Tsang P, 2014, CLIN NEUROPHYSIOL, V125, P2253, DOI 10.1016/j.clinph.2014.02.026
   Uswatte G, 2005, STROKE, V36, P2493, DOI 10.1161/01.STR.0000185928.90848.2e
   Valle A, 2007, DEV MED CHILD NEUROL, V49, P534, DOI 10.1111/j.1469-8749.2007.00534.x
   Van DLJ, 2001, J REHABIL MED, V33, P110
   Van DLJ, 2001, ARCH PHYS MED REHAB, V82, P14, DOI 10.1053/apmr.2001.18668
   Van DLJ, 2004, STROKE, V35, P1410, DOI 10.1161/01.STR.0000126900.24964.7e
   Ward N, 2003, BRAIN, V126, P2476, DOI 10.1093/brain/awg245
   Weise D, 1991, CEREB CORTEX, V0, P2016
   Wolf S, 2006, JAMA-J AM MED ASSOC, V296, P2095, DOI 10.1001/jama.296.17.2095
   Wupuer S, 2013, NEUROMODULATION, V16, P206, DOI 10.1111/j.1525-1403.2012.00520.x
   Yamada N, 2014, ACTA NEUROL BELG, V114, P279, DOI 10.1007/s13760-014-0294-y
   Yozbatiran N, 2008, NEUROREHAB NEURAL RE, V22, P78, DOI 10.1177/1545968307305353
   Zhang L, 2017, CLIN REHABIL, V31, P1137, DOI 10.1177/0269215517692386
NR 62
TC 13
Z9 16
U1 1
U2 10
PU BMC
PI LONDON
PA CAMPUS, 4 CRINAN ST, LONDON N1 9XW, ENGLAND
SN 1471-2377
EI 
J9 BMC NEUROL
PD APR 25
PY 2019
VL 19
IS 
BP 
EP 
DI 10.1186/s12883-019-1302-x
PG 10
WC Clinical Neurology
SC Neurosciences & Neurology
GA HV3PR
UT WOS:000465901000001
PM 31023258
ER

PT J
AU Vanroy, Christel
   Vanlandewijck, Yves
   Cras, Patrick
   Truijen, Steven
   Vissers, Dirk
   Swinnen, Anke
   Bosmans, Matthieu
   Wouters, Kristien
   Feys, Hilde
AF Vanroy, Christel
   Vanlandewijck, Yves
   Cras, Patrick
   Truijen, Steven
   Vissers, Dirk
   Swinnen, Anke
   Bosmans, Matthieu
   Wouters, Kristien
   Feys, Hilde
TI Does a cycling program combined with education and followed by coaching promote physical activity in subacute stroke patients? A randomized controlled trial
SO DISABILITY AND REHABILITATION
LA English
DT Article
DE Cerebrovascular disorders; physical activity; exercise; rehabilitation; mentoring; coaching
ID activity counseling program; cardiorespiratory fitness; heart-rate; exercise; people; health; rehabilitation; individual; sedentary; survivor
AB Background: To investigate the effects of a three month active cycling program followed by coaching on physical activity in subacute stroke patients. Methods: Patients (n = 59; mean age =65.4 +/- 10.3) aged <= 80 years with first stroke and able to cycle at 50 revolutions/minute enrolled 3-10 weeks post stroke. Patients were randomly allocated to three month active cycling group (n = 33) or to a control group (n = 26), 3 x 30 minutes training/week. Afterwards, the active cycling group was randomized into a coaching (n = 15) versus non-coaching group (n = 16) for nine months. Physical activity was measured by objective and self-reported measures, which were taken before/after the active cycling program and during six and 12 months, except the Baecke-questionnaire, which was used at baseline and 12 months. Results: A significant difference was found in Baecke/sport (95% confidence interval: 0.06, 2.24; p = 0.039) between the active cycling group and the control group, in patients with severe motor function deficits at baseline. Patients in the control group performed significant less sports at 12 months (mean Baecke/sport(baseline) =3.07 +/- 1.21, mean Baecke/sport(12months) = 1.43 +/- 0.98; p = 0.01). Furthermore, all groups showed significant changes over time in all measures at three months (except: Physical Activity Scale for Individuals with Physical Disabilities, diary/Mets*minutes-moderate) and 12 month and additionally in a subgroup with severe motor function deficits (except diary Mets*minutes-sedentary). Conclusion: When active cycling combined with education is used in subacute patients with severe motor function deficits, more sport participation might be observed after one year. No other significant group differences were found over time. In all groups, however, patients showed significant improvement over time in physical activity measures. Future work is needed to explore the most effective coaching approach after an aerobic training program.
C1 [Vanroy, Christel; Truijen, Steven; Vissers, Dirk; Bosmans, Matthieu] Univ Antwerp, Fac Med & Hlth Sci, Dept Rehabil Sci & Physiotherapy, Antwerp, Belgium.
   [Vanroy, Christel; Vanlandewijck, Yves; Feys, Hilde] Univ Leuven, KU Leuven, Dept Rehabil Sci, Leuven, Belgium.
   [Cras, Patrick] Univ Antwerp, Fac Med & Hlth Sci, Dept Neurol, Translat Neurosci, Antwerp, Belgium.
   [Cras, Patrick] Born Bunge Inst, Antwerp, Belgium.
   [Cras, Patrick] Univ Hosp Antwerp, Dept Neurol, Edegem, Belgium.
   [Swinnen, Anke] Jessa Hosp, Rehabil Campus Sint Ursula, Herk De Stad, Belgium.
   [Wouters, Kristien] Univ Hosp Antwerp, Dept Sci Coordinat & Biostat, Edegem, Belgium.
RP Vanroy, C (通讯作者)，Univ Antwerp, Fac Med & Hlth Sci, Dept Rehabil Sci & Physiotherapy, Antwerp, Belgium.
EM christel.vanroy@uantwerpen.be
FU Artesis University College Antwerp [G841]
CR Ainsworth B, 2000, MED SCI SPORT EXER, V32, P0, DOI 10.1097/00005768-200009001-00009
   Altenburg W, 2015, RESP MED, V109, P112, DOI 10.1016/j.rmed.2014.10.020
   [anonymous] , 2014, CIRCULATION, V0, P0, DOI DOI 10.1161/01.cir.0000441139.02102.80
   Baecke J, 1982, AM J CLIN NUTR, V36, P936
   Baert I, 2012, ARCH PHYS MED REHAB, V93, P669, DOI 10.1016/j.apmr.2011.09.022
   Baert I, 2012, DISABIL REHABIL, V34, P574, DOI 10.3109/09638288.2011.613513
   Biasin L, 2014, PHYS THER, V94, P1796, DOI 10.2522/ptj.20130404
   Billinger S, 2014, STROKE, V45, P2532, DOI 10.1161/STR.0000000000000022
   Brodie D, 2005, J ADV NURS, V50, P518, DOI 10.1111/j.1365-2648.2005.03422.x
   Brown C, 2014, TOP STROKE REHABIL, V21, P0, DOI 10.1310/tsr21S1-S42
   Burtin C, 2015, PLOS ONE, V10, P0, DOI 10.1371/journal.pone.0144989
   Carroll S, 2012, ARCH PHYS MED REHAB, V93, P466, DOI 10.1016/j.apmr.2011.08.047
   De BB, 2006, PATIENT EDUC COUNS, V61, P48, DOI 10.1016/j.pec.2005.02.005
   De JJ, 2006, PATIENT EDUC COUNS, V62, P132, DOI 10.1016/j.pec.2005.06.017
   Deci E, 2000, PSYCHOL INQ, V11, P227, DOI 10.1207/S15327965PLI1104_01
   English C, 2016, ARCH PHYS MED REHAB, V97, P273, DOI 10.1016/j.apmr.2015.10.094
   English C, 2014, PHYS THER, V94, P185, DOI 10.2522/ptj.20130175
   Gebruers N, 2010, ARCH PHYS MED REHAB, V91, P288, DOI 10.1016/j.apmr.2009.10.025
   Gibbons R, 2002, CIRCULATION, V106, P1883, DOI 10.1161/01.CIR.0000034670.06526.15
   Hart T, 2011, INT J BEHAV NUTR PHY, V8, P0, DOI 10.1186/1479-5868-8-62
   Hillsdon M, 2002, INT J EPIDEMIOL, V31, P808, DOI 10.1093/ije/31.4.808
   Jette M, 1990, CLIN CARDIOL, V13, P555, DOI 10.1002/clc.4960130809
   Karvonen M, 1957, ANN MED EXP BIOL FEN, V35, P307
   Katz-leurer M, 2003, CLIN REHABIL, V17, P735, DOI 10.1191/0269215503cr671oa
   Knittle K, 2015, CLIN RHEUMATOL, V34, P231, DOI 10.1007/s10067-013-2425-x
   Lee I, 2000, AM J EPIDEMIOL, V151, P293, DOI 10.1093/oxfordjournals.aje.a010205
   Mahoney FI, 1965, MD STATE MED J, V14, P61
   Marsden D, 2013, NEUROREHAB NEURAL RE, V27, P775, DOI 10.1177/1545968313496329
   Mcdonnell M, 2014, PEERJ, V2, P0, DOI 10.7717/peerj.489
   Moore S, 2013, PLOS ONE, V8, P0, DOI 10.1371/journal.pone.0055263
   Morris J, 2009, PHYSIOTHERAPY, V95, P227, DOI 10.1016/j.physio.2008.11.006
   Nicholson S, 2014, DISABIL REHABIL, V36, P1857, DOI 10.3109/09638288.2013.874506
   Oliveira J, 2017, BRIT J SPORT MED, V51, P1425, DOI 10.1136/bjsports-2016-096943
   Owen N, 2010, EXERC SPORT SCI REV, V38, P105, DOI 10.1097/JES.0b013e3181e373a2
   Pang M, 2006, CLIN REHABIL, V20, P97, DOI 10.1191/0269215506cr926oa
   Philippaerts R, 1999, INT J SPORTS MED, V20, P284, DOI 10.1055/s-2007-971132
   Prochaska J, 1992, AM PSYCHOL, V47, P1102, DOI 10.1037/0003-066X.47.9.1102
   Rand D, 2009, STROKE, V40, P163, DOI 10.1161/STROKEAHA.108.523621
   Rimmer J, 2008, J REHABIL RES DEV, V45, P315, DOI 10.1682/JRRD.2007.02.0042
   Shaughnessy M, 2012, J NEUROSCI NURS, V44, P27, DOI 10.1097/JNN.0b013e31823ae4b5
   Stoller O, 2012, BMC NEUROL, V12, P0, DOI 10.1186/1471-2377-12-45
   Thijssen D, 2011, J APPL PHYSIOL, V111, P1836, DOI 10.1152/japplphysiol.00394.2011
   Thorup C, 2016, J MED INTERNET RES, V18, P0, DOI 10.2196/jmir.5191
   Usui H, 2015, J STROKE CEREBROVASC, V24, P840, DOI 10.1016/j.jstrokecerebrovasdis.2014.11.026
   Van DPHP, 2007, J PHYS ACT HEALTH, V4, P96
   Van NM, 2013, BMJ-BRIT MED J, V346, P0, DOI 10.1136/bmj.f576
   Van RE, 2010, J AGING PHYS ACTIV, V18, P335, DOI 10.1123/japa.18.3.335
   Van SE, 2006, J CLIN EPIDEMIOL, V59, P404, DOI 10.1016/j.jclinepi.2005.08.016
   Vanroy C, 2017, ARCH PHYS MED REHAB, V98, P1576, DOI 10.1016/j.apmr.2017.02.004
   Vanroy C, 2016, TOP STROKE REHABIL, V23, P98, DOI 10.1080/10749357.2015.1116227
   Vanroy C, 2014, DISABIL REHABIL, V36, P1695, DOI 10.3109/09638288.2013.859307
   Vanroy C, 2014, PLOS ONE, V9, P0, DOI 10.1371/journal.pone.0098735
   Washburn R, 2002, ARCH PHYS MED REHAB, V83, P193, DOI 10.1053/apmr.2002.27467
NR 55
TC 4
Z9 4
U1 1
U2 10
PU TAYLOR & FRANCIS LTD
PI ABINGDON
PA 2-4 PARK SQUARE, MILTON PARK, ABINGDON OR14 4RN, OXON, ENGLAND
SN 0963-8288
EI 
J9 DISABIL REHABIL
PD FEB 13
PY 2019
VL 41
IS 4
BP 413
EP 421
DI 10.1080/09638288.2017.1395084
PG 9
WC Rehabilitation
SC Rehabilitation
GA HL5YX
UT WOS:000458810300006
PM 29105516
ER

PT J
AU Kristersson, Therese
   Persson, HC
   Alt murphy, Margit
AF Kristersson, Therese
   Persson, Hanna
   Alt murphy, Margit
TI EVALUATION OF A SHORT ASSESSMENT FOR UPPER EXTREMITY ACTIVITY CAPACITY EARLY AFTER STROKE
SO JOURNAL OF REHABILITATION MEDICINE
LA English
DT Article
DE stroke rehabilitation; motor function; upper extremity; activity capacity; patient outcome assessment; validation studies; behaviour rating scale
ID fugl-meyer assessment; research arm test; upper-limb; motor recovery; short-form; reliability; rehabilitation; validation; quality; patient
AB Objective: To explore the concurrent validity, responsiveness, and floor- and ceiling-effects of the 2 items of Action Research Arm Test (ARAT-2) in comparison with the original ARAT and the Fugl-Meyer Assessment for Upper Extremity (FMA-UE) during the first 4 weeks post-stroke. Design: A prospective longitudinal cohort study. Subjects: A non-selected cohort of 117 adults with first-ever stroke and impaired upper extremity function. Methods: The activity capacity and motor function was assessed with ARAT and FMA-UE at 3 days, 10 days and 4 weeks post-stroke. Results: Correlation between ARAT-2 and the other assessment scales was high (r=0.92-0.97) and ARAT-2 showed statistically significant changes between all time-points (effect size, r=0.31-0.48). The effect sizes for the change in ARAT and FMA-UE varied from 0.44 to 0.53. ARAT-2, similarly to ARAT, showed a floor effect at all time-points. The ceiling effect was reached earlier using ARAT-2 than with ARAT and FMA-UE. Conclusion: ARAT-2 appears to be valid and a responsive short assessment for upper extremity activity capacity, and suitable for use in the acute stage after stroke. However, when the highest score has been reached, the assessment needs to be complemented with other instruments.
C1 [Kristersson, Therese; Persson, Hanna C.; Alt Murphy, Margit] Univ Gothenburg, Sahlgrenska Acad, Inst Neurosci & Physiol, Rehabil Med,Dept Clin Neurosci, Gothenburg, Sweden.
   [Kristersson, Therese; Persson, Hanna C.; Alt Murphy, Margit] Sahlgrens Univ Hosp, Dept Occupat Therapy & Physiotherapy, Gothenburg, Sweden.
RP Alt Murphy, M (通讯作者)，Univ Gothenburg, Rehabil Med, Inst Neurosci & Physiol, Sahlgrenska Acad, Dubbsgatan 14, SE-41345 Gothenburg, Sweden.
EM margit.alt-murphy@neuro.gu.se
FU Local Research and Development Board for Gothenburg and Southern Bohuslan; Swedish Foundation for Neurological Disabilities (Neuroforbundet); Swedish Stroke Association
CR Aho K, 1980, B WORLD HEALTH ORGAN, V58, P113
   Alt MM, 2015, BMC NEUROL, V15, P0, DOI 10.1186/s12883-015-0292-6
   Alt MM, 2011, BMC NEUROL, V11, P0, DOI 10.1186/1471-2377-11-56
   Asplund K, 2011, INT J STROKE, V6, P99, DOI 10.1111/j.1747-4949.2010.00557.x
   Broeks J, 1999, DISABIL REHABIL, V21, P357
   Brott T, 1989, STROKE, V20, P864, DOI 10.1161/01.STR.20.7.864
   Domholdt E, 2000, PHYS THERAPY RES PRI, Vxiv, P522
   Duncan P, 1983, PHYS THER, V63, P1606, DOI 10.1093/ptj/63.10.1606
   Feys H, 1998, STROKE, V29, P785, DOI 10.1161/01.STR.29.4.785
   Fuglmeyer A, 1975, SCAND J REHABIL MED, V7, P13
   Hendricks H, 2002, ARCH PHYS MED REHAB, V83, P1629, DOI 10.1053/apmr.2002.35473
   Hsieh Y, 2007, STROKE, V38, P3052, DOI 10.1161/STROKEAHA.107.490730
   Koh C, 2006, J REHABIL MED, V38, P375, DOI 10.1080/16501970600803252
   Kwakkel G, 2004, RESTOR NEUROL NEUROS, V22, P281
   Kwakkel G, 2003, STROKE, V34, P2181, DOI 10.1161/01.STR.0000087172.16305.CD
   Kwakkel G, 2007, RESTOR NEUROL NEUROS, V25, P453
   Kwakkel G, 2017, INT J STROKE, V12, P451, DOI 10.1177/1747493017711813
   Lang C, 2006, ARCH PHYS MED REHAB, V87, P1605, DOI 10.1016/j.apmr.2006.09.003
   Langhorne P, 2011, LANCET, V377, P1693, DOI 10.1016/S0140-6736(11)60325-5
   Lawrence E, 2001, STROKE, V32, P1279, DOI 10.1161/01.STR.32.6.1279
   Lin J, 2009, PHYS THER, V89, P840, DOI 10.2522/ptj.20080285
   Lyle R, 1981, INT J REHABIL RES, V4, P483, DOI 10.1097/00004356-198112000-00001
   Mchorney C, 1994, MED CARE, V32, P40, DOI 10.1097/00005650-199401000-00004
   Mirbagheri M, 2008, ARCH PHYS MED REHAB, V89, P1507, DOI 10.1016/j.apmr.2008.02.017
   Nakayama H, 1994, ARCH PHYS MED REHAB, V75, P394, DOI 10.1016/0003-9993(94)90161-9
   Nordin A, 2014, J REHABIL MED, V46, P738, DOI 10.2340/16501977-1831
   Pallant J, 2013, SPSS SURVIVAL MANUAL, Vxiv, P354
   Persson H, 2015, BMC NEUROL, V15, P0, DOI 10.1186/s12883-015-0349-6
   Persson H, 2012, BMC NEUROL, V12, P0, DOI 10.1186/1471-2377-12-162
   Rabadi M, 2006, ARCH PHYS MED REHAB, V87, P962, DOI 10.1016/j.apmr.2006.02.036
   Salter K, 2005, DISABIL REHABIL, V27, P191, DOI 10.1080/09638280400008537
   Salter K, 2005, EBRSR EVIDENCE BASED, V0, P0
   Skolarus L, 2014, STROKE, V45, P224, DOI 10.1161/STROKEAHA.113.002874
   Smania N, 2007, STROKE, V38, P1088, DOI 10.1161/01.STR.0000258077.88064.a3
   Wang S, 2014, PLOS ONE, V9, P0, DOI 10.1371/journal.pone.0110037
   Woodbury M, 2007, ARCH PHYS MED REHAB, V88, P715, DOI 10.1016/j.apmr.2007.02.036
   Yozbatiran N, 2008, NEUROREHAB NEURAL RE, V22, P78, DOI 10.1177/1545968307305353
NR 37
TC 4
Z9 4
U1 1
U2 4
PU FOUNDATION REHABILITATION INFORMATION
PI UPPSALA
PA TRADGARDSGATAN 14, UPPSALA, SE-753 09, SWEDEN
SN 1650-1977
EI 
J9 J REHABIL MED
PD APR 15
PY 2019
VL 51
IS 4
BP 257
EP 263
DI 10.2340/16501977-2534
PG 7
WC Rehabilitation; Sport Sciences
SC Rehabilitation; Sport Sciences
GA HQ9AY
UT WOS:000462720100004
PM 30767025
ER

PT J
AU Atashzar, SF
   Shahbazi, Mahya
   Patel, RV
AF Atashzar, Seyed
   Shahbazi, Mahya
   Patel, Rajni
TI Haptics-enabled Interactive NeuroRehabilitation Mechatronics: Classification, Functionality, Challenges and Ongoing Research
SO MECHATRONICS
LA English
DT Review
DE Haptics-enabled Rehabilitation Robotics; Neuro-Rehabilitation Mechatronics; Tele-rehabilitation; Physical Patient-Robot interaction
ID upper-limb rehabilitation; robot-aided neurorehabilitation; as-needed control; virtual-reality; chronic stroke; bilateral teleoperation; motor function; sensory substitution; scientific statement; gait rehabilitation
AB This review paper defines NeuroRehabilitation Mechatronics (NRM) as an overlap between two areas of applied science: Bio-mechatronics and Neural Engineering. NRM is an umbrella terminology which covers diverse existing mechatronic technologies that assist patients to regain their motor functions that are lost due to neural and/or physical damage. Two major categories of NRM technologies are identified in this paper: (a) Haptics-enabled Interactive Robotic Neuro-rehabilitation (HIRN) systems, and (b) Assistive Neural Technologies. The main functional difference between the two categories is explained in this paper to provide a better understanding of the boundaries and main functionality of each category. HIRN systems accelerate brain or spinal cord plasticity and recovery, over time. However, assistive neural systems instantly augment the capabilities of an injured individual in performing activities of daily living and the primary goal of this category is not to produce a carryover recovery effect. Accelerated trends of society aging and under-resourced world healthcare systems are discussed as the factors which necessitate further development of NRM technology. This review paper mainly focuses on the first category of NRM systems, i.e., HIRN technology. The paper introduces different classes of this technology and aims to provide a view of the existing technical, technological and control challenges of the current state of this technology together with the ongoing lines of research. For this purpose, the existing commercialized HIRN systems, the specific design, modes of operation, functionality, effectiveness, existing technical issues, control design and possible future developments are studied. In this regard, it is shown that although the effectiveness of HIRN technology is widely accepted and endorsed by official organizations, such as the American Heart Association, there are still conflicting clinical studies with contradictory conclusions. Reasons for these contradictions are discussed in the paper. Two major challenges are identified in this regard, namely conservative patient-robot interaction stabilizing algorithms, and insufficient adaptability of the control parameters to the needs and biomechanics of the patient. Accordingly, based on recent literature, possible future trends for this technology are envisioned such as (a) making the control design of the robots more flexible and intelligent to better match the patients' needs and biomechanics; (b) designing stabilizing algorithms which can guarantee physical patient-robot interaction stability with minimum conservatism while maximizing the fidelity of force field applied to the patient's limb; and (c) making it possible to have rehabilitation robots in patients' homes (e.g., via cloud-based and remote neurorehabilitation) to increase the duration of interactive rehabilitation and thereby improve outcomes while reducing cost. (C) 2018 Published by Elsevier Ltd.
C1 [Atashzar, Seyed Farokh; Shahbazi, Mahya; Patel, Rajni V.] Univ Western Ontario, Dept Elect & Comp Engn, London, ON, Canada.
   [Atashzar, Seyed Farokh; Shahbazi, Mahya; Patel, Rajni V.] CSTAR, London, ON, Canada.
   [Patel, Rajni V.] Univ Western Ontario, Dept Surg, London, ON, Canada.
   [Patel, Rajni V.] Univ Western Ontario, Dept Clin Neurol Sci, London, ON, Canada.
   [Atashzar, Seyed Farokh] Imperial Coll London, Dept Bioengn, London, England.
   [Shahbazi, Mahya] Johns Hopkins Univ, Lab Computat Sensing & Robot, Whiting Sch Engn, Baltimore, MD USA.
RP Atashzar, SF (通讯作者)，Imperial Coll London, Dept Bioengn, London, England.
EM s.atashzar@imperial.ac.uk
FU Canadian Institutes of Health Research (CIHR); Natural Sciences and Engineering Research Council (NSERC) of Canada under the Collaborative Health Research Projects (CHRP) [316170]; Quanser Inc. (Markham, ON, Canada); AGE-WELL Network of Centres of Excellence [AW CRP 2015-WP5.3]
CR Abdollahi F, 2014, NEUROREHAB NEURAL RE, V28, P120, DOI 10.1177/1545968313498649
   Agostini M, 2014, BIOMED RES INT, V2014, P0, DOI 10.1155/2014/706909
   Agostini M, 2015, J TELEMED TELECARE, V21, P202, DOI 10.1177/1357633X15572201
   Aguirre-ollinger G, 2007, 2007 IEEE/RSJ INTERNATIONAL CONFERENCE ON INTELLIGENT ROBOTS AND SYSTEMS, VOLS 1-9, P1944
   Aguirre-ollinger G, 2011, INT J ROBOT RES, V30, P486, DOI 10.1177/0278364910385730
   Aisen M, 1997, ARCH NEUROL-CHICAGO, V54, P443, DOI 10.1001/archneur.1997.00550160075019
   Alam M, 2012, IEEE T SYST MAN CY C, V42, P1190, DOI 10.1109/TSMCC.2012.2189204
   Alcocer W, 2012, DYNA-COLOMBIA, V79, P45
   [anonymous] , 2013, BIOSYSTEMS BIOROBOTI, V0, P4
   Atashzar S, 2015, IEEE INT C INT ROBOT, V0, PP4556, DOI 10.1109/IROS.2015.7354025
   Atashzar S, 2013, IEEE INT C INT ROBOT, V0, PP477, DOI 10.1109/IROS.2013.6696394
   Atashzar S, 2012, IEEE INT C INT ROBOT, V0, PP5125, DOI 10.1109/IROS.2012.6386152
   Atashzar S, 2017, INT J ROBOT RES, V36, P778, DOI 10.1177/0278364916689139
   Atashzar S, 2017, IEEE T CONTR SYST T, V25, P991, DOI 10.1109/TCST.2016.2594584
   Atashzar S, 2017, IEEE T ROBOT, V33, P49, DOI 10.1109/TRO.2016.2623336
   Atashzar S, 2016, IEEE J-STSP, V10, P888, DOI 10.1109/JSTSP.2016.2530632
   Au S, 2008, IEEE ROBOT AUTOM MAG, V15, P52, DOI 10.1109/MRA.2008.927697
   Aziminejad A, 2008, IEEE T CONTR SYST T, V16, P548, DOI 10.1109/TCST.2007.908222
   Bae J, 2013, IEEE T CONTR SYST T, V21, P1980, DOI 10.1109/TCST.2012.2217965
   Barzilay O, 2013, J ELECTROMYOGR KINES, V23, P182, DOI 10.1016/j.jelekin.2012.09.004
   Baur K, 2016, P IEEE RAS-EMBS INT, V0, PP864, DOI 10.1109/BIOROB.2016.7523736
   Belter J, 2013, J REHABIL RES DEV, V50, P599, DOI 10.1682/JRRD.2011.10.0188
   Blank AA, 2014, CURR PHYS MED REHABIL REP, V2, P184
   Boian R, 2002, P 1 INT WORKSH VIRT, V0, P77
   Bowden M, 2012, CURR TREAT OPTION NE, V14, P521, DOI 10.1007/s11940-012-0198-1
   Bradley D, 2009, MECHATRONICS, V19, P247, DOI 10.1016/j.mechatronics.2008.07.006
   Bradley D, 2010, MECHATRONICS ACTION, V0, P0, DOI 10.1007/978-1-84996-080-9]
   Bradley D, 2009, INT C REHAB ROBOT, V0, P1115
   Brewer B, 2007, TOP STROKE REHABIL, V14, P22, DOI 10.1310/tsr1406-22
   Buerger S, 2007, IEEE T ROBOT, V23, P232, DOI 10.1109/TRO.2007.892229
   Butler A, 2014, INT J PHYS MED REHAB, V2, P1
   Cao J, 2014, MED ENG PHYS, V36, P1555, DOI 10.1016/j.medengphy.2014.08.005
   Carmichael M, 2013, IEEE T BIO-MED ENG, V60, P1912, DOI 10.1109/TBME.2013.2244889
   Casadio M, 2012, IEEE T NEUR SYS REH, V20, P286, DOI 10.1109/TNSRE.2012.2190827
   Cempini M, 2015, IEEE-ASME T MECH, V20, P705, DOI 10.1109/TMECH.2014.2315528
   Cempini M, 2013, IEEE T ROBOT, V29, P236, DOI 10.1109/TRO.2012.2226381
   Chang W, 2013, J STROKE, V15, P174, DOI 10.5853/jos.2013.15.3.174
   Chatterji S, 2015, LANCET, V385, P563, DOI 10.1016/S0140-6736(14)61462-8
   Chawda V, 2015, IEEE-ASME T MECH, V20, P245, DOI 10.1109/TMECH.2014.2317946
   Chen G, 2013, CRITICAL REVIEWS IN BIOMEDICAL ENGINEERING, V41, P343
   Chia BN, 2016, ROBOT ASSISTED REHAB, V0, P197
   Chisholm K, 2014, MECHATRONICS, V24, P1083, DOI 10.1016/j.mechatronics.2014.07.001
   Christensen K, 2009, LANCET, V374, P1196, DOI 10.1016/S0140-6736(09)61460-4
   Cikajlo I, 2012, DISABIL REHABIL, V34, P13, DOI 10.3109/09638288.2011.583308
   Culmer P, 2010, IEEE-ASME T MECH, V15, P575, DOI 10.1109/TMECH.2009.2030796
   Degardin A, 2011, NEUROSCI LETT, V498, P208, DOI 10.1016/j.neulet.2011.05.010
   Deutsch J, 2001, PRESENCE-VIRTUAL AUG, V10, P416, DOI 10.1162/1054746011470262
   Dietz V, 2012, NEUROREHABILITATION, V0, P0
   Dietz V, 2007, LANCET NEUROL, V6, P725, DOI 10.1016/S1474-4422(07)70193-X
   Dimyan M, 2011, NAT REV NEUROL, V7, P76, DOI 10.1038/nrneurol.2010.200
   Dipietro L, 2005, IEEE T NEUR SYS REH, V13, P325, DOI 10.1109/TNSRE.2005.850423
   Dipietro L, 2012, IEEE T NEUR SYS REH, V20, P48, DOI 10.1109/TNSRE.2011.2175008
   Dollar A, 2008, IEEE T ROBOT, V24, P144, DOI 10.1109/TRO.2008.915453
   Duschau-wicke A, 2010, J NEUROENG REHABIL, V7, P0, DOI 10.1186/1743-0003-7-43
   Duschau-wicke A, 2010, IEEE T NEUR SYS REH, V18, P38, DOI 10.1109/TNSRE.2009.2033061
   Emken J, 2007, J NEUROENG REHABIL, V4, P0, DOI 10.1186/1743-0003-4-8
   Emken J, 2005, INT C REHAB ROBOT, V0, P307
   Farina D, 2013, INTRODUCTION TO NEURAL ENGINEERING FOR MOTOR REHABILITATION, V0, P1
   Fasoli S, 2003, ARCH PHYS MED REHAB, V84, P477, DOI 10.1053/apmr.2003.50110
   Fielding R, 2011, J AM MED DIR ASSOC, V12, P249, DOI 10.1016/j.jamda.2011.01.003
   Fluet G, 2010, DEV NEUROREHABIL, V13, P335, DOI 10.3109/17518423.2010.501362
   Franken M, 2011, IEEE T ROBOT, V27, P741, DOI 10.1109/TRO.2011.2142430
   Frullo J, 2017, FRONT NEUROROBOTICS, V11, P0, DOI 10.3389/fnbot.2017.00026
   Galiana I, 2012, IEEE INT C INT ROBOT, V0, PP317, DOI 10.1109/IROS.2012.6385786
   Gijbels D, 2011, J NEUROENG REHABIL, V8, P0, DOI 10.1186/1743-0003-8-5
   Girone M, 1999, AM SOC MECH ENG DYN, V0, P0
   Go A, 2014, CIRCULATION, V129, P0, DOI 10.1161/01.cir.0000441139.02102.80
   Groah S, 2012, AM J PHYS MED REHAB, V91, P80, DOI 10.1097/PHM.0b013e31821f70bc
   Guidali M, 2013, J REHABIL RES DEV, V50, P379, DOI 10.1682/JRRD.2011.09.0172
   Guiochet J, 2012, IEEE RSJ INT C INT R, V0, P0
   Haddadi A, 2015, IEEE-ASME T MECH, V20, P2463, DOI 10.1109/TMECH.2014.2385637
   Hannaford B, 2008, SPRINGER HDB ROBOTIC, V0, P719
   Harwin W, 2006, P IEEE, V94, P1717, DOI 10.1109/JPROC.2006.880671
   Hesse S, 2008, DTSCH ARZTEBL INT, V105, P330, DOI 10.3238/arztebl.2008.0330
   Heuer H, 2014, EXP BRAIN RES, V232, P2229, DOI 10.1007/s00221-014-3914-0
   Hidler J, 2005, TOP STROKE REHABIL, V12, P22, DOI 10.1310/RYT5-62N4-CTVX-8JTE
   Hidler J, 2009, NEUROREHAB NEURAL RE, V23, P5, DOI 10.1177/1545968308326632
   Hogan N, 1992, IEEE INTERNATIONAL WORKSHOP ON ROBOT AND HUMAN COMMUNICATION : PROCEEDINGS, V0, P161
   Hogan N, 1993, P SOC PHOTO-OPT INS, V1833, P28, DOI 10.1117/12.142124
   Hogan N, 1995, US PATENT, V0, P0
   Hogan N, 2006, J REHABIL RES DEV, V43, P605, DOI 10.1682/JRRD.2005.06.0103
   Hokayem P, 2006, AUTOMATICA, V42, P2035, DOI 10.1016/j.automatica.2006.06.027
   Hornby T, 2008, STROKE, V39, P1786, DOI 10.1161/STROKEAHA.107.504779
   Houtsma J, 2006, P I MECH ENG H, V220, P715, DOI 10.1243/09544119H06104
   Howard A, 2013, INT C REHAB ROBOT, V0, P0
   Howard I, 2009, J NEUROSCI METH, V181, P199, DOI 10.1016/j.jneumeth.2009.05.005
   Huang F, 2011, INT J DIGIT EARTH, V4, P402, DOI 10.1080/17538947.2010.543954
   Huang F, 2013, IEEE T BIO-MED ENG, V60, P838, DOI 10.1109/TBME.2012.2192116
   Huang F, 2010, J NEUROPHYSIOL, V104, P2008, DOI 10.1152/jn.00433.2009
   Huang F, 2009, INT C REHAB ROBOT, V0, P552
   Huang F, 2017, J ENERGY INST, V90, P951, DOI 10.1016/j.joei.2016.07.012
   Huang H, 2006, J NEUROENG REHABIL, V3, P0, DOI 10.1186/1743-0003-3-11
   Hurt C, 2015, J NEUROENG REHABIL, V12, P0, DOI 10.1186/s12984-015-0007-7
   Hussain S, 2017, IEEE T IND ELECTRON, V64, P1675, DOI 10.1109/TIE.2016.2580123
   Hussain S, 2011, MED ENG PHYS, V33, P527, DOI 10.1016/j.medengphy.2010.12.010
   Hwang C, 2012, CLIN REHABIL, V26, P696, DOI 10.1177/0269215511431473
   Israely S, 2016, TOP STROKE REHABIL, V23, P116, DOI 10.1179/1945511915Y.0000000007
   Ivanova E, 2015, INT C REHAB ROBOT, V0, PP666, DOI 10.1109/ICORR.2015.7281277
   Jezernik S, 2004, IEEE T ROBOTIC AUTOM, V20, P574, DOI 10.1109/TRA.2004.825515
   Jimenez-fabian R, 2012, MED ENG PHYS, V34, P397, DOI 10.1016/j.medengphy.2011.11.018
   Johnson M, 2008, INTEL SERV ROBOT, V1, P109, DOI 10.1007/s11370-007-0010-3
   Kahn L, 2006, J NEUROENG REHABIL, V3, P0, DOI 10.1186/1743-0003-3-12
   Karime A, 2014, IEEE T INSTRUM MEAS, V63, P135, DOI 10.1109/TIM.2013.2277536
   Kazerooni H, 2007, INT J ROBOT RES, V26, P75, DOI 10.1177/0278364907074472
   Kemp C, 2007, IEEE ROBOT AUTOM MAG, V14, P20, DOI 10.1109/MRA.2007.339604
   Kim H, 2013, IEEE T NEUR SYS REH, V21, P153, DOI 10.1109/TNSRE.2012.2207462
   Kitagawa M, 2005, J THORAC CARDIOV SUR, V129, P151, DOI 10.1016/j.jtcvs.2004.05.029
   Krebs HI, 1998, IEEE TRANS REHABIL ENG, V6, P75, DOI 10.1109/86.662623
   Krebs HI, 2012, FORGING MENS MANUS E, V0, P125
   Krebs H, 2008, IEEE ENG MED BIOL, V27, P61, DOI 10.1109/MEMB.2008.919498
   Krebs H, 2009, DEV MED CHILD NEUROL, V51, P140, DOI 10.1111/j.1469-8749.2009.03416.x
   Krebs H, 2006, P IEEE, V94, P1727, DOI 10.1109/JPROC.2006.880721
   Krebs H, 2003, AUTON ROBOT, V15, P7, DOI 10.1023/A:1024494031121
   Krebs H, 2003, ROBOTICA, V21, P3, DOI 10.1017/S0263574702004587
   Krebs H, 2001, EXP BRAIN RES, V141, P425, DOI 10.1007/s002210100871
   Krueger H, 2012, STROKE, V43, P2198, DOI 10.1161/STROKEAHA.111.646091
   Kwakkel G, 2007, NEUROREHAB NEURAL RE, V0, P0
   Lanini J, 2015, INT C REHAB ROBOT, V0, PP514, DOI 10.1109/ICORR.2015.7281251
   Lee H, 2016, IEEE T NEUR SYS REH, V24, P1416, DOI 10.1109/TNSRE.2016.2540607
   Lee H, 2016, IEEE INT CONF ROBOT, V0, PP3069, DOI 10.1109/ICRA.2016.7487472
   Levy-tzedek S, 2007, ADV ROBOTICS, V21, P1201, DOI 10.1163/156855307781389383
   Loureiro R, 2011, MED BIOL ENG COMPUT, V49, P1103, DOI 10.1007/s11517-011-0797-0
   Lum PS, 1993, IEEE TRANSACTIONS ON REHABILITATION ENGINEERING, V1, P185, DOI 10.1109/86.279267
   Lum P, 2002, ARCH PHYS MED REHAB, V83, P952, DOI 10.1053/apmr.2001.33101
   Lum SP, 1995, IEEE TRANSACTIONS ON REHABILITATION ENGINEERING, V3, P166, DOI 10.1109/86.392371
   Maaref M, 2016, IEEE J-STSP, V10, P904, DOI 10.1109/JSTSP.2016.2532847
   Maaref M, 2016, IEEE ROBOT AUTOM LET, V1, P653, DOI 10.1109/LRA.2016.2525827
   Maciejasz P, 2014, J NEUROENG REHABIL, V11, P0, DOI 10.1186/1743-0003-11-3
   Mao Y, 2012, IEEE T ROBOT, V28, P922, DOI 10.1109/TRO.2012.2189496
   Marchal-crespo L, 2009, J NEUROENG REHABIL, V6, P0, DOI 10.1186/1743-0003-6-20
   Masia L, 2007, IEEE-ASME T MECH, V12, P399, DOI 10.1109/TMECH.2007.901928
   Masia L, 2014, ENHANCING RECOVERY S, V0, P285
   Massie C, 2016, NEUROREHAB NEURAL RE, V30, P703, DOI 10.1177/1545968315620301
   Mazzoleni S, 2013, NEUROREHABILITATION, V33, P33, DOI 10.3233/NRE-130925
   Mehrholz J, 2012, COCHRANE DATABASE SYST REV, V0, PPCD006876, DOI 10.1002/14651858.CD006876.pub3
   Mendoza M, 2016, COMPUT METH PROG BIO, V123, P54, DOI 10.1016/j.cmpb.2015.09.016
   Mertz L, 2012, IEEE PULSE, V3, P56, DOI 10.1109/MPUL.2012.2196836
   Michmizos K, 2015, IEEE T NEUR SYS REH, V23, P1056, DOI 10.1109/TNSRE.2015.2410773
   Michmizos K, 2012, P IEEE RAS-EMBS INT, V0, PP1710, DOI 10.1109/BioRob.2012.6290706
   Mihelj M, 2007, ADV ROBOTICS, V21, P843, DOI 10.1163/156855307780851975
   Miller E, 2010, STROKE, V41, P2402, DOI 10.1161/STR.0b013e3181e7512b
   Mirelman A, 2010, GAIT POSTURE, V31, P433, DOI 10.1016/j.gaitpost.2010.01.016
   Molinari M, 2016, REHABILITATION TECHN, V0, P29
   Montagner A, 2007, 2007 VIRTUAL REHABILITATION, V0, P55
   Moritz C, 2016, IEEE T BIO-MED ENG, V63, P1354, DOI 10.1109/TBME.2016.2543662
   Mozaffarian D, 2015, CIRCULATION, V131, P0, DOI 10.1161/CIR.0000000000000152
   Mukherjee D, 2011, WORLD NEUROSURG, V76, P0, DOI 10.1016/j.wneu.2011.07.023
   Najmaei N, 2016, IEEE-ASME T MECH, V21, P110, DOI 10.1109/TMECH.2015.2429140
   Nef T, 2009, APPLIED BIONICS AND BIOMECHANICS, V6, P127, DOI 10.1080/11762320902840179
   Nef T, 2007, MED BIOL ENG COMPUT, V45, P887, DOI 10.1007/s11517-007-0226-6
   Niemeyer G, 2008, SPRINGER HDB ROBOTIC, V0, P741
   Nokata M, 2004, 10 SAFETY STRATEGY R, V0, P177
   Nokata M, 2004, 11 SAFETY EVALUATION, V0, P187
   Nuno E, 2011, AUTOMATICA, V47, P485, DOI 10.1016/j.automatica.2011.01.004
   Okamura AM, 2011, HAPTICS ROBOT ASSIST, V0, P361
   Okamura A, 2004, IND ROBOT, V31, P499, DOI 10.1108/01439910410566362
   Ott C, 2010, IEEE INT CONF ROBOT, V0, PP554, DOI 10.1109/ROBOT.2010.5509861
   Pan L, 2017, BIOMED RES INT, V2017, P0, DOI 10.1155/2017/4185939
   Pan L, 2013, ROBOTICA, V31, P757, DOI 10.1017/S0263574713000052
   Pan L, 2013, INT J ADV ROBOT SYST, V10, P0, DOI 10.5772/55094
   Patton J, 2006, ASSIST TECHNOL, V18, P181, DOI 10.1080/10400435.2006.10131917
   Pehlivan A, 2016, IEEE T ROBOT, V32, P113, DOI 10.1109/TRO.2015.2503726
   Pehlivan A, 2015, IEEE-ASME T MECH, V20, P1338, DOI 10.1109/TMECH.2014.2340697
   Perez-rodriguez R, 2014, EXPERT SYST APPL, V41, P3922, DOI 10.1016/j.eswa.2013.11.047
   Poli P, 2013, BIOMED RES INT, V2013, P0, DOI 10.1155/2013/153872
   Polygerinos P, 2015, ROBOT AUTON SYST, V73, P135, DOI 10.1016/j.robot.2014.08.014
   Prince M, 2015, LANCET, V385, P549, DOI 10.1016/S0140-6736(14)61347-7
   Quek Z, 2015, IEEE T HAPTICS, V8, P209, DOI 10.1109/TOH.2015.2398448
   Rachner T, 2011, LANCET, V377, P1276, DOI 10.1016/S0140-6736(10)62349-5
   Radder B, 2015, INT C REHAB ROBOT, V0, PP502, DOI 10.1109/ICORR.2015.7281249
   Rauter G, 2015, IEEE T HAPTICS, V8, P421, DOI 10.1109/TOH.2015.2431686
   Reinkensmeyer D, 2007, P ANN INT IEEE EMBS, V0, PP4019, DOI 10.1109/IEMBS.2007.4353215
   Reinkensmeyer D, 2009, IEEE ENG MED BIO, V0, PP2129, DOI 10.1109/IEMBS.2009.5333978
   Reinkensmeyer D, 2000, J REHABIL RES DEV, V37, P653
   Reinkensmeyer D, 2000, ADV ROBOTICS, V14, P625, DOI 10.1163/156855301742058
   Reinkensmeyer D, 2012, FUNCTIONAL ASSISTED, V0, P327
   Riener R, 2005, IEEE T NEUR SYS REH, V13, P380, DOI 10.1109/TNSRE.2005.848628
   Riener R, 2007, ROBOT AIDED REHABILI, V0, P465
   Roderick S, 2018, REHABILITATION ROBOT, V0, P43
   Roderick S, 2005, INT C REHAB ROBOT, V0, P252
   Rodriguez A, 2016, COGN COMPUT, V8, P318, DOI 10.1007/s12559-015-9356-6
   Rossiter J, 2017, AFFECTIVE TOUCH LOW, V0, P101
   Roy A, 2013, J REHABIL RES DEV, V50, P555, DOI 10.1682/JRRD.2011.10.0206
   Roy A, 2009, IEEE T ROBOT, V25, P569, DOI 10.1109/TRO.2009.2019783
   Ryu J, 2004, IEEE T ROBOTIC AUTOM, V20, P365, DOI 10.1109/TRA.2004.824689
   Saposnik G, 2016, VIRTUAL REALITY STRO, V0, P225
   Schwamm L, 2009, STROKE, V40, P2635, DOI 10.1161/STROKEAHA.109.192361
   Schwamm L, 2009, STROKE, V40, P2616, DOI 10.1161/STROKEAHA.109.192360
   Shafer A, 2009, 2009 IEEE-RSJ INTERNATIONAL CONFERENCE ON INTELLIGENT ROBOTS AND SYSTEMS, V0, PP2904, DOI 10.1109/IROS.2009.5354034
   Shahbazi M, 2016, IEEE-ASME T MECH, V21, P1954, DOI 10.1109/TMECH.2016.2551725
   Shin D, 2014, INT J ROBOT RES, V33, P507, DOI 10.1177/0278364913509858
   Shiota K, 2017, DEV ROBOTIC THUMB RE, V0, P525
   Sigrist R, 2013, PSYCHON B REV, V20, P21, DOI 10.3758/s13423-012-0333-8
   Sivan M, 2014, J NEUROENG REHABIL, V11, P0, DOI 10.1186/1743-0003-11-163
   Sommerfeld D, 2012, AM J PHYS MED REHAB, V91, P814, DOI 10.1097/PHM.0b013e31825f13a3
   Song A, 2016, INT J SOC ROBOT, V8, P319, DOI 10.1007/s12369-016-0343-1
   Song R, 2013, J NEUROENG REHABIL, V10, P0
   Song R, 2008, IEEE T NEUR SYS REH, V16, P371, DOI 10.1109/TNSRE.2008.926707
   Stein J, 2004, AM J PHYS MED REHAB, V83, P720, DOI 10.1097/01.PHM.0000137313.14480.CE
   Stein J, 2005, CRIT REV PHYS REHABI, V17, P217, DOI 10.1615/CritRevPhysRehabilMed.v17.i3.40
   Stienen A, 2009, IEEE T ROBOT, V25, P628, DOI 10.1109/TRO.2009.2019147
   Sukal T, 2006, 2006 28TH ANNUAL INTERNATIONAL CONFERENCE OF THE IEEE ENGINEERING IN MEDICINE AND BIOLOGY SOCIETY, VOLS 1-15, P6142
   Suzman R, 2015, LANCET, V385, P484, DOI 10.1016/S0140-6736(14)61597-X
   Teasell R, 2016, ISCHEMIC STROKE THER, V0, P195
   Tommasi T, 2013, IEEE T ROBOT, V29, P207, DOI 10.1109/TRO.2012.2226386
   Tropea P, 2013, IEEE J TRANSL ENG HE, V1, P0, DOI 10.1109/JTEHM.2013.2271898
   Tucker M, 2015, J NEUROENG REHABIL, V12, P0, DOI 10.1186/1743-0003-12-1
   Vallery H, 2008, IEEE ROBOT AUTOM MAG, V15, P60, DOI 10.1109/MRA.2008.927689
   Vargas R, 2017, COMBINING SOFT ROBOT, V0, P1257
   Veerbeek J, 2017, NEUROREHAB NEURAL RE, V31, P107, DOI 10.1177/1545968316666957
   Vergaro E, 2010, J NEUROENG REHABIL, V7, P1
   Versluys R, 2009, DISABIL REHABIL-ASSI, V4, P65, DOI 10.1080/17483100802715092
   Vicentini F, 2014, COMPUT METH PROG BIO, V116, P156, DOI 10.1016/j.cmpb.2014.03.001
   Vinas-diz S, 2016, NEUROLOGIA, V31, P255, DOI 10.1016/j.nrl.2015.06.012
   Volpe B, 1999, NEUROLOGY, V53, P1874, DOI 10.1212/WNL.53.8.1874
   Volpe B, 2001, CURR OPIN NEUROL, V14, P745, DOI 10.1097/00019052-200112000-00011
   Wade E, 2011, TOP STROKE REHABIL, V18, P685, DOI 10.1310/tsr1806-685
   Wang P, 2013, IEEE T SYST MAN CY-S, V43, P941, DOI 10.1109/TSMCA.2012.2210412
   Wen K, 2008, MULTIMED TOOLS APPL, V37, P39, DOI 10.1007/s11042-007-0172-1
   Who , 2015, WORLD REPORT AGEING, V0, P0
   Wirdefeldt K, 2011, EUR J EPIDEMIOL, V26, P0, DOI 10.1007/s10654-011-9581-6
   Wolbrecht E, 2008, IEEE T NEUR SYS REH, V16, P286, DOI 10.1109/TNSRE.2008.918389
   *worldhealthorganizationwh , 1925, NON TRADITIONAL REF, V25, P0
   Yun D, 2016, INT J PRECIS ENG MAN, V17, P355, DOI 10.1007/s12541-016-0044-6
   Zanotto D, 2015, IEEE T ROBOT, V31, P978, DOI 10.1109/TRO.2015.2450414
   Zhang J, 2015, IEEE T ROBOT, V31, P233, DOI 10.1109/TRO.2015.2392451
   Zhang S, 2016, J MED BIOL ENG, V36, P121, DOI 10.1007/s40846-016-0112-5
   Zhang S, 2015, SENSORS-BASEL, V15, P11511, DOI 10.3390/s150511511
   Zinn M, 2004, IEEE ROBOT AUTOM MAG, V11, P12, DOI 10.1109/MRA.2004.1310938
NR 230
TC 17
Z9 17
U1 5
U2 64
PU PERGAMON-ELSEVIER SCIENCE LTD
PI OXFORD
PA THE BOULEVARD, LANGFORD LANE, KIDLINGTON, OXFORD OX5 1GB, ENGLAND
SN 0957-4158
EI 
J9 MECHATRONICS
PD FEB 15
PY 2019
VL 57
IS 
BP 1
EP 19
DI 10.1016/j.mechatronics.2018.03.002
PG 19
WC Automation & Control Systems; Engineering, Electrical & Electronic; Engineering, Mechanical; Robotics
SC Automation & Control Systems; Engineering; Robotics
GA HL3CC
UT WOS:000458589400001
ER

PT J
AU Mu, Jingwei
   Bakreen, Abdulhameed
   Juntunen, Miia
   Korhonen, Paula
   Oinonen, Ella
   Cui, Lili
   Myllyniemi, Mikko
   Zhao, Shanshan
   Miettinen, Susanna
   Jolkkonen, Jukka
AF Mu, Jingwei
   Bakreen, Abdulhameed
   Juntunen, Miia
   Korhonen, Paula
   Oinonen, Ella
   Cui, Lili
   Myllyniemi, Mikko
   Zhao, Shanshan
   Miettinen, Susanna
   Jolkkonen, Jukka
TI Combined Adipose Tissue-Derived Mesenchymal Stem Cell Therapy and Rehabilitation in Experimental Stroke
SO FRONTIERS IN NEUROLOGY
LA English
DT Article
DE stroke; cell therapy; rehabilitation; combination therapy; functional outcome; mechanisms; translational research
ID endothelial growth-factor; acute ischemic-stroke; enriched-environment; motor function; intracarotid transplantation; functional recovery; cerebral-ischemia; double-blind; rat; brain
AB Background/Objective: Stroke is a leading global cause of adult disability. As the population ages as well as suffers co-morbidities, it is expected that the stroke burden will increase further. There are no established safe and effective restorative treatments to facilitate a good functional outcome in stroke patients. Cell-based therapies, which have a wide therapeutic window, might benefit a large percentage of patients, especially if combined with different restorative strategies. In this study, we tested whether the therapeutic effect of human adipose tissue-derived mesenchymal stem cells (ADMSCs) could be further enhanced by rehabilitation in an experimental model of stroke. Methods: Focal cerebral ischemia was induced in adult male Sprague Dawley rats by permanently occluding the distal middle cerebral artery (MCAO). After the intravenous infusion of vehicle (n = 46) or ADMSCs (2 x 10(6)) either at 2 (n = 37) or 7 (n = 7) days after the operation, half of the animals were housed in an enriched environment mimicking rehabilitation. Subsequently, their behavioral recovery was assessed by a neurological score, and performance in the cylinder and sticky label tests during a 42-day behavioral follow-up. At the end of the follow-up, rats were perfused for histology to assess the extent of angiogenesis (RECA-1), gliosis (GFAP), and glial scar formation. Results: No adverse effects were observed during the follow-up. Combined ADMSC therapy and rehabilitation improved forelimb use in the cylinder test in comparison to MCAO controls on post-operative days 21 and 42 (P < 0.01). In the sticky label test, ADMSCs and rehabilitation alone or together, significantly decreased the removal time as compared to MCAO controls on post-operative days 21 and 42. An early initiation of combined therapy seemed to be more effective. Infarct size, measured by MRI on post-operative days 1 and 43, did not differ between the experimental groups. Stereological counting revealed an ischemia-induced increase both in the density of blood vessels and the numbers of glial cells in the perilesional cortex, but there were no differences among MCAO groups. Glial scar volume was also similar in MCAO groups. Conclusion: Early delivery of ADMSCs and combined rehabilitation enhanced behavioral recovery in an experimental stroke model. The mechanisms underlying these treatment effects remain unknown.
C1 [Mu, Jingwei] China Med Univ, Dept Neurol, Peoples Hosp, Shenyang, Liaoning, Peoples R China.
   [Mu, Jingwei; Bakreen, Abdulhameed; Oinonen, Ella; Cui, Lili; Myllyniemi, Mikko; Zhao, Shanshan; Jolkkonen, Jukka] Univ Eastern Finland, Dept Neurol, Kuopio, Finland.
   [Juntunen, Miia; Miettinen, Susanna] Tampere Univ, Fac Med & Hlth Technol, Tampere, Finland.
   [Juntunen, Miia; Miettinen, Susanna] Tampere Univ Hosp, Res Dev & Innovat Ctr, Tampere, Finland.
   [Korhonen, Paula; Jolkkonen, Jukka] Univ Eastern Finland, AI Virtanen Inst Mol Sci, Kuopio, Finland.
   [Jolkkonen, Jukka] Kuopio Univ Hosp, Neuroctr, Kuopio, Finland.
RP Jolkkonen, J (通讯作者)，Univ Eastern Finland, Dept Neurol, Kuopio, Finland.; Jolkkonen, J (通讯作者)，Univ Eastern Finland, AI Virtanen Inst Mol Sci, Kuopio, Finland.; Jolkkonen, J (通讯作者)，Kuopio Univ Hosp, Neuroctr, Kuopio, Finland.
EM jukka.jolkkonen@uef.fi
FU RESSTORE project - European Commission under the Horizon2020 program [681044]; VTR funding from Kuopio University Hospital; Academy of Finland; Competitive State Research Financing of the Expert Responsibility area of Tampere University Hospital; Business Finland
CR Becerra-calixto A, 2017, FRONT MOL NEUROSCI, V10, P0, DOI 10.3389/fnmol.2017.00088
   Benjamin E, 2017, CIRCULATION, V135, P0, DOI 10.1161/CIR.0000000000000485
   Biernaskie J, 2001, J NEUROSCI, V21, P5272, DOI 10.1523/JNEUROSCI.21-14-05272.2001
   Boltze J, 2015, FRONT NEUROL, V6, P0, DOI 10.3389/fneur.2015.00155
   Borlongan C, 2004, STROKE, V35, P2385, DOI 10.1161/01.STR.0000141680.49960.d7
   Buga A, 2014, FRONT AGING NEUROSCI, V6, P0, DOI 10.3389/fnagi.2014.00044
   Cassidy J, 2017, TRANSL STROKE RES, V8, P33, DOI 10.1007/s12975-016-0467-5
   Chen K, 2016, ONCOTARGET, V7, P74537, DOI 10.18632/oncotarget.12902
   Chi L, 2018, MED SCI MONITOR, V24, P3946, DOI 10.12659/MSM.907096
   Cho Y, 2012, J NEUROSCI RES, V90, P1794, DOI 10.1002/jnr.23063
   Chopp M, 2002, LANCET NEUROL, V1, P92, DOI 10.1016/S1474-4422(02)00040-6
   Corbett D, 2017, NEUROREHAB NEURAL RE, V31, P699, DOI 10.1177/1545968317724285
   Crafts T, 2015, CYTOKINE, V71, P385, DOI 10.1016/j.cyto.2014.08.005
   Cramer S, 1997, STROKE, V28, P2518, DOI 10.1161/01.STR.28.12.2518
   Diamandis T, 2015, STROKE, V46, P588, DOI 10.1161/STROKEAHA.114.007105
   Diez-tejedor E, 2014, J STROKE CEREBROVASC, V23, P2694, DOI 10.1016/j.jstrokecerebrovasdis.2014.06.011
   Dirnagl U, 2012, STROKE, V43, P1453, DOI 10.1161/STROKEAHA.112.653709
   Sampaio M, 2013, BRAIN RES, V1492, P130, DOI 10.1016/j.brainres.2012.11.026
   El AM, 2017, TRANSL STROKE RES, V8, P347, DOI 10.1007/s12975-016-0519-x
   Ergul A, 2016, TRANSL STROKE RES, V7, P248, DOI 10.1007/s12975-016-0464-8
   Fernandez-garcia L, 2018, FRONT CELL NEUROSCI, V12, P0, DOI 10.3389/fncel.2018.00296
   Gabriel-salazar M, 2018, FRONT NEUROL, V9, P0, DOI 10.3389/fneur.2018.00508
   Grossman A, 2013, ANN NEUROL, V74, P363, DOI 10.1002/ana.23993
   Gutierrez-fernandez M, 2013, STEM CELL RES THER, V4, P0, DOI 10.1186/scrt159
   Gutierrez-fernandez M, 2015, J TRANSL MED, V13, P0, DOI 10.1186/s12967-015-0406-3
   Gutierrez-fernandez M, 2013, DISCOV MED, V16, P37
   Hansen T, 2008, CURR NEUROVASC RES, V5, P236, DOI 10.2174/156720208786413433
   Hermann D, 2012, LANCET NEUROL, V11, P369, DOI 10.1016/S1474-4422(12)70039-X
   Hess D, 2017, LANCET NEUROL, V16, P360, DOI 10.1016/S1474-4422(17)30046-7
   Hicks A, 2007, NEUROSCIENCE, V146, P31, DOI 10.1016/j.neuroscience.2007.01.020
   Hicks A, 2009, EUR J NEUROSCI, V29, P562, DOI 10.1111/j.1460-9568.2008.06599.x
   Huang H, 2017, STEM CELL RES THER, V8, P0, DOI 10.1186/s13287-017-0671-6
   Huusko N, 2015, BRAIN STRUCT FUNCT, V220, P153, DOI 10.1007/s00429-013-0644-1
   Janssen H, 2010, NEUROREHAB NEURAL RE, V24, P802, DOI 10.1177/1545968310372092
   Jiang W, 2014, J MATER SCI-MATER M, V25, P1357, DOI 10.1007/s10856-014-5157-9
   Johansson B, 1996, EXP NEUROL, V139, P322, DOI 10.1006/exnr.1996.0106
   Jones T, 1999, J NEUROSCI, V19, P10153
   Jovin T, 2015, NEW ENGL J MED, V372, P2296, DOI 10.1056/NEJMoa1503780
   Ke Z, 2011, PLOS ONE, V6, P0, DOI 10.1371/journal.pone.0016643
   Khabbal J, 2015, CELL TRANSPLANT, V24, P819, DOI 10.3727/096368914X679336
   Kim J, 2007, BRAIN RES, V1183, P43, DOI 10.1016/j.brainres.2007.09.005
   Krishnamurthi R, 2015, NEUROEPIDEMIOLOGY, V45, P190, DOI 10.1159/000441098
   Langhorne P, 2011, LANCET, V377, P1693, DOI 10.1016/S0140-6736(11)60325-5
   Leu S, 2010, J TRANSL MED, V8, P0, DOI 10.1186/1479-5876-8-63
   Liu X, 2014, INT J CLIN EXP PATHO, V7, P174
   Madinier A, 2014, PLOS ONE, V9, P0, DOI 10.1371/journal.pone.0093121
   Mays R, 2018, STROKE, V49, P1058, DOI 10.1161/STROKEAHA.118.018287
   Mezey E, 2011, J CELL BIOCHEM, V112, P2683, DOI 10.1002/jcb.23216
   Mitkari B, 2014, BEHAV BRAIN RES, V259, P50, DOI 10.1016/j.bbr.2013.10.030
   Nygren J, 2005, J CEREBR BLOOD F MET, V25, P1625, DOI 10.1038/sj.jcbfm.9600157
   Oh S, 2015, CYTOTHERAPY, V17, P1090, DOI 10.1016/j.jcyt.2015.04.007
   *organizationwh , 2004, ATLAS HEART DIS STRO, V0, P0
   Otero-ortega L, 2015, STEM CELL RES THER, V6, P0, DOI 10.1186/s13287-015-0111-4
   Patrikoski M, 2014, STEM CELL TRANSL MED, V3, P1220, DOI 10.5966/sctm.2013-0201
   Popa-wagner A, 2014, FRONT CELL NEUROSCI, V8, P0, DOI 10.3389/fncel.2014.00347
   Puurunen K, 2001, EXP NEUROL, V167, P348, DOI 10.1006/exnr.2000.7563
   Ra J, 2011, STEM CELLS DEV, V20, P1297, DOI 10.1089/scd.2010.0466
   Sasaki Y, 2016, PHYS THER, V96, P1791, DOI 10.2522/ptj.20150504
   Savitz S, 2014, STROKE, V45, P634, DOI 10.1161/STROKEAHA.113.003379
   Schmidt A, 2014, STROKE, V45, P239, DOI 10.1161/STROKEAHA.113.002048
   Seitz R, 2015, FRONT NEUROL, V6, P0, DOI 10.3389/fneur.2015.00238
   Shen L, 2006, NEUROSCIENCE, V137, P393, DOI 10.1016/j.neuroscience.2005.08.092
   Slevin M, 2000, STROKE, V31, P1863, DOI 10.1161/01.STR.31.8.1863
   Sommer C, 2017, STROKE, V48, P1112, DOI 10.1161/STROKEAHA.116.013324
   Spalletti C, 2014, NEUROREHAB NEURAL RE, V28, P188, DOI 10.1177/1545968313506520
   Teasell R, 2014, EXPERT REV NEUROTHER, V14, P1307, DOI 10.1586/14737175.2014.968130
   Thored P, 2007, STROKE, V38, P3032, DOI 10.1161/STROKEAHA.107.488445
   Vigaru B, 2011, IEEE INT CONF REHABIL ROBOT, V2011, P5975349, DOI 10.1109/ICORR.2011.5975349
   Wahl A, 2014, SCIENCE, V344, P1250, DOI 10.1126/science.1253050
   West M, 2018, FRONT NEUROANAT, V12, P0, DOI 10.3389/fnana.2018.00049
   Yu K, 2014, J NEUROL SCI, V347, P275, DOI 10.1016/j.jns.2014.10.022
   Zhang C, 2018, BEHAV BRAIN RES, V336, P166, DOI 10.1016/j.bbr.2017.09.002
   Zhang X, 2017, BRAIN RES, V1655, P176, DOI 10.1016/j.brainres.2016.11.001
   Zhang Y, 2015, BMC NEUROSCI, V16, P0, DOI 10.1186/s12868-015-0196-9
   Zhao K, 2018, NEURAL REGEN RES, V13, P1759, DOI 10.4103/1673-5374.238617
   Zhou F, 2015, STEM CELL RES THER, V6, P0, DOI 10.1186/s13287-015-0078-1
NR 76
TC 26
Z9 28
U1 2
U2 4
PU FRONTIERS MEDIA SA
PI LAUSANNE
PA AVENUE DU TRIBUNAL FEDERAL 34, LAUSANNE, CH-1015, SWITZERLAND
SN 1664-2295
EI 
J9 FRONT NEUROL
PD MAR 26
PY 2019
VL 10
IS 
BP 
EP 
DI 10.3389/fneur.2019.00235
PG 13
WC Clinical Neurology; Neurosciences
SC Neurosciences & Neurology
GA HQ6RY
UT WOS:000462546900001
PM 30972000
ER

PT J
AU Guo, Wen-Lai
   Qi, Zhi-Ping
   Yu, Li
   Sun, Tian-Wen
   Qu, Wen-Rui
   Liu, Qian-Qian
   Zhu, Zhe
   Li, Rui
AF Guo, Wen-lai
   Qi, Zhi-ping
   Yu, Li
   Sun, Tian-wen
   Qu, Wen-rui
   Liu, Qian-qian
   Zhu, Zhe
   Li, Rui
TI Melatonin combined with chondroitin sulfate ABC promotes nerve regeneration after root-avulsion brachial plexus injury
SO NEURAL REGENERATION RESEARCH
LA English
DT Article
DE nerve regeneration; nerve injury; transitional zone; chondroitin sulfate proteoglycan; astrocyte; motor neuron; oxidative damage; inflammatory response; glial scar
ID spinal-cord-injury; focal cerebral-ischemia; functional recovery; axonal regeneration; neurotrophic factor; proteoglycan; receptor; brain; rat; motoneuron
AB After nerve-root avulsion injury of the brachial plexus, oxidative damage, inflammatory reaction, and glial scar formation can affect nerve regeneration and functional recovery. Melatonin (MT) has been shown to have good anti-inflammatory, antioxidant, and neuroprotective effects. Chondroitin sulfate ABC (ChABC) has been shown to metabolize chondroitin sulfate proteoglycans and can reduce colloidal scar formation. However, the effect of any of these drugs alone in the recovery of nerve function after injury is not completely satisfactory. Therefore, this experiment aimed to explore the effect and mechanism of combined application of melatonin and chondroitin sulfate ABC on nerve regeneration and functional recovery after nerve-root avulsion of the brachial plexus. Fifty-two Sprague-Dawley rats were selected and their C5-7 nerve roots were avulsed. Then, the C6 nerve roots were replanted to construct the brachial plexus nerve-root avulsion model. After successful modeling, the injured rats were randomly divided into four groups. The first group (injury) did not receive any drug treatment, but was treated with a pure gel-sponge carrier nerve-root implantation and an ethanol-saline solution via intraperitoneal (i.p.) injection. The second group (melatonin) was treated with melatonin via i.p. injection. The third group (chondroitin sulfate ABC) was treated with chondroitin sulfate ABC through local administration. The fourth group (melatonin + chondroitin sulfate ABC) was treated with melatonin through i.p. injection and chondroitin sulfate ABC through local administration. The upper limb Terzis grooming test was used 2-6 weeks after injury to evaluate motor function. Inflammation and oxidative damage within 24 hours of injury were evaluated by spectrophotometry. Immunofluorescence and neuroelectrophysiology were used to evaluate glial scar, neuronal protection, and nerve regeneration. The results showed that the Terzis grooming-test scores of the three groups that received treatment were better than those of the injury only group. Additionally, these three groups showed lower levels of C5-7 intramedullary peroxidase and malondialdehyde. Further, glial scar tissue in the C6 spinal segment was smaller and the number of motor neurons was greater. The endplate area of the biceps muscle was larger and the structure was clear. The latency of the compound potential of the myocutaneous nerve-biceps muscle was shorter. All these indexes were even greater in the melatonin + chondroitin sulfate ABC group than in the melatonin only or chondroitin sulfate ABC only groups. Thus, the results showed that melatonin combined with chondroitin sulfate ABC can promote nerve regeneration after nerve-root avulsion injury of the brachial plexus, which may be achieved by reducing oxidative damage and inflammatory reaction in the injury area and inhibiting glial scar formation.
C1 [Guo, Wen-Lai; Qu, Wen-Rui; Liu, Qian-Qian; Zhu, Zhe; Li, Rui] Jilin Univ, Second Hosp, Dept Hand Surg, Changchun, Jilin, Peoples R China.
   [Qi, Zhi-Ping] Jilin Univ, Second Hosp, Dept Orthoped, Changchun, Jilin, Peoples R China.
   [Yu, Li] Jilin Univ, Second Hosp, Dept Ophthalmol, Changchun, Jilin, Peoples R China.
   [Sun, Tian-Wen] Jilin Univ, China Japan Union Hosp, Dept Orthoped, Changchun, Jilin, Peoples R China.
RP Zhu, Z; Li, R (通讯作者)，Jilin Univ, Second Hosp, Dept Hand Surg, Changchun, Jilin, Peoples R China.
EM zhuzhe1983@126.com; 13304321102@qq.com
CR Bai F, 2010, PFLUG ARCH EUR J PHY, V460, P657, DOI 10.1007/s00424-010-0852-y
   Bains M, 2012, BBA-MOL BASIS DIS, V1822, P675, DOI 10.1016/j.bbadis.2011.10.017
   Balduini W, 2012, J MATERN-FETAL NEO M, V25, P119, DOI 10.3109/14767058.2012.663232
   Bartus K, 2014, J NEUROSCI, V34, P4822, DOI 10.1523/JNEUROSCI.4369-13.2014
   Blits B, 2004, EXP NEUROL, V189, P303, DOI 10.1016/j.expneurol.2004.05.014
   Bradbury E, 2002, NATURE, V416, P636, DOI 10.1038/416636a
   Cafferty W, 2008, J NEUROSCI, V28, P11998, DOI 10.1523/JNEUROSCI.3877-08.2008
   Carlstedt T, 2008, RESTOR NEUROL NEUROS, V26, P225
   Chen H, 2006, J PINEAL RES, V41, P175, DOI 10.1111/j.1600-079X.2006.00351.x
   Chen H, 2009, J PINEAL RES, V47, P260, DOI 10.1111/j.1600-079X.2009.00709.x
   Chen S, 2009, CHIN J TRAUMATOL, V12, P55, DOI 10.3760/cma.j.issn.1008-1275.2009.01.011
   Chern C, 2012, FREE RADICAL BIO MED, V52, P1634, DOI 10.1016/j.freeradbiomed.2012.01.030
   Dickendesher T, 2012, NAT NEUROSCI, V15, P703, DOI 10.1038/nn.3070
   Didangelos A, 2014, J NEUROSCI, V34, P16424, DOI 10.1523/JNEUROSCI.2927-14.2014
   Eggers R, 2010, EXP NEUROL, V223, P207, DOI 10.1016/j.expneurol.2009.07.021
   Erol F, 2008, J CLIN NEUROSCI, V15, P784, DOI 10.1016/j.jocn.2007.06.009
   Esposito E, 2008, J PINEAL RES, V45, P149, DOI 10.1111/j.1600-079X.2008.00569.x
   Esposito E, 2009, J PINEAL RES, V46, P79, DOI 10.1111/j.1600-079X.2008.00633.x
   Fisher D, 2011, J NEUROSCI, V31, P14051, DOI 10.1523/JNEUROSCI.1737-11.2011
   Fraher J, 1999, J ANAT, V194, P161, DOI 10.1046/j.1469-7580.1999.19420161.x
   Genovese T, 2005, J PINEAL RES, V38, P198, DOI 10.1111/j.1600-079X.2004.00194.x
   Genovese T, 2007, J PINEAL RES, V43, P140, DOI 10.1111/j.1600-079X.2007.00454.x
   Gloviczki B, 2017, J NEUROTRAUM, V34, P2364, DOI 10.1089/neu.2016.4754
   Gu H, 2004, EUR J NEUROSCI, V19, P2123, DOI 10.1111/j.0953-816X.2004.03295.x
   Guo C, 2016, PHYTOMEDICINE, V23, P1629, DOI 10.1016/j.phymed.2016.10.007
   Gutierrez-fernandez M, 2013, STEM CELL RES THER, V4, P0, DOI 10.1186/scrt159
   Hall ED, 1991, J NEUROTRAUMA, V8 Suppl 1, P0
   Ham T, 2018, BIOMED MATER, V13, P0, DOI 10.1088/1748-605X/aa9bbb
   Hoffmann C, 1996, J NEUROSURG, V84, P234, DOI 10.3171/jns.1996.84.2.0234
   Hu R, 2010, J NEUROSURG-SPINE, V13, P169, DOI 10.3171/2010.3.SPINE09190
   Hyatt A, 2010, J CONTROL RELEASE, V147, P24, DOI 10.1016/j.jconrel.2010.06.026
   Jiang Y, 2018, NEURAL REGEN RES, V13, P1968, DOI 10.4103/1673-5374.239444
   Jing Y, 2017, J SPINAL CORD MED, V40, P222, DOI 10.1080/10790268.2016.1227912
   Jones L, 2003, EXP NEUROL, V182, P399, DOI 10.1016/S0014-4886(03)00087-6
   Kim J, 2018, SCI REP-UK, V8, P0, DOI 10.1038/s41598-018-28209-z
   Kou S, 1995, J NEUROBIOL, V27, P561, DOI 10.1002/neu.480270410
   Krityakiarana W, 2016, J NEUROSCI RES, V94, P1451, DOI 10.1002/jnr.23930
   Lang B, 2015, NATURE, V518, P404, DOI 10.1038/nature13974
   Lang E, 2005, EXP NEUROL, V194, P341, DOI 10.1016/j.expneurol.2005.02.018
   Li H, 2017, EUR J NEUROSCI, V46, P1650, DOI 10.1111/ejn.13585
   Li H, 2015, SCI REP-UK, V5, P0, DOI 10.1038/srep14923
   Li X, 2017, FRONT MOL NEUROSCI, V10, P0, DOI 10.3389/fnmol.2017.00414
   Liang K, 2014, J NEUROL SCI, V344, P100, DOI 10.1016/j.jns.2014.06.033
   Livesey F, 2010, NEUROPATHOL APPL NEU, V18, P376
   Ma J, 2011, MOL VIS, V17, P1759
   Murata-shinozaki Y, 2017, NEUROSCI LETT, V638, P55, DOI 10.1016/j.neulet.2016.12.014
   Nagai J, 2016, EXP NEUROL, V277, P283, DOI 10.1016/j.expneurol.2016.01.015
   Namjoo Z, 2018, J CELL BIOCH, V0, P0
   Olukman M, 2018, NEURAL REGEN RES, V13, P1657, DOI 10.4103/1673-5374.232530
   Orr M, 2018, NEUROTHERAPEUTICS, V15, P541, DOI 10.1007/s13311-018-0631-6
   Pei Z, 2004, J PINEAL RES, V37, P85, DOI 10.1111/j.1600-079X.2004.00138.x
   Reiter R, 1997, HORM METAB RES, V29, P363, DOI 10.1055/s-2007-979057
   Renault-mihara F, 2011, EMBO MOL MED, V3, P682, DOI 10.1002/emmm.201100179
   Rui J, 2018, NEURAL REGEN RES, V13, P862, DOI 10.4103/1673-5374.232482
   Shen Y, 2009, SCIENCE, V326, P592, DOI 10.1126/science.1178310
   Shen Z, 2017, NEUROCHEM RES, V42, P2336, DOI 10.1007/s11064-017-2251-7
   Silver J, 2004, NAT REV NEUROSCI, V5, P146, DOI 10.1038/nrn1326
   Torres-espin A, 2018, BRAIN, V141, P1946, DOI 10.1093/brain/awy128
   Wakatsuki S, 2011, NAT CELL BIOL, V13, P1415, DOI 10.1038/ncb2373
   Wang T, 2018, NEURAL REGEN RES, V13, P887, DOI 10.4103/1673-5374.232484
   Wang X, 2009, CNS NEUROSCI THER, V15, P345, DOI 10.1111/j.1755-5949.2009.00105.x
   Wang Y, 2017, EXP THER MED, V13, P203, DOI 10.3892/etm.2016.3941
   Wood C, 2018, BIOCHIMIE, V0, P0
   Yang L, 2016, J NEUROTRAUM, V33, P290, DOI 10.1089/neu.2015.4038
   Yap Y, 2007, CELL SIGNAL, V19, P219, DOI 10.1016/j.cellsig.2006.06.013
   Yap Y, 2006, J NEUROCHEM, V98, P1597, DOI 10.1111/j.1471-4159.2006.03996.x
   Yick L, 2004, J NEUROTRAUM, V21, P932, DOI 10.1089/neu.2004.21.932
   Yick L, 2000, NEUROREPORT, V11, P1063, DOI 10.1097/00001756-200004070-00032
   Zhang B, 2015, J NEUROINFLAMM, V12, P0, DOI 10.1186/s12974-015-0440-3
   [张良明 ZL, 2014, [中国组织工程研究, V0, P0
   Zhang S, 2018, ACTA BIOMATER, V77, P15, DOI 10.1016/j.actbio.2018.06.038
   [张洋 ZY, 2013, [中国组织工程研究, V0, P0
   Zhang Y, 2018, J AGR FOOD CHEM, V66, P7475, DOI 10.1021/acs.jafc.8b01922
   Zhao R, 2013, EUR J NEUROSCI, V38, P2946, DOI 10.1111/ejn.12276
   Zhao T, 2018, J BIOMED NANOTECHNOL, V14, P1921, DOI 10.1166/jbn.2018.2622
   Zheng B, 2017, SAUDI PHARM J, V25, P570, DOI 10.1016/j.jsps.2017.04.025
NR 76
TC 5
Z9 5
U1 5
U2 19
PU WOLTERS KLUWER MEDKNOW PUBLICATIONS
PI MUMBAI
PA WOLTERS KLUWER INDIA PVT LTD , A-202, 2ND FLR, QUBE, C T S  NO 1498A-2 VILLAGE MAROL, ANDHERI EAST, MUMBAI, 400059, INDIA
SN 1673-5374
EI 
J9 NEURAL REGEN RES
PD FEB 15
PY 2019
VL 14
IS 2
BP 328
EP 338
DI 10.4103/1673-5374.244796
PG 11
WC Cell Biology; Neurosciences
SC Cell Biology; Neurosciences & Neurology
GA HE5UA
UT WOS:000453453600023
PM 30531017
ER

PT J
AU Leng, Yan
   Wang, Zhu
   Bian, Ruihao
   Lo, WLA
   Xie, Xiaoyan
   Wang, Ruoli
   Huang, Dongfeng
   Li, Le
AF Leng, Yan
   Wang, Zhu
   Bian, Ruihao
   Lo, Wai
   Xie, Xiaoyan
   Wang, Ruoli
   Huang, Dongfeng
   Li, Le
TI Alterations of Elastic Property of Spastic Muscle With Its Joint Resistance Evaluated From Shear Wave Elastography and Biomechanical Model
SO FRONTIERS IN NEUROLOGY
LA English
DT Article
DE rehabilitation; stroke; spasticity; muscle; shear wave elastography
ID modified ashworth scale; botulinum-toxin-a; ultrasound elastography; interrater reliability; cerebral-palsy; mechanical-property; limb spasticity; stroke; stiffness; children
AB This study aims to quantify passive muscle stiffness of spastic wrist flexors in stroke survivors using shear wave elastography (SWE) and to correlate with neural and non-neural contributors estimated from a biomechanical model to hyper-resistance measured during passive wrist extension. Fifteen hemiplegic individuals after stroke with Modified Ashworth Scale (MAS) score larger than one were recruited. SWE were used to measure Young's modulus of flexor carpi radialis muscle with joint from 0 degrees (at rest) to 50 degrees flexion (passive stretch condition), with 10 degrees interval. The neural (NC) and non-neural components i.e., elasticity component (EC) and viscosity component (VC) of the wrist joint were analyzed from a motorized mechanical device NeuroFlexor (R) (NF). Combining with a validated biomechanical model, the neural reflex and muscle stiffness contribution to the increased resistance can be estimated. MAS and Fugl-Meyer upper limb score were also measured to evaluate the spasticity and motor function of paretic upper limb. Young's modulus was significantly higher in the paretic side of flexor carpi radialis than that of the non-paretic side (p < 0.001) and it increased significantly from 0 degrees to 50 degrees of the paretic side (p < 0.001). NC, EC, and VC on the paretic side were higher than the non-paretic side (p < 0.05). There was moderate significant positive correlation between the Young's Modulus and EC (r = 0.565, p = 0.028) and VC (r = 0.645, p = 0.009) of the paretic forearm flexor muscle. Fugl-Meyer of the paretic forearm flexor has a moderate significant negative correlation with NC (r = -0.578, p = 0.024). No significant correlation between MAS and shear elastic modulus or NF components was observed. This study demonstrated the feasibility of combining SWE and NF as a non-invasive approach to assess spasticity of paretic muscle and joint in stroke clinics. The neural and non-neural components analysis as well as correlation findings of muscle stiffness of SWE might provide understanding of mechanism behind the neuromuscular alterations in stroke survivors and facilitate the design of suitable intervention for them.
C1 [Leng, Yan; Bian, Ruihao; Lo, Wai Leung Ambrose; Huang, Dongfeng; Li, Le] Sun Yat Sen Univ, Affiliated Hosp 1, Dept Rehabil Med, Guangzhou, Guangdong, Peoples R China.
   [Wang, Zhu; Xie, Xiaoyan] Sun Yat Sen Univ, Inst Diagnost & Intervent Ultrasound, Affiliated Hosp 1, Dept Med Ultrason, Guangzhou, Guangdong, Peoples R China.
   [Wang, Ruoli] Karolinska Inst, Dept Womens & Childrens Hlth, Stockholm, Sweden.
   [Wang, Ruoli] Royal Inst Technol, Dept Mech, Stockholm, Sweden.
   [Wang, Ruoli] Royal Inst Technol, KTH BioMEx Ctr, Stockholm, Sweden.
   [Huang, Dongfeng] Sun Yat Sen Univ, Affiliated Hosp 7, Dept Rehabil Med, Shenzhen, Peoples R China.
RP Huang, DF; Li, L (通讯作者)，Sun Yat Sen Univ, Affiliated Hosp 1, Dept Rehabil Med, Guangzhou, Guangdong, Peoples R China.; Huang, DF (通讯作者)，Sun Yat Sen Univ, Affiliated Hosp 7, Dept Rehabil Med, Shenzhen, Peoples R China.
EM huangdf@mail.sysu.edu.cn; lile5@mail.sysu.edu.cn
FU National Natural Science Foundation of China [31771016, 30973165, 81372108]; 5010 Planning Project of Sun Yat-sen University of China [2014001]; Science and Technology Planning Project of Guangdong Province, China [2017B010110015, 2016A020220009, 2015B020233006]; Guangzhou Research Collaborative Innovation Projects [201604020108]; Promobilia Foundation, Stockholm, Sweden; Royal Society International Exchanges grant, UK [170168]
CR Ansari NN, 2006, PHYSIOTHERAPY THEORY AND PRACTICE, V22, P119, DOI 10.1080/09593980600724188
   Ansari N, 2012, NEUROREHABILITATION, V31, P215, DOI 10.3233/NRE-2012-0791
   Ansari N, 2009, NEUROREHABILITATION, V24, P225, DOI 10.3233/NRE-2009-0472
   Bakheit A, 2001, EUR J NEUROL, V8, P559, DOI 10.1046/j.1468-1331.2001.00277.x
   Bar-on L, 2013, GAIT POSTURE, V38, P141, DOI 10.1016/j.gaitpost.2012.11.003
   Bohannon R, 1987, PHYS THER, V67, P206, DOI 10.1093/ptj/67.2.206
   Bouillard K, 2011, PLOS ONE, V6, P0, DOI 10.1371/journal.pone.0029261
   Brandenburg J, 2015, J ULTRAS MED, V34, P663, DOI 10.7863/ultra.34.4.663
   Brandenburg J, 2014, ARCH PHYS MED REHAB, V95, P2207, DOI 10.1016/j.apmr.2014.07.007
   Burke D, 2013, NEUROLOGY, V80, P0, DOI 10.1212/WNL.0b013e31827624a7
   Carr H, 2003, STROKE REHABILITATIO, V0, P0
   Chang S, 2013, MUSCLE NERVE, V48, P85, DOI 10.1002/mus.23699
   Drakonaki E, 2012, BRIT J RADIOL, V85, P1435, DOI 10.1259/bjr/93042867
   Eby SF, 2017, RADIOL CASE REP, V12, P348, DOI 10.1016/j.radcr.2017.01.004
   Eby S, 2015, CLIN BIOMECH, V30, P22, DOI 10.1016/j.clinbiomech.2014.11.011
   Fleuren J, 2010, J NEUROL NEUROSUR PS, V81, P46, DOI 10.1136/jnnp.2009.177071
   Foran J, 2005, DEV MED CHILD NEUROL, V47, P713, DOI 10.1017/S0012162205001465
   Gao F, 2009, ARCH PHYS MED REHAB, V90, P819, DOI 10.1016/j.apmr.2008.11.004
   Gaverth J, 2014, J REHABIL MED, V46, P629, DOI 10.2340/16501977-1824
   Gaverth J, 2013, J REHABIL MED, V45, P630, DOI 10.2340/16501977-1160
   Gennisson J, 2005, J BIOMECH, V38, P1543, DOI 10.1016/j.jbiomech.2004.07.013
   Gennisson J, 2003, J ACOUST SOC AM, V114, P536, DOI 10.1121/1.1579008
   Golberg DE, 1989, GENETIC ALGORITHMS S, V0, P0
   Gourab K, 2015, ARCH PHYS MED REHAB, V96, P2112, DOI 10.1016/j.apmr.2015.08.431
   Heckman C, 1991, J NEUROPHYSIOL, V65, P952, DOI 10.1152/jn.1991.65.4.952
   Hug F, 2015, EXERC SPORT SCI REV, V43, P125, DOI 10.1249/JES.0000000000000049
   Illomei G, 2017, NEUROL SCI, V38, P433, DOI 10.1007/s10072-016-2780-x
   Kachmar O, 2016, J CHIROPR MED, V15, P299, DOI 10.1016/j.jcm.2016.07.003
   Kamper D, 2001, MUSCLE NERVE, V24, P673, DOI 10.1002/mus.1054
   Kesikburun S, 2015, PM&R, V7, P1254, DOI 10.1016/j.pmrj.2015.05.019
   Koo T, 2014, CLIN BIOMECH, V29, P33, DOI 10.1016/j.clinbiomech.2013.11.009
   Koo T, 2013, J BIOMECH, V46, P2053, DOI 10.1016/j.jbiomech.2013.05.016
   Kwon D, 2012, RADIOLOGY, V263, P794, DOI 10.1148/radiol.12102478
   Lacourpaille L, 2015, MUSCLE NERVE, V51, P284, DOI 10.1002/mus.24445
   Lee S, 2016, CLIN BIOMECH, V31, P20, DOI 10.1016/j.clinbiomech.2015.10.006
   Lee S, 2015, CLIN BIOMECH, V30, P269, DOI 10.1016/j.clinbiomech.2015.01.004
   Li L, 2007, ARCH PHYS MED REHAB, V88, P243, DOI 10.1016/j.apmr.2006.11.013
   Li S, 2017, FRONT NEUROL, V8, P0, DOI 10.3389/fneur.2017.00120
   Lieber R, 2013, AM J PHYSIOL-CELL PH, V305, P0, DOI 10.1152/ajpcell.00173.2013
   Lieber R, 2004, MUSCLE NERVE, V29, P615, DOI 10.1002/mus.20059
   Lieber R, 2003, MUSCLE NERVE, V28, P464, DOI 10.1002/mus.10446
   Lindberg P, 2011, NEUROREHAB NEURAL RE, V25, P617, DOI 10.1177/1545968311403494
   Lo W, 2017, BIOMED RES INT, V2017, P0, DOI 10.1155/2017/4294028
   Ma C, 2017, FRONT NEUROL, V8, P0, DOI 10.3389/fneur.2017.00070
   Magid A, 1985, SCIENCE, V230, P1280, DOI 10.1126/science.4071053
   Miyamoto N, 2015, PLOS ONE, V10, P0, DOI 10.1371/journal.pone.0124311
   Nordez A, 2010, J APPL PHYSIOL, V108, P1389, DOI 10.1152/japplphysiol.01323.2009
   Park G, 2012, ARCH PHYS MED REHAB, V93, P2085, DOI 10.1016/j.apmr.2012.06.024
   Pournot H, 2016, J SPORT SCI MED, V15, P142
   Raiteri B, 2016, J BIOMECH, V49, P493, DOI 10.1016/j.jbiomech.2015.12.039
   Takeuchi N, 2013, STROKE RES TREAT, V2013, P0, DOI 10.1155/2013/128641
   Thibaut A, 2013, BRAIN INJURY, V27, P1093, DOI 10.3109/02699052.2013.804202
   Tok F, 2011, J REHABIL MED, V43, P1016, DOI 10.2340/16501977-0876
   Twitchell T, 1951, BRAIN, V74, P443, DOI 10.1093/brain/74.4.443
   Wang R, 2017, MED ENG PHYS, V47, P198, DOI 10.1016/j.medengphy.2017.06.023
   Whitehead N, 2001, J PHYSIOL-LONDON, V533, P593, DOI 10.1111/j.1469-7793.2001.0593a.x
   Zetterberg H, 2015, BIOMED RES INT, V2015, P0, DOI 10.1155/2015/276182
   Zorowitz R, 2013, NEUROLOGY, V80, P0, DOI 10.1212/WNL.0b013e3182764c86
NR 58
TC 10
Z9 13
U1 0
U2 7
PU FRONTIERS MEDIA SA
PI LAUSANNE
PA AVENUE DU TRIBUNAL FEDERAL 34, LAUSANNE, CH-1015, SWITZERLAND
SN 1664-2295
EI 
J9 FRONT NEUROL
PD JUL 10
PY 2019
VL 10
IS 
BP 
EP 
DI 10.3389/fneur.2019.00736
PG 9
WC Clinical Neurology; Neurosciences
SC Neurosciences & Neurology
GA IH8VR
UT WOS:000474785400001
PM 31354610
ER

PT J
AU Neumann, Silke
   Boothman-burrell, Lily
   Gowing, Emma
   Jacobsen, TA
   Ahring, PK
   Young, SL
   Sandager-nielsen, Karin
   Clarkson, Andrew
AF Neumann, Silke
   Boothman-burrell, Lily
   Gowing, Emma
   Jacobsen, Thomas
   Ahring, Philip
   Young, Sarah
   Sandager-nielsen, Karin
   Clarkson, Andrew
TI The Delta-Subunit Selective GABA(A) Receptor Modulator, DS2, Improves Stroke Recovery via an Anti-inflammatory Mechanism
SO FRONTIERS IN NEUROSCIENCE
LA English
DT Article
DE stroke; inflammation; GABA; immune response; neuroinflammation; functional recovery; neuroimmunology
ID mouse bone-marrow; functional recovery; rna expression; t-lymphocyte; cell; activation; excitability; subtype; injury; pharmacology
AB Inflammatory processes are known to contribute to tissue damage in the central nervous system (CNS) across a broad range of neurological conditions, including stroke. Gamma amino butyric acid (GABA), the main inhibitory neurotransmitter in the CNS, has been implicated in modulating peripheral immune responses by acting on GABA(A) receptors on antigen-presenting cells and lymphocytes. Here, we investigated the effects and mechanism of action of the delta-selective compound, DS2, to improve stroke recovery and modulate inflammation. We report a decrease in nuclear factor (NF)-kappa B activation in innate immune cells over a concentration range in vitro. Following a photochemically induced motor cortex stroke, treatment with DS2 at 0.1 mg/kg from 1 h post-stroke significantly decreased circulating tumor necrosis factor (TNF)-alpha, interleukin (IL)-17, and IL-6 levels, reduced infarct size and improved motor function in mice. Free brain concentrations of DS2 were found to be lower than needed for robust modulation of central GABA(A) receptors and were not affected by the presence and absence of elacridar, an inhibitor of both P-glycoprotein and breast cancer resistance protein (BCRP). Finally, as DS2 appears to dampen peripheral immune activation and only shows limited brain exposure, we assessed the role of DS2 to promote functional recovery after stroke when administered from 3-days after the stroke. Treatment with DS2 from 3-days post-stroke improved motor function on the grid-walking, but not on the cylinder task. These data highlight the need to further develop subunit-selective compounds to better understand change in GABA receptor signaling pathways both centrally and peripherally. Importantly, we show that GABA compounds such as DS2 that only shows limited brain exposure can still afford significant protection and promote functional recovery most likely via modulation of peripheral immune cells and could be given as an adjunct treatment.
C1 [Neumann, Silke; Young, Sarah L.] Univ Otago, Dunedin Sch Med, Dept Pathol, Dunedin, New Zealand.
   [Neumann, Silke; Boothman-Burrell, Lily; Gowing, Emma; Clarkson, Andrew] Univ Otago, Brain Res New Zealand, Brain Hlth Res Ctr, Dept Anat, Dunedin, New Zealand.
   [Jacobsen, Thomas A.; Sandager-Nielsen, Karin] Saniona NS, Copenhagen, Denmark.
   [Ahring, Philip K.] Univ Sydney, Sch Pharm, Sydney, NSW, Australia.
RP Clarkson, A (通讯作者)，Univ Otago, Brain Res New Zealand, Brain Hlth Res Ctr, Dept Anat, Dunedin, New Zealand.
EM andrew.clarkson@otago.ac.nz
FU Health Research Council; Royal Society of New Zealand; New Zealand Lottery Health Postdoctoral Fellowship
CR Ahring P, 2016, PHARMACOL RES, V111, P563, DOI 10.1016/j.phrs.2016.05.014
   Alam S, 2006, MOL IMMUNOL, V43, P1432, DOI 10.1016/j.molimm.2005.07.025
   Amantea D, 2015, FRONT NEUROSCI-SWITZ, V9, P0, DOI 10.3389/fnins.2015.00147
   Anderson K, 2014, TRANSL NEURODEGENER, V3, P0, DOI 10.1186/2047-9158-3-25
   Barnard E, 1998, PHARMACOL REV, V50, P291
   Becker K, 2011, STROKE, V42, P2763, DOI 10.1161/STROKEAHA.111.619593
   Bhat R, 2010, P NATL ACAD SCI USA, V107, P2580, DOI 10.1073/pnas.0915139107
   Bjurstrom H, 2008, J NEUROIMMUNOL, V205, P44, DOI 10.1016/j.jneuroim.2008.08.017
   Bradley E, 2014, J CELL COMMUN SIGNAL, V8, P353, DOI 10.1007/s12079-014-0247-5
   Brait V, 2012, J CEREBR BLOOD F MET, V32, P598, DOI 10.1038/jcbfm.2012.6
   Brait V, 2010, J CEREBR BLOOD F MET, V30, P1306, DOI 10.1038/jcbfm.2010.14
   Braun M, 2004, J GEN PHYSIOL, V123, P191, DOI 10.1085/jgp.200308966
   Calabrese EJ, 2017, BRAIN CIRC, V3, P1, DOI 10.4103/2394-8108.203257
   Calabrese E, 2005, CRIT REV TOXICOL, V35, P89, DOI 10.1080/10408440590917044
   Carmichael S, 2012, ARCH NEUROL-CHICAGO, V69, P161, DOI 10.1001/archneurol.2011.1175
   Clarkson A, 2019, J CEREBR BLOOD F MET, V39, P1266, DOI 10.1177/0271678X18755628
   Clarkson A, 2015, J CEREBR BLOOD F MET, V35, P1272, DOI 10.1038/jcbfm.2015.33
   Clarkson A, 2013, J CEREBR BLOOD F MET, V33, P716, DOI 10.1038/jcbfm.2013.7
   Clarkson A, 2011, J NEUROSCI, V31, P3766, DOI 10.1523/JNEUROSCI.5780-10.2011
   Clarkson A, 2010, NATURE, V468, P305, DOI 10.1038/nature09511
   Corbett D, 2017, INT J STROKE, V12, P462, DOI 10.1177/1747493017711814
   Cutler L, 2006, J PHARM SCI-US, V95, P1944, DOI 10.1002/jps.20658
   Dobkin B, 2008, NAT CLIN PRACT NEURO, V4, P76, DOI 10.1038/ncpneuro0709
   Downes C, 2010, BRIT J PHARMACOL, V160, P1872, DOI 10.1111/j.1476-5381.2010.00864.x
   Doyle K, 2015, J NEUROSCI, V35, P2133, DOI 10.1523/JNEUROSCI.4098-14.2015
   Drasbek K, 2006, CEREB CORTEX, V16, P1134, DOI 10.1093/cercor/bhj055
   Felger J, 2010, BRAIN BEHAV IMMUN, V24, P724, DOI 10.1016/j.bbi.2009.11.002
   Fuks J, 2012, PLOS PATHOG, V8, P0, DOI 10.1371/journal.ppat.1003051
   Gelderblom M, 2015, AGEING RES REV, V24, P77, DOI 10.1016/j.arr.2015.07.004
   Gelderblom M, 2012, BLOOD, V120, P3793, DOI 10.1182/blood-2012-02-412726
   Gelderblom M, 2009, STROKE, V40, P1849, DOI 10.1161/STROKEAHA.108.534503
   Glykys J, 2007, NEURON, V56, P763, DOI 10.1016/j.neuron.2007.11.002
   Go A, 2014, CIRCULATION, V129, P0, DOI 10.1161/01.cir.0000441139.02102.80
   Greifzu F, 2011, P NATL ACAD SCI USA, V108, P15450, DOI 10.1073/pnas.1016458108
   Helft J, 2015, IMMUNITY, V42, P1197, DOI 10.1016/j.immuni.2015.05.018
   Herisson F, 2018, NAT NEUROSCI, V21, P1209, DOI 10.1038/s41593-018-0213-2
   Huh Y, 2003, NEUROSCI LETT, V349, P63, DOI 10.1016/S0304-3940(03)00743-2
   Jensen M, 2013, BRIT J PHARMACOL, V168, P1118, DOI 10.1111/bph.12001
   Joffre O, 2009, IMMUNOL REV, V227, P234, DOI 10.1111/j.1600-065X.2008.00718.x
   Kebir H, 2007, NAT MED, V13, P1173, DOI 10.1038/nm1651
   Kostulas N, 1999, STROKE, V30, P2174, DOI 10.1161/01.STR.30.10.2174
   Krakauer J, 2012, NEUROREHAB NEURAL RE, V26, P923, DOI 10.1177/1545968312440745
   Kuhn S, 2004, MOL CELL NEUROSCI, V25, P312, DOI 10.1016/j.mcn.2003.10.023
   Kunis G, 2013, BRAIN, V136, P3427, DOI 10.1093/brain/awt259
   Lee H, 2016, BRAIN RES, V1644, P222, DOI 10.1016/j.brainres.2016.05.019
   Lie M, 2019, J CEREBR BLOOD F MET, V39, P74, DOI 10.1177/0271678X17744123
   Liesz A, 2015, J NEUROSCI, V35, P583, DOI 10.1523/JNEUROSCI.2439-14.2015
   Liguz-lecznar M, 2013, NEURAL PLAST, V2013, P0, DOI 10.1155/2013/258582
   Martin-fontecha A, 2003, J EXP MED, V198, P615, DOI 10.1084/jem.20030448
   Mcgeer P, 2003, ANN NEUROL, V54, P599, DOI 10.1002/ana.10728
   Mody I, 2001, NEUROCHEM RES, V26, P907, DOI 10.1023/A:1012376215967
   Nusser Z, 1998, J NEUROSCI, V18, P1693
   Offner H, 2006, J CEREBR BLOOD F MET, V26, P654, DOI 10.1038/sj.jcbfm.9600217
   Olsen R, 2009, NEUROPHARMACOLOGY, V56, P141, DOI 10.1016/j.neuropharm.2008.07.045
   Overman J, 2012, P NATL ACAD SCI USA, V109, P0, DOI 10.1073/pnas.1204386109
   Petty F, 1999, MOL PSYCHIATR, V4, P587, DOI 10.1038/sj.mp.4000569
   Posel C, 2014, EXP TRANSL STROKE MED, V6, P11, DOI 10.1186/2040-7378-6-11
   Reyes-garcia M, 2007, J NEUROIMMUNOL, V188, P64, DOI 10.1016/j.jneuroim.2007.05.013
   Rudolph U, 2014, ANNU REV PHARMACOL, V54, P483, DOI 10.1146/annurev-pharmtox-011613-135947
   Rudolph U, 2011, NAT REV DRUG DISCOV, V10, P685, DOI 10.1038/nrd3502
   Scheicher C, 1992, J IMMUNOL METHODS, V154, P253, DOI 10.1016/0022-1759(92)90199-4
   Schmittgen T, 2000, ANAL BIOCHEM, V285, P194, DOI 10.1006/abio.2000.4753
   Semyanov A, 2003, NAT NEUROSCI, V6, P484, DOI 10.1038/nn1043
   Serantes R, 2006, J BIOL CHEM, V281, P14632, DOI 10.1074/jbc.M512489200
   Shichita T, 2009, NAT MED, V15, P946, DOI 10.1038/nm.1999
   Sieghart W, 1995, PHARMACOL REV, V47, P181
   Tian J, 2004, J IMMUNOL, V173, P5298, DOI 10.4049/jimmunol.173.8.5298
   Vardya I, 2012, NEUROPHARMACOLOGY, V63, P469, DOI 10.1016/j.neuropharm.2012.04.023
   Wafford K, 2009, NEUROPHARMACOLOGY, V56, P182, DOI 10.1016/j.neuropharm.2008.08.004
   Walker MC, 2008, V44, V0, PP29, DOI 10.1007/400_2007_030
   Wang D, 2009, J NEUROIMMUNOL, V212, P17, DOI 10.1016/j.jneuroim.2009.04.007
   Wang D, 2012, CELL REP, V2, P488, DOI 10.1016/j.celrep.2012.08.022
   Wendt A, 2004, DIABETES, V53, P1038, DOI 10.2337/diabetes.53.4.1038
   Wheeler D, 2011, PLOS ONE, V6, P0, DOI 10.1371/journal.pone.0017152
   Wittenberg G, 2009, CURR OPIN NEUROL, V22, P582, DOI 10.1097/WCO.0b013e3283320229
NR 75
TC 10
Z9 10
U1 0
U2 4
PU FRONTIERS MEDIA SA
PI LAUSANNE
PA AVENUE DU TRIBUNAL FEDERAL 34, LAUSANNE, CH-1015, SWITZERLAND
SN 
EI 
J9 FRONT NEUROSCI-SWITZ
PD OCT 29
PY 2019
VL 13
IS 
BP 
EP 
DI 10.3389/fnins.2019.01133
PG 13
WC Neurosciences
SC Neurosciences & Neurology
GA JM8XP
UT WOS:000496491500001
PM 31736685
ER

PT J
AU Lee, HJ
   Moon, HI
   Kim, JS
   Yi, TI
AF Lee, Hyo
   Moon, Hyun
   Kim, Joo
   Yi, Tae
TI Is there a dose-dependent effect of modified constraint-induced movement therapy in patients with hemiplegia?
SO NEUROREHABILITATION
LA English
DT Article
DE mCIMT; hemiplegia; rehabilitation time; constraining time; outcome
ID upper extremity function; paretic upper-limb; motor control; stroke rehabilitation; subacute stroke; recovery; trial; reliability; guideline; intensity
AB BACKGROUND: Impairment of upper extremity function is a common sequelae of stroke. It has been reported that modified constraint-induced movement therapy (mCIMT) could prove to be effective. OBJECTIVE: To investigate the relationship between the intensity of rehabilitation such as treatment and constraining time, and the functional outcome for the paretic upper extremity in stroke patients through mCIMT. METHODS: We conducted an observational prospective study of 31 patients with hemiplegia and subacute or chronic stroke. The mCIMT was performed for two weeks. Rehabilitation time and constraining time were variable among patients. The rehabilitation time included an individualized task-oriented program and conventional occupation treatment with an individualized therapist. The constraining time, with mit or splint, was also asked to self-record individually. The outcome was evaluated on the more affected side by the Wolf Motor Function Test, Fugl-Meyer Assessment, Motor Activity Log 14, and Functional Independence Measure for self-care tasks after the therapy. RESULTS: All participants after the modified constraint-induced movement therapy program for two weeks improved on the evaluated outcome measures (P < 0.05). No significant correlation was found between the dose-dependent treatment or constraining time and outcomes. Comparisons improvement with subgroups based on the duration from onset, constraining component, dominant hand consistent with lesion side of stroke, and initial medical research council score for muscle strength, also showed no significant differences. CONCLUSIONS: This is the first study on the effects of intensity of mCIMT with respect to time-dosage. Although all patients in this study showed improved functional status, no significant correlation between dose-dependent rehabilitation or constraining time and outcomes was seen.
C1 [Lee, Hyo Jeong] Yonsei Univ, Coll Med, Rehabil Inst Neuromuscular Dis, Dept Rehabil Med,Gangnam Severance Hosp, Seoul, South Korea.
   [Moon, Hyun Im; Kim, Joo Sup; Yi, Tae Im] Bundang Jesaeng Gen Hosp, Dept Rehabil Med, Seongnam, South Korea.
RP Yi, TI (通讯作者)，Bundang Jesaeng Hosp, Dept Rehabil Med, 20 Seohyeon Ro 180beon Gil, Seongnam Si 13590, Gyeonggi Do, South Korea.
EM drtaeim@gmail.com
CR Angst F, 2017, J CLIN EPIDEMIOL, V82, P128, DOI 10.1016/j.jclinepi.2016.11.016
   Doussoulin A, 2017, NEUROREHABILITATION, V40, P243, DOI 10.3233/NRE-161409
   Doussoulin A, 2018, INT J REHABIL RES, V41, P35, DOI 10.1097/MRR.0000000000000257
   Doussoulin A, 2016, REV MED CHILE, V144, P571, DOI 10.4067/S0034-98872016000500003
   Dromerick A, 2009, NEUROLOGY, V73, P195, DOI 10.1212/WNL.0b013e3181ab2b27
   Fleet A, 2014, TOP STROKE REHABIL, V21, P319, DOI 10.1310/tsr2104-319
   Gee B, 2018, NEUROREHABILITATION, V42, P167, DOI 10.3233/NRE-172233
   Heinemann AW, 1994, TOP STROKE REHABIL, V1, P1
   James A, 2001, AM J OCCUP THER, V55, P43, DOI 10.5014/ajot.55.1.43
   Kwakkel G, 2015, LANCET NEUROL, V14, P224, DOI 10.1016/S1474-4422(14)70160-7
   Leung D, 2009, HUM MOVEMENT SCI, V28, P798, DOI 10.1016/j.humov.2009.04.006
   Liepert J, 1998, NEUROSCI LETT, V250, P5, DOI 10.1016/S0304-3940(98)00386-3
   Liu K, 2016, EUR J NEUROL, V23, P1351, DOI 10.1111/ene.13037
   Mehndiratta P, 2015, CEREBROVASC DIS, V39, P302, DOI 10.1159/000381832
   Morris DM, 2006, EURA MEDICOPHYS, V42, P257
   Morris D, 2001, ARCH PHYS MED REHAB, V82, P750, DOI 10.1053/apmr.2001.23183
   Page S, 2002, NEUROREHAB NEURAL RE, V16, P290, DOI 10.1177/154596802401105225
   Page S, 2002, CLIN REHABIL, V16, P55, DOI 10.1191/0269215502cr473oa
   Page S, 2005, NEUROREHAB NEURAL RE, V19, P27, DOI 10.1177/1545968304272701
   Page S, 2004, ARCH PHYS MED REHAB, V85, P14, DOI 10.1016/S0003-9993(03)00481-7
   Page S, 2007, NEUROREHAB NEURAL RE, V21, P574, DOI 10.1177/1545968307308498
   Platz T, 2005, CLIN REHABIL, V19, P404, DOI 10.1191/0269215505cr832oa
   Sawaki L, 2008, NEUROREHAB NEURAL RE, V22, P505, DOI 10.1177/1545968308317531
   Seok H, 2016, ANN REHABIL MED-ARM, V40, P998, DOI 10.5535/arm.2016.40.6.998
   Shi Y, 2011, ARCH PHYS MED REHAB, V92, P972, DOI 10.1016/j.apmr.2010.12.036
   Souza W, 2015, NEUROL INT, V7, P0, DOI 10.4081/ni.2015.5430
   Sterr A, 2006, NEUROREHABILITATION, V21, P97
   Taub E, 2002, NAT REV NEUROSCI, V3, P228, DOI 10.1038/nrn754
   Taub E, 1976, EXERC SPORT SCI REV, V4, P335
   Thrane G, 2015, NEUROREHAB NEURAL RE, V29, P517, DOI 10.1177/1545968314558599
   Uswatte G, 2005, STROKE, V36, P2493, DOI 10.1161/01.STR.0000185928.90848.2e
   Uswatte G, 2006, NEUROREHABILITATION, V21, P147
   Van KJ, 2014, ARCH PHYS MED REHAB, V95, P338, DOI 10.1016/j.apmr.2013.10.006
   Van KJ, 2013, NEUROREHAB NEURAL RE, V27, P854, DOI 10.1177/1545968313496327
   Wang Q, 2011, J REHABIL MED, V43, P619, DOI 10.2340/16501977-0819
   Winstein C, 2016, STROKE, V47, P0, DOI 10.1161/STR.0000000000000098
   Woldag H, 2003, CLIN REHABIL, V17, P723, DOI 10.1191/0269215503cr669oa
   Wolf S, 2007, RESTOR NEUROL NEUROS, V25, P549
   Wolf S, 2006, JAMA-J AM MED ASSOC, V296, P2095, DOI 10.1001/jama.296.17.2095
   Wu C, 2007, NEUROREHAB NEURAL RE, V21, P460, DOI 10.1177/1545968307303411
   Wu C, 2011, NEUROREHAB NEURAL RE, V25, P130, DOI 10.1177/1545968310380686
   Yu C, 2017, FRONT HUM NEUROSCI, V11, P0, DOI 10.3389/fnhum.2017.00265
NR 42
TC 2
Z9 3
U1 0
U2 10
PU IOS PRESS
PI AMSTERDAM
PA NIEUWE HEMWEG 6B, 1013 BG AMSTERDAM, NETHERLANDS
SN 1053-8135
EI 
J9 NEUROREHABILITATION
PD JUN 15
PY 2019
VL 45
IS 1
BP 57
EP 66
DI 10.3233/NRE-192721
PG 10
WC Clinical Neurology; Rehabilitation
SC Neurosciences & Neurology; Rehabilitation
GA JA8DY
UT WOS:000488081200007
PM 31403953
ER

PT J
AU Fisicaro, Francesco
   Lanza, Giuseppe
   Grasso, AA
   Pennisi, Giovanni
   Bella, Rita
   Paulus, Walter
   Pennisi, Manuela
AF Fisicaro, Francesco
   Lanza, Giuseppe
   Grasso, Alfio
   Pennisi, Giovanni
   Bella, Rita
   Paulus, Walter
   Pennisi, Manuela
TI Repetitive transcranial magnetic stimulation in stroke rehabilitation: review of the current evidence and pitfalls
SO THERAPEUTIC ADVANCES IN NEUROLOGICAL DISORDERS
LA English
DT Review
DE neuroplasticity; neurorehabilitation; noninvasive brain stimulation; stroke
ID noninvasive brain-stimulation; central poststroke pain; sham-controlled trial; motor recovery; cerebrovascular-disease; cortical plasticity; cognitive impairment; synaptic plasticity; neurotrophic factor; prefrontal cortex
AB Acute brain ischemia causes changes in several neural networks and related cortico-subcortical excitability, both in the affected area and in the apparently spared contralateral hemisphere. The modulation of these processes through modern techniques of noninvasive brain stimulation, namely repetitive transcranial magnetic stimulation (rTMS), has been proposed as a viable intervention that could promote post-stroke clinical recovery and functional independence. This review provides a comprehensive summary of the current evidence from the literature on the efficacy of rTMS applied to different clinical and rehabilitative aspects of stroke patients. A total of 32 meta-analyses published until July 2019 were selected, focusing on the effects on motor function, manual dexterity, walking and balance, spasticity, dysphagia, aphasia, unilateral neglect, depression, and cognitive function after a stroke. Only conventional rTMS protocols were considered in this review, and meta-analyses focusing on theta burst stimulation only were excluded. Overall, both HF-rTMS and LF-rTMS have been shown to be safe and well-tolerated. In addition, the current literature converges on the positive effect of rTMS in the rehabilitation of all clinical manifestations of stroke, except for spasticity and cognitive impairment, where definitive evidence of efficacy cannot be drawn. However, routine use of a specific paradigm of stimulation cannot be recommended yet due to a significant level of heterogeneity of the studies in terms of protocols to be set and outcome measures that have to be used. Future studies need to preliminarily evaluate the most promising protocols before going on to multicenter studies with large cohorts of patients in order to achieve a definitive translation into daily clinical practice.
C1 [Lanza, Giuseppe; Grasso, Alfio Antonio; Pennisi, Giovanni] Univ Catania, Dept Surg & Med Surg Specialties, Via Santa Sofia,78, I-95125 Catania, Italy.
   [Lanza, Giuseppe] Oasi Res Inst IRCCS, Dept Neurol IC, Troina, Italy.
   [Fisicaro, Francesco; Bella, Rita] Univ Catania, Sect Neurosci, Dept Med & Surg Sci & Adv Technol, Catania, Italy.
   [Paulus, Walter] Georg August Univ, Univ Med Ctr, Dept Clin Neurophysiol, Gottingen, Germany.
   [Pennisi, Manuela] Univ Catania, Dept Biomed & Biotechnol Sci, Catania, Italy.
RP Lanza, G (通讯作者)，Univ Catania, Dept Surg & Med Surg Specialties, Via Santa Sofia,78, I-95125 Catania, Italy.; Lanza, G (通讯作者)，Oasi Res Inst IRCCS, Dept Neurol IC, Troina, Italy.
EM giuseppe.lanza1@unict.it
CR Alia C, 2017, FRONT CELL NEUROSCI, V11, P0, DOI 10.3389/fncel.2017.00076
   Aydin-abidin S, 2008, EXP BRAIN RES, V188, P249, DOI 10.1007/s00221-008-1356-2
   Galvao S, 2014, ARCH PHYS MED REHAB, V95, P222, DOI 10.1016/j.apmr.2013.10.023
   Bath P, 2018, COCHRANE DB SYST REV, V0, P0, DOI DOI 10.1002/14651858.CD000323.pub3
   Bella R, 2015, PLOS ONE, V10, P0, DOI 10.1371/journal.pone.0129218
   Ben-shachar D, 1999, BRAIN RES, V816, P78, DOI 10.1016/S0006-8993(98)01119-6
   Bench C, 1995, PSYCHOL MED, V25, P247, DOI 10.1017/S0033291700036151
   Berthier M, 2005, DRUG AGING, V22, P163, DOI 10.2165/00002512-200522020-00006
   Blesneag AV, 2015, J MED LIFE, V8, P378
   Boddington L, 2017, BRAIN STIMUL, V10, P214, DOI 10.1016/j.brs.2017.01.006
   Bordet R, 2017, BMC MED, V15, P0, DOI 10.1186/s12916-017-0869-6
   Brunoni A, 2008, MED HYPOTHESES, V71, P279, DOI 10.1016/j.mehy.2008.02.011
   Brunoni A, 2011, REV BRAS PSIQUIATR, V33, P400, DOI 10.1590/S1516-44462011000400015
   Bucur M, 2019, NEUROSCI BIOBEHAV R, V102, P264, DOI 10.1016/j.neubiorev.2019.04.019
   Buonomano D, 1998, ANNU REV NEUROSCI, V21, P149, DOI 10.1146/annurev.neuro.21.1.149
   Butler A, 2007, PHYS THER, V87, P719, DOI 10.2522/ptj.20060274
   Cantone M, 2019, FRONT HUM NEUROSCI, V13, P0, DOI 10.3389/fnhum.2019.00185
   Cantone M, 2017, ASN NEURO, V9, P0, DOI 10.1177/1759091417711512
   Cheeran B, 2008, J PHYSIOL-LONDON, V586, P5717, DOI 10.1113/jphysiol.2008.159905
   Chen C, 2016, J PHYS THER SCI, V28, P1368, DOI 10.1589/jpts.28.1368
   Chen R, 1997, NEUROLOGY, V48, P1398, DOI 10.1212/WNL.48.5.1398
   Chervyakov A, 2015, FRONT HUM NEUROSCI, V9, P0, DOI 10.3389/fnhum.2015.00303
   Chiang C, 2019, ARCH PHYS MED REHAB, V100, P739, DOI 10.1016/j.apmr.2018.09.117
   Chieffo R, 2016, NEUROREHAB NEURAL RE, V30, P71, DOI 10.1177/1545968315586464
   Cho S, 2009, PLOS ONE, V4, P0, DOI 10.1371/journal.pone.0006725
   Clarke D, 2015, J MULTIDISCIP HEALTH, V8, P433, DOI 10.2147/JMDH.S68764
   Coffey C, 1993, ARCH GEN PSYCHIAT, V50, P7
   Crosson B, 2007, NEUROPSYCHOL REV, V17, P157, DOI 10.1007/s11065-007-9024-z
   Di PG, 2014, NAT REV NEUROL, V10, P597, DOI 10.1038/nrneurol.2014.162
   Dionisio A, 2018, CEREBROVASC DIS, V46, P176, DOI 10.1159/000494213
   Dionisio A, 2018, J STROKE CEREBROVASC, V27, P1, DOI 10.1016/j.jstrokecerebrovasdis.2017.09.008
   Doeltgen S, 2015, PHYSIOL BEHAV, V143, P1, DOI 10.1016/j.physbeh.2015.02.025
   Du W, 2005, CHIN J CLIN REHABILI, V16, P22
   Etoh S, 2013, J REHABIL MED, V45, P843, DOI 10.2340/16501977-1175
   Fan J, 2018, AM J PHYS MED REHAB, V97, P261, DOI 10.1097/PHM.0000000000000834
   Fasotti L, 2013, FRONT HUM NEUROSCI, V7, P0, DOI 10.3389/fnhum.2013.00780
   Fedi M, 2008, CEREB CORTEX, V18, P664, DOI 10.1093/cercor/bhm100
   Fitzgerald P, 2006, CLIN NEUROPHYSIOL, V117, P2584, DOI 10.1016/j.clinph.2006.06.712
   Fleming M, 2017, DISABIL REHABIL, V39, P714, DOI 10.3109/09638288.2016.1161835
   Francesmonneris A, 2013, DIAGN STAT MAN MENT, V0, P0, DOI DOI 10.1176/appi.books.9780890425596
   Fregni F, 2006, STROKE, V37, P2115, DOI 10.1161/01.STR.0000231390.58967.6b
   Graef P, 2016, J NEUROL SCI, V369, P149, DOI 10.1016/j.jns.2016.08.016
   Grefkes C, 2008, ANN NEUROL, V63, P236, DOI 10.1002/ana.21228
   Guo F, 2017, FRONT PHYSIOL, V8, P0, DOI 10.3389/fphys.2017.00559
   Guse B, 2010, J NEURAL TRANSM, V117, P105, DOI 10.1007/s00702-009-0333-7
   Hao Z, 2013, SAO PAULO MED J, V131, P440, DOI 10.1590/1516-3180.20131316T2
   Hara Y, 2015, J NIPPON MED SCH, V82, P4, DOI 10.1272/jnms.82.4
   Harvey R, 2018, STROKE, V49, P2138, DOI 10.1161/STROKEAHA.117.020607
   Heilman K, 2000, SEMIN NEUROL, V20, P463, DOI 10.1055/s-2000-13179
   Higgins J, 2013, STROKE RES TREAT, V2013, P0, DOI 10.1155/2013/539146
   Hoogendam J, 2010, BRAIN STIMUL, V3, P95, DOI 10.1016/j.brs.2009.10.005
   Hoyer E, 2011, RESTOR NEUROL NEUROS, V29, P395, DOI 10.3233/RNN-2011-0611
   Hsu W, 2012, STROKE, V43, P1849, DOI 10.1161/STROKEAHA.111.649756
   Huang Y, 2007, CLIN NEUROPHYSIOL, V118, P1028, DOI 10.1016/j.clinph.2007.01.021
   Huerta P, 2009, J NEUROENG REHABIL, V6, P0, DOI 10.1186/1743-0003-6-7
   Jang S, 2013, NEUROREHABILITATION, V32, P311, DOI 10.3233/NRE-130849
   Jonsson A, 2006, J NEUROL NEUROSUR PS, V77, P590, DOI 10.1136/jnnp.2005.079145
   Jorge R, 2004, BIOL PSYCHIAT, V55, P398, DOI 10.1016/j.biopsych.2003.08.017
   Kalaria R, 2016, BBA-MOL BASIS DIS, V1862, P915, DOI 10.1016/j.bbadis.2016.01.015
   Kang N, 2016, BRAIN STIMUL, V9, P662, DOI 10.1016/j.brs.2016.05.005
   Kashiwagi F, 2018, NEURAL PLAST, V2018, P0, DOI 10.1155/2018/1638763
   Kennedy S, 1997, CAN J PSYCHIAT, V42, P467, DOI 10.1177/070674379704200502
   Kim B, 2010, AM J PHYS MED REHAB, V89, P362, DOI 10.1097/PHM.0b013e3181d8a5b1
   Kobayashi M, 2003, LANCET NEUROL, V2, P145, DOI 10.1016/S1474-4422(03)00321-1
   Koch G, 2008, BRAIN, V131, P3147, DOI 10.1093/brain/awn273
   Korzhova J, 2018, EUR J PHYS REHAB MED, V54, P75, DOI 10.23736/S1973-9087.16.04433-6
   Krakauer J, 2006, CURR OPIN NEUROL, V19, P84, DOI 10.1097/01.wco.0000200544.29915.cc
   Krishnan K, 1997, AM J PSYCHIAT, V154, P497
   Kumar B, 2009, ANESTH ANALG, V108, P1645, DOI 10.1213/ane.0b013e31819d644c
   Lage C, 2016, J NEURAL TRANSM, V123, P1479, DOI 10.1007/s00702-016-1592-8
   Langhorne P, 2009, LANCET NEUROL, V8, P741, DOI 10.1016/S1474-4422(09)70150-4
   Lanza G, 2018, THER ADV NEUROL DISO, V11, P0, DOI 10.1177/1756285618759973
   Le Q, 2014, AM J PHYS MED REHAB, V93, P422, DOI 10.1097/PHM.0000000000000027
   Lefaucheur J, 2014, CLIN NEUROPHYSIOL, V125, P2150, DOI 10.1016/j.clinph.2014.05.021
   Leung A, 2009, J PAIN, V10, P1205, DOI 10.1016/j.jpain.2009.03.010
   Li Y, 2018, AM J PHYS MED REHAB, V97, P773, DOI 10.1097/PHM.0000000000000948
   Li Y, 2015, J REHABIL MED, V47, P675, DOI 10.2340/16501977-1988
   Liao X, 2017, CLIN REHABIL, V31, P289, DOI 10.1177/0269215516644771
   Liu C, 2019, ARCH PHYS MED REHABI, V0, P0
   Ljubisavljevic M, 2015, PLOS ONE, V10, P0, DOI 10.1371/journal.pone.0139892
   Malcolm M, 2007, AM J PHYS MED REHAB, V86, P707, DOI 10.1097/PHM.0b013e31813e0de0
   Mcintyre A, 2018, PM&R, V10, P293, DOI 10.1016/j.pmrj.2017.10.001
   Mcintyre A, 2016, J STROKE CEREBROVASC, V25, P2792, DOI 10.1016/j.jstrokecerebrovasdis.2016.08.043
   Meng N, 2000, AM J PHYS MED REHAB, V79, P170, DOI 10.1097/00002060-200003000-00010
   Moher D, 2009, ANN INTERN MED, V151, P264, DOI 10.7326/0003-4819-151-4-200908180-00135
   Momosaki R, 2016, J MED INVESTIG, V63, P153, DOI 10.2152/jmi.63.153
   Mylius V, 2012, EXPERT REV NEUROTHER, V12, P983, DOI 10.1586/ERN.12.78
   Mylius V, 2012, PAIN, V153, P1350, DOI 10.1016/j.pain.2012.04.009
   Nowak D, 2009, NEUROREHAB NEURAL RE, V23, P641, DOI 10.1177/1545968309336661
   Obrien A, 2018, EUR J NEUROL, V25, P1017, DOI 10.1111/ene.13643
   Ohn S, 2012, NEUROREHAB NEURAL RE, V26, P344, DOI 10.1177/1545968311423110
   Otal B, 2015, FRONT HUM NEUROSCI, V9, P0, DOI 10.3389/fnhum.2015.00236
   Padberg F, 2009, EXP NEUROL, V219, P2, DOI 10.1016/j.expneurol.2009.04.020
   Park C, 2011, STROKE, V42, P1357, DOI 10.1161/STROKEAHA.110.596155
   Pascualleone A, 1994, BRAIN, V117, P847, DOI 10.1093/brain/117.4.847
   Pennisi G, 2014, PLOS ONE, V9, P0, DOI 10.1371/journal.pone.0102790
   Perera T, 2016, BRAIN STIMUL, V9, P336, DOI 10.1016/j.brs.2016.03.010
   Pisegna J, 2016, CLIN NEUROPHYSIOL, V127, P956, DOI 10.1016/j.clinph.2015.04.069
   Rektorova I, 2005, J NEUROL SCI, V229, P157, DOI 10.1016/j.jns.2004.11.021
   Ren C, 2014, PLOS ONE, V9, P0, DOI 10.1371/journal.pone.0102557
   Robinson R, 2016, AM J PSYCHIAT, V173, P221, DOI 10.1176/appi.ajp.2015.15030363
   Rose D, 2014, STROKE RES TREAT, V2014, P0, DOI 10.1155/2014/305236
   Rossi S, 2009, CLIN NEUROPHYSIOL, V120, P2008, DOI 10.1016/j.clinph.2009.08.016
   Rossini P, 2015, CLIN NEUROPHYSIOL, V126, P1071, DOI 10.1016/j.clinph.2015.02.001
   Salazar A, 2018, ARCH PHYS MED REHAB, V99, P355, DOI 10.1016/j.apmr.2017.07.009
   Salter K, 2013, EVIDENCE BASED REV S, V0, P144
   Saur D, 2012, ARCH PHYS MED REHAB, V93, P0, DOI 10.1016/j.apmr.2011.03.036
   Sedlackova S, 2008, J PSYCHOPHYSIOL, V22, P14, DOI 10.1027/0269-8803.22.1.14
   Seniow J, 2012, NEUROREHAB NEURAL RE, V26, P1072, DOI 10.1177/1545968312445635
   Shah P, 2013, FRONT HUM NEUROSCI, V7, P0, DOI 10.3389/fnhum.2013.00888
   Shah-basak P, 2016, RESTOR NEUROL NEUROS, V34, P537, DOI 10.3233/RNN-150616
   Shen X, 2017, J AFFECT DISORDERS, V211, P65, DOI 10.1016/j.jad.2016.12.058
   Takeuchi N, 2012, NEURAL PLAST, V2012, P0, DOI 10.1155/2012/359728
   Tang I, 2012, J FOOD DRUG ANAL, V20, P1
   Thibaut A, 2013, BRAIN INJURY, V27, P1093, DOI 10.3109/02699052.2013.804202
   Tsubokawa T, 1991, ACTA NEUROCHIR SUPPL (WIEN), V52, P137
   Tung Y, 2019, CLIN REHABIL, V33, P1102, DOI 10.1177/0269215519835889
   Turriziani P, 2012, FRONT HUM NEUROSCI, V6, P0, DOI 10.3389/fnhum.2012.00062
   Tyson S, 2007, NEUROREHAB NEURAL RE, V21, P341, DOI 10.1177/1545968306296966
   Van DPI, 2006, STROKE, V37, P167, DOI 10.1161/01.STR.0000195180.69904.f2
   Vaz P, 2019, TOP STROKE REHABIL, V26, P201, DOI 10.1080/10749357.2019.1565696
   Wang Y, 2011, J HAND THER, V24, P313, DOI 10.1016/j.jht.2011.05.001
   Winstein C, 2016, STROKE, V47, P0, DOI 10.1161/STR.0000000000000098
   Xiang H, 2019, CLIN REHABIL, V33, P847, DOI 10.1177/0269215519829897
   Yamada N, 2013, INT J REHABIL RES, V36, P323, DOI 10.1097/MRR.0b013e3283624907
   Yang H, 2015, BEHAV BRAIN RES, V281, P149, DOI 10.1016/j.bbr.2014.12.037
   Yang S, 2015, DYSPHAGIA, V30, P383, DOI 10.1007/s00455-015-9619-0
   Zanardi R, 2007, EUR NEUROPSYCHOPHARM, V17, P651, DOI 10.1016/j.euroneuro.2007.03.008
   Zangen A, 2002, NEUROREPORT, V13, P2401, DOI 10.1097/00001756-200212200-00005
   Zhang L, 2017, NEURAL PLAST, V2017, P0, DOI 10.1155/2017/2758097
   Zhang L, 2017, CLIN REHABIL, V31, P1137, DOI 10.1177/0269215517692386
   Zhang N, 2015, NEUROSCIENCE, V311, P284, DOI 10.1016/j.neuroscience.2015.10.038
   Zhang X, 2018, NEURAL REGEN RES, V13, P1384, DOI 10.4103/1673-5374.235251
   Zhang X, 2007, J HUAZHONG U SCI-MED, V27, P415, DOI 10.1007/s11596-007-0416-3
   Ziemann U, 2015, CLIN NEUROPHYSIOL, V126, P1847, DOI 10.1016/j.clinph.2014.08.028
NR 135
TC 53
Z9 60
U1 10
U2 32
PU SAGE PUBLICATIONS LTD
PI LONDON
PA 1 OLIVERS YARD, 55 CITY ROAD, LONDON EC1Y 1SP, ENGLAND
SN 1756-2856
EI 
J9 THER ADV NEUROL DISO
PD SEP 15
PY 2019
VL 12
IS 
BP 
EP 
DI 10.1177/1756286419878317
PG 22
WC Clinical Neurology
SC Neurosciences & Neurology
GA JA6FY
UT WOS:000487939500001
PM 31598137
ER

PT J
AU Abolfazli, Mahsa
   Lajevardi, Laleh
   Mirzaei, Leila
   Abdorazaghi, HA
   Azad, Akram
   Taghizadeh, Ghorban
AF Abolfazli, Mahsa
   Lajevardi, Laleh
   Mirzaei, Leila
   Abdorazaghi, Hosein
   Azad, Akram
   Taghizadeh, Ghorban
TI The effect of early intervention of mirror visual feedback on pain, disability and motor function following hand reconstructive surgery: a randomized clinical trial
SO CLINICAL REHABILITATION
LA English
DT Article
DE Disability; mirror neuron; pain; rehabilitation
ID therapy; stroke; movement; strength; cortex
AB Objective: To determine the effect of mirror visual feedback (MVF) on disability, pain, and motor function on patients who underwent hand reconstructive surgery. Design: Randomized, single-blinded controlled trial. Setting: Rehabilitation center. Subjects: A total of 40 patients who were randomly assigned into the intervention group (n = 20) and control group (n = 20) participated in this study. Interventions: The rehabilitation sessions took place twice a week for eight weeks. The control group received traditional rehabilitation for 75 minutes. While the intervention group performed MVF and traditional rehabilitation for 30 and 45 minutes, respectively. Measures: Pain and disability of the hand were assessed with McGill pain questionnaire and Disability of Arm, Shoulder, and Hand (DASH) scores. The range of joint motion was evaluated by Goniometer, and the strength of grip and pinch was evaluated by Dynamometer and Pinch gauge and dexterity evaluated by Minnesota Manual Muscle test. Results: The results indicated that both traditional and MVF methods induced significant decreasing pain (Pain Rate Index: F = 68.48, P = 0.000; Number of Word Count: F = 70.96, P = 0.000), disability (F = 50.08, P = 0.000) and increasing dexterity (placing test: F = 28.73, P = 0.000), and range of motion (F = 33.16, P = 0.000). The results also showed that the positive effect of MVF on pain, disability, dexterity, and range of motion was significantly greater than that of controls (P < 0.05), but there was no significant result in grip and lateral pinch strength between the intervention and control group (P > 0.05). Conclusion: MVF, in conjunction with traditional rehabilitation programs, may lead to greater improvements in pain, disability, placing dexterity, and range of motion. But it seems not to be effective on pinch and grip power and turning dexterity.
C1 [Abolfazli, Mahsa] IUMS, Sch Rehabil Sci, Tehran, Iran.
   [Lajevardi, Laleh; Azad, Akram; Taghizadeh, Ghorban] IUMS, Sch Rehabil Sci, Dept Occupat Therapy, Shahnazari St,Mirdamad Ave, Tehran 1449614535, Iran.
   [Mirzaei, Leila] IUMS, Hazrat Fatemeh Educ & Med Hosp, Dept Hand & Upper Extrem Therapy, Tehran, Iran.
   [Abdorazaghi, Hosein Ali] Tehran Univ Med Sci, Med Dept, Sina Hosp, Tehran, Iran.
RP Lajevardi, L (通讯作者)，IUMS, Sch Rehabil Sci, Dept Occupat Therapy, Shahnazari St,Mirdamad Ave, Tehran 1449614535, Iran.
EM laleh23275@yahoo.com
FU research center of international campus of Iran University of Medical sciences; Ethics Committee of the Iran University of Medical Sciences [IR.IUMS.REC.1395.9313681001]
CR Altschuler E, 2008, SCAND J PLAST RECONS, V42, P110, DOI 10.1080/02844310701510355
   Amirfeyz R, 2009, INT ORTHOP, V33, P181, DOI 10.1007/s00264-007-0471-1
   Cacchio A, 2009, NEUROREHAB NEURAL RE, V23, P792, DOI 10.1177/1545968309335977
   Cooper C, 2008, OCCUPATIONAL THERAPY, V0, P1131
   Deconinck F, 2015, NEUROREHAB NEURAL RE, V29, P349, DOI 10.1177/1545968314546134
   Diers M, 2010, PAIN, V149, P296, DOI 10.1016/j.pain.2010.02.020
   Dohle C, 2009, NEUROREHAB NEURAL RE, V23, P209, DOI 10.1177/1545968308324786
   Ghandi DM, 2015, MED J ISLAM REPUB IRAN, V29, P255
   Giraux P, 2003, NEUROIMAGE, V20, P0, DOI 10.1016/j.neuroimage.2003.09.024
   Gonzalez GP, 2013, REV ESP GERIATR GERONTOL, V48, P198, DOI 10.1016/j.regg.2012.11.001
   Hagstrom A, 2016, BREAST CANCER RES TR, V155, P471, DOI 10.1007/s10549-016-3688-0
   Hawker G, 2011, ARTHRIT CARE RES, V63, P0, DOI 10.1002/acr.20543
   Jancalek R, 2011, ANN NEUROSCI, V18, P123, DOI 10.5214/ans.0972.7531.11183010
   Kisner C, 2012, THERAPEUTIC EXERCISE, V0, P0
   Li C, 1998, MINNESOTA MANUAL DEX, V0, P0
   Longo M, 2009, J NEUROSCI, V29, P12125, DOI 10.1523/JNEUROSCI.3072-09.2009
   Lundborg G, 2000, J HAND SURG-BRIT EUR, V25B, P242, DOI 10.1054/jhsb.1999.0339
   Mathiowetz V, 1985, ARCH PHYS MED REHAB, V66, P69
   Michielsen M, 2011, NEUROREHAB NEURAL RE, V25, P223, DOI 10.1177/1545968310385127
   Mousavi S, 2008, CLIN REHABIL, V22, P749, DOI 10.1177/0269215508085821
   Paula M, 2016, BRAZ J PHYS THER, V20, P58, DOI 10.1590/bjpt-rbf.2014.0130
   Ramachandran V, 2009, BRAIN, V132, P1693, DOI 10.1093/brain/awp135
   Ranganathan V, 2004, NEUROPSYCHOLOGIA, V42, P944, DOI 10.1016/j.neuropsychologia.2003.11.018
   Rosen B, 2005, SCAND J PLAST RECONS, V39, P104, DOI 10.1080/02844310510006187
   Rosen B, 2015, J HAND SURG-EUR VOL, V40, P598, DOI 10.1177/1753193414553163
   Rostami H, 2013, DISABIL REHABIL, V35, P1647, DOI 10.3109/09638288.2012.751132
   Selles R, 2008, J REHABIL MED, V40, P312, DOI 10.2340/16501977-0158
   Soltani S, 2016, REHABIL MED, V5, P76
   Swinnen S, 2010, NEUROIMAGE, V49, P2570, DOI 10.1016/j.neuroimage.2009.10.052
   Taub E, 2006, EURA MEDICOPHYS, V42, P241
   Taylor-clarke M, 2002, CURR BIOL, V12, P233, DOI 10.1016/S0960-9822(01)00681-9
   Thieme H, 2013, CLIN REHABIL, V27, P314, DOI 10.1177/0269215512455651
   Timms J, 2015, INT J THER REHABIL, V22, P135, DOI 10.12968/ijtr.2015.22.3.135
   Yavuzer G, 2008, ARCH PHYS MED REHAB, V89, P393, DOI 10.1016/j.apmr.2007.08.162
   Zhang J, 2018, NEURAL PLAST, V2018, P0, DOI 10.1155/2018/2321045
NR 35
TC 4
Z9 4
U1 0
U2 8
PU SAGE PUBLICATIONS LTD
PI LONDON
PA 1 OLIVERS YARD, 55 CITY ROAD, LONDON EC1Y 1SP, ENGLAND
SN 0269-2155
EI 
J9 CLIN REHABIL
PD MAR 15
PY 2019
VL 33
IS 3
BP 494
EP 503
DI 10.1177/0269215518811907
PG 10
WC Rehabilitation
SC Rehabilitation
GA HO6JU
UT WOS:000461036700013
PM 30458625
ER

PT J
AU Moulton, Eric
   Magno, Serena
   Valabregue, Romain
   Amor-sahli, Melika
   Pires, Christine
   Lehericy, Stephan
   Leger, Anne
   Samson, Yves
   Rosso, Charlotte
AF Moulton, Eric
   Magno, Serena
   Valabregue, Romain
   Amor-sahli, Melika
   Pires, Christine
   Lehericy, Stephan
   Leger, Anne
   Samson, Yves
   Rosso, Charlotte
TI Acute Diffusivity Biomarkers for Prediction of Motor and Language Outcome in Mild-to-Severe Stroke Patients
SO STROKE
LA English
DT Article
DE brain; diffusion tensor imaging; magnetic resonance imaging; prognosis; stroke
ID acute ischemic-stroke; aphasia rapid test; speech production; lesion load; in-vivo; recovery; tractography; variability
AB Background and Purpose- Early severity of stroke symptoms-especially in mild-to-severe stroke patients-are imperfect predictors of long-term motor and aphasia outcome. Motor function and language processing heavily rely on the preservation of important white matter fasciculi in the brain. Axial diffusivity (AD) from the diffusion tensor imaging model has repeatedly shown to accurately reflect acute axonal damage and is thus optimal to probe the integrity of important white matter bundles and their relationship with long-term outcome. Our aim was to investigate the independent prognostic value of the AD of white matter tracts in the motor and language network evaluated at 24 hours poststroke for motor and aphasia outcome at 3 months poststroke. Methods- Seventeen (motor cohort) and 28 (aphasia cohort) thrombolyzed patients with initial mild-to-severe stroke underwent a diffusion tensor imaging sequence at 24 hours poststroke. Motor and language outcome were evaluated at 3 months poststroke with a composite motor score and the aphasia handicap scale. We first used stepwise regression to determine which classic (age, initial motor or aphasia severity, and lesion volume) and imaging (ratio of affected/unaffected AD of motor and language fasciculi) factors were related to outcome. Second, to determine the specificity of our a priori choices of fasciculi, we performed voxel-based analyses to determine if the same, additional, or altogether new regions were associated with long-term outcome. Results- The ratio of AD in the corticospinal tract was the sole predictor of long-term motor outcome, and the ratio of AD in the arcuate fasciculus-along with age and initial aphasia severity-was an independent predictor of 3-month aphasia outcome. White matter regions overlapping with these fasciculi naturally emerged in the corresponding voxel-based analyses. Conclusions- AD of the corticospinal tract and arcuate fasciculus are effective biomarkers of long-term motor and aphasia outcome, respectively.
C1 [Moulton, Eric; Magno, Serena; Valabregue, Romain; Lehericy, Stephan; Samson, Yves; Rosso, Charlotte] Sorbonne Univ, CNRS UMR 7225, Inserm U1127, Inst Cerveau & Moelle Epiniere,ICM, F-75013 Paris, France.
   [Valabregue, Romain; Lehericy, Stephan] ICM, CENIR, Ctr Neuroimagerie Rech, Paris, France.
   [Amor-Sahli, Melika; Lehericy, Stephan] Hop La Pitie Salpetriere, AP HP, Dept Neuroradiol, Paris, France.
   [Pires, Christine; Leger, Anne; Samson, Yves; Rosso, Charlotte] Hop La Pitie Salpetriere, AP HP, Urgences Cerebrovasc, Paris, France.
RP Rosso, C (通讯作者)，Urgences Cerebrovasc, 47-83 Blvd Hop, F-75013 Paris, France.
EM charlotte.rosso@gmail.com
FU French Ministry of Health grant Evaluation medico-economique des unites de soins intensifs neuro-vasculaires (EVALUSINV) Programme Hospitalier de Recherche Clinique (PHRC) [AOM 03 008]; Investissements d'avenir Agence Nationale de la Recherche [(ANR)-10-IAIHU-06, ANR-11-INBS-0006]
CR Abraham A, 2014, FRONT NEUROINFORM, V8, P0, DOI 10.3389/fninf.2014.00014
   Azuar C, 2013, J NEUROL, V260, P2110, DOI 10.1007/s00415-013-6943-x
   Baron C, 2015, STROKE, V46, P2136, DOI 10.1161/STROKEAHA.115.008815
   Beebe J, 2009, J NEUROL PHYS THER, V33, P96, DOI 10.1097/NPT.0b013e3181a33638
   Boyd L, 2017, INT J STROKE, V12, P480, DOI 10.1177/1747493017714176
   Budisavljevic S, 2016, CEREB CORTEX, V0, P1
   Catani M, 2008, CORTEX, V44, P1105, DOI 10.1016/j.cortex.2008.05.004
   Draper N, 1998, WILEY SERIES PROBABI, V0, P0
   Engelter S, 2006, STROKE, V37, P1379, DOI 10.1161/01.STR.0000221815.64093.8c
   Feng W, 2015, ANN NEUROL, V78, P860, DOI 10.1002/ana.24510
   Forkel S, 2014, BRAIN, V137, P2027, DOI 10.1093/brain/awu113
   Fridriksson J, 2013, BRAIN, V136, P3451, DOI 10.1093/brain/awt267
   Geva S, 2015, BRAIN LANG, V150, P117, DOI 10.1016/j.bandl.2015.09.001
   Groisser B, 2014, NEUROREHAB NEURAL RE, V28, P751, DOI 10.1177/1545968314521896
   Hillis A, 2018, ANN NEUROL, V83, P612, DOI 10.1002/ana.25184
   Hosomi A, 2009, NEURORADIOLOGY, V51, P549, DOI 10.1007/s00234-009-0534-7
   Hummel F, 2005, NEUROREHAB NEURAL RE, V19, P14, DOI 10.1177/1545968304272698
   Jauch E, 2013, STROKE, V44, P870, DOI 10.1161/STR.0b013e318284056a
   Jayakumar H, 2018, NEUROLOGY S15, V90, P0
   Jebsen RH, 1969, ARCHIVES OF PHYSICAL MEDICINE AND REHABILITATION, V50, P311
   Laska A, 2007, J REHABIL MED, V39, P387, DOI 10.2340/16501977-0070
   Liu Y, 2007, STROKE, V38, P138, DOI 10.1161/01.STR.0000252127.07428.9c
   Marchina S, 2011, STROKE, V42, P2251, DOI 10.1161/STROKEAHA.110.606103
   Meyer S, 2016, NEUROIMAGE-CLIN, V10, P257, DOI 10.1016/j.nicl.2015.12.005
   Moulton E, 2019, NEUROIMAGE-CLIN, V23, P0, DOI 10.1016/j.nicl.2019.101821
   Moulton E, 2018, NEUROIMAGE, V183, P186, DOI 10.1016/j.neuroimage.2018.08.002
   Moulton E, 2015, PLOS ONE, V10, P0, DOI 10.1371/journal.pone.0142910
   Pedersen P, 2004, CEREBROVASC DIS, V17, P35, DOI 10.1159/000073896
   Prabhakaran S, 2008, NEUROREHAB NEURAL RE, V22, P64, DOI 10.1177/1545968307305302
   Roelofs A, 2014, CORTEX, V59, P33, DOI 10.1016/j.cortex.2014.07.001
   Rojkova K, 2016, BRAIN STRUCT FUNCT, V221, P1751, DOI 10.1007/s00429-015-1001-3
   Sun S, 2006, NEUROIMAGE, V32, P1195, DOI 10.1016/j.neuroimage.2006.04.212
   Tabuas-pereira M, 2018, ACTA MEDICA PORT, V31, P265, DOI 10.20344/amp.9090
   Zavanone C, 2018, BRAIN LANG, V186, P1, DOI 10.1016/j.bandl.2018.08.005
NR 34
TC 8
Z9 10
U1 1
U2 6
PU LIPPINCOTT WILLIAMS & WILKINS
PI PHILADELPHIA
PA TWO COMMERCE SQ, 2001 MARKET ST, PHILADELPHIA, PA 19103 USA
SN 0039-2499
EI 
J9 STROKE
PD AUG 15
PY 2019
VL 50
IS 8
BP 2050
EP 2056
DI 10.1161/STROKEAHA.119.024946
PG 7
WC Clinical Neurology; Peripheral Vascular Disease
SC Neurosciences & Neurology; Cardiovascular System & Cardiology
GA IN7CA
UT WOS:000478838200040
PM 31272324
ER

PT J
AU Niimi, Masachika
   Sasaki, N.
   Kimura, C.
   Hara, T.
   Yamada, N.
   Abo, M.
AF Niimi, Masachika
   Sasaki, N
   Kimura, C
   Hara, T
   Yamada, N
   Abo, M
TI Sleep during low-frequency repetitive transcranial magnetic stimulation is associated with functional improvement in upper limb hemiparesis after stroke
SO ACTA NEUROLOGICA BELGICA
LA English
DT Article
DE Bispectral index; Brain-derived neurotrophic factor; Neuronal plasticity; Slow wave activity; Transcranial magnetic stimulation
ID bispectral index
AB Many studies have reported that repetitive transcranial magnetic stimulation (rTMS) is beneficial for post-stroke patients with upper limb hemiparesis. It was reported that application of rTMS during sleep could possibly strengthen neural plasticity. The purpose of this study was to investigate the relationship between sleep during low-frequency rTMS session and improvement of motor function in affected upper limb in post-stroke patients after inpatient rehabilitation combined with rTMS using the bispectral index (BIS) monitor. During 15-day hospitalization, each patient received rTMS and intensive occupational therapy. Low-frequency rTMS with 1Hz was applied over the contralesional motor cortex. During rTMS session, adhesive sensor was put on each patient's forehead and connected to the BIS monitor. The mean score for the maximum change of BIS values during each rTMS session (BIS) was calculated. We regarded the patients with and over 10 of mean BIS as Asleep group and under 10 as Awake group. Fugl-Meyer assessment (FMA) and Action Research Arm Test (ARAT) were evaluated on admission and discharge. Awake group included six patients and Asleep group included seven patients. There was no significant difference in clinical characteristics and in increase of FMA between two groups. Asleep group was significantly superior to Awake group in the increase of ARAT (p<0.05). There was a significant correlation between the mean of BIS and increase of ARAT (=0.78, p=0.002). Sleep during low-frequency rTMS may contribute to improvement of motor function in the affected upper limb.
C1 [Niimi, Masachika; Sasaki, N.; Hara, T.; Yamada, N.; Abo, M.] Jikei Univ, Sch Med, Dept Rehabil Med, Minato Ku, 3-25-8 Nishi Shimbashi, Tokyo 1058461, Japan.
   [Kimura, C.] Kimura Hosp, Dept Rehabil Med, Sabae, Japan.
RP Niimi, M (通讯作者)，Jikei Univ, Sch Med, Dept Rehabil Med, Minato Ku, 3-25-8 Nishi Shimbashi, Tokyo 1058461, Japan.
EM pomardon2010@gmail.com
CR Dahaba A, 2011, MINERVA ANESTESIOL, V77, P388
   Faraguna U, 2008, J NEUROSCI, V28, P4088, DOI 10.1523/JNEUROSCI.5510-07.2008
   Fuglmeyer A, 1975, SCAND J REHABIL MED, V7, P13
   Gorgoni M, 2013, NEURAL PLAST, V2013, P0, DOI 10.1155/2013/103949
   Huber R, 2004, NATURE, V430, P78, DOI 10.1038/nature02663
   Huber R, 2007, SLEEP, V30, P129, DOI 10.1093/sleep/30.2.129
   Kakuda W, 2016, TRANSL STROKE RES, V7, P172, DOI 10.1007/s12975-016-0456-8
   Lyle R, 1981, INT J REHABIL RES, V4, P483, DOI 10.1097/00004356-198112000-00001
   Massimini M, 2007, P NATL ACAD SCI USA, V104, P8496, DOI 10.1073/pnas.0702495104
   Morimoto Y, 2004, ANESTH ANALG, V98, P1336, DOI 10.1213/01.ANE.0000105867.17108.B6
   Niimi M, 2016, PLOS ONE, V11, P0, DOI 10.1371/journal.pone.0152241
   Siengsukon C, 2009, NEUROSCI LETT, V451, P1, DOI 10.1016/j.neulet.2008.12.040
   Sleigh J, 1999, ANESTH ANALG, V88, P659, DOI 10.1097/00000539-199903000-00035
   Wassermann E, 1998, EVOKED POTENTIAL, V108, P1, DOI 10.1016/S0168-5597(97)00096-8
NR 14
TC 4
Z9 4
U1 2
U2 5
PU SPRINGER HEIDELBERG
PI HEIDELBERG
PA TIERGARTENSTRASSE 17, D-69121 HEIDELBERG, GERMANY
SN 0300-9009
EI 
J9 ACTA NEUROL BELG
PD JUN 15
PY 2019
VL 119
IS 2
BP 233
EP 238
DI 10.1007/s13760-018-0957-1
PG 6
WC Clinical Neurology; Neurosciences
SC Neurosciences & Neurology
GA HZ7GG
UT WOS:000469021400011
PM 29882010
ER

PT J
AU Maceira-elvira, Pablo
   Popa, Traian
   Schmid, Anne-Christine
   Hummel, FC
AF Maceira-elvira, Pablo
   Popa, Traian
   Schmid, Anne-christine
   Hummel, Friedhelm
TI Wearable technology in stroke rehabilitation: towards improved diagnosis and treatment of upper-limb motor impairment
SO JOURNAL OF NEUROENGINEERING AND REHABILITATION
LA English
DT Review
DE Stroke; Wearable technology; Rehabilitation; Monitor; Motor function; Home-based; Remote; Telemedicine
ID fugl-meyer assessment; international-classification; physical-activity; inertial sensor; home; recovery; therapy; outcm; health; stimulation
AB Stroke is one of the main causes of long-term disability worldwide, placing a large burden on individuals and society. Rehabilitation after stroke consists of an iterative process involving assessments and specialized training, aspects often constrained by limited resources of healthcare centers. Wearable technology has the potential to objectively assess and monitor patients inside and outside clinical environments, enabling a more detailed evaluation of the impairment and allowing the individualization of rehabilitation therapies. The present review aims to provide an overview of wearable sensors used in stroke rehabilitation research, with a particular focus on the upper extremity. We summarize results obtained by current research using a variety of wearable sensors and use them to critically discuss challenges and opportunities in the ongoing effort towards reliable and accessible tools for stroke rehabilitation. Finally, suggestions concerning data acquisition and processing to guide future studies performed by clinicians and engineers alike are provided.
C1 [Maceira-Elvira, Pablo; Popa, Traian; Schmid, Anne-Christine; Hummel, Friedhelm C.] Swiss Fed Inst Technol EPFL, Ctr Neuroprosthet CNP, Clin Neuroengn, 9 Chemin Mines, CH-1202 Geneva, Switzerland.
   [Maceira-Elvira, Pablo; Popa, Traian; Schmid, Anne-Christine; Hummel, Friedhelm C.] Swiss Fed Inst Technol EPFL, Brain Mind Inst BMI, 9 Chemin Mines, CH-1202 Geneva, Switzerland.
   [Maceira-Elvira, Pablo; Popa, Traian; Schmid, Anne-Christine; Hummel, Friedhelm C.] Swiss Fed Inst Technol EPFL Valais, Clin Romande Readaptat, Clin Neuroengn, Ctr Neuroprosthet CNP, CH-1951 Sion, Switzerland.
   [Maceira-Elvira, Pablo; Popa, Traian; Schmid, Anne-Christine; Hummel, Friedhelm C.] Swiss Fed Inst Technol EPFL Valais, Clin Romande Readaptat, Brain Mind Inst BMI, CH-1951 Sion, Switzerland.
   [Hummel, Friedhelm C.] Univ Geneva, Sch Med, Clin Neurosci, CH-1202 Geneva, Switzerland.
RP Hummel, FC (通讯作者)，Swiss Fed Inst Technol EPFL, Ctr Neuroprosthet CNP, Clin Neuroengn, 9 Chemin Mines, CH-1202 Geneva, Switzerland.; Hummel, FC (通讯作者)，Swiss Fed Inst Technol EPFL, Brain Mind Inst BMI, 9 Chemin Mines, CH-1202 Geneva, Switzerland.; Hummel, FC (通讯作者)，Swiss Fed Inst Technol EPFL Valais, Clin Romande Readaptat, Clin Neuroengn, Ctr Neuroprosthet CNP, CH-1951 Sion, Switzerland.; Hummel, FC (通讯作者)，Swiss Fed Inst Technol EPFL Valais, Clin Romande Readaptat, Brain Mind Inst BMI, CH-1951 Sion, Switzerland.
EM friedhelm.hummel@epfl.ch
FU Defitech Foundation (Morges, Project StS)
CR Ahsan R, 2009, EUR J SCI RES, V33, P480
   [anonymous] , 2018, WEARABLE TECHNOLOGY, V0, P0
   Ao B, 2015, CHINA COMMUN, V12, P1, DOI 10.1109/CC.2015.7114054
   Arteaga S, 2008, P 10 INT ACM SIGACCE, V0, P0
   Atzori M, 2015, SCIEI INT C DIG SIGN, V3, P19
   Atzori M, 2014, SCI DATA, V1, P0, DOI 10.1038/sdata.2014.53
   Bailey R, 2015, NEUROREHAB NEURAL RE, V29, P969, DOI 10.1177/1545968315583720
   Bareket L, 2016, SCI REP-UK, V6, P0, DOI 10.1038/srep25727
   Beange K, 2018, MEMEA 2018 2018 IEEE, V3528725544, P1
   Bellusci G, 2013, XSENS TECHNOL APR, V0, P1
   Berndt DJ, 1994, P 3 INT C KNOWL DISC, V10, P359
   Bernhardt J, 2017, NEUROREHAB NEURAL RE, V31, P793, DOI 10.1177/1545968317732668
   Brokaw E, 2010, IEEE ENG MED BIO, V0, PP5867, DOI 10.1109/IEMBS.2010.5627516
   Brown E, 2015, DISABIL HEALTH J, V8, P507, DOI 10.1016/j.dhjo.2015.03.007
   Brunnstrom S, 1966, PHYS THER, V46, P357
   Btsbioengineering , 2017, FREEEMG, V0, P0
   Burridge J, 2017, J NEUROL PHYS THER, V41, P0, DOI 10.1097/NPT.0000000000000183
   Capela N, 2015, PLOS ONE, V10, P0, DOI 10.1371/journal.pone.0124414
   Carbonaro N, 2014, IEEE J BIOMED HEALTH, V18, P1788, DOI 10.1109/JBHI.2014.2324293
   Chen J, 2016, IEEE ENG MED BIO, V0, PP4893, DOI 10.1109/EMBC.2016.7591824
   Chen J, 2017, IEEE WCNC, V0, P0
   Chen S, 2009, J NEUROL PHYS THER, V33, P2, DOI 10.1097/NPT.0b013e318198a010
   Chen T, 2016, IEEE ENG MED BIO, V0, PP578, DOI 10.1109/EMBC.2016.7590768
   Cheung V, 2009, P NATL ACAD SCI USA, V106, P19563, DOI 10.1073/pnas.0910114106
   Cirstea M, 2000, BRAIN, V123, P940, DOI 10.1093/brain/123.5.940
   Cometa , 2015, COM SYST, V0, P0
   Cometa , 2015, EMG EAS REP, V0, P0
   Conroy B, 2009, TOP STROKE REHABIL, V16, P34, DOI 10.1310/tsr1601-34
   Ctrl-labs , 2019, NEUR INT PLATF, V0, P0
   De BL, 2017, GAIT POSTURE, V57, P278, DOI 10.1016/j.gaitpost.2017.06.025
   De LC, 2010, J BIOMECH, V43, P1573, DOI 10.1016/j.jbiomech.2010.01.027
   De LD, 2017, IEEE INT C REH ROB, V2017, P160
   De RD, 2009, IEEE ENG MED BIO, V0, PP6830, DOI 10.1109/IEMBS.2009.5334481
   Del DS, 2011, IEEE ENG MED BIO, V0, PP5839, DOI 10.1109/IEMBS.2011.6091444
   Delsys , 2019, WEAR SENS MOV SCI, V0, P0
   Ding Z, 2013, MED ENG PHYS, V35, P269, DOI 10.1016/j.medengphy.2011.09.002
   Dobkin B, 2017, NEUROREHAB NEURAL RE, V31, P217, DOI 10.1177/1545968316680490
   Gor-garcia-fogeda M, 2014, ARCH PHYS MED REHAB, V95, P1174, DOI 10.1016/j.apmr.2014.02.013
   Duncan P, 2005, MANAGEMENT ADULT STR, V0, P100
   Durfee W, 2009, IEEE ENG MED BIO, V0, PP2422, DOI 10.1109/IEMBS.2009.5334951
   Escorpizo R, 2010, PHYS THER, V90, P1053, DOI 10.2522/ptj.20090326
   Feigin V, 2017, CIRC RES, V120, P439, DOI 10.1161/CIRCRESAHA.116.308413
   Fugl-meyer A, 1975, POSTSTROKE HEMIPLEGI, V0, P0
   Galiana I, 2012, WEARABLE SOFT ROBOTI, V0, P0
   Geyh S, 2004, J REHABIL MED, V36, P135, DOI 10.1080/16501960410016776
   Giorgino T, 2006, CONF PROC IEEE ENG MED BIOL SOC, V2006, P6273
   Giorgino T, 2009, IEEE T NEUR SYS REH, V17, P409, DOI 10.1109/TNSRE.2009.2019584
   Gladstone D, 2002, NEUROREHAB NEURAL RE, V16, P232, DOI 10.1177/154596802401105171
   Goldstein L, 1989, ARCH NEUROL-CHICAGO, V46, P660, DOI 10.1001/archneur.1989.00520420080026
   Gomez C, 2012, SENSORS-BASEL, V12, P11734, DOI 10.3390/s120911734
   Grossman R, 2011, INT J TRAIN DEV, V15, P103, DOI 10.1111/j.1468-2419.2011.00373.x
   Guo W, 2014, 2014 IEEE INTERNATIONAL CONFERENCE ON INFORMATION AND AUTOMATION (ICIA), V0, PP204, DOI 10.1109/ICInfA.2014.6932653
   Hay S, 2017, LANCET, V389, P0
   Hermens H, 2000, J ELECTROMYOGR KINES, V810, P333
   Herrmann S, 2010, P 4 INT C REH ENG AS, V0, P1
   Hester T, 2006, SENS NETWORKS, V2006, P5
   Hocoma , 2019, ARMEOSENSO, V0, P0
   Hope T, 2018, PLOS ONE, V11, P1
   Hughes A, 2014, BMC HEALTH SERV RES, V14, P0, DOI 10.1186/1472-6963-14-124
   Ives J, 2003, CLIN BIOMECH, V18, P543, DOI 10.1016/S0268-0033(03)00089-5
   Johnson B, 2016, CLINICOECONOMIC OUTC, V8, P53, DOI 10.2147/CEOR.S95662
   Kim J, 2017, J PHYS THER SCI, V29, P1085, DOI 10.1589/jpts.29.1085
   Krakauer J, 2015, ANN NEUROL, V78, P845, DOI 10.1002/ana.24537
   Kwakkel G, 2004, STROKE, V35, P2529, DOI 10.1161/01.STR.0000143153.76460.7d
   Kwakkel G, 2003, STROKE, V34, P2181, DOI 10.1161/01.STR.0000087172.16305.CD
   Lang C, 2017, JOVE-J VIS EXP, V122, P0
   Langan J, 2013, J REHABIL MED, V45, P217, DOI 10.2340/16501977-1115
   Langhorne P, 2011, LANCET, V377, P1693, DOI 10.1016/S0140-6736(11)60325-5
   Lee S, 2011, IEEE T NEUR SYS REH, V19, P558, DOI 10.1109/TNSRE.2010.2079334
   Lee S, 2018, IEEE T NEUR SYS REH, V26, P125, DOI 10.1109/TNSRE.2017.2755667
   Lee S, 2018, IEEE J TRANSL ENG HE, V6, P0, DOI 10.1109/JTEHM.2018.2829208
   Leuenberger K, 2017, MED BIOL ENG COMPUT, V55, P141, DOI 10.1007/s11517-016-1496-7
   Leuenberger K, 2011, IEEE ENG MED BIO, V0, PP2237, DOI 10.1109/IEMBS.2011.6090424
   Li Y, 2017, SENSORS-BASEL, V17, P0, DOI 10.3390/s17030582
   Lim C, 2010, RAM, V2010, P1
   Lorussi F, 2016, FRONT BIOENG BIOTECH, V4, P0, DOI 10.3389/fbioe.2016.00028
   Maceira-elvira P, 2019, BRAIN STIMUL, V0, P0
   Maglott J, 2019, PLOS ONE, V14, P0, DOI 10.1371/journal.pone.0214074
   Mahler M, 2008, SWISS MED WKLY, V138, P459, DOI 2008/31/smw-11845
   Mannini A, 2010, SENSORS-BASEL, V10, P1154, DOI 10.3390/s100201154
   Masson S, 2016, 25 C BRAS ENG BIOM C, V2016, P1
   Mendez I, 2017, INT C REHAB ROBOT, V0, PP1211, DOI 10.1109/ICORR.2017.8009414
   Metcalf C, 2007, MUSCULOSKELETAL CARE, V6, P150
   Microsoft , 2018, SKYP, V0, P0
   Moon L, 2003, LABOUR, V0, P74
   Morrison MM, 1987, U.S. PATENT, V0, PPATENT NO. [4 711 125
   Myronenko A, 2010, IEEE T PATTERN ANAL, V32, P2262, DOI 10.1109/TPAMI.2010.46
   Nijenhuis S, 2017, CLIN REHABIL, V31, P207, DOI 10.1177/0269215516629722
   Noitom , 2018, PERC NEUR, V0, P0
   Noraxon , 2018, MOV DAT PEOPL, V0, P0
   Noraxon , 2019, MYOMUSCLE, V0, P0
   Olney S, 2006, STROKE, V37, P476, DOI 10.1161/01.STR.0000199061.85897.b7
   Oymotion , 2019, OYM, V0, P0
   Paleari M, 2017, INT C REHAB ROBOT, V0, PP1506, DOI 10.1109/ICORR.2017.8009461
   Palermo F, 2017, INT C REHAB ROBOT, V0, PP1154, DOI 10.1109/ICORR.2017.8009405
   Parnandi A, 2010, IEEE ENG MED BIO, V0, PP86, DOI 10.1109/IEMBS.2010.5626156
   Patel S, 2010, IEEE ENG MED BIO, V0, PP6858, DOI 10.1109/IEMBS.2010.5626446
   Patel S, 2010, P IEEE, V98, P450, DOI 10.1109/JPROC.2009.2038727
   Phinyomark A, 2012, EXPERT SYST APPL, V39, P7420, DOI 10.1016/j.eswa.2012.01.102
   Pizzolato S, 2017, PLOS ONE, V12, P0, DOI 10.1371/journal.pone.0186132
   Poole J, 2001, PHYS OCCUPATIONAL TH, V19, P1, DOI 10.1080/J148V19N02_01
   Prabhakaran S, 2008, NEUROREHAB NEURAL RE, V22, P64, DOI 10.1177/1545968307305302
   Prange-lasonder G, 2017, INT C REHAB ROBOT, V0, PP1401, DOI 10.1109/ICORR.2017.8009444
   Prathivadi Y, 2014, IEEE SENSORS 2014. PROCEEDINGS, V0, PP486, DOI 10.1109/ICSENS.2014.6985041
   Rainoldi A, 2004, J NEUROSCI METH, V134, P37, DOI 10.1016/j.jneumeth.2003.10.014
   Reaz M, 2006, BIOL PROCED ONLINE, V8, P11, DOI 10.1251/bpo115
   Renjilian D, 2001, J CONSULT CLIN PSYCH, V69, P717, DOI 10.1037//0022-006X.69.4.717
   Repnik E, 2018, SENSORS-BASEL, V18, P0, DOI 10.3390/s18092767
   Ryser F, 2017, INT C REHAB ROBOT, V0, PP615, DOI 10.1109/ICORR.2017.8009316
   Sadarangani GP, 2017, FRONT BIOENG BIOTECHNOL, V5, P42, DOI 10.3389/fbioe.2017.00042
   Sadri B, 2018, MICROMACHINES-BASEL, V9, P0, DOI 10.3390/mi9090420
   Strohrmann C, 2013, J NEUROENG REHABIL, V10, P0, DOI 10.1186/1743-0003-10-83
   Thalmic L, 2016, MYO, V0, P0
   Tognetti A, 2005, J NEUROENG REHABIL, V2, P8, DOI 10.1186/1743-0003-2-8
   Turton A, 1996, ELECTROMYOGR MOTOR C, V101, P316, DOI 10.1016/0924-980X(96)95560-5
   Van DWA, 2018, J NEUROENG REHABIL, V15, P0, DOI 10.1186/s12984-018-0427-2
   Van MF, 2016, FRONTIERS BIOENGINEE, V3, P1
   Von KL, 1998, DISABIL REHABIL, V20, P367, DOI 10.3109/09638289809166095
   Walker M, 2013, STROKE, V44, P293, DOI 10.1161/STROKEAHA.111.639914
   Wang J, 2014, 2014 IEEE INT S, V2014, P0
   Wilkins E, 2017, EUR HEAR NETWORK BRU, V192, P180
   Williamson J, 2015, ASIA S PACIF DES AUT, V0, PP136, DOI 10.1109/ASPDAC.2015.7058994
   Wittmann F, 2019, SENSORS-BASEL, V19, P0, DOI 10.3390/s19061312
   Wittmann F, 2016, J NEUROENG REHABIL, V13, P0, DOI 10.1186/s12984-016-0182-1
   *worldhealthorganization(who) , 2002, COMM LANG FUNCT DIS, V0, P0
   Yang C, 2010, SENSORS-BASEL, V10, P7772, DOI 10.3390/s100807772
   Yang G, 2018, IEEE J TRANSL ENG HE, V6, P0, DOI 10.1109/JTEHM.2018.2822681
   Yu L, 2016, COMPUT METH PROG BIO, V128, P100, DOI 10.1016/j.cmpb.2016.02.012
   Yu L, 2016, SENSORS-BASEL, V16, P0, DOI 10.3390/s16020202
   Yuen A, 2014, IEEE SENS J, V14, P0, DOI 10.1109/JSEN.2014.2319779
   Zardoshti-kermani M, 1995, IEEE TRANSACTIONS ON REHABILITATION ENGINEERING, V3, P324, DOI 10.1109/86.481972
   Zhang M, 2012, P 6 INT ICST C BOD A, V6, P92
   Zhang M, 2012, IEEE ENG MED BIO, V0, PP6111, DOI 10.1109/EMBC.2012.6347388
   Zhang X, 2012, IEEE T BIO-MED ENG, V59, P1649, DOI 10.1109/TBME.2012.2191551
   Zhang Z, 2016, IEEE J BIOMED HEALTH, V20, P893, DOI 10.1109/JBHI.2015.2430524
   Zhang Z, 2016, IEEE T BIO-MED ENG, V63, P859, DOI 10.1109/TBME.2015.2477095
   Zhang Z, 2011, IEEE IND ELEC, V0, PP3832, DOI 10.1109/IECON.2011.6119934
   Zhou H, 2005, P ANN INT IEEE EMBS, V0, P6825
NR 140
TC 36
Z9 36
U1 9
U2 23
PU BMC
PI LONDON
PA CAMPUS, 4 CRINAN ST, LONDON N1 9XW, ENGLAND
SN 
EI 
J9 J NEUROENG REHABIL
PD NOV 19
PY 2019
VL 16
IS 1
BP 
EP 
DI 10.1186/s12984-019-0612-y
PG 18
WC Engineering, Biomedical; Neurosciences; Rehabilitation
SC Engineering; Neurosciences & Neurology; Rehabilitation
GA JR1JY
UT WOS:000499391400001
PM 31744553
ER

PT J
AU Chen, Pei-ming
   Kwong, PWH
   Lai, CKY
   Ng, SSM
AF Chen, Pei-ming
   Kwong, Patrick
   Lai, Claudia
   Ng, Shamay
TI Comparison of bilateral and unilateral upper limb training in people with stroke: A systematic review and meta-analysis
SO PLOS ONE
LA English
DT Review
ID induced movement therapy; constraint-induced therapy; motor function-test; transcranial magnetic stimulation; upper extremity function; research arm test; post-stroke; interhemispheric facilitation; cortex activation; randomized-trial
AB Background and objectives Bilateral upper limb training (BULT) and unilateral upper limb training (UULT) are two effective strategies for the recovery of upper limb motor function after stroke. This meta-analysis aimed to compare the improvements in motor impairment and functional performances of people with stroke after BULT and UULT. Research design and methods This systematic review and meta-analysis identified 21 randomized controlled trials (RCTs) met the eligibility criteria from CINAHL, Medline, Embase, Cochrane Library and PubMed. The outcome measures were the Fugl-Meyer Assessment of Upper Extremity (FMA-UE), Wolf Motor Function Test (WMFT), Action Research Arm Test (ARAT) and Box and Block Test (BBT), which are validated measures of upper limb function. Results Twenty-one studies involving 842 subjects with stroke were included. Compared with UULT, BULT yielded a significantly greater mean difference (MD) in the FMA-UE (MD = 2.21, 95% Confidence Interval (CI), 0.12 to 4.30, p = 0.04; l(2) = 86%, p<0.001). However, a comparison of BULT and UULT yielded insignificant mean difference (MD) in terms of the time required to complete the WMFT (MD = 0.44; 95%CI, -2.22 to 3.10, p = 0.75; l(2) = 55%, p = 0.06) and standard mean difference (SMD) in terms of the functional ability scores on the WMFT, ARAT and BBT (SMD = 0.25; 95%CI, -0.02 to 0.52, p = 0.07; l(2) = 54%, p = 0.02). Discussion and implications Compared to UULT, BULT yielded superior improvements in the improving motor impairment of people with stroke, as measured by the FMA-UE. However, these strategies did not yield significant differences in terms of the functional performance of people with stroke, as measured by the WMFT, ARAT and BBT. More comparative studies of the effects of BULT and UULT are needed to increase the reliability of these conclusions.
C1 [Chen, Pei-ming; Kwong, Patrick W. H.; Ng, Shamay S. M.] Hong Kong Polytech Univ, Dept Rehabil Sci, Hong Kong, Peoples R China.
   [Lai, Claudia K. Y.] Hong Kong Polytech Univ, Sch Nursing, Hong Kong, Peoples R China.
RP Ng, SSM (通讯作者)，Hong Kong Polytech Univ, Dept Rehabil Sci, Hong Kong, Peoples R China.
EM Shamay.Ng@polyu.edu.hk
FU Health and Medical Research Fund [12131821]; Food and Health Bureau, Hong Kong SAR Government
CR Arya K, 2012, TOP STROKE REHABIL, V19, P193, DOI 10.1310/tsr1903-193
   Benjamin E, 2017, CIRCULATION, V135, P0, DOI 10.1161/CIR.0000000000000485
   Blanton S, 1999, PHYS THER, V79, P847, DOI 10.1093/ptj/79.9.847
   Boddington L, 2017, BRAIN STIMUL, V10, P214, DOI 10.1016/j.brs.2017.01.006
   Bohannon R, 2007, J REHABIL MED, V39, P14, DOI 10.2340/16501977-0018
   Bonita R, 1988, STROKE, V19, P1497, DOI 10.1161/01.STR.19.12.1497
   Brogardh C, 2006, CONSTRAINT INDUCED M, V0, P0
   Brunner I, 2012, CLIN REHABIL, V26, P1078, DOI 10.1177/0269215512443138
   Buchner D, 1996, AGE AGEING, V25, P386, DOI 10.1093/ageing/25.5.386
   Calautti C, 2003, STROKE, V34, P1553, DOI 10.1161/01.STR.0000071761.36075.A6
   Carson R, 2005, BRAIN RES REV, V49, P641, DOI 10.1016/j.brainresrev.2005.03.005
   Carson R, 2004, J PHYSIOL-LONDON, V560, P929, DOI 10.1113/jphysiol.2004.069088
   Carson R, 1999, HUM MOVEMENT SCI, V18, P307, DOI 10.1016/S0167-9457(99)00013-5
   Cattaert D, 1999, BIOL CYBERN, V81, P343, DOI 10.1007/s004220050567
   Cauraugh J, 2008, CEREBROVASC DIS, V25, P115, DOI 10.1159/000112321
   Cauraugh J, 2010, HUM MOVEMENT SCI, V29, P853, DOI 10.1016/j.humov.2009.09.004
   Cauraugh J, 2005, PROG NEUROBIOL, V75, P309, DOI 10.1016/j.pneurobio.2005.04.001
   Chang J, 2007, ARCH PHYS MED REHAB, V88, P1332, DOI 10.1016/j.apmr.2007.07.016
   Chang Y, 2015, PLOS ONE, V10, P0, DOI 10.1371/journal.pone.0133192
   Coupar F, 2010, COCHRANE DATABASE SY, V4, P0
   Desrosiers J, 2005, CLIN REHABIL, V19, P581, DOI 10.1191/0269215505cr896oa
   Edwards D, 2012, ARCH PHYS MED REHAB, V93, P660, DOI 10.1016/j.apmr.2011.10.005
   Egger M, 1997, BMJ-BRIT MED J, V315, P629, DOI 10.1136/bmj.315.7109.629
   Ferbert A, 1992, J NEUROL NEUROSUR PS, V55, P294, DOI 10.1136/jnnp.55.4.294
   Fuglmeyer A, 1975, SCAND J REHABIL MED, V7, P13
   Green S, 2005, COCHRANE DB SYST REV, V0, P0, DOI DOI 10.1002/14651858.CD005319
   Grefkes C, 2014, NEUROSCIENTIST, V20, P56, DOI 10.1177/1073858413491147
   Grotta J, 2004, STROKE, V35, P2699, DOI 10.1161/01.STR.0000143320.64953.c4
   Hallett M, 2001, BRAIN RES REV, V36, P169, DOI 10.1016/S0165-0173(01)00092-3
   Hammer A, 2009, PHYS THER, V89, P526, DOI 10.2522/ptj.20080017
   Han KJ, 2016, J PHYS THER SCI, V28, P2299, DOI 10.1589/jpts.28.2299
   Hanajima R, 2001, J PHYSIOL-LONDON, V531, P849, DOI 10.1111/j.1469-7793.2001.0849h.x
   Harris J, 2007, PHYS THER, V87, P88, DOI 10.2522/ptj.20060065
   Hesse S, 2005, STROKE, V36, P1960, DOI 10.1161/01.STR.0000177865.37334.ce
   Hodics T, 2012, ARCH PHYS MED REHAB, V93, P1963, DOI 10.1016/j.apmr.2012.05.002
   Hsieh Y, 2017, CLIN REHABIL, V31, P225, DOI 10.1177/0269215516633275
   Hubbard I, 2015, NEUROREHAB NEURAL RE, V29, P703, DOI 10.1177/1545968314562647
   Ingram J, 2008, EXP BRAIN RES, V188, P223, DOI 10.1007/s00221-008-1355-3
   Kim H, 2013, T NEURAL SYSTEMS REH, V21, P153
   Kwakkel G, 2003, STROKE, V34, P2181, DOI 10.1161/01.STR.0000087172.16305.CD
   Kwakkel G, 2016, NEUROREHAB NEURAL RE, V30, P804, DOI 10.1177/1545968315624784
   Latimer C, 2010, DISABIL REHABIL, V32, P1221, DOI 10.3109/09638280903483877
   Lee M, 2017, J STROKE CEREBROVASC, V26, P1020, DOI 10.1016/j.jstrokecerebrovasdis.2016.12.008
   Lee Y, 2017, NEUROREHABILITATION, V40, P301, DOI 10.3233/NRE-161418
   Liao W, 2012, CLIN REHABIL, V26, P111, DOI 10.1177/0269215511416383
   Lin K, 2007, CLIN REHABIL, V21, P1075, DOI 10.1177/0269215507079843
   Lin K, 2010, NEUROREHAB NEURAL RE, V24, P42, DOI 10.1177/1545968309345268
   Lin K, 2009, NEUROREHAB NEURAL RE, V23, P441, DOI 10.1177/1545968308328719
   Lin L, 2018, J GEN INTERN MED, V33, P1260, DOI 10.1007/s11606-018-4425-7
   Luft A, 2004, JAMA-J AM MED ASSOC, V292, P1853, DOI 10.1001/jama.292.15.1853
   Lum P, 2006, J REHABIL RES DEV, V43, P631, DOI 10.1682/JRRD.2005.02.0044
   Mathiowetz V, 1985, AM J OCCUP THER, V39, P386, DOI 10.5014/ajot.39.6.386
   Meng G, 2018, FRONT NEUROL, V8, P0, DOI 10.3389/fneur.2017.00726
   Miltner W, 1999, STROKE, V30, P586, DOI 10.1161/01.STR.30.3.586
   Morris J, 2008, ARCH PHYS MED REHAB, V89, P1237, DOI 10.1016/j.apmr.2007.11.039
   Murase N, 2004, ANN NEUROL, V55, P400, DOI 10.1002/ana.10848
   Netz J, 1997, BRAIN, V120, P1579, DOI 10.1093/brain/120.9.1579
   Page S, 2002, CLIN REHABIL, V16, P55, DOI 10.1191/0269215502cr473oa
   Page S, 2008, PHYS THER, V88, P333, DOI 10.2522/ptj.20060029
   Platz T, 2005, CLIN REHABIL, V19, P404, DOI 10.1191/0269215505cr832oa
   Richards L, 2008, NEUROREHAB NEURAL RE, V22, P180, DOI 10.1177/1545968307305355
   Salter K, 2005, DISABIL REHABIL, V27, P507, DOI 10.1080/0963828040008552
   Santisteban L, 2016, PLOS ONE, V11, P0, DOI 10.1371/journal.pone.0154792
   Shahine E, 2014, EGYPT RHEUMATOL REHA, V2014, P8, DOI 10.4103/1110-161X.128128
   Singer B, 2013, RESTOR NEUROL NEUROS, V31, P681, DOI 10.3233/RNN-130319
   Stewart K, 2006, J NEUROL SCI, V244, P89, DOI 10.1016/j.jns.2006.01.005
   Stinear C, 2008, BRAIN, V131, P1381, DOI 10.1093/brain/awn051
   Stinear J, 2004, J CLIN NEUROPHYSIOL, V21, P124, DOI 10.1097/00004691-200403000-00008
   Stoykov M, 2009, NEUROREHAB NEURAL RE, V23, P945, DOI 10.1177/1545968309338190
   Summers J, 2007, J NEUROL SCI, V252, P76, DOI 10.1016/j.jns.2006.10.011
   Suputtitada A, 2004, JOURNAL OF THE MEDICAL ASSOCIATION OF THAILAND, V87, P1482
   Swinnen S, 2012, NEUROBEHAVIORAL DETE, V0, P0
   Taub E, 1993, ARCH PHYS MED REHAB, V74, P347
   Taub E, 1999, J REHABIL RES DEV, V36, P237
   Thielman G, 2004, ARCH PHYS MED REHAB, V85, P1613, DOI 10.1016/j.apmr.2004.01.028
   Turton A, 1996, ELECTROMYOGR MOTOR C, V101, P316, DOI 10.1016/0924-980X(96)95560-5
   Ugawa Y, 1993, NEUROSCI LETT, V160, P153, DOI 10.1016/0304-3940(93)90401-6
   Van DA, 2012, J REHABIL MED, V44, P106, DOI 10.2340/16501977-0928
   Van DA, 2013, STROKE, V44, P2613, DOI 10.1161/STROKEAHA.113.001969
   Van DLJ, 2001, ARCH PHYS MED REHAB, V82, P14, DOI 10.1053/apmr.2001.18668
   Van DLJ, 1999, STROKE, V30, P2369, DOI 10.1161/01.STR.30.11.2369
   Waller S, 2008, HUM MOVEMENT SCI, V27, P749, DOI 10.1016/j.humov.2008.03.006
   Whitall J, 2000, STROKE, V31, P2390, DOI 10.1161/01.STR.31.10.2390
   Whitall J, 2011, NEUROREHAB NEURAL RE, V25, P118, DOI 10.1177/1545968310380685
   Wolf S, 2001, STROKE, V32, P1635, DOI 10.1161/01.STR.32.7.1635
   Wolf S, 2006, JAMA-J AM MED ASSOC, V296, P2095, DOI 10.1001/jama.296.17.2095
   Wu C, 2007, NEUROREHAB NEURAL RE, V21, P460, DOI 10.1177/1545968307303411
   Wu C, 2013, J NEUROENG REHABIL, V10, P0, DOI 10.1186/1743-0003-10-35
   Wu C, 2011, NEUROREHAB NEURAL RE, V25, P130, DOI 10.1177/1545968310380686
   Yang C, 2012, AM J OCCUP THER, V66, P198, DOI 10.5014/ajot.2012.003103
   Ziemann U, 2001, CLIN NEUROPHYSIOL, V112, P107, DOI 10.1016/S1388-2457(00)00502-2
NR 91
TC 17
Z9 18
U1 1
U2 14
PU PUBLIC LIBRARY SCIENCE
PI SAN FRANCISCO
PA 1160 BATTERY STREET, STE 100, SAN FRANCISCO, CA 94111 USA
SN 1932-6203
EI 
J9 PLOS ONE
PD MAY 23
PY 2019
VL 14
IS 5
BP 
EP 
DI 10.1371/journal.pone.0216357
PG 21
WC Multidisciplinary Sciences
SC Science & Technology - Other Topics
GA HZ3VE
UT WOS:000468775700014
PM 31120910
ER

PT J
AU Broderick, Patrick
   Horgan, Frances
   Blake, Catherine
   Hickey, Paula
   O’reilly, Joanne
   Ehrensberger, Monika
   Simpson, Daniel
   Roberts, David
   Monaghan, Kenneth
AF Broderick, Patrick
   Horgan, Frances
   Blake, Catherine
   Hickey, Paula
   O’reilly, Joanne
   Ehrensberger, Monika
   Simpson, Daniel
   Roberts, David
   Monaghan, Kenneth
TI Mirror therapy and treadmill training for a patient with chronic stroke: A case report
SO PHYSIOTHERAPY THEORY AND PRACTICE
LA English
DT Article
DE Stroke; mirror therapy; treadmill training
ID fugl-meyer assessment; extremity motor recovery; modified ashworth scale; body-weight support; spastic paresis; walking speed; gait; reliability; balance; pathophysiology
AB Introduction: A large proportion of patients with chronic stroke have permanent lower limb functional disability leading to reduced levels of independent mobility. Individually, both mirror therapy and treadmill training have been shown to improve aspects of lower limb functioning in patients with stroke. This case report examined whether a new combination of both interventions would lead to improvements in lower limb functional disability for a patient with chronic stroke. Case Description: The participant was a 50-year-old female who had a left middle cerebral artery infarction (47 months' post stroke). Due to hemiparesis, she had lower limb motor impairment and gait deficits. Intervention: The participant engaged in a combination of mirror therapy and treadmill training for 30 minutes per day, 3 days per week, for 4 weeks. Outcomes: Modified Ashworth Scale, Fugl-Meyer Assessment-Lower Extremity and the 10 m Walk Test demonstrated clinically meaningful change. The 6 Minute Walk Test did not demonstrate meaningful change. Discussion: The positive outcomes from this new combination therapy for this participant are encouraging given the relatively small dose of training and indicate the potential benefit of mirror therapy as an adjunct to treadmill training for enhancing lower limb muscle tone, motor function and walking velocity in patients with chronic stroke.
C1 [Broderick, Patrick; Ehrensberger, Monika; Simpson, Daniel] Inst Technol Sligo, Dept Sci, Sligo, Ireland.
   [Horgan, Frances] Royal Coll Surgeons Ireland, Dept Physiotherapy, Dublin, Ireland.
   [Blake, Catherine] Univ Coll Dublin, Dept Hlth Sci, Dublin, Ireland.
   [Hickey, Paula] Sligo Univ Hosp, Dept Geriatr, Sligo, Ireland.
   [O'Reilly, Joanne] Sligo Univ Hosp, Dept Physiotherapy, Sligo, Ireland.
   [Roberts, David] Inst Technol Sligo, Dept Design, Sligo, Ireland.
   [Monaghan, Kenneth] Inst Technol Sligo, Dept Hlth Sci, Sligo, Ireland.
RP Broderick, P (通讯作者)，Inst Technol Sligo, Dept Sci, Sligo, Ireland.
EM patrick3broderick@gmail.com
CR Albright A, 1993, JAMA-J AM MED ASSOC, V270, P2475, DOI 10.1001/jama.270.20.2475
   Ansari NN, 2007, ELECTROMYOGR CLIN NEUROPHYSIOL, V47, P29
   Bartur G, 2015, BRAIN RES, V1606, P113, DOI 10.1016/j.brainres.2015.02.029
   Beom J, 2016, JOVE-J VIS EXP, V114, P0
   Blackburn M, 2002, PHYS THER, V82, P25, DOI 10.1093/ptj/82.1.25
   Bohannon R, 2011, PHYSIOTHERAPY, V97, P182, DOI 10.1016/j.physio.2010.12.004
   Bohannon R, 1987, PHYS THER, V67, P206, DOI 10.1093/ptj/67.2.206
   Bohannon R, 1997, AGE AGEING, V26, P15, DOI 10.1093/ageing/26.1.15
   Borg E, 2006, SCAND J MED SCI SPOR, V16, P57, DOI 10.1111/j.1600-0838.2005.00448.x
   Butland R, 1982, BRIT MED J, V284, P1607, DOI 10.1136/bmj.284.6329.1607
   Calautti C, 2007, NEUROIMAGE, V34, P322, DOI 10.1016/j.neuroimage.2006.08.026
   Carey L, 2006, NEUROREHAB NEURAL RE, V20, P24, DOI 10.1177/1545968305283053
   Carvalho D, 2013, INT ARCH MED, V6, P41, DOI 10.1186/1755-7682-6-41
   Casanova C, 2011, EUR RESPIR J, V37, P150, DOI 10.1183/09031936.00194909
   Collen FM, 1990, INT DISABIL STUD, V12, P6
   Combs S, 2013, CLIN BIOMECH, V28, P448, DOI 10.1016/j.clinbiomech.2013.02.001
   Crapo R, 2002, AM J RESP CRIT CARE, V166, P111, DOI 10.1164/rccm.166/1/111
   Crow J, 2008, PHYS THER, V88, P1554, DOI 10.2522/ptj.20070186
   Dias D, 2007, EURA MEDICOPHYS, V43, P499
   Duncan P, 1983, PHYS THER, V63, P1606, DOI 10.1093/ptj/63.10.1606
   Eng J, 2004, ARCH PHYS MED REHAB, V85, P113, DOI 10.1016/S0003-9993(03)00436-2
   Flansbjer U, 2005, J REHABIL MED, V37, P75, DOI 10.1080/16501970410017215
   Fuglmeyer A, 1975, SCAND J REHABIL MED, V7, P13
   Gracies J, 2005, MUSCLE NERVE, V31, P535, DOI 10.1002/mus.20284
   Gracies J, 2005, MUSCLE NERVE, V31, P552, DOI 10.1002/mus.20285
   Hesse S, 2003, CNS DRUGS, V17, P1093, DOI 10.2165/00023210-200317150-00004
   Hickok G, 2013, NEUROSCI LETT, V540, P56, DOI 10.1016/j.neulet.2012.11.001
   Hiengkaew V, 2012, ARCH PHYS MED REHAB, V93, P1201, DOI 10.1016/j.apmr.2012.01.014
   Hornby T, 2008, STROKE, V39, P1786, DOI 10.1161/STROKEAHA.107.504779
   Ji S, 2015, CLIN REHABIL, V29, P348, DOI 10.1177/0269215514542356
   Ji S, 2014, J PHYS THER SCI, V26, P497, DOI 10.1589/jpts.26.497
   Katalinic O, 2011, PHYS THER, V91, P11, DOI 10.2522/ptj.20100265
   Katz R, 1992, ARCH PHYS MED REHAB, V73, P339, DOI 10.1016/0003-9993(92)90007-J
   Kim M, 2016, HONG KONG PHYSIOTHER, V34, P27, DOI 10.1016/j.hkpj.2015.12.001
   Kosak M, 2005, J REHABIL RES DEV, V42, P103, DOI 10.1682/JRRD.2003.11.0171
   Lappchen C, 2012, J NEUROPHYSIOL, V108, P2857, DOI 10.1152/jn.00321.2012
   Lam HSP, 2010, PHYSIOTHERAPY THEORY AND PRACTICE, V26, P251, DOI 10.3109/09593980903015235
   Langhorne P, 2009, LANCET NEUROL, V8, P741, DOI 10.1016/S1474-4422(09)70150-4
   Lannin N, 2007, CLIN REHABIL, V21, P963, DOI 10.1177/0269215507079141
   Lin P, 2006, ARCH PHYS MED REHAB, V87, P562, DOI 10.1016/j.apmr.2005.12.042
   Malone L, 2010, J NEUROPHYSIOL, V103, P1954, DOI 10.1152/jn.00832.2009
   Mao Y, 2015, BIOMED RES INT, V2015, P0, DOI 10.1155/2015/175719
   Mayer NH, 2003, PHYS MED REHABIL CLIN N AM, V14, P855, DOI 10.1016/S1047-9651(03)00093-7
   Mehrholz J, 2014, COCHRANE DB SYST REV, V0, P0, DOI DOI 10.1002/14651858.CD002840.pub3
   Michielsen M, 2011, NEUROREHAB NEURAL RE, V25, P223, DOI 10.1177/1545968310385127
   Mohan U, 2013, ANN INDIAN ACAD NEUR, V16, P634, DOI 10.4103/0972-2327.120496
   Murase N, 2004, ANN NEUROL, V55, P400, DOI 10.1002/ana.10848
   Murray C, 2012, LANCET, V380, P2197, DOI 10.1016/S0140-6736(12)61689-4
   Nilsson L, 2001, CLIN REHABIL, V15, P515, DOI 10.1191/026921501680425234
   Nojima I, 2012, J NEUROSCI, V32, P1293, DOI 10.1523/JNEUROSCI.5364-11.2012
   Pandian S, 2016, TOP STROKE REHABIL, V23, P233, DOI 10.1179/1945511915Y.0000000003
   Park E, 2014, J PHYS THER SCI, V26, P1775, DOI 10.1589/jpts.26.1775
   Pollock A, 2014, COCHRANE DB SYST REV, V0, P0, DOI DOI 10.1002/14651858.CD001920.pub3
   Reisman D, 2013, NEUROREHAB NEURAL RE, V27, P460, DOI 10.1177/1545968312474118
   Reisman D, 2010, J NEUROL PHYS THER, V34, P202, DOI 10.1097/NPT.0b013e3181fd5eab
   Rossier P, 2001, ARCH PHYS MED REHAB, V82, P9, DOI 10.1053/apmr.2001.9396
   Salem H, 2015, INT J BIOMED BIOL EN, V9, P163, DOI 10.5281/zenodo.109940
   Savin D, 2014, CLIN NEUROPHYSIOL, V125, P1012, DOI 10.1016/j.clinph.2013.10.044
   Schmid A, 2007, STROKE, V38, P2096, DOI 10.1161/STROKEAHA.106.475921
   Shaw L, 2010, HEALTH TECHNOL ASSES, V14, P1, DOI 10.3310/hta14260
   Sheean G, 2002, EUR J NEUROL, V9, P3, DOI 10.1046/j.1468-1331.2002.0090s1003.x
   Skalsky A, 2012, PHYS MED REH CLIN N, V23, P675, DOI 10.1016/j.pmr.2012.06.009
   Smith G, 1999, STROKE, V30, P2112, DOI 10.1161/01.STR.30.10.2112
   Sutbeyaz S, 2007, ARCH PHYS MED REHAB, V88, P555, DOI 10.1016/j.apmr.2007.02.034
   Tang A, 2012, J NEUROL PHYS THER, V36, P115, DOI 10.1097/NPT.0b013e318262dbd0
   Thibaut A, 2013, BRAIN INJURY, V27, P1093, DOI 10.3109/02699052.2013.804202
   Thieme H, 2012, COCHRANE DB SYST REV, V3, P0, DOI 10.1002/14651858.CD008449.PUB2
   Tilson J, 2010, PHYS THER, V90, P196, DOI 10.2522/ptj.20090079
   Visintin M, 1998, STROKE, V29, P1122, DOI 10.1161/01.STR.29.6.1122
   Wada Y, 2011, JPN J COMPR REHABIL, V2, P71
   Ward N, 2003, BRAIN, V126, P1430, DOI 10.1093/brain/awg145
   Wissel J, 2010, J NEUROL, V257, P1067, DOI 10.1007/s00415-010-5463-1
   *worldhealthorganization , 2008, GLOB BURD DIS 2004 U, V0, P0
NR 73
TC 2
Z9 2
U1 1
U2 26
PU TAYLOR & FRANCIS INC
PI PHILADELPHIA
PA 530 WALNUT STREET, STE 850, PHILADELPHIA, PA 19106 USA
SN 0959-3985
EI 
J9 PHYSIOTHER THEOR PR
PD MAY 4
PY 2019
VL 35
IS 5
BP 478
EP 488
DI 10.1080/09593985.2018.1453903
PG 11
WC Rehabilitation
SC Rehabilitation
GA HK9PG
UT WOS:000458323100010
PM 29589777
ER

PT J
AU Ona simbana, ED
   Sanchez-herrera baeza, Patricia
   Jardon huete, Alberto
   Balaguer, Carlos
AF Ona simbana, Edwin
   Sanchez-herrera baeza, Patricia
   Jardon huete, Alberto
   Balaguer, Carlos
TI Review of Automated Systems for Upper Limbs Functional Assessment in Neurorehabilitation
SO IEEE ACCESS
LA English
DT Review
DE Automatic assessment; biomedical engineering; motor function; neurorehabilitation; rehabilitation robotics; robotics and automation; upper extremity
ID motor function impairment; fugl-meyer assessment; outcome measure; stroke; rehabilitation; classification; disability; framework
AB Traditionally, the assessment of upper limb (UL) motor function in neurorehabilitation is carried out by clinicians using standard clinical tests for objective evaluation, but which could be influenced by the clinician's subjectivity or expertise. The automation of such traditional outcome measures (tests) is an interesting and emerging field in neurorehabilitation. In this paper, a systematic review of systems focused on automation of traditional tests for assessment of UL motor function used in neurological rehabilitation is presented. A systematic search and review of related articles in the literature were conducted. The chosen works were analyzed according to the automation level, the data acquisition systems, the outcome generation method, and the focus of assessment. Finally, a series of technical requirements, guidelines, and challenges that must be considered when designing and implementing fully-automated systems for upper extremity functional assessment are summarized. This paper advocates the use of automated assessment systems (AAS) to build a rehabilitation framework that is more autonomous and objective.
C1 [Ona Simbana, Edwin Daniel; Jardon Huete, Alberto; Balaguer, Carlos] Univ Carlos III Madrid, Robot Lab, Dept Syst Engn & Autom, Leganes 28911, Spain.
   [Sanchez-Herrera Baeza, Patricia] Rey Juan Carlos Univ, Dept Phys Therapy Occupat Therapy Rehabil & Phys, Alcorcon 28922, Spain.
RP Simbana, EDO (通讯作者)，Univ Carlos III Madrid, Robot Lab, Dept Syst Engn & Autom, Leganes 28911, Spain.
EM eona@ing.uc3m.es
FU Spanish Ministry of Economy and Competitiveness [DPI2013-47944-C4-1-R, DPI2017-87562-C2-1-R]; RoboCity2030-III-CM project - Programas de Actividades I+D Comunidad de Madrid [S2013/MIT-2748]; Structural Funds of the EU
CR Villan-villan M, 2018, NEUROREHABILITATION, V42, P429, DOI 10.3233/NRE-172315
   [anonymous] , 2011, WORLD REP DIS, V0, P0
   Barnes M, 2003, J NEUROL NEUROSURG P, V74, P0
   Bento V, 2011, IEEE ENG MED BIO, V0, PP5456, DOI 10.1109/IEMBS.2011.6091392
   Bosecker C, 2010, NEUROREHAB NEURAL RE, V24, P62, DOI 10.1177/1545968309343214
   Carpinella I, 2014, J NEUROENG REHABIL, V11, P0, DOI 10.1186/1743-0003-11-67
   Cho S, 2016, IEEE COMPUT GRAPH, V36, P70, DOI 10.1109/MCG.2015.2
   Cruz V, 2014, MED ENG PHYS, V36, P1704, DOI 10.1016/j.medengphy.2014.09.009
   Ona E, 2019, BIOSYST BIOROBOT, V21, P297, DOI 10.1007/978-3-030-01845-0_60
   Ona E, 2017, LECT NOTES COMPUT SC, V10454, P101, DOI 10.1007/978-3-319-64107-2_9
   Del DS, 2011, IEEE ENG MED BIO, V0, PP5839, DOI 10.1109/IEMBS.2011.6091444
   Duff SV, 2010, MOTOR CONTROL TRANSL, V0, P0
   Fluet M, 2011, P IEEE INT C REH ROB, V0, P1
   Fuglmeyer A, 1975, SCAND J REHABIL MED, V7, P13
   Gagnon C, 2014, J NEUROL SCI, V347, P341, DOI 10.1016/j.jns.2014.09.032
   Gladstone D, 2002, NEUROREHAB NEURAL RE, V16, P232, DOI 10.1177/154596802401105171
   Haigh R, 2001, J REHABIL MED, V33, P273
   Harbourne R, 2009, PHYS THER, V89, P284, DOI 10.2522/ptj.20080130.ar
   Hobart J, 2007, LANCET NEUROL, V6, P1094, DOI 10.1016/S1474-4422(07)70290-9
   Hsiao C, 2013, INT CONF PERVAS COMP, V0, P360
   Julianjatsono R, 2017, 2017 3RD INTERNATIONAL CONFERENCE ON SCIENCE AND TECHNOLOGY - COMPUTER (ICST), V0, PP28, DOI 10.1109/ICSTC.2017.8011847
   Kim W, 2016, PLOS ONE, V11, P0, DOI 10.1371/journal.pone.0158640
   Kowalczewski J, 2011, IEEE ENG MED BIO, V0, PP7332, DOI 10.1109/IEMBS.2011.6091710
   Lang C, 2013, J HAND THER, V26, P104, DOI 10.1016/j.jht.2012.06.005
   Le X, 2014, 2014 IEEE INTERNATIONAL SYMPOSIUM ON INNOVATIONS IN INTELLIGENT SYSTEMS AND APPLICATIONS (INISTA 2014), V0, PP1, DOI 10.1109/INISTA.2014.6873589
   Lee S, 2016, 2016 3RD IEEE EMBS INTERNATIONAL CONFERENCE ON BIOMEDICAL AND HEALTH INFORMATICS, V0, PP148, DOI 10.1109/BHI.2016.7455856
   Lee S, 2018, IEEE T NEUR SYS REH, V26, P125, DOI 10.1109/TNSRE.2017.2755667
   Lee T, 2015, J MED IMAG HEALTH IN, V5, P350, DOI 10.1166/jmihi.2015.1399
   Lee T, 2016, IEEE MTT S INT MICR, V0, P0
   Metcalf C, 2007, MUSCULOSKELET CARE, V5, P160, DOI 10.1002/msc.108
   Olesh E, 2014, PLOS ONE, V9, P0, DOI 10.1371/journal.pone.0104487
   Ona E, 2018, J HEALTHC ENG, V2018, P0, DOI 10.1155/2018/9758939
   Ona E, 2018, 2018 IEEE 6 INT C SE, V0, P1
   Ona E, 2018, SENSORS-BASEL, V18, P0, DOI 10.3390/s18092876
   Otten P, 2015, SENSORS-BASEL, V15, P20097, DOI 10.3390/s150820097
   Parnandi A, 2010, IEEE ENG MED BIO, V0, PP86, DOI 10.1109/IEMBS.2010.5626156
   Patel S, 2010, IEEE ENG MED BIO, V0, PP6858, DOI 10.1109/IEMBS.2010.5626446
   Patel S, 2010, P IEEE, V98, P450, DOI 10.1109/JPROC.2009.2038727
   Piro N, 2016, SENSORS-BASEL, V16, P0, DOI 10.3390/s16060930
   Prochazka A, 2015, J MOTOR BEHAV, V47, P19, DOI 10.1080/00222895.2014.953442
   Salter K, 2014, EVIDENCE BASED REV S, V0, P0
   Santisteban L, 2016, PLOS ONE, V11, P0, DOI 10.1371/journal.pone.0154792
   Scano A, 2018, MED ENG PHYS, V56, P54, DOI 10.1016/j.medengphy.2018.04.005
   Scano A, 2017, APPL BIONICS BIOMECH, V2017, P0, DOI 10.1155/2017/8567084
   Schepers V, 2007, DISABIL REHABIL, V29, P221, DOI 10.1080/09638280600756257
   Shumway-cook A, 2007, MOTOR CONTROL TRANSL, V0, P0
   Simonsen D, 2017, BIOSYST BIOROBOT, V15, P1299, DOI 10.1007/978-3-319-46669-9_212
   Simonsen D, 2017, J NEUROENG REHABIL, V14, P0, DOI 10.1186/s12984-017-0250-1
   Tanaka K, 1984, ERGONOMICS, V27, P767, DOI 10.1080/00140138408963550
   Toosizadeh N, 2015, PLOS ONE, V10, P0, DOI 10.1371/journal.pone.0124763
   Van BR, 2004, J NEUROPHYSIOL, V91, P1050, DOI 10.1152/jn.00652.2003
   Van DKE, 2018, EUR J SPORT SCI, V18, P806, DOI 10.1080/17461391.2018.1463397
   Van DPJ, 1999, J NEUROL NEUROSUR PS, V66, P480, DOI 10.1136/jnnp.66.4.480
   Villan-villan M, 2015, STUD HEALTH TECHNOL, V213, P45, DOI 10.3233/978-1-61499-538-8-45
   Wade D, 2009, BRAINS DIS NERVOUS S, V0, P165
   Wade E, 2010, P 2010 4 INT C PERV, V0, PP1, DOI 10.4108/ICST.PERVASIVEHEALTH2010.8903
   Welch G, 2002, IEEE COMPUT GRAPH, V22, P24, DOI 10.1109/MCG.2002.1046626
   *worldhealthorganization , 2007, ICF CY INT CLASS FUN, V0, P0
   *worldhealthorganization , 2006, NEUR DIS PUBL HLTH C, V0, P0
   Yu L, 2016, COMPUT METH PROG BIO, V128, P100, DOI 10.1016/j.cmpb.2016.02.012
NR 61
TC 19
Z9 19
U1 3
U2 20
PU IEEE-INST ELECTRICAL ELECTRONICS ENGINEERS INC
PI PISCATAWAY
PA 445 HOES LANE, PISCATAWAY, NJ 08855-4141 USA
SN 2169-3536
EI 
J9 IEEE ACCESS
PD JUN 15
PY 2019
VL 7
IS 
BP 32352
EP 32367
DI 10.1109/ACCESS.2019.2901814
PG 16
WC Computer Science, Information Systems; Engineering, Electrical & Electronic; Telecommunications
SC Computer Science; Engineering; Telecommunications
GA HR8QU
UT WOS:000463424800001
ER

PT J
AU Rizzo, John-Ross
   Beheshti, Mahya
   Shafieesabet, Azadeh
   Fung, James
   Hosseini, Maryam
   Rucker, JC
   Snyder, LH
   Hudson, TE
AF Rizzo, John-ross
   Beheshti, Mahya
   Shafieesabet, Azadeh
   Fung, James
   Hosseini, Maryam
   Rucker, Janet
   Snyder, Lawrence
   Hudson, Todd
TI Eye-hand re-coordination: A pilot investigation of gaze and reach biofeedback in chronic stroke
SO MATHEMATICAL MODELLING IN MOTOR NEUROSCIENCE: STATE OF THE ART AND TRANSLATION TO THE CLINIC. GAZE ORIENTING MECHANISMS AND DISEASE
LA English
DT Review
DE Coordination; Eye; Hand; Stroke; Biofeedback; Re-coordination
ID visual biofeedback; upper extremity; motor function; feedback; performance; poststroke; principle; movement; deficit; balance
AB Within the domain of motor performance, eye-hand coordination centers on close relationships between visuo-perceptual, ocular and appendicular motor systems. This coordination is critically dependent on a cycle of feedforward predictions and feedback-based corrective mechanisms. While intrinsic feedback harnesses naturally available movement-dependent sensory channels to modify movement errors, extrinsic feedback may be provided synthetically by a third party for further supplementation. Extrinsic feedback has been robustly explored in hand-focused, motor control studies, such as through computer-based visual displays, highlighting the spatial errors of reaches. Similar attempts have never been tested for spatial errors related to eye movements, despite the potential to alter ocular motor performance. Stroke creates motor planning deficits, resulting in the inability to generate predictions of motor performance. In this study involving visually guided pointing, we use an interactive computer display to provide extrinsic feedback of hand endpoint errors in an initial baseline experiment (pre-) and then feedback of both eye and hand errors in a second experiment (post-) to chronic stroke participants following each reach trial. We tested the hypothesis that extrinsic feedback of eye and hand would improve predictions and therefore feedforward control. We noted this improvement through gains in the spatial and temporal aspects of eye-hand coordination or an improvement in the decoupling noted as incoordination post-stroke in previous studies, returning performance toward healthy, control behavior. More specifically, results show that stroke participants, following the interventional feedback for eye and hand, improved both their accuracy and timing. This was evident through a temporal re-synchronization between eyes and hands, improving correlations between movement timing, as well as reducing the overall time interval (delay) between effectors. These experiments provide a strong indication that an extrinsic feedback intervention at appropriate therapeutic doses may improve eye-hand coordination during stroke rehabilitation.
C1 [Rizzo, John-Ross; Beheshti, Mahya; Shafieesabet, Azadeh; Fung, James; Hosseini, Maryam; Hudson, Todd E.] NYU, Sch Med, Dept Phys Med & Rehabil, New York, NY 10003 USA.
   [Rizzo, John-Ross; Rucker, Janet C.; Hudson, Todd E.] NYU, Sch Med, Dept Neurol, New York, NY 10003 USA.
   [Rucker, Janet C.] NYU, Sch Med, Dept Ophthalmol, New York, NY USA.
   [Snyder, Lawrence H.] Washington Univ, Sch Med, Dept Neurosci, St Louis, MO USA.
   [Rizzo, John-Ross] NYU, Sch Engn, Dept Biomed Engn, New York, NY 10003 USA.
RP Rizzo, JR (通讯作者)，NYU, Sch Med, Dept Phys Med & Rehabil, New York, NY 10003 USA.; Rizzo, JR (通讯作者)，NYU, Sch Med, Dept Neurol, New York, NY 10003 USA.; Rizzo, JR (通讯作者)，NYU, Sch Engn, Dept Biomed Engn, New York, NY 10003 USA.
EM johnross.rizzo@nyumc.org
FU NATIONAL EYE INSTITUTE [R01EY012135] Funding Source: NIH RePORTER; NEI NIH HHS [R01 EY012135] Funding Source: Medline
CR Alhasan H, 2017, CLIN INTERV AGING, V12, P487, DOI 10.2147/CIA.S127023
   Ao D, 2015, PLOS ONE, V10, P0, DOI 10.1371/journal.pone.0128328
   Baddeley A, 2003, NAT REV NEUROSCI, V4, P829, DOI 10.1038/nrn1201
   Baddeley AD, 1974, PSYCHOL LEARNING MOT, V0, P0
   Beck R, 1985, OPHTHALMOLOGY, V92, P77
   Beer R, 1999, PROG BRAIN RES, V123, P455, DOI 10.1016/S0079-6123(08)62881-2
   Brosseau L, 2006, TOP STROKE REHABIL, V13, P1, DOI 10.1310/3TKX-7XEC-2DTG-XQKH
   Caeyenberghs K, 2010, NEUROPSYCHOLOGIA, V48, P1472, DOI 10.1016/j.neuropsychologia.2010.01.017
   Caeyenberghs K, 2009, J HEAD TRAUMA REHAB, V24, P363, DOI 10.1097/HTR.0b013e3181af0810
   Cirstea A, 2007, NEUROREHAB NEURAL RE, V21, P398, DOI 10.1177/1545968306298414
   Fuglmeyer A, 1975, SCAND J REHABIL MED, V7, P13
   Hayhoe M, 2012, EXP BRAIN RES, V217, P125, DOI 10.1007/s00221-011-2979-2
   Huang H, 2005, P ANN INT IEEE EMBS, V0, P2547
   Hudson T, 2008, PLOS COMPUT BIOL, V4, P0, DOI 10.1371/journal.pcbi.1000130
   Johnston C, 1986, J CLIN EXP NEUROPSYC, V8, P93, DOI 10.1080/01688638608401299
   Kaplan J, 1982, AM J OCCUP THER, V36, P314, DOI 10.5014/ajot.36.5.314
   Kim C, 2015, J PHYS THER SCI, V27, P1091, DOI 10.1589/jpts.27.1091
   Levasseur A, 2001, BRAIN, V124, P2045, DOI 10.1093/brain/124.10.2045
   Machner B, 2009, NEUROPSYCHOLOGIA, V47, P2704, DOI 10.1016/j.neuropsychologia.2009.05.016
   Malhotra P, 2006, CURR OPIN NEUROL, V19, P14, DOI 10.1097/01.wco.0000198101.87670.7e
   Malloy P, 2003, CLIN NEUROPSYCHOL, V17, P544, DOI 10.1076/clin.17.4.544.27947
   Maulucci R, 2001, NEUROREHABILITATION, V16, P171
   Mennem T, 2012, AM J OCCUP THER, V66, P478, DOI 10.5014/ajot.2012.004762
   Rankin J, 1957, SCOTT MED J, V2, P127
   Rizzo J, 2017, FRONT NEUROL, V8, P0, DOI 10.3389/fneur.2017.00330
   Rizzo J, 2017, FRONT NEUROL, V8, P0, DOI 10.3389/fneur.2017.00012
   Rowe F, 2009, AGE AGEING, V38, P188, DOI 10.1093/ageing/afn230
   Schenkenberg T, 1980, NEUROLOGY, V30, P509, DOI 10.1212/WNL.30.5.509
   Seok H, 2016, ANN REHABIL MED-ARM, V40, P998, DOI 10.5535/arm.2016.40.6.998
   Shadmehr R, 2005, COMPUTATIONAL NEUROB, V0, P0
   Sigrist R, 2013, PSYCHON B REV, V20, P21, DOI 10.3758/s13423-012-0333-8
   Simonsen D, 2017, MED BIOL ENG COMPUT, V55, P1927, DOI 10.1007/s11517-017-1640-z
   Srivastava A, 2006, BRAIN INJURY, V20, P1377, DOI 10.1080/02699050601111385
   Subramanian S, 2010, NEUROREHAB NEURAL RE, V24, P113, DOI 10.1177/1545968309349941
   Tannenbaum S, 1971, J AM OPTOM ASSOC, V42, P89
   Temple V, 2010, J INTELL DISABIL RES, V54, P573, DOI 10.1111/j.1365-2788.2010.01282.x
   Urra O, 2015, IEEE ENG MED BIO, V0, PP3945, DOI 10.1109/EMBC.2015.7319257
   Van DH, 2005, J REHABIL MED, V37, P202, DOI 10.1080/16501970510030165
   Volz M, 2016, J AFFECT DISORDERS, V206, P252, DOI 10.1016/j.jad.2016.07.041
   Ward N, 2004, ARCH NEUROL-CHICAGO, V61, P1844, DOI 10.1001/archneur.61.12.1844
   Winstein C, 1991, PHYS THER, V71, P140, DOI 10.1093/ptj/71.2.140
   Wolpert D, 2000, NAT NEUROSCI, V3, P1212, DOI 10.1038/81497
   Wolpert D, 1995, SCIENCE, V269, P1880, DOI 10.1126/science.7569931
   Wulf G, 2002, PSYCHON B REV, V9, P185, DOI 10.3758/BF03196276
   Zagar R, 1983, J CLIN PSYCHOL, V39, P590, DOI 10.1002/1097-4679(198307)39:4<590::AID-JCLP2270390422>3.0.CO;2-B
NR 45
TC 5
Z9 5
U1 1
U2 4
PU ELSEVIER SCIENCE BV
PI AMSTERDAM
PA SARA BURGERHARTSTRAAT 25, PO BOX 211, 1000 AE AMSTERDAM, NETHERLANDS
SN 0079-6123
EI 
J9 PROG BRAIN RES
PD JUN 15
PY 2019
VL 249
IS 
BP 361
EP 374
DI 10.1016/bs.pbr.2019.04.013
PG 14
WC Mathematical & Computational Biology; Clinical Neurology; Neurosciences
SC Mathematical & Computational Biology; Neurosciences & Neurology
GA BO1JG
UT WOS:000500471700029
PM 31325995
ER

PT J
AU Wen, Yan
   Lian, Liu
   Jiayin, Murong
   Zhijun, W
   Shuyi, C
   Wenzhu, H
AF Wen, Yan
   Lian, Liu
   Jiayin, Murong
   Zhijun, Wang
   Shuyi, Cui
   Wenzhu, Huang
TI AN OBSERVATION ON THE CURATIVE EFFECTS OF REHABILITATION INTERVENTION OF ADJUVANT HORTICULTURAL THERAPY FOR THE TREATMENT OF STROKE-INDUCED UNILATERAL SPATIAL NEGLECT
SO ACTA MEDICA MEDITERRANEA
LA English
DT Article
DE Unilateral Spatial Neglect; stroke; horticultural therapy
AB Objective: This study was intended to observe the influence of rehabilitation intervention of adjuvant horticultural therapy on unilateral spatial neglect in the stroke. Method: 46 USN patients were randomly divided into two groups: the observation group and the control group. Assessment was conducted between the corresponding treatments of two groups. FMA (Fugl-Meyer assessment) was used for the assessment of the motor function, and the modified Barthel Index or FIM (functional independence measure) was used for assessing ADL (activities of daily living). Finally, pre-therapy and post-treatment results were compared according to the assessment standards. Results: After two groups of patients received the therapy, the scores of FMA, MBI and HAMD were of significant difference (P<0.01). FIM score: the comparison of two groups before therapy (P > 0.05), the pre-therapy and post-therapy comparison of the control group (P > 0.05), the pre-therapy and post-therapy comparison of the observation group (P<0.01). Conclusion: it was of great clinical significance to conduct more rehabilitation intervention for those stroke patients who suffer from the unilateral spatial neglect.
C1 [Wen, Yan; Wang Zhijun; Cui Shuyi; Huang Wenzhu] Fifth Peoples Hosp Foshan, Foshan, Peoples R China.
   [Lian, Liu] Foshan Univ, Foshan, Peoples R China.
   [Jiayin, Murong] Guangzhou Polytech Coll Sports, Guangzhou 1000, Guangdong, Peoples R China.
RP Huang, WZ (通讯作者)，Fifth Peoples Hosp Foshan, Foshan, Peoples R China.
EM fsyanw@qq.com
FU Guangdong provincial medical scientific research fund project [A2018281]; Foshan key medical specialty cultivation project [Fspy3-2015027]; 13th Five-year Key Specialty Construction Project of Foshan City [FSZDZK135033]
CR Correani A, 2011, COGNITIVE NEUROPSYCH, V0, P285
   Kamakura C, 2017, J NEUROL SCI, V379, P241, DOI 10.1016/j.jns.2017.06.021
   Lee A, 2018, HORTSCIENCE, V53, P110, DOI 10.21273/HORTSCI12639-17
   Ramsey L, 2016, ANN NEUROL, V80, P127, DOI 10.1002/ana.24690
   Saevarsson S, 2013, APPL NEUROPSYCHOLOGY, V204, P0
   Shin SB, 2016, [JOURNAL OF PEOPLE, V0, P49
   Toraldo A, 2014, NEUROCASE, V203, P0
   Tunnard C, 2014, NEUROPSYCHOL REHABIL, V0, P243
   Veronelli L, 2016, CORTEX, V76, P128, DOI 10.1016/j.cortex.2015.11.010
   Wansard M, 2015, COGNITIVE NEUROPSYCH, V0, P0
NR 10
TC 2
Z9 3
U1 2
U2 12
PU CARBONE EDITORE
PI PALERMO
PA VIA QUINTINO SELLA, 68, PALERMO, 90139, ITALY
SN 0393-6384
EI 
J9 ACTA MEDICA MEDITERR
PD JUN 15
PY 2019
VL 35
IS 1
BP 29
EP 32
DI 10.19193/0393-6384_2019_1_3
PG 4
WC Medicine, General & Internal
SC General & Internal Medicine
GA HI9ZG
UT WOS:000456815700003
ER

PT J
AU Luo, Lincong
   Peng, Liang
   Wang, Chen
   Hou, Zeng-Guang
AF Luo, Lincong
   Peng, Liang
   Wang, Chen
   Hou, Zeng-guang
TI A Greedy Assist-as-Needed Controller for Upper Limb Rehabilitation
SO IEEE TRANSACTIONS ON NEURAL NETWORKS AND LEARNING SYSTEMS
LA English
DT Article
DE Medical treatment; Training; Task analysis; Robot sensing systems; Impedance; Trajectory; Assist as needed (AAN); challenge level; Gaussian radial basis function (RBF) network; motor capability; rehabilitation robot; upper limb
ID robotic assistance; impedance control; stroke; model
AB Previous studies on robotic rehabilitation have shown that subjects' active participation and effort involved in rehabilitation training can promote the performance of therapies. In order to improve the voluntary effort of participants during the rehabilitation training, assist-as-needed (AAN) control strategies regulating the robotic assistance according to subjects' performance and conditions have been developed. Unfortunately, the heterogeneity of patients' motor function capability in task space is not taken into account during the implementation of these controllers. In this paper, a new scheme called greedy AAN (GAAN) controller is designed for the upper limb rehabilitation training of neurologically impaired subjects. The proposed GAAN control paradigm includes a baseline controller and a Gaussian RBF network that is utilized to model the functional capability of subjects and to provide corresponding a task challenge for them. In order to avoid subjects' slacking and encourage their active engagement, the weight vectors of RBF networks evaluating subjects' impairment level are updated based on a greedy strategy that makes the networks progressively learn the maximum forces over time provided by subjects. Simultaneously, a challenge level modification algorithm is employed to adjust the task challenge according to the task performance of subjects. Experiments on 12 subjects with neurological impairment are conducted to validate the performance and feasibility of the GAAN controller. The results show that the proposed GAAN controller has significant potential to promote the subjects' voluntary engagement during training exercises.
C1 [Luo, Lincong; Peng, Liang; Wang, Chen; Hou, Zeng-Guang] Chinese Acad Sci, State Key Lab Management & Control Complex Syst, Inst Automat, Beijing 100190, Peoples R China.
   [Luo, Lincong; Wang, Chen; Hou, Zeng-Guang] Univ Chinese Acad Sci, Beijing 100049, Peoples R China.
   [Wang, Chen] CAS Ctr Excellence Brain Sci & Intelligence Techn, Beijing 100190, Peoples R China.
RP Hou, ZG (通讯作者)，Chinese Acad Sci, State Key Lab Management & Control Complex Syst, Inst Automat, Beijing 100190, Peoples R China.
EM luolincong2014@ia.ac.cn; liang.peng@ia.ac.cn; wangchen2016@ia.ac.cn; zengguang.hou@ia.ac.cn
FU National Natural Science Foundation of China [61720106012, 61533016, 61603386, U1613228]; Beijing Natural Science Foundation [3171001, L172050]; Strategic Priority Research Program of Chinese Academy of Science [XDB32040000]
CR Agarwal P, 2015, P ASME 2015 DYN SYST, V0, P0, DOI 10.1115/DSCC2015-9790]
   Amirabdollahian F, 2007, J NEUROENG REHABIL, V4, P0, DOI 10.1186/1743-0003-4-4
   Baur K, 2016, P IEEE RAS-EMBS INT, V0, PP864, DOI 10.1109/BIOROB.2016.7523736
   Bourbonnais D, 1989, AM J OCCUP THER, V43, P313, DOI 10.5014/ajot.43.5.313
   Bower M, 2013, BEST PRACT GUID MET, V0, P1
   Butefisch C, 1995, J NEUROL SCI, V130, P59, DOI 10.1016/0022-510X(95)00003-K
   Colombo R, 2005, IEEE T NEUR SYS REH, V13, P311, DOI 10.1109/TNSRE.2005.848352
   Dos SW, 2016, P IEEE RAS-EMBS INT, V0, PP1023, DOI 10.1109/BIOROB.2016.7523765
   Duschau-wicke A, 2010, IEEE T NEUR SYS REH, V18, P38, DOI 10.1109/TNSRE.2009.2033061
   Emken J, 2007, J NEUROPHYSIOL, V97, P3997, DOI 10.1152/jn.01095.2006
   Girosi F, 1990, BIOL CYBERN, V63, P169, DOI 10.1007/BF00195855
   Hogan N, 1985, J DYN SYST-T ASME, V107, P8, DOI 10.1115/1.3140713
   Hogan N, 2006, J REHABIL RES DEV, V43, P605, DOI 10.1682/JRRD.2005.06.0103
   Badesa F, 2016, IEEE SYST J, V10, P984, DOI 10.1109/JSYST.2014.2318594
   Krebs H, 2003, AUTON ROBOT, V15, P7, DOI 10.1023/A:1024494031121
   Kwakkel G, 2008, NEUROREHAB NEURAL RE, V22, P111, DOI 10.1177/1545968307305457
   Leconte P, 2016, J NEUROENG REHABIL, V13, P0, DOI 10.1186/s12984-016-0189-7
   Li C, 2016, ENG APPL ARTIF INTEL, V51, P182, DOI 10.1016/j.engappai.2016.01.021
   Ludvig D, 2014, P AMER CONTR CONF, V0, PP4784, DOI 10.1109/ACC.2014.6859185
   Maldonado B, 2015, IEEE ENG MED BIO, V0, PP3578, DOI 10.1109/EMBC.2015.7319166
   Marchal-crespo L, 2009, J NEUROENG REHABIL, V6, P0, DOI 10.1186/1743-0003-6-20
   Novak D, 2011, IEEE T NEUR SYS REH, V19, P400, DOI 10.1109/TNSRE.2011.2160357
   Papaleo E, 2013, IEEE INT CONF ROBOT, V0, PP3860, DOI 10.1109/ICRA.2013.6631120
   Pehlivan A, 2017, INT C REHAB ROBOT, V0, PP62, DOI 10.1109/ICORR.2017.8009222
   Pehlivan A, 2016, IEEE T ROBOT, V32, P113, DOI 10.1109/TRO.2015.2503726
   Pehlivan A, 2015, IEEE-ASME T MECH, V20, P1338, DOI 10.1109/TMECH.2014.2340697
   Peng L, 2015, IEEE INT C INT ROBOT, V0, PP5611, DOI 10.1109/IROS.2015.7354173
   Peng L, 2015, INT C REHAB ROBOT, V0, PP532, DOI 10.1109/ICORR.2015.7281254
   Ibarra J, 2014, P IEEE RAS-EMBS INT, V0, PP664, DOI 10.1109/BIOROB.2014.6913854
   Perez-ibarra J, 2015, INT C REHAB ROBOT, V0, PP723, DOI 10.1109/ICORR.2015.7281287
   Proietti T, 2016, IEEE REV BIOMED ENG, V9, P4, DOI 10.1109/RBME.2016.2552201
   Reinkensmeyer D, 2007, P ANN INT IEEE EMBS, V0, PP4019, DOI 10.1109/IEMBS.2007.4353215
   Riener R, 2010, IEEE T NEUR SYS REH, V18, P337, DOI 10.1109/TNSRE.2010.2060390
   Simonetti D, 2017, ROBOT AUTON SYST, V90, P86, DOI 10.1016/j.robot.2016.11.002
   Stroeve S, 1999, BIOL CYBERN, V81, P475, DOI 10.1007/s004220050577
   Taheri H, 2016, IEEE ENG MED BIO, V0, PP2124, DOI 10.1109/EMBC.2016.7591148
   Teasell R, 2004, STROKE, V35, P383, DOI 10.1161/01.STR.0000115937.94104.76
   Warraich Z, 2010, PM&R, V2, P0, DOI 10.1016/j.pmrj.2010.10.016
   Wolbrecht E, 2008, IEEE T NEUR SYS REH, V16, P286, DOI 10.1109/TNSRE.2008.918389
   Wolbrecht E, 2007, 2007 3RD INTERNATIONAL IEEE/EMBS CONFERENCE ON NEURAL ENGINEERING, VOLS 1 AND 2, P152, DOI 10.1109/CNE.2007.369635
NR 40
TC 27
Z9 31
U1 6
U2 48
PU IEEE-INST ELECTRICAL ELECTRONICS ENGINEERS INC
PI PISCATAWAY
PA 445 HOES LANE, PISCATAWAY, NJ 08855-4141 USA
SN 2162-237X
EI 
J9 IEEE T NEUR NET LEAR
PD NOV 15
PY 2019
VL 30
IS 11
BP 3433
EP 3443
DI 10.1109/TNNLS.2019.2892157
PG 11
WC Computer Science, Artificial Intelligence; Computer Science, Hardware & Architecture; Computer Science, Theory & Methods; Engineering, Electrical & Electronic
SC Computer Science; Engineering
GA JK2UN
UT WOS:000494702100018
PM 30736008
ER

PT J
AU Karthikeyan, Sudhir
   Jeffers, MS
   Carter, Anthony
   Corbett, Dale
AF Karthikeyan, Sudhir
   Jeffers, Matthew
   Carter, Anthony
   Corbett, Dale
TI Characterizing Spontaneous Motor Recovery Following Cortical and Subcortical Stroke in the Rat
SO NEUROREHABILITATION AND NEURAL REPAIR
LA English
DT Article
DE stroke; motor cortex; striatum; functional recovery; endothelin-1; animal models
ID focal cerebral-ischemia; lesion location; brain; rehabilitation; plasticity; endothelin-1; striatum; model; cortex; time
AB Background. Stroke is a leading cause of neurological disability, often resulting in long-term motor impairments due to damage to cortical or subcortical motor areas. Despite the high prevalence of subcortical strokes in the clinical population, preclinical research has primarily focused on investigating and treating cortical strokes. Moreover, while both humans and animals show spontaneous recovery following stroke, little is known about how injury location affects this process. Objective. To capture the heterogeneity of human stroke and examine how stroke location affects spontaneous motor recovery following damage to cortical, subcortical, or a combination of both areas. Methods. Endothelin-1 (ET-1), a potent vasoconstrictor, was used to produce focal infarcts in the forelimb motor cortex (FMC), the dorsolateral striatum (DLS) or both the FMC and DLS in male Sprague-Dawley rats. The spontaneous recovery profile of animals was followed over an 8-week period using a battery of behavioral tasks assessing motor function and limb preference. Results. All 3 groups showed significant impairments on the Montoya staircase, beam, and cylinder tests following stroke, with the combined group (FMC + DLS) having the largest and most persistent impairments. Importantly, spontaneous recovery was not simply dependent on lesion volume, but on location, and the behavioral test employed. Conclusions. Stroke location markedly and differentially influences the level of spontaneous functional recovery, which is only captured by using multiple outcome measures. These results illustrate the need for preclinical stroke models to align with the heterogeneity of human stroke, especially with respect to lesion location, size, and outcome measures.
C1 [Karthikeyan, Sudhir; Jeffers, Matthew Strider; Carter, Anthony; Corbett, Dale] Univ Ottawa, Ottawa, ON, Canada.
   [Karthikeyan, Sudhir; Jeffers, Matthew Strider; Carter, Anthony; Corbett, Dale] Canadian Partnership Stroke Recovery, Ottawa, ON, Canada.
RP Corbett, D (通讯作者)，Univ Ottawa, Dept Cellular & Mol Med, Roger Guindon Hall 3510G,451 Smyth Rd, Ottawa, ON K1H 8M5, Canada.
EM dcorbett@uottawa.ca
FU Heart and Stroke Foundation; Canadian Partnership for Stroke Recovery; Canadian Institutes of Health Research (CIHR); Ontario Graduate Scholarship (OGS) program
CR [anonymous] , 2005, RAT BRAIN STEREOTAXI, V0, P0
   Balbinot G, 2018, SCI REP-UK, V8, P0, DOI 10.1038/s41598-018-27101-0
   Balkaya M, 2018, BEHAV BRAIN RES, V352, P161, DOI 10.1016/j.bbr.2017.07.039
   Bernhardt J, 2017, NEUROREHAB NEURAL RE, V31, P793, DOI 10.1177/1545968317732668
   Biernaskie J, 2004, J NEUROSCI, V24, P1245, DOI 10.1523/JNEUROSCI.3834-03.2004
   Biernaskie J, 2005, EUR J NEUROSCI, V21, P989, DOI 10.1111/j.1460-9568.2005.03899.x
   Brown A, 2003, NEUROBIOL AGING, V24, P607, DOI 10.1016/S0197-4580(02)00129-X
   Brown L, 1995, BRAIN RES, V686, P207, DOI 10.1016/0006-8993(95)00457-2
   Buga A, 2013, BIOGERONTOLOGY, V14, P651, DOI 10.1007/s10522-013-9465-0
   Carmichael ST, 2005, NEURORX, V2, P396
   Corbett D, 2017, INT J STROKE, V12, P462, DOI 10.1177/1747493017711814
   Corbett D, 2015, PROG BRAIN RES, V218, P413, DOI 10.1016/bs.pbr.2014.12.002
   Corbetta M, 2015, NEURON, V85, P927, DOI 10.1016/j.neuron.2015.02.027
   Cramer S, 2008, ANN NEUROL, V63, P272, DOI 10.1002/ana.21393
   Dromerick A, 1995, STROKE, V26, P2023, DOI 10.1161/01.STR.26.11.2023
   Edwardson M, 2017, NEUROREHAB NEURAL RE, V31, P509, DOI 10.1177/1545968316688799
   Grefkes C, 2014, LANCET NEUROL, V13, P206, DOI 10.1016/S1474-4422(13)70264-3
   Jeffers M, 2014, STROKE, V45, P1856, DOI 10.1161/STROKEAHA.114.005464
   Jeffers M, 2018, NEUROREHAB NEURAL RE, V32, P73, DOI 10.1177/1545968317753074
   Justicia C, 2008, STROKE, V39, P1541, DOI 10.1161/STROKEAHA.107.503565
   Kang D, 2003, ARCH NEUROL-CHICAGO, V60, P1730, DOI 10.1001/archneur.60.12.1730
   Kim S, 2018, J NEUROSCI, V38, P93, DOI 10.1523/JNEUROSCI.1295-17.2017
   Kolb B, 1983, CAN J PSYCHOL, V37, P211, DOI 10.1037/h0080724
   Krakauer J, 2005, SEMIN NEUROL, V25, P384, DOI 10.1055/s-2005-923533
   Kwakkel G, 2016, NEUROREHAB NEURAL RE, V30, P804, DOI 10.1177/1545968315624784
   Lang C, 2013, J HAND THER, V26, P104, DOI 10.1016/j.jht.2012.06.005
   Langhorne P, 2011, LANCET, V377, P1693, DOI 10.1016/S0140-6736(11)60325-5
   Lin T, 1993, STROKE, V24, P117, DOI 10.1161/01.STR.24.1.117
   Milot M, 2008, CURR OPIN NEUROL, V21, P654, DOI 10.1097/WCO.0b013e3283186f96
   Miyai I, 1997, NEUROLOGY, V48, P95, DOI 10.1212/WNL.48.1.95
   Montoya C, 1991, J NEUROSCI METH, V36, P219, DOI 10.1016/0165-0270(91)90048-5
   Murphy T, 2009, NAT REV NEUROSCI, V10, P861, DOI 10.1038/nrn2735
   Nguemeni C, 2015, J NEUROSCI METH, V242, P72, DOI 10.1016/j.jneumeth.2015.01.005
   Pantano P, 1996, BRAIN, V119, P1849, DOI 10.1093/brain/119.6.1849
   Pisa M, 1988, NEUROSCIENCE, V24, P453, DOI 10.1016/0306-4522(88)90341-7
   Ploughman M, 2009, STROKE, V40, P1490, DOI 10.1161/STROKEAHA.108.531806
   Ramsey L, 2017, NAT HUM BEHAV, V1, P0, DOI 10.1038/s41562-016-0038
   Rewell S, 2017, PLOS ONE, V12, P0, DOI 10.1371/journal.pone.0171688
   Schallert T, 2000, NEUROPHARMACOLOGY, V39, P777, DOI 10.1016/S0028-3908(00)00005-8
   Schallert T, 2002, PHARM CEREBRAL ISCHE, V0, P201
   Shelton F, 2001, STROKE, V32, P107, DOI 10.1161/01.STR.32.1.107
   Silasi G, 2014, NEURON, V83, P1354, DOI 10.1016/j.neuron.2014.08.052
   Wessels T, 2006, AM J NEURORADIOL, V27, P35
   Windle V, 2005, BRAIN RES, V1044, P25, DOI 10.1016/j.brainres.2005.02.060
   Windle V, 2006, EXP NEUROL, V201, P324, DOI 10.1016/j.expneurol.2006.04.012
   Winters C, 2016, PLOS ONE, V11, P0, DOI 10.1371/journal.pone.0160528
   Zeiler S, 2013, STROKE, V44, P483, DOI 10.1161/STROKEAHA.112.676940
NR 47
TC 13
Z9 14
U1 1
U2 6
PU SAGE PUBLICATIONS INC
PI THOUSAND OAKS
PA 2455 TELLER RD, THOUSAND OAKS, CA 91320 USA
SN 1545-9683
EI 
J9 NEUROREHAB NEURAL RE
PD JAN 15
PY 2019
VL 33
IS 1
BP 27
EP 37
DI 10.1177/1545968318817823
PG 11
WC Clinical Neurology; Rehabilitation
SC Neurosciences & Neurology; Rehabilitation
GA HI4LJ
UT WOS:000456421900003
PM 30526316
ER

PT J
AU Fluss, Joel
   Dinomais, Mickael
   Chabrier, Stephane
AF Fluss, Joel
   Dinomais, Mickael
   Chabrier, Stephane
TI Perinatal stroke syndromes: Similarities and diversities in aetiology, outcome and management
SO EUROPEAN JOURNAL OF PAEDIATRIC NEUROLOGY
LA English
DT Review
DE Paediatric stroke; Development; Brain recovery; Plasticity
ID arterial ischemic-stroke; cerebral sinovenous thrombosis; corticomotor-projection pattern; induced movement therapy; gross motor function; risk-factor; hemorrhagic stroke; neonatal stroke; hand function; intracranial hemorrhage
AB With a birth-prevalence of 37-67/100,000 (mostly term-born), perinatal stroke encompasses distinct disease-states with diverse causality, mechanism, time of onset, mode of presentation and outcome. Neonatal primary haemorrhagic stroke and ischemic events (also divided into neonatal arterial ischemic stroke and neonatal cerebral sinus venous thrombosis) that manifest soon after birth are distinguished from presumed perinatal ischemic or haemorrhagic stroke. Signs of the latter become apparent only beyond the neonatal period, most often with motor asymmetry or milestones delay, and occasionally with seizures. Acute or remote MRI defines the type of stroke and is useful for prognosis. Acute care relies on homeostatic maintenance. Seizures are often self-limited and anticonvulsant agents might be discontinued before discharge. Prolonged anticoagulation for a few weeks is an option in some cases of sinovenous thrombosis. Although the risk of severe impairment is low, many children develop mild to moderate multimodal developmental issues that require a multidisciplinary approach. (C) 2019 European Paediatric Neurology Society. Published by Elsevier Ltd. All rights reserved.
C1 [Fluss, Joel] Geneva Childrens Hosp, Pediat Neurol Unit, 6 Rue Willy Donze, CH-1211 Geneva 4, Switzerland.
   [Dinomais, Mickael] CHU Angers Capucins, CHU Angers, Dept Med Phys & Readaptat, F-49933 Angers, France.
   [Dinomais, Mickael] Univ Angers, LAR1S, EA7315, F-49000 Angers, France.
   [Chabrier, Stephane] CHU St Etienne, INSERM, French Ctr Paediat Stroke, Paediat Phys & Rehabil Med Dept,CIC 1408, F-42055 St Etienne, France.
   [Chabrier, Stephane] Univ Lyon, Univ St Etienne, INSERM, U1059 Sainbiose, F-42023 St Etienne, France.
RP Chabrier, S (通讯作者)，CHU St Etienne, INSERM, French Ctr Paediat Stroke, Paediat Phys & Rehabil Med Dept,CIC 1408, F-42055 St Etienne, France.; Chabrier, S (通讯作者)，Univ Lyon, Univ St Etienne, INSERM, U1059 Sainbiose, F-42023 St Etienne, France.
EM stephane.chabrier@chu-st-etienne.fr
CR Amlie-lefond C, 2008, PEDIATR NEUROL, V38, P140, DOI 10.1016/j.pediatrneurol.2007.10.003
   Anderson V, 2011, BRAIN, V134, P2197, DOI 10.1093/brain/awr103
   Armstrong-wells J, 2009, PEDIATRICS, V123, P823, DOI 10.1542/peds.2008-0874
   Arnaez J, 2017, EUR J PAEDIATR NEURO, V21, P687, DOI 10.1016/j.ejpn.2017.05.004
   Arnfield E, 2013, RES DEV DISABIL, V34, P2234, DOI 10.1016/j.ridd.2013.03.031
   Ballantyne A, 2008, BRAIN, V131, P2975, DOI 10.1093/brain/awn176
   Ballantyne A, 2007, CHILD NEUROPSYCHOL, V13, P494, DOI 10.1080/09297040601114878
   Baud O, 2017, ARCH PEDIATR, V24, P0
   Becocci A, 2018, CHILD NEUROL OPEN, V5, P0
   Benders M, 2009, SEMIN FETAL NEONAT M, V14, P272, DOI 10.1016/j.siny.2009.07.002
   Benders M, 2014, J PEDIATR-US, V164, P481, DOI 10.1016/j.jpeds.2013.10.084
   Benders M, 2008, SEMIN PERINATOL, V32, P344, DOI 10.1053/j.semperi.2008.07.003
   Benders M, 2007, STROKE, V38, P1759, DOI 10.1161/STROKEAHA.106.479311
   Berfelo F, 2010, STROKE, V41, P1382, DOI 10.1161/STROKEAHA.110.583542
   Bernson-leung M, 2018, J PEDIATR-US, V195, P39, DOI 10.1016/j.jpeds.2017.11.061
   Biauwblomme T, 2013, NEUROSURGERY, V72, P755
   Billinghurst L, 2017, NEUROLOGY, V88, P630, DOI 10.1212/WNL.0000000000003603
   Blauwblomme T, 2013, NEUROSURGERY, V72, P755, DOI 10.1227/NEU.0b013e318286fc3a
   Boardman J, 2005, PEDIATRICS, V115, P321, DOI 10.1542/peds.2004-0427
   Bracken J, 2013, PEDIATR RADIOL, V43, P219, DOI 10.1007/s00247-012-2402-6
   Brouwer A, 2010, NEURORADIOLOGY, V52, P567, DOI 10.1007/s00234-010-0698-1
   Bruno C, 2014, ARCH DIS CHILD-FETAL, V99, P0, DOI 10.1136/archdischild-2013-304068
   Chabrier S, 2016, J PEDIATR-US, V172, P156, DOI 10.1016/j.jpeds.2016.01.069
   Chabrier S, 2011, THROMB RES, V127, P13, DOI 10.1016/j.thromres.2010.10.003
   Chabrier S, 2010, EUR J PAEDIATR NEURO, V14, P206, DOI 10.1016/j.ejpn.2009.05.004
   Chen C, 2015, RES DEV DISABIL, V38, P301, DOI 10.1016/j.ridd.2014.11.014
   Chevin M, 2016, INT J DEV NEUROSCI, V55, P1, DOI 10.1016/j.ijdevneu.2016.09.002
   Cole L, 2017, JAMA PEDIATR, V171, P230, DOI 10.1001/jamapediatrics.2016.4151
   Cowan F, 2005, ARCH DIS CHILD-FETAL, V90, P252, DOI 10.1136/adc.2004.055558
   Craig B, 2019, NEUROIMAGE-CLIN, V21, P0, DOI 10.1016/j.nicl.2019.101660
   Craig B, 2019, STROKE, V50, P175, DOI 10.1161/STROKEAHA.118.022423
   Curtis C, 2017, BLOOD, V129, P2793, DOI 10.1182/blood-2016-11-750893
   Darmency-stamboul V, 2017, PEDIATRIE, V24, P0, DOI 10.1016/S0929-693X(17)30325-1
   Debillon T, 2017, DEV MED CHILD NEUROL, V59, P980, DOI 10.1111/dmcn.13451
   Dinomais M, 2016, STROKE, V47, P1647, DOI 10.1161/STROKEAHA.116.013545
   Dinomais M, 2015, HUM BRAIN MAPP, V36, P4793, DOI 10.1002/hbm.22950
   Dubois J, 2009, CEREB CORTEX, V19, P414, DOI 10.1093/cercor/bhn097
   Dudink J, 2009, AM J NEURORADIOL, V30, P998, DOI 10.3174/ajnr.A1480
   Dudink J, 2012, ARCH DIS CHILD-FETAL, V97, P0, DOI 10.1136/archdischild-2011-300121
   Dunbar M, 2018, LANCET CHILD ADOLESC, V2, P666, DOI 10.1016/S2352-4642(18)30173-1
   Ecury-goossen G, 2016, DEV MED CHILD NEUROL, V58, P49, DOI 10.1111/dmcn.12857
   Ecury-goossen G, 2013, STROKE, V44, P2115, DOI 10.1161/STROKEAHA.113.001064
   Elbers J, 2011, PEDIATRICS, V127, P0, DOI 10.1542/peds.2010-1490
   Fiori S, 2015, SEMIN PERINATOL, V39, P141, DOI 10.1053/j.semperi.2015.01.007
   Fitzgerald K, 2007, J CHILD NEUROL, V22, P1274, DOI 10.1177/0883073807307106
   Fitzgerald K, 2006, ARCH NEUROL-CHICAGO, V63, P405, DOI 10.1001/archneur.63.3.405
   Fluss J, 2016, EUR J PAEDIATR NEURO, V20, P639, DOI 10.1016/j.ejpn.2016.03.003
   Frampton I, 1998, BRIT J EDUC PSYCHOL, V68, P39, DOI 10.1111/j.2044-8279.1998.tb01273.x
   Giraud A, 2017, FRONT NEUROL, V8, P0, DOI 10.3389/fneur.2017.00612
   Golomb M, 2001, ANN NEUROL, V50, P163, DOI 10.1002/ana.1078
   Gonzalez-monge S, 2009, DEV MED CHILD NEUROL, V51, P959, DOI 10.1111/j.1469-8749.2009.03339.x
   Goodman R, 1996, DEV MED CHILD NEUROL, V38, P881, DOI 10.1111/j.1469-8749.1996.tb15045.x
   Gordon A, 2013, DEV MED CHILD NEUROL, V55, P32, DOI 10.1111/dmcn.12304
   Gordon A, 2011, DEV MED CHILD NEUROL, V53, P56, DOI 10.1111/j.1469-8749.2011.04066.x
   Govaert P, 1995, DEV MED CHILD NEUROL, V37, P485
   Govaert P, 2010, DEV MED CHILD NEUROL, V52, P117, DOI 10.1111/j.1469-8749.2009.03472.x
   Grunt S, 2015, PEDIATRICS, V135, P0, DOI 10.1542/peds.2014-1520
   Grunt S, 2010, DEV MED CHILD NEUROL, V52, P1145, DOI 10.1111/j.1469-8749.2010.03722.x
   Guiraut C, 2016, INT J MOL SCI, V17, P0, DOI 10.3390/ijms17121980
   Gupta S, 2009, PEDIATR NEUROL, V40, P1, DOI 10.1016/j.pediatrneurol.2008.09.019
   Hadders-algra M, 2017, DEV MED CHILD NEUROL, V59, P246, DOI 10.1111/dmcn.13331
   Hadders-algra M, 2014, FRONT NEUROL, V5, P0, DOI 10.3389/fneur.2014.00185
   Hagberg H, 2016, NEUROBIOL DIS, V92, P102, DOI 10.1016/j.nbd.2015.09.011
   Harbert M, 2011, J CHILD NEUROL, V26, P1126, DOI 10.1177/0883073811408092
   Herskind A, 2015, DEV MED CHILD NEUROL, V57, P29, DOI 10.1111/dmcn.12531
   Holmstrom L, 2010, DEV MED CHILD NEUROL, V52, P145, DOI 10.1111/j.1469-8749.2009.03496.x
   Husson B, 2016, EUR J RADIOL, V85, P1329, DOI 10.1016/j.ejrad.2016.05.002
   Husson B, 2010, PEDIATRICS, V126, P0, DOI 10.1542/peds.2009-3611
   Ilves P, 2016, J CHILD NEUROL, V31, P621, DOI 10.1177/0883073815609149
   Islam M, 2014, DEV MED CHILD NEUROL, V56, P252, DOI 10.1111/dmcn.12353
   Jaspers E, 2016, FRONT PEDIATR, V3, P0, DOI 10.3389/fped.2015.00112
   Jhawar B, 2005, CAN J NEUROL SCI, V32, P332, DOI 10.1017/S0317167100004224
   Jhawar B, 2003, NEUROSURGERY, V52, P581, DOI 10.1227/01.NEU.0000047819.33177.72
   Jordan L, 2010, J PEDIAT, V156, P0
   Jordan L, 2010, J PEDIATR-US, V156, P704, DOI 10.1016/j.jpeds.2009.11.061
   Katsarou A, 2018, SEMIN FETAL NEONAT M, V23, P159, DOI 10.1016/j.siny.2017.12.004
   Kersbergen K, 2011, J CHILD NEUROL, V26, P1111, DOI 10.1177/0883073811408090
   Kirkham F, 2018, EUR J PAEDIATR NEURO, V22, P989, DOI 10.1016/j.ejpn.2018.08.008
   Kirton A, 2014, EUR J PAEDIATR NEURO, V5, P185
   Kirton A, 2008, ANN NEUROL, V63, P436, DOI 10.1002/ana.21334
   Kirton A, 2007, STROKE, V38, P974, DOI 10.1161/01.STR.0000258101.67119.72
   Kirton A, 2013, STROKE, V44, P3265, DOI 10.1161/STROKEAHA.113.000739
   Kirton A, 2013, SEMIN PEDIATR NEUROL, V20, P116, DOI 10.1016/j.spen.2013.06.004
   Kirton A, 2013, PEDIATR NEUROL, V48, P81, DOI 10.1016/j.pediatrneurol.2012.08.001
   Kirton A, 2011, PEDIATRICS, V128, P0, DOI 10.1542/peds.2011-1148
   Kirton A, 2010, ARCH NEUROL-CHICAGO, V67, P842, DOI 10.1001/archneurol.2010.140
   Kirton A, 2009, PEDIATR NEUROL, V40, P205, DOI 10.1016/j.pediatrneurol.2008.09.018
   Kitai Y, 2016, BRAIN DEV-JPN, V38, P267, DOI 10.1016/j.braindev.2015.09.007
   Klingels K, 2016, DEV MED CHILD NEUROL, V58, P735, DOI 10.1111/dmcn.12977
   Krageloh-mann I, 2004, EXP NEUROL, V190, P0, DOI 10.1016/j.expneurol.2004.05.037
   Kurnik K, 2003, STROKE, V34, P2887, DOI 10.1161/01.STR.0000103745.03393.39
   Laugesaar R, 2007, STROKE, V38, P2234, DOI 10.1161/STROKEAHA.107.483743
   Lee S, 2017, PEDIATR NEUROL, V69, P37, DOI 10.1016/j.pediatrneurol.2016.12.008
   Lehman L, 2017, STROKE, V48, P2078, DOI 10.1161/STROKEAHA.117.017356
   Lehman L, 2014, PEDIATR NEUROL, V51, P760, DOI 10.1016/j.pediatrneurol.2014.07.031
   Lequin M, 2004, EUR J PAEDIATR NEURO, V8, P155, DOI 10.1016/j.ejpn.2004.02.001
   Lidzba K, 2017, EUR J PAEDIATR NEURO, V21, P715, DOI 10.1016/j.ejpn.2017.06.001
   Lidzba K, 2006, NEUROPSYCHOLOGIA, V44, P1088, DOI 10.1016/j.neuropsychologia.2005.10.022
   Liegeois F, 2004, BRAIN, V127, P1229, DOI 10.1093/brain/awh159
   Longo LD, 1993, J HIST NEUROSCI, V2, P255
   Luo L, 2014, PLOS ONE, V9, P0, DOI 10.1371/journal.pone.0090106
   Martinez-biarge M, 2016, J PEDIATR-US, V173, P62, DOI 10.1016/j.jpeds.2016.02.064
   Merlini L, 2017, J CHILD NEUROL, V32, P746, DOI 10.1177/0883073817703503
   Moharir M, 2011, J CHILD NEUROL, V26, P1137, DOI 10.1177/0883073811408094
   Moharir M, 2010, ANN NEUROL, V67, P590, DOI 10.1002/ana.21936
   Mohotti J, 2018, J NEUROSURG-PEDIATR, V21, P471, DOI 10.3171/2017.10.PEDS17226
   Morgan C, 2016, DEV MED CHILD NEUROL, V58, P900, DOI 10.1111/dmcn.13105
   Muhlbacher T, 2018, NEONATOLOGY, V113, P33, DOI 10.1159/000480423
   Murias K, 2014, DEV NEUROPSYCHOL, V39, P131, DOI 10.1080/87565641.2013.870178
   Nguyen TTS, 2017, ARCH PEDIATR, V24, P0
   Nordstrand L, 2016, DEV MED CHILD NEUROL, V58, P1042, DOI 10.1111/dmcn.13106
   Novak I, 2014, J CHILD NEUROL, V29, P1141, DOI 10.1177/0883073814535503
   Novak I, 2013, DEV MED CHILD NEUROL, V55, P885, DOI 10.1111/dmcn.12246
   Nwosu M, 2008, PEDIATR NEUROL, V39, P155, DOI 10.1016/j.pediatrneurol.2008.06.001
   Okabe T, 2014, PEDIATR RADIOL, V44, P597, DOI 10.1007/s00247-013-2846-3
   Olive G, 2019, ULTRASOUND MED BIOL, V45, P885, DOI 10.1016/j.ultrasmedbio.2018.11.004
   Palisano R, 1997, DEV MED CHILD NEUROL, V39, P214, DOI 10.1111/j.1469-8749.1997.tb07414.x
   Palisano R, 2008, DEV MED CHILD NEUROL, V50, P744, DOI 10.1111/j.1469-8749.2008.03089.x
   Raju T, 2007, PEDIATRICS, V120, P609, DOI 10.1542/peds.2007-0336
   Ramenghi L, 2009, SEMIN FETAL NEONAT M, V14, P278, DOI 10.1016/j.siny.2009.07.010
   Reilly J, 2013, DEVELOPMENTAL SCI, V16, P67, DOI 10.1111/j.1467-7687.2012.01192.x
   Ricci D, 2008, STROKE, V39, P403, DOI 10.1161/STROKEAHA.107.489831
   Rossor T, 2018, DEV MED CHILD NEUROL, V60, P884, DOI 10.1111/dmcn.13760
   Rutherford M, 2012, ARCH DIS CHILD-FETAL, V97, P0, DOI 10.1136/fetalneonatal-2010-196451
   Sachet M, 2013, ARCH PEDIATRIE, V20, P74, DOI 10.1016/j.arcped.2012.10.019
   Sandberg D, 2001, NEUROSURGERY, V48, P1042, DOI 10.1097/00006123-200105000-00015
   Shah S, 2012, DEV MED CHILD NEUROL, V54, P569, DOI 10.1111/j.1469-8749.2011.04198.x
   Shellhaas R, 2011, J CLIN NEUROPHYSIOL, V28, P611, DOI 10.1097/WNP.0b013e31823e96d7
   Sreenan C, 2000, J PEDIATR-US, V137, P351, DOI 10.1067/mpd.2000.107845
   Staudt M, 2004, ANN NEUROL, V56, P854, DOI 10.1002/ana.20297
   Staudt M, 2002, BRAIN, V125, P2222, DOI 10.1093/brain/awf227
   Staudt M, 2017, DEV MED CHILD NEUROL, V59, P114, DOI 10.1111/dmcn.13230
   Staudt M, 2014, DEV MED CHILD NEUROL, V56, P202, DOI 10.1111/dmcn.12372
   Staudt M, 2013, HAND CLINIC, V111, P177, DOI 10.1016/B978-0-444-52891-9.00017-8
   Staudt M, 2010, J ANAT, V217, P469, DOI 10.1111/j.1469-7580.2010.01262.x
   Suppiej A, 2016, BRAIN DEV-JPN, V38, P27, DOI 10.1016/j.braindev.2015.05.010
   Tan A, 2018, EUR J PAEDIATR NEURO, V22, P690, DOI 10.1016/j.ejpn.2018.04.008
   Tan M, 2011, PEDIATRICS, V128, P0, DOI 10.1542/peds.2010-3896
   Towner D, 1999, NEW ENGL J MED, V341, P1709, DOI 10.1056/NEJM199912023412301
   Trauner D, 2013, BRAIN LANG, V127, P399, DOI 10.1016/j.bandl.2013.04.006
   Van DWA, 2013, RES DEV DISABIL, V34, P183, DOI 10.1016/j.ridd.2012.07.030
   Van DAN, 2014, ACTA PAEDIATR, V103, P356, DOI 10.1111/apa.12555
   Van DAN, 2013, DEV MED CHILD NEUROL, V55, P707, DOI 10.1111/dmcn.12160
   Van DAN, 2013, PLOS ONE, V8, P0, DOI 10.1371/journal.pone.0056784
   Van DAN, 2013, DEV MED CHILD NEUROL, V55, P283, DOI 10.1111/dmcn.12055
   Van WG, 2010, SEMIN PERINATOL, V34, P28, DOI 10.1053/j.semperi.2009.10.002
   Varghakhadem F, 1992, BRAIN, V115, P315, DOI 10.1093/brain/115.1.315
   Venkatesan C, 2016, J CHILD NEUROL, V31, P547, DOI 10.1177/0883073815600864
   Wagenaar N, 2018, PEDIATRICS, V142, P0, DOI 10.1542/peds.2017-4164
   Ward R, 2016, DISABIL REHABIL, V0, P1
   Westmacott R, 2010, DEV MED CHILD NEUROL, V52, P386, DOI 10.1111/j.1469-8749.2009.03403.x
   Wu Y, 2004, PEDIATRICS, V114, P612, DOI 10.1542/peds.2004-0385
   Wusthoff C, 2011, PEDIATRICS, V127, P0, DOI 10.1542/peds.2010-1577
   Yang J, 2010, PEDIATRICS, V126, P0, DOI 10.1542/peds.2010-1035
   Zagaglia S, 2018, NEUROLOGY, V91, P0, DOI 10.1212/WNL.0000000000006567
NR 155
TC 24
Z9 26
U1 2
U2 7
PU ELSEVIER SCI LTD
PI OXFORD
PA THE BOULEVARD, LANGFORD LANE, KIDLINGTON, OXFORD OX5 1GB, OXON, ENGLAND
SN 1090-3798
EI 
J9 EUR J PAEDIATR NEURO
PD MAY 15
PY 2019
VL 23
IS 3
BP 368
EP 383
DI 10.1016/j.ejpn.2019.02.013
PG 16
WC Clinical Neurology; Pediatrics
SC Neurosciences & Neurology; Pediatrics
GA IE7XL
UT WOS:000472588200007
PM 30879961
ER

PT J
AU Zhang, Zhixiong
   Li, Rong
   Zhang, Xiaoyan
   Wei, Yaxuan
   Ma, Hongbing
   Zhu, Ling
   Yin, Rong
AF Zhang, Zhixiong
   Li, Rong
   Zhang, Xiaoyan
   Wei, Yaxuan
   Ma, Hongbing
   Zhu, Ling
   Yin, Rong
TI Voluntary exercise promotes neurotrophic factor and suppresses apoptosis in hippocampal ischemia
SO JOURNAL OF INTEGRATIVE NEUROSCIENCE
LA English
DT Article
DE Hippocampal ischemia; voluntary exercise; brain-derived neurotrophic factor; apoptosis; rodent
ID focal cerebral-ischemia; cerebellar granule neuron; reduces infarct size; treadmill exercise; antecedent exercise; memory impairment; bdnf expression; motor function; brain; rat
AB Previous studies have demonstrated that exercise facilitates recovery from ischemia. However, the mechanisms need to be further elucidated. The current investigation was designed to study the effect of voluntary exercise on cerebral ischemia and discuss possible mechanisms using-middle cerebral artery occlusion model. Rats were randomly allocated to three groups: control, middle cerebral artery occlusion, and middle cerebral artery occlusion plus exercise. The middle cerebral artery occlusion plus exercise group was preconditioned by three weeks of voluntary wheel running prior to surgery. The accelerated rotarod test was employed to evaluate motor performance. Infarct volumes were analyzed to detect the neuroprotective effect of voluntary exercise. Brain-derived neurotrophic factor, Bax, Bcl-2, and caspase-3 protein expressions were measured by Western blot. Behavior evaluation showed the middle cerebral artery occlusion plus exercise group achieved significantly longer time on a rotarod than the unexercised group. Additionally, voluntary exercise reduced cerebral infarction and increased brain derived neurotrophic factor expression. Exercise down-regulated the apoptotic Bax/Bcl-2 ratio and caspase-3 protein expression. Results indicate that voluntary wheel running promote hippocampal brain derived neurotrophic factor and inhibit cell apoptosis in ischemia-induced impairment.
C1 [Zhang, Zhixiong; Li, Rong; Zhang, Xiaoyan; Wei, Yaxuan; Ma, Hongbing; Zhu, Ling; Yin, Rong] 940th Hosp Joint Logist Support Force Chinese Peo, Dept Neurol, 333 Binhe Rd, Lanzhou 730050, Gansu, Peoples R China.
RP Yin, R (通讯作者)，940th Hosp Joint Logist Support Force Chinese Peo, Dept Neurol, 333 Binhe Rd, Lanzhou 730050, Gansu, Peoples R China.
EM yin_rong_@163.com
FU Youth development program of PLA [18QNP053]; Gansu natural science fund project [1506RJZA302]
CR Asadi Y, 2018, NEUROCHEM RES, V43, P1549, DOI 10.1007/s11064-018-2569-9
   Beck T, 1994, J CEREBR BLOOD F MET, V14, P689, DOI 10.1038/jcbfm.1994.86
   Binder D, 2004, ADV EXP MED BIOL, V548, P34
   Castren E, 2010, DEV NEUROBIOL, V70, P289, DOI 10.1002/dneu.20758
   Chen W, 2008, BBA-PROTEINS PROTEOM, V1784, P555, DOI 10.1016/j.bbapap.2008.01.002
   Cook M, 2013, BRAIN BEHAV IMMUN, V33, P46, DOI 10.1016/j.bbi.2013.05.005
   De WM, 2009, J APPL PHYSIOL, V107, P928, DOI 10.1152/japplphysiol.91281.2008
   Fan M, 2015, BEHAV BRAIN RES, V291, P399, DOI 10.1016/j.bbr.2015.05.047
   Feigin V, 2003, LANCET NEUROL, V2, P43, DOI 10.1016/S1474-4422(03)00266-7
   Fumagalli F, 2006, PHARMACOGENOMICS J, V6, P95, DOI 10.1038/sj.tpj.6500360
   Mourao F, 2014, J NEUROCHEM, V131, P65, DOI 10.1111/jnc.12786
   Grade S, 2013, PLOS ONE, V8, P0, DOI 10.1371/journal.pone.0055039
   Han L, 2019, NEURAL REGEN RES, V14, P1221, DOI 10.4103/1673-5374.251571
   Heo M, 2013, J PHYS THER SCI, V25, P943, DOI 10.1589/jpts.25.943
   Jiang B, 2012, BRIT J PHARMACOL, V166, P1872, DOI 10.1111/j.1476-5381.2012.01902.x
   Kang K, 2011, J KOREAN ACAD NURS, V41, P197, DOI 10.4040/jkan.2011.41.2.197
   Kim G, 2013, J PHYS THER SCI, V25, P553, DOI 10.1589/jpts.25.553
   Kirchner L, 2008, EXP NEUROL, V212, P145, DOI 10.1016/j.expneurol.2008.03.014
   Kowianski P, 2018, CELL MOL NEUROBIOL, V38, P579, DOI 10.1007/s10571-017-0510-4
   Kubo T, 1995, DEV BRAIN RES, V85, P249, DOI 10.1016/0165-3806(94)00220-T
   Leal G, 2017, VITAM HORM, V104, P153, DOI 10.1016/bs.vh.2016.10.004
   Lebowitz A, 2018, PSYCHIAT CLIN NEUROS, V72, P189, DOI 10.1111/pcn.12635
   Lee C, 2011, EXP NEUROL, V229, P450, DOI 10.1016/j.expneurol.2011.03.015
   Lessmann V, 2009, NEUROSCI RES, V65, P11, DOI 10.1016/j.neures.2009.06.004
   Liu H, 2015, BIOL PHARM BULL, V38, P1439, DOI 10.1248/bpb.b15-00013
   Liu P, 2018, NEURAL REGEN RES, V13, P1354, DOI 10.4103/1673-5374.235225
   Longa E, 1989, STROKE, V20, P84, DOI 10.1161/01.STR.20.1.84
   Nagahara A, 2013, J NEUROSCI, V33, P15596, DOI 10.1523/JNEUROSCI.5195-12.2013
   Nie J, 2017, CELL MOL NEUROBIOL, V37, P5, DOI 10.1007/s10571-016-0348-1
   Nystoriak MA, 2018, FRONT CARDIOVASC MED, V5, P135, DOI 10.3389/fcvm.2018.00135
   Quesseveur G, 2013, TRANSL PSYCHIAT, V3, P0, DOI 10.1038/tp.2013.30
   Quirie A, 2012, PLOS ONE, V7, P0, DOI 10.1371/journal.pone.0044218
   Salinas J, 2017, ALZHEIMERS DEMENT (N Y), V3, P229, DOI 10.1016/j.trci.2017.03.001
   Sanchez A, 2006, DEVELOPMENT, V133, P2477, DOI 10.1242/dev.02409
   Schabitz W, 1997, J CEREBR BLOOD F MET, V17, P500, DOI 10.1097/00004647-199705000-00003
   Schmidt R, 2016, ASIA-PAC J OPHTHALMO, V5, P309, DOI 10.1097/APO.0000000000000226
   Seo H, 2016, J EXERC NUTRITION BIOCHEM, V20, P16
   Seo T, 2014, INT NEUROUROL J, V18, P187, DOI 10.5213/inj.2014.18.4.187
   Shang J, 2018, INT J MOL MED, V41, P2715, DOI 10.3892/ijmm.2018.3484
   Stanne T, 2016, STROKE, V47, P1943, DOI 10.1161/STROKEAHA.115.012383
   Tanta A, 2018, TURK NEUROSURG, V28, P571, DOI 10.5137/1019-5149.JTN.21789-17.1
   Tong L, 1998, J NEURAL TRANSM, V105, P905, DOI 10.1007/s007020050101
   Urra X, 2013, J NEUROL, V260, P1687, DOI 10.1007/s00415-013-6919-x
   Wang Y, 2016, BRAIN CIRC, V2, P118, DOI 10.4103/2394-8108.192523
   Wu Q, 2017, J NEUROSCI RES, V95, P2483, DOI 10.1002/jnr.24080
   Xing Y, 2018, LIFE SCI, V198, P32, DOI 10.1016/j.lfs.2018.02.018
   Yamashita K, 1997, METAB BRAIN DIS, V12, P271, DOI 10.1007/BF02674671
   Yao R, 2012, NEUROCHEM RES, V37, P2777, DOI 10.1007/s11064-012-0871-5
   Zhang F, 2012, J CLIN NEUROSCI, V19, P946, DOI 10.1016/j.jocn.2011.12.022
   Zhang F, 2010, INT J MOL SCI, V11, P2658, DOI 10.3390/ijms11072658
   2016 , 1900, V23, V0, PP283, DOI 10.1038/GT.2015.113
   2010 , 1900, V122, V0, PP346, DOI 10.1007/S00508-010-1394-1
   2018 , 1900, V24, V0, PP4395, DOI 10.12659/MSM.908473
NR 53
TC 8
Z9 9
U1 1
U2 4
PU IMR PRESS
PI WAN CHAI
PA RM 19C, LOCKHART CTR, 301-307 LOCKHART RD, WAN CHAI, 00000, HONG KONG
SN 0219-6352
EI 
J9 J INTEGR NEUROSCI
PD MAR 30
PY 2019
VL 18
IS 1
BP 65
EP 70
DI 10.31083/j.jin.2019.01.118
PG 6
WC Neurosciences
SC Neurosciences & Neurology
GA HW2JC
UT WOS:000466508400009
PM 31091850
ER

PT J
AU Hughes, CML
   Baye, Moges
   Gordon-murer, Chloe
   Louie, Alexander
   Sun, Selena
   Belay, GJ
   Zhang, Xiaorong
AF Hughes, Charmayne
   Baye, Moges
   Gordon-murer, Chloe
   Louie, Alexander
   Sun, Selena
   Belay, Gashaw
   Zhang, Xiaorong
TI Quantitative Assessment of Upper Limb Motor Function in Ethiopian Acquired Brain Injured Patients Using a Low-Cost Wearable Sensor
SO FRONTIERS IN NEUROLOGY
LA English
DT Article
DE stroke; kinematics; sensor; rehabilitation; sub-Saharan Africa
ID quality-of-life; stroke rehabilitation; arm function; performance; survivor; outcm; program; care
AB Acquired brain injuries place a significant burden on sub-Saharan African rehabilitation clinicians and health care facilities. While wearable sensors have the potential to alleviate these issues, many are beyond the financial capabilities of the majority of African persons and clinics. To bridge this gap, we have developed a low-cost wrist-worn sensor (the outREACH sensor) capable of accurately measuring upper limb movement kinematics. In this study we evaluated the extent to which the outREACH sensor is sensitive to the hand performing the task (unimpaired, impaired) and level of impairment (mild, moderate) in 14 Ethiopian persons with acquired brain injury (mean age = 51.6 +/- 12.2 years, 1 female, 13 male). Participants performed an object manipulation task with both the impaired and the unimpaired limb, and reaching performance was measured using standard kinematic measures (i.e., movement time, spectral arc length, peak velocity, peak acceleration, mean velocity, mean acceleration). Overall, movements were smoother and faster when performed by the patient's unimpaired limb. In contrast, maximum velocity did not differ between the two limbs. Moreover, the outREACH sensor was sensitive to differences in performance-based upper limb impairment. Fugl-Meyer assessment for upper extremity scores were significantly correlated with movement time, spectral arc length, and peak velocity. Upper limb movement kinematics can be accurately measured using the outREACH sensor. The outREACH sensor can be a valuable addition to standardized clinical measures that provides rehabilitation clinicians with information regarding initial upper limb impairment level and changes in function across the rehabilitation lifespan.
C1 [Hughes, Charmayne M. L.; Gordon-Murer, Chloe; Sun, Selena] San Francisco State Univ, Hlth Equ Inst, NeuroTech Lab, San Francisco, CA 94132 USA.
   [Hughes, Charmayne M. L.; Gordon-Murer, Chloe] San Francisco State Univ, Dept Kinesiol, San Francisco, CA 94132 USA.
   [Baye, Moges; Belay, Gashaw Jember] Univ Gondar, Dept Physiotherapy, Gondar, Ethiopia.
   [Louie, Alexander; Zhang, Xiaorong] San Francisco State Univ, Sch Engn, San Francisco, CA 94132 USA.
RP Hughes, CML (通讯作者)，San Francisco State Univ, Hlth Equ Inst, NeuroTech Lab, San Francisco, CA 94132 USA.; Hughes, CML (通讯作者)，San Francisco State Univ, Dept Kinesiol, San Francisco, CA 94132 USA.
EM cmhughes@sfsu.edu
FU United States National Science Foundation (NSF) [1752255]; San Francisco State University Office of Research
CR Agho A, 2017, HUM RESOUR HEALTH, V15, P0, DOI 10.1186/s12960-017-0212-5
   Akinpelu AO, 2009, PHYSIOTHERAPY THEORY AND PRACTICE, V25, P14, DOI 10.1080/09593980802622669
   Alt MM, 2011, NEUROREHAB NEURAL RE, V25, P71, DOI 10.1177/1545968310370748
   Aranda-jan C, 2014, BMC PUBLIC HEALTH, V14, P0, DOI 10.1186/1471-2458-14-188
   Balasubramanian S, 2012, IEEE T BIO-MED ENG, V59, P2126, DOI 10.1109/TBME.2011.2179545
   Bates B, 2005, STROKE, V36, P2049, DOI 10.1161/01.STR.0000180432.73724.AD
   Bosch J, 2014, ISRN STROKE, V2014, P0, DOI 10.1155/2014/504910
   De SM, 2009, INT J EPIDEMIOL, V38, P452, DOI 10.1093/ije/dyn189
   Emejulu K, 2010, E CENT AFR J SURG, V15, P28
   Feigin V, 2009, LANCET NEUROL, V8, P355, DOI 10.1016/S1474-4422(09)70025-0
   Fuglmeyer A, 1975, SCAND J REHABIL MED, V7, P13
   Gale N, 2013, BMC MED RES METHODOL, V13, P0, DOI 10.1186/1471-2288-13-117
   Harris J, 2009, STROKE, V40, P2123, DOI 10.1161/STROKEAHA.108.544585
   Harrison , 1985, PHYSIOTHER CAN, V37, P65, DOI 10.3138/PTC.37.2.065
   Hollander M, 1973, NONPARAMETRIC STAT M, V0, P0
   Hughes CML, 2018, 2018 IEEE GLOB HUM T, V0, PP1, DOI 10.1109/GHTC.2018.8601786
   Hughes C, 2019, 2019 IST-AFRICA WEEK CONFERENCE (IST-AFRICA), V0, P0
   Hughes C, 2019, FRONT BIOENG BIOTECH, V7, P0, DOI 10.3389/fbioe.2019.00322
   Hughes C, 2020, HEALTH INFORM J, V26, P1104, DOI 10.1177/1460458219868356
   Hyder A, 2007, NEUROREHABILITATION, V22, P341
   Katz D, 1998, ARCH PHYS MED REHAB, V79, P488, DOI 10.1016/S0003-9993(98)90060-0
   Landes M, 2017, AFR J EMERG MED, V7, P130, DOI 10.1016/j.afjem.2017.04.001
   Madgwick SOH, 2011, IEEE INT CONF REHABIL ROBOT, V2011, P5975346, DOI 10.1109/ICORR.2011.5975346
   Natta D, 2015, ANN PHYS REHABIL MED, V58, P322, DOI 10.1016/j.rehab.2015.08.003
   Nudo R, 2007, STROKE, V38, P840, DOI 10.1161/01.STR.0000247943.12887.d2
   Owolabi M, 2009, EUR J NEUROL, V16, P54, DOI 10.1111/j.1468-1331.2008.02339.x
   Patel S, 2010, P IEEE, V98, P450, DOI 10.1109/JPROC.2009.2038727
   Steins D, 2014, J NEUROENG REHABIL, V11, P0, DOI 10.1186/1743-0003-11-36
   Sullivan K, 2011, STROKE, V42, P427, DOI 10.1161/STROKEAHA.110.592766
   Van MF, 2015, ANN BIOMED ENG, V43, P478, DOI 10.1007/s10439-014-1198-y
   Wasserman S, 2009, SAMJ S AFR MED J, V99, P579
   *worldhealthorganization , 2006, NEUR DIS PUBL HLTH C, V0, P0
NR 32
TC 1
Z9 1
U1 0
U2 3
PU FRONTIERS MEDIA SA
PI LAUSANNE
PA AVENUE DU TRIBUNAL FEDERAL 34, LAUSANNE, CH-1015, SWITZERLAND
SN 1664-2295
EI 
J9 FRONT NEUROL
PD DEC 12
PY 2019
VL 10
IS 
BP 
EP 
DI 10.3389/fneur.2019.01323
PG 8
WC Clinical Neurology; Neurosciences
SC Neurosciences & Neurology
GA JY9QT
UT WOS:000504741300001
PM 31920943
ER

PT J
AU Van lieshout, ECC
   Van der worp, HB
   Visser-meily, JMA
   Dijkhuizen, RM
AF Van lieshout, Eline
   Van der worp, H
   Visser-meily, Johanna
   Dijkhuizen, Rick
TI Timing of Repetitive Transcranial Magnetic Stimulation Onset for Upper Limb Function After Stroke: A Systematic Review and Meta-Analysis
SO FRONTIERS IN NEUROLOGY
LA English
DT Review
DE systematic review; meta-analysis; repetitive transcranial magnetic stimulation; motor function recovery; upper limb outcome; stroke
ID motor function recovery; sham-controlled trial; low-frequency rtm; subacute stroke; double-blind; unaffected hemisphere; physical-therapy; outcome measure; hand function; arm function
AB Background: Repetitive transcranial magnetic stimulation (rTMS) is a promising intervention to promote upper limb recovery after stroke. We aimed to identify differences in the efficacy of rTMS treatment on upper limb function depending on the onset time post-stroke. Methods: We searched PubMed, Embase, and the Cochrane Library to identify relevant RCTs from their inception to February 2018. RCTs on the effects of rTMS on upper limb function in adult patients with stroke were included. Study quality and risk of bias were assessed independently by two authors. Meta-analyses were performed for outcomes on individual upper limb outcome measures (function or activity) and for function and activity measures jointly, categorized by timing of treatment initiation. Timing of treatment initiation post-stroke was categorized as follows: acute to early subacute (<1 month), early subacute (1-3 months), late subacute (3-6 months), and chronic (>6 months). Results: We included 38 studies involving 1,074 stroke patients. Subgroup analysis demonstrated benefit of rTMS applied within the first month post-stroke [MD = 9.31; 95% confidence interval (6.27-12.34); P < 0.0001], but not in the early subacute phase (1-3 months post-stroke) [MD = 1.14; 95% confidence interval (-5.32 to 7.59), P = 0.73) or chronic phase (>6 months post-stroke) [MD = 1.79; 95% confidence interval (-2.00 to 5.59]; P = 0.35), when assessed with a function test [Fugl-Meyer Arm test (FMA)]. There were no studies within the late subacute phase (3-6 months post-stroke) that used the FMA. Tests at the level of function revealed improved upper limb function after rTMS [SMD = 0.43; 95% confidence interval (0.02-0.75); P = 0.0001], but tests at the level of activity did not, independent of rTMS onset post-stroke [SMD = 0.17; 95% confidence interval (-0.09 to 0.44); P = 0.19]. Heterogeneities in the results of the individual studies included in the main analyses were large, as suggested by funnel plot asymmetry. Conclusions: Based on the FMA, rTMS seems more beneficial only when started in the first month post-stroke. Tests at the level of function are likely more sensitive to detect beneficial rTMS effects on upper limb function than tests at the level of activity. However, heterogeneities in treatment designs and outcomes are high. Future rTMS trials should include the FMA and work toward a core set of outcome measures.
C1 [van Lieshout, Eline C. C.; Dijkhuizen, Rick M.] Univ Med Ctr Utrecht, Ctr Image Sci, Biomed MR Imaging & Spect Grp, Utrecht, Netherlands.
   [van Lieshout, Eline C. C.; van der Worp, H. Bart; Visser-Meily, Johanna M. A.; Dijkhuizen, Rick M.] Univ Utrecht, Utrecht, Netherlands.
   [van Lieshout, Eline C. C.; Visser-Meily, Johanna M. A.] Univ Med Ctr Utrecht, UMC Utrecht Brain Ctr, Ctr Excellence Rehabil Med, Utrecht, Netherlands.
   [van Lieshout, Eline C. C.; Visser-Meily, Johanna M. A.] Univ Utrecht, De Hoogstraat Rehabil, Utrecht, Netherlands.
   [van der Worp, H. Bart] Univ Med Ctr Utrecht, UMC Utrecht Brain Ctr, Dept Neurol & Neurosurg, Utrecht, Netherlands.
   [Visser-Meily, Johanna M. A.] Univ Med Ctr Utrecht, UMC Utrecht Brain Ctr, Dept Rehabil Phys Therapy Sci & Sports, Utrecht, Netherlands.
RP Dijkhuizen, RM (通讯作者)，Univ Med Ctr Utrecht, Ctr Image Sci, Biomed MR Imaging & Spect Grp, Utrecht, Netherlands.; Dijkhuizen, RM (通讯作者)，Univ Utrecht, Utrecht, Netherlands.
EM r.m.dijkhuizen@umcutrecht.nl
FU Netherlands Organization for Scientific Research [VICI 016.130.662]
CR Ackerley S, 2016, NEUROREHAB NEURAL RE, V30, P339, DOI 10.1177/1545968315595285
   Ackerley S, 2010, STROKE, V41, P1568, DOI 10.1161/STROKEAHA.110.583278
   Alt MM, 2013, NEUROREHAB NEURAL RE, V27, P844, DOI 10.1177/1545968313491008
   [anonymous] , 2014, REV MAN, V0, P1
   Askin A, 2017, SOMATOSENS MOT RES, V34, P102, DOI 10.1080/08990220.2017.1316254
   Avenanti A, 2012, NEUROLOGY, V78, P256, DOI 10.1212/WNL.0b013e3182436558
   Galvao S, 2014, ARCH PHYS MED REHAB, V95, P222, DOI 10.1016/j.apmr.2013.10.023
   Bernhardt J, 2017, INT J STROKE, V12, P444, DOI 10.1177/1747493017711816
   Bernhardt J, 2016, INT J STROKE, V11, P454, DOI 10.1177/1747493016643851
   Bernhardt J, 2015, STROKE, V46, P1141, DOI 10.1161/STROKEAHA.114.007434
   Biernaskie J, 2004, J NEUROSCI, V24, P1245, DOI 10.1523/JNEUROSCI.3834-03.2004
   Blesneag AV, 2015, J MED LIFE, V8, P378
   Buma F, 2013, RESTOR NEUROL NEUROS, V31, P707, DOI 10.3233/RNN-130332
   Cha H, 2016, CLIN REHABIL, V30, P649, DOI 10.1177/0269215515598817
   Chang W, 2012, RESTOR NEUROL NEUROS, V30, P179, DOI 10.3233/RNN-2012-110162
   Cohen J, 1988, STAT POWER ANAL BEHA, V0, P0
   Conforto A, 2012, J NEUROL, V259, P1399, DOI 10.1007/s00415-011-6364-7
   Dancause N, 2011, PROG BRAIN RES, V192, P273, DOI 10.1016/B978-0-444-53355-5.00015-4
   Di PG, 2014, NAT REV NEUROL, V10, P597, DOI 10.1038/nrneurol.2014.162
   Du J, 2016, EUR J NEUROL, V23, P1666, DOI 10.1111/ene.13105
   Duncan P, 2000, STROKE, V31, P1429, DOI 10.1161/01.STR.31.6.1429
   Elsner B, 2017, J NEUROENG REHABIL, V14, P0, DOI 10.1186/s12984-017-0301-7
   Emara T, 2010, EUR J NEUROL, V17, P1203, DOI 10.1111/j.1468-1331.2010.03000.x
   Etoh S, 2013, J REHABIL MED, V45, P843, DOI 10.2340/16501977-1175
   Foley N, 2006, PHYS THER, V86, P817, DOI 10.1093/ptj/86.6.817
   Foley NC, 2003, TOP STROKE REHABIL, V10, P1
   Fregni F, 2006, STROKE, V37, P2115, DOI 10.1161/01.STR.0000231390.58967.6b
   Gladstone D, 2002, NEUROREHAB NEURAL RE, V16, P232, DOI 10.1177/154596802401105171
   Graef P, 2016, J NEUROL SCI, V369, P149, DOI 10.1016/j.jns.2016.08.016
   Hao Z, 2013, SAO PAULO MED J, V131, P440, DOI 10.1590/1516-3180.20131316T2
   Harvey R, 2018, STROKE, V49, P2138, DOI 10.1161/STROKEAHA.117.020607
   Higgins J, 2013, STROKE RES TREAT, V2013, P0, DOI 10.1155/2013/539146
   Higgins J, 2008, COCHRANE HDB SYSTEMA, V0, P0, DOI DOI 10.1002/9780470712184
   Hosomi K, 2016, J STROKE CEREBROVASC, V25, P1655, DOI 10.1016/j.jstrokecerebrovasdis.2016.02.024
   Hsu W, 2012, STROKE, V43, P1849, DOI 10.1161/STROKEAHA.111.649756
   Hsu Y, 2013, BRAIN STIMUL, V6, P166, DOI 10.1016/j.brs.2012.04.007
   Khedr E, 2010, ACTA NEUROL SCAND, V121, P30, DOI 10.1111/j.1600-0404.2009.01195.x
   Khedr E, 2009, EUR J NEUROL, V16, P1323, DOI 10.1111/j.1468-1331.2009.02746.x
   Krakauer J, 2012, NEUROREHAB NEURAL RE, V26, P923, DOI 10.1177/1545968312440745
   Kubis N, 2016, FRONT NEURAL CIRCUIT, V10, P0, DOI 10.3389/fncir.2016.00056
   Kwakkel G, 2004, RESTOR NEUROL NEUROS, V22, P281
   Kwakkel G, 2002, J NEUROL NEUROSUR PS, V72, P473
   Kwakkel G, 2003, STROKE, V34, P2181, DOI 10.1161/01.STR.0000087172.16305.CD
   Kwakkel G, 2017, NEUROREHAB NEURAL RE, V31, P784, DOI 10.1177/1545968317732662
   Lai C, 2015, ARCH PHYS MED REHAB, V96, P69, DOI 10.1016/j.apmr.2014.08.014
   Lai S, 2002, STROKE, V33, P1840, DOI 10.1161/01.STR.0000019289.15440.F2
   Laksanakorn W, 2014, J MED ASS THAI, V97, P3
   Landis J, 2008, SOCIETY, V33, P159, DOI 10.2307/2529310
   Langhorne P, 2011, LANCET, V377, P1693, DOI 10.1016/S0140-6736(11)60325-5
   Le Q, 2014, AM J PHYS MED REHAB, V93, P422, DOI 10.1097/PHM.0000000000000027
   Liepert J, 2007, RESTOR NEUROL NEUROS, V25, P461
   Ludemann-podubecka J, 2016, EUR J NEUROL, V23, P823, DOI 10.1111/ene.12949
   Ludemann-podubecka J, 2015, BRAIN STIMUL, V8, P823, DOI 10.1016/j.brs.2015.02.004
   Malcolm M, 2007, AM J PHYS MED REHAB, V86, P707, DOI 10.1097/PHM.0b013e31813e0de0
   Matsuura A, 2015, EUR J NEUROL, V22, P1526, DOI 10.1111/ene.12776
   Moher D, 2009, ANN INTERN MED, V151, P264, DOI 10.7326/0003-4819-151-4-200908180-00135
   Nowak D, 2008, ARCH NEUROL-CHICAGO, V65, P741, DOI 10.1001/archneur.65.6.741
   Ozkeskin M, 2016, J NEUROL SCI-TURK, V33, P361
   Pascual-leone A, 1998, J CLIN NEUROPHYSIOL, V15, P333, DOI 10.1097/00004691-199807000-00005
   Pomeroy V, 2007, NEUROREHAB NEURAL RE, V21, P509, DOI 10.1177/1545968307300418
   Rand D, 2012, NEUROREHAB NEURAL RE, V26, P76, DOI 10.1177/1545968311408918
   Rose D, 2014, STROKE RES TREAT, V2014, P0, DOI 10.1155/2014/305236
   Sankarasubramanian V, 2017, CLIN NEUROPHYSIOL, V128, P892, DOI 10.1016/j.clinph.2017.03.030
   Santisteban L, 2016, PLOS ONE, V11, P0, DOI 10.1371/journal.pone.0154792
   Sasaki N, 2013, J STROKE CEREBROVASC, V22, P413, DOI 10.1016/j.jstrokecerebrovasdis.2011.10.004
   Schepers V, 2007, DISABIL REHABIL, V29, P221, DOI 10.1080/09638280600756257
   Sebastianelli L, 2017, ACTA NEUROL SCAND, V136, P585, DOI 10.1111/ane.12773
   Seniow J, 2012, NEUROREHAB NEURAL RE, V26, P1072, DOI 10.1177/1545968312445635
   Subramanian S, 2010, STROKE, V41, P2303, DOI 10.1161/STROKEAHA.110.593368
   Sunderland A, 1994, J NEUROL NEUROSUR PS, V57, P856, DOI 10.1136/jnnp.57.7.856
   Takeuchi N, 2005, STROKE, V36, P2681, DOI 10.1161/01.STR.0000189658.51972.34
   Takeuchi N, 2008, J REHABIL MED, V40, P298, DOI 10.2340/16501977-0181
   Teremetz M, 2015, J NEUROENG REHABIL, V12, P0, DOI 10.1186/s12984-015-0054-0
   Theilig S, 2011, EXP NEUROL, V230, P149, DOI 10.1016/j.expneurol.2011.04.010
   Tosun A, 2017, TOP STROKE REHABIL, V24, P361, DOI 10.1080/10749357.2017.1305644
   Vaziri P, 2014, IRAN RED CRESCENT ME, V16, P0, DOI 10.5812/ircmj.13579
   Wang C, 2014, RESTOR NEUROL NEUROS, V32, P825, DOI 10.3233/RNN-140410
   Zhang L, 2017, CLIN REHABIL, V31, P1137, DOI 10.1177/0269215517692386
   Zheng C, 2015, J HUAZHONG U SCI-MED, V35, P248, DOI 10.1007/s11596-015-1419-0
NR 80
TC 10
Z9 10
U1 3
U2 7
PU FRONTIERS MEDIA SA
PI LAUSANNE
PA AVENUE DU TRIBUNAL FEDERAL 34, LAUSANNE, CH-1015, SWITZERLAND
SN 1664-2295
EI 
J9 FRONT NEUROL
PD DEC 3
PY 2019
VL 10
IS 
BP 
EP 
DI 10.3389/fneur.2019.01269
PG 16
WC Clinical Neurology; Neurosciences
SC Neurosciences & Neurology
GA JW3OI
UT WOS:000502964200001
PM 31849827
ER

PT J
AU Widmer, Mario
   Lutza, Kai
   Luft, AR
AF Widmer, Mario
   Lutza, Kai
   Luft, Andreas
TI Reduced striatal activation in response to rewarding motor performance feedback after stroke
SO NEUROIMAGE-CLINICAL
LA English
DT Article
DE Stroke; Reward processing; Motor tracking; Performance feedback; fMRI; Striatum; Motivation
ID extrinsic feedback; dopamine; fmri; reinforcement; anticipation; depression; punishment
AB Introduction: Motor skill learning can help stroke survivors to cope with motor function deficits but requires many repetitions. One factor that keeps patients motivated is obtaining reward upon successfully completing a motor task. It has been suggested that stroke survivors have deficits in reward processing which may negatively impact skill learning. Objective: To test the hypothesis that stroke survivors have deficient reward processing during motor skill learning evident in reduced activation in the striatum and its subdivisions in functional magnetic resonance imaging as compared with healthy, age-matched control subjects. Methods: Striatal activity in response to performance dependent feedback and monetary reward was measured in 28 subacute stroke patients and 18 age-matched healthy control subjects during the training of visuomotor tracking an arc-shaped trajectory using the wrist (unimpaired side in patients, dominant side in controls) in an fMRI scanner. Results: Despite comparable monetary rewards, stroke patients showed reduced activation in the ventral part (p < 0.01), but not in the dorsal part of the striatum (p = 0.11). 14 patients had their lesion extending into the striatum. The nucleus accumbens as part of the ventral striatum was unlesioned in all participants and still showed a marked hypoactivation in stroke patients as compared with controls (p < 0.001), a finding that could not be explained by motivational differences between the groups. Conclusion: Striatal hypoactivation in stroke survivors may cause impaired consolidation of motor skills. Stronger rewarding stimuli or drug-mediated enhancement may be needed to normalize reward processing after stroke with positive effects on recovery.
C1 [Widmer, Mario; Lutza, Kai; Luft, Andreas R.] Univ Hosp Zurich, Dept Neurol, Div Vasc Neurol & Neurorehabil, Zurich, Switzerland.
   [Widmer, Mario] Cereneo Adv Rehabil Inst, CARINg, Vitznau, Switzerland.
   [Lutza, Kai; Luft, Andreas R.] Ctr Neurol & Rehabil, Cereneo, Vitznau, Switzerland.
   [Lutza, Kai] Univ Hosp Zurich, Dept Neurol, Div Neuropsychol, Zurich, Switzerland.
RP Widmer, M (通讯作者)，Cereneo Adv Rehabil Inst, CARINg, Vitznau, Switzerland.
EM mario.widmer@cereneo.foundation
FU Clinical Research Priority Program (CRPP) Neuro-Rehab of the University of Zurich; P&K Puhringer Foundation
CR Abe M, 2011, CURR BIOL, V21, P557, DOI 10.1016/j.cub.2011.02.030
   Baron J, 2014, J CEREBR BLOOD F MET, V34, P2, DOI 10.1038/jcbfm.2013.188
   Beck A, 1961, ARCH GEN PSYCHIAT, V4, P561, DOI 10.1001/archpsyc.1961.01710120031004
   Benjamin E, 2019, CIRCULATION, V139, P0, DOI 10.1161/CIR.0000000000000659
   Carson A, 2000, LANCET, V356, P122, DOI 10.1016/S0140-6736(00)02448-X
   Chen C, 2013, NEUROLOGY, V80, P0, DOI 10.1212/WNL.0b013e3182762569
   Feigenson J, 1977, STROKE, V8, P651, DOI 10.1161/01.STR.8.6.651
   Frank M, 2004, SCIENCE, V306, P1940, DOI 10.1126/science.1102941
   Gainotti G, 2001, J NEUROL NEUROSUR PS, V71, P258, DOI 10.1136/jnnp.71.2.258
   Galea J, 2015, NAT NEUROSCI, V18, P597, DOI 10.1038/nn.3956
   Glover G, 2000, MAGNET RESON MED, V44, P162, DOI 10.1002/1522-2594(200007)44:1<162::AID-MRM23>3.0.CO;2-E
   Harvey A, 2008, J MAGN RESON IMAGING, V28, P1337, DOI 10.1002/jmri.21623
   Hosp J, 2011, J NEUROSCI, V31, P2481, DOI 10.1523/JNEUROSCI.5411-10.2011
   Hutton C, 2011, NEUROIMAGE, V57, P101, DOI 10.1016/j.neuroimage.2011.04.018
   Kasper L, 2009, P ORG HUMAN BRAIN MA, V15, P395
   Knutson B, 2001, NEUROREPORT, V12, P3683, DOI 10.1097/00001756-200112040-00016
   Knutson B, 2000, NEUROIMAGE, V12, P20, DOI 10.1006/nimg.2000.0593
   Knutson B, 2009, NEUROECONOMICS: DECISION MAKING AND THE BRAIN, V0, PP389, DOI 10.1016/B978-0-12-374176-9.00025-7
   Lam J, 2016, NEUROSCIENCE, V314, P116, DOI 10.1016/j.neuroscience.2015.11.051
   Lutz K, 2014, NEUROSCI NEUROECON, V3, P33, DOI 10.2147/nan.s38864
   Lutz K, 2012, NEUROPSYCHOLOGIA, V50, P1739, DOI 10.1016/j.neuropsychologia.2012.03.030
   Mawlawi O, 2001, J CEREBR BLOOD F MET, V21, P1034, DOI 10.1097/00004647-200109000-00002
   Mcclure S, 2004, NEUROSCIENTIST, V10, P260, DOI 10.1177/1073858404263526
   Molina-luna K, 2009, PLOS ONE, V4, P0, DOI 10.1371/journal.pone.0007082
   Nasreddine Z, 2005, J AM GERIATR SOC, V53, P695, DOI 10.1111/j.1532-5415.2005.53221.x
   Rioult-pedotti M, 2000, SCIENCE, V290, P533, DOI 10.1126/science.290.5491.533
   Rorden C, 2007, J COGNITIVE NEUROSCI, V19, P1081, DOI 10.1162/jocn.2007.19.7.1081
   Rorden C, 2012, NEUROIMAGE, V61, P957, DOI 10.1016/j.neuroimage.2012.03.020
   Salamone J, 2002, BEHAV BRAIN RES, V137, P3, DOI 10.1016/S0166-4328(02)00282-6
   Schott B, 2007, BRAIN, V130, P2412, DOI 10.1093/brain/awm147
   Schott B, 2008, J NEUROSCI, V28, P14311, DOI 10.1523/JNEUROSCI.2058-08.2008
   Shmuelof L, 2012, J NEUROPHYSIOL, V108, P578, DOI 10.1152/jn.00856.2011
   Shohamy D, 2005, BEHAV BRAIN RES, V156, P191, DOI 10.1016/j.bbr.2004.05.023
   Subramanian S, 2015, RESTOR NEUROL NEUROS, V33, P727, DOI 10.3233/RNN-150508
   Subramanian S, 2010, NEUROREHAB NEURAL RE, V24, P113, DOI 10.1177/1545968309349941
   Van VP, 2006, DISABIL REHABIL, V28, P831, DOI 10.1080/09638280500534937
   Veerbeek J, 2014, PLOS ONE, V9, P0, DOI 10.1371/journal.pone.0087987
   Wachter T, 2009, J NEUROSCI, V29, P436, DOI 10.1523/JNEUROSCI.4132-08.2009
   Widmer M, 2016, PROG BRAIN RES, V0, P0
   Widmer M, 2017, TRIALS, V18, P0, DOI 10.1186/s13063-017-2328-2
   Widmer M, 2017, NEUROSCI LETT, V661, P18, DOI 10.1016/j.neulet.2017.09.038
   Widmer M, 2017, BIOSYST BIOROBOT, V15, P1019, DOI 10.1007/978-3-319-46669-9_165
   Williams S, 1986, CORTEX, V22, P325, DOI 10.1016/S0010-9452(86)80058-2
   Wottrich A, 2012, DISABIL REHABIL, V34, P1218, DOI 10.3109/09638288.2011.640381
NR 44
TC 4
Z9 4
U1 1
U2 5
PU ELSEVIER SCI LTD
PI OXFORD
PA THE BOULEVARD, LANGFORD LANE, KIDLINGTON, OXFORD OX5 1GB, OXON, ENGLAND
SN 2213-1582
EI 
J9 NEUROIMAGE-CLIN
PD JUN 15
PY 2019
VL 24
IS 
BP 
EP 
DI 10.1016/j.nicl.2019.102036
PG 7
WC Neuroimaging
SC Neurosciences & Neurology
GA JY8MY
UT WOS:000504663800113
PM 31698315
ER

PT J
AU Linder, SM
   Rosenfeldt, AB
   Davidson, Sara
   Zimmerman, Nicole
   Penko, Amanda
   Lee, John
   Clark, Cynthia
   Alberts, JL
AF Linder, Susan
   Rosenfeldt, Anson
   Davidson, Sara
   Zimmerman, Nicole
   Penko, Amanda
   Lee, John
   Clark, Cynthia
   Alberts, Jay
TI Forced, Not Voluntary, Aerobic Exercise Enhances Motor Recovery in Persons With Chronic Stroke
SO NEUROREHABILITATION AND NEURAL REPAIR
LA English
DT Article
DE forced exercise; aerobic exercise; motor recovery; rehabilitation; neuroplasticity
ID health-care professional; parkinsons-disease; rehabilitation program; neurotrophic factor; physical-exercise; single bout; neuroplasticity; therapy; poststroke; depression
AB Background. The recovery of motor function following stroke is largely dependent on motor learning-related neuroplasticity. It has been hypothesized that intensive aerobic exercise (AE) training as an antecedent to motor task practice may prime the central nervous system to optimize motor recovery poststroke. Objective. The objective of this study was to determine the differential effects of forced or voluntary AE combined with upper-extremity repetitive task practice (RTP) on the recovery of motor function in adults with stroke. Methods. A combined analysis of 2 preliminary randomized clinical trials was conducted in which participants (n = 40) were randomized into 1 of 3 groups: (1) forced exercise and RTP (FE+RTP), (2) voluntary exercise and RTP (VE+RTP), or (3) time-matched stroke-related education and RTP (Edu+RTP). Participants completed 24 training sessions over 8 weeks. Results. A significant interaction effect was found indicating that improvements in the Fugl-Meyer Assessment (FMA) were greatest for the FE+RTP group (P = .001). All 3 groups improved significantly on the FMA by a mean of 11, 6, and 9 points for the FE+RTP, VE+RTP, and Edu+RTP groups, respectively. No evidence of a treatment-by-time interaction was observed for Wolf Motor Function Test outcomes; however, those in the FE+RTP group did exhibit significant improvement on the total, gross motor, and fine-motor performance times (P <= .01 for all observations). Conclusions. Results indicate that FE administered prior to RTP enhanced motor skill acquisition greater than VE or stroke-related education. AE, FE in particular, should be considered as an effective antecedent to enhance motor recovery poststroke.
C1 [Linder, Susan M.; Rosenfeldt, Anson B.; Davidson, Sara; Zimmerman, Nicole; Penko, Amanda; Lee, John; Clark, Cynthia; Alberts, Jay L.] Cleveland Clin, Cleveland, OH 44195 USA.
RP Linder, SM (通讯作者)，Cleveland Clin, Dept Biomed Engn, Lerner Res Inst, 9500 Euclid Ave, Cleveland, OH 44195 USA.
EM linders@ccf.org
FU National Institute of Neurological Disorders and Stroke [R03HD073566]; American Heart Association [15MCPRP25700312]
CR Alberts J, 2016, PARKINSONISM RELAT D, V24, P56, DOI 10.1016/j.parkreldis.2016.01.015
   Alberts J, 2011, EXERC SPORT SCI REV, V39, P177, DOI 10.1097/JES.0b013e31822cc71a
   Alcantara C, 2018, FRONT NEUROL, V9, P0, DOI 10.3389/fneur.2018.00637
   American COSM, 2018, ACSMS RESOURCE MANUA, V0, P0
   Austin M, 2014, NEUROSCI RES, V87, P8, DOI 10.1016/j.neures.2014.06.007
   Baker L, 2010, ARCH NEUROL-CHICAGO, V67, P71, DOI 10.1001/archneurol.2009.307
   Basso JC, 2017, BRAIN PLAST, V2, P127, DOI 10.3233/BPL-160040
   Beall E, 2013, BRAIN CONNECT, V3, P190, DOI 10.1089/brain.2012.0104
   Billinger S, 2014, STROKE, V45, P2532, DOI 10.1161/STR.0000000000000022
   Billinger S, 2012, STROKE RES TREAT, V2012, P0, DOI 10.1155/2012/959120
   Birkenmeier R, 2010, NEUROREHAB NEURAL RE, V24, P620, DOI 10.1177/1545968310361957
   Boyne P, 2019, J APPL PHYSIOL, V126, P431, DOI 10.1152/japplphysiol.00594.2018
   Colcombe S, 2003, PSYCHOL SCI, V14, P125, DOI 10.1111/1467-9280.t01-1-01430
   Collins M, 2018, J ROY COLL PHYS EDIN, V48, P62, DOI 10.4997/JRCPE.2018.115
   Cotman C, 2007, TRENDS NEUROSCI, V30, P464, DOI 10.1016/j.tins.2007.06.011
   Coelho F, 2013, ARCH GERONTOL GERIAT, V56, P10, DOI 10.1016/j.archger.2012.06.003
   Dobkin B, 2005, NEW ENGL J MED, V352, P1677, DOI 10.1056/NEJMcp043511
   Dobkin B, 2013, CURR ATHEROSCLER REP, V15, P0, DOI 10.1007/s11883-013-0331-y
   Erickson K, 2012, NEUROSCIENTIST, V18, P82, DOI 10.1177/1073858410397054
   Fitzmaurice G, 2011, APPL LONGITUDINAL AN, V2nd, P0
   French M, 2018, TOP STROKE REHABIL, V25, P276, DOI 10.1080/10749357.2018.1437938
   Gatti R, 2012, J ENDOCRINOL INVEST, V35, P699, DOI 10.3275/8456
   Gladstone D, 2002, NEUROREHAB NEURAL RE, V16, P232, DOI 10.1177/154596802401105171
   Hotting K, 2013, NEUROSCI BIOBEHAV R, V37, P2243, DOI 10.1016/j.neubiorev.2013.04.005
   Hubbard I, 2009, OCCUP THER INT, V16, P175, DOI 10.1002/oti.275
   Kelly L, 2017, FRONT PHYSIOL, V8, P0, DOI 10.3389/fphys.2017.00809
   Knaepen K, 2010, SPORTS MED, V40, P765, DOI 10.2165/11534530-000000000-00000
   Lang C, 2016, ANN NEUROL, V80, P342, DOI 10.1002/ana.24734
   Lang C, 2014, UPPER EXTREMITY TASK, V0, P0
   Linder S, 2015, AM J OCCUP THER, V69, P0, DOI 10.5014/ajot.2015.015636
   Mackay-lyons M, 2002, ARCH PHYS MED REHAB, V83, P1378, DOI 10.1053/apmr.2002.35089
   Mang C, 2016, NEURAL PLAST, V2016, P0, DOI 10.1155/2016/6797928
   Mang C, 2014, J APPL PHYSIOL, V117, P1325, DOI 10.1152/japplphysiol.00498.2014
   Mang C, 2013, PHYS THER, V93, P1707, DOI 10.2522/ptj.20130053
   Miller E, 2010, STROKE, V41, P2402, DOI 10.1161/STR.0b013e3181e7512b
   Morgan J, 2018, BEHAV BRAIN RES, V337, P193, DOI 10.1016/j.bbr.2017.09.022
   Ploughman M, 2016, CURR OPIN NEUROL, V29, P684, DOI 10.1097/WCO.0000000000000383
   Ploughman M, 2015, TRANSL STROKE RES, V6, P13, DOI 10.1007/s12975-014-0357-7
   Rand D, 2010, NEUROREHAB NEURAL RE, V24, P722, DOI 10.1177/1545968310368684
   Ridgel A, 2009, NEUROREHAB NEURAL RE, V23, P600, DOI 10.1177/1545968308328726
   Rosamond W, 2008, CIRCULATION, V117, P0, DOI 10.1161/CIRCULATIONAHA.107.187998
   Rosenfeldt A, 2019, ARCH PHYS MED REHAB, V100, P923, DOI 10.1016/j.apmr.2018.11.011
   Ryan A, 2002, ARCH PHYS MED REHAB, V83, P1703, DOI 10.1053/apmr.2002.36399
   Shah C, 2016, BRAIN CONNECT, V6, P25, DOI 10.1089/brain.2014.0328
   Singh A, 2016, BEHAV BRAIN RES, V301, P19, DOI 10.1016/j.bbr.2015.12.020
   Singh A, 2015, J MOTOR BEHAV, V47, P328, DOI 10.1080/00222895.2014.983450
   Singh A, 2014, BMC SPORTS SCI MED R, V6, P0, DOI 10.1186/2052-1847-6-23
   Smith A, 2014, EXP BRAIN RES, V232, P1875, DOI 10.1007/s00221-014-3879-z
   Statton M, 2015, PLOS ONE, V10, P0, DOI 10.1371/journal.pone.0141393
   Stinear C, 2008, BRAIN, V131, P1381, DOI 10.1093/brain/awn051
   Swain D, 2014, ACSMS RESOURCE MANUA, V0, P0
   Thacker J, 2014, PHYSIOL REP, V2, P0, DOI 10.14814/phy2.12178
   Winstein C, 2016, STROKE, V47, P0, DOI 10.1161/STR.0000000000000098
   Winstein C, 2016, JAMA-J AM MED ASSOC, V315, P571, DOI 10.1001/jama.2016.0276
   Wolf S, 2001, STROKE, V32, P1635, DOI 10.1161/01.STR.32.7.1635
   Zappala S, 2017, INT J CLIN PRACT, V71, P0, DOI 10.1111/ijcp.12943
NR 56
TC 13
Z9 13
U1 2
U2 12
PU SAGE PUBLICATIONS INC
PI THOUSAND OAKS
PA 2455 TELLER RD, THOUSAND OAKS, CA 91320 USA
SN 1545-9683
EI 
J9 NEUROREHAB NEURAL RE
PD AUG 15
PY 2019
VL 33
IS 8
BP 681
EP 690
DI 10.1177/1545968319862557
PG 10
WC Clinical Neurology; Rehabilitation
SC Neurosciences & Neurology; Rehabilitation
GA IP7XQ
UT WOS:000476400300001
PM 31313626
ER

PT J
AU Caglayan, AB
   Beker, MC
   Caglayan, Berrak
   Yalcin, Esra
   Caglayan, Aysun
   Yulug, Burak
   Hanoglu, Lutfu
   Kutlu, Selim
   Doeppner, TR
   Hermann, DM
   Kilic, Ertugrul
AF Caglayan, Ahmet
   Beker, Mustafa
   Caglayan, Berrak
   Yalcin, Esra
   Caglayan, Aysun
   Yulug, Burak
   Hanoglu, Lutfu
   Kutlu, Selim
   Doeppner, Thorsten
   Hermann, Dirk
   Kilic, Ertugrul
TI Acute and Post-acute Neuromodulation Induces Stroke Recovery by Promoting Survival Signaling, Neurogenesis, and Pyramidal Tract Plasticity
SO FRONTIERS IN CELLULAR NEUROSCIENCE
LA English
DT Article
DE neurodegeneration; apoptosis; tissue remodeling; rTMS; cerebral ischemia
ID transcranial magnetic stimulation; focal cerebral-ischemia; motor function; neuronal survival; brain-injury; melatonin; hippocampal; activation; cortex; hand
AB Repetitive transcranial magnetic stimulation (rTMS) has gained interest as a non-invasive treatment for stroke based on the data promoting its effects on functional recovery. However, the exact action mechanisms by which the rTMS exert beneficial effects in cellular and molecular aspect are largely unknown. To elucidate the effects of high- and low-frequency rTMS in the acute-ischemic brain, we examined how rTMS influences injury development, cerebral blood flow (CBF), DNA fragmentation, neuronal survival, pro- and anti-apoptotic protein activations after 30 and 90 min of focal cerebral ischemia. In addition, inflammation, angiogenesis, growth factors and axonal outgrowth related gene expressions, were analyzed. Furthermore, we have investigated the effects of rTMS on post-acute ischemic brain, particularly on spontaneous locomotor activity, perilesional tissue remodeling, axonal sprouting of corticobulbar tracts, glial scar formation and cell proliferation, in which rTMS was applied starting 3 days after the stroke onset for 28 days. In the high-frequency rTMS received animals reduced DNA fragmentation, infarct volume and improved CBF were observed, which were associated with increased Bcl-xL activity and reduced Bax, caspase-1, and caspase-3 activations. Moreover, increased angiogenesis, growth factors; and reduced inflammation and axonal sprouting related gene expressions were observed. These results correlated with reduced microglial activation, neuronal degeneration, glial scar formation and improved functional recovery, tissue remodeling, contralesional pyramidal tract plasticity and neurogenesis in the subacute rTMS treated animals. Overall, we propose that high-frequency rTMS in stroke patients can be used to promote functional recovery by inducing the endogenous repair and recovery mechanisms of the brain.
C1 [Caglayan, Ahmet B.; Beker, Mustafa C.; Yalcin, Esra; Caglayan, Aysun; Kilic, Ertugrul] Istanbul Medipol Univ, Fac Med, Dept Physiol, Istanbul, Turkey.
   [Caglayan, Ahmet B.; Beker, Mustafa C.; Caglayan, Berrak; Yalcin, Esra; Caglayan, Aysun; Doeppner, Thorsten R.; Kilic, Ertugrul] Regenerat & Restorat Med Res Ctr, Istanbul, Turkey.
   [Caglayan, Berrak] Istanbul Medipol Univ, Dept Med Biol, Fac Med, Istanbul, Turkey.
   [Yulug, Burak] Alanya Alaaddin Keykubat Univ, Dept Neurol, Fac Med, Antalya, Turkey.
   [Hanoglu, Lutfu] Istanbul Medipol Univ, Fac Med, Dept Neurol, Istanbul, Turkey.
   [Kutlu, Selim] Necmettin Erbakan Univ, Fac Med, Dept Physiol, Konya, Turkey.
   [Doeppner, Thorsten R.] Univ Goettingen, Fac Med, Dept Neurol, Gottingen, Germany.
   [Hermann, Dirk M.] Univ Duisburg Essen, Fac Med, Dept Neurol, Essen, Germany.
RP Kilic, E (通讯作者)，Istanbul Medipol Univ, Fac Med, Dept Physiol, Istanbul, Turkey.; Kilic, E (通讯作者)，Regenerat & Restorat Med Res Ctr, Istanbul, Turkey.
EM ekilic@medipol.edu.tr
FU Turkish Academy of Sciences (TUBA); Necmettin Erbakan University [161318006]
CR Ahmed Z, 2006, BIOELECTROMAGNETICS, V27, P288, DOI 10.1002/bem.20211
   Baek A, 2018, FRONT NEUROL, V9, P0, DOI 10.3389/fneur.2018.00050
   Beker M, 2015, ONCOTARGET, V6, P30604, DOI 10.18632/oncotarget.5773
   Beker M, 2018, MOL NEUROBIOL, V55, P2565, DOI 10.1007/s12035-017-0524-4
   Caglayan B, 2017, EXP NEUROL, V296, P23, DOI 10.1016/j.expneurol.2017.06.024
   Chervyakov A, 2015, FRONT HUM NEUROSCI, V9, P0, DOI 10.3389/fnhum.2015.00303
   Dellosso B, 2011, CLIN PRACT EPIDEMIOL MENT HEALTH, V7, P167, DOI 10.2174/1745017901107010167
   Dirnagl U, 1999, TRENDS NEUROSCI, V22, P391, DOI 10.1016/S0166-2236(99)01401-0
   Doeppner T, 2017, J CEREBR BLOOD F MET, V37, P914, DOI 10.1177/0271678X16647738
   Gao F, 2010, EUR J NUCL MED MOL I, V37, P954, DOI 10.1007/s00259-009-1342-3
   Guo F, 2017, FRONT PHYSIOL, V8, P0, DOI 10.3389/fphys.2017.00559
   Guo F, 2014, PLOS ONE, V9, P0, DOI 10.1371/journal.pone.0109267
   Hallett M, 2007, NEURON, V55, P187, DOI 10.1016/j.neuron.2007.06.026
   Hsu W, 2012, STROKE, V43, P1849, DOI 10.1161/STROKEAHA.111.649756
   Huttner H, 2014, NAT NEUROSCI, V17, P801, DOI 10.1038/nn.3706
   Jin K, 2002, P NATL ACAD SCI USA, V99, P11946, DOI 10.1073/pnas.182296499
   Johnson W, 2016, B WORLD HEALTH ORGAN, V94, P634, DOI 10.2471/BLT.16.181636
   Kelestemur T, 2016, NEUROSCI LETT, V612, P92, DOI 10.1016/j.neulet.2015.11.043
   Khedr E, 2010, ACTA NEUROL SCAND, V121, P30, DOI 10.1111/j.1600-0404.2009.01195.x
   Khedr E, 2005, NEUROLOGY, V65, P466, DOI 10.1212/01.wnl.0000173067.84247.36
   Kilic E, 2008, J PINEAL RES, V45, P142, DOI 10.1111/j.1600-079X.2008.00568.x
   Kilic E, 2014, FRONT CELL NEUROSCI, V8, P0, DOI 10.3389/fncel.2014.00422
   Kilic E, 2010, J CEREBR BLOOD F MET, V30, P969, DOI 10.1038/jcbfm.2009.268
   Kilic U, 2013, NEUROSCIENCE, V237, P268, DOI 10.1016/j.neuroscience.2013.01.059
   Kim J, 2013, J KOREAN MED SCI, V28, P295, DOI 10.3346/jkms.2013.28.2.295
   Klomjai W, 2015, ANN PHYS REHABIL MED, V58, P208, DOI 10.1016/j.rehab.2015.05.005
   Koch G, 2018, NEUROIMAGE, V169, P302, DOI 10.1016/j.neuroimage.2017.12.048
   Langhorne P, 2009, LANCET NEUROL, V8, P741, DOI 10.1016/S1474-4422(09)70150-4
   Le Q, 2014, AM J PHYS MED REHAB, V93, P422, DOI 10.1097/PHM.0000000000000027
   Lefaucheur J, 2006, NEUROPHYSIOL CLIN, V36, P105, DOI 10.1016/j.neucli.2006.08.011
   Liepert J, 2000, MUSCLE NERVE, V23, P1761, DOI 10.1002/1097-4598(200011)23:11<1761::AID-MUS14>3.0.CO;2-M
   Lindvall O, 2015, CSH PERSPECT BIOL, V7, P0, DOI 10.1101/cshperspect.a019034
   Loo C, 2003, PSYCHOL MED, V33, P997, DOI 10.1017/S0033291703007955
   Lu J, 2017, STEM CELLS INT, V2017, P0, DOI 10.1155/2017/5868632
   Luo J, 2017, INT J MOL SCI, V18, P0, DOI 10.3390/ijms18020455
   Medina-fernandez F, 2017, FREE RADICAL RES, V51, P460, DOI 10.1080/10715762.2017.1324955
   Mesquita R, 2013, J BIOMED OPT, V18, P0, DOI 10.1117/1.JBO.18.6.067006
   Murase N, 2004, ANN NEUROL, V55, P400, DOI 10.1002/ana.10848
   Ogiue-ikeda M, 2003, BRAIN RES, V993, P222, DOI 10.1016/j.brainres.2003.09.009
   Pena-philippides J, 2014, TRANSL STROKE RES, V5, P491, DOI 10.1007/s12975-014-0334-1
   Sasso V, 2016, J NEUROINFLAMM, V13, P0, DOI 10.1186/s12974-016-0616-5
   Sun Y, 2006, DEV BIOL, V289, P329, DOI 10.1016/j.ydbio.2005.10.016
   Takeuchi N, 2009, J REHABIL MED, V41, P1049, DOI 10.2340/16501977-0454
   Thrift A, 2014, INT J STROKE, V9, P6, DOI 10.1111/ijs.12245
   Ueyama E, 2011, PSYCHIAT CLIN NEUROS, V65, P77, DOI 10.1111/j.1440-1819.2010.02170.x
   Wagle S, 2016, PMRJ, V8, P356, DOI 10.1016/J.PMRJ.2015.08.009
   Yoon K, 2011, EXP BRAIN RES, V214, P549, DOI 10.1007/s00221-011-2853-2
   Zhang Y, 2014, MOL BRAIN, V7, P0, DOI 10.1186/1756-6606-7-11
NR 48
TC 23
Z9 24
U1 0
U2 4
PU FRONTIERS MEDIA SA
PI LAUSANNE
PA AVENUE DU TRIBUNAL FEDERAL 34, LAUSANNE, CH-1015, SWITZERLAND
SN 1662-5102
EI 
J9 FRONT CELL NEUROSCI
PD APR 12
PY 2019
VL 13
IS 
BP 
EP 
DI 10.3389/fncel.2019.00144
PG 15
WC Neurosciences
SC Neurosciences & Neurology
GA HT3WF
UT WOS:000464493200003
PM 31031599
ER

PT J
AU Nan, Wenya
   Barbosa dias, AP
   Rosa, AC
AF Nan, Wenya
   Barbosa dias, Ana
   Rosa, Agostinho
TI Neurofeedback Training for Cognitive and Motor Function Rehabilitation in Chronic Stroke: Two Case Reports
SO FRONTIERS IN NEUROLOGY
LA English
DT Article
DE alpha; neurofeedback; chronic stroke; rehabilitation; cognition
ID eeg alpha; performance; plasticity; recovery; theta
AB Stroke is a debilitating neurological condition which usually results in the abnormal electrical brain activity and the impairment of sensation, motor, or cognition functions. In this context, neurofeedback training, i.e., a non-invasive and relatively low cost technique that contributes to neuroplasticity and behavioral performance, might be promising for stroke rehabilitation. We intended to explore neurofeedback training on a 63-year-old male patient and a 77-year-old female patient with chronic stroke. Both of them had suffered from an ischemic stroke for rather long period (more than 3 years) and could not gain further improvement by traditional therapy. The neurofeedback training was designed to enhance alpha activity by 15 sessions distributed over 2 months, for the purpose of overall cognitive improvement and hopefully also motor function improvement for the female patient. We found that the two patients showed alpha enhancement during NFT compared to eyes open baseline within most sessions. Furthermore, both patients reduced their anxiety and depression level. The male patient showed an evolution in speech pattern in terms of naming, sentences completion and verbal fluency, while the female patient improved functionality of the march. These results suggested that alpha neurofeedback training could provide a spectrum of improvements, providing new hope for chronic stroke patients who could not gain further improvements through traditional therapies.
C1 [Nan, Wenya] Shanghai Normal Univ, Dept Psychol, Shanghai, Peoples R China.
   [Barbosa Dias, Ana Paula; Rosa, Agostinho C.] Univ Lisbon, Inst Super Tecn, LaSEEB Syst & Robot Inst, Dept Bioengn, Lisbon, Portugal.
RP Nan, WY (通讯作者)，Shanghai Normal Univ, Dept Psychol, Shanghai, Peoples R China.
EM wynan1985@126.com
FU FCT [UID/EEA/5009/2019]; Shanghai Normal University General Research Grant [SK201929]; Academic Innovation Team Program of Shanghai Normal University; Humanity and Social Science Youth Foundation of the Ministry of Education in China [19YJC190018]
CR Baumeister S, 2018, NEUROSCIENCE, V378, P89, DOI 10.1016/j.neuroscience.2016.09.025
   Berg K, 1992, CAN J PUBLIC HEALTH, V83, P0
   Bohannon R, 1997, AGE AGEING, V26, P15, DOI 10.1093/ageing/26.1.15
   Cho H, 2015, J PHYS THER SCI, V27, P673, DOI 10.1589/jpts.27.673
   Enriquez-geppert S, 2014, BIOL PSYCHOL, V95, P59, DOI 10.1016/j.biopsycho.2013.02.019
   Finnigan S, 2013, CLIN NEUROPHYSIOL, V124, P10, DOI 10.1016/j.clinph.2012.07.003
   Folstein M, 1975, J PSYCHIAT RES, V12, P189, DOI 10.1016/0022-3956(75)90026-6
   Giaquinto S, 1994, STROKE, V25, P2204, DOI 10.1161/01.STR.25.11.2204
   Hanslmayr S, 2005, APPL PSYCHOPHYS BIOF, V30, P1, DOI 10.1007/s10484-005-2169-8
   Hsueh J, 2016, HUM BRAIN MAPP, V37, P2662, DOI 10.1002/hbm.23201
   Klimesch W, 1999, BRAIN RES REV, V29, P169, DOI 10.1016/S0165-0173(98)00056-3
   Kober S, 2017, APPL PSYCHOPHYS BIOF, V42, P69, DOI 10.1007/s10484-017-9353-5
   Kober S, 2015, J NEUROENG REHABIL, V12, P0, DOI 10.1186/s12984-015-0105-6
   Mroczkowska D, 2014, POSTEP PSYCHIATR NEU, V23, P190, DOI 10.1016/j.pin.2014.09.002
   Murphy T, 2009, NAT REV NEUROSCI, V10, P861, DOI 10.1038/nrn2735
   Nan W, 2012, INT J PSYCHOPHYSIOL, V86, P83, DOI 10.1016/j.ijpsycho.2012.07.182
   Ng S, 2005, ARCH PHYS MED REHAB, V86, P1641, DOI 10.1016/j.apmr.2005.01.011
   Quaedflieg C, 2016, SOC COGN AFFECT NEUR, V11, P33, DOI 10.1093/scan/nsv090
   Reichert J, 2015, CLIN NEUROPHYSIOL, V126, P2068, DOI 10.1016/j.clinph.2014.09.032
   Renton T, 2017, PLOS ONE, V12, P0, DOI 10.1371/journal.pone.0177290
   Rozelle G, 1995, BIOFEEDBACK SELF-REG, V20, P211, DOI 10.1007/BF01474514
   Sauseng P, 2009, NEUROPSYCHOLOGIA, V47, P284, DOI 10.1016/j.neuropsychologia.2008.07.021
   Vigliecca N, 2011, BRAIN INJURY, V25, P394, DOI 10.3109/02699052.2011.556106
   Wan F, 2014, FRONT HUM NEUROSCI, V8, P0, DOI 10.3389/fnhum.2014.00500
   Weber E, 2011, APPL PSYCHOPHYS BIOF, V36, P37, DOI 10.1007/s10484-010-9142-x
   Zigmond A, 1983, ACTA PSYCHIAT SCAND, V67, P361, DOI 10.1111/j.1600-0447.1983.tb09716.x
   Zoefel B, 2011, NEUROIMAGE, V54, P1427, DOI 10.1016/j.neuroimage.2010.08.078
NR 27
TC 3
Z9 3
U1 4
U2 14
PU FRONTIERS MEDIA SA
PI LAUSANNE
PA AVENUE DU TRIBUNAL FEDERAL 34, LAUSANNE, CH-1015, SWITZERLAND
SN 1664-2295
EI 
J9 FRONT NEUROL
PD JUL 24
PY 2019
VL 10
IS 
BP 
EP 
DI 10.3389/fneur.2019.00800
PG 6
WC Clinical Neurology; Neurosciences
SC Neurosciences & Neurology
GA IL0LA
UT WOS:000476987100001
PM 31396152
ER

PT J
AU Oliveira, AS
   Andersen, CO
   Grimstrup, CB
   Pretzmann, Freja
   Mortensen, NH
   Castro, MN
   Mrachacz-kersting, Natalie
AF Oliveira, Anderson
   Andersen, Carina
   Grimstrup, Cathrine
   Pretzmann, Freja
   Mortensen, Nicklas
   Castro, Miguel
   Mrachacz-kersting, Natalie
TI A software for testing and training visuo-motor coordination for upper limb control
SO JOURNAL OF NEUROSCIENCE METHODS
LA English
DT Article
DE EEG; Speed-Accuracy tradeoff motor control; Clinical rehabilitation; Neuroplasticity
ID gamma-oscillation; decision-making; stroke; accuracy; dynamics; beta
AB Background: Developing methods to accelerate improvements in motor function are welcomed in clinical practice. Therefore, the aim of this study is to describe changes in brain activity related to the execution of motor tasks implemented on a software - the NeuroMaze - developed specifically to stimulate speed-accuracy tradeoff. New Method: The NeuroMaze was tested in eleven young and healthy individuals in a single experimental session. The tasks consisted in moving a square appearing on the monitor by holding and dragging it with a mouse across paths of different widths (wide [2 cm] vs intermediate [1.5 cm] vs narrow [1 cm] widths). The mouse cursor speed and scalp electroencephalography (EEG) from the frontal, somatosensory and motor areas were recorded. Results: The mouse speed is reduced by 15 +/- 6% and 48 +/- 7% from the wide to the intermediate and narrow paths respectively (p < 0.005). Moreover, there was a greater beta EEG relative power in the narrow path in the frontal area of the brain when compared to the wide path (p < 0.05). Similarly, the narrow path reduced the gamma EEG relative power in motor/sensorimotor areas when compared to the wide path (p < 0.05). Comparison with existing methods: The NeuroMaze is introduced as a method to elicit speed-accuracy tradeoff, and the authors are not aware of specific methods to establish fair comparisons. Conclusion: The NeuroMaze creates conditions to stimulate brain areas related to motor planning, sensory feedback and motor execution using speed-accuracy tradeoff contexts. Therefore, the NeuroMaze may induce adaptations in patients undergoing upper limb rehabilitation.
C1 [Oliveira, Anderson Souza; Castro, Miguel Nobre] Aalborg Univ, Dept Mat & Prod, Fibigerstr 16,Bldg 4, DK-9220 Aalborg E, Denmark.
   [Andersen, Carina Ostervig; Grimstrup, Cathrine Brix; Pretzmann, Freja; Mortensen, Nicklas Haugaard; Mrachacz-Kersting, Natalie] Aalborg Univ, Dept Hlth Sci & Technol, Fredrik Bajers Vej 7 D3, DK-9220 Aalborg E, Denmark.
RP Oliveira, AS (通讯作者)，Aalborg Univ, Dept Mech & Mfg Engn, Fibigerstr 16,Bldg 4, DK-9220 Aalborg E, Denmark.
EM oliveira@mp.aau.dk
CR Alexander G, 1990, TRENDS NEUROSCI, V13, P266, DOI 10.1016/0166-2236(90)90107-L
   Ang K, 2015, CLIN EEG NEUROSCI, V46, P310, DOI 10.1177/1550059414522229
   Babaiasl M, 2016, DISABIL REHABIL-ASSI, V11, P263, DOI 10.3109/17483107.2014.1002539
   Belardinelli P, 2017, NEUROIMAGE-CLIN, V14, P726, DOI 10.1016/j.nicl.2017.03.005
   Bogacz R, 2010, TRENDS NEUROSCI, V33, P10, DOI 10.1016/j.tins.2009.09.002
   Brauchle D, 2015, FRONT HUM NEUROSCI, V9, P0, DOI 10.3389/fnhum.2015.00564
   Chaumon M, 2015, J NEUROSCI METH, V250, P47, DOI 10.1016/j.jneumeth.2015.02.025
   Cheyne D, 2008, NEUROIMAGE, V42, P332, DOI 10.1016/j.neuroimage.2008.04.178
   Grecco L, 2016, FRONT HUM NEUROSCI, V10, P0, DOI 10.3389/fnhum.2016.00361
   Darvas F, 2010, NEUROIMAGE, V49, P930, DOI 10.1016/j.neuroimage.2009.08.041
   Darvas F, 2013, J CLIN NEUROPHYSIOL, V30, P299, DOI 10.1097/WNP.0b013e3182872f40
   Delorme A, 2004, J NEUROSCI METH, V134, P9, DOI 10.1016/j.jneumeth.2003.10.009
   Forstmann B, 2008, P NATL ACAD SCI USA, V105, P17538, DOI 10.1073/pnas.0805903105
   Galetto V, 2017, NEUROREHAB NEURAL RE, V31, P800, DOI 10.1177/1545968317723748
   Gramann K, 2011, REV NEUROSCIENCE, V22, P593, DOI 10.1515/RNS.2011.047
   Hamacher D, 2015, NEUROSCI BIOBEHAV R, V57, P310, DOI 10.1016/j.neubiorev.2015.08.002
   Hammerbeck U, 2017, NEUROREHAB NEURAL RE, V31, P499, DOI 10.1177/1545968317693112
   Heitz R, 2014, FRONT NEUROSCI-SWITZ, V8, P0, DOI 10.3389/fnins.2014.00150
   Houweling S, 2008, NEUROIMAGE, V41, P1395, DOI 10.1016/j.neuroimage.2008.03.023
   Hsieh Y, 2018, SCI REP-UK, V8, P0, DOI 10.1038/s41598-018-20330-3
   Inase M, 1999, BRAIN RES, V833, P191, DOI 10.1016/S0006-8993(99)01531-0
   Ivanoff J, 2008, PLOS ONE, V3, P0, DOI 10.1371/journal.pone.0002635
   Iyer K, 2017, J NEUROPHYSIOL, V118, P2521, DOI 10.1152/jn.00206.2017
   Jamali S, 2014, CLIN NEUROPHYSIOL, V125, P1213, DOI 10.1016/j.clinph.2013.10.045
   Krebs HI, 2004, J NEUROENG REHABIL, V1, P5, DOI 10.1186/1743-0003-1-5
   Krebs H, 2007, IEEE T NEUR SYS REH, V15, P327, DOI 10.1109/TNSRE.2007.903899
   Kubis N, 2016, FRONT NEURAL CIRCUIT, V10, P0, DOI 10.3389/fncir.2016.00056
   Melnik A, 2017, FRONT HUM NEUROSCI, V11, P0, DOI 10.3389/fnhum.2017.00150
   Mohr B, 2016, NEUROPSYCHOLOGIA, V93, P413, DOI 10.1016/j.neuropsychologia.2016.04.006
   Oliveira A, 2018, BRAIN TOPOGR, V31, P661, DOI 10.1007/s10548-018-0633-z
   Pastotter B, 2012, HUM BRAIN MAPP, V33, P1834, DOI 10.1002/hbm.21322
   Perri R, 2014, FRONT BEHAV NEUROSCI, V8, P0, DOI 10.3389/fnbeh.2014.00251
   Pfurtscheller G, 2003, CLIN NEUROPHYSIOL, V114, P1226, DOI 10.1016/S1388-2457(03)00067-1
   Plochl M, 2012, FRONT HUM NEUROSCI, V6, P0, DOI 10.3389/fnhum.2012.00278
   Pogosyan A, 2009, CURR BIOL, V19, P1637, DOI 10.1016/j.cub.2009.07.074
   Reis P, 2014, FRONT HUM NEUROSCI, V8, P0, DOI 10.3389/fnhum.2014.00156
   Ries AJ, 2014, J NEUROSCI NEUROENG, V3, P1, DOI 10.1166/jnsne.2014.1092
   Rodrigues M, 2017, J NEUROENG REHABIL, V14, P0, DOI 10.1186/s12984-016-0213-y
   Shima K, 2015, BOTH SUPPLEMENTARY A, V0, PP3247, DOI 10.1155/2015/587247
   Stinear C, 2017, LANCET NEUROL, V16, P826, DOI 10.1016/S1474-4422(17)30283-1
   Wenzlaff H, 2011, J NEUROSCI, V31, P1254, DOI 10.1523/JNEUROSCI.4000-10.2011
   Winstein C, 1995, EXP BRAIN RES, V105, P163
   Yoshida T, 2018, PLOS ONE, V13, P0, DOI 10.1371/journal.pone.0196177
NR 43
TC 2
Z9 2
U1 1
U2 4
PU ELSEVIER
PI AMSTERDAM
PA RADARWEG 29, 1043 NX AMSTERDAM, NETHERLANDS
SN 0165-0270
EI 
J9 J NEUROSCI METH
PD AUG 1
PY 2019
VL 324
IS 
BP 
EP 
DI 10.1016/j.jneumeth.2019.06.002
PG 7
WC Biochemical Research Methods; Neurosciences
SC Biochemistry & Molecular Biology; Neurosciences & Neurology
GA IN9UL
UT WOS:000479023800006
PM 31175892
ER

PT J
AU Barela, AMF
   Gama, GL
   Russo-junior, Douglas
   Celestino, ML
   Barela, JA
AF Barela, Ana
   Gama, Gabriela
   Russo-junior, Douglas
   Celestino, Melissa
   Barela, Jose
TI Gait alterations during walking with partial body weight supported on a treadmill and over the ground
SO SCIENTIFIC REPORTS
LA English
DT Article
ID cerebral-palsy; overground walking; motor function; children; stability; variability; individual; stroke; adult; speed
AB Understanding the changes induced by body weight support (BWS) systems when non-disabled adults walk can help develop appropriate rehabilitation protocols. The purpose of this study was to investigate spatial-temporal gait alterations during walking with BWS on a treadmill and over the ground. Fourteen non-disabled young adults (including seven women) walked over the ground and on a treadmill with 0%, 10%, and 20% of BWS at 80% of their self-selected comfortable walking speed (baseline). The stride length and speed, step length, and stance and double-limb support durations were calculated and compared among the different conditions. The non-disabled adults modulated their spatial-temporal gait parameters according to the surface and percentage of BWS. They walked with shorter and slower strides and shorter steps and spent more time in contact with the support surface as they walked on the treadmill than as they did over the ground. Walking on the treadmill promoted less variability and a higher rate of change than did walking over the ground. Both the surface and amount of BWS should be taken into consideration when using BWS systems for (re)learning and/or reestablishing gait.
C1 [Barela, Ana Maria F.; Gama, Gabriela L.; Russo-Junior, Douglas, V; Celestino, Melissa L.] Cruzeiro do Sul Univ, Inst Phys Act & Sport Sci, Rua Galvao Bueno 868, Sao Paulo, SP, Brazil.
   [Barela, Jose A.] Sao Paulo State Univ, Dept Phys Educ, Inst Biosci, Av 24-A,1515, Rio Claro, SP, Brazil.
RP Barela, AMF (通讯作者)，Cruzeiro do Sul Univ, Inst Phys Act & Sport Sci, Rua Galvao Bueno 868, Sao Paulo, SP, Brazil.
EM ambarela@gmail.com
FU Sao Paulo Research Foundation - FAPESP [2010/15218-3, 2013/02322-5, 2015/25376-9, 2016/08883-7]
CR Apte S, 2018, J NEUROENG REHABIL, V15, P0, DOI 10.1186/s12984-018-0380-0
   Murillo D, 2017, J EXP PSYCHOL HUMAN, V43, P596, DOI 10.1037/xhp0000303
   Barela AMF, 2015, BRAZ J MOTOR BEHAV, V9, P1
   Barela A, 2014, BRAZ J PHYS THER, V18, P572, DOI 10.1590/bjpt-rbf.2014.0058
   Bernstein N, 1967, COORDINATION REGULAT, V0, P0
   Bohannon RW, 1991, INT J REHABIL RES, V14, P246, DOI 10.1097/00004356-199109000-00010
   Bourgeois A, 2014, GAIT POSTURE, V39, P436, DOI 10.1016/j.gaitpost.2013.08.029
   Celestino M, 2014, RES DEV DISABIL, V35, P3624, DOI 10.1016/j.ridd.2014.09.002
   Cherng R, 2007, AM J PHYS MED REHAB, V86, P548, DOI 10.1097/PHM.0b013e31806dc302
   Combs S, 2013, CLIN BIOMECH, V28, P448, DOI 10.1016/j.clinbiomech.2013.02.001
   Dadashi F, 2014, SENSORS-BASEL, V14, P443, DOI 10.3390/s140100443
   De PD, 2013, RESP PHYSIOL NEUROBI, V189, P491, DOI 10.1016/j.resp.2013.08.018
   Depaul V, 2011, BMC NEUROL, V11, P0, DOI 10.1186/1471-2377-11-129
   Dingwell J, 2001, J BIOMECH ENG-T ASME, V123, P27, DOI 10.1115/1.1336798
   Dragunas A, 2016, J BIOMECH, V49, P2662, DOI 10.1016/j.jbiomech.2016.05.026
   Finch L, 1991, PHYS THER, V71, P842, DOI 10.1093/ptj/71.11.842
   Fischer A, 2015, CLIN BIOMECH, V30, P454, DOI 10.1016/j.clinbiomech.2015.03.010
   Gama G, 2017, ARCH PHYS MED REHAB, V98, P738, DOI 10.1016/j.apmr.2016.11.022
   Ganesan M, 2015, ARCH PHYS MED REHAB, V96, P1557, DOI 10.1016/j.apmr.2015.05.007
   Ganesan M, 2014, PM&R, V6, P22, DOI 10.1016/j.pmrj.2013.08.604
   Harris S, 1991, PHYS THER, V71, P215, DOI 10.1093/ptj/71.3.215
   Hesse S, 1999, ARCH PHYS MED REHAB, V80, P421, DOI 10.1016/S0003-9993(99)90279-4
   Kwon H, 2016, J PHYS THER SCI, V28, P2843
   Lord S, 2004, ARCH PHYS MED REHAB, V85, P234, DOI 10.1016/j.apmr.2003.05.002
   Lu H, 2017, GAIT POSTURE, V53, P248, DOI 10.1016/j.gaitpost.2017.02.003
   Magill RA, 2011, MOTOR LEARNING CONTR, V0, P0
   Mattern-baxter K, 2009, PEDIATR PHYS THER, V21, P12, DOI 10.1097/PEP.0b013e318196ef42
   Mccain K, 2008, ARCH PHYS MED REHAB, V89, P684, DOI 10.1016/j.apmr.2007.09.050
   Patio M, 2007, BRAZ J PHYS THER, V11, P19, DOI 10.1590/S1413-35552007000100005
   Perry J, 1992, GAIT ANAL, V0, P0
   Sousa C, 2011, J NEUROENG REHABIL, V8, P0, DOI 10.1186/1743-0003-8-48
   Sousa C, 2009, J NEUROENG REHABIL, V6, P0, DOI 10.1186/1743-0003-6-43
   Sullivan K, 2002, ARCH PHYS MED REHAB, V83, P683, DOI 10.1053/apmr.2002.32488
   Threlkeld A, 2003, GAIT POSTURE, V17, P235, DOI 10.1016/S0966-6362(02)00105-4
   Van HH, 2006, GAIT POSTURE, V24, P35, DOI 10.1016/j.gaitpost.2005.06.015
   Vanemmerik REA, 2014, HUMAN KINETICS, V0, P291
   Willoughby K, 2010, ARCH PHYS MED REHAB, V91, P333, DOI 10.1016/j.apmr.2009.10.029
   Yang F, 2016, J ELECTROMYOGR KINES, V31, P81, DOI 10.1016/j.jelekin.2016.09.004
NR 38
TC 6
Z9 6
U1 0
U2 5
PU NATURE PUBLISHING GROUP
PI LONDON
PA MACMILLAN BUILDING, 4 CRINAN ST, LONDON N1 9XW, ENGLAND
SN 2045-2322
EI 
J9 SCI REP-UK
PD MAY 31
PY 2019
VL 9
IS 
BP 
EP 
DI 10.1038/s41598-019-44652-y
PG 9
WC Multidisciplinary Sciences
SC Science & Technology - Other Topics
GA IA7RF
UT WOS:000469752800017
PM 31148585
ER

PT J
AU Berardi, Anna
   Saffioti, Marco
   Tofani, Marco
   Nobilia, Marta
   Culicchia, Greta
   Valente, Donatella
   Servadio, Annamaria
   Galeoto, Giovanni
AF Berardi, Anna
   Saffioti, Marco
   Tofani, Marco
   Nobilia, Marta
   Culicchia, Greta
   Valente, Donatella
   Servadio, Annamaria
   Galeoto, Giovanni
TI Internal consistency and validity of the Jebsen-Taylor hand function test in an Italian population with hemiparesis
SO NEUROREHABILITATION
LA English
DT Article
DE Italian; outcome measure; stroke; upper limb; validation
ID interrater reliability; stroke rehabilitation; cultural-adaptation; informed-consent; barthel index; version; impairment; validation; proposal; quality
AB PURPOSE: The aim of this study was to evaluate the internal consistency and validity of the Italian version of the Jebsen-Taylor Hand Function Test (JTHFT-IT) in Italian post-stroke adults with chronic hemiplegia or hemiparesis. METHODS: The test's internal consistency and validity were assessed by following international guidelines. Its internal consistency was examined using Cronbach's alpha (a) coefficient. Pearson's correlation coefficient was calculated for concurrent validity in comparison with a dynamometer instrument, whereas for construct validity, it was calculated in comparison with the mean execution time of the Wolf Motor Function Test time subscale (WMFT-IT-TIME). RESULTS: The test was administrated to 48 people with chronic stroke. Cronbach's alpha reported a value of 0.96 for the dominant hand and 0.92 for the non-dominant hand. To define the validity of the scale, Pearson's correlation as measured using the WMFT-IT-TIME, and the dynamometer showed statistically significant results. CONCLUSIONS: The present study supports the use of the JTHFT-IT as a measure of hand functionality in post-stroke adults with chronic hemiplegia or hemiparesis. It is an important tool for Italian professionals, and it can be useful both in clinical practice to evaluate improvement after rehabilitation treatments and for research in hand rehabilitation.
C1 [Berardi, Anna] Sapienza Univ Rome, Piazzale Aldo Moro 5, I-00185 Rome, Italy.
   [Saffioti, Marco] Tor Vergata Hosp Rome, Dept Hlth Profess, Rome, Italy.
   [Tofani, Marco] Bambino Gesu Pediat Hosp, Dept Neurosci & Neurorehabil, Neurorehabil Unit, Rome, Italy.
   [Nobilia, Marta; Culicchia, Greta] UOC Hand Surg, IRCCS MultiMed, Milan, Italy.
   [Valente, Donatella] Sapienza Univ Rome, Dept Paediat & Child Neuropsychiat, Rome, Italy.
   [Servadio, Annamaria] Tor Vergata Hosp Rome, Dept Hlth Profess, Rome, Italy.
   [Servadio, Annamaria] St Camillus Int Univ Hlth & Med Sci, UniCamillus, Rome, Italy.
   [Galeoto, Giovanni] Sapienza Univ Rome, Dept Publ Hlth, Rome, Italy.
RP Galeoto, G (通讯作者)，Sapienza Univ Rome, Piazzale Aldo Moro 5, I-00185 Rome, Italy.
EM giovanni.galeoto@uniroma1.it
CR Agnew P, 1982, AUST J PHYSIOTHER, V28, P23, DOI 10.1016/S0004-9514(14)60767-4
   Ali M, 2013, INT J STROKE, V8, P18, DOI 10.1111/j.1747-4949.2012.00973.x
   Allgower K, 2017, CLIN NEUROPHYSIOL, V128, P1858, DOI 10.1016/j.clinph.2017.07.408
   Artilheiro M, 2018, BRAZ J PHYS THER, V22, P190, DOI 10.1016/j.bjpt.2017.09.010
   Berardi A, 2018, SPINAL CORD, V0, P0
   Berardi A, 2018, FUNCT NEUROL, V33, P229
   Castiglia S, 2017, FUNCT NEUROL, V32, P221, DOI 10.11138/FNeur/2017.32.4.221
   Cincura C, 2009, CEREBROVASC DIS, V27, P119, DOI 10.1159/000177918
   Covotta A, 2018, CURR GERONTOL GERIATR RES, V2018, P8294568, DOI 10.1155/2018/8294568
   Culicchia G, 2016, REHABIL RES PRACT, V2016, P0, DOI 10.1155/2016/8970917
   Dattoli S, 2020, J SPINAL CORD MED, V43, P185, DOI 10.1080/10790268.2018.1456768
   Dobkin B, 2004, LANCET NEUROL, V3, P528, DOI 10.1016/S1474-4422(04)00851-8
   Ferreiro K, 2010, BRAZ J PHYS THER, V14, P377, DOI 10.1590/S1413-35552010005000018
   Frank A, 2017, J ROYAL COLL PHYS LO, V0, P0, DOI 10.7861/CLINMEDICINE.17-5-478]
   Galeoto G, 1900, CRANIO, V39, P326, DOI 10.1080/08869634.2019.1627067
   Galeoto G, 2019, TOP STROKE REHABIL, V26, P236, DOI 10.1080/10749357.2019.1574060
   Galeoto G, 2018, OCCUP THER HEALTH CA, V32, P380, DOI 10.1080/07380577.2018.1522682
   Galeoto G, 2016, G ITAL MED LAV ERGON, V38, P107
   Galeoto G, 2015, G ITAL MED LAV ERGON, V37, P245
   Hamilton G, 1992, J ORTHOP SPORT PHYS, V16, P215, DOI 10.2519/jospt.1992.16.5.215
   Hoffmann T, 2008, TOP STROKE REHABIL, V15, P341, DOI 10.1310/tsr1504-341
   Jebsen RH, 1969, ARCH PHYS MED REHABI, V0, P0
   Langhorne P, 2011, LANCET, V377, P1693, DOI 10.1016/S0140-6736(11)60325-5
   Li-tsang C, 2004, HONG KONG J OCCUP TH, V14, P12, DOI 10.1016/S1569-1861(09)70024-5
   Mak M, 2015, J HAND THER, V28, P389, DOI 10.1016/j.jht.2015.05.002
   Massai P, 2018, PARKINSONS DIS-US, V2018, P0, DOI 10.1155/2018/7347859
   Mokkink L, 2010, QUAL LIFE RES, V19, P539, DOI 10.1007/s11136-010-9606-8
   Nichols-larsen D, 2005, STROKE, V36, P1480, DOI 10.1161/01.STR.0000170706.13595.4f
   Persson H, 2012, BMC NEUROL, V12, P0, DOI 10.1186/1471-2377-12-162
   Resnik L, 2017, ARCH PHYS MED REHAB, V98, P1863, DOI 10.1016/j.apmr.2017.01.015
   Royal COP, 2016, NAT CLIN GUID STROK, V5th, P0
   Ruggieri M, 2018, PHYS OCCUP THER GERI, V36, P331, DOI 10.1080/02703181.2018.1520381
   Santisteban L, 2016, PLOS ONE, V11, P0, DOI 10.1371/journal.pone.0154792
   Savona A, 2019, HAND THER, V24, P48, DOI 10.1177/1758998319843554
   Sears E, 2010, J HAND SURG-AM, V35A, P30, DOI 10.1016/j.jhsa.2009.09.008
   Tofani M, 2019, REUMATISMO, V71, P13, DOI 10.4081/reumatismo.2019.1043
   Van DVL, 2009, ARCH PHYS MED REHAB, V90, P151, DOI 10.1016/j.apmr.2008.06.024
   Woytowicz E, 2017, ARCH PHYS MED REHAB, V98, P456, DOI 10.1016/j.apmr.2016.06.023
NR 38
TC 20
Z9 20
U1 2
U2 2
PU IOS PRESS
PI AMSTERDAM
PA NIEUWE HEMWEG 6B, 1013 BG AMSTERDAM, NETHERLANDS
SN 1053-8135
EI 
J9 NEUROREHABILITATION
PD JUN 15
PY 2019
VL 45
IS 3
BP 331
EP 339
DI 10.3233/NRE-192867
PG 9
WC Clinical Neurology; Rehabilitation
SC Neurosciences & Neurology; Rehabilitation
GA JX0OS
UT WOS:000503444100004
PM 31796703
ER

PT J
AU Lee, Donggeon
   Lee, Gyuchang
AF Lee, Donggeon
   Lee, Gyuchang
TI Effect of afferent electrical stimulation with mirror therapy on motor function, balance, and gait in chronic stroke survivors: a randomized controlled trial
SO EUROPEAN JOURNAL OF PHYSICAL AND REHABILITATION MEDICINE
LA English
DT Article
DE Stroke; Electrical stimulation therapy; Motor skills; Postural balance; Gait
ID rehabilitation; recovery; walking; reorganization; hemiparesis; projection; scale; arm
AB BACKGROUND: When solely mirror therapy is applied for a long period of time, spatial perception and attention to the damaged side may decrease, and the effect of mirror therapy may be limited. To overcome this limitation, it has recently been suggested that the combination of mirror therapy with mirror treatment is effective. AIM: The aim of this study was to investigate the effects of afferent electrical stimulation with mirror therapy on motor function, balance. and gait in chronic stroke survivors. DESIGN: A randomized controlled trial. SETTING: Rehabilitation center. POPULATION: Thirty stroke survivors were randomly assigned to two groups: the experimental group (N.=15) and the control group (N.=15). METHODS: Participants of the experimental group received afferent electrical stimulation with mirror therapy, and participants of the control group received sham afferent electrical stimulation with sham mirror therapy for 60 minutes per day, 5 days per week, for 4 weeks. Motor function was measured using a handheld dynamometer and the Modified Ashworth Scale, balance was measured using the Berg Balance Scale, and gait was assessed using the GAITRite (R) (GAITRite. CIR System Inc., Franklin, NJ, USA) pressure-sensitive walkway at baseline and after 4 weeks. RESULTS: The experimental group showed significant differences in muscle strength, Modified Ashworth Scale. and Berg Balance Scale results, and velocity, cadence, step length, stride length, and double support time of their gait (P<0.05) in the pre-post intervention comparison. Significant differences between the two groups in muscle strength, Berg Balance Scale, gait velocity, step length, and stride length (P<0.05) were found. CONLCUSIONS: Mirror therapy with afferent electrical stimulation may effectively improve muscle strength and gait and balance abilities in hemiplegic stroke survivors. CLINICAL REHABILITATION IMPACT: Afferent electrical stimulation combined with mirror therapy can be used as an effective intervention to improve lower limb motor function, balance, and gait in chronic stroke survivors in clinical settings.
C1 [Lee, Donggeon] Kyungnam Univ, Dept Phys Therapy, Grad Sch, Chang Won, South Korea.
   [Lee, Gyuchang] Kyungnam Univ, Dept Phys Therapy, 7 Kyungnamdaehak Ro, Chang Won 51767, Gyeongsangnam D, South Korea.
RP Lee, G (通讯作者)，Kyungnam Univ, Dept Phys Therapy, 7 Kyungnamdaehak Ro, Chang Won 51767, Gyeongsangnam D, South Korea.
EM leegc76@kyungnam.ac.kr
CR Altschuler E, 1999, LANCET, V353, P2035, DOI 10.1016/S0140-6736(99)00920-4
   Bernspang B, 1987, STROKE, V18, P1081, DOI 10.1161/01.STR.18.6.1081
   Blum L, 2008, PHYS THER, V88, P559, DOI 10.2522/ptj.20070205
   Bohannon R, 2007, J REHABIL MED, V39, P14, DOI 10.2340/16501977-0018
   Daly J, 2004, J REHABIL RES DEV, V41, P807, DOI 10.1682/JRRD.2003.08.0120
   Deconinck F, 2015, NEUROREHAB NEURAL RE, V29, P349, DOI 10.1177/1545968314546134
   Dohle C, 2009, NEUROREHAB NEURAL RE, V23, P209, DOI 10.1177/1545968308324786
   Dombovy M, 1986, STROKE, V17, P363, DOI 10.1161/01.STR.17.3.363
   Embrey D, 2010, ARCH PHYS MED REHAB, V91, P687, DOI 10.1016/j.apmr.2009.12.024
   Ezendam D, 2009, DISABIL REHABIL, V31, P2135, DOI 10.3109/09638280902887768
   Folstein M, 1975, J PSYCHIAT RES, V12, P189, DOI 10.1016/0022-3956(75)90026-6
   Gregson J, 1999, ARCH PHYS MED REHAB, V80, P1013, DOI 10.1016/S0003-9993(99)90053-9
   Ji S, 2015, CLIN REHABIL, V29, P348, DOI 10.1177/0269215514542356
   Jongbloed L, 1986, STROKE, V17, P765, DOI 10.1161/01.STR.17.4.765
   Jorgensen H, 1995, ARCH PHYS MED REHAB, V76, P27, DOI 10.1016/S0003-9993(95)80038-7
   Kim H, 2014, J STROKE CEREBROVASC, V23, P655, DOI 10.1016/j.jstrokecerebrovasdis.2013.06.017
   Kwakkel G, 2006, DISABIL REHABIL, V28, P823, DOI 10.1080/09638280500534861
   Lee D, 2016, TECHNOL HEALTH CARE, V24, P503, DOI 10.3233/THC-161144
   Levin M, 1992, ELECTROEN CLIN NEURO, V85, P131, DOI 10.1016/0168-5597(92)90079-Q
   Lin K, 2014, NEUROREHAB NEURAL RE, V28, P153, DOI 10.1177/1545968313508468
   Michielsen M, 2011, NEUROREHAB NEURAL RE, V25, P223, DOI 10.1177/1545968310385127
   Morris DM, 2006, EURA MEDICOPHYS, V42, P257
   Murray C, 1997, LANCET, V349, P1498, DOI 10.1016/S0140-6736(96)07492-2
   Ng S, 2007, STROKE, V38, P2953, DOI 10.1161/STROKEAHA.107.490318
   Saghaei M, 2004, BMC MED RES METHODOL, V4, P26, DOI 10.1186/1471-2288-4-26
   Sathian K, 2000, NEUROREHAB NEURAL RE, V14, P73, DOI 10.1177/154596830001400109
   Schwerin S, 2008, EXP BRAIN RES, V185, P509, DOI 10.1007/s00221-007-1169-8
   Staudt M, 2002, BRAIN, V125, P2222, DOI 10.1093/brain/awf227
   Stevens J, 2003, ARCH PHYS MED REHAB, V84, P1090, DOI 10.1016/S0003-9993(03)00042-X
   Sutbeyaz S, 2007, ARCH PHYS MED REHAB, V88, P555, DOI 10.1016/j.apmr.2007.02.034
   Teasell R, 2005, TOP STROKE REHABIL, V12, P46
   Wade D, 1983, J NEUROL NEUROSUR PS, V46, P521, DOI 10.1136/jnnp.46.6.521
   Xu Q, 2017, CLIN REHABIL, V31, P1583, DOI 10.1177/0269215517705689
   Yun G, 2011, ANN REHABIL MED-ARM, V35, P316, DOI 10.5535/arm.2011.35.3.316
NR 34
TC 4
Z9 6
U1 7
U2 20
PU EDIZIONI MINERVA MEDICA
PI TURIN
PA CORSO BRAMANTE 83-85 INT JOURNALS DEPT., 10126 TURIN, ITALY
SN 1973-9087
EI 
J9 EUR J PHYS REHAB MED
PD AUG 15
PY 2019
VL 55
IS 4
BP 442
EP 449
DI 10.23736/S1973-9087.19.05334-6
PG 8
WC Rehabilitation
SC Rehabilitation
GA IK5PC
UT WOS:000476636100005
PM 30916531
ER

PT J
AU Milot, Marie-Helene
   Leonard, Guillaume
   Corriveau, Helene
   Desrosiers, Johanne
AF Milot, Marie-helene
   Leonard, Guillaume
   Corriveau, Helene
   Desrosiers, Johanne
TI Using the Borg rating of perceived exertion scale to grade the intensity of a functional training program of the affected upper limb after a stroke: a feasibility study
SO CLINICAL INTERVENTIONS IN AGING
LA English
DT Article
DE stroke; Borg rating of perceived exertion scale; functional training; strength training; feasibility; motor function
ID motor-function-test; upper extremity function; excite trial; exercise; arm; rehabilitation; resistance; strength; validity; force
[truncated: 1,940,224 more chars]
