# Supplementary material for: Rehabilitation of motor function after stroke: A bibliometric analysis of global research from 2004 to 2022
Source: Front Aging Neurosci. 2022 Nov 2;14:1024163. doi: 10.3389/fnagi.2022.1024163 (PMC9667945; doi:10.3389/fnagi.2022.1024163)
Supplement: Supplementary file 1 [file Data_Sheet_1.zip › download2020u331.txt]

PT J
AU Duray, Mehmet
   Baskan, Emre
AF Duray, Mehmet
   Baskan, Emre
TI The effects of hemiplegic shoulder pain on upper extremity motor function and proprioception
SO NEUROREHABILITATION
LA English
DT Article
DE Stroke; hemiplegia; shoulder pain; upper extremity; Visual Analog Scale; proprioception
ID joint position sense; stroke; poststroke; kinematics; motion; range
AB BACKGROUND: Hemiplegic shoulder pain (HSP) after stroke has negative effects on functional use of hemiplegic arm. OBJECTIVE: This study aimed to investigate the effects of HSP on upper extremity motor function and proprioception. METHODS: Hundred and twenty-two patients with hemiplegia were included in this study. The patients' shoulder pain was evaluated by Visual Analog Scale. According to pain scores, patients were divided into two groups as group with HSP (Group 1, n = 76) and group without HSP (Group 2, n = 46). Upper extremity motor function level and proprioception were assessed by using Fugl Meyer Motor Function Scale and the Laser-pointer Assisted Angle Reproduction Test for the 45.degrees 60 degrees and 90 degrees of shoulder flexion. RESULTS: Upper extremity motor function and shoulder's proprioceptive sense at each angles of group 1 were found significantly worse than group 2's (p <= 0.005). Correlation analysis revealed a significant positive correlation between HSP severity, and upper extremity motor dysfunction and proprioceptive impairment (p < 0.005). CONCLUSIONS: Presence of HSP is one of the main determinators of upper extremity motor function level and proprioceptive ability at different angles. Management of HSP can make a significant contribution to sensorimotor integration by leading to recovery in the motor function and proprioceptive acuity.
C1 [Duray, Mehmet] Suleyman Demirel Univ, Dept Physiotherapy & Rehabil, Fac Hlth Sci, TR-32200 Isparta, Turkey.
   [Baskan, Emre] Pamukkale Univ, Sch Phys Therapy & Rehabil, Denizli, Turkey.
RP Duray, M (通讯作者)，Suleyman Demirel Univ, Dept Physiotherapy & Rehabil, Fac Hlth Sci, TR-32200 Isparta, Turkey.
EM mehmetduray@gmail.com
CR Adey-wakeling Z, 2015, ARCH PHYS MED REHAB, V96, P241, DOI 10.1016/j.apmr.2014.09.007
   Ager A, 2020, J HAND THER, V33, P507, DOI 10.1016/j.jht.2019.06.002
   Baek J, 2009, NEUROREHABILITATION, V25, P101, DOI 10.3233/NRE-2009-0504
   Balke M, 2011, ARCH ORTHOP TRAUM SU, V131, P1077, DOI 10.1007/s00402-011-1285-6
   Blennerhassett J, 2010, J PHYSIOTHER, V56, P195, DOI 10.1016/S1836-9553(10)70025-4
   Carey L, 1993, ARCH PHYS MED REHAB, V74, P602, DOI 10.1016/0003-9993(93)90158-7
   Chae J, 2007, ARCH PHYS MED REHAB, V88, P298, DOI 10.1016/j.apmr.2006.12.007
   Dos SG, 2015, TOP STROKE REHABIL, V22, P271, DOI 10.1179/1074935714Z.0000000014
   Findlater S, 2017, J MOTOR BEHAV, V49, P27, DOI 10.1080/00222895.2016.1219303
   Karaahmet O, 2014, TOP STROKE REHABIL, V21, P237, DOI 10.1310/tsr2103-237
   Lindgren I, 2007, STROKE, V38, P343, DOI 10.1161/01.STR.0000254598.16739.4e
   Lindgren I, 2019, CLIN REHABIL, V33, P357, DOI 10.1177/0269215518802444
   Lindgren I, 2014, PM&R, V6, P781, DOI 10.1016/j.pmrj.2014.02.015
   Manara J, 2015, J SHOULDER ELB SURG, V24, P823, DOI 10.1016/j.jse.2014.12.003
   Namdari S, 2012, J SHOULDER ELB SURG, V21, P1177, DOI 10.1016/j.jse.2011.07.032
   Niessen M, 2008, J REHABIL MED, V40, P482, DOI 10.2340/16501977-0201
   Niessen M, 2009, ARCH PHYS MED REHAB, V90, P1557, DOI 10.1016/j.apmr.2009.04.004
   Paci M, 2007, PHYSIOTHER RES INT, V12, P95, DOI 10.1002/pri.349
   Rand D, 2012, NEUROREHAB NEURAL RE, V26, P76, DOI 10.1177/1545968311408918
   Ribeiro F, 2007, EUR REV AGING PHYS A, V4, P71, DOI 10.1007/s11556-007-0026-x
   Roijezon U, 2015, MANUAL THER, V20, P368, DOI 10.1016/j.math.2015.01.008
   Roosink M, 2011, ARCH PHYS MED REHAB, V92, P1139, DOI 10.1016/j.apmr.2011.02.016
   Suprak D, 2016, HUM MOVEMENT SCI, V46, P148, DOI 10.1016/j.humov.2016.01.008
   Teasell R, 2009, TOP STROKE REHABIL, V16, P463, DOI 10.1310/tsr1606-463
   Turner-stokes L, 2002, CLIN REHABIL, V16, P276, DOI 10.1191/0269215502cr491oa
   Weerakkody N, 2008, J PHYSIOL-LONDON, V586, P3183, DOI 10.1113/jphysiol.2008.152942
   Yi Y, 2013, CLIN BIOMECH, V28, P873, DOI 10.1016/j.clinbiomech.2013.09.002
NR 27
TC 2
Z9 2
U1 1
U2 4
PU IOS PRESS
PI AMSTERDAM
PA NIEUWE HEMWEG 6B, 1013 BG AMSTERDAM, NETHERLANDS
SN 1053-8135
EI 
J9 NEUROREHABILITATION
PD JUN 15
PY 2020
VL 46
IS 4
BP 561
EP 567
DI 10.3233/NRE-203049
PG 7
WC Clinical Neurology; Rehabilitation
SC Neurosciences & Neurology; Rehabilitation
GA MM3DS
UT WOS:000550036100012
PM 32508338
ER

PT J
AU Yang, Qianqian
   Xie, Chenglin
   Tang, Rongrong
   Liu, Huihua
   Song, Rong
AF Yang, Qianqian
   Xie, Chenglin
   Tang, Rongrong
   Liu, Huihua
   Song, Rong
TI Hybrid Active Control With Human Intention Detection of an Upper-Limb Cable-Driven Rehabilitation Robot
SO IEEE ACCESS
LA English
DT Article
DE Force; Trajectory; Rehabilitation robotics; Task analysis; Admittance; Impedance; Cable-driven; motion intention detection; hybrid control; rehabilitation robot
ID admittance control; therapy; motion
AB Rehabilitation robots play an increasingly important role in the recovery of motor function for stroke. To ensure a natural physical human-robot interaction (pHRI) and enhance the active participation of subjects, it is necessary for the robots to understand the human intention and cooperate actively with humanlike characteristics. This study proposed a hybrid active control algorithm with human motion intention detection. The motion intention was defined as the desired position and velocity, which were continuously estimated according to the human upper-limb model and minimum jerk model, respectively. The motion intention was then fed into a hybrid force and position controller of an upper-limb cable driven rehabilitation robot (CDRR). And a three-dimensional reaching task without predefined trajectory was employed to validate the effectiveness of the proposed control algorithm. Experimental results showed that the control algorithm could continuously recognize the human motion intention and enabled the robot better movement performance indicated as smaller offset error, smoother trajectory, and lower impact. The proposed method could guarantee a natural pHRI and improve the engagement of the subjects, which has great potential in clinical applications.
C1 [Yang, Qianqian; Xie, Chenglin; Tang, Rongrong; Song, Rong] Sun Yat Sen Univ, Sch Biomed Engn, Key Lab Sensing Technol & Biomed Instrument Guang, Guangzhou 510006, Peoples R China.
   [Liu, Huihua] Sun Yat Sen Univ, Sun Yat sen Mem Hosp, Dept Rehabil Med, Guangzhou 510120, Peoples R China.
RP Song, R (通讯作者)，Sun Yat Sen Univ, Sch Biomed Engn, Key Lab Sensing Technol & Biomed Instrument Guang, Guangzhou 510006, Peoples R China.
EM songrong@mail.sysu.edu.cn
FU National Natural Science Foundation of China [61803395]; Guangdong Natural Science Foundation [2018A030310280]; Fundamental Research Funds for the Central Universities [18zxxt27]; Guangdong Science and Technology Planning Project [2017B020210011]; Science and Technology Project of Shenzhen [JCYJ20170818155028942]
CR Arbuckle T, 2016, IEEE T HUM-MACH SYST, V46, P859, DOI 10.1109/THMS.2016.2599493
   Atawnih A, 2014, ROBOT AUTON SYST, V62, P1731, DOI 10.1016/j.robot.2014.07.012
   Ayas M, 2017, CONTROL ENG PRACT, V59, P44, DOI 10.1016/j.conengprac.2016.11.015
   Basteris A, 2014, J NEUROENG REHABIL, V11, P0, DOI 10.1186/1743-0003-11-111
   Chu W, 2020, IND ROBOT, V47, P381, DOI 10.1108/IR-10-2019-0212
   Diolaiti N, 2006, IEEE T ROBOT, V22, P256, DOI 10.1109/TRO.2005.862487
   Erden M, 2010, IEEE T ROBOT, V26, P370, DOI 10.1109/TRO.2010.2040202
   Flash T, 1985, J NEUROSCI, V5, P1688, DOI 10.1523/jneurosci.05-07-01688.1985
   Fortin-cote A, 2014, IEEE INT CONF ROBOT, V0, PP819, DOI 10.1109/ICRA.2014.6906949
   Hogan N, 1985, J DYN SYST-T ASME, V107, P1, DOI 10.1115/1.3140702
   Hogan N, 2009, J MOTOR BEHAV, V41, P529, DOI 10.3200/35-09-004-RC
   Hornby T, 2019, STROKE, V50, P2492, DOI 10.1161/STROKEAHA.119.026254
   Huang J, 2015, IEEE T AUTOM SCI ENG, V12, P1257, DOI 10.1109/TASE.2015.2466634
   Jun J, 2016, INT J CONTROL AUTOM, V14, P1106, DOI 10.1007/s12555-014-0538-x
   Kang G, 2019, IEEE-ASME T MECH, V24, P1023, DOI 10.1109/TMECH.2019.2910237
   Krebs HI, 2004, J NEUROENG REHABIL, V1, P5, DOI 10.1186/1743-0003-1-5
   Li H, 2020, J INTELL ROBOT SYST, V100, P165, DOI 10.1007/s10846-020-01176-2
   Li Y, 2014, IEEE-ASME T MECH, V19, P1007, DOI 10.1109/TMECH.2013.2264533
   Lin G, 2020, IND ROBOT, V47, P445, DOI 10.1108/IR-11-2019-0228
   Lo A, 2010, NEW ENGL J MED, V362, P1772, DOI 10.1056/NEJMoa0911341
   Losey D, 2020, ACM T HUM-ROBOT INTE, V9, P0, DOI 10.1145/3354139
   Losey D, 2018, APPL MECH REV, V70, P0, DOI 10.1115/1.4039145
   Losey D, 2018, IEEE T ROBOT, V34, P126, DOI 10.1109/TRO.2017.2765335
   Lum P, 2002, ARCH PHYS MED REHAB, V83, P952, DOI 10.1053/apmr.2001.33101
   Maithani H, 2019, IEEE INT CONF CON AU, V0, PP1523, DOI 10.1109/ICCA.2019.8899490
   Marchal-crespo L, 2009, J NEUROENG REHABIL, V6, P0, DOI 10.1186/1743-0003-6-20
   Mihelj M, 2007, ADV ROBOTICS, V21, P843, DOI 10.1163/156855307780851975
   Naghavi M, 2019, BMJ-BRIT MED J, V364, P0, DOI 10.1136/bmj.l94
   Niu J, 2017, FRONT NEUROL, V8, P0, DOI 10.3389/fneur.2017.00646
   Otten A, 2015, IEEE-ASME T MECH, V20, P2285, DOI 10.1109/TMECH.2014.2375272
   Perry J, 2007, IEEE-ASME T MECH, V12, P408, DOI 10.1109/TMECH.2007.901934
   Peternel L, 2016, PLOS ONE, V11, P0, DOI 10.1371/journal.pone.0148942
   Proietti T, 2016, IEEE REV BIOMED ENG, V9, P4, DOI 10.1109/RBME.2016.2552201
   Riener R, 2011, TOP SPINAL CORD INJ, V17, P54, DOI 10.1310/SCI1701-54
   Santaella-tenorio J, 1900, PSYCHOL MED, V52, P372, DOI 10.1017/S0033291720002160
   Soltani M, 2017, INT J CONTROL AUTOM, V15, P54, DOI 10.1007/s12555-016-0461-4
   Sun L, 2020, IEEE ACCESS, V8, P4235, DOI 10.1109/ACCESS.2019.2942108
   Taghirad H, 2011, IEEE T ROBOT, V27, P1137, DOI 10.1109/TRO.2011.2163433
   Wang N, 1900, IEEE T COGN DEV SYST, V13, P162, DOI 10.1109/TCDS.2020.2968056
   Yang C, 2019, IEEE T NEUR NET LEAR, V30, P777, DOI 10.1109/TNNLS.2018.2852711
   Yang C, 2019, IEEE T CYBERNETICS, V49, P2568, DOI 10.1109/TCYB.2018.2828654
   [杨庆春 YQ, 2017, [东北林业大学学报, V0, P0
   Zeng Y, 2019, APPL SCI-BASEL, V9, P0, DOI 10.3390/app9081711
   Zhang M, 2019, IEEE ACCESS, V7, P85812, DOI 10.1109/ACCESS.2019.2925182
   Zhuang Y, 2019, IEEE T IND INFORM, V15, P1211, DOI 10.1109/TII.2018.2875729
NR 45
TC 3
Z9 3
U1 13
U2 30
PU IEEE-INST ELECTRICAL ELECTRONICS ENGINEERS INC
PI PISCATAWAY
PA 445 HOES LANE, PISCATAWAY, NJ 08855-4141 USA
SN 2169-3536
EI 
J9 IEEE ACCESS
PD JUN 15
PY 2020
VL 8
IS 
BP 195206
EP 195215
DI 10.1109/ACCESS.2020.3033301
PG 10
WC Computer Science, Information Systems; Engineering, Electrical & Electronic; Telecommunications
SC Computer Science; Engineering; Telecommunications
GA OP1PV
UT WOS:000587853600001
ER

PT J
AU Negro, Francesco
   Bathon, KE
   Nguyen, JN
   Bannon, CG
   Orizio, Claudio
   Hunter, SK
   Hyngstrom, AS
AF Negro, Francesco
   Bathon, Kathleen
   Nguyen, Jennifer
   Bannon, Cassidy
   Orizio, Claudio
   Hunter, Sandra
   Hyngstrom, Allison
TI Impaired Firing Behavior of Individually Tracked Paretic Motor Units During Fatiguing Contractions of the Dorsiflexors and Functional Implications Post Stroke
SO FRONTIERS IN NEUROLOGY
LA English
DT Article
DE motor unit (MU); stroke; decomposition; fatigue; tracking; tibialis anterior; exercise; rehabilitation
ID discharge rate; muscle strength; knee extensor; walking speed; performance; modulation; endurance; pattern; flexor; limb
AB Introduction: This study quantified stroke-related changes in the following: (1) the averaged discharge rate of motor units (individually tracked and untracked) identified from high-density electromyography (HD-EMG) recordings, (2) global muscle EMG properties of the dorsiflexors during a fatiguing contraction, and the relationship between task endurance and measures of leg function. Methods: Ten individuals with chronic stroke performed a sustained sub-maximal, isometric, fatiguing dorsiflexion contraction in paretic and non-paretic legs. Motor-unit firing behavior, task duration, maximal voluntary contraction strength (MVC), and clinical measures of leg function were obtained. Results: Compared to the non-paretic leg, the paretic leg task duration was shorter, and there was a larger exercise-related reduction in motor unit global rates, individually tracked discharge rates, and overall magnitude of EMG. Task duration of the paretic leg was more predictive of walking speed and lower extremity Fugl-Meyer scores compared to the non-paretic leg. Discussion: Paretic leg muscle fatigability is increased post stroke. It is characterized by impaired rate coding and recruitment and relates to measures of motor function.
C1 [Negro, Francesco; Orizio, Claudio] Univ Brescia, Dept Clin & Expt Sci, Res Ctr Neuromuscular Funct & Adapted Phys Act Te, Brescia, Italy.
   [Bathon, Kathleen E.; Bannon, Cassidy G.] Univ Hlth Sci, Uniformed Serv, Bethesda, MD USA.
   [Nguyen, Jennifer N.] Med Coll Wisconsin, Dept Phys Med & Rehabil, Milwaukee, WI 53226 USA.
   [Hunter, Sandra K.; Hyngstrom, Allison S.] Marquette Univ, Dept Phys Therapy, Milwaukee, WI 53233 USA.
RP Hyngstrom, AS (通讯作者)，Marquette Univ, Dept Phys Therapy, Milwaukee, WI 53233 USA.
EM allison.hyngstrom@marquette.edu
FU NINDS, National Institutes of Health [1R15NS084130-01]; EU Horizon Marie Sklodowska-Curie [IF N. 702491]
CR Adam A, 2005, J APPL PHYSIOL, V99, P268, DOI 10.1152/japplphysiol.01344.2004
   Bayat R, 2005, NEUROREHAB NEURAL RE, V19, P115, DOI 10.1177/1545968305275286
   Biglandritchie B, 1986, J APPL PHYSIOL, V61, P421, DOI 10.1152/jappl.1986.61.2.421
   Biglandritchie B, 1986, ACTA PHYSIOL SCAND, V128, P137
   Boccia G, 2019, J APPL PHYSIOL, V127, P950, DOI 10.1152/japplphysiol.00310.2019
   Castronovo A, 2015, J APPL PHYSIOL, V119, P1337, DOI 10.1152/japplphysiol.00255.2015
   Chen M, 2018, INT J NEURAL SYST, V28, P0, DOI 10.1142/S0129065718500193
   Chou L, 2013, J NEUROPHYSIOL, V109, P2947, DOI 10.1152/jn.00615.2012
   Dai C, 2019, COMPUT BIOL MED, V108, P42, DOI 10.1016/j.compbiomed.2019.03.009
   Dean C, 2001, CLIN REHABIL, V15, P415, DOI 10.1191/026921501678310216
   Del VA, 2019, J PHYSIOL-LONDON, V597, P2445, DOI 10.1113/JP277396
   Del VA, 2019, J PHYSIOL-LONDON, V597, P1873, DOI 10.1113/JP277250
   Dorfman L, 1990, MUSCLE NERVE, V13, P621, DOI 10.1002/mus.880130711
   Enoka R, 2008, J PHYSIOL-LONDON, V586, P11, DOI 10.1113/jphysiol.2007.139477
   Gandevia S, 2001, PHYSIOL REV, V81, P1725, DOI 10.1152/physrev.2001.81.4.1725
   Garland S, 1997, NEUROSCI LETT, V239, P25, DOI 10.1016/S0304-3940(97)00885-9
   Gemperline J, 1995, MUSCLE NERVE, V18, P1101, DOI 10.1002/mus.880181006
   Gerrits K, 2009, ARCH PHYS MED REHAB, V90, P480, DOI 10.1016/j.apmr.2008.09.562
   Griffin L, 2000, EXP BRAIN RES, V130, P392, DOI 10.1007/s002219900253
   Horstman A, 2009, J REHABIL MED, V41, P317, DOI 10.2340/16501977-0331
   Horstman A, 2008, CLIN PHYSIOL FUNCT I, V28, P251, DOI 10.1111/j.1475-097X.2008.00802.x
   Hunter S, 2018, CSH PERSPECT MED, V8, P0, DOI 10.1101/cshperspect.a029728
   Hyngstrom A, 2012, AM J PHYS MED REHAB, V91, P33, DOI 10.1097/PHM.0b013e31823caac0
   Kuchinad R, 2004, EXP BRAIN RES, V158, P345, DOI 10.1007/s00221-004-1907-0
   Kuhnen H, 2015, MUSCLE NERVE, V51, P446, DOI 10.1002/mus.24520
   Martinez-valdes E, 2017, J PHYSIOL-LONDON, V595, P1479, DOI 10.1113/JP273662
   Martinez-valdes E, 2017, MED SCI SPORT EXER, V49, P1126, DOI 10.1249/MSS.0000000000001209
   Mcmanus L, 2017, FRONT HUM NEUROSCI, V11, P0, DOI 10.3389/fnhum.2017.00569
   Mentiplay B, 2015, BRAIN INJURY, V29, P409, DOI 10.3109/02699052.2014.995231
   Mettler J, 2016, EXP BRAIN RES, V234, P267, DOI 10.1007/s00221-015-4455-x
   Nakamura R, 1988, TOHOKU J EXP MED, V154, P111, DOI 10.1620/tjem.154.111
   Negro F, 2016, J NEURAL ENG, V13, P0, DOI 10.1088/1741-2560/13/2/026027
   Ozgozen S, 2020, J STROKE CEREBROVASC, V29, P0, DOI 10.1016/j.jstrokecerebrovasdis.2020.104658
   Perry J, 1992, GAIT ANAL NORMAL PAT, V0, P0
   Pohl P, 2002, J REHABIL RES DEV, V39, P439
   Riley N, 2002, DISABIL REHABIL, V24, P961, DOI 10.1080/0963828021000007932
   Rybar M, 2014, GAIT POSTURE, V39, P1103, DOI 10.1016/j.gaitpost.2014.01.012
   Sheffler L, 2015, PHYS MED REH CLIN N, V26, P611, DOI 10.1016/j.pmr.2015.06.006
   Sibley E, 2002, J EMERG MED, V22, P179, DOI 10.1016/S0736-4679(01)00461-9
   Tang A, 1981, J NEUROL NEUROSUR PS, V44, P690, DOI 10.1136/jnnp.44.8.690
   Zhou P, 2013, TOP STROKE REHABIL, V20, P537, DOI 10.1310/tsr2006-537
NR 41
TC 2
Z9 2
U1 0
U2 1
PU FRONTIERS MEDIA SA
PI LAUSANNE
PA AVENUE DU TRIBUNAL FEDERAL 34, LAUSANNE, CH-1015, SWITZERLAND
SN 1664-2295
EI 
J9 FRONT NEUROL
PD OCT 29
PY 2020
VL 11
IS 
BP 
EP 
DI 10.3389/fneur.2020.540893
PG 7
WC Clinical Neurology; Neurosciences
SC Neurosciences & Neurology
GA OP9DW
UT WOS:000588391400001
PM 33192970
ER

PT J
AU Bonkhoff, AK
   Hope, Thomas
   Bzdok, Danilo
   Guggisberg, AG
   Hawe, RL
   Dukelow, SP
   Rehme, AK
   Fink, GR
   Grefkes, Christian
   Bowman, Howard
AF Bonkhoff, Anna
   Hope, Thomas
   Bzdok, Danilo
   Guggisberg, Adrian
   Hawe, Rachel
   Dukelow, Sean
   Rehme, Anne
   Fink, Gereon
   Grefkes, Christian
   Bowman, Howard
TI Bringing proportional recovery into proportion: Bayesian modelling of post-stroke motor impairment
SO BRAIN
LA English
DT Article
DE motor outcome post-stroke; proportional recovery; Bayesian hierarchical models; model comparison; learning from data
ID stroke; generalizability; prediction; depend; neglect
AB Accurate predictions of motor impairment after stroke are of cardinal importance for the patient, clinician, and healthcare system. More than 10 years ago, the proportional recovery rule was introduced by promising that high-fidelity predictions of recovery following stroke were based only on the initially lost motor function, at least for a specific fraction of patients. However, emerging evidence suggests that this recovery rule is subject to various confounds and may apply less universally than previously assumed. Here, we systematically revisited stroke outcome predictions by applying strategies to avoid confounds and fitting hierarchical Bayesian models. We jointly analysed 385 post-stroke trajectories from six separate studies-one of the largest overall datasets of upper limb motor recovery. We addressed confounding ceiling effects by introducing a subset approach and ensured correct model estimation through synthetic data simulations. Subsequently, we used model comparisons to assess the underlying nature of recovery within our empirical recovery data. The first model comparison, relying on the conventional fraction of patients called 'fitters', pointed to a combination of proportional to lost function and constant recovery. 'Proportional to lost' here describes the original notion of proportionality, indicating greater recovery in case of a more severe initial impairment. This combination explained only 32% of the variance in recovery, which is in stark contrast to previous reports of 480%. When instead analysing the complete spectrum of subjects, 'fitters' and 'non-fitters', a combination of proportional to spared function and constant recovery was favoured, implying a more significant improvement in case of more preserved function. Explained variance was at 53%. Therefore, our quantitative findings suggest that motor recovery post-stroke may exhibit some characteristics of proportionality. However, the variance explained was substantially reduced compared to what has previously been reported. This finding motivates future research moving beyond solely behaviour scores to explain stroke recovery and establish robust and discriminating single-subject predictions.
C1 [Bonkhoff, Anna K.; Rehme, Anne K.; Fink, Gereon R.; Grefkes, Christian] Univ Hosp Cologne, Dept Neurol, Cologne, Germany.
   [Bonkhoff, Anna K.; Fink, Gereon R.; Grefkes, Christian] Res Ctr Juelich, Inst Neurosci & Med INM 3, Cognit Neurosci, Julich, Germany.
   [Bonkhoff, Anna K.] UCL, Queen Sq Inst Neurol, London, England.
   [Hope, Thomas] UCL, Wellcome Ctr Human Neuroimaging, London, England.
   [Bzdok, Danilo] Mila Quebec Artificial Intelligence Inst, Montreal, PQ, Canada.
   [Bzdok, Danilo] McGill Univ, Fac Med, Montreal Neurol Inst, Dept Biomed Engn,McConnell Brain Imaging Ctr, Montreal, PQ, Canada.
   [Guggisberg, Adrian G.] Univ Geneva, Med Sch, Clin Neurosci, CH-1202 Geneva, Switzerland.
   [Hawe, Rachel L.; Dukelow, Sean P.] Univ Calgary, Hotchkiss Brain Inst, Dept Clin Neurosci, Calgary, AB, Canada.
   [Bowman, Howard] Univ Birmingham, Sch Psychol, Birmingham, W Midlands, England.
   [Bowman, Howard] Univ Kent, Sch Comp, Canterbury, Kent, England.
RP Bonkhoff, AK (通讯作者)，Univ Hosp Cologne, Dept Neurol, Cologne, Germany.
EM abonkhoff@mgh.harvard.edu
FU dean's office, Faculty of Medicine, University of Cologne; Marga and Walter Boll foundation
CR Allen M, 2019, WELLCOME OPEN RES, V4, P63, DOI 10.12688/wellcomeopenres.15191.1
   Boyd L, 2017, INT J STROKE, V12, P480, DOI 10.1177/1747493017714176
   Broeks J, 1999, DISABIL REHABIL, V21, P357
   Buch E, 2016, NEUROLOGY, V86, P1924, DOI 10.1212/WNL.0000000000002675
   Byblow W, 2019, STROKE, V50, P0, DOI 10.1161/STROKEAHA.118.024595
   Byblow W, 2015, ANN NEUROL, V78, P848, DOI 10.1002/ana.24472
   Bzdok D, 2020, PHILOS T R SOC B, V375, P0, DOI 10.1098/rstb.2019.0661
   Bzdok D, 2019, NAT MACH INTELL, V1, P296, DOI 10.1038/s42256-019-0069-5
   Bzdok D, 2019, TRENDS NEUROSCI, V42, P251, DOI 10.1016/j.tins.2019.02.001
   Chiolero A, 2013, FRONT PUBLIC HEALTH, V1, P29, DOI 10.3389/fpubh.2013.00029
   Cronbach L, 1970, PSYCHOL BULL, V74, P68, DOI 10.1037/h0029382
   Feng W, 2015, ANN NEUROL, V78, P860, DOI 10.1002/ana.24510
   Findlater S, 2019, NEUROREHAB NEURAL RE, V33, P848, DOI 10.1177/1545968319868714
   Fuglmeyer A, 1975, SCAND J REHABIL MED, V7, P13
   Gelman A, 2006, ANAL METHODS SOCIAL, V0, P0, DOI DOI 10.1017/CBO09780511790942
   Gelman A, 2006, TECHNOMETRICS, V48, P432, DOI 10.1198/004017005000000661
   Gladstone D, 2002, NEUROREHAB NEURAL RE, V16, P232, DOI 10.1177/154596802401105171
   Grefkes C, 2016, CURR OPIN NEUROL, V29, P714, DOI 10.1097/WCO.0000000000000395
   Grefkes C, 2014, LANCET NEUROL, V13, P206, DOI 10.1016/S1474-4422(13)70264-3
   Guggisberg A, 2017, NEUROREHAB NEURAL RE, V31, P1029, DOI 10.1177/1545968317740634
   Harpe S, 2015, CURR PHARM TEACH LEA, V7, P836, DOI 10.1016/j.cptl.2015.08.001
   Hawe R, 2019, STROKE, V50, P0, DOI 10.1161/STROKEAHA.119.024794
   Hawe R, 2019, STROKE, V50, P204, DOI 10.1161/STROKEAHA.118.023006
   Hayes R, 1988, STAT MED, V7, P915, DOI 10.1002/sim.4780070903
   Hayward K, 2017, NEUROIMAGE-CLIN, V13, P310, DOI 10.1016/j.nicl.2016.09.015
   Hoffman M, 2014, J MACH LEARN RES, V15, P1593
   Hope T, 2019, BRAIN, V142, P15, DOI 10.1093/brain/awy302
   Kundert R, 2019, NEUROREHAB NEURAL RE, V33, P876, DOI 10.1177/1545968319872996
   Likert R, 1932, ARCH PSYCHOL-GER, V140, P44
   Lord F, 1956, ETS RES B SER, V1956, P0
   Marchi N, 2017, EUR J NEUROL, V24, P1084, DOI 10.1111/ene.13296
   Mcelreath R, 2018, STAT RETHINKING BAYE, V0, P0
   Nakayama H, 1994, STROKE, V25, P808, DOI 10.1161/01.STR.25.4.808
   Newman M, 1972, STROKE, V3, P702, DOI 10.1161/01.STR.3.6.702
   Norman G, 2010, ADV HEALTH SCI EDUC, V15, P625, DOI 10.1007/s10459-010-9222-y
   Prabhakaran S, 2008, NEUROREHAB NEURAL RE, V22, P64, DOI 10.1177/1545968307305302
   Rehme A, 2011, CEREB CORTEX, V21, P756, DOI 10.1093/cercor/bhq140
   Salvatier J, 2016, PEERJ COMPUT SCI, V0, P0, DOI DOI 10.7717/peerj-cs.55
   Smith M, 2017, STROKE, V48, P1400, DOI 10.1161/STROKEAHA.116.016478
   Stinear C, 2017, LANCET NEUROL, V16, P826, DOI 10.1016/S1474-4422(17)30283-1
   Stinear C, 2012, BRAIN, V135, P2527, DOI 10.1093/brain/aws146
   Tobin J, 1958, ECONOMETRICA, V26, P24, DOI 10.2307/1907382
   Twitchell T, 1951, BRAIN, V74, P443, DOI 10.1093/brain/74.4.443
   Van DVR, 2020, ANN NEUROL, V87, P383, DOI 10.1002/ana.25679
   Vehtari A, 2017, STAT COMPUT, V27, P1413, DOI 10.1007/s11222-016-9696-4
   Ward N, 2017, NAT REV NEUROL, V13, P244, DOI 10.1038/nrneurol.2017.34
   Watanabe S, 2013, J MACH LEARN RES, V14, P867
   Winters C, 2017, NEUROREHAB NEURAL RE, V31, P334, DOI 10.1177/1545968316680492
   Winters C, 2015, NEUROREHAB NEURAL RE, V29, P614, DOI 10.1177/1545968314562115
   *worldhealthorganization , 2007, ICF CY INT CLASS FUN, V0, P0
   Zarahn E, 2011, CEREB CORTEX, V21, P2712, DOI 10.1093/cercor/bhr047
NR 51
TC 13
Z9 13
U1 0
U2 4
PU OXFORD UNIV PRESS
PI OXFORD
PA GREAT CLARENDON ST, OXFORD OX2 6DP, ENGLAND
SN 0006-8950
EI 
J9 BRAIN
PD JUL 15
PY 2020
VL 143
IS 
BP 2189
EP 2206
DI 10.1093/brain/awaa146
PG 18
WC Clinical Neurology; Neurosciences
SC Neurosciences & Neurology
GA NV4PV
UT WOS:000574306600029
PM 32601678
ER

PT J
AU Bai, Xiaojie
   Xu, Jun
   Zhu, Tiantian
   He, Yuanyuan
   Zhang, Hong
AF Bai, Xiaojie
   Xu, Jun
   Zhu, Tiantian
   He, Yuanyuan
   Zhang, Hong
TI The Development of Stem Cell-Based Treatment for Acute Ischemic Cerebral Injury
SO CURRENT STEM CELL RESEARCH & THERAPY
LA English
DT Review
DE Acute ischemia; cerebral injury; stem cells; treatment; gene therapy; neuroprotective agent
ID adult progenitor cell; cord-blood; functional recovery; hyperbaric-oxygen; motor function; brain-damage; double-blind; phase-ii; transplantation; stroke
AB Acute ischemic brain injury is a serious disease that severely endangers the life safety of patients. Such disease is hard to predict and highly lethal with very limited effective treatments currently. Although currently, there exist treatments like drug therapy, hyperbaric oxygen therapy, rehabilitation therapy and other treatments in clinical practice, these are not significantly effective for patients when the situation is severe. Thus scientists must explore more effective treatments. Stem cells are undifferentiated cells with a strong potential of self-renewal and differentiate into various types of tissues and organs. Their emergence has brought new hopes for overcoming difficult diseases, further improving medical technology and promoting the development of modern medicine. Some combining therapies and genetically modified stem cell therapy have also been proven to produce obvious neuroprotective function for acute ischemic brain injury. This review is an introduction to the current research findings and discusses the definition, origin and classification of stem cells, as well as the future prospects of the stem cell-based treatment for acute ischemic cerebral injury.
C1 [Bai, Xiaojie; Xu, Jun; Zhu, Tiantian; He, Yuanyuan; Zhang, Hong] Anhui Med Univ, Dept Emergency, Affiliated Hosp 1, 218 Jixi Rd, Hefei 230022, Peoples R China.
RP Zhang, H (通讯作者)，Anhui Med Univ, Dept Emergency, Affiliated Hosp 1, 218 Jixi Rd, Hefei 230022, Peoples R China.
EM zhanghong20070703@163.com
CR Ahn S, 2018, SCI REP-UK, V8, P0, DOI 10.1038/s41598-018-25902-x
   Allan D, 2020, STEM CELLS, V38, P590, DOI 10.1002/stem.3150
   Anghileri E, 2008, STEM CELLS DEV, V17, P909, DOI 10.1089/scd.2007.0197
   Appasani K, 2011, STEM CELLS BIOL REG, V0, PP3, DOI 10.1007/978-1-60761-860-7_1
   Baba N, 2019, PLOS ONE, V14, P0, DOI 10.1371/journal.pone.0221111
   Bond A, 2015, CELL STEM CELL, V17, P385, DOI 10.1016/j.stem.2015.09.003
   Braccioli L, 2017, PEDIATR RES, V81, P127, DOI 10.1038/pr.2016.172
   Bradt J, 2010, COCHRANE DB SYST REV, V0, P0, DOI DOI 10.1002/14651858.CD006787.pub2
   Brook F, 1997, P NATL ACAD SCI USA, V94, P5709, DOI 10.1073/pnas.94.11.5709
   Cameron S, 2015, MOL CELL NEUROSCI, V68, P56, DOI 10.1016/j.mcn.2015.03.019
   Chen Y, 2019, MOL THER, V0, P0
   Chung D, 2009, J NEUROSCI RES, V87, P3554, DOI 10.1002/jnr.22162
   Cohen C, 2009, STEM CELL REV REP, V0, P0
   Copelan EA, 2006, N ENGL J MED, V0, P0
   Da SS, 2018, CHILD NERV SYST, V34, P1125, DOI 10.1007/s00381-018-3803-0
   De MM, 2012, CURR MOL MED, V12, P574
   Deng L, 2019, TRANSL STROKE RES, V10, P170, DOI 10.1007/s12975-018-0634-y
   Di SB, 2018, NAT METHODS, V15, P732, DOI 10.1038/s41592-018-0104-1
   Diez-tejedor E, 2014, J STROKE CEREBROVASC, V23, P2694, DOI 10.1016/j.jstrokecerebrovasdis.2014.06.011
   Doeppner T, 2015, STEM CELL TRANSL MED, V4, P1131, DOI 10.5966/sctm.2015-0078
   Etoc F, 2019, NAT CELL BIOL, V21, P671, DOI 10.1038/s41556-019-0340-3
   Gon B, 2019, J STROKE CEREBROVASC, V28, P595, DOI 10.1016/j.jstrokecerebrovasdis.2018.10.037
   Grandvuillemin I, 2017, STEM CELL TRANSL MED, V6, P1987, DOI 10.1002/sctm.17-0074
   Guan J, 2013, AUTOPHAGY, V9, P830, DOI 10.4161/auto.24132
   Hawkins K, 2018, STEM CELL TRANSL MED, V7, P439, DOI 10.1002/sctm.17-0260
   Hayashi J, 2006, J CEREBR BLOOD F MET, V26, P906, DOI 10.1038/sj.jcbfm.9600247
   He H, 2019, BRAIN RES, V1707, P124, DOI 10.1016/j.brainres.2018.11.018
   He M, 2019, EXP NEUROL, V311, P15, DOI 10.1016/j.expneurol.2018.09.006
   Herz J, 2018, BRAIN BEHAV IMMUN, V70, P118, DOI 10.1016/j.bbi.2018.02.006
   Hess D, 2017, LANCET NEUROL, V16, P360, DOI 10.1016/S1474-4422(17)30046-7
   Huang X, 2017, EXP THER MED, V14, P5843, DOI 10.3892/etm.2017.5274
   Ikeda R, 2005, NEUROBIOL DIS, V20, P38, DOI 10.1016/j.nbd.2005.01.031
   Jauch E, 2013, STROKE, V44, P870, DOI 10.1161/STR.0b013e318284056a
   Jellema R, 2015, J NEUROINFLAMM, V12, P0, DOI 10.1186/s12974-015-0459-5
   Laskowitz D, 2018, STEM CELL TRANSL MED, V0, P0, DOI 10.1002/SCTM.18-0008]
   Lee J, 2016, SCI REP-UK, V6, P0, DOI 10.1038/srep33038
   Li D, 2015, INTRACTABLE RARE DIS, V4, P98, DOI 10.5582/irdr.2015.01010
   Li F, 2020, WORLD J PEDIATR, V16, P193, DOI 10.1007/s12519-019-00310-x
   Li H, 2018, BIOMED PHARMACOTHER, V108, P1725, DOI 10.1016/j.biopha.2018.10.025
   Li J, 2018, EXP NEUROL, V308, P120, DOI 10.1016/j.expneurol.2018.07.006
   Li Y, 2018, STEM CELL RES THER, V9, P0, DOI 10.1186/s13287-018-0865-6
   Lin W, 2017, CELL TRANSPLANT, V26, P1798, DOI 10.1177/0963689717728936
   Lindolfo DSM, 2006, J CELL SCI, V0, P0
   Liu K, 2019, MICROVASC RES, V123, P74, DOI 10.1016/j.mvr.2019.01.001
   Liu X, 2018, AGING DIS, V9, P401, DOI 10.14336/AD.2017.0703
   Malhotra A, 2020, STEM CELL RES THER, V11, P0, DOI 10.1186/s13287-019-1526-0
   Mcdonald C, 2019, INT J MOL SCI, V20, P0, DOI 10.3390/ijms20102449
   Michael CC, 2013, J PEDIAT, V0, P0
   Moniche F, 2015, INT J STROKE, V10, P1149, DOI 10.1111/ijs.12520
   Mulas C, 2018, DEVELOPMENT, V145, P0, DOI 10.1242/dev.159103
   Nagy A, 1990, DEVELOPMENT, V110, P815
   Nazarinia D, 2019, J CHEM NEUROANAT, V102, P0, DOI 10.1016/j.jchemneu.2019.101707
   Nito C, 2018, BIOMED PHARMACOTHER, V108, P1005, DOI 10.1016/j.biopha.2018.09.084
   Nudi E, 2015, J NEUROTRAUM, V32, P1117, DOI 10.1089/neu.2014.3618
   Ophelders D, 2016, STEM CELL TRANSL MED, V5, P754, DOI 10.5966/sctm.2015-0197
   Park H, 2017, EXP NEUROBIOL, V26, P55, DOI 10.5607/en.2017.26.1.55
   Penny TR, 2019, ORIGINAL RES, V0, P0
   Powell S, 2019, J PEDIATR-US, V210, P209, DOI 10.1016/j.jpeds.2019.02.029
   Rocha V, 2000, NEW ENGL J MED, V342, P1846, DOI 10.1056/NEJM200006223422501
   Rogers I, 2004, BEST PRACT RES CL OB, V18, P893, DOI 10.1016/j.bpobgyn.2004.06.004
   Ruslan R, 2019, P NATL ACAD SCI US, V0, P0
   Sammali E, 2017, SCI REP-UK, V7, P0, DOI 10.1038/s41598-017-07274-w
   Sanches E, 2018, NEUROCHEM RES, V43, P2268, DOI 10.1007/s11064-018-2647-z
   Savitz S, 2019, CIRCULATION, V140, P0
   Shen F, 2007, NEUROSURG REV, V30, P291, DOI 10.1007/s10143-007-0094-4
   Shia ML, 2019, CELL TRANSPLANT, V0, P0
   Shichinohe H, 2017, BMC NEUROL, V17, P0, DOI 10.1186/s12883-017-0955-6
   Sibov T, 2019, CELL TRANSPLANT, V28, P1306, DOI 10.1177/0963689719854342
   Sowa K, 2018, MOL THER-METH CLIN D, V10, P281, DOI 10.1016/j.omtm.2018.07.009
   Srivastava R, 2020, REGEN MED, V15, P1789, DOI 10.2217/rme-2020-0060
   Taguchi A, 2015, STEM CELLS DEV, V24, P2207, DOI 10.1089/scd.2015.0160
   Tang Y, 2014, J CEREBR BLOOD F MET, V34, P1138, DOI 10.1038/jcbfm.2014.61
   *theskeletalresearchcenter , 1991, ORTH RES, V0, P0
   Tian L, 2019, NEURAL STEM CELLS TR, V0, P0
   Tsai M, 2014, J BIOMED SCI, V21, P0, DOI 10.1186/1423-0127-21-5
   Wang J, 2017, J NEUROSCI RES, V95, P2059, DOI 10.1002/jnr.24025
   Webb R, 2018, TRANSL STROKE RES, V9, P530, DOI 10.1007/s12975-017-0599-2
   Xiao Y, 2018, J CELL BIOCHEM, V0, P0
   Xu J, 2019, CELL TRANSPLANT, V28, P1552, DOI 10.1177/0963689719874769
   Yan Y, 2018, BRAIN BEHAV IMMUN, V67, P118, DOI 10.1016/j.bbi.2017.08.011
   Zhang R, 2017, NEURAL PLAST, V2017, P0, DOI 10.1155/2017/6809745
   Zhang S, 2020, STEM CELL RES THER, V11, P0, DOI 10.1186/s13287-020-1561-x
   Zhang T, 2017, STEM CELL RES THER, V8, P0, DOI 10.1186/s13287-017-0677-0
   Zhang Y, 2015, BMC NEUROSCI, V16, P0, DOI 10.1186/s12868-015-0196-9
   Zhou L, 2018, J TISSUE ENG REGEN M, V12, P0, DOI 10.1002/term.2422
   Zhu J, 2017, J STROKE CEREBROVASC, V26, P1547, DOI 10.1016/j.jstrokecerebrovasdis.2017.02.034
   Zhu L, 2014, BRAIN RES, V1563, P13, DOI 10.1016/j.brainres.2014.03.030
NR 87
TC 0
Z9 0
U1 1
U2 5
PU BENTHAM SCIENCE PUBL LTD
PI SHARJAH
PA EXECUTIVE STE Y-2, PO BOX 7917, SAIF ZONE, 1200 BR SHARJAH, U ARAB EMIRATES
SN 1574-888X
EI 
J9 CURR STEM CELL RES T
PD JUN 15
PY 2020
VL 15
IS 6
BP 509
EP 521
DI 10.2174/1574888X15666200331135227
PG 13
WC Cell & Tissue Engineering; Cell Biology
SC Cell Biology
GA NY6PB
UT WOS:000576507700004
PM 32228429
ER

PT J
AU Cirillo, John
   Mooney, RA
   Ackerley, SJ
   Barber, PA
   Borges, VM
   Clarkson, AN
   Mangold, Christine
   Ren, April
   Smith, Marie-Claire
   Stinear, CM
   Byblow, WD
AF Cirillo, John
   Mooney, Ronan
   Ackerley, Suzanne
   Barber, P
   Borges, Victor
   Clarkson, Andrew
   Mangold, Christine
   Ren, April
   Smith, Marie-claire
   Stinear, Cathy
   Byblow, Winston
TI Neurochemical balance and inhibition at the subacute stage after stroke
SO JOURNAL OF NEUROPHYSIOLOGY
LA English
DT Article
DE adaptive threshold-hunting; GABA; intracortical inhibition; stroke; transcranial magnetic stimulation
ID motor cortex excitability; transcranial magnetic stimulation; long-term potentiation; intracortical inhibition; resonance-spectroscopy; cortical excitability; gaba(b) receptor; physiological measure; proportional recovery; unaffected hemisphere
AB Stroke is a leading cause of death and disability worldwide with many people left with impaired motor function. Evidence from experimental animal models of stroke indicates that reducing motor cortex inhibition may facilitate neural plasticity and motor recovery. This study compared primary motor cortex (M1) inhibition measures over the first 12 wk after stroke with a cohort of age-similar healthy controls. The excitation-inhibition ratio and gamma-aminobutyric acid (GABA) neurotransmission within M1 were assessed using magnetic resonance spectroscopy and threshold hunting paired-pulse transcranial magnetic stimulation respectively. Upper limb impairment and function were assessed with the Fugl-Meyer Upper Extremity Scale and Action Research Arm Test. Patients with a functional corticospinal pathway had motor-evoked potentials on the paretic side and exhibited better recovery from upper limb impairment and recovery of function than patients without a functional corticospinal pathway. Compared with age-similar controls, the neurochemical balance in terms of the excitation-inhibition ratio was greater within contralesional M1 in patients with a functional corticospinal pathway. There was evidence for elevated long-interval inhibition in both ipsilesional and contralesional Ml compared with controls. Short-interval inhibition measures differed between the first and second phases, with evidence for elevation of the former only in ipsilesional M1 and no evidence of disinhibition for the latter. Overall, findings from transcranial magnetic stimulation indicate an upregulation of GABA-mediated tonic inhibition in M1 early after stroke. Therapeutic approaches that aim to normalize inhibitory tone during the subacute period warrant further investigation. NEW & NOTEWORTHY Magnetic resonance spectroscopy indicated higher excitation-inhibition ratios within motor cortex during subacute recovery than age-similar healthy controls. Measures obtained from adaptive threshold hunting paired-pulse transcranial magnetic stimulation indicated greater tonic inhibition in patients compared with controls. Therapeutic approaches that aim to normalize motor cortex inhibition during the subacute stage of recovery should be explored.
C1 [Cirillo, John; Mooney, Ronan A.; Borges, Victor M.; Ren, April; Byblow, Winston D.] Univ Auckland, Dept Exercise Sci, Private Bag 92019, Auckland 1142, New Zealand.
   [Cirillo, John; Mooney, Ronan A.; Ackerley, Suzanne J.; Barber, P. Alan; Borges, Victor M.; Mangold, Christine; Smith, Marie-Claire; Stinear, Cathy M.; Byblow, Winston D.] Univ Auckland, Ctr Brain Res, Auckland, New Zealand.
   [Ackerley, Suzanne J.; Barber, P. Alan; Smith, Marie-Claire; Stinear, Cathy M.] Univ Auckland, Dept Med, Auckland, New Zealand.
   [Clarkson, Andrew N.] Univ Otago, Dept Anat, Dunedin, New Zealand.
RP Byblow, WD (通讯作者)，Univ Auckland, Dept Exercise Sci, Private Bag 92019, Auckland 1142, New Zealand.
EM w.byblow@auckland.ac.nz
FU Health Research Council of New Zealand [14/136]
CR Alia C, 2016, SCI REP-UK, V6, P0, DOI 10.1038/srep37823
   Blicher J, 2015, NEUROREHAB NEURAL RE, V29, P278, DOI 10.1177/1545968314543652
   Bonita R, 1988, STROKE, V19, P1497, DOI 10.1161/01.STR.19.12.1497
   Bradnam L, 2012, CEREB CORTEX, V22, P2662, DOI 10.1093/cercor/bhr344
   Butefisch C, 2008, NEUROREHAB NEURAL RE, V22, P4, DOI 10.1177/1545968307301769
   Butefisch C, 2003, BRAIN, V126, P470, DOI 10.1093/brain/awg044
   Byblow W, 2015, ANN NEUROL, V78, P848, DOI 10.1002/ana.24472
   Cash R, 2010, J NEUROPHYSIOL, V103, P511, DOI 10.1152/jn.00782.2009
   Chen R, 2004, EXP BRAIN RES, V154, P1, DOI 10.1007/s00221-003-1684-1
   Chen W, 1994, EXP BRAIN RES, V100, P149
   Cicinelli P, 2003, STROKE, V34, P2653, DOI 10.1161/01.STR.0000092122.96722.72
   Cirillo J, 2016, EUR J NEUROSCI, V44, P2614, DOI 10.1111/ejn.13369
   Clarkson A, 2010, NATURE, V468, P305, DOI 10.1038/nature09511
   Connelly W, 2013, J NEUROSCI, V33, P3780, DOI 10.1523/JNEUROSCI.4989-12.2013
   Cramer S, 1997, STROKE, V28, P2518, DOI 10.1161/01.STR.28.12.2518
   Delvaux V, 2003, CLIN NEUROPHYSIOL, V114, P1217, DOI 10.1016/S1388-2457(03)00070-1
   Deng Z, 2013, BRAIN STIMUL, V6, P1, DOI 10.1016/j.brs.2012.02.005
   Drasbek K, 2006, CEREB CORTEX, V16, P1134, DOI 10.1093/cercor/bhj055
   Dyke K, 2017, NEUROIMAGE, V152, P360, DOI 10.1016/j.neuroimage.2017.03.011
   Edden R, 2012, MAGN RESON MED, V68, P657, DOI 10.1002/mrm.24391
   Farrant M, 2005, NAT REV NEUROSCI, V6, P215, DOI 10.1038/nrn1625
   Feng W, 2015, ANN NEUROL, V78, P860, DOI 10.1002/ana.24510
   Fisher R, 2002, EXP BRAIN RES, V143, P240, DOI 10.1007/s00221-001-0988-2
   Floyer-lea A, 2006, J NEUROPHYSIOL, V95, P1639, DOI 10.1152/jn.00346.2005
   Gao F, 2013, NEUROIMAGE, V78, P75, DOI 10.1016/j.neuroimage.2013.04.012
   Hess G, 1996, J NEUROPHYSIOL, V75, P1765, DOI 10.1152/jn.1996.75.5.1765
   Huynh W, 2016, NEUROREHAB NEURAL RE, V30, P244, DOI 10.1177/1545968315593804
   Inghilleri M, 1996, EXP BRAIN RES, V109, P467
   Kiers L, 1993, ELECTROEN CLIN NEURO, V89, P415, DOI 10.1016/0168-5597(93)90115-6
   Krishnamurthi R, 2013, LANCET GLOB HEALTH, V1, P0, DOI 10.1016/S2214-109X(13)70089-5
   Krook-magnuson E, 2008, J NEUROPHYSIOL, V100, P932, DOI 10.1152/jn.01360.2007
   Kujirai T, 1993, J PHYSIOL-LONDON, V471, P501, DOI 10.1113/jphysiol.1993.sp019912
   Lakens D, 2017, SOC PSYCHOL PERS SCI, V8, P355, DOI 10.1177/1948550617697177
   Langhorne P, 2009, LANCET NEUROL, V8, P741, DOI 10.1016/S1474-4422(09)70150-4
   Lazar R, 2010, J NEUROL SCI, V292, P72, DOI 10.1016/j.jns.2010.01.024
   Liepert J, 2000, CLIN NEUROPHYSIOL, V111, P671, DOI 10.1016/S1388-2457(99)00312-0
   Liepert J, 2000, MUSCLE NERVE, V23, P1761, DOI 10.1002/1097-4598(200011)23:11<1761::AID-MUS14>3.0.CO;2-M
   Liuzzi G, 2014, NEUROLOGY, V82, P198, DOI 10.1212/WNL.0000000000000028
   Lotze M, 2012, NEUROREHAB NEURAL RE, V26, P594, DOI 10.1177/1545968311427706
   Manganotti P, 2008, NEUROREHAB NEURAL RE, V22, P396, DOI 10.1177/1545968307313505
   Manganotti P, 2002, CLIN NEUROPHYSIOL, V113, P936, DOI 10.1016/S1388-2457(02)00062-7
   Mason G, 2001, BRAIN RES, V914, P81, DOI 10.1016/S0006-8993(01)02778-0
   Mcdonnell M, 2006, EXP BRAIN RES, V173, P86, DOI 10.1007/s00221-006-0365-2
   Mcdonnell M, 2017, BRAIN STIMUL, V10, P721, DOI 10.1016/j.brs.2017.03.008
   Mendis S, 2013, INT J STROKE, V8, P3, DOI 10.1111/j.1747-4949.2012.00969.x
   Mescher M, 1998, NMR BIOMED, V11, P266, DOI 10.1002/(SICI)1099-1492(199810)11:6<266::AID-NBM530>3.3.CO;2-A
   Meyer B, 1995, BRAIN, V118, P429, DOI 10.1093/brain/118.2.429
   Mooney R, 2019, EXP BRAIN RES, V237, P2331, DOI 10.1007/s00221-019-05599-8
   Mooney R, 2019, NEUROREHAB NEURAL RE, V33, P130, DOI 10.1177/1545968319826052
   Mooney R, 2017, J NEUROPHYSIOL, V118, P425, DOI 10.1152/jn.00199.2017
   Murphy T, 2009, NAT REV NEUROSCI, V10, P861, DOI 10.1038/nrn2735
   Near J, 2014, NEUROIMAGE, V99, P191, DOI 10.1016/j.neuroimage.2014.05.059
   Nudo R, 1996, SCIENCE, V272, P1791, DOI 10.1126/science.272.5269.1791
   Orth M, 2003, CLIN NEUROPHYSIOL, V114, P2362, DOI 10.1016/S1388-2457(03)00243-8
   Peurala S, 2008, CLIN NEUROPHYSIOL, V119, P2291, DOI 10.1016/j.clinph.2008.05.031
   Platz T, 2005, CLIN REHABIL, V19, P404, DOI 10.1191/0269215505cr832oa
   Prabhakaran S, 2008, NEUROREHAB NEURAL RE, V22, P64, DOI 10.1177/1545968307305302
   Roshan L, 2003, EXP BRAIN RES, V151, P330, DOI 10.1007/s00221-003-1502-9
   Samusyte G, 2018, BRAIN STIMUL, V11, P806, DOI 10.1016/j.brs.2018.03.002
   Schambra H, 2015, FRONT CELL NEUROSCI, V9, P0, DOI 10.3389/fncel.2015.00335
   Schwerin S, 2011, J NEUROSCI METH, V195, P151, DOI 10.1016/j.jneumeth.2010.11.021
   Shibata K, 2017, NAT NEUROSCI, V20, P1427, DOI 10.1038/nn1017-1427b
   Smith A, 2009, EXP BRAIN RES, V198, P489, DOI 10.1007/s00221-009-1945-8
   Stagg C, 2011, J PHYSIOL-LONDON, V589, P5845, DOI 10.1113/jphysiol.2011.216978
   Stagg C, 2011, CURR BIOL, V21, P480, DOI 10.1016/j.cub.2011.01.069
   Stinear C, 2017, ANN CLIN TRANSL NEUR, V4, P811, DOI 10.1002/acn3.488
   Stinear C, 2017, STROKE, V48, P1011, DOI 10.1161/STROKEAHA.116.015790
   Stinear C, 2017, STROKE, V48, P795, DOI 10.1161/STROKEAHA.116.016020
   Stinear C, 2015, BRAIN STIMUL, V8, P1183, DOI 10.1016/j.brs.2015.06.015
   Stinear C, 2014, CURR OPIN NEUROL, V27, P624, DOI 10.1097/WCO.0000000000000153
   Stinear C, 2012, BRAIN, V135, P2527, DOI 10.1093/brain/aws146
   Swayne O, 2008, CEREB CORTEX, V18, P1909, DOI 10.1093/cercor/bhm218
   Takechi U, 2014, CLIN NEUROPHYSIOL, V125, P2055, DOI 10.1016/j.clinph.2014.01.034
   Tao W, 2013, J NEUROSCI, V33, P3738, DOI 10.1523/JNEUROSCI.4829-12.2013
   Tremblay S, 2013, J NEUROPHYSIOL, V109, P1343, DOI 10.1152/jn.00704.2012
   Van DLJ, 2003, J NEUROL, V250, P119, DOI 10.1007/s00415-003-0982-7
   Vanhamme L, 1997, J MAGN RESON, V129, P35, DOI 10.1006/jmre.1997.1244
   Ward N, 2007, EUR J NEUROSCI, V25, P1865, DOI 10.1111/j.1460-9568.2007.05434.x
   Ward N, 2006, BRAIN, V129, P809, DOI 10.1093/brain/awl002
   Winters C, 2015, NEUROREHAB NEURAL RE, V29, P614, DOI 10.1177/1545968314562115
   Xu J, 2019, ANN NEUROL, V85, P502, DOI 10.1002/ana.25452
   Yamada J, 2007, CEREB CORTEX, V17, P1782, DOI 10.1093/cercor/bhl087
   Ziemann U, 1996, ANN NEUROL, V40, P367, DOI 10.1002/ana.410400306
   Ziemann U, 2001, BRAIN, V124, P1171, DOI 10.1093/brain/124.6.1171
NR 84
TC 5
Z9 5
U1 0
U2 7
PU AMER PHYSIOLOGICAL SOC
PI BETHESDA
PA 9650 ROCKVILLE PIKE, BETHESDA, MD 20814 USA
SN 0022-3077
EI 
J9 J NEUROPHYSIOL
PD MAY 15
PY 2020
VL 123
IS 5
BP 1775
EP 1790
DI 10.1152/jn.00561.2019
PG 16
WC Neurosciences; Physiology
SC Neurosciences & Neurology; Physiology
GA LK8HW
UT WOS:000531101900017
PM 32186435
ER

PT J
AU Sade, Ilgin
   Cekmece, Cigdem
   Inanir, Murat
   Selcuk, Barin
   Dursun, Nigar
   Dursun, Erbil
AF Sade, Ilgin
   Cekmece, Cigdem
   Inanir, Murat
   Selcuk, Barin
   Dursun, Nigar
   Dursun, Erbil
TI The Effect of Whole Body Vibration Treatment on Balance and Gait in Patients with Stroke
SO NOROPSIKIYATRI ARSIVI-ARCHIVES OF NEUROPSYCHIATRY
LA English
DT Article
DE Stroke; rehabilitation; gait; whole body vibration treatment
ID multiple-sclerosis; muscle; strength; therapy
AB Introduction: In patients with neurological disorders Whole Body Vibration (WBV) has been reported to improve motor function. Our aim was to assess the effects of WBV on both balance and walking performance in adult stroke patients. Methods: Forty three post-stroke patients were randomly divided into two groups. One would receive WBV therapy (WBV group) while the control group would not. All patients participated in a conventional rehabilitation program for three weeks while the vibration group also received WBV over the same period. Patients balance and walking performance were evaluated using the Berg Balance Scale (BBS), Timed Up and Go Test (TUG) and computerized gait analysis. All evaluations were performed before and after therapy. Results: The median (range) age of all patients was 51.00 (18-66) years. The groups numbered 26 and 17 patients for the WBV and control groups respectively. After intervention, significant improvements were found in the WBV group for BBS score (p=0.004), TUG score (p=0.035), step length (p=0.004) and walking speed (p=0.031) when compared to the controls. Conclusion: WBV is effective for the improvement of balance and gait performance in stroke patients.
C1 [Sade, Ilgin; Inanir, Murat; Dursun, Nigar; Dursun, Erbil] Kocaeli Univ, Fac Med, Dept Phys Med & Rehabil, Kocaeli, Turkey.
   [Cekmece, Cigdem] Kocaeli Univ, Yahya Kaptan Occupat Therapy Sch, Kocaeli, Turkey.
   [Selcuk, Barin] Okan Univ, Fac Med, Dept Phys Med & Rehabil, Istanbul, Turkey.
RP Sade, I (通讯作者)，Kocaeli Univ, Fac Med, Dept Phys Med & Rehabil, Kocaeli, Turkey.
EM ilginsade@gmail.com
FU Universite Bilimsel Arastirma Projeleri (BAP) unit
CR Alp A, 2018, REHABIL RES PRACT, V2018, P0, DOI 10.1155/2018/8637573
   Berg K, 1995, SCAND J REHABIL MED, V27, P27
   Bosco C, 1999, CLIN PHYSIOL, V19, P183
   Brogardh C, 2012, ARCH PHYS MED REHAB, V93, P253, DOI 10.1016/j.apmr.2011.09.005
   Cardinale M, 2003, EXERC SPORT SCI REV, V31, P3, DOI 10.1097/00003677-200301000-00002
   Choi S, 2014, J PHYS THER SCI, V26, P1411, DOI 10.1589/jpts.26.1411
   Faria C, 2013, J REHABIL MED, V45, P232, DOI 10.2340/16501977-1107
   Haas C, 2006, NEUROREHABILITATION, V21, P29
   Jackson KJ, 2008, J NEUROL PHYS THER, V32, P171, DOI 10.1097/NPT.0b013e31818ee760
   Jordan M, 2005, J STRENGTH COND RES, V19, P459, DOI 10.1519/13293.1
   Liao L, 2014, PHYS THER, V94, P1232, DOI 10.2522/ptj.20130366
   Ness L, 2009, GAIT POSTURE, V30, P436, DOI 10.1016/j.gaitpost.2009.06.016
   Priplata A, 2003, LANCET, V362, P1123, DOI 10.1016/S0140-6736(03)14470-4
   Schuhfried O, 2005, CLIN REHABIL, V19, P834, DOI 10.1191/0269215505cr919oa
   Schyns F, 2009, CLIN REHABIL, V23, P771, DOI 10.1177/0269215508101758
   Tankisheva E, 2014, ARCH PHYS MED REHAB, V95, P439, DOI 10.1016/j.apmr.2013.09.009
   Tihanyi J, 2010, ACTA PHYSIOL HUNG, V97, P172, DOI 10.1556/APhysiol.97.2010.2.3
   Tihanyi T, 2007, CLIN REHABIL, V21, P782, DOI 10.1177/0269215507077814
   Turbanski S, 2005, RES SPORTS MED, V13, P243
   Van NI, 2004, AM J PHYS MED REHAB, V83, P867, DOI 10.1097/01.PHM.0000140801.23135.09
   Van NI, 2006, STROKE, V37, P2331, DOI 10.1161/01.STR.0000236494.62957.f3
   Yang X, 2015, CLIN REHABIL, V29, P627, DOI 10.1177/0269215514552829
   Zaidell L, 2013, PLOS ONE, V8, P0, DOI 10.1371/journal.pone.0085247
NR 23
TC 1
Z9 1
U1 2
U2 12
PU TURKISH NEUROPSYCHIATRY ASSOC-TURK NOROPSIKIYATRI  DERNEGI
PI ISTANBUL
PA MESRUTIYET MAH HALASKARGAZI CAD SITE APT NO 128-1 SISLI, ISTANBUL, TURKEY
SN 1300-0667
EI 
J9 NOROPSIKIYATRI ARS
PD DEC 15
PY 2020
VL 57
IS 4
BP 308
EP 311
DI 10.29399/npa.23380
PG 4
WC Clinical Neurology
SC Neurosciences & Neurology
GA RU1LA
UT WOS:000644911300010
PM 33354124
ER

PT J
AU He, Xiaoqin
   Zhu, Yan
   Peng, Xiapei
AF He, Xiaoqin
   Zhu, Yan
   Peng, Xiapei
TI Feasibility study of collaborative care interventions for stroke patients
SO INTERNATIONAL JOURNAL OF CLINICAL AND EXPERIMENTAL MEDICINE
LA English
DT Article
DE Stroke; collaborative care; intervention; feasibility; analysis
ID aged greater-than-or-equal-to-35 year; cardiovascular-disease condition; declining rate; hospitalization; us
AB Objective: This study aimed to explore the feasibility of collaborative care interventions for stroke patients. Methods: A total of 78 stroke patients treated in our hospital from January 2019 to December 2019 were enrolled as the research objects and divided into the study and control groups (with 39 cases in each group) according to the random number table. Patients in the control group were given routine out-of-hospital care, whereas those in the study group received collaborative care interventions. The quality of life (QOL), self-care ability, negative emotions, motor function and self-perception were compared between the two groups before and after intervention. Results: Before intervention, there was no significant difference in the scores of 36-Item Short-Form Health Survey (SF-36), Exercise of Self-Care Agency (ESCA), Self-Rating Anxiety Scale (SAS), Self-Rating Depression Scale (SDS), simplified Fugl-Meyer Assessment (SFMA), Functional Ambulation Category (FAC), General Self-Efficacy Scale (GSES) and Self-Perceived Burden Scale (SPBS) (P>0.05). At 1, 3 and 6 months after intervention, patients in the study group had higher scores of each dimension in the SF-36, higher scores of each dimension in the ESCA, lower SAS and SDS scores, higher FMA, FAC and GSES scores, and lower SPBS scores compared to those in the control group (P<0.05). Conclusion: For stroke patients, collaborative care can significantly improve their QOL, self-care ability and self-efficacy, relieve their negative emotions, and accelerate their limb function recovery, as well as help to reduce their self-perceived burden, which is worthy of clinical application.
C1 [He, Xiaoqin; Zhu, Yan; Peng, Xiapei] Cent Hosp Wuhan, Dept Neurol, 26 Shengli St, Wuhan 430014, Hubei, Peoples R China.
RP Peng, XP (通讯作者)，Cent Hosp Wuhan, Dept Neurol, 26 Shengli St, Wuhan 430014, Hubei, Peoples R China.
EM pxpengiii@163.com
CR Albers G, 2018, NEW ENGL J MED, V378, P708, DOI 10.1056/NEJMoa1713973
   Alexander K, 2018, PLOS ONE, V13, P0, DOI 10.1371/journal.pone.0194153
   Begum S, 2018, WATER RES, V129, P470, DOI 10.1016/j.watres.2017.11.031
   Biasiucci A, 2018, NAT COMMUN, V9, P0, DOI 10.1038/s41467-018-04673-z
   Bonner C, 2018, J MED INTERNET RES, V20, P0, DOI 10.2196/jmir.8538
   Burrows N, 2018, DIABETES CARE, V41, P293, DOI 10.2337/dc17-1259
   Camacho E, 2018, BRIT J PSYCHIAT, V213, P456, DOI 10.1192/bjp.2018.70
   Childs B, 2018, J CLIN INVEST, V128, P1217, DOI 10.1172/JCI95146
   Cinkova K, 2018, ANAL METHODS, V10, P0
   De MJ, 2018, DIABETES CARE, V41, P0, DOI 10.2337/dc17-2450
   Dixon D, 2018, J CLIN HYPERTENS, V20, P88, DOI 10.1111/jch.13150
   Gittler M, 2018, JAMA-J AM MED ASSOC, V319, P820, DOI 10.1001/jama.2017.22036
   Harter M, 2018, SCI REP-UK, V8, P0, DOI 10.1038/s41598-018-27470-6
   Holmes M, 2018, J AM COLL CARDIOL, V71, P620, DOI 10.1016/j.jacc.2017.12.006
   Johnston S, 2018, NEW ENGL J MED, V379, P215, DOI 10.1056/NEJMoa1800410
   Kim S, 2019, PSYCHIAT INVEST, V16, P547, DOI 10.30773/pi.2019.03.09
   Li Y, 2018, CARDIOVASC DIABETOL, V17, P0, DOI 10.1186/s12933-017-0655-y
   Moller M, 2018, BMC FAM PRACT, V19, P0, DOI 10.1186/s12875-018-0764-z
   Ostojic M, 2018, INT J EAT DISORDER, V51, P97, DOI 10.1002/eat.22817
   Rojas G, 2018, J MED INTERNET RES, V20, P0, DOI 10.2196/jmir.8803
   Sharifi V, 2019, TRIALS, V20, P0, DOI 10.1186/s13063-019-3467-4
   Sisa I, 2018, J MED INTERNET RES, V20, P0, DOI 10.2196/10093
   Sunderji N, 2018, CAN J PSYCHIAT, V63, P427, DOI 10.1177/0706743717748884
   Teh W, 2018, BMJ OPEN, V8, P0, DOI 10.1136/bmjopen-2017-020285
   Yu E, 2018, J AM COLL CARDIOL, V72, P914, DOI 10.1016/j.jacc.2018.02.085
NR 25
TC 0
Z9 0
U1 0
U2 3
PU E-CENTURY PUBLISHING CORP
PI MADISON
PA 40 WHITE OAKS LN, MADISON, WI 53711 USA
SN 1940-5901
EI 
J9 INT J CLIN EXP MED
PD JUN 15
PY 2020
VL 13
IS 10
BP 7691
EP 7699
DI 
PG 9
WC Medicine, Research & Experimental
SC Research & Experimental Medicine
GA OL2QD
UT WOS:000585185700061
ER

PT J
AU Hoshino, Takashi
   Oguchi, Kazuyo
   Inoue, Kenji
   Hoshino, Aiko
   Hoshiyama, Minoru
AF Hoshino, Takashi
   Oguchi, Kazuyo
   Inoue, Kenji
   Hoshino, Aiko
   Hoshiyama, Minoru
TI Relationship between lower limb function and functional connectivity assessed by EEG among motor-related areas after stroke
SO TOPICS IN STROKE REHABILITATION
LA English
DT Article
DE Functional connectivity; stroke; lower limb; rehabilitation; electroencephalography
AB Background: Neural connectivity in brain has been known as indicators for neural function and recovery of brain. Although previous studies reported that neural connectivity predicted the recovery of upper limb function after stroke, the relationship between neural connectivity and lower limb function has not been clear. Objectives: To clarify whether functional connectivity (FC) assessed by electroencephalographiy (EEG) with five electrodes placed on motor-related areas could be related to the functional motor recovery of the lower limbs in patients after stroke. Methods: Twenty-four patients with stroke during the recovery phase were recruited. Motor function of the lower limbs was assessed using Fugl-Meyer Assessment lower limb section (FMAL). EEG signals were recorded by five electrodes (C3, C4, FC3, FC4, and FCz) at rest and during ankle movement. Amplitude envelope correlations, as values for FC, were calculated in alpha (8-12 Hz), beta (13-30 Hz), low-beta (13-19 Hz), and high-beta (20-30 Hz) frequency bands. The predictive regression equation of the FMAL score in the eighth week after stroke (8 W) was created by FCs in the fourth week (4 W). Results: The higher intra-hemispheric FC in both hemispheres in the resting state and during the ankle movement at 4 W was related to a higher lower limb function at 8 W. Additionally, the higher inter-hemispheric FC between M1 on both sides during the ankle movement was related to a higher function recovery. Conclusions: The intra- and inter-hemispheric FC among motor-related areas at 4 W after stroke might be related to the functional recovery of the lower limbs at 8 W.
C1 [Hoshino, Takashi; Oguchi, Kazuyo] Kariya Toyota Gen Hosp, Dept Rehabil, Kariya, Aichi 4488505, Japan.
   [Hoshino, Takashi; Hoshino, Aiko; Hoshiyama, Minoru] Nagoya Univ, Grad Sch Med, Dept Rehabil Sci, Nagoya, Aichi, Japan.
   [Inoue, Kenji] Kariya Toyota Gen Hosp, Dept Clin Lab Pathol, Kariya, Aichi, Japan.
   [Hoshiyama, Minoru] Nagoya Univ, Brain & Mind Res Ctr, Nagoya, Aichi, Japan.
RP Hoshino, T (通讯作者)，Kariya Toyota Gen Hosp, Dept Rehabil, Kariya, Aichi 4488505, Japan.
EM takashi.hoshino@nagoya-u.jp
CR Burke E, 2014, STROKE, V45, P2379, DOI 10.1161/STROKEAHA.114.005436
   Byblow W, 2015, ANN NEUROL, V78, P848, DOI 10.1002/ana.24472
   Chen C, 2019, J HEALTHC ENG, V2019, P0, DOI 10.1155/2019/5068283
   Chen C, 2017, PLOS ONE, V12, P0, DOI 10.1371/journal.pone.0178822
   Colclough G, 2016, NEUROIMAGE, V138, P284, DOI 10.1016/j.neuroimage.2016.05.070
   Cramer S, 2006, EXP BRAIN RES, V168, P25, DOI 10.1007/s00221-005-0082-2
   Gladstone D, 2002, NEUROREHAB NEURAL RE, V16, P232, DOI 10.1177/154596802401105171
   Grefkes C, 2014, LANCET NEUROL, V13, P206, DOI 10.1016/S1474-4422(13)70264-3
   Guggisberg A, 2015, BRAIN TOPOGR, V28, P318, DOI 10.1007/s10548-014-0394-2
   Horn U, 2016, NEURAL PLAST, V2016, P0, DOI 10.1155/2016/9265621
   Hoshino T, 2020, TOP STROKE REHABIL, V27, P57, DOI 10.1080/10749357.2019.1658429
   Iyer K, 2020, CORTEX, V125, P30, DOI 10.1016/j.cortex.2019.12.017
   Jang S, 2005, RESTOR NEUROL NEUROS, V23, P325
   Kollen B, 2005, STROKE, V36, P2676, DOI 10.1161/01.STR.0000190839.29234.50
   Kwah L, 2016, BRAIN SCI, V6, P0, DOI 10.3390/brainsci6040053
   Macar F, 1999, EXP BRAIN RES, V125, P271, DOI 10.1007/s002210050683
   Marshall R, 2009, ANN NEUROL, V65, P596, DOI 10.1002/ana.21636
   Oldfield R, 1971, NEUROPSYCHOLOGIA, V9, P97, DOI 10.1016/0028-3932(71)90067-4
   Petersen N, 2003, EXP BRAIN RES, V152, P1, DOI 10.1007/s00221-003-1537-y
   Rass O, 2016, CLIN NEUROPHYSIOL, V127, P409, DOI 10.1016/j.clinph.2015.05.007
   Rehme A, 2011, NEUROIMAGE, V55, P1147, DOI 10.1016/j.neuroimage.2011.01.014
   Serrien D, 2004, EXP BRAIN RES, V155, P204, DOI 10.1007/s00221-003-1720-1
   Smith M, 2017, STROKE, V48, P1400, DOI 10.1161/STROKEAHA.116.016478
   Stinear C, 2017, LANCET NEUROL, V16, P826, DOI 10.1016/S1474-4422(17)30283-1
   Strens L, 2002, CLIN NEUROPHYSIOL, V113, P1279, DOI 10.1016/S1388-2457(02)00151-7
   Swayne O, 2008, CEREB CORTEX, V18, P1909, DOI 10.1093/cercor/bhm218
   Tadel F, 2011, COMPUT INTEL NEUROSC, V2011, P0, DOI 10.1155/2011/879716
   Vanswieten J, 1988, STROKE, V19, P604, DOI 10.1161/01.STR.19.5.604
   Vecchio F, 2019, INT J PSYCHOPHYSIOL, V146, P133, DOI 10.1016/j.ijpsycho.2019.09.012
   Volz L, 2015, NEUROIMAGE, V119, P44, DOI 10.1016/j.neuroimage.2015.05.101
   Wolff A, 2019, HUM BRAIN MAPP, V40, P789, DOI 10.1002/hbm.24412
   Wu J, 2015, BRAIN, V138, P2359, DOI 10.1093/brain/awv156
NR 32
TC 4
Z9 4
U1 3
U2 10
PU TAYLOR & FRANCIS LTD
PI ABINGDON
PA 2-4 PARK SQUARE, MILTON PARK, ABINGDON OR14 4RN, OXON, ENGLAND
SN 1074-9357
EI 
J9 TOP STROKE REHABIL
PD NOV 17
PY 2020
VL 28
IS 8
BP 614
EP 623
DI 10.1080/10749357.2020.1864986
PG 10
WC Rehabilitation
SC Rehabilitation
GA UX4ZZ
UT WOS:000601030400001
PM 33351724
ER

PT J
AU Dos anjos, SM
   Morris, DM
   Taub, Edward
AF Dos anjos, Sarah
   Morris, David
   Taub, Edward
TI Constraint-Induced Movement Therapy for Improving Motor Function of the Paretic Lower Extremity After Stroke
SO AMERICAN JOURNAL OF PHYSICAL MEDICINE & REHABILITATION
LA English
DT Article
DE Stroke; Rehabilitation; Paresis; Gait
ID lower-limb; gait; rehabilitation; reliability; hemiparesis; treadmill; session; mas
AB A 56-yr-old woman with chronic stroke and gait dysfunction was recruited for this study. A lower-extremity constraint-induced movement therapy protocol was given consisting of 3.5 hrs/d of supervised intervention activities on 10 consecutive weekdays. Motor training was intensive and involved shaping. In addition, a group of behavior management strategies was used to induce further unsupervised practice and transference of motor skills from the laboratory to real-world situations. Changes in functional mobility, walking speed, balance, level of assistance, perceived quality of movement, and level of confidence while performing daily activities were assessed five times in both the baseline and intervention phases. The outcomes observed after the intervention were determined by calculating the difference between the average scores obtained in both phases. Changes in perceived quality of movement, level of confidence, level of assistance, and balance were observed.
C1 [dos Anjos, Sarah M.; Morris, David M.] Univ Alabama Birmingham, Dept Phys Therapy, Birmingham, AL USA.
   [Taub, Edward] Univ Alabama Birmingham, Dept Psychol, Birmingham, AL 35294 USA.
RP dos Anjos, SM (通讯作者)，Univ Alabama Birmingham, 1720 2nd Ave S,SHPB360, Birmingham, AL 35294 USA.
CR Aruin A, 2000, J REHABIL RES DEV, V37, P65
   Berg K, 1995, SCAND J REHABIL MED, V27, P27
   Beyaert C, 2015, NEUROPHYSIOL CLIN, V45, P335, DOI 10.1016/j.neucli.2015.09.005
   Bonnyaud C, 2013, GAIT POSTURE, V37, P627, DOI 10.1016/j.gaitpost.2012.09.010
   Brunnstrom S, 1970, MOVEMENT THERAPY HEM, V0, P0
   Ding Q, 2013, DISPLAYS, V34, P125, DOI 10.1016/j.displa.2012.08.004
   Duncan P, 2011, NEW ENGL J MED, V364, P2026, DOI 10.1056/NEJMoa1010790
   Eng J, 2004, ARCH PHYS MED REHAB, V85, P113, DOI 10.1016/S0003-9993(03)00436-2
   Fritz SL, 2007, J NEUROL PHYS THER, V31, P71
   Silva E, 2017, TOP STROKE REHABIL, V24, P555, DOI 10.1080/10749357.2017.1366011
   Green J, 2002, CLIN REHABIL, V16, P306, DOI 10.1191/0269215502cr495oa
   Hase K, 2011, ARCH PHYS MED REHAB, V92, P1961, DOI 10.1016/j.apmr.2011.07.005
   Hiengkaew V, 2012, ARCH PHYS MED REHAB, V93, P1201, DOI 10.1016/j.apmr.2012.01.014
   Kallio K, 2014, TOP STROKE REHABIL, V21, P111, DOI 10.1310/tsr2102-111
   Langhorne P, 2011, LANCET, V377, P1693, DOI 10.1016/S0140-6736(11)60325-5
   Lohse K, 2014, STROKE, V45, P2053, DOI 10.1161/STROKEAHA.114.004695
   Mark V, 2004, RESTOR NEUROL NEUROS, V22, P317
   Marklund I, 2006, CLIN REHABIL, V20, P568, DOI 10.1191/0269215506cr973oa
   Mehrholz J, 2017, COCHRANE DB SYST REV, V0, P0, DOI DOI 10.1002/14651858.CD002840.pub4
   Morris DM, 2006, EURA MEDICOPHYS, V42, P257
   Numata K, 2008, BRAIN INJURY, V22, P898, DOI 10.1080/02699050802425436
   Pollock A, 2007, CLIN REHABIL, V21, P395, DOI 10.1177/0269215507073438
   Regnaux J, 2008, CLIN BIOMECH, V23, P762, DOI 10.1016/j.clinbiomech.2008.01.011
   Riegle L, 2003, J NEUROL PHYS THER, V27, P172
   Rodriguez G, 2002, ARCH PHYS MED REHAB, V83, P478, DOI 10.1053/apmr.2002.31197
   Singh A, 2015, PLOS ONE, V10, P0, DOI 10.1371/journal.pone.0139347
   Stretton C, 2017, CLIN REHABIL, V31, P310, DOI 10.1177/0269215516640863
   Taub E, 2006, STROKE, V37, P1045, DOI 10.1161/01.STR.0000206463.66461.97
   Taub E, 2001, SOCIETY FOR NEUROSCIENCE ABSTRACTS, V27, P2208
   Taub E, 1999, SOCIETY FOR NEUROSCIENCE ABSTRACTS, V25, P320
   Taub E, 1996, COMP NEUR R, V9, P133
   Taub E, 1999, J REHABIL RES DEV, V36, P237
   Taub E, 2000, SOC NEUR ABSTR, V26, P544
   Taub E, 2013, STROKE, V44, P1383, DOI 10.1161/STROKEAHA.111.000559
   Uswatte G, 2006, NEUROREHABILITATION, V21, P147
   Uswatte G, 2013, PROG BRAIN RES, V207, P379, DOI 10.1016/B978-0-444-63327-9.00015-1
   Vearrier L, 2005, GAIT POSTURE, V22, P154, DOI 10.1016/j.gaitpost.2004.09.001
NR 37
TC 4
Z9 4
U1 2
U2 8
PU LIPPINCOTT WILLIAMS & WILKINS
PI PHILADELPHIA
PA TWO COMMERCE SQ, 2001 MARKET ST, PHILADELPHIA, PA 19103 USA
SN 0894-9115
EI 
J9 AM J PHYS MED REHAB
PD JUN 15
PY 2020
VL 99
IS 6
BP E75
EP E78
DI 10.1097/PHM.0000000000001249
PG 4
WC Rehabilitation; Sport Sciences
SC Rehabilitation; Sport Sciences
GA LT5DA
UT WOS:000537090100003
PM 31246610
ER

PT J
AU Darling, WG
   Pizzimenti, MA
   Rotella, DL
   Ge, Jizhi
   Stilwell-morecraft, KS
   Morecraft, RJ
AF Darling, Warren
   Pizzimenti, Marc
   Rotella, Diane
   Ge, Jizhi
   Stilwell-morecraft, Kimberly
   Morecraft, Robert
TI Changes in ipsilesional hand motor function differ after unilateral injury to frontal versus frontoparietal cortices in Macaca mulatta
SO EXPERIMENTAL BRAIN RESEARCH
LA English
DT Article
DE Reach; Grasp; Manipulation; Brain injury
ID cortex injury; corticospinal projection; sensorimotor cortex; parietal cortex; neurological deficiency; nonhuman primate; premotor cortex; upper extremity; upper-limb; recovery
AB We tested the hypothesis that injury to frontoparietal sensorimotor areas causes greater initial impairments in performance and poorer recovery of ipsilesional dexterous hand/finger movements than lesions limited to frontal motor areas in rhesus monkeys. Reaching and grasping/manipulation of small targets with the ipsilesional hand were assessed for 6-12 months post-injury using two motor tests. Initial post-lesion motor skill and long-term recovery of motor skill were compared in two groups of monkeys: (1) F2 group-five cases with lesions of arm areas of primary motor cortex (M1) and lateral premotor cortex (LPMC) and (2) F2P2 group-five cases with F2 lesions + lesions of arm areas of primary somatosensory cortex and the anterior portion of area 5. Initial post-lesion reach and manipulation skills were similar to or better than pre-lesion skills in most F2 lesion cases in a difficult fine motor task but worse than pre-lesion skill in most F2P2 lesion cases in all tasks. Subsequently, reaching and manipulation skills improved over the post-lesion period to higher than pre-lesion skills in both groups, but improvements were greater in the F2 lesion group, perhaps due to additional task practice and greater ipsilesional limb use for daily activities. Poorer and slower post-lesion improvement of ipsilesional upper limb motor skill in the F2P2 cases may be due to impaired somatosensory processing. The persistent ipsilesional upper limb motor deficits frequently observed in humans after stroke are probably caused by greater subcortical white and gray matter damage than in the localized surgical injuries studied here.
C1 [Darling, Warren G.; Rotella, Diane L.] Univ Iowa, Dept Hlth & Human Physiol, Motor Control Lab, Iowa City, IA 52242 USA.
   [Pizzimenti, Marc A.] Univ Iowa, Carver Coll Med, Dept Anat & Cell Biol, Iowa City, IA 52242 USA.
   [Ge, Jizhi; Stilwell-Morecraft, Kimberly S.; Morecraft, Robert J.] Univ South Dakota, Sanford Sch Med, Div Basic Biomed Sci, Lab Neurol Sci, Vermillion, SD 57069 USA.
RP Darling, WG (通讯作者)，Univ Iowa, Dept Hlth & Human Physiol, Motor Control Lab, Iowa City, IA 52242 USA.
EM warren-darling@uiowa.edu
FU NINDS NIH HHS [097450, NS046367, NS046367, 097450] Funding Source: Medline
CR Baak B, 2015, NEUROPSYCHOLOGIA, V77, P1, DOI 10.1016/j.neuropsychologia.2015.07.018
   Barbas H, 1987, J COMP NEUROL, V256, P211, DOI 10.1002/cne.902560203
   Black P, 1975, CIBA FOUND SYMP, V0, P65
   Brinkman C, 1979, J NEUROPHYSIOL, V42, P681, DOI 10.1152/jn.1979.42.3.681
   Brinkman C, 1984, J NEUROSCI, V4, P918
   Bury S, 2002, J NEUROSCI, V22, P8597
   Carmichael S, 2005, EXP NEUROL, V193, P291, DOI 10.1016/j.expneurol.2005.01.004
   Cisek P, 2003, J NEUROPHYSIOL, V89, P922, DOI 10.1152/jn.00607.2002
   Colebatch J, 1989, BRAIN, V112, P749, DOI 10.1093/brain/112.3.749
   Darling W, 2016, EXP NEUROL, V281, P37, DOI 10.1016/j.expneurol.2016.04.004
   Darling W, 2013, EXP BRAIN RES, V228, P9, DOI 10.1007/s00221-013-3533-1
   Darling W, 2011, EXP NEUROL, V231, P56, DOI 10.1016/j.expneurol.2011.05.015
   Darling W, 2009, EXP NEUROL, V220, P90, DOI 10.1016/j.expneurol.2009.07.034
   Darling W, 2006, J NEUROSCI METH, V154, P38, DOI 10.1016/j.jneumeth.2005.11.013
   Desrosiers J, 1996, STROKE, V27, P1564, DOI 10.1161/01.STR.27.9.1564
   Donchin O, 1998, NATURE, V395, P274, DOI 10.1038/26220
   Gao H, 2006, J STROKE CEREBROVASC DIS, V15, P202, DOI 10.1016/j.jstrokecerebrovasdis.2006.05.010
   Gonzalez C, 2004, EUR J NEUROSCI, V20, P3442, DOI 10.1111/j.1460-9568.2004.03751.x
   Gonzalez C, 2003, EUR J NEUROSCI, V18, P1950, DOI 10.1046/j.1460-9568.2003.02928.x
   Haaland K, 2009, EXP BRAIN RES, V196, P195, DOI 10.1007/s00221-009-1836-z
   Hermsdorfer J, 1999, CORTEX, V35, P139, DOI 10.1016/S0010-9452(08)70791-3
   Hsu H, 2018, PM&R, V10, P146, DOI 10.1016/j.pmrj.2017.07.001
   Jones R, 1989, BRAIN, V112, P113, DOI 10.1093/brain/112.1.113
   Kaeser M, 2010, J NEUROPHYSIOL, V103, P1630, DOI 10.1152/jn.00459.2009
   Kim Y, 2003, NEUROREPORT, V14, P1329, DOI 10.1097/01.wnr.0000078702.79393.9b
   Koch G, 2009, J PHYSIOL-LONDON, V587, P4281, DOI 10.1113/jphysiol.2009.174086
   Laufer Y, 2001, NEUROREHAB NEURAL RE, V15, P167, DOI 10.1177/154596830101500303
   Lei Y, 2017, J PHYSIOL-LONDON, V595, P6203, DOI 10.1113/JP274504
   Liu Y, 2018, NATURE, V561, P547, DOI 10.1038/s41586-018-0515-2
   Luke L, 2004, SYNAPSE, V54, P187, DOI 10.1002/syn.20080
   Marque P, 1997, J NEUROL NEUROSUR PS, V62, P77, DOI 10.1136/jnnp.62.1.77
   Marshall J, 2003, BRAIN RES BULL, V61, P577, DOI 10.1016/S0361-9230(03)00214-4
   Mcneal D, 2010, J COMP NEUROL, V518, P586, DOI 10.1002/cne.22218
   Metrot J, 2013, ARCH PHYS MED REHAB, V94, P2283, DOI 10.1016/j.apmr.2013.05.024
   Morecraft R, 2016, J COMP NEUROL, V524, P380, DOI 10.1002/cne.23861
   Morecraft R, 2015, BRAIN RES BULL, V119, P52, DOI 10.1016/j.brainresbull.2015.10.004
   Morecraft R, 2015, J COMP NEUROL, V523, P669, DOI 10.1002/cne.23703
   Morecraft R, 2012, BRAIN RES BULL, V87, P457, DOI 10.1016/j.brainresbull.2011.12.005
   Morecraft R, 2001, BRAIN, V124, P176, DOI 10.1093/brain/124.1.176
   Morecraft R, 2002, BRAIN, V125, P176, DOI 10.1093/brain/awf011
   Morecraft R, 1992, J COMP NEUROL, V322, P471, DOI 10.1002/cne.903220403
   Morecraft R, 1992, J COMP NEUROL, V323, P341, DOI 10.1002/cne.903230304
   Morecraft R, 2007, J COMP NEUROL, V500, P134, DOI 10.1002/cne.21165
   Mutha P, 2014, CORTEX, V57, P38, DOI 10.1016/j.cortex.2014.03.005
   Noskin O, 2008, J NEUROL NEUROSUR PS, V79, P401, DOI 10.1136/jnnp.2007.118463
   Nudo R, 1992, J NEUROSCI, V12, P2918, DOI 10.1523/JNEUROSCI.12-08-02918.1992
   Nudo R, 1996, SCIENCE, V272, P1791, DOI 10.1126/science.272.5269.1791
   Obryant A, 2007, BEHAV BRAIN RES, V177, P298, DOI 10.1016/j.bbr.2006.11.017
   Pizzimenti M, 2007, J NEUROPHYSIOL, V98, P1015, DOI 10.1152/jn.00354.2007
   Pohl P, 2003, NEUROREHAB NEURAL RE, V17, P93, DOI 10.1177/0888439003017002003
   Ralston D, 1985, J COMP NEUROL, V242, P325, DOI 10.1002/cne.902420303
   Roitberg B, 2003, NEUROL RES, V25, P68, DOI 10.1179/016164103101200950
   Schaefer S, 2007, BRAIN, V130, P2146, DOI 10.1093/brain/awm145
   Schmahmann J, 2006, FIBER PATHWAYS BRAIN, V0, P0
   Seo N, 2009, J NEUROPHYSIOL, V101, P3108, DOI 10.1152/jn.91108.2008
   Travis A, 1955, BRAIN, V78, P155, DOI 10.1093/brain/78.2.155
   Travis A, 1955, BRAIN, V78, P174, DOI 10.1093/brain/78.2.174
   Wetter S, 2005, ARCH PHYS MED REHAB, V86, P776, DOI 10.1016/j.apmr.2004.08.009
   Yarosh C, 2004, J NEUROPHYSIOL, V92, P3276, DOI 10.1152/jn.00549.2004
   Yelnik A, 1996, ARCH PHYS MED REHAB, V77, P806, DOI 10.1016/S0003-9993(96)90261-0
NR 60
TC 1
Z9 1
U1 0
U2 2
PU SPRINGER
PI NEW YORK
PA ONE NEW YORK PLAZA, SUITE 4600, NEW YORK, NY, UNITED STATES
SN 0014-4819
EI 
J9 EXP BRAIN RES
PD JAN 15
PY 2020
VL 238
IS 1
BP 205
EP 220
DI 10.1007/s00221-019-05690-0
PG 16
WC Neurosciences
SC Neurosciences & Neurology
GA KJ2WV
UT WOS:000511919500018
PM 31834452
ER

PT J
AU Ekechukwu, END
   Olowoyo, Paul
   Nwankwo, KO
   Olaleye, OA
   Ogbodo, VE
   Hamzat, TK
   Owolabi, MO
AF Ekechukwu, Echezona
   Olowoyo, Paul
   Nwankwo, Kingsley
   Olaleye, Olubukola
   Ogbodo, Veronica
   Hamzat, Talhatu
   Owolabi, Mayowa
TI Pragmatic Solutions for Stroke Recovery and Improved Quality of Life in Low- and Middle-Income Countries-A Systematic Review
SO FRONTIERS IN NEUROLOGY
LA English
DT Review
DE pragmatic solution; stroke recovery; quality of life; low; and middle-income countries; innovatively high technology interventions; systematic review
ID constraint-induced movement; randomized controlled-trial; transcranial magnetic stimulation; functional electrical-stimulation; weight-supported treadmill; upper-limb function; noninvasive brain-stimulation; extremity motor recovery; robot-assisted therapy; structured training-program
AB Background:Given the limited healthcare resources in low and middle income countries (LMICs), effective rehabilitation strategies that can be realistically adopted in such settings are required. Objective:A systematic review of literature was conducted to identify pragmatic solutions and outcomes capable of enhancing stroke recovery and quality of life of stroke survivors for low- and middle- income countries. Methods:PubMed, HINARI, and Directory of Open Access Journals databases were searched for published Randomized Controlled Trials (RCTs) till November 2018. Only completed trials published in English with non-pharmacological interventions on adult stroke survivors were included in the review while published protocols, pilot studies and feasibility analysis of trials were excluded. Obtained data were synthesized thematically and descriptively analyzed. Results:One thousand nine hundred and ninety six studies were identified while 347 (65.22% high quality) RCTs were found to be eligible for the review. The most commonly assessed variables (and outcome measure utility) were activities of daily living [75.79% of the studies, with Barthel Index (37.02%)], motor function [66.57%; with Fugl Meyer scale (71.88%)], and gait [31.12%; with 6 min walk test (38.67%)]. Majority of the innovatively high technology interventions such as robot therapy (95.24%), virtual reality (94.44%), transcranial direct current stimulation (78.95%), transcranial magnetic stimulation (88.0%) and functional electrical stimulation (85.00%) were conducted in high income countries. Several traditional and low-cost interventions such as constraint-induced movement therapy (CIMT), resistant and aerobic exercises (R&AE), task oriented therapy (TOT), body weight supported treadmill training (BWSTT) were reported to significantly contribute to the recovery of motor function, activity, participation, and improvement of quality of life after stroke. Conclusion:Several pragmatic, in terms of affordability, accessibility and utility, stroke rehabilitation solutions, and outcome measures that can be used in resource-limited settings were found to be effective in facilitating and enhancing post-stroke recovery and quality of life.
C1 [Ekechukwu, Echezona Nelson Dominic] Univ Nigeria, Fac Hlth Sci & Technol, Dept Rehabil Med, Coll Med, Enugu, Nigeria.
   [Ekechukwu, Echezona Nelson Dominic] LANCET Physiotherapy & Wellness & Res Ctr, Enugu, Nigeria.
   [Olowoyo, Paul] Fed Teaching Hosp, Dept Med, Ido Ekiti, Nigeria.
   [Olowoyo, Paul] Afe Babalola Univ, Coll Med & Hlth Sci, Ado Ekiti, Nigeria.
   [Nwankwo, Kingsley Obumneme] Stroke Control Innovat Initiat Nigeria, Abuja, Nigeria.
   [Nwankwo, Kingsley Obumneme] Fitness Global Consult Physiotherapy Clin, Abuja, Nigeria.
   [Olaleye, Olubukola A.; Hamzat, Talhatu Kolapo] Univ Ibadan, Fac Clin Sci, Dept Physiotherapy, Coll Med, Ibadan, Nigeria.
   [Ogbodo, Veronica Ebere] Univ Coll Hosp, Dept Physiotherapy, Ibadan, Nigeria.
   [Owolabi, Mayowa Ojo] Univ Ibadan, Fac Clin Sci, Dept Med, Coll Med, Ibadan, Nigeria.
   [Owolabi, Mayowa Ojo] Univ Coll Hosp, Ibadan, Nigeria.
   [Owolabi, Mayowa Ojo] Blossom Specialist Med Ctr, Ibadan, Nigeria.
RP Owolabi, MO (通讯作者)，Univ Ibadan, Fac Clin Sci, Dept Med, Coll Med, Ibadan, Nigeria.; Owolabi, MO (通讯作者)，Univ Coll Hosp, Ibadan, Nigeria.; Owolabi, MO (通讯作者)，Blossom Specialist Med Ctr, Ibadan, Nigeria.
EM mayowaowolabi@yahoo.com
FU NIH [U54HG007479, R01NS107900, R01NS115944-01, 3U24HG009780-03S5, 1R01NS114045-01]
CR Abdollahi F, 2014, NEUROREHAB NEURAL RE, V28, P120, DOI 10.1177/1545968313498649
   Abdullah H, 2011, J NEUROENG REHABIL, V8, P0, DOI 10.1186/1743-0003-8-50
   Aben L, 2014, NEUROREHAB NEURAL RE, V28, P199, DOI 10.1177/1545968313478487
   Abo M, 2014, INT J STROKE, V9, P607, DOI 10.1111/ijs.12100
   Ada L, 2017, EUR J PHYS REHAB MED, V53, P41, DOI 10.23736/S1973-9087.16.04209-X
   Ada L, 2010, STROKE, V41, P1237, DOI 10.1161/STROKEAHA.109.569483
   Aidar F, 2016, TOP STROKE REHABIL, V23, P84, DOI 10.1080/10749357.2015.1110307
   Akinyemi R, 2019, BRAIN RES BULL, V145, P97, DOI 10.1016/j.brainresbull.2018.05.018
   Akinyemi R, 2015, J NEUROL SCI, V359, P112, DOI 10.1016/j.jns.2015.10.019
   Allman C, 2016, SCI TRANSL MED, V8, P0, DOI 10.1126/scitranslmed.aad5651
   Ambrosini E, 2012, IEEE T NEUR SYS REH, V20, P320, DOI 10.1109/TNSRE.2012.2191574
   Andersen H, 2002, CLIN REHABIL, V16, P593, DOI 10.1191/0269215502cr528oa
   Ang K, 2015, CLIN EEG NEUROSCI, V46, P310, DOI 10.1177/1550059414522229
   [anonymous] , 2011, WORLD REP DIS, V0, P0
   Arya K, 2018, J STROKE CEREBROVASC, V27, P3236, DOI 10.1016/j.jstrokecerebrovasdis.2018.07.012
   Askim T, 2004, CLIN REHABIL, V18, P238, DOI 10.1191/0269215504cr752oa
   Askim T, 2010, STROKE, V41, P1697, DOI 10.1161/STROKEAHA.110.584284
   Askin A, 2018, SOMATOSENS MOT RES, V35, P25, DOI 10.1080/08990220.2018.1444599
   Askin A, 2017, SOMATOSENS MOT RES, V34, P102, DOI 10.1080/08990220.2017.1316254
   Au-yeung S, 2014, AM J PHYS MED REHAB, V93, P1057, DOI 10.1097/PHM.0000000000000127
   Azab M, 2009, TOP STROKE REHABIL, V16, P207, DOI 10.1310/tsr1603-207
   Bang D, 2015, CLIN REHABIL, V29, P561, DOI 10.1177/0269215514552034
   Galvao S, 2014, ARCH PHYS MED REHAB, V95, P222, DOI 10.1016/j.apmr.2013.10.023
   Barwood C, 2013, NEUROREHABILITATION, V32, P915, DOI 10.3233/NRE-130915
   Beinotti F, 2013, TOP STROKE REHABIL, V20, P226, DOI 10.1310/tsr2003-226
   Bethoux F, 2015, NEUROREHAB NEURAL RE, V29, P911, DOI 10.1177/1545968315570325
   Bethoux F, 2014, NEUROREHAB NEURAL RE, V28, P688, DOI 10.1177/1545968314521007
   Blennerhassett J, 2004, AUST J PHYSIOTHER, V50, P219, DOI 10.1016/S0004-9514(14)60111-2
   Bolognini N, 2011, NEUROREHAB NEURAL RE, V25, P819, DOI 10.1177/1545968311411056
   Boter H, 2004, STROKE, V35, P2867, DOI 10.1161/01.STR.0000147717.57531.e5
   Bovendeerdt T, 2010, ARCH PHYS MED REHAB, V91, P939, DOI 10.1016/j.apmr.2010.03.008
   Bowen A, 2012, BMJ-BRIT MED J, V345, P0, DOI 10.1136/bmj.e4407
   Braun S, 2012, J AM MED DIR ASSOC, V13, P0, DOI 10.1016/j.jamda.2010.07.009
   Britto R, 2011, ARCH PHYS MED REHAB, V92, P184, DOI 10.1016/j.apmr.2010.09.029
   Broeren J, 2008, CEREBROVASC DIS, V26, P289, DOI 10.1159/000149576
   Brogardh C, 2009, J REHABIL MED, V41, P231, DOI 10.2340/16501977-0312
   Brokaw E, 2014, NEUROREHAB NEURAL RE, V28, P367, DOI 10.1177/1545968313510974
   Brunner I, 2012, CLIN REHABIL, V26, P1078, DOI 10.1177/0269215512443138
   Burgar C, 2011, J REHABIL RES DEV, V48, P445, DOI 10.1682/JRRD.2010.04.0062
   Burridge J, 1997, CLIN REHABIL, V11, P201, DOI 10.1177/026921559701100303
   Byl N, 2003, NEUROREHAB NEURAL RE, V17, P176, DOI 10.1177/0888439003257137
   Cacchio A, 2009, NEUROREHAB NEURAL RE, V23, P792, DOI 10.1177/1545968309335977
   Calabro R, 2017, J NEUROENG REHABIL, V14, P0, DOI 10.1186/s12984-017-0268-4
   Carey J, 2007, NEUROREHAB NEURAL RE, V21, P216, DOI 10.1177/1545968306292381
   Carrico C, 2016, STROKE, V47, P1879, DOI 10.1161/STROKEAHA.116.012671
   Carrico C, 2016, AM J PHYS MED REHAB, V95, P397, DOI 10.1097/PHM.0000000000000476
   Cha H, 2017, TECHNOL HEALTH CARE, V25, P521, DOI 10.3233/THC-171294
   Chaiyawat P, 2012, PSYCHOGERIATRICS, V12, P193, DOI 10.1111/j.1479-8301.2012.00412.x
   Chaiyawat P, 2012, CLIN NEUROL NEUROSUR, V114, P866, DOI 10.1016/j.clineuro.2012.01.018
   Chang W, 2012, NEUROREHAB NEURAL RE, V26, P318, DOI 10.1177/1545968311408916
   Chang W, 2010, J REHABIL MED, V42, P758, DOI 10.2340/16501977-0590
   Chen D, 2014, ZHONGHUA YI XUE ZA ZHI, V94, P2886
   Chen J, 2017, AM J PHYS MED REHAB, V96, P152, DOI 10.1097/PHM.0000000000000559
   Chen S, 2005, DISABIL REHABIL, V27, P105, DOI 10.1080/09638280400009022
   Cheng C, 2018, J STROKE CEREBROVASC, V27, P2613, DOI 10.1016/j.jstrokecerebrovasdis.2018.05.038
   Chervyakov A, 2018, J CLIN NEUROPHYSIOL, V35, P166, DOI 10.1097/WNP.0000000000000456
   Cho J, 2017, RESTOR NEUROL NEUROS, V35, P105, DOI 10.3233/RNN-160669
   Cho K, 2015, TOHOKU J EXP MED, V236, P273, DOI 10.1620/tjem.236.273
   Cho K, 2012, TOHOKU J EXP MED, V228, P69, DOI 10.1620/tjem.228.69
   Choi Y, 2018, JOVE-J VIS EXP, V0, P0, DOI DOI 10.3791/56241
   Choi Y, 2016, RESTOR NEUROL NEUROS, V34, P455, DOI 10.3233/RNN-150626
   Chumbler N, 2015, J TELEMED TELECARE, V21, P139, DOI 10.1177/1357633X15571995
   Claiborne N, 2006, HEALTH SOC WORK, V31, P87, DOI 10.1093/hsw/31.2.87
   Clark D, 2013, NEUROREHAB NEURAL RE, V27, P335, DOI 10.1177/1545968312469833
   Conroy S, 2011, ARCH PHYS MED REHAB, V92, P1754, DOI 10.1016/j.apmr.2011.06.016
   Cooke E, 2010, NEUROREHAB NEURAL RE, V24, P88, DOI 10.1177/1545968309343216
   Coulter A, 2007, BMJ-BRIT MED J, V335, P24, DOI 10.1136/bmj.39246.581169.80
   Crotty M, 2008, AGE AGEING, V37, P628, DOI 10.1093/ageing/afn141
   Crotty M, 2018, NEUROREHABILITATION, V43, P201, DOI 10.3233/NRE-172377
   Cruz V, 2014, SCI REP-UK, V4, P0, DOI 10.1038/srep05670
   Cumming T, 2011, STROKE, V42, P153, DOI 10.1161/STROKEAHA.110.594598
   Dalal K, 2018, GAIT POSTURE, V61, P232, DOI 10.1016/j.gaitpost.2018.01.018
   Daly J, 2011, NEUROREHAB NEURAL RE, V25, P588, DOI 10.1177/1545968311400092
   Daunoraviciene K, 2018, TECHNOL HEALTH CARE, V26, P0, DOI 10.3233/THC-182500
   Dawson A, 2014, HEALTH POLICY PLANN, V29, P396, DOI 10.1093/heapol/czt026
   De LR, 2018, J STROKE CEREBROVASC, V27, P2271, DOI 10.1016/j.jstrokecerebrovasdis.2018.04.019
   De SD, 2011, HELPING PEOPLE HELP, V0, P0
   Dean C, 2012, NEUROREHAB NEURAL RE, V26, P1046, DOI 10.1177/1545968312441711
   Dean C, 2010, J PHYSIOTHER, V56, P97, DOI 10.1016/S1836-9553(10)70039-4
   Dee M, 2020, DISABIL REHABIL, V42, P473, DOI 10.1080/09638288.2018.1501617
   Torres-arreola L, 2009, J CLIN NURS, V18, P2993, DOI 10.1111/j.1365-2702.2009.02862.x
   Depippo K, 1994, NEUROLOGY, V44, P1655, DOI 10.1212/WNL.44.9.1655
   Desrosiers J, 2007, ARCH PHYS MED REHAB, V88, P1095, DOI 10.1016/j.apmr.2007.06.017
   Devos H, 2009, NEUROREHAB NEURAL RE, V23, P699, DOI 10.1177/1545968309334208
   Dey P, 2005, AGE AGEING, V34, P331, DOI 10.1093/ageing/afi102
   Dieleman J, 2016, LANCET, V387, P2521, DOI 10.1016/S0140-6736(16)30167-2
   Dohle C, 2009, NEUROREHAB NEURAL RE, V23, P209, DOI 10.1177/1545968308324786
   Donaldson C, 2009, NEUROREHAB NEURAL RE, V23, P389, DOI 10.1177/1545968308326635
   Donnelly M, 2004, STROKE, V35, P127, DOI 10.1161/01.STR.0000106911.96026.8F
   Doussoulin A, 2017, NEUROREHABILITATION, V40, P243, DOI 10.3233/NRE-161409
   Draper B, 2007, CLIN REHABIL, V21, P122, DOI 10.1177/0269215506071251
   Dromerick A, 2009, NEUROLOGY, V73, P195, DOI 10.1212/WNL.0b013e3181ab2b27
   Du J, 2016, EUR J NEUROL, V23, P1666, DOI 10.1111/ene.13105
   Dujovic S, 2017, NEUROREHABILITATION, V41, P791, DOI 10.3233/NRE-172153
   Duncan P, 2003, STROKE, V34, P2173, DOI 10.1161/01.STR.0000083699.95351.F2
   Duncan P, 2011, NEW ENGL J MED, V364, P2026, DOI 10.1056/NEJMoa1010790
   Eaton J, 2011, LANCET, V378, P1592, DOI 10.1016/S0140-6736(11)60891-X
   Ekechukwu E, 2017, NIGER J CLIN PRACT, V20, P163, DOI 10.4103/1119-3077.187328
   Ekechukwu E, 2017, J PHYSIOTHER REHABIL, V9, P1, DOI 10.4314/ajprs.v9i1-2.1
   Ekechukwu N, 2017, ETHIOP J HEALTH SCI, V27, P27, DOI 10.4314/ejhs.v27i1.5
   Emara T, 2010, EUR J NEUROL, V17, P1203, DOI 10.1111/j.1468-1331.2010.03000.x
   Embrey D, 2010, ARCH PHYS MED REHAB, V91, P687, DOI 10.1016/j.apmr.2009.12.024
   Emmerson K, 2017, CLIN REHABIL, V31, P1068, DOI 10.1177/0269215516680856
   Eom M, 2017, NEUROREHABILITATION, V41, P747, DOI 10.3233/NRE-172192
   Erel S, 2011, CLIN REHABIL, V25, P515, DOI 10.1177/0269215510390719
   Eyvaz N, 2018, NEUROREHABILITATION, V43, P237, DOI 10.3233/NRE-182422
   Ezejimofor M, 2016, J NEUROL SCI, V364, P68, DOI 10.1016/j.jns.2016.03.016
   Fan J, 2017, ANN PHYS REHABIL MED, V60, P329, DOI 10.1016/j.rehab.2017.07.001
   Faria A, 2016, J NEUROENG REHABIL, V13, P0, DOI 10.1186/s12984-016-0204-z
   Fasoli S, 2004, NEUROREHAB NEURAL RE, V18, P88, DOI 10.1177/0888439004267434
   Fasoli S, 2003, ARCH PHYS MED REHAB, V84, P477, DOI 10.1053/apmr.2003.50110
   Faulkner J, 2017, J HUM HYPERTENS, V31, P172, DOI 10.1038/jhh.2016.72
   Feigin V, 2014, LANCET, V383, P245, DOI 10.1016/S0140-6736(13)61953-4
   Figlewski K, 2017, STROKE, V48, P229, DOI 10.1161/STROKEAHA.116.014988
   Fjaertoft H, 2004, CLIN REHABIL, V18, P580, DOI 10.1191/0269215504cr773oa
   Flansbjer U, 2008, J REHABIL MED, V40, P42, DOI 10.2340/16501977-0129
   Flansbjer U, 2012, J REHABIL MED, V44, P218, DOI 10.2340/16501977-0936
   Folkerts M, 2017, NEUROREHABILITATION, V40, P459, DOI 10.3233/NRE-171433
   Forster A, 2013, HEALTH TECHNOL ASSES, V17, P1, DOI 10.3310/hta17460
   Forster A, 2013, LANCET, V382, P2069, DOI 10.1016/S0140-6736(13)61603-7
   Fotakopoulos G, 2018, J STROKE CEREBROVASC, V27, P2932, DOI 10.1016/j.jstrokecerebrovasdis.2018.06.025
   Franceschini M, 2009, STROKE, V40, P3079, DOI 10.1161/STROKEAHA.109.555540
   Fritz S, 2013, TOP STROKE REHABIL, V20, P218, DOI 10.1310/tsr2003-218
   Gama G, 2017, ARCH PHYS MED REHAB, V98, P738, DOI 10.1016/j.apmr.2016.11.022
   Ganesh G, 2018, PHYSIOTHER RES INT, V23, P0, DOI 10.1002/pri.1705
   Gauthier L, 2008, STROKE, V39, P1520, DOI 10.1161/STROKEAHA.107.502229
   Gharib N, 2015, CLIN REHABIL, V29, P355, DOI 10.1177/0269215514544131
   Ghasemi E, 2018, J STROKE CEREBROVASC, V27, P1733, DOI 10.1016/j.jstrokecerebrovasdis.2018.01.024
   Gill L, 2011, TOP STROKE REHABIL, V18, P470, DOI 10.1310/tsr1805-470
   Gillespie D, 2015, CLIN REHABIL, V29, P120, DOI 10.1177/0269215514538982
   Gladman J, 1993, J NEUROL NEUROSUR PS, V56, P960, DOI 10.1136/jnnp.56.9.960
   Govindarajan V, 2013, HARVARD BUS REV, V91, P117
   Graven C, 2016, STROKE, V47, P2820, DOI 10.1161/STROKEAHA.116.013081
   Green J, 2002, LANCET, V359, P199, DOI 10.1016/S0140-6736(02)07443-3
   Guillen-sola A, 2017, CLIN REHABIL, V31, P761, DOI 10.1177/0269215516652446
   Gustafsson L, 2006, CLIN REHABIL, V20, P277, DOI 10.1191/0269215506cr944oa
   Halpern S, 2005, EVIDENCE-BASED OBSTETRIC ANESTHESIA, V0, PP23, DOI 10.1002/9780470988343.ch3
   Hammerbeck U, 2017, NEUROREHAB NEURAL RE, V31, P499, DOI 10.1177/1545968317693112
   Hamzat T, 2014, ETHIOP J HEALTH SCI, V24, P43, DOI 10.4314/ejhs.v24i1.6
   Hamzat TK, 2014, AFRICAN J PHYSIOTHER, V6, P27, DOI 10.4314/AJPRS.V6I1-2.4
   Han E, 2016, MEDICINE, V95, P0, DOI 10.1097/MD.0000000000005078
   Harmsen W, 2015, NEUROREHAB NEURAL RE, V29, P509, DOI 10.1177/1545968314558598
   Harris J, 2010, PHYS THER, V90, P1302, DOI 10.2522/ptj.20090349
   Hassett L, 2019, EVERYDAY TECHNOLOGIE, V0, P0, DOI 10.1201/9781351032186-9
   Hayner K, 2010, AM J OCCUP THER, V64, P528, DOI 10.5014/ajot.2010.08027
   Heeley E, 2009, STROKE, V40, P2149, DOI 10.1161/STROKEAHA.108.540054
   Hesse S, 2014, CLIN REHABIL, V28, P637, DOI 10.1177/0269215513516967
   Hidler J, 2009, NEUROREHAB NEURAL RE, V23, P5, DOI 10.1177/1545968308326632
   Higgins J, 2006, CLIN REHABIL, V20, P296, DOI 10.1191/0269215505cr943oa
   Holmqvist L, 1998, STROKE, V29, P591, DOI 10.1161/01.STR.29.3.591
   Hornby T, 2008, STROKE, V39, P1786, DOI 10.1161/STROKEAHA.107.504779
   Hoyer E, 2012, DISABIL REHABIL, V34, P210, DOI 10.3109/09638288.2011.593681
   Hsieh Y, 2014, J NEUROL, V261, P1037, DOI 10.1007/s00415-014-7345-4
   Hsieh Y, 2012, STROKE, V43, P2729, DOI 10.1161/STROKEAHA.112.658807
   Hsu H, 2013, ARCH PHYS MED REHAB, V94, P633, DOI 10.1016/j.apmr.2012.11.021
   Hu X, 2015, NEUROREHAB NEURAL RE, V29, P767, DOI 10.1177/1545968314565510
   Hu X, 2018, NEUROL RES, V40, P459, DOI 10.1080/01616412.2018.1453980
   Hubbard I, 2015, NEUROREHAB NEURAL RE, V29, P703, DOI 10.1177/1545968314562647
   Hui E, 1995, STROKE, V26, P1616, DOI 10.1161/01.STR.26.9.1616
   Huseyinsinoglu B, 2012, CLIN REHABIL, V26, P705, DOI 10.1177/0269215511431903
   Ilic N, 2016, RESTOR NEUROL NEUROS, V34, P935, DOI 10.3233/RNN-160668
   Immink M, 2014, TOP STROKE REHABIL, V21, P256, DOI 10.1310/tsr2103-256
   In T, 2016, MED SCI MONITOR, V22, P4046, DOI 10.12659/MSM.898157
   Indredavik B, 1998, STROKE, V29, P895, DOI 10.1161/01.STR.29.5.895
   Ivey F, 2017, J STROKE CEREBROVASC, V26, P787, DOI 10.1016/j.jstrokecerebrovasdis.2016.10.018
   Miranda J, 2010, REV SAUDE PUBL, V44, P185, DOI 10.1590/S0034-89102010000100020
   Jang Y, 2016, OCCUP THER INT, V23, P175, DOI 10.1002/oti.1422
   Johnson MJ, 2017, J REHABIL ASSIST TECHNOL ENG, V4, P0, DOI 10.1177/2055668317708732
   Johnston M, 2007, DISABIL REHABIL, V29, P1117, DOI 10.1080/03323310600950411
   Jones F, 2013, DISABIL REHABIL, V35, P257, DOI 10.3109/09638288.2012.691938
   Jonsdottir J, 2017, PLOS ONE, V12, P0, DOI 10.1371/journal.pone.0188642
   Joshi R, 2014, PLOS ONE, V9, P0, DOI 10.1371/journal.pone.0103754
   Jung K, 2017, NEUROREHABILITATION, V40, P315, DOI 10.3233/NRE-161419
   Kalkonde Y, 2015, STROKE, V46, P1764, DOI 10.1161/STROKEAHA.115.008918
   Kelley C, 2013, DISABIL REHABIL-ASSI, V8, P161, DOI 10.3109/17483107.2012.714052
   Kerr A, 2017, TOP STROKE REHABIL, V24, P562, DOI 10.1080/10749357.2017.1374687
   Khan F, 2016, J REHABIL MED, V48, P417, DOI 10.2340/16501977-2081
   Khedr E, 2009, EUR J NEUROL, V16, P1323, DOI 10.1111/j.1468-1331.2009.02746.x
   Khedr E, 2014, NEUROREHAB NEURAL RE, V28, P740, DOI 10.1177/1545968314521009
   Khedr E, 2010, J NEUROL NEUROSUR PS, V81, P495, DOI 10.1136/jnnp.2009.188482
   Khumsapsiri N, 2018, PHYSIOTHER RES INT, V23, P0, DOI 10.1002/pri.1704
   Kim A, 2013, STROKE, V44, P0, DOI 10.1161/STROKEAHA.111.000067
   Kim B, 2018, INT J REHABIL RES, V41, P343, DOI 10.1097/MRR.0000000000000309
   Kim B, 2010, AM J PHYS MED REHAB, V89, P362, DOI 10.1097/PHM.0b013e3181d8a5b1
   Kim D, 2010, AM J PHYS MED REHAB, V89, P879, DOI 10.1097/PHM.0b013e3181f70aa7
   Kim H, 2013, IEEE T NEUR SYS REH, V21, P153, DOI 10.1109/TNSRE.2012.2207462
   Kim H, 2014, J STROKE CEREBROVASC, V23, P655, DOI 10.1016/j.jstrokecerebrovasdis.2013.06.017
   Kim J, 2018, MED SCI MONITOR, V24, P743, DOI 10.12659/MSM.905636
   Kim J, 2014, MED SCI MONITOR, V20, P2543, DOI 10.12659/MSM.891112
   Kim J, 2009, AM J PHYS MED REHAB, V88, P693, DOI 10.1097/PHM.0b013e3181b33350
   Kim S, 2016, OCCUP THER INT, V23, P165, DOI 10.1002/oti.1421
   Kim T, 2013, TOHOKU J EXP MED, V231, P93, DOI 10.1620/tjem.231.93
   Kim T, 2016, OCCUP THER INT, V23, P39, DOI 10.1002/oti.1403
   Kiper P, 2011, NEUROL NEUROCHIR POL, V45, P436
   Kjendahl A, 1997, CLIN REHABIL, V11, P192, DOI 10.1177/026921559701100302
   Klomjai W, 2018, ANN PHYS REHABIL MED, V61, P286, DOI 10.1016/j.rehab.2018.04.005
   Knutson J, 2016, STROKE, V47, P2596, DOI 10.1161/STROKEAHA.116.013791
   Knutson J, 2012, NEUROREHAB NEURAL RE, V26, P239, DOI 10.1177/1545968311419301
   Koh C, 2017, ARCH PHYS MED REHAB, V98, P2477, DOI 10.1016/j.apmr.2017.05.025
   Kong K, 2016, TOP STROKE REHABIL, V23, P333, DOI 10.1080/10749357.2016.1139796
   Krawczyk M, 2012, CLIN REHABIL, V26, P990, DOI 10.1177/0269215512442661
   Kutner N, 2010, PHYS THER, V90, P493, DOI 10.2522/ptj.20090160
   Kwakkel G, 2017, NEUROREHAB NEURAL RE, V31, P784, DOI 10.1177/1545968317732662
   Lang K, 2013, NEUROREHAB NEURAL RE, V27, P654, DOI 10.1177/1545968313481281
   Langhammer B, 2008, BRAIN INJURY, V22, P135, DOI 10.1080/02699050801895423
   Langhammer B, 2014, BRAIN INJURY, V28, P1396, DOI 10.3109/02699052.2014.919534
   Langhammer B, 2009, PHYSIOTHERAPY THEORY AND PRACTICE, V25, P55, DOI 10.1080/09593980802686938
   Langhorne P, 2012, LANCET NEUROL, V11, P341, DOI 10.1016/S1474-4422(12)70024-8
   Lee M, 2008, J AM GERIATR SOC, V56, P976, DOI 10.1111/j.1532-5415.2008.01707.x
   Lee S, 2016, OCCUP THER INT, V23, P357, DOI 10.1002/oti.1437
   Lee Y, 2015, J NEUROENG REHABIL, V12, P0, DOI 10.1186/s12984-015-0088-3
   Lemmens R, 2014, PLOS ONE, V9, P0, DOI 10.1371/journal.pone.0096414
   Lennon S, 2013, CLIN REHABIL, V27, P867, DOI 10.1177/0269215513481045
   Liang C, 2012, ARCH PHYS MED REHAB, V93, P1903, DOI 10.1016/j.apmr.2012.06.016
   Liao W, 2012, CLIN REHABIL, V26, P111, DOI 10.1177/0269215511416383
   Lin K, 2008, ACTA NEUROCHIR SUPPL, V101, P61
   Lin K, 2007, CLIN REHABIL, V21, P1075, DOI 10.1177/0269215507079843
   Lin K, 2014, NEUROREHAB NEURAL RE, V28, P153, DOI 10.1177/1545968313508468
   Lin K, 2010, AM J PHYS MED REHAB, V89, P177, DOI 10.1097/PHM.0b013e3181cf1c78
   Lin K, 2009, NEUROREHAB NEURAL RE, V23, P441, DOI 10.1177/1545968308328719
   Lin K, 2009, NEUROREHAB NEURAL RE, V23, P160, DOI 10.1177/1545968308320642
   Lin Z, 2014, J INT MED RES, V42, P659, DOI 10.1177/0300060513505809
   Lin Z, 2011, J REHABIL MED, V43, P506, DOI 10.2340/16501977-0807
   Lincoln N, 1984, LANCET, V1, P1197
   Lincoln N, 2004, CLIN REHABIL, V18, P40, DOI 10.1191/0269215504cr700oa
   Lindenberg R, 2010, NEUROLOGY, V75, P2176, DOI 10.1212/WNL.0b013e318202013a
   Linder S, 2015, AM J OCCUP THER, V69, P0, DOI 10.5014/ajot.2015.014498
   Lindley R, 2017, LANCET, V390, P588, DOI 10.1016/S0140-6736(17)31447-2
   Liu K, 2016, EUR J NEUROL, V23, P1351, DOI 10.1111/ene.13037
   Liu K, 2004, ARCH PHYS MED REHAB, V85, P1403, DOI 10.1016/j.apmr.2003.12.035
   Liu N, 2014, STROKE, V45, P3502, DOI 10.1161/STROKEAHA.114.005661
   Lo H, 2012, GAIT POSTURE, V35, P506, DOI 10.1016/j.gaitpost.2011.11.017
   Lo S, 2018, STROKE, V49, P758, DOI 10.1161/STROKEAHA.117.019437
   Logan P, 2004, BMJ-BRIT MED J, V329, P1372, DOI 10.1136/bmj.38264.679560.8F
   Logan P, 2014, HEALTH TECHNOL ASSES, V18, P1, DOI 10.3310/hta18290
   Long H, 2018, RESTOR NEUROL NEUROS, V36, P21, DOI 10.3233/RNN-170733
   Lum P, 2006, J REHABIL RES DEV, V43, P631, DOI 10.1682/JRRD.2005.02.0044
   Lund A, 2012, CLIN REHABIL, V26, P502, DOI 10.1177/0269215511429473
   Mackay-lyons M, 2013, NEUROREHAB NEURAL RE, V27, P644, DOI 10.1177/1545968313484809
   Manji A, 2018, NEUROSCI LETT, V662, P302, DOI 10.1016/j.neulet.2017.10.049
   Mansfield A, 2015, NEUROREHAB NEURAL RE, V29, P847, DOI 10.1177/1545968314567968
   Mant J, 1998, CLIN REHABIL, V12, P465, DOI 10.1191/026921598668972226
   Mant J, 2000, LANCET, V356, P808, DOI 10.1016/S0140-6736(00)02655-6
   Marconi B, 2011, NEUROREHAB NEURAL RE, V25, P48, DOI 10.1177/1545968310376757
   Markle-reid M, 2011, CAN J NEUROL SCI, V38, P317, DOI 10.1017/S0317167100011537
   Marquez-chin C, 2017, CAN J OCCUP THER, V84, P87, DOI 10.1177/0008417416668370
   Mayo N, 2009, J CLIN EPIDEMIOL, V62, P1148, DOI 10.1016/j.jclinepi.2009.03.020
   Mcclellan R, 2004, AUST J PHYSIOTHER, V50, P163, DOI 10.1016/S0004-9514(14)60154-9
   Mccue M, 2010, PHYS MED REHABIL CLIN N AM, V21, P195, DOI 10.1016/j.pmr.2009.07.005
   Mcewen D, 2014, STROKE, V45, P1853, DOI 10.1161/STROKEAHA.114.005362
   Mead G, 2007, J AM GERIATR SOC, V55, P892, DOI 10.1111/j.1532-5415.2007.01185.x
   Menon PB, 1984, INT REHABIL MED, V6, P64
   Michaelsen S, 2006, STROKE, V37, P186, DOI 10.1161/01.STR.0000196940.20446.c9
   Michielsen M, 2011, NEUROREHAB NEURAL RE, V25, P223, DOI 10.1177/1545968310385127
   Mirelman A, 2010, GAIT POSTURE, V31, P433, DOI 10.1016/j.gaitpost.2010.01.016
   Monticone M, 2013, CLIN REHABIL, V27, P792, DOI 10.1177/0269215513478228
   Morone G, 2016, J NEUROENG REHABIL, V13, P0, DOI 10.1186/s12984-016-0155-4
   Morone G, 2011, NEUROREHAB NEURAL RE, V25, P636, DOI 10.1177/1545968311401034
   Morris J, 2012, ARCH PHYS MED REHAB, V93, P1129, DOI 10.1016/j.apmr.2012.02.025
   Nadeau S, 2013, NEUROREHAB NEURAL RE, V27, P370, DOI 10.1177/1545968313481284
   Nair D, 2011, RESTOR NEUROL NEUROS, V29, P411, DOI 10.3233/RNN-2011-0612
   Nelson D, 1996, AM J OCCUP THER, V50, P639, DOI 10.5014/ajot.50.8.639
   Nichols-larsen D, 2005, STROKE, V36, P1480, DOI 10.1161/01.STR.0000170706.13595.4f
   Nilsson L, 2001, CLIN REHABIL, V15, P515, DOI 10.1191/026921501680425234
   Norrving B, 2013, NEUROLOGY, V80, P0, DOI 10.1212/WNL.0b013e3182762397
   Ntsiea M, 2015, CLIN REHABIL, V29, P663, DOI 10.1177/0269215514554241
   Obembe A, 2009, J NIGERIA SOC PHYSIO, V16, P23, DOI 10.1186/s12913-019-3994-4
   Ochi M, 2013, J REHABIL MED, V45, P137, DOI 10.2340/16501977-1099
   Olaleye O, 2013, INT J THER REHABIL, V20, P443, DOI 10.12968/ijtr.2013.20.9.443
   Olaleye O, 2014, DISABIL REHABIL, V36, P49, DOI 10.3109/09638288.2013.777804
   Olney S, 2006, STROKE, V37, P476, DOI 10.1161/01.STR.0000199061.85897.b7
   Oveisgharan S, 2018, J STROKE CEREBROVASC, V27, P185, DOI 10.1016/j.jstrokecerebrovasdis.2017.08.026
   Owolabi M, 2011, HEALTH QUAL LIFE OUT, V9, P0, DOI 10.1186/1477-7525-9-81
   Page S, 2005, ARCH PHYS MED REHAB, V86, P399, DOI 10.1016/j.apmr.2004.10.002
   Page S, 2004, ARCH PHYS MED REHAB, V85, P14, DOI 10.1016/S0003-9993(03)00481-7
   Page S, 2008, CLIN REHABIL, V22, P610, DOI 10.1177/0269215508088987
   Page S, 2008, PHYS THER, V88, P333, DOI 10.2522/ptj.20060029
   Pan R, 2018, CLIN REHABIL, V32, P37, DOI 10.1177/0269215517714830
   Pan X, 2018, MEDICINE, V97, P0, DOI 10.1097/MD.0000000000009544
   Pang M, 2005, J AM GERIATR SOC, V53, P1667, DOI 10.1111/j.1532-5415.2005.53521.x
   Park J, 2018, NEUROREHABILITATION, V43, P227, DOI 10.3233/NRE-172415
   Parke H, 2015, PLOS ONE, V10, P0, DOI 10.1371/journal.pone.0131448
   Parker C, 2001, CLIN REHABIL, V15, P42, DOI 10.1191/026921501666968247
   Partridge C, 2000, PHYSIOTHER RES INT, V5, P230, DOI 10.1002/pri.203
   Pomeroy V, 2016, NEUROREHAB NEURAL RE, V30, P40, DOI 10.1177/1545968315583724
   Price C, 2010, NAT REV NEUROL, V6, P202, DOI 10.1038/nrneurol.2010.15
   Pucciarelli G, 2018, J ADV NURS, V74, P1875, DOI 10.1111/jan.13695
   Raglio A, 2016, INT J NEUROSCI, V126, P235, DOI 10.3109/00207454.2015.1010647
   Rand D, 2018, CAN J OCCUP THER, V85, P158, DOI 10.1177/0008417417733274
   Rasmussen R, 2016, CLIN REHABIL, V30, P225, DOI 10.1177/0269215515575165
   Riccio I, 2010, EUR J PHYS REHAB MED, V46, P19
   Rochette A, 2013, CIRC-CARDIOVASC QUAL, V6, P674, DOI 10.1161/CIRCOUTCOMES.113.000375
   Roderick P, 2001, AGE AGEING, V30, P303, DOI 10.1093/ageing/30.4.303
   Ronning O, 1998, STROKE, V29, P779, DOI 10.1161/01.STR.29.4.779
   Ronning O, 1998, STROKE, V29, P586, DOI 10.1161/01.STR.29.3.586
   Rose D, 2017, PHYS THER, V97, P1066, DOI 10.1093/ptj/pzx079
   Rozental-iluz C, 2016, EUR J PHYS REHAB MED, V52, P508
   Ballester B, 2016, J NEUROENG REHABIL, V13, P0, DOI 10.1186/s12984-016-0178-x
   Ryan C, 2011, STROKE, V42, P1062, DOI 10.1161/STROKEAHA.110.597468
   Sabariego C, 2013, BRIT J HEALTH PSYCH, V18, P707, DOI 10.1111/bjhp.12013
   Sahin N, 2012, DISABIL REHABIL, V34, P151, DOI 10.3109/09638288.2011.593679
   Sale P, 2014, INT J REHABIL RES, V37, P236, DOI 10.1097/MRR.0000000000000059
   Sale P, 2014, J NEUROENG REHABIL, V11, P0, DOI 10.1186/1743-0003-11-104
   Sasaki N, 2013, J STROKE CEREBROVASC, V22, P413, DOI 10.1016/j.jstrokecerebrovasdis.2011.10.004
   Sawaki L, 2008, NEUROREHAB NEURAL RE, V22, P505, DOI 10.1177/1545968308317531
   Schick T, 2017, RESTOR NEUROL NEUROS, V35, P319, DOI 10.3233/RNN-160710
   Schwartz I, 2009, PM&R, V1, P516, DOI 10.1016/j.pmrj.2009.03.009
   Selles R, 2014, NEUROREHAB NEURAL RE, V28, P652, DOI 10.1177/1545968314521005
   Seniow J, 2012, NEUROREHAB NEURAL RE, V26, P1072, DOI 10.1177/1545968312445635
   Shaughnessy M, 2012, J NEUROSCI NURS, V44, P27, DOI 10.1097/JNN.0b013e31823ae4b5
   Shin D, 2016, CLIN REHABIL, V30, P259, DOI 10.1177/0269215515578695
   Shin J, 2014, J NEUROENG REHABIL, V11, P0, DOI 10.1186/1743-0003-11-32
   Sit J, 2016, CLIN INTERV AGING, V11, P1441, DOI 10.2147/CIA.S109560
   Solopova I, 2011, NEUROREHABILITATION, V29, P67, DOI 10.3233/NRE-2011-0679
   Sorbello D, 2009, CEREBROVASC DIS, V28, P378, DOI 10.1159/000230712
   Srivastava A, 2016, ANN PHYS REHABIL MED, V59, P235, DOI 10.1016/j.rehab.2016.01.014
   Stahl B, 2016, CORTEX, V85, P90, DOI 10.1016/j.cortex.2016.09.021
   Stinear C, 2014, STROKE, V45, P205, DOI 10.1161/STROKEAHA.113.003537
   Stock R, 2018, PHYSIOTHER RES INT, V23, P0, DOI 10.1002/pri.1689
   Strasser D, 2008, ARCH PHYS MED REHAB, V89, P10, DOI 10.1016/j.apmr.2007.08.127
   Straudi S, 2016, BIOMED RES INT, V2016, P0, DOI 10.1155/2016/5068127
   Studenski S, 2005, STROKE, V36, P1764, DOI 10.1161/01.STR.0000174192.87887.70
   Subramanian S, 2013, NEUROREHAB NEURAL RE, V27, P13, DOI 10.1177/1545968312449695
   Sulch D, 2000, STROKE, V31, P1929, DOI 10.1161/01.STR.31.8.1929
   Sunderland A, 1992, J NEUROL NEUROSUR PS, V55, P530, DOI 10.1136/jnnp.55.7.530
   Sung W, 2013, STROKE, V44, P1375, DOI 10.1161/STROKEAHA.111.000522
   Sureshkumar K, 2015, BMJ INNOV, V1, P127
   Sutbeyaz S, 2007, ARCH PHYS MED REHAB, V88, P555, DOI 10.1016/j.apmr.2007.02.034
   Takeuchi N, 2005, STROKE, V36, P2681, DOI 10.1161/01.STR.0000189658.51972.34
   Takeuchi N, 2008, J REHABIL MED, V40, P298, DOI 10.2340/16501977-0181
   Tang A, 2016, J REHABIL MED, V48, P841, DOI 10.2340/16501977-2163
   Tang Q, 2014, TOP STROKE REHABIL, V21, P120, DOI 10.1310/tsr2102-120
   Ten BA, 2017, NEUROREHAB NEURAL RE, V31, P1017, DOI 10.1177/1545968317744277
   Thiel A, 2013, STROKE, V44, P2240, DOI 10.1161/STROKEAHA.111.000574
   Thielman G, 2004, ARCH PHYS MED REHAB, V85, P1613, DOI 10.1016/j.apmr.2004.01.028
   Thieme H, 2013, CLIN REHABIL, V27, P314, DOI 10.1177/0269215512455651
   Thrane G, 2015, NEUROREHAB NEURAL RE, V29, P517, DOI 10.1177/1545968314558599
   Tibaek S, 2004, INT UROGYNECOL J, V15, P117, DOI 10.1007/s00192-004-1124-1
   Tibaek S, 2017, EUR J PHYS REHAB MED, V53, P416, DOI 10.23736/S1973-9087.16.04119-8
   Tilling K, 2005, CEREBROVASC DIS, V20, P85, DOI 10.1159/000086511
   Tilson J, 2012, STROKE, V43, P446, DOI 10.1161/STROKEAHA.111.636258
   Timmermans A, 2014, J NEUROENG REHABIL, V11, P0, DOI 10.1186/1743-0003-11-45
   Timmermans A, 2013, J AM MED DIR ASSOC, V14, P204, DOI 10.1016/j.jamda.2012.10.010
   Treger I, 2012, TOP STROKE REHABIL, V19, P287, DOI 10.1310/tsr1904-287
   Tung F, 2010, CLIN REHABIL, V24, P533, DOI 10.1177/0269215509360751
   Van DVR, 2015, BMC NEUROL, V15, P0, DOI 10.1186/s12883-015-0397-y
   Van DA, 2015, NEUROREHAB NEURAL RE, V29, P255, DOI 10.1177/1545968314543498
   Van DA, 2013, STROKE, V44, P2613, DOI 10.1161/STROKEAHA.113.001969
   Van DLJ, 1999, STROKE, V30, P2369, DOI 10.1161/01.STR.30.11.2369
   Van NM, 2015, DISABIL REHABIL-ASSI, V10, P141, DOI 10.3109/17483107.2013.873489
   Verma R, 2011, TOP STROKE REHABIL, V18, P620, DOI 10.1310/tsr18s01-620
   Villafane JH, 2018, HAND (N Y), V13, P95, DOI 10.1177/1558944717692096
   Volpe B, 2008, NEUROREHAB NEURAL RE, V22, P305, DOI 10.1177/1545968307311102
   Wagner T, 2011, STROKE, V42, P2630, DOI 10.1161/STROKEAHA.110.606442
   Waldowski K, 2012, SCI WORLD J, V0, P0, DOI DOI 10.1100/2012/518568
   Wan L, 2016, J STROKE CEREBROVASC, V25, P2259, DOI 10.1016/j.jstrokecerebrovasdis.2016.05.010
   Wang C, 2014, RESTOR NEUROL NEUROS, V32, P825, DOI 10.3233/RNN-140410
   Wang C, 2014, STROKE, V45, P3656, DOI 10.1161/STROKEAHA.114.007058
   Wang Q, 2011, J REHABIL MED, V43, P619, DOI 10.2340/16501977-0819
   Wang R, 2012, NEUROREHAB NEURAL RE, V26, P222, DOI 10.1177/1545968311423265
   Wang R, 2005, CLIN REHABIL, V19, P155, DOI 10.1191/0269215505cr850oa
   Wang T, 2015, NEUROREHAB NEURAL RE, V29, P3, DOI 10.1177/1545968314532030
   Watanabe K, 2018, J NEUROL SCI, V384, P10, DOI 10.1016/j.jns.2017.11.001
   Wellwood I, 2004, CLIN REHABIL, V18, P529, DOI 10.1191/0269215504cr768oa
   Wentink M, 2016, NEUROPSYCHOL REHABIL, V26, P847, DOI 10.1080/09602011.2016.1162175
   Willigenburg N, 2017, J MOTOR BEHAV, V49, P46, DOI 10.1080/00222895.2016.1152220
   Wolf S, 2008, LANCET NEUROL, V7, P33, DOI 10.1016/S1474-4422(07)70294-6
   Wolf S, 2010, STROKE, V41, P2309, DOI 10.1161/STROKEAHA.110.588723
   Wolf S, 2006, JAMA-J AM MED ASSOC, V296, P2095, DOI 10.1001/jama.296.17.2095
   Wong F, 2015, HEALTH SOC CARE COMM, V23, P619, DOI 10.1111/hsc.12177
   *worldhealthorganization , 2007, TASK SHIFT TACK HLTH, V0, P0
   *worldhealthorganization , 2007, ICF CY INT CLASS FUN, V0, P0
   Wu C, 2007, ARCH PHYS MED REHAB, V88, P964, DOI 10.1016/j.apmr.2007.05.012
   Wu C, 2007, ARCH PHYS MED REHAB, V88, P273, DOI 10.1016/j.apmr.2006.11.021
   Wu C, 2013, J NEUROENG REHABIL, V10, P0, DOI 10.1186/1743-0003-10-35
   Wu C, 2013, ARCH PHYS MED REHAB, V94, P1023, DOI 10.1016/j.apmr.2013.02.007
   Wu C, 2012, PHYS THER, V92, P1006, DOI 10.2522/ptj.20110282
   Wu C, 2012, PHYS THER, V92, P483, DOI 10.2522/ptj.20110213
   Wu C, 2011, NEUROREHAB NEURAL RE, V25, P130, DOI 10.1177/1545968310380686
   Wu D, 2013, ARCH PHYS MED REHAB, V94, P1, DOI 10.1016/j.apmr.2012.07.022
   Yan LL, 2016, ENEUROLOGICALSCI, V2, P21, DOI 10.1016/j.ensci.2016.02.011
   Yan T, 2005, STROKE, V36, P80, DOI 10.1161/01.STR.0000149623.24906.63
   Yang S, 2011, AM J PHYS MED REHAB, V90, P969, DOI 10.1097/PHM.0b013e3182389fae
   Yang Y, 2007, ARCH PHYS MED REHAB, V88, P1236, DOI 10.1016/j.apmr.2007.06.762
   Yang Y, 2010, ARCH PHYS MED REHAB, V91, P513, DOI 10.1016/j.apmr.2009.11.021
   Yavuzer G, 2008, ARCH PHYS MED REHAB, V89, P393, DOI 10.1016/j.apmr.2007.08.162
   You D, 2011, BRAIN LANG, V119, P1, DOI 10.1016/j.bandl.2011.05.002
   You S, 2005, STROKE, V36, P1166, DOI 10.1161/01.STR.0000162715.43417.91
   Zedlitz A, 2012, STROKE, V43, P1046, DOI 10.1161/STROKEAHA.111.632117
   Zheng C, 2015, J HUAZHONG U SCI-MED, V35, P248, DOI 10.1007/s11596-015-1419-0
   Zimerman M, 2012, STROKE, V43, P2185, DOI 10.1161/STROKEAHA.111.645382
   Zondervan D, 2016, J REHABIL RES DEV, V53, P457, DOI 10.1682/JRRD.2015.04.0057
   Zondervan D, 2015, NEUROREHAB NEURAL RE, V29, P395, DOI 10.1177/1545968314550368
NR 393
TC 3
Z9 3
U1 6
U2 13
PU FRONTIERS MEDIA SA
PI LAUSANNE
PA AVENUE DU TRIBUNAL FEDERAL 34, LAUSANNE, CH-1015, SWITZERLAND
SN 1664-2295
EI 
J9 FRONT NEUROL
PD JUN 25
PY 2020
VL 11
IS 
BP 
EP 
DI 10.3389/fneur.2020.00337
PG 26
WC Clinical Neurology; Neurosciences
SC Neurosciences & Neurology
GA MQ9XS
UT WOS:000553248900001
PM 32695058
ER

PT J
AU Yousefifard, Mahmoud
   Shamseddin, Jebreil
   Babahajian, Asrin
   Sarveazad, Arash
AF Yousefifard, Mahmoud
   Shamseddin, Jebreil
   Babahajian, Asrin
   Sarveazad, Arash
TI Efficacy of adipose derived stem cells on functional and neurological improvement following ischemic stroke: a systematic review and meta-analysis
SO BMC NEUROLOGY
LA English
DT Review
DE Stem cells; Stroke; Functional recovery
ID gelatinase-associated lipocalin; cerebral-artery occlusion; acute kidney injury; bone-marrow; intraarterial transplantation; regenerative medicine; neuronal death; stromal cell; tissue; ultrasonography
AB Background The evidence on the efficacy of adipose derived stem cells (ADSCs) in the treatment of stroke is controversial. Therefore, the aim of present systematic review and meta-analysis is to evaluate the efficacy of ADSCs administration in the treatment of animal models of ischemic stroke. Methods An extensive search was performed on electronic databases of Medline, Embase, Scopus, CENTRAL and Web of Science until December 31, 2018. Animal studies that used ADSCs in treatment of ischemic stroke were included. The data were recorded as mean and standard deviation and then a pooled standardized mean difference (SMD) with 95% confidence interval (95% CI) was reported. Results Twenty articles were included in the present meta-analysis. It was observed that administration of ADSCs improves motor function (SMD = 2.52, 95% CI: 1.67 to 3.37,p < 0.0001) and neurological status (SMD = 2.05, 95% CI: 1.33 to 2.78,p < 0.0001) in animals following an ischemic stroke. Multivariate meta-regression showed the model of stroke induction (p = 0.017) and the number of transplanted cells (p = 0.007) affect the efficacy of ADSCs administration on motor function improvement following the stroke. Conclusion Moderate to high levels of evidence indicate a strong efficacy of ADSCs transplantation on motor function and neurological improvement following ischemic stroke in animal models. However, no reports regarding the dose-response effect of ADSCs administration on stroke exist in the literature. As a result, further pre-clinical studies are recommended to be conducted on the matter.
C1 [Yousefifard, Mahmoud] Iran Univ Med Sci, Physiol Res Ctr, Tehran, Iran.
   [Shamseddin, Jebreil] Hormozgan Univ Med Sci, Infect & Trop Dis Res Ctr, Hormozgan Hlth Inst, Bandar Abbas, Iran.
   [Babahajian, Asrin] Kurdistan Univ Med Sci, Liver & Digest Res Ctr, Res Inst Hlth Dev, Sanandaj, Iran.
   [Sarveazad, Arash] Iran Univ Med Sci, Colorectal Res Ctr, Tehran, Iran.
   [Sarveazad, Arash] Iran Univ Med Sci, Nursing Care Res Ctr, Tehran, Iran.
RP Sarveazad, A (通讯作者)，Iran Univ Med Sci, Colorectal Res Ctr, Tehran, Iran.; Sarveazad, A (通讯作者)，Iran Univ Med Sci, Nursing Care Res Ctr, Tehran, Iran.
EM sarvazad.a@iums.ac.ir
FU Iran University of Medical Sciences [96-04-204-32601]
CR Bhasin A, 2013, CLIN NEUROL NEUROSUR, V115, P1003, DOI 10.1016/j.clineuro.2012.10.015
   Bhasin A, 2011, CEREBROVASC DIS EXTR, V1, P93, DOI 10.1159/000333381
   Bunnell B, 2008, METHODS, V45, P115, DOI 10.1016/j.ymeth.2008.03.006
   Campbell B, 2013, NEW ENGL J MED, V368, P2431, DOI 10.1056/NEJMc1304759
   Chen K, 2016, ONCOTARGET, V7, P74537, DOI 10.18632/oncotarget.12902
   Chen L, 2016, SCI REP-UK, V6, P0, DOI 10.1038/srep32291
   Cheon S, 2018, OXID MED CELL LONGEV, V2018, P9
   Chi K, 2016, CELL TRANSPLANT, V25, P899, DOI 10.3727/096368916X690539
   Chung T, 2015, STEM CELL TRANSL MED, V4, P178, DOI 10.5966/sctm.2014-0103
   Cohen J, 1988, STAT POWER ANAL BEHA, V0, P0
   Du G, 2014, ACTA HISTOCHEM, V116, P1075, DOI 10.1016/j.acthis.2014.05.002
   Ebrahimi A, 2014, TANAFFOS, V13, P29
   Egger M, 1997, BMJ-BRIT MED J, V315, P629, DOI 10.1136/bmj.315.7109.629
   Feinklestein S, 1999, STROKE, V30, P2752, DOI 10.1161/01.STR.30.12.2752
   Ghazavi H, 2017, STEM CELL REV REP, V13, P670, DOI 10.1007/s12015-017-9755-z
   Gimble J, 2007, CIRC RES, V100, P1249, DOI 10.1161/01.RES.0000265074.83288.09
   Gutierrez-fernandez M, 2013, STEM CELL RES THER, V4, P0, DOI 10.1186/scrt159
   Gutierrez-fernandez M, 2015, J TRANSL MED, V13, P0, DOI 10.1186/s12967-015-0406-3
   Hagg S, 2013, DIABETES CARE, V36, P4140, DOI 10.2337/dc13-0669
   Hassanzadeh-rad A, 2016, J GASTROEN HEPATOL, V31, P929, DOI 10.1111/jgh.13247
   Hess D, 2017, LANCET NEUROL, V16, P360, DOI 10.1016/S1474-4422(17)30046-7
   Hosseini M, 2015, BIOL BLOOD MARROW TR, V21, P1537, DOI 10.1016/j.bbmt.2015.05.008
   Huang H, 2017, STEM CELL RES THER, V8, P0, DOI 10.1186/s13287-017-0671-6
   Ikegame Y, 2011, CYTOTHERAPY, V13, P675, DOI 10.3109/14653249.2010.549122
   Izadi A, 2016, INT J PEDIATR-MASSHA, V4, P3875, DOI 10.22038/ijp.2016.7783
   Izadi A, 2016, INT J PEDIATR-MASSHA, V4, P3815, DOI 10.22038/ijp.2016.7782
   Jiang W, 2014, J MATER SCI-MATER M, V25, P1357, DOI 10.1007/s10856-014-5157-9
   Kalbermatten D, 2011, CELL TISSUE RES, V344, P251, DOI 10.1007/s00441-011-1142-5
   Kalladka D, 2016, LANCET, V388, P787, DOI 10.1016/S0140-6736(16)30513-X
   Kokmen E, 1996, NEUROLOGY, V46, P154, DOI 10.1212/WNL.46.1.154
   Lees J, 2012, INT J STROKE, V7, P582, DOI 10.1111/j.1747-4949.2012.00797.x
   Leu S, 2010, J TRANSL MED, V8, P0, DOI 10.1186/1479-5876-8-63
   Li C, 2015, STEM CELL RES THER, V6, P0, DOI 10.1186/s13287-015-0066-5
   Li X, 2016, NEUROPSYCH DIS TREAT, V12, P1287, DOI 10.2147/NDT.S104917
   Lin C, 2012, STEM CELLS DEV, V21, P2770, DOI 10.1089/scd.2012.0176
   Liu X, 2014, INT J CLIN EXP PATHO, V7, P174
   Moher D, 2009, ANN INTERN MED, V151, P264, DOI 10.7326/0003-4819-151-4-200908180-00135
   Mu J, 2019, FRONT NEUROL, V10, P0, DOI 10.3389/fneur.2019.00235
   Nagpal A, 2017, STEM CELL RES THER, V8, P0, DOI 10.1186/s13287-017-0643-x
   Oh S, 2015, CYTOTHERAPY, V17, P1090, DOI 10.1016/j.jcyt.2015.04.007
   Ouyang Q, 2019, STEM CELLS DEV, V28, P497, DOI 10.1089/scd.2018.0218
   Peng L, 2008, STEM CELLS DEV, V17, P761, DOI 10.1089/scd.2007.0217
   Rahimi-movaghar V, 2016, EMERGENCY, V4, P116
   Rehman J, 2004, CIRCULATION, V109, P1292, DOI 10.1161/01.CIR.0000121425.42966.F1
   Roth G, 2015, CIRCULATION, V132, P1667, DOI 10.1161/CIRCULATIONAHA.114.008720
   Ryu B, 2020, J NEUROSURG, V132, P442, DOI 10.3171/2018.11.JNS182331
   Sarmah D, 2018, CLIN PHARMACOL THER, V103, P990, DOI 10.1002/cpt.927
   Sarveazad A, 2019, STEM CELL RES THER, V10, P0, DOI 10.1186/s13287-019-1269-y
   Sarveazad A, 2017, NEUROPEPTIDES, V61, P39, DOI 10.1016/j.npep.2016.07.004
   Schulz K, 1995, JAMA-J AM MED ASSOC, V273, P408, DOI 10.1001/jama.273.5.408
   Seo J, 2013, CELL TRANSPLANT, V22, P1553, DOI 10.3727/096368912X662390
   Seong H, 2006, MOTOR FUNCTION RECOV, V0, P0
   Shahjouei S, 2016, J VASC INTERV NEUROL, V8, P1
   Singh V, 2015, FRONT CELL DEV BIOL, V3, P0, DOI 10.3389/fcell.2015.00002
   Speetzen L, 2013, JOVE-J VIS EXP, V0, P0, DOI DOI 10.3791/4387
   Steinberg G, 2019, J NEUROSURG, V131, P1462, DOI 10.3171/2018.5.JNS173147
   Steinberg G, 2016, STROKE, V47, P1817, DOI 10.1161/STROKEAHA.116.012995
   Sterodimas A, 2010, J PLAST RECONSTR AES, V63, P1886, DOI 10.1016/j.bjps.2009.10.028
   Stoker T, 2018, PARKINSONS DIS PATHO, V0, P0
   Chung T, 2017, CRIT CARE MED, V45, P0, DOI 10.1097/CCM.0000000000002289
   Tatullo M, 2015, INT J MED SCI, V12, P72, DOI 10.7150/ijms.10706
   Teke H, 2018, J FORENSIC LEG MED, V58, P87, DOI 10.1016/j.jflm.2018.05.002
   Vu Q, 2014, NEUROLOGY, V82, P1277, DOI 10.1212/WNL.0000000000000278
   Wardlaw J, 2012, LANCET, V379, P2364, DOI 10.1016/S0140-6736(12)60738-7
   Wei X, 2009, STEM CELLS, V27, P478, DOI 10.1634/stemcells.2008-0333
   *worldhealthorganization , 2006, NEUR DIS PUBL HLTH C, V0, P0
   Yang Y, 2011, CURR NEUROVASC RES, V8, P1, DOI 10.2174/156720211794520215
   Yin Y, 2015, NEURAL REGEN RES, V10, P909, DOI 10.4103/1673-5374.158355
   Yousefifard M, 2017, EMERGENCY, V5, P0
   Yousefifard M, 2016, EMERGENCY, V4, P55
   Yousefifard M, 2016, EMERGENCY, V4, P1
   Zhao K, 2017, STEM CELLS INT, V2017, P0, DOI 10.1155/2017/2153629
   Zhou F, 2015, STEM CELL RES THER, V6, P0, DOI 10.1186/s13287-015-0078-1
   Zhu X, 2012, CELL TISSUE RES, V350, P277, DOI 10.1007/s00441-012-1453-1
NR 74
TC 1
Z9 1
U1 1
U2 2
PU BMC
PI LONDON
PA CAMPUS, 4 CRINAN ST, LONDON N1 9XW, ENGLAND
SN 
EI 
J9 BMC NEUROL
PD AUG 10
PY 2020
VL 20
IS 1
BP 
EP 
DI 10.1186/s12883-020-01865-3
PG 13
WC Clinical Neurology
SC Neurosciences & Neurology
GA NC4XY
UT WOS:000561218800001
PM 32778066
ER

PT J
AU Mekbib, DB
   Zhao, Zhiyong
   Wang, Jianbao
   Xu, Bin
   Zhang, Li
   Cheng, Ruiding
   Fang, Shan
   Shao, Yuling
   Yang, Wei
   Han, Jiawei
   Jiang, Hongjie
   Zhu, Junming
   Ye, Xiangming
   Zhang, Jianmin
   Xu, Dongrong
AF Mekbib, Destaw
   Zhao, Zhiyong
   Wang, Jianbao
   Xu, Bin
   Zhang, Li
   Cheng, Ruiding
   Fang, Shan
   Shao, Yuling
   Yang, Wei
   Han, Jiawei
   Jiang, Hongjie
   Zhu, Junming
   Ye, Xiangming
   Zhang, Jianmin
   Xu, Dongrong
TI Proactive Motor Functional Recovery Following Immersive Virtual Reality-Based Limb Mirroring Therapy in Patients with Subacute Stroke
SO NEUROTHERAPEUTICS
LA English
DT Article
DE Virtual reality; limb mirroring therapy; mirror neuron system; stroke rehabilitation; resting-state fMRI; upper extremity
ID upper extremity; neuron system; connectivity; rehabilitation; plasticity; fmri; multicenter; cortex; phase
AB Virtual reality (VR) is considered to be a promising therapeutic technology for the rehabilitation of upper extremities (UEs) post-stroke. Recently, we designed and then implemented a neuroscientifically grounded VR protocol for the rehabilitation of patients with stroke. The system provides unilateral and bilateral limb mirroring exercises in a fully immersive virtual environment that may stimulate and activate the mirror neuron system in the brain to help patients for their rehabilitation. Twelve patients with subacute stroke underwent the newly implemented VR treatment in addition to conventional rehabilitation for 8 consecutive weekdays. The treatment effect on brain reorganization and motor function was investigated using resting-state fMRI (rs-fMRI) and the Fugl-Meyer assessment for Upper Extremity (FM-UE), respectively. Fifteen healthy controls (HCs) also underwent rs-fMRI scanning one time. The study finally obtained usable data from 8 patients and 13 HCs. After the intervention, patients demonstrated significant improvement in their FM-UE scores (pvalues < 0.042). Voxel-wise functional connectivity (FC) analysis based on the rs-fMRI data found that HCs showed widespread bilateral FC patterns associated with the dominant hemispheric primary motor cortex (M1). However, the FC patterns in patients revealed intra-hemispheric association with the ipsilesional M1 seed and this association became visible in the contra-hemisphere after the intervention. Moreover, the change of FC values between the bilateral M1 was significantly correlated with the changes in FM-UE scores (pvalues < 0.037). We conclude that unilateral and bilateral limb mirroring exercise in an immersive virtual environment may enhance cortical reorganization and lead to improved motor function.
C1 [Mekbib, Destaw B.] Zhejiang Univ, Coll Biomed Engn & Instrument Sci, Interdisciplinary Inst Neurosci & Technol, Hangzhou 310000, Peoples R China.
   [Zhao, Zhiyong] East China Normal Univ, Inst Cognit Neurosci, Shanghai Key Lab Magnet Resonance, Shanghai 200064, Peoples R China.
   [Zhao, Zhiyong] Zhejiang Univ, Coll Biomed Engn & Instrument Sci, Minist Educ, Key Lab Biomed Engn, Hangzhou 310027, Peoples R China.
   [Zhao, Zhiyong; Xu, Dongrong] Columbia Univ, Dept Psychiat, Mol Imaging & Neuropathol Div, New York, NY 10032 USA.
   [Zhao, Zhiyong; Xu, Dongrong] New York State Psychiat Inst & Hosp, New York, NY 10032 USA.
   [Wang, Jianbao; Xu, Bin] Zhejiang Univ, Minist Educ, Key Lab Biomed Engn, Hangzhou 310029, Peoples R China.
   [Wang, Jianbao; Zhu, Junming] Zhejiang Univ, Sch Med, Interdisciplinary Inst Neurosci & Technol, Dept Neurol,Affiliated Hosp 2, Hangzhou 310029, Peoples R China.
   [Xu, Bin] Zhejiang Univ, Sch Med, Interdisciplinary Inst Neurosci & Technol, Qiushi Acad Adv Studies,Affiliated Hosp 2, Hangzhou 310029, Peoples R China.
   [Zhang, Li; Cheng, Ruiding; Fang, Shan; Shao, Yuling; Yang, Wei; Ye, Xiangming] Hangzhou Med Coll, Peoples Hosp, Zhejiang Prov Peoples Hosp, Dept Rehabil Med, Hangzhou 310014, Peoples R China.
   [Han, Jiawei; Jiang, Hongjie; Zhu, Junming; Zhang, Jianmin] Zhejiang Univ, Sch Med, Affiliated Hosp 2, Hangzhou 310029, Peoples R China.
RP Xu, DR (通讯作者)，Columbia Univ, Dept Psychiat, Mol Imaging & Neuropathol Div, New York, NY 10032 USA.; Xu, DR (通讯作者)，New York State Psychiat Inst & Hosp, New York, NY 10032 USA.; Zhu, JM (通讯作者)，Zhejiang Univ, Sch Med, Interdisciplinary Inst Neurosci & Technol, Dept Neurol,Affiliated Hosp 2, Hangzhou 310029, Peoples R China.; Zhu, JM (通讯作者)，Zhejiang Univ, Sch Med, Affiliated Hosp 2, Hangzhou 310029, Peoples R China.
EM dr.zhujunming@zju.edu.cn; xu.dongrong@columbia.edu
FU China National Key RD Program [2017YFC1308500/2017YFC1308502]; China National Natural Science Foundation [71971066,81471734, 31627802]; China National Ministry of Science and Technology [4-9/2018]; China National Ministry of Education [18YJA630019]
CR Abo M, 2014, INT J STROKE, V9, P607, DOI 10.1111/ijs.12100
   Ackerley S, 2016, NEUROREHAB NEURAL RE, V30, P339, DOI 10.1177/1545968315595285
   Bannister L, 2015, FRONT NEUROL, V6, P0, DOI 10.3389/fneur.2015.00165
   Biswal B, 1995, MAGNET RESON MED, V34, P537, DOI 10.1002/mrm.1910340409
   Brunner I, 2017, NEUROLOGY, V89, P2413, DOI 10.1212/WNL.0000000000004744
   Brunner I, 2014, NEUROREHAB NEURAL RE, V28, P874, DOI 10.1177/1545968314527350
   Carter A, 2010, ANN NEUROL, V67, P365, DOI 10.1002/ana.21905
   Carvalho D, 2013, INT ARCH MED, V6, P41, DOI 10.1186/1755-7682-6-41
   Choo P, 2015, BRAIN BEHAV, V5, P0, DOI 10.1002/brb3.411
   Colomer C, 2016, EUR J PHYS REHAB MED, V52, P271
   Cameirao M, 2011, RESTOR NEUROL NEUROS, V29, P287, DOI 10.3233/RNN-2011-0599
   Dipasquale O, 2016, FUNCT NEUROL, V31, P191
   Fan Y, 2015, FRONT HUM NEUROSCI, V9, P0, DOI 10.3389/fnhum.2015.00546
   Filimon F, 2015, CEREB CORTEX, V25, P3144, DOI 10.1093/cercor/bhu110
   Friston K, 1996, MAGNET RESON MED, V35, P346, DOI 10.1002/mrm.1910350312
   Golestani A, 2013, NEUROREHAB NEURAL RE, V27, P153, DOI 10.1177/1545968312457827
   Grefkes C, 2014, LANCET NEUROL, V13, P206, DOI 10.1016/S1474-4422(13)70264-3
   Hatem S, 2016, FRONT HUM NEUROSCI, V10, P0, DOI 10.3389/fnhum.2016.00442
   Iacoboni M, 2006, NAT REV NEUROSCI, V7, P942, DOI 10.1038/nrn2024
   In T, 2012, J PHYS THER SCI, V24, P339, DOI 10.1589/jpts.24.339
   Laver K, 2011, COCHRANE DB SYST REV, V0, P0
   Liu Y, 2008, BRAIN, V131, P945, DOI 10.1093/brain/awn018
   Lowe M, 1998, NEUROIMAGE, V7, P119, DOI 10.1006/nimg.1997.0315
   Maier M, 2019, NEUROREHAB NEURAL RE, V33, P112, DOI 10.1177/1545968318820169
   Mekbib D, 2020, BRAIN INJURY, V34, P456, DOI 10.1080/02699052.2020.1725126
   Michielsen M, 2011, NEUROREHAB NEURAL RE, V25, P223, DOI 10.1177/1545968310385127
   Modrono C, 2013, NEUROSCI LETT, V555, P220, DOI 10.1016/j.neulet.2013.09.044
   Nojima I, 2012, J NEUROSCI, V32, P1293, DOI 10.1523/JNEUROSCI.5364-11.2012
   Park C, 2011, STROKE, V42, P1357, DOI 10.1161/STROKEAHA.110.596155
   Prochnow D, 2013, EUR J NEUROSCI, V37, P1441, DOI 10.1111/ejn.12157
   Rizzolatti G, 1988, EXP BRAIN RES, V71, P491, DOI 10.1007/BF00248742
   Rizzolatti G, 1996, COGNITIVE BRAIN RES, V3, P131, DOI 10.1016/0926-6410(95)00038-0
   Rizzolatti G, 2016, NAT REV NEUROSCI, V17, P757, DOI 10.1038/nrn.2016.135
   Sampaio-baptista C, 2018, ANNU REV NEUROSCI, V41, P25, DOI 10.1146/annurev-neuro-080317-062015
   Samuelkamaleshkumar S, 2014, ARCH PHYS MED REHAB, V95, P2000, DOI 10.1016/j.apmr.2014.06.020
   Saposnik G, 2016, LANCET NEUROL, V15, P1019, DOI 10.1016/S1474-4422(16)30121-1
   Saposnik G, 2011, STROKE, V42, P1380, DOI 10.1161/STROKEAHA.110.605451
   Steultjens E, 2003, STROKE, V34, P676, DOI 10.1161/01.STR.0000057576.77308.30
   Teo W, 2016, FRONT HUM NEUROSCI, V10, P0, DOI 10.3389/fnhum.2016.00284
   Van DHM, 2010, EUR NEUROPSYCHOPHARM, V20, P519, DOI 10.1016/j.euroneuro.2010.03.008
   Volz L, 2015, BRAIN STRUCT FUNCT, V220, P1093, DOI 10.1007/s00429-013-0702-8
   Vural S, 2016, ARCH PHYS MED REHAB, V97, P575, DOI 10.1016/j.apmr.2015.12.008
   Wang L, 2012, HUM BRAIN MAPP, V33, P2941, DOI 10.1002/hbm.21417
   Weber L, 2019, AM J PHYS MED REHAB, V98, P783, DOI 10.1097/PHM.0000000000001190
   Yin C, 2014, CLIN REHABIL, V28, P1107, DOI 10.1177/0269215514532851
   Zang Y, 2007, BRAIN DEV-JPN, V29, P83, DOI 10.1016/j.braindev.2006.07.002
   Zhang Y, 2016, NEURORADIOLOGY, V58, P503, DOI 10.1007/s00234-016-1646-5
   Zhao Z, 2016, PLOS ONE, V11, P0, DOI 10.1371/journal.pone.0147944
NR 48
TC 10
Z9 11
U1 5
U2 23
PU SPRINGER
PI NEW YORK
PA ONE NEW YORK PLAZA, SUITE 4600, NEW YORK, NY, UNITED STATES
SN 1933-7213
EI 
J9 NEUROTHERAPEUTICS
PD OCT 15
PY 2020
VL 17
IS 4
BP 1919
EP 1930
DI 10.1007/s13311-020-00882-x
PG 12
WC Clinical Neurology; Neurosciences; Pharmacology & Pharmacy
SC Neurosciences & Neurology; Pharmacology & Pharmacy
GA QB0ZB
UT WOS:000548849000001
PM 32671578
ER

PT J
AU Tscherpel, Caroline
   Hensel, Lukas
   Lemberg, Katharina
   Vollmer, Mattias
   Volz, LJ
   Fink, GR
   Grefkes, Christian
AF Tscherpel, Caroline
   Hensel, Lukas
   Lemberg, Katharina
   Vollmer, Mattias
   Volz, Lukas
   Fink, Gereon
   Grefkes, Christian
TI The differential roles of contralesional frontoparietal areas in cortical reorganization after stroke
SO BRAIN STIMULATION
LA English
DT Article
DE Premotor cortex; Parietal cortex; Plasticity; Rehabilitation; Recovery of function
ID transcranial magnetic stimulation; ipsilateral motor cortex; intraparietal sulcus; movement kinematics; functional-anatomy; neural activity; recovery; brain; connectivity; hemisphere
AB Background: Studies examining the contribution of contralesional brain regions to motor recovery after stroke have revealed conflicting results comprising both supporting and disturbing influences. Especially the relevance of contralesional brain regions beyond primary motor cortex (M1) has rarely been studied, particularly concerning the temporal dynamics post-stroke. Methods: We, therefore, used online transcranial magnetic stimulation (TMS) interference to longitudinally assess the role of contralesional (right) frontoparietal areas for recovery of hand motor function after left hemispheric stroke: contralesional M1, contralesional dorsal premotor cortex (dPMC), and contralesional anterior intraparietal sulcus (IPS). Fourteen stroke patients and sixteen age-matched healthy subjects performed motor tasks of varying complexity with their (paretic) right hand. Motor performance was quantified using three-dimensional kinematic data. All patients were assessed twice, (i) in the first week, and (ii) after more than three months post-stroke. Results: While we did not observe a significant effect of TMS interference on movement kinematics following the stimulation of contralesional M1 and dPMC in the first week post-stroke, we found improvements of motor performance upon interference with contralesional IPS across motor tasks early after stroke, an effect that persisted into the later phase. By contrast, for dPMC, TMS-induced deterioration of motor performance was only evident three months post-stroke, suggesting that a supportive role of contralesional premotor cortex might evolve with reorganization. Conclusion: We here highlight time-sensitive and region-specific effects of contralesional frontoparietal areas after left hemisphere stroke, which may influence on neuromodulation regimes aiming at supporting recovery of motor function post-stroke. (C) 2020 The Author(s). Published by Elsevier Inc.
C1 [Tscherpel, Caroline; Hensel, Lukas; Lemberg, Katharina; Vollmer, Mattias; Volz, Lukas J.; Fink, Gereon R.; Grefkes, Christian] Univ Hosp Cologne, Dept Neurol, Cologne, Germany.
   [Tscherpel, Caroline; Fink, Gereon R.; Grefkes, Christian] Res Ctr Julich, Inst Neurosci & Med INM 3, Cognit Neurosci, Julich, Germany.
RP Grefkes, C (通讯作者)，Res Ctr Julich, Inst Neurosci & Med INM 3, D-52425 Julich, Germany.
EM christian.grefkes@uk-koeln.de
FU University of Cologne Emerging Groups Initiative (CONNECT group); German Excellence Initiative; Marga and Walter Boll Stiftung
CR Beebe J, 2008, CLIN NEUROPHYSIOL, V119, P2074, DOI 10.1016/j.clinph.2008.04.293
   Binkofski F, 1998, NEUROLOGY, V50, P1253, DOI 10.1212/WNL.50.5.1253
   Bradnam L, 2012, CEREB CORTEX, V22, P2662, DOI 10.1093/cercor/bhr344
   Buetefisch C, 2015, FRONT NEUROL, V6, P0, DOI 10.3389/fneur.2015.00214
   Chollet F, 1991, ANN NEUROL, V29, P63, DOI 10.1002/ana.410290112
   Corbetta M, 2005, NAT NEUROSCI, V8, P1603, DOI 10.1038/nn1574
   Cramer S, 1999, J NEUROPHYSIOL, V81, P383, DOI 10.1152/jn.1999.81.1.383
   Cramer S, 2008, ANN NEUROL, V63, P272, DOI 10.1002/ana.21393
   Davare M, 2007, CEREB CORTEX, V17, P353, DOI 10.1093/cercor/bhj152
   Davare M, 2012, CEREB CORTEX, V22, P1382, DOI 10.1093/cercor/bhr210
   Davare M, 2015, FRONT HUM NEUROSCI, V9, P0, DOI 10.3389/fnhum.2015.00241
   Di PG, 2014, NAT REV NEUROL, V10, P597, DOI 10.1038/nrneurol.2014.162
   Du J, 2016, EUR J NEUROL, V23, P1666, DOI 10.1111/ene.13105
   Genon S, 2017, CEREB CORTEX, V27, P2095, DOI 10.1093/cercor/bhw065
   Gerloff C, 1998, J PHYSIOL-LONDON, V510, P249, DOI 10.1111/j.1469-7793.1998.249bz.x
   Gerloff C, 2006, BRAIN, V129, P791, DOI 10.1093/brain/awh713
   Gill D, 1986, PERCEPT MOTOR SKILL, V62, P675, DOI 10.2466/pms.1986.62.2.675
   Grefkes C, 2005, J ANAT, V207, P3, DOI 10.1111/j.1469-7580.2005.00426.x
   Grefkes C, 2004, NEUROIMAGE, V23, P1494, DOI 10.1016/j.neuroimage.2004.08.031
   Grefkes C, 2008, ANN NEUROL, V63, P236, DOI 10.1002/ana.21228
   Grefkes C, 2016, CURR OPIN NEUROL, V29, P714, DOI 10.1097/WCO.0000000000000395
   Grefkes C, 2014, LANCET NEUROL, V13, P206, DOI 10.1016/S1474-4422(13)70264-3
   Grefkes C, 2014, NEUROSCIENTIST, V20, P56, DOI 10.1177/1073858413491147
   Halligan P, 2003, TRENDS COGN SCI, V7, P125, DOI 10.1016/S1364-6613(03)00032-9
   Hofer S, 2006, NEUROIMAGE, V32, P989, DOI 10.1016/j.neuroimage.2006.05.044
   Hummel F, 2008, BRAIN STIMUL, V1, P370, DOI 10.1016/j.brs.2008.09.003
   Johansen-berg H, 2002, P NATL ACAD SCI USA, V99, P14518, DOI 10.1073/pnas.222536799
   Jones T, 1996, BRAIN RES, V733, P142, DOI 10.1016/S0006-8993(96)00792-5
   Kinsbourne M, 1977, ADV NEUROL, V18, P41
   Langhorne P, 2011, LANCET, V377, P1693, DOI 10.1016/S0140-6736(11)60325-5
   Lemon R, 2008, ANNU REV NEUROSCI, V31, P195, DOI 10.1146/annurev.neuro.31.060407.125547
   Lotze M, 2006, J NEUROSCI, V26, P6096, DOI 10.1523/JNEUROSCI.4564-05.2006
   Ludemann-podubecka J, 2016, EUR J NEUROL, V23, P823, DOI 10.1111/ene.12949
   Marshall R, 2000, STROKE, V31, P656, DOI 10.1161/01.STR.31.3.656
   Murase N, 2004, ANN NEUROL, V55, P400, DOI 10.1002/ana.10848
   Nettekoven C, 2014, J NEUROSCI, V34, P6849, DOI 10.1523/JNEUROSCI.4993-13.2014
   Nowak D, 2008, ARCH NEUROL-CHICAGO, V65, P741, DOI 10.1001/archneur.65.6.741
   Nowak D, 2007, EUR J NEUROSCI, V25, P3173, DOI 10.1111/j.1460-9568.2007.05551.x
   Oliveri M, 2001, NEUROLOGY, V57, P1338, DOI 10.1212/WNL.57.7.1338
   Park C, 2011, STROKE, V42, P1357, DOI 10.1161/STROKEAHA.110.596155
   Platz T, 1999, ARCH PHYS MED REHAB, V80, P270, DOI 10.1016/S0003-9993(99)90137-5
   Rehme A, 2015, CEREB CORTEX, V25, P3046, DOI 10.1093/cercor/bhu100
   Rehme A, 2012, NEUROIMAGE, V59, P2771, DOI 10.1016/j.neuroimage.2011.10.023
   Rehme A, 2011, CEREB CORTEX, V21, P756, DOI 10.1093/cercor/bhq140
   Rehme A, 2011, NEUROIMAGE, V55, P1147, DOI 10.1016/j.neuroimage.2011.01.014
   Rorden C, 2007, NEUROIMAGE, V35, P1531, DOI 10.1016/j.neuroimage.2006.12.043
   Rossi S, 2004, J NEUROSCI, V24, P7939, DOI 10.1523/JNEUROSCI.0703-04.2004
   Rossi S, 2009, CLIN NEUROPHYSIOL, V120, P2008, DOI 10.1016/j.clinph.2009.08.016
   Rossini P, 2015, CLIN NEUROPHYSIOL, V126, P1071, DOI 10.1016/j.clinph.2015.02.001
   Schulz R, 2015, BRAIN, V138, P1949, DOI 10.1093/brain/awv100
   Sparing R, 2009, BRAIN, V132, P3011, DOI 10.1093/brain/awp154
   Stinear C, 2012, BRAIN, V135, P2527, DOI 10.1093/brain/aws146
   Tinazzi M, 1998, NEUROSCI LETT, V244, P121, DOI 10.1016/S0304-3940(98)00150-5
   Twitchell T, 1951, BRAIN, V74, P443, DOI 10.1093/brain/74.4.443
   Veerbeek J, 2011, STROKE, V42, P1482, DOI 10.1161/STROKEAHA.110.604090
   Volz L, 2017, NEUROIMAGE-CLIN, V16, P165, DOI 10.1016/j.nicl.2017.07.024
   Walsh V, 2000, NAT REV NEUROSCI, V1, P73, DOI 10.1038/35036239
   Wang L, 2009, NEUROPSYCHOLOGIA, V47, P1302, DOI 10.1016/j.neuropsychologia.2009.01.024
   Ward N, 2003, BRAIN, V126, P2476, DOI 10.1093/brain/awg245
   Weiller C, 1992, ANN NEUROL, V31, P463, DOI 10.1002/ana.410310502
   Wiesendanger M, 2006, CR BIOL, V329, P406, DOI 10.1016/j.crvi.2006.03.011
   Xu J, 2019, ANN NEUROL, V85, P502, DOI 10.1002/ana.25452
   Zarei M, 2006, J ANAT, V209, P311, DOI 10.1111/j.1469-7580.2006.00615.x
NR 63
TC 7
Z9 7
U1 2
U2 4
PU ELSEVIER SCIENCE INC
PI NEW YORK
PA STE 800, 230 PARK AVE, NEW YORK, NY 10169 USA
SN 1935-861X
EI 
J9 BRAIN STIMUL
PD MAY-JUN 15
PY 2020
VL 13
IS 3
BP 614
EP 624
DI 10.1016/j.brs.2020.01.016
PG 11
WC Clinical Neurology; Neurosciences
SC Neurosciences & Neurology
GA LO3IP
UT WOS:000533522600019
PM 32289686
ER

PT J
AU Cui, Juanxiu
   Kim, Cuk-Seong
   Kim, Yeongwook
   Sohn, MK
   Jee, Sungju
AF Cui, Juanxiu
   Kim, Cuk-seong
   Kim, Yeongwook
   Sohn, Min
   Jee, Sungju
TI Effects of Repetitive Transcranial Magnetic Stimulation (rTMS) Combined with Aerobic Exercise on the Recovery of Motor Function in Ischemic Stroke Rat Model
SO BRAIN SCIENCES
LA English
DT Article
DE transcranial magnetic stimulation; exercise; neuroplasticity; function recovery; middle cerebral artery occlusion
ID cerebral-artery occlusion; brain-damage; excitability; disease; bdnf
AB The therapeutic benefits of repetitive transcranial magnetic stimulation (rTMS) combined with rehabilitation therapy on recovery after stroke have not been fully elucidated. This study aimed to explore the therapeutic effects of rTMS followed by aerobic exercise on neuroplasticity and recovery of motor function in a rat model of permanent middle cerebral artery occlusion (MCAO). Rats were randomized into sham operation (N = 10, sham op), MCAO (N = 10, control group), rTMS (N = 10, MCAO and rTMS therapy), and combination groups (N = 10, MCAO and combination therapy). High-frequency rTMS (10 Hz) was applied on the ipsilesional forepaw motor cortex, and aerobic exercise training on the rotarod was performed for two weeks. The rotarod and Garcia tests were conducted to evaluate changes in behavioral function. Motor evoked potentials (MEPs) were used to evaluate electrophysiological changes. Stroke severity was assessed using infarction volume measurement. Neuronal recovery was explored with western blot for brain-derived neurotrophic factor (BDNF) pathway proteins. Compared with control therapy, combination therapy was significantly more effective than rTMS therapy for improving function on the rotarod test (p = 0.08), Garcia test (p = 0.001), and MEP amplitude (p = 0.001) In conclusion, combination therapy may be a potential treatment to promote recovery of motor function and neuroplasticity in stroke patients.
C1 [Cui, Juanxiu; Sohn, Min Kyun] Chungnam Natl Univ, Sch Med, Dept Rehabil Med, Daejeon 35015, South Korea.
   [Kim, Cuk-Seong] Chungnam Natl Univ, Dept Physiol & Med Sci, Coll Med, Daejeon 35015, South Korea.
   [Kim, Yeongwook; Sohn, Min Kyun; Jee, Sungju] Chungnam Natl Univ Hosp, Dept Rehabil Med, Daejeon 35015, South Korea.
RP Sohn, MK (通讯作者)，Chungnam Natl Univ, Sch Med, Dept Rehabil Med, Daejeon 35015, South Korea.; Sohn, MK; Jee, S (通讯作者)，Chungnam Natl Univ Hosp, Dept Rehabil Med, Daejeon 35015, South Korea.
EM cjx858231@gmail.com; cskim@cnu.ac.kr; kyu0922@hanmail.net; mksohn@cnu.ac.kr; drjeesungju@cnuh.co.kr
FU National Research Foundation of Korea [NRF-2015R1C1A1A01055923, NRF-2019R1H1A2039774]; Chungnam National University Hospital Research Fund
CR Alam M, 2016, FRONT NEUROL, V7, P0, DOI 10.3389/fneur.2016.00094
   Berretta A, 2014, EXPERT REV NEUROTHER, V14, P1335, DOI 10.1586/14737175.2014.969242
   Chen A, 2013, BIOMED REP, V1, P167, DOI 10.3892/br.2012.48
   Chen J, 2001, STROKE, V32, P1005, DOI 10.1161/01.STR.32.4.1005
   Cotman C, 2002, TRENDS NEUROSCI, V25, P295, DOI 10.1016/S0166-2236(02)02143-4
   Ding Y, 2004, NEUROSCIENCE, V123, P667, DOI 10.1016/j.neuroscience.2003.08.031
   Feng H, 2005, CHINESE MEDICAL SCIENCES JOURNAL, V20, P226
   Ferreira A, 2010, BRAIN RES, V1361, P31, DOI 10.1016/j.brainres.2010.09.045
   Garcia J, 1995, STROKE, V26, P627, DOI 10.1161/01.STR.26.4.627
   Guo F, 2017, FRONT PHYSIOL, V8, P0, DOI 10.3389/fphys.2017.00559
   Jin S, 2018, J EXP STROKE TRANSL, V11, P1
   Jung S, 2008, CLIN NEUROPHYSIOL, V119, P71, DOI 10.1016/j.clinph.2007.09.124
   Kim M, 2005, BRAIN RES, V1052, P16, DOI 10.1016/j.brainres.2005.05.070
   Kim M, 2013, NEUROSCI MED, V4, P77
   Kim Y, 2006, STROKE, V37, P1471, DOI 10.1161/01.STR.0000221233.55497.51
   Lan X, 2014, NEUROL SCI, V35, P761, DOI 10.1007/s10072-013-1599-y
   Longa E, 1989, STROKE, V20, P84, DOI 10.1161/01.STR.20.1.84
   Luo J, 2017, INT J MOL SCI, V18, P0, DOI 10.3390/ijms18020455
   Matsuda F, 2011, ACTA PHYSIOL, V201, P275, DOI 10.1111/j.1748-1716.2010.02174.x
   Mizutani K, 2013, NEUROL SCI, V34, P861, DOI 10.1007/s10072-012-1137-3
   Mozaffarian D, 2016, CIRCULATION, V133, P0, DOI 10.1161/CIR.0000000000000350
   Otsuka S, 2016, BEHAV BRAIN RES, V303, P9, DOI 10.1016/j.bbr.2016.01.049
   Pin-barre C, 2017, STROKE, V48, P2855, DOI 10.1161/STROKEAHA.117.017962
   Ploughman M, 2014, TRANSLATIONAL STROKE, V6, P13, DOI 10.1007/S12975-014-0357-7.EPUB
   Ploughman M, 2009, STROKE, V40, P1490, DOI 10.1161/STROKEAHA.108.531806
   Sakakima H, 2012, RESTOR NEUROL NEUROS, V30, P383, DOI 10.3233/RNN-2012-110209
   Thorsen A, 2005, STROKE, V36, P297, DOI 10.1161/01.STR.0000152288.42701.a6
   Vanderwerker C, 2018, TOP STROKE REHABIL, V25, P61, DOI 10.1080/10749357.2017.1374685
   Yang L, 2017, AM J PHYS MED REHAB, V96, P0, DOI 10.1097/PHM.0000000000000670
   Yang Y, 2013, NEUROREHAB NEURAL RE, V27, P79, DOI 10.1177/1545968312451915
   Yoon K, 2011, EXP BRAIN RES, V214, P549, DOI 10.1007/s00221-011-2853-2
   Zhang L, 2013, BMC NEUROSCI, V14, P0, DOI 10.1186/1471-2202-14-46
   Zhang Q, 2013, PLOS ONE, V8, P0, DOI 10.1371/journal.pone.0080139
NR 33
TC 6
Z9 8
U1 3
U2 14
PU MDPI
PI BASEL
PA ST ALBAN-ANLAGE 66, CH-4052 BASEL, SWITZERLAND
SN 
EI 
J9 BRAIN SCI
PD MAR 15
PY 2020
VL 10
IS 3
BP 
EP 
DI 10.3390/brainsci10030186
PG 13
WC Neurosciences
SC Neurosciences & Neurology
GA LB0FS
UT WOS:000524314600005
PM 32210177
ER

PT J
AU Binder, Ellen
   Leimbach, Martha
   Pool, Eva-Maria
   Volz, LJ
   Eickhoff, SB
   Fink, GR
   Grefkes, Christian
AF Binder, Ellen
   Leimbach, Martha
   Pool, Eva-maria
   Volz, Lukas
   Eickhoff, Simon
   Fink, Gereon
   Grefkes, Christian
TI Cortical reorganization after motor stroke: A pilot study on differences between the upper and lower limbs
SO HUMAN BRAIN MAPPING
LA English
DT Article
DE dynamic causal modeling; effective connectivity; fMRI; interhemispheric inhibition; motor recovery; plasticity; rehabilitation
ID transcranial magnetic stimulation; effective connectivity; network connectivity; interhemispheric interaction; corticocortical connection; activation balance; locomotor recovery; brain activation; neural activity; hand movement
AB Stroke patients suffering from hemiparesis may show substantial recovery in the first months poststroke due to neural reorganization. While reorganization driving improvement of upper hand motor function has been frequently investigated, much less is known about the changes underlying recovery of lower limb function. We, therefore, investigated neural network dynamics giving rise to movements of both the hands and feet in 12 well-recovered left-hemispheric chronic stroke patients and 12 healthy participants using a functional magnetic resonance imaging sparse sampling design and dynamic causal modeling (DCM). We found that the level of neural activity underlying movements of the affected right hand and foot positively correlated with residual motor impairment, in both ipsilesional and contralesional premotor as well as left primary motor (M1) regions. Furthermore, M1 representations of the affected limb showed significantly stronger increase in BOLD activity compared to healthy controls and compared to the respective other limb. DCM revealed reduced endogenous connectivity of M1 of both limbs in patients compared to controls. However, when testing for the specific effect of movement on interregional connectivity, interhemispheric inhibition of the contralesional M1 during movements of the affected hand was not detected in patients whereas no differences in condition-dependent connectivity were found for foot movements compared to controls. In contrast, both groups featured positive interhemispheric M1 coupling, that is, facilitation of neural activity, mediating movements of the affected foot. These exploratory findings help to explain why functional recovery of the upper and lower limbs often develops differently after stroke, supporting limb-specific rehabilitative strategies.
C1 [Binder, Ellen; Leimbach, Martha; Pool, Eva-Maria; Volz, Lukas J.; Fink, Gereon R.; Grefkes, Christian] Univ Cologne, Fac Med, Dept Neurol, Cologne, Germany.
   [Binder, Ellen; Leimbach, Martha; Pool, Eva-Maria; Volz, Lukas J.; Fink, Gereon R.; Grefkes, Christian] Univ Cologne, Univ Hosp Cologne, Cologne, Germany.
   [Binder, Ellen; Pool, Eva-Maria; Eickhoff, Simon B.; Fink, Gereon R.; Grefkes, Christian] Res Ctr Juelich, Inst Neurosci & Med INM 1, INM 3, Julich, Germany.
   [Volz, Lukas J.] Univ Calif Santa Barbara, Dept Psychol & Brain Sci, Santa Barbara, CA 93106 USA.
   [Eickhoff, Simon B.] Heinrich Heine Univ, Inst Clin Neurosci, Dusseldorf, Germany.
RP Grefkes, C (通讯作者)，Univ Hosp Cologne, Fac Med, Dept Neurol, Kerpener Str 62, D-50937 Cologne, Germany.; Grefkes, C (通讯作者)，Univ Hosp Cologne, Kerpener Str 62, D-50937 Cologne, Germany.
EM christian.grefkes@uk-koeln.de
FU Deutsche Forschungsgemeinschaft [EI 816/4-1, EI 816/6-1, LA 3071/3-1, GR 3285/2-1, GR3285/5-1KFO219-TP8]; European Union Seventh Framework Programme (FP7/2007-2013) [604102]; Helmholtz Portfolio Theme "Supercomputing and Modeling for the Human Brain"; Marga und Walter Boll-Stiftung; Medical Faculty, University of Cologne [3615/0129/31]; National Institute of Mental Health [R01-MH074457]; SAGE Center for the Study of the Mind and Brain at the University of California, Santa Barbara; University of Cologne Emerging Groups Initiative (CONNECT Group)
CR Amaro E, 2002, J MAGN RESON IMAGING, V16, P497, DOI 10.1002/jmri.10186
   Ashburner J, 2005, NEUROIMAGE, V26, P839, DOI 10.1016/j.neuroimage.2005.02.018
   Bajaj S, 2016, FRONT HUM NEUROSCI, V10, P0, DOI 10.3389/fnhum.2016.00650
   Bajaj S, 2015, NEUROIMAGE-CLIN, V8, P572, DOI 10.1016/j.nicl.2015.06.006
   Bajaj S, 2015, FRONT HUM NEUROSCI, V9, P0, DOI 10.3389/fnhum.7015300173
   Bestmann S, 2010, J NEUROSCI, V30, P11926, DOI 10.1523/JNEUROSCI.5642-09.2010
   Bogousslavsky J, 1988, STROKE, V19, P1083, DOI 10.1161/01.STR.19.9.1083
   Boudrias M, 2012, NEUROIMAGE, V59, P3398, DOI 10.1016/j.neuroimage.2011.11.025
   Boussaoud D, 2005, BMC NEUROSCI, V6, P0, DOI 10.1186/1471-2202-6-67
   Brott T, 1989, STROKE, V20, P864, DOI 10.1161/01.STR.20.7.864
   Buetefisch C, 2015, FRONT NEUROL, V6, P0, DOI 10.3389/fneur.2015.00214
   Burke E, 2014, STROKE, V45, P2379, DOI 10.1161/STROKEAHA.114.005436
   Butefisch C, 2005, NEUROLOGY, V64, P1067, DOI 10.1212/01.WNL.0000154603.48446.36
   Calautti C, 2010, J NEUROL NEUROSUR PS, V81, P788, DOI 10.1136/jnnp.2009.190512
   Calautti C, 2001, STROKE, V32, P2534, DOI 10.1161/hs1101.097401
   Calautti C, 2007, NEUROIMAGE, V34, P322, DOI 10.1016/j.neuroimage.2006.08.026
   Chollet F, 1991, ANN NEUROL, V29, P63, DOI 10.1002/ana.410290112
   Chu R, 2018, CORTEX, V109, P74, DOI 10.1016/j.cortex.2018.08.022
   Cirillo C, 2020, J CEREBR BLOOD F MET, V40, P3, DOI 10.1177/0271678X19882788
   David O, 2008, PLOS BIOL, V6, P2683, DOI 10.1371/journal.pbio.0060315
   Demeurisse G, 1980, EUR NEUROL, V19, P382, DOI 10.1159/000115178
   Desrosiers J, 2003, INT J REHABIL RES, V26, P109, DOI 10.1097/00004356-200306000-00005
   Diekhoff S, 2011, HUM BRAIN MAPP, V32, P341, DOI 10.1002/hbm.21024
   Dresel C, 2005, NEUROIMAGE, V28, P588, DOI 10.1016/j.neuroimage.2005.06.021
   Dum R, 2005, J NEUROSCI, V25, P1375, DOI 10.1523/JNEUROSCI.3902-04.2005
   Dum R, 2002, PHYSIOL BEHAV, V77, P677, DOI 10.1016/S0031-9384(02)00929-0
   Duque J, 2005, CEREB CORTEX, V15, P588, DOI 10.1093/cercor/bhh160
   Eickhoff S, 2011, CLIN EEG NEUROSCI, V42, P107, DOI 10.1177/155005941104200211
   Enzinger C, 2008, STROKE, V39, P1507, DOI 10.1161/STROKEAHA.107.501999
   Enzinger C, 2009, STROKE, V40, P2460, DOI 10.1161/STROKEAHA.109.550053
   Favre I, 2014, STROKE, V45, P1077, DOI 10.1161/STROKEAHA.113.003168
   Ferbert A, 1992, J PHYSIOL-LONDON, V453, P525, DOI 10.1113/jphysiol.1992.sp019243
   Forrester L, 2008, J REHABIL RES DEV, V45, P205, DOI 10.1682/JRRD.2007.02.0034
   Friston K, 2003, NEUROIMAGE, V19, P1273, DOI 10.1016/S1053-8119(03)00202-7
   Gerloff C, 2006, BRAIN, V129, P791, DOI 10.1093/brain/awh713
   Grefkes C, 2008, NEUROIMAGE, V41, P1382, DOI 10.1016/j.neuroimage.2008.03.048
   Grefkes C, 2008, ANN NEUROL, V63, P236, DOI 10.1002/ana.21228
   Grefkes C, 2014, NEUROSCIENTIST, V20, P56, DOI 10.1177/1073858413491147
   Grefkes C, 2012, CURR OPIN NEUROL, V25, P670, DOI 10.1097/WCO.0b013e3283598473
   Grefkes C, 2011, BRAIN, V134, P1264, DOI 10.1093/brain/awr033
   Harrington R, 2020, NEUROREHAB NEURAL RE, V34, P61, DOI 10.1177/1545968319876253
   Jahn K, 2008, NEUROIMAGE, V39, P786, DOI 10.1016/j.neuroimage.2007.09.047
   Kapreli E, 2006, NEUROIMAGE, V32, P1709, DOI 10.1016/j.neuroimage.2006.05.043
   Kiebel S, 2007, NEUROIMAGE, V34, P1487, DOI 10.1016/j.neuroimage.2006.10.026
   Kim Y, 2006, NEUROLOGY, V67, P330, DOI 10.1212/01.wnl.0000225178.85833.0d
   Kim YK, 2018, PLOS ONE, V13, P1, DOI 10.1371/J0URNAL.P0NE.0204865
   Knaepen K, 2015, NEUROSCI LETT, V599, P75, DOI 10.1016/j.neulet.2015.05.036
   Kumar S, 2007, PLOS COMPUT BIOL, V3, P977, DOI 10.1371/journal.pcbi.0030100
   Lotze M, 2000, NEUROIMAGE, V11, P473, DOI 10.1006/nimg.2000.0556
   Lotze M, 2012, NEUROREHAB NEURAL RE, V26, P594, DOI 10.1177/1545968311427706
   Lotze M, 2006, J NEUROSCI, V26, P6096, DOI 10.1523/JNEUROSCI.4564-05.2006
   Loubinoux I, 2003, NEUROIMAGE, V20, P2166, DOI 10.1016/j.neuroimage.2003.08.017
   Loubinoux I, 2007, CEREB CORTEX, V17, P2980, DOI 10.1093/cercor/bhm023
   Luft A, 2005, NEUROIMAGE, V26, P184, DOI 10.1016/j.neuroimage.2005.01.027
   Luft A, 2002, HUM BRAIN MAPP, V17, P131, DOI 10.1002/hbm.10058
   Luppino G, 1993, J COMP NEUROL, V338, P114, DOI 10.1002/cne.903380109
   Mansur C, 2005, NEUROLOGY, V64, P1802, DOI 10.1212/01.WNL.0000161839.38079.92
   Mcguire P, 1991, CEREB CORTEX, V1, P390, DOI 10.1093/cercor/1.5.390
   Meier E, 2018, CORTEX, V108, P173, DOI 10.1016/j.cortex.2018.08.006
   Miyai I, 2001, NEUROIMAGE, V14, P1186, DOI 10.1006/nimg.2001.0905
   Nakata H, 2019, PLOS ONE, V14, P0, DOI 10.1371/journal.pone.0215736
   Nelles G, 2011, J NEUROL, V258, P2168, DOI 10.1007/s00415-011-6085-y
   Nowak D, 2008, ARCH NEUROL-CHICAGO, V65, P741, DOI 10.1001/archneur.65.6.741
   Oldfield R, 1971, NEUROPSYCHOLOGIA, V9, P97, DOI 10.1016/0028-3932(71)90067-4
   Olsen T, 1985, STROKE, V16, P459, DOI 10.1161/01.STR.16.3.459
   Penny W, 2004, NEUROIMAGE, V22, P1157, DOI 10.1016/j.neuroimage.2004.03.026
   Peters D, 2018, HUM BRAIN MAPP, V39, P120, DOI 10.1002/hbm.23829
   Picard N, 2001, CURR OPIN NEUROBIOL, V11, P663, DOI 10.1016/S0959-4388(01)00266-5
   Pool E, 2018, HUM BRAIN MAPP, V39, P1078, DOI 10.1002/hbm.23872
   Pool E, 2013, NEUROIMAGE, V82, P68, DOI 10.1016/j.neuroimage.2013.05.123
   Promjunyakul N, 2015, FRONT HUM NEUROSCI, V9, P0, DOI 10.3339/fnhum.2015.00324
   Rasmussen T, 1947, FED PROC, V6, P184
   Rehme A, 2013, J PHYSIOL-LONDON, V591, P17, DOI 10.1113/jphysiol.2012.243469
   Rehme A, 2012, NEUROIMAGE, V59, P2771, DOI 10.1016/j.neuroimage.2011.10.023
   Rehme A, 2011, CEREB CORTEX, V21, P756, DOI 10.1093/cercor/bhq140
   Rehme A, 2011, NEUROIMAGE, V55, P1147, DOI 10.1016/j.neuroimage.2011.01.014
   Rizzolatti G, 2002, CURR OPIN NEUROBIOL, V12, P149, DOI 10.1016/S0959-4388(02)00308-2
   Rossini P, 2003, LANCET NEUROL, V2, P493, DOI 10.1016/S1474-4422(03)00485-X
   Rouiller E, 1994, EXP BRAIN RES, V102, P227
   Saleh S, 2017, NEUROIMAGE-CLIN, V13, P46, DOI 10.1016/j.nicl.2016.11.012
   Saur D, 2006, BRAIN, V129, P1371, DOI 10.1093/brain/awl090
   Schulz R, 2016, STROKE, V47, P482, DOI 10.1161/STROKEAHA.115.011641
   Seto E, 2001, NEUROIMAGE, V14, P284, DOI 10.1006/nimg.2001.0829
   Sharma N, 2009, ANN NEUROL, V66, P604, DOI 10.1002/ana.21810
   Stephan K, 2010, NEUROIMAGE, V49, P3099, DOI 10.1016/j.neuroimage.2009.11.015
   Stephan K, 2009, NEUROIMAGE, V46, P1004, DOI 10.1016/j.neuroimage.2009.03.025
   Stinear C, 2007, BRAIN, V130, P170, DOI 10.1093/brain/awl333
   Takeuchi N, 2005, STROKE, V36, P2681, DOI 10.1161/01.STR.0000189658.51972.34
   Takeuchi N, 2012, NEURAL PLAST, V2012, P0, DOI 10.1155/2012/823285
   Tomassini V, 2007, J NEUROSCI, V27, P10259, DOI 10.1523/JNEUROSCI.2144-07.2007
   Treadwell S, 2010, POSTGRAD MED J, V86, P235, DOI 10.1136/pgmj.2009.094292
   Twitchell T, 1951, BRAIN, V74, P443, DOI 10.1093/brain/74.4.443
   Vinehout K, 2019, BRAIN CONNECT, V9, P365, DOI 10.1089/brain.2018.0640
   Volz L, 2015, NEUROIMAGE, V119, P44, DOI 10.1016/j.neuroimage.2015.05.101
   Volz L, 2015, BRAIN STRUCT FUNCT, V220, P1093, DOI 10.1007/s00429-013-0702-8
   Wang L, 2016, BIOMED RES INT, V2016, P0, DOI 10.1155/2016/3870863
   Wang L, 2011, ANN NEUROL, V69, P375, DOI 10.1002/ana.22237
   Ward N, 2003, BRAIN, V126, P2476, DOI 10.1093/brain/awg245
   Weiller C, 1992, ANN NEUROL, V31, P463, DOI 10.1002/ana.410310502
   Weiss C, 2013, NEUROIMAGE, V66, P531, DOI 10.1016/j.neuroimage.2012.10.046
   Xerri C, 2014, NEUROSCIENCE, V283, P178, DOI 10.1016/j.neuroscience.2014.06.066
   Yeo S, 2011, EUR NEUROL, V65, P332, DOI 10.1159/000324152
   Young J, 2004, J NEUROSCI, V24, P5391, DOI 10.1523/JNEUROSCI.4030-03.2004
   Yousry T, 1997, BRAIN, V120, P141, DOI 10.1093/brain/120.1.141
NR 104
TC 2
Z9 2
U1 1
U2 4
PU WILEY
PI HOBOKEN
PA 111 RIVER ST, HOBOKEN 07030-5774, NJ USA
SN 1065-9471
EI 
J9 HUM BRAIN MAPP
PD MAR 15
PY 2020
VL 42
IS 4
BP 1013
EP 1033
DI 10.1002/hbm.25275
PG 21
WC Neurosciences; Neuroimaging; Radiology, Nuclear Medicine & Medical Imaging
SC Neurosciences & Neurology; Radiology, Nuclear Medicine & Medical Imaging
GA QB4ZL
UT WOS:000587466600001
PM 33165996
ER

PT J
AU Tomita, Yosuke
   Turpin, NA
   Piscitelli, Daniele
   Feldman, AG
   Levin, MF
AF Tomita, Yosuke
   Turpin, Nicolas
   Piscitelli, Daniele
   Feldman, Anatol
   Levin, Mindy
TI Stability of reaching during standing in stroke
SO JOURNAL OF NEUROPHYSIOLOGY
LA English
DT Article
DE kinematic redundancy; standing reach; stroke; uncontrolled manifold analysis
ID motor function-test; upper-limb; coordination; individual; poststroke; movement; gait; arm; stabilization; equivalence
AB Reaching from standing requires simultaneous adjustments of focal and postural task elements. We investigated the ability of people with stroke to stabilize the endpoint trajectory while maintaining balance during standing reaches. Nineteen stroke and 11 age-equivalent healthy subjects reached toward a target (n = 30 trials) located beyond arm length from standing. Endpoint and center-of-mass (COM) trajectories were analyzed using the uncontrolled manifold (UCM) approach. with segment angles as elemental variables. A synergy index (SI) represented the normalized difference between segment angle combinations, leading to endpoint or COM trajectory stabilization (V-UCM) and lack of stabilization (in an orthogonal space; (V-ORT). A higher SI reflects greater stability. In both groups, the endpoint SI (SIEND) decreased in parallel with endpoint velocity and returned close to baseline at the end of the movement. The range of SI(END )was significantly greater in stroke (median: 0.87; QR:0.54) compared with healthy subjects (median: 0.58; QR: 0.33; P = 0.009). In both groups, the lowest SIEND occurred at the endpoint peak velocity, whereas the minimal SIEND of the stroke group (median: 0.51; QR:0.41) was lower than the healthy group (median: 0.25; QR: 0.50; P = 0.033). The COM SI (SICOM) remained stable in both groups (similar to 0.8). The maintenance of a high SICOM despite a large reduction of S-END, in stroke subjects suggests that kinematic redundancy was effectively used to stabilize the COM position, but less so for endpoint position stabilization. Both focal and postural task elements should be considered when analyzing whole body reaching deficits in patients with stroke. NEW & NOTEWORTHY Reaching from standing requires simultaneous adjustments of endpoint and center-of-mass (COM) positions. We used uncontrolled manifold analysis to investigate the impact of stroke on the ability to use kinematic redundancy in this task. Our results showed that COM position was stabilized, whereas endpoint trajectory was more variable in stroke than healthy subjects. Enhancing the capacity to meet multiple task goals may be beneficial for motor recovery after stroke.
C1 [Tomita, Yosuke] Takasaki Univ Hlth & Welf, Fac Hlth Care, Dept Phys Therapy, 501 Naka Orui Machi, Takasaki, Gunma 3700033, Japan.
   [Turpin, Nicolas A.] Univ Reunion, Dept Sport Sci STAPS, IRISSE EA 4075, Tampon, France.
   [Piscitelli, Daniele; Levin, Mindy F.] McGill Univ, Sch Phys & Occupat Therapy, Montreal, PQ, Canada.
   [Piscitelli, Daniele; Feldman, Anatol G.; Levin, Mindy F.] Ctr Ctr Interdisciplinary Res Rehabil Greater Mon, Montreal, PQ, Canada.
   [Feldman, Anatol G.] Univ Montreal, Dept Neurosci, Montreal, PQ, Canada.
RP Tomita, Y (通讯作者)，Takasaki Univ Hlth & Welf, Fac Hlth Care, Dept Phys Therapy, 501 Naka Orui Machi, Takasaki, Gunma 3700033, Japan.
EM tomita-y@takasaki-u.ac.jp
FU Japan Society for the Promotion of Science; Canada Research Chairs
CR Alt MM, 2011, NEUROREHAB NEURAL RE, V25, P71, DOI 10.1177/1545968310370748
   Banina M, 2017, NEUROREHAB NEURAL RE, V31, P133, DOI 10.1177/1545968316662527
   Bernstein N, 1967, COORDINATION REGULAT, V0, P0
   Bogard K, 2009, NEUROREHAB NEURAL RE, V23, P422, DOI 10.1177/1545968308331141
   Casellato C, 2012, EXP BRAIN RES, V216, P203, DOI 10.1007/s00221-011-2918-2
   De KD, 2017, GAIT POSTURE, V53, P5, DOI 10.1016/j.gaitpost.2016.12.019
   De LP, 1996, J BIOMECH, V29, P1223, DOI 10.1016/0021-9290(95)00178-6
   Demers M, 2019, PHYSIOTHER RES INT, V24, P0, DOI 10.1002/pri.1756
   Diedrichsen J, 2010, TRENDS COGN SCI, V14, P31, DOI 10.1016/j.tics.2009.11.004
   Duncan P, 1990, J GERONTOL, V45, P0, DOI 10.1093/geronj/45.6.M192
   Esparza D, 2003, EXP BRAIN RES, V148, P488, DOI 10.1007/s00221-002-1325-0
   Feldman A, 1995, BEHAV BRAIN SCI, V18, P723, DOI 10.1017/S0140525X0004070X
   Feldman A, 2019, J NEUROPHYSIOL, V121, P823, DOI 10.1152/jn.00575.2018
   Fuglmeyer A, 1975, SCAND J REHABIL MED, V7, P13
   Gera G, 2016, EXP BRAIN RES, V234, P741, DOI 10.1007/s00221-015-4500-9
   Gowland C, 1993, STROKE, V24, P58, DOI 10.1161/01.STR.24.1.58
   Hsu W, 2012, HUM MOVEMENT SCI, V31, P844, DOI 10.1016/j.humov.2011.07.017
   Jo H, 2016, NEUROSCIENCE, V319, P194, DOI 10.1016/j.neuroscience.2016.01.054
   Kajrolkar T, 2014, J BIOMECH, V47, P2751, DOI 10.1016/j.jbiomech.2014.04.051
   Kizony R, 2010, PHYS THER, V90, P252, DOI 10.2522/ptj.20090061
   Klishko A, 2014, J NEUROPHYSIOL, V112, P1376, DOI 10.1152/jn.00663.2013
   Kwakkel G, 2003, STROKE, V34, P2181, DOI 10.1161/01.STR.0000087172.16305.CD
   Lashley K, 1951, PROBLEM SERIAL ORDER, V21, P0
   Latash M, 2007, MOTOR CONTROL, V11, P276, DOI 10.1123/mcj.11.3.276
   Latash M, 2012, EXP BRAIN RES, V217, P1, DOI 10.1007/s00221-012-3000-4
   Latash M, 2002, EXP BRAIN RES, V146, P419, DOI 10.1007/s00221-002-1196-4
   Levin M, 1992, ELECTROEN CLIN NEURO, V85, P131, DOI 10.1016/0168-5597(92)90079-Q
   Levin M, 2004, PHYS THER, V84, P8, DOI 10.1093/ptj/84.1.8
   Levin M, 1993, J NEUROL, V240, P63, DOI 10.1007/BF00858718
   Lewis M, 2016, NEUROTOXICOLOGY, V56, P76, DOI 10.1016/j.neuro.2016.06.016
   Lu T, 1999, J BIOMECH, V32, P129, DOI 10.1016/S0021-9290(98)00158-4
   Ma S, 1995, J NEUROPHYSIOL, V73, P2120, DOI 10.1152/jn.1995.73.5.2120
   Mathiowetz V, 1985, AM J OCCUP THER, V39, P386, DOI 10.5014/ajot.39.6.386
   Mayo N, 2002, ARCH PHYS MED REHAB, V83, P1035, DOI 10.1053/apmr.2002.33984
   Nasreddine Z, 2019, J AM GERIATR SOC, V67, P1991, DOI 10.1111/jgs.15925
   Neilson P, 2010, HUM MOVEMENT SCI, V29, P655, DOI 10.1016/j.humov.2009.10.005
   Papi E, 2015, J BIOMECH, V48, P324, DOI 10.1016/j.jbiomech.2014.11.024
   Park J, 2013, CLIN NEUROPHYSIOL, V124, P991, DOI 10.1016/j.clinph.2012.10.021
   Plummer P, 2013, ARCH PHYS MED REHAB, V94, P2565, DOI 10.1016/j.apmr.2013.08.002
   Reisman D, 2006, EXP BRAIN RES, V170, P265, DOI 10.1007/s00221-005-0209-5
   Roerdink M, 2009, NEUROREHAB NEURAL RE, V23, P267, DOI 10.1177/1545968308323928
   Salot P, 2016, PHYS THER, V96, P338, DOI 10.2522/ptj.20150197
   Scholz J, 1999, EXP BRAIN RES, V126, P289, DOI 10.1007/s002210050738
   Shaikh T, 2014, NEUROREHAB NEURAL RE, V28, P355, DOI 10.1177/1545968313510973
   Springer S, 2006, MOVEMENT DISORD, V21, P950, DOI 10.1002/mds.20848
   Srivastava S, 2018, EXP BRAIN RES, V236, P1835, DOI 10.1007/s00221-018-5240-4
   Swaine B, 1993, PHYS THER, V73, P71, DOI 10.1093/ptj/73.2.71
   Tomita Y, 2018, NEUROREHAB NEURAL RE, V32, P175, DOI 10.1177/1545968318760725
   Tomita Y, 2017, NEUROREHAB NEURAL RE, V31, P885, DOI 10.1177/1545968317739998
   Tomita Y, 2017, J NEUROPHYSIOL, V117, P303, DOI 10.1152/jn.00292.2016
   Van KJ, 2013, NEUROREHAB NEURAL RE, V27, P854, DOI 10.1177/1545968313496327
   Wu C, 2011, NEUROREHAB NEURAL RE, V25, P194, DOI 10.1177/1545968310381249
   Yang F, 2010, EXP BRAIN RES, V201, P75, DOI 10.1007/s00221-009-2012-1
   Yang Y, 2007, GAIT POSTURE, V25, P185, DOI 10.1016/j.gaitpost.2006.03.007
   Yen J, 2009, EXP BRAIN RES, V196, P439, DOI 10.1007/s00221-009-1868-4
NR 55
TC 5
Z9 5
U1 0
U2 2
PU AMER PHYSIOLOGICAL SOC
PI BETHESDA
PA 9650 ROCKVILLE PIKE, BETHESDA, MD 20814 USA
SN 0022-3077
EI 
J9 J NEUROPHYSIOL
PD MAY 15
PY 2020
VL 123
IS 5
BP 1756
EP 1765
DI 10.1152/jn.00729.2019
PG 10
WC Neurosciences; Physiology
SC Neurosciences & Neurology; Physiology
GA LK8HW
UT WOS:000531101900015
PM 32233891
ER

PT J
AU Lowrey, CR
   Blazevski, Benett
   Marnet, Jean-Luc
   Bretzke, Helen
   Dukelow, SP
   Scott, SH
AF Lowrey, Catherine
   Blazevski, Benett
   Marnet, Jean-luc
   Bretzke, Helen
   Dukelow, Sean
   Scott, Stephen
TI Robotic tests for position sense and movement discrimination in the upper limb reveal that they each are highly reproducible but not correlated in healthy individuals
SO JOURNAL OF NEUROENGINEERING AND REHABILITATION
LA English
DT Article
ID age-related decline; correlation-coefficient; upper extremity; motor recovery; stroke; reliability; pattern; joint; impairment; disorder
AB Background: Robotic technologies for neurological assessment provide sensitive, objective measures of behavioural impairments associated with injuries or disease such as stroke. Previous robotic tasks to assess proprioception typically involve single limbs or in some cases both limbs. The challenge with these approaches is that they often rely on intact motor function and/or working memory to remember/reproduce limb position, both of which can be impaired following stroke. Here, we examine the feasibility of a single-arm Movement Discrimination Threshold (MDT) task to assess proprioception by quantifying thresholds for sensing passive limb movement without vision. We use a staircase method to adjust movement magnitude based on subject performance throughout the task in order to reduce assessment time. We compare MDT task performance to our previously-designed Arm Position Matching (APM) task. Critically, we determine test-retest reliability of each task in the same population of healthy controls. Method: Healthy participants (N = 21, age = 18-22 years) completed both tasks in the End-Point Kinarm robot. In the MDT task the robot moved the dominant arm left or right and participants indicated the direction moved. Movement displacement was systematically adjusted (decreased after correct answers, increased after incorrect) until the Discrimination Threshold was found. In the APM task, the robot moved the dominant arm and participants "mirror-matched" with the non-dominant arm. Results: Discrimination Threshold for direction of arm displacement in the MDT task ranged from 0.1-1.3 cm. Displacement Variability ranged from 0.11-0.71 cm. Test-retest reliability of Discrimination Threshold based on ICC confidence intervals was moderate to excellent (range, ICC = 0.78 [0.52-0.90]). Interestingly, ICC values for Discrimination Threshold increased to 0.90 [0.77-0.96] (good to excellent) when the number of trials was reduced to the first 50. Most APM parameters had ICC's above 0.80, (range, ICC = [0.86-0.88]) with the exception of variability (ICC = 0.30). Importantly, no parameters were significantly correlated across tasks as Spearman rank correlations across parameter-pairings ranged from - 0.27 to 0.30. Conclusions: The MDT task is a feasible and reliable task, assessing movement discrimination threshold in similar to 17 min. Lack of correlation between the MDT and a position-matching task (APM) indicates that these tasks assess unique aspects of proprioception that are not strongly related in young, healthy individuals.
C1 [Lowrey, Catherine R.; Blazevski, Benett; Bretzke, Helen; Scott, Stephen H.] Queens Univ, Ctr Neurosci Studies, Lab Integrat Motor Behav, 18 Stuart St, Kingston, ON K7L 3N6, Canada.
   [Marnet, Jean-Luc] Univ Paris 05, Bioengn & Innovat Neurosci, Paris, France.
   [Dukelow, Sean P.] Univ Calgary, Hotchkiss Brain Inst, Calgary, AB, Canada.
   [Scott, Stephen H.] Queens Univ, Dept Biomed & Mol Sci, Kingston, ON, Canada.
   [Scott, Stephen H.] Queens Univ, Dept Med, Kingston, ON, Canada.
RP Lowrey, CR (通讯作者)，Queens Univ, Ctr Neurosci Studies, Lab Integrat Motor Behav, 18 Stuart St, Kingston, ON K7L 3N6, Canada.
EM lowrey@queensu.ca
FU Canadian Institutes of Health Research [MOP 106662]; GSK chair in Neuroscience
CR Adamo D, 2007, PERCEPT MOTOR SKILL, V104, P1297, DOI 10.2466/PMS.104.4.1297-1309
   Ben-shabat E, 2015, FRONT NEUROL, V6, P0, DOI 10.3389/fneur.2015.00248
   Bhanpuri N, 2013, J NEUROSCI, V33, P14301, DOI 10.1523/JNEUROSCI.0784-13.2013
   Bland J, 1996, BRIT MED J, V312, P1654, DOI 10.1136/bmj.312.7047.1654
   Bourke T, 2015, J NEUROENG REHABIL, V12, P0, DOI 10.1186/1743-0003-12-7
   Cappello L, 2015, FRONT HUM NEUROSCI, V9, P0, DOI 10.3389/fnhum.2015.00198
   Coderre A, 2010, NEUROREHAB NEURAL RE, V24, P528, DOI 10.1177/1545968309356091
   Collins D, 2005, J NEUROPHYSIOL, V94, P1699, DOI 10.1152/jn.00191.2005
   Contu S, 2017, PLOS ONE, V12, P0, DOI 10.1371/journal.pone.0183257
   De JA, 2005, ARCH PHYS MED REHAB, V86, P2101, DOI 10.1016/j.apmr.2005.05.015
   Deblock-bellamy A, 2017, 2017 INTERNATIONAL CONFERENCE ON VIRTUAL REHABILITATION (ICVR), V0, P0
   Domingo A, 2011, INT C REHAB ROBOT, V0, P1
   Dukelow S, 2010, NEUROREHAB NEURAL RE, V24, P178, DOI 10.1177/1545968309345267
   Edin B, 1995, J PHYSIOL-LONDON, V487, P243, DOI 10.1113/jphysiol.1995.sp020875
   Elangovan N, 2014, PHYS THER, V94, P553, DOI 10.2522/ptj.20130103
   Findlater S, 2018, NEUROIMAGE-CLIN, V20, P955, DOI 10.1016/j.nicl.2018.10.003
   Gardner E, 2013, PRINCIPLES NEURAL SC, V0, P475
   Goble D, 2012, EXP BRAIN RES, V216, P35, DOI 10.1007/s00221-011-2904-8
   Goble D, 2010, PHYS THER, V90, P1176, DOI 10.2522/ptj.20090399
   Grob K, 2002, J BONE JOINT SURG BR, V84B, P614, DOI 10.1302/0301-620X.84B4.11241
   Gurari N, 2017, CLIN NEUROPHYSIOL, V128, P18, DOI 10.1016/j.clinph.2016.10.009
   Herter T, 2014, J NEUROENG REHABIL, V11, P0, DOI 10.1186/1743-0003-11-43
   Hillier S, 2015, NEUROREHAB NEURAL RE, V29, P933, DOI 10.1177/1545968315573055
   Hirayama K, 1999, J NEUROL SCI, V167, P45, DOI 10.1016/S0022-510X(99)00136-7
   Iandolo R, 2018, HUM BRAIN MAPP, V39, P1929, DOI 10.1002/hbm.23972
   Ingemanson M, 2016, EXP BRAIN RES, V234, P83, DOI 10.1007/s00221-015-4440-4
   Kenzie J, 2019, BRAIN IMAGING BEHAV, V13, P1635, DOI 10.1007/s11682-019-00149-w
   Korner S, 2011, MUSCLE NERVE, V43, P636, DOI 10.1002/mus.21936
   Koo T, 2016, J CHIROPR MED, V15, P155, DOI 10.1016/j.jcm.2016.02.012
   Kusoffsky A, 1982, SCAND J REHABIL MED, V14, P27
   Lesniak M, 2008, DEMENT GERIATR COGN, V26, P356, DOI 10.1159/000162262
   Lincoln N, 1991, CLIN REHABIL, V5, P273, DOI 10.1177/026921559100500403
   Logan L, 2019, J NEUROPHYSIOL, V121, P459, DOI 10.1152/jn.00346.2018
   Lonn J, 2000, CLIN PHYSIOL, V20, P30
   Lowrey C, 2019, J NEUROENG REHABIL, V16, P0, DOI 10.1186/s12984-019-0483-2
   Mckenzie A, 2017, ARCH PHYS MED REHAB, V98, P1969, DOI 10.1016/j.apmr.2017.02.033
   Mrotek L, 2017, J NEUROENG REHABIL, V14, P0, DOI 10.1186/s12984-017-0269-3
   Mukaka M, 2012, MALAWI MED J, V24, P69
   Naito E, 2017, CEREB CORTEX, V27, P5385, DOI 10.1093/cercor/bhx223
   Pohl P, 1997, NEUROREHABILITATION, V9, P57, DOI 10.3233/NRE-1997-9106
   Proske U, 2012, PHYSIOL REV, V92, P1651, DOI 10.1152/physrev.00048.2011
   Ravits J, 2007, NEUROLOGY, V68, P1571, DOI 10.1212/01.wnl.0000260965.20021.47
   Refshauge K, 1998, EXP BRAIN RES, V122, P85, DOI 10.1007/s002210050494
   Rinderknecht M, 2018, J NEUROENG REHABIL, V15, P0, DOI 10.1186/s12984-018-0387-6
   Rinderknecht M, 2016, FRONT HUM NEUROSCI, V10, P0, DOI 10.3389/fnhum.2016.00316
   Schaefer S, 2007, BRAIN, V130, P2146, DOI 10.1093/brain/awm145
   Scott S, 2011, J REHABIL RES DEV, V48, P335, DOI 10.1682/JRRD.2010.04.0057
   Semrau JA, 2017, J NEUROENG REHABIL, V14, P1
   Semrau J, 2017, NEUROREHAB NEURAL RE, V31, P571, DOI 10.1177/1545968317704903
   Semrau J, 2015, STROKE, V46, P3459, DOI 10.1161/STROKEAHA.115.010750
   Semrau J, 2013, STROKE, V44, P3414, DOI 10.1161/STROKEAHA.113.002058
   Sherrington C, 1906, BRAIN, V29, P467
   Simmatis L, 2019, AMYOTROPH LAT SCL FR, V20, P43, DOI 10.1080/21678421.2018.1550515
   Simo L, 2014, J NEUROENG REHABIL, V11, P0, DOI 10.1186/1743-0003-11-77
   Sketch S, 2018, IEEE HAPTICS SYM, V0, PP125, DOI 10.1109/HAPTICS.2018.8357164
   Skinner H, 1984, CLIN ORTHOP RELAT R, V0, P208
   Stolk-hornsveld F, 2006, CLIN REHABIL, V20, P160, DOI 10.1191/0269215506cr932oa
   Vas S, 2013, PLOS ONE, V8, P0, DOI 10.1371/journal.pone.0059809
   Weiller C, 1996, NEUROIMAGE, V4, P105, DOI 10.1006/nimg.1996.0034
   Weir J, 2005, J STRENGTH COND RES, V19, P231, DOI 10.1519/15184.1
   Yi L, 2019, J IMMUNOTHER CANCER, V7, P0
NR 61
TC 3
Z9 3
U1 0
U2 1
PU BMC
PI LONDON
PA CAMPUS, 4 CRINAN ST, LONDON N1 9XW, ENGLAND
SN 
EI 
J9 J NEUROENG REHABIL
PD JUL 25
PY 2020
VL 17
IS 1
BP 
EP 
DI 10.1186/s12984-020-00721-2
PG 13
WC Engineering, Biomedical; Neurosciences; Rehabilitation
SC Engineering; Neurosciences & Neurology; Rehabilitation
GA MU8FQ
UT WOS:000555903600001
PM 32711540
ER

PT J
AU Madhoun, HY
   Tan, Botao
   Feng, Yali
   Zhou, Yi
   Zhou, Cuijuan
   Yu, Lehua
AF Madhoun, Hamza
   Tan, Botao
   Feng, Yali
   Zhou, Yi
   Zhou, Cuijuan
   Yu, Lehua
TI Task-based mirror therapy enhances the upper limb motor function in subacute stroke patients: a randomized control trial
SO EUROPEAN JOURNAL OF PHYSICAL AND REHABILITATION MEDICINE
LA English
DT Article
DE Upper extremity; Stroke; Motor skills disorders; Rehabilitation
ID upper-extremity function; electrical-stimulation; hand function; recovery
AB BACKGROUND: The improvement of the upper limb disability, which is mainly caused by stroke, is still one of the rehabilitation treatment challenges. However, the effectiveness of task-based mirror therapy (TBMT) on subacute stroke with moderate and severe upper limb impairment has not been deeply explored. AIM: The purpose of this study was to investigate the effects of TBMT, in comparison to occupational therapy, in moderate and severe upper limb impairment by analyzing the motor function and activities of daily living in subacute stroke patients. DESIGN: A randomized controlled trial. SETTING: Rehabilitative inpatient unit. POPULATION: Thirty patients with moderate and severe-subacute stroke recruited from the Second Affiliated Hospital of Chongqing Medical University have been randomly divided into two groups; the task-based mirror therapy group (N.=15) and the control group (N.=15). METHODS: The first group received TBMT while the control group only underwent only occupational therapy without a mirror utilization. Talcing into consideration that both groups received conventional therapy. The intervention time was equal for both groups consisting of 25 minutes per day for 25 days. Fugl-Meyer Assessment (FMA)., Brunnstrom Assessment (BRS), Modified Barthel Index (MBI), and Modified Ashworth Scale (MAS) were used to assess the outcomes for this study. RESULTS: After 25 sessions of treatment, the patients in both groups have shown-improvement in the activates of daily living, motor recovery, and motor function. No significant differences between the two groups were observed on BRS and MBI. However, interestingly, the results of the TBMT group were significantly better than the control group in FMA (P<0.05) and certain aspects of MAS (elbow flexion, wrist flexion, wrist extension, and fingers extension with P<0.05). CONCLUSIONS: This study shows that the combination of conventional rehabilitation treatment and TBMT is an effective way to improve the functional recovery in the upper limb stroke patients. CLINICAL REHABILITATION IMPACT: TBMT is a therapeutic technique that can be used in subacute stroke patients with moderate and severe upper limb impairment.
C1 [Madhoun, Hamza Y.; Tan, Botao; Feng, Yali; Zhou, Yi; Zhou, Cuijuan; Yu, Lehua] Chongqing Med Univ, Affiliated Hosp 2, Dept Rehabil Med, Chongqing 400010, Peoples R China.
RP Tan, BT (通讯作者)，Chongqing Med Univ, Affiliated Hosp 2, Dept Rehabil Med, Chongqing 400010, Peoples R China.
EM 303518@cqmu.edu.cn
FU Chongqing Municipal Health Committee Key Projects [2016ZDXM009]; Chongqing Administration of Sport Project
CR Agnew Z, 2012, PLOS ONE, V7, P0, DOI 10.1371/journal.pone.0032517
   Antoniotti P, 2019, CLIN REHABIL, V33, P885, DOI 10.1177/0269215518824737
   Arya K, 2015, J STROKE CEREBROVASC, V24, P1738, DOI 10.1016/j.jstrokecerebrovasdis.2015.03.026
   Cantero-tellez R, 2019, J HAND THER, V32, P277, DOI 10.1016/j.jht.2018.01.009
   Cristina L, 2015, ACTA NEUROL BELG, V115, P597, DOI 10.1007/s13760-015-0465-5
   Gregson J, 1999, ARCH PHYS MED REHAB, V80, P1013, DOI 10.1016/S0003-9993(99)90053-9
   Gurbuz N, 2016, J PHYS THER SCI, V28, P2501
   Han P, 2017, ADV EXP MED BIOL, V1000, P131, DOI 10.1007/978-981-10-4304-8_9
   Kim H, 2015, J PHYS THER SCI, V27, P227, DOI 10.1589/jpts.27.227
   Kim H, 2014, J STROKE CEREBROVASC, V23, P655, DOI 10.1016/j.jstrokecerebrovasdis.2013.06.017
   Kim J, 2015, OCCUP THER INT, V22, P51, DOI 10.1002/oti.1384
   Kim K, 2016, J PHYS THER SCI, V28, P483, DOI 10.1589/jpts.28.483
   Lim K, 2016, ANN REHABIL MED-ARM, V40, P629, DOI 10.5535/arm.2016.40.4.629
   Lin K, 2014, J FORMOS MED ASSOC, V113, P422, DOI 10.1016/j.jfma.2012.08.008
   Nasreddine Z, 2005, J AM GERIATR SOC, V53, P695, DOI 10.1111/j.1532-5415.2005.53221.x
   Pandian J, 2014, NEUROLOGY, V83, P1012, DOI 10.1212/WNL.0000000000000773
   Park J, 2015, J PHYS THER SCI, V27, P1681, DOI 10.1589/jpts.27.1681
   Park Y, 2015, J PHYS THER SCI, V27, P1499, DOI 10.1589/jpts.27.1499
   Ramachandran V, 1996, P ROY SOC B-BIOL SCI, V263, P377, DOI 10.1098/rspb.1996.0058
   Samuelkamaleshkumar S, 2014, ARCH PHYS MED REHAB, V95, P2000, DOI 10.1016/j.apmr.2014.06.020
   Sawner KA, 1992, BRUNNSTROMS MOVEMENT, V2nd, P0
   Shah S, 1989, J CLIN EPIDEMIOL, V42, P703, DOI 10.1016/0895-4356(89)90065-6
   Singer B, 2017, J PHYSIOTHER, V63, P53, DOI 10.1016/j.jphys.2016.08.010
   Thieme H, 2013, CLIN REHABIL, V27, P314, DOI 10.1177/0269215512455651
   Yavuzer G, 2008, ARCH PHYS MED REHAB, V89, P393, DOI 10.1016/j.apmr.2007.08.162
   Yeldan I, 2015, J PHYS THER SCI, V27, P3519, DOI 10.1589/jpts.27.3519
   Zeng W, 2018, J REHABIL MED, V50, P8, DOI 10.2340/16501977-2287
NR 27
TC 1
Z9 1
U1 10
U2 34
PU EDIZIONI MINERVA MEDICA
PI TURIN
PA CORSO BRAMANTE 83-85 INT JOURNALS DEPT., 10126 TURIN, ITALY
SN 1973-9087
EI 
J9 EUR J PHYS REHAB MED
PD JUN 15
PY 2020
VL 56
IS 3
BP 265
EP 271
DI 10.23736/S1973-9087.20.06070-0
PG 7
WC Rehabilitation
SC Rehabilitation
GA MO4FU
UT WOS:000551484600002
PM 32214062
ER

PT J
AU Obayashi, Shigeru
   Takahashi, Rina
   Onuki, Mitsugu
AF Obayashi, Shigeru
   Takahashi, Rina
   Onuki, Mitsugu
TI Upper limb recovery in early acute phase stroke survivors by coupled EMG-triggered and cyclic neuromuscular electrical stimulation
SO NEUROREHABILITATION
LA English
DT Article
DE Cortical reorganization; electrical stimulation; motor recovery; stroke; upper extremity
ID upper-extremity function; motor function; wrist; time; dexterity; paresis; impact; pilot
AB BACKGROUND: Few patients with severe upper extremity (UE) paresis after stroke achieved full recovery, because of the lack of a definitive approach to improve severe UE paresis immediately after onset. OBJECTIVE: to investigate the effects of coupled EMG-triggered and cyclic neuromuscular electrical stimulation (NMES) on UE paresis during early acute phase of stroke. METHODS: Seventeen participants with severe UE disability met the criteria. 8 subjects received 20 minutes of NMES prior to standard care per session, while 9 age- and severity-matched subjects received two times 20 minutes of standard care. Outcome measures included UE motor section of the Fugl-Meyer Motor Assessment Scale (FMA-UE), Wolf motor function test (WMFT), and box and block test (BBT). RESULTS: The NMES group received treatment (average session: 10.87) after a median 7 days from stroke (16.5 sessions after 5 days for control). To adjust the different treatment durations, we defined "progress rate" as the gains of UE function scores divided by treatment duration. The progress rate was significantly different in FMA-UE, but not in WMFT and BBT. CONCLUSIONS: The present study suggested beneficial effects of coupled NMES on UE paresis during early acute phase of stroke.
C1 [Obayashi, Shigeru; Takahashi, Rina; Onuki, Mitsugu] Dokkyo Med Univ, Dept Rehabil Med, Saitama Med Ctr, 2-1-50 Minami Koshigaya, Koshigaya, Saitama 3438555, Japan.
RP Obayashi, S (通讯作者)，Dokkyo Med Univ, Dept Rehabil Med, Saitama Med Ctr, 2-1-50 Minami Koshigaya, Koshigaya, Saitama 3438555, Japan.
EM ohbayash@dokkyomed.ac.jp
FU Japan Society for the Promotion of Science (JSPS) [19K11355]
CR Blickenstorfer A, 2009, HUM BRAIN MAPP, V30, P963, DOI 10.1002/hbm.20559
   Boyaci A, 2013, INT J REHABIL RES, V36, P315, DOI 10.1097/MRR.0b013e328360e541
   Burnett M, 2006, STROKE, V37, P1327, DOI 10.1161/01.STR.0000217305.82123.d8
   Carda S, 2017, ARCH PHYS MED REHAB, V98, P1628, DOI 10.1016/j.apmr.2017.02.020
   Cauraugh J, 2000, STROKE, V31, P1360, DOI 10.1161/01.STR.31.6.1360
   Chae J, 1998, STROKE, V29, P975, DOI 10.1161/01.STR.29.5.975
   Chae J, 1998, AM J PHYS MED REHAB, V77, P415, DOI 10.1097/00002060-199809000-00011
   Conforto A, 2007, J NEUROL, V254, P333, DOI 10.1007/s00415-006-0364-z
   Desrosiers J, 1994, ARCH PHYS MED REHAB, V75, P751
   Francisco G, 1998, ARCH PHYS MED REHAB, V79, P570, DOI 10.1016/S0003-9993(98)90074-0
   Fuglmeyer A, 1975, SCAND J REHABIL MED, V7, P13
   Grefkes C, 2014, LANCET NEUROL, V13, P206, DOI 10.1016/S1474-4422(13)70264-3
   Hara Y, 2013, CLIN NEUROPHYSIOL, V124, P2008, DOI 10.1016/j.clinph.2013.03.030
   Hsu S, 2010, STROKE, V41, P821, DOI 10.1161/STROKEAHA.109.574160
   Kwakkel G, 2003, STROKE, V34, P2181, DOI 10.1161/01.STR.0000087172.16305.CD
   Kwakkel G, 2006, STROKE, V37, P2348, DOI 10.1161/01.STR.0000238594.91938.1e
   Morizawa Y, 2017, NAT COMMUN, V8, P0, DOI 10.1038/s41467-017-00037-1
   Nudo R, 1996, SCIENCE, V272, P1791, DOI 10.1126/science.272.5269.1791
   Powell J, 1999, STROKE, V30, P1384, DOI 10.1161/01.STR.30.7.1384
   Whitall J, 2004, NEUROREHAB NEURAL RE, V18, P3, DOI 10.1177/0888439003262876
   Wilson R, 2016, NEUROREHAB NEURAL RE, V30, P978, DOI 10.1177/1545968316650278
   Wolf S, 2001, STROKE, V32, P1635, DOI 10.1161/01.STR.32.7.1635
NR 22
TC 4
Z9 4
U1 1
U2 3
PU IOS PRESS
PI AMSTERDAM
PA NIEUWE HEMWEG 6B, 1013 BG AMSTERDAM, NETHERLANDS
SN 1053-8135
EI 
J9 NEUROREHABILITATION
PD JUN 15
PY 2020
VL 46
IS 3
BP 417
EP 422
DI 10.3233/NRE-203024
PG 6
WC Clinical Neurology; Rehabilitation
SC Neurosciences & Neurology; Rehabilitation
GA LZ2AH
UT WOS:000541030200014
PM 32310196
ER

PT J
AU Xie, Hongyu
   Zhang, Qun
   Zhou, Naiyun
   Li, Ce
   Yu, Kewei
   Liu, Gang
   Wu, Junfa
   Jiang, Congyu
   Hu, Ruiping
   Wu, Yi
AF Xie, Hongyu
   Zhang, Qun
   Zhou, Naiyun
   Li, Ce
   Yu, Kewei
   Liu, Gang
   Wu, Junfa
   Jiang, Congyu
   Hu, Ruiping
   Wu, Yi
TI Environmental enrichment enhances post-ischemic cerebral blood flow and functional hyperemia in the ipsilesional somatosensory cortex
SO BRAIN RESEARCH BULLETIN
LA English
DT Article
DE Environmental enrichment; Stroke; MCAO; Cerebral blood flow; Laser speckle imaging; Hyperemia
ID focal ischemia; whisker stimulation; cell-proliferation; physical-activity; motor function; barrel cortex; brain; rat; stroke; angiogenesis
AB Environmental enrichment has been reported to promote functional recovery in an ischemic stroke. However, the underlying mechanism remains unclear. This study aimed to investigate the effect of environmental enrichment treatment on post-ischemic cerebral blood flow and functional hyperemia in the ipsilesional primary somatosensory cortex of rats. With laser speckle imaging, we were able to monitor the resting cerebral blood flow alteration in the middle cerebral artery occlusion model. Both 3- and 28-day post-ischemic infarct volumes were then examined with triphenyltetrazolium chloride and cresyl violet staining, respectively. We found that an exposure to environmental enrichment was associated with higher post-ischemic cerebral blood flow and less brain tissue loss in the ipsilesional primary somatosensory cortex compared with the standard cage environment. Furthermore, environmental enrichment also enhanced the cerebral blood flow response to whisker stimulation in the ipsilesional barrel cortex when measured 28 days after the middle cerebral artery occlusion. Together, the data suggested that an exposure to environmental enrichment promoted the restoration of cerebral blood flow in the ipsilesional cortex and contributed to a better coupling between functional activation and cerebral blood flow change, which might be the possible mechanisms underlying the neuroprotective effects of EE after ischemia.
C1 [Xie, Hongyu; Zhang, Qun; Li, Ce; Yu, Kewei; Liu, Gang; Wu, Junfa; Jiang, Congyu; Hu, Ruiping; Wu, Yi] Fudan Univ, Huashan Hosp, Dept Rehabil Med, Shanghai, Peoples R China.
   [Xie, Hongyu; Zhang, Qun; Li, Ce; Yu, Kewei; Liu, Gang; Wu, Junfa; Jiang, Congyu; Hu, Ruiping; Wu, Yi] Fudan Univ, State Key Lab Med Neurobiol, Shanghai, Peoples R China.
   [Zhou, Naiyun] SUNY Stony Brook, Dept Biomed Engn, New York, NY USA.
RP Wu, Y (通讯作者)，Fudan Univ, WuLuMuQi Middle Rd 12, Shanghai 200040, Peoples R China.
EM 16111220064@fudan.edu.cn
FU National Natural Science Foundation of China (NSFC) [81672242, 81702218]; Shanghai Municipal Commission of Health and Family Planning, Key developing disciplines [2015ZB0401]
CR Attwell D, 2002, TRENDS NEUROSCI, V25, P621, DOI 10.1016/S0166-2236(02)02264-6
   Benedek A, 2006, BRAIN RES, V1116, P159, DOI 10.1016/j.brainres.2006.07.123
   Berwick J, 2008, J NEUROPHYSIOL, V99, P787, DOI 10.1152/jn.00658.2007
   Biernaskie J, 2001, J NEUROSCI, V21, P5272, DOI 10.1523/JNEUROSCI.21-14-05272.2001
   Boas D, 2010, J BIOMED OPT, V15, P0, DOI 10.1117/1.3285504
   Bonner R, 1981, APPL OPTICS, V20, P2097, DOI 10.1364/AO.20.002097
   Cao Y, 2018, TRANSL STROKE RES, V12, P1, DOI 10.1214/17-EJS1373
   Chen B, 2014, J AM HEART ASSOC, V3, P0, DOI 10.1161/JAHA.114.000787
   Chen J, 1997, J NEUROCHEM, V69, P232
   Chen X, 2017, CELL PHYSIOL BIOCHEM, V41, P1445, DOI 10.1159/000468368
   Dahlqvist P, 2004, EUR J NEUROSCI, V19, P2288, DOI 10.1111/j.0953-816X.2004.03248.x
   Dripke C, 2017, TECHNOL INT AUTOMAT, V3, P1, DOI 10.1007/978-3-662-53806-7_1
   Du C, 1996, J CEREBR BLOOD F MET, V16, P195, DOI 10.1097/00004647-199603000-00003
   Ekstrand J, 2008, NEUROSCI LETT, V442, P203, DOI 10.1016/j.neulet.2008.06.085
   Ergul A, 2012, STROKE, V43, P2270, DOI 10.1161/STROKEAHA.111.642710
   Fernandez-klett F, 2010, P NATL ACAD SCI USA, V107, P22290, DOI 10.1073/pnas.1011321108
   Girouard H, 2006, J APPL PHYSIOL, V100, P328, DOI 10.1152/japplphysiol.00966.2005
   Goncalves L, 2018, BEHAV BRAIN RES, V348, P171, DOI 10.1016/j.bbr.2018.04.023
   Greifzu F, 2014, P NATL ACAD SCI USA, V111, P1150, DOI 10.1073/pnas.1313385111
   Hannan A, 2014, NEUROPATH APPL NEURO, V40, P13, DOI 10.1111/nan.12102
   Jivan K, 2013, CARDIOVASC J AFR, V24, P86, DOI 10.5830/CVJA-2013-001
   Johansson B, 2002, J CEREBR BLOOD F MET, V22, P89, DOI 10.1097/00004647-200201000-00011
   Kazama K, 2003, AM J PHYSIOL-HEART C, V285, P0, DOI 10.1152/ajpheart.00464.2003
   Keiner S, 2010, GLIA, V0, P516
   Komitova M, 2005, STROKE, V36, P1278, DOI 10.1161/01.STR.0000166197.94147.59
   Krupinski J, 1994, STROKE, V25, P1794, DOI 10.1161/01.STR.25.9.1794
   Lay C, 2010, PLOS ONE, V5, P0, DOI 10.1371/journal.pone.0011270
   Linnik M, 1995, MOL BRAIN RES, V32, P116, DOI 10.1016/0169-328X(95)00069-5
   Liu F, 2009, J NEUROSCI METH, V179, P1, DOI 10.1016/j.jneumeth.2008.12.028
   Liu Y, 2015, J BIOMED OPT, V20, P0, DOI 10.1117/1.JBO.20.3.036012
   Longa E, 1989, STROKE, V20, P84, DOI 10.1161/01.STR.20.1.84
   Nippert A, 2018, NEUROSCIENTIST, V24, P73, DOI 10.1177/1073858417703033
   Nithianantharajah J, 2006, NAT REV NEUROSCI, V7, P697, DOI 10.1038/nrn1970
   Nygren J, 2005, J CEREBR BLOOD F MET, V25, P1625, DOI 10.1038/sj.jcbfm.9600157
   Peng X, 2004, J CEREBR BLOOD F MET, V24, P509, DOI 10.1097/00004647-200405000-00004
   Peng X, 2002, AM J PHYSIOL-HEART C, V283, P0, DOI 10.1152/ajpheart.01130.2000
   Prakash R, 2015, CURR OPIN NEUROL, V28, P556, DOI 10.1097/WCO.0000000000000248
   Qian H, 2018, CURR MED SCI, V38, P656, DOI 10.1007/s11596-018-1927-9
   Quattromani M, 2018, MOL NEUROBIOL, V55, P2196, DOI 10.1007/s12035-017-0461-2
   Rema V, 2003, J NEUROSCI, V23, P358
   Sutherland B, 2011, J PHYSIOL-LONDON, V589, P4105, DOI 10.1113/jphysiol.2011.209601
   Viola G, 2009, BRAIN RES, V1274, P47, DOI 10.1016/j.brainres.2009.04.007
   Whitaker V, 2007, J CEREBR BLOOD F MET, V27, P57, DOI 10.1038/sj.jcbfm.9600318
   Xie H, 2013, BEHAV BRAIN RES, V249, P81, DOI 10.1016/j.bbr.2013.04.032
   Xie H, 2013, BRAIN RES, V1508, P63, DOI 10.1016/j.brainres.2013.02.052
   Zhang X, 2017, BRAIN RES, V1655, P176, DOI 10.1016/j.brainres.2016.11.001
   Zhao Q, 2015, BRAIN RES, V1624, P489, DOI 10.1016/j.brainres.2015.08.003
NR 47
TC 1
Z9 1
U1 0
U2 10
PU PERGAMON-ELSEVIER SCIENCE LTD
PI OXFORD
PA THE BOULEVARD, LANGFORD LANE, KIDLINGTON, OXFORD OX5 1GB, ENGLAND
SN 0361-9230
EI 
J9 BRAIN RES BULL
PD JUL 15
PY 2020
VL 160
IS 
BP 91
EP 97
DI 10.1016/j.brainresbull.2020.04.007
PG 7
WC Neurosciences
SC Neurosciences & Neurology
GA LR8SF
UT WOS:000535966000011
PM 32388014
ER

PT J
AU Shen, Cui-Cui
   Lei, Kuok-Tong
   Jiang, Jin-Feng
   Miao, Dan
   Xiong, Jia-Wei
AF Shen, Cui-cui
   Lei, Kuok-tong
   Jiang, Jin-feng
   Miao, Dan
   Xiong, Jia-wei
TI Evoking the Withdrawal Reflex via Successive Needle-Pricking on the Plantar and Dorsal Aspect of the Foot Increases the FMA of the Lower Limb for Poststroke Patients in Brunnstrom Stage III: A Preliminary Study
SO EVIDENCE-BASED COMPLEMENTARY AND ALTERNATIVE MEDICINE
LA English
DT Article
ID stimulation; stroke; organization; acupuncture; modulation; flexion
AB The withdrawal reflex is a defensive reaction to nociceptive stimuli and can be used to regulate locomotor gait during rehabilitation. We investigated the effect of successive needle-pricking of the plantar and dorsal foot surfaces on poststroke lower limb function.)irty-five hemiplegic patients, within one month after primary stroke, with an affected lower limb (Brunnstrom stage III) were randomly divided into intervention and control groups. Both groups received routine drug treatment, rehabilitation training, and upper limb acupuncture treatment on the hemiplegic side. The control group also received routine acupuncture on the hemiplegic side of the lower limb, while the intervention group received successive needle-pricking on the sole and instep of both the unaffected and affected side feet. Outcomes were assessed before inception (D0) and after three (D3) and six (D6) treatment days, using Brunnstrom stage (Ueda assessment), total Fugl-Meyer lower extremity assessment (FMA-LE) and its subscores (FMA-LE-ss), active lower limb range of motion (AROM-LL), Modified Ashworth Scale Score (MAS-LL), and manual muscle testing (MMT-LL).)e Brunnstrom stage was better in the intervention group than in the control group at both D3 and D6 (P < 0.01).)e total FMA-LE score and sections B, C, D, and G FMA-LE-ss were significantly better in the intervention group than in the control group at D3 and D6 (P < 0.05).)e AROM-LL hip and knee flexion and hip extension improved more in the intervention group than in the control group (P < 0.05). In the intervention group, MAS-LL hip flexion significantly improved at D6 (P < 0.01). Improvement in lower limb joints on the MMT-LL in the intervention group exceeded that in the control group at D6 (P < 0.01). Successive needle-pricking on the plantar and dorsal foot aspects of Brunnstrom stage III in poststroke patients contributed to rapid lower limb motor function improvement via the withdrawal reflex. This trial is registered with ChiCTR1900020633.
C1 [Shen, Cui-Cui] Nanjing Med Univ, Dept Acupuncture & Moxibust, Affiliated Wuxi Peoples Hosp 2, Wuxi 214000, Jiangsu, Peoples R China.
   [Lei, Kuok-Tong; Jiang, Jin-Feng] Nanjing Univ Chinese Med, Key Lab Acupuncture & Med Res, Minist Educ, Nanjing 210023, Jiangsu, Peoples R China.
   [Miao, Dan] Yizheng Hosp Tradit Chinese Med, Dept Acupuncture & Moxibust, Yizheng 211400, Jiangsu, Peoples R China.
   [Xiong, Jia-Wei] Nanjing Univ Chinese Med, Affiliated Hosp 2, Nanjing 210017, Jiangsu, Peoples R China.
RP Jiang, JF (通讯作者)，Nanjing Univ Chinese Med, Key Lab Acupuncture & Med Res, Minist Educ, Nanjing 210023, Jiangsu, Peoples R China.
EM scc128@sina.com; 759667736@qq.com; dr.acujf@njucm.edu.cn; mandy_yz0115@sina.com; efy021@njucm.edu.cn
CR Aaron S, 2017, TOP STROKE REHABIL, V24, P496, DOI 10.1080/10749357.2017.1322249
   Cleland C, 2017, EXP BRAIN RES, V235, P2027, DOI 10.1007/s00221-017-4940-5
   Derderian C, 2020, STATPEARLS TREASURE, V0, P0
   Duysens J, 1977, J NEUROPHYSIOL, V40, P737, DOI 10.1152/jn.1977.40.4.737
   Fang J, 2020, CHINESE J MAGNETIC R, V11, P81
   Huo M, 2012, INT J QUANTUM INF, V10, P0, DOI 10.1142/S0219749912500025
   Liao Y, 2016, GUANGMING J CHINESE, V31, P2373
   Liu J, 2016, ZHONGGUO ZHEN JIU, V36, P1013, DOI 10.13703/j.0255-2930.2016.10.002
   Paquet N, 1996, NEUROSCI LETT, V209, P215, DOI 10.1016/0304-3940(96)12649-5
   Park J, 2001, J NEUROL, V248, P558, DOI 10.1007/s004150170132
   Pundik S, 2019, ANN PHYS REHABIL MED, V62, P397, DOI 10.1016/j.rehab.2018.07.006
   Rong P, 2017, SCIENCE & TECHNOLOGY REVIEW, V35, P77, DOI 10.3981/j.issn.1000-7857.2017.11.011
   Schouenborg J, 1990, EXP BRAIN RES, V83, P67
   Sherrington C, 1910, J PHYSIOL-LONDON, V40, P28
   Sonnenborg F, 2001, EXP BRAIN RES, V136, P303, DOI 10.1007/s002210000587
   Spaich E, 2004, J NEUROPHYSIOL, V91, P258, DOI 10.1152/jn.00360.2003
   Spaich E, 2009, EXP BRAIN RES, V194, P359, DOI 10.1007/s00221-009-1705-9
   Sze F, 2002, STROKE, V33, P2604, DOI 10.1161/01.STR.0000035908.74261.C9
   Thrift A, 2017, INT J STROKE, V12, P13, DOI 10.1177/1747493016676285
   [徐冬艳 XD, 2019, [中国康复医学杂志, V0, P0
   Yoon J, 2018, BRAZ J PHYS THER, V22, P161, DOI 10.1016/j.bjpt.2017.09.005
NR 21
TC 1
Z9 1
U1 0
U2 2
PU HINDAWI LTD
PI LONDON
PA ADAM HOUSE, 3RD FLR, 1 FITZROY SQ, LONDON, W1T 5HF, ENGLAND
SN 1741-427X
EI 
J9 EVID-BASED COMPL ALT
PD AUG 31
PY 2020
VL 2020
IS 
BP 
EP 
DI 10.1155/2020/3805628
PG 8
WC Integrative & Complementary Medicine
SC Integrative & Complementary Medicine
GA NU4GL
UT WOS:000573600600001
PM 32934660
ER

PT J
AU Hussain, Shahid
   Jamwal, PK
   Vliet, PV
   Brown, NAT
AF Hussain, Shahid
   Jamwal, Prashant
   Vliet, Paulette
   Brown, Nicholas
TI Robot Assisted Ankle Neuro-Rehabilitation: State of the art and Future Challenges
SO EXPERT REVIEW OF NEUROTHERAPEUTICS
LA English
DT Review
DE Ankle rehabilitation; robots; orthosis; parallel robot; control strategies; mechanism design
ID impedance control; chronic stroke; foot-orthosis; design; optimization; exoskeleton; performance; controller; generation; movement
AB Introduction: Robot-assisted neuro-rehabilitation is gaining acceptability among the physical therapy community. The ankle is one of the most complicated anatomical joints in the human body and neurologic injuries such as stroke often result in ankle and foot disabilities. Areas covered: Robotic solutions for the ankle joint physical therapy have extensively been researched. Significant research has been conducted on the mechanism design, actuation as well as control of these ankle rehabilitation robots. Also, the experimental evaluations of these robots have been conducted with healthy and neurologically impaired subjects. This paper presents a comprehensive review of the recent developments in the field of robot-assisted ankle rehabilitation. Mechanism design, actuation, and various types of control strategies are discussed. Also, the experimental evaluations of these ankle rehabilitation robots are discussed in the context of the evaluation of robotic hardware with healthy subjects as well as motor function outcomes with neurologically impaired subjects. Expert opinion: Significant progress in the mechanism design, control, and experimental evaluations of the ankle rehabilitation robots have been reported. However, more sensing and reference trajectory generation methods need to be developed as well as more objective quantitive evaluations that need to be conducted for establishing the clinical significance of these robots.
C1 [Hussain, Shahid] Univ Canberra, Fac Sci & Technol, Human Ctr Technol Res Ctr, Canberra, ACT, Australia.
   [Jamwal, Prashant K.] Nazarbayev Univ, Dept Elect & Comp Engn, Astana, Kazakhstan.
   [Vliet, Paulette V.] Univ Newcastle, Res & Innovat Div, Callaghan, NSW, Australia.
   [Brown, Nicholas A. T.] Univ Canberra, Fac Hlth, Canberra, ACT, Australia.
   [Brown, Nicholas A. T.] Univ Canberra, Univ Canberra Hosp, Canberra, ACT, Australia.
RP Hussain, S (通讯作者)，Univ Canberra, Fac Sci & Technol, Human Ctr Technol Res Ctr, Canberra, ACT, Australia.
EM shahid.hussain@canberra.edu.au
FU Human-Centred Technology Research Center, University of Canberra, Canberra; ACT, Australia
CR Ai Q, 2018, SENSORS-BASEL, V18, P0, DOI 10.3390/s18010066
   Ao D, 2017, IEEE T NEUR SYS REH, V25, P1125, DOI 10.1109/TNSRE.2016.2583464
   Ardestani M, 2019, NEUROREHAB NEURAL RE, V33, P47, DOI 10.1177/1545968318817825
   Ayas M, 2018, P I MECH ENG I-J SYS, V232, P592, DOI 10.1177/0959651818762062
   Ayas M, 2018, T I MEAS CONTROL, V40, P550, DOI 10.1177/0142331216667810
   Ayas M, 2017, CONTROL ENG PRACT, V59, P44, DOI 10.1016/j.conengprac.2016.11.015
   Birkenmeier R, 2010, NEUROREHAB NEURAL RE, V24, P620, DOI 10.1177/1545968310361957
   Boes M, 2018, ARCH PHYS MED REHAB, V99, P484, DOI 10.1016/j.apmr.2017.06.024
   Borschmann K, 2017, INT J STROKE, V12, P28
   Charalambous C, 2019, JOVE-J VIS EXP, V0, P0, DOI DOI 10.3791/58944
   Chen H, 2019, ACM TRANS MODELING P, V4, P0, DOI 10.1145/3243172
   Choi H, 2018, IEEE ROBOT AUTOM LET, V3, P411, DOI 10.1109/LRA.2017.2734239
   Choi T, 2011, IEEE T CONTR SYST T, V19, P832, DOI 10.1109/TCST.2010.2052362
   Colombo G, 2000, J REHABIL RES DEV, V37, P693
   De RR, 2015, CLIN BIOMECH, V30, P585, DOI 10.1016/j.clinbiomech.2015.04.001
   Deng W, 2018, IEEE REV BIOMED ENG, V11, P289, DOI 10.1109/RBME.2018.2830805
   Du Y, 2017, ADV MECH ENG, V9, P0, DOI 10.1177/1687814017718112
   Erdogan A, 2017, AUTON ROBOT, V41, P743, DOI 10.1007/s10514-016-9551-7
   Fazekas G, 2019, EXPERT REV NEUROTHER, V19, P471, DOI 10.1080/14737175.2019.1617700
   Formaggio E, 2017, IEEE T NEUR SYS REH, V25, P1633, DOI 10.1109/TNSRE.2016.2627058
   Galle S, 2017, J NEUROENG REHABIL, V14, P0, DOI 10.1186/s12984-017-0235-0
   Gasparri G, 2019, IEEE T NEUR SYS REH, V27, P751, DOI 10.1109/TNSRE.2019.2905979
   Hogan N, 1985, J DYN SYST-T ASME, V107, P1, DOI 10.1115/1.3140702
   Huo W, 2019, ROBOTICA, V37, P2147, DOI 10.1017/S0263574719000250
   Hussain G, 2017, P I MECH ENG B-J ENG, V231, P129, DOI 10.1177/0954405415569817
   Hussain S, 2016, J REHABIL MED, V48, P333, DOI 10.2340/16501977-2073
   Jamwal P, 2020, IEEE T HUM-MACH SYST, V50, P373, DOI 10.1109/THMS.2020.2989688
   Jamwal P, 2018, ASSIST TECHNOL, V30, P24, DOI 10.1080/10400435.2016.1230153
   Jamwal P, 2017, J DYN SYST-T ASME, V139, P0, DOI 10.1115/1.4036560
   Jamwal P, 2017, CLIN BIOMECH, V44, P75, DOI 10.1016/j.clinbiomech.2017.03.010
   Jamwal P, 2016, IEEE T IND ELECTRON, V63, P3638, DOI 10.1109/TIE.2016.2521600
   Jamwal P, 2015, IEEE T AUTOM SCI ENG, V12, P1433, DOI 10.1109/TASE.2014.2331241
   Jamwal P, 2015, DISABIL REHABIL-ASSI, V10, P93, DOI 10.3109/17483107.2013.866986
   Jamwal P, 2014, IEEE-ASME T MECH, V19, P64, DOI 10.1109/TMECH.2012.2219065
   Jezernik S, 2004, IEEE T ROBOTIC AUTOM, V20, P574, DOI 10.1109/TRA.2004.825515
   Kim H, 2019, J BIOMECH, V89, P57, DOI 10.1016/j.jbiomech.2019.04.014
   Kwon J, 2019, IEEE ROBOT AUTOM LET, V4, P2547, DOI 10.1109/LRA.2019.2908491
   Lerner Z, 2019, ANN BIOMED ENG, V47, P1345, DOI 10.1007/s10439-019-02237-w
   Lerner Z, 2018, IEEE T NEUR SYS REH, V26, P1985, DOI 10.1109/TNSRE.2018.2870756
   Liu Q, 2018, J HEALTHC ENG, V2018, P0, DOI 10.1155/2018/3867243
   Low F, 2018, JOURNAL OF MEDICAL ENGINEERING & TECHNOLOGY, V42, P26, DOI 10.1080/03091902.2017.1411985
   Malcolm P, 2017, J NEUROENG REHABIL, V14, P0, DOI 10.1186/s12984-017-0267-5
   Meng W, 2017, IEEE-ASME T MECH, V22, P173, DOI 10.1109/TMECH.2016.2618771
   Nhmrc , 2000, US EV ASS APPL SCI E, V0, P0
   Nolan K, 2015, CLIN BIOMECH, V30, P755, DOI 10.1016/j.clinbiomech.2015.03.016
   Park D, 2019, TOP STROKE REHABIL, V26, P81, DOI 10.1080/10749357.2018.1550614
   Perez-ibarra J, 2019, IEEE ROBOT AUTOM LET, V4, P185, DOI 10.1109/LRA.2018.2885165
   Rastegarpanah A, 2018, ADV MECH ENG, V10, P0, DOI 10.1177/1687814017754159
   Ren Y, 2017, IEEE T NEUR SYS REH, V25, P589, DOI 10.1109/TNSRE.2016.2584003
   Renfrew L, 2019, CLIN REHABIL, V33, P1150, DOI 10.1177/0269215519842254
   Riener R, 2005, IEEE T NEUR SYS REH, V13, P380, DOI 10.1109/TNSRE.2005.848628
   Roy A, 2009, IEEE T ROBOT, V25, P569, DOI 10.1109/TRO.2009.2019783
   Sakai K, 2019, COCHRANE DB SYST REV, V0, P0, DOI DOI 10.1002/14651858.CD011968.pub3
   Shahabi S, 2020, CLIN REHABIL, V34, P145, DOI 10.1177/0269215519887784
   Silva-couto M, 2019, TOP STROKE REHABIL, V26, P630, DOI 10.1080/10749357.2019.1647984
   Siviy C, 2020, IEEE ROBOT AUTOM LET, V5, P828, DOI 10.1109/lra.2020.2965072
   Slotine J, 1991, APPL NONLINEAR CONTR, V1st, P0
   Soler B, 2020, EXPERT REV NEUROTHER, V20, P875, DOI 10.1080/14737175.2020.1801425
   Steele K, 2017, J BIOMECH, V59, P50, DOI 10.1016/j.jbiomech.2017.05.010
   Uk RCOP, 2003, REH FOLL ACQ BRAIN I, V0, P0
   Vallery H, 2008, IEEE ROBOT AUTOM MAG, V15, P60, DOI 10.1109/MRA.2008.927689
   Vallery H, 2009, IEEE T NEUR SYS REH, V17, P23, DOI 10.1109/TNSRE.2008.2008278
   Van DW, 2017, IEEE T NEUR SYS REH, V25, P151, DOI 10.1109/TNSRE.2016.2527780
   Yamamoto M, 2019, J ELECTROMYOGR KINES, V46, P63, DOI 10.1016/j.jelekin.2019.03.003
   Yeung L, 2018, J NEUROENG REHABIL, V15, P0, DOI 10.1186/s12984-018-0394-7
   Yin K, 2019, IEEE ACCESS, V7, P72221, DOI 10.1109/ACCESS.2019.2920134
   Yoo D, 2019, IEEE T NEUR SYS REH, V27, P1817, DOI 10.1109/TNSRE.2019.2934930
   Young A, 2017, IEEE T NEUR SYS REH, V25, P171, DOI 10.1109/TNSRE.2016.2521160
   Zanotto D, 2015, IEEE T ROBOT, V31, P978, DOI 10.1109/TRO.2015.2450414
   Zhang L, 2019, J ELECTR COMPUT ENG, V2019, P0, DOI 10.1155/2019/4043106
   Zhang M, 2019, IEEE ACCESS, V7, P85812, DOI 10.1109/ACCESS.2019.2925182
   Zhang M, 2018, IEEE T IND ELECTRON, V65, P1398, DOI 10.1109/TIE.2017.2733425
   Zhang M, 2017, ROBOT AUTON SYST, V98, P213, DOI 10.1016/j.robot.2017.06.006
NR 73
TC 23
Z9 23
U1 16
U2 49
PU TAYLOR & FRANCIS LTD
PI ABINGDON
PA 2-4 PARK SQUARE, MILTON PARK, ABINGDON OR14 4RN, OXON, ENGLAND
SN 1473-7175
EI 
J9 EXPERT REV NEUROTHER
PD JAN 2
PY 2020
VL 21
IS 1
BP 111
EP 121
DI 10.1080/14737175.2021.1847646
PG 11
WC Clinical Neurology; Pharmacology & Pharmacy
SC Neurosciences & Neurology; Pharmacology & Pharmacy
GA PP3EG
UT WOS:000589851900001
PM 33198522
ER

PT J
AU Jia, Gongwei
   Ma, Jingxi
   Wang, Sanrong
   Wu, Dandong
   Tan, Botao
   Yin, Ying
   Jia, Lang
   Cheng, Li
AF Jia, Gongwei
   Ma, Jingxi
   Wang, Sanrong
   Wu, Dandong
   Tan, Botao
   Yin, Ying
   Jia, Lang
   Cheng, Li
TI Long-term Effects of Extracorporeal Shock Wave Therapy on Poststroke Spasticity: A Meta-analysis of Randomized Controlled Trials
SO JOURNAL OF STROKE & CEREBROVASCULAR DISEASES
LA English
DT Article
DE Extracorporeal shock wave therapy; stroke; spasticity; long-term effect; meta-analysis
ID upper-limb spasticity; toxin type-a; single-blind; stroke; intervention; stimulation; mechanism; shoulder; recovery; efficacy
AB Objective: The purpose of this meta-analysis was to assess the long-term effects of extracorporeal shock wave therapy (ESWT) on post-stroke spasticity.Data Sources: An electronic search of EMBASE, MEDLINE, and Cochrane Central Register of Controlled Trials (CENTRAL) with hand search of relevant papers were performed on 20 June 2019. Review Methods: This study was conducted in accordance with the Preferred Reporting Items for Systematic Reviews and Meta-Analyses guidelines. We searched the literature for randomized controlled trials of ESWT in stroke patients with spasticity. The primary outcome was the Modified Ashworth Scale (MAS) grade, and the second outcomes were the Visual Analogue Scale (VAS), range of motion (ROM) of joint, the Fugl-Meyer assessment (FMA) grade and adverse events. Two authors independently extracted data, assessed trial eligibility and risk of bias. Meta-analyses were performed using RevMan 5.3 software. Results: We extracted data from 8 randomized controlled trials (301 participants). At long-term follow-up, ESWT significantly reduced MAS (Weighted Mean Difference (WMD) = -.36, 95% confidence interval (CI) = -.53 to -.19, I-2 = 68%; P < .001) and VAS (WMD = -.94, 95% CI = -1.51 to -.37, I-2 =15%; P = .001), enhanced ROM (WMD = 5.97, 95% CI = 2.76 to 9.18, I-2 = 0%; P < .001) and FMA (WMD = 1.26, 95% CI = .29 to 2.24, I-2 = 96%; P = .01). Conclusions: ESWT showed long-term effects in relieving spasticity, while reducing pain, enhancing ROM and motor function in stroke patients.
C1 [Jia, Gongwei; Wang, Sanrong; Wu, Dandong; Tan, Botao; Yin, Ying; Jia, Lang] Chongqing Med Univ, Dept Rehabil, Affiliated Hosp 2, Chongqing, Peoples R China.
   [Ma, Jingxi] Univ Chinese Acad Sci, Chongqing Gen Hosp, Dept Neurol, Chongqing, Peoples R China.
   [Ma, Jingxi] Chongqing Key Lab Neurodegenerat Dis, Chongqing, Peoples R China.
   [Cheng, Li] Chongqing Med Univ, Dept Hlth Management, Affiliated Hosp 2, 76 Linjiang Rd, Chongqing 400010, Peoples R China.
RP Cheng, L (通讯作者)，Chongqing Med Univ, Dept Hlth Management, Affiliated Hosp 2, 76 Linjiang Rd, Chongqing 400010, Peoples R China.
EM chengli@hospital.cqmu.edu.cn
FU Medical Scientific Research Projects Foundation of Chongqing [2018MSXM043]; Science and Technology Planning Project of Yuzhong District of Chongqing [20180136]
CR Akinoglu B, 2017, PAIN MED, V18, P2443, DOI 10.1093/pm/pnx113
   Andringa A, 2019, ARCH PHYS MED REHAB, V100, P1703, DOI 10.1016/j.apmr.2019.01.016
   Bae H, 2010, ANN REHABIL MED-ARM, V34, P663
   Brainin M, 2011, INT J STROKE, V6, P42, DOI 10.1111/j.1747-4949.2010.00539.x
   Cai Y, 2017, ARCH PHYS MED REHAB, V98, P2578, DOI 10.1016/j.apmr.2017.03.023
   Chaussy C, 1980, LANCET, V2, P1265
   Costantino C, 2017, EUR J PHYS REHAB MED, V53, P32, DOI 10.23736/S1973-9087.16.04211-8
   Dong Y, 2017, EUR J PHYS REHAB MED, V53, P256, DOI 10.23736/S1973-9087.16.04329-X
   Dressler D, 2017, EXPERT REV NEUROTHER, V17, P487, DOI 10.1080/14737175.2017.1262258
   Dymarek R, 2016, TOP STROKE REHABIL, V23, P293, DOI 10.1080/10749357.2016.1141492
   Dymarek R, 2016, ULTRASOUND MED BIOL, V42, P1862, DOI 10.1016/j.ultrasmedbio.2016.03.006
   Frassanito P, 2018, EUR J PHYS REHAB MED, V54, P333, DOI 10.23736/S1973-9087.17.04749-9
   Gladstone D, 2002, NEUROREHAB NEURAL RE, V16, P232, DOI 10.1177/154596802401105171
   Gotte G, 2002, FEBS LETT, V520, P153, DOI 10.1016/S0014-5793(02)02807-7
   Gregson J, 2000, AGE AGEING, V29, P223, DOI 10.1093/ageing/29.3.223
   Guo J, 2019, INT J REHABIL RES, V42, P31, DOI 10.1097/MRR.0000000000000316
   Guo P, 2017, J STROKE CEREBROVASC, V26, P2470, DOI 10.1016/j.jstrokecerebrovasdis.2017.08.019
   Higgins J, 2011, BMJ-BRIT MED J, V343, P0, DOI 10.1136/bmj.d5928
   Hunter J, 2000, INT J SELECT ASSESS, V8, P275, DOI 10.1111/1468-2389.00156
   Ivanhoe C, 2004, AM J PHYS MED REHAB, V83, P0, DOI 10.1097/01.PHM.0000141125.28611.3E
   Kenmoku T, 2012, J ORTHOP RES, V30, P1660, DOI 10.1002/jor.22111
   Kim S, 2016, ANN REHABIL MED-ARM, V40, P509, DOI 10.5535/arm.2016.40.3.509
   Kwong P, 2018, CLIN REHABIL, V32, P1203, DOI 10.1177/0269215517745349
   Lamy J, 2009, BRAIN, V132, P734, DOI 10.1093/brain/awn310
   Lau J, 1997, ANN INTERN MED, V127, P820, DOI 10.7326/0003-4819-127-9-199711010-00008
   Lee C, 2019, PM&R, V11, P363, DOI 10.1016/j.pmrj.2018.08.379
   Leone J, 1988, PHYS THER, V68, P475, DOI 10.1093/ptj/68.4.475
   Li T, 2016, MEDICINE, V95, P0, DOI 10.1097/MD.0000000000003544
   Lindsay C, 2016, COCHRANE DB SYST REV, V0, P0, DOI DOI 10.1002/14651858.CD010362.pub2
   Mcintyre A, 2012, TOP STROKE REHABIL, V19, P479, DOI 10.1310/tsr1906-479
   Mittermayr R, 2012, WOUND REPAIR REGEN, V20, P456, DOI 10.1111/j.1524-475X.2012.00796.x
   Moher D, 2009, ANN INTERN MED, V151, P264, DOI 10.7326/0003-4819-151-4-200908180-00135
   Montane E, 2004, NEUROLOGY, V63, P1357
   Odonnell M, 2016, LANCET, V388, P761, DOI 10.1016/S0140-6736(16)30506-2
   Oh J, 2019, ANN REHABIL MED-ARM, V43, P163, DOI 10.5535/arm.2019.43.2.163
   Opheim A, 2014, AM J PHYS MED REHAB, V93, P884, DOI 10.1097/PHM.0000000000000157
   Pandyan A, 2005, DISABIL REHABIL, V27, P2, DOI 10.1080/09638280400014576
   Radinmehr H, 2019, J STROKE CEREBROVASC, V28, P1546, DOI 10.1016/j.jstrokecerebrovasdis.2019.03.008
   Radinmehr H, 2017, DISABIL REHABIL, V39, P483, DOI 10.3109/09638288.2016.1148785
   Santamato A, 2013, ULTRASOUND MED BIOL, V39, P283, DOI 10.1016/j.ultrasmedbio.2012.09.019
   Sawan S, 2017, NEUROREHABILITATION, V40, P115, DOI 10.3233/NRE-161396
   Schnurrer-luke-vrbanic T, 2018, J BIOL REG HOMEOS AG, V32, P875
   Taheri P, 2017, ARCH IRAN MED, V20, P338, DOI 0172006/AIM.004
   Thiele S, 2015, INT J SURG, V24, P165, DOI 10.1016/j.ijsu.2015.09.034
   Vieira D, 2017, DISABIL REHABIL, V39, P458, DOI 10.3109/09638288.2016.1146359
   Vles G, 2008, EUR J PAEDIATR NEURO, V12, P231, DOI 10.1016/j.ejpn.2007.08.002
   Wu Y, 2018, ARCH PHYS MED REHAB, V99, P2143, DOI 10.1016/j.apmr.2018.05.035
   Wu Y, 2018, EUR J PHYS REHAB MED, V54, P518, DOI 10.23736/S1973-9087.17.04801-8
   Xiang J, 2018, J REHABIL MED, V50, P852, DOI 10.2340/16501977-2385
   Yoon S, 2017, ANN REHABIL MED-ARM, V41, P547, DOI 10.5535/arm.2017.41.4.547
   Zhou M, 2019, LANCET, V394, P1145, DOI 10.1016/S0140-6736(19)30427-1
NR 54
TC 6
Z9 6
U1 0
U2 3
PU ELSEVIER
PI AMSTERDAM
PA RADARWEG 29, 1043 NX AMSTERDAM, NETHERLANDS
SN 1052-3057
EI 
J9 J STROKE CEREBROVASC
PD MAR 15
PY 2020
VL 29
IS 3
BP 
EP 
DI 10.1016/j.jstrokecerebrovasdis.2019.104591
PG 10
WC Neurosciences; Peripheral Vascular Disease
SC Neurosciences & Neurology; Cardiovascular System & Cardiology
GA KL2EG
UT WOS:000513241500018
PM 31899073
ER

PT J
AU Martins, JC
   Nadeau, Sylvie
   Aguiar, LT
   Scianni, AA
   Teixeira-salmela, LF
   Coelho de morais faria, CD
AF Martins, Julia
   Nadeau, Sylvie
   Aguiar, Larissa
   Scianni, Aline
   Teixeira-salmela, Luci
   Coelho de morais faria, Christina
TI Efficacy of task-specific circuit training on physical activity levels and mobility of stroke patients: A randomized controlled trial
SO NEUROREHABILITATION
LA English
DT Article
DE Stroke; physical activity; mobility; task-specific training; quality of life
ID health-care professional; 6-minute walk test; exercise program; progressive resistance; muscle strength; motor function; global burden; performance; rehabilitation; individual
AB BACKGROUND: Impaired mobility is related to low physical activity (PA) levels observed after stroke. Therapeutic approaches, such as task-specific circuit training (TSCT), used to improve mobility in individuals with stroke, could also improve PA levels. OBJECTIVE: To investigate the efficacy of TSCT, focused on both upper (UL) and lower (LL) limbs, in improving PA levels and mobility (primary outcomes), as well as muscle strength, exercise capacity, and quality of life (secondary outcomes) in subjects with stroke. METHODS: A randomized controlled trial with 36 subjects with chronic stroke was conducted. Experimental group: TSCT, involving both UL and LL. Control group: global stretching, memory exercises, and education sessions. Both groups received 60 minute sessions/week over 12 weeks. Outcomes were measured at baseline, post-intervention and 16 week follow-up. RESULTS: No changes were found for primary and secondary outcomes (0.11 <= p <= 0.99), except for quality of life, which improved in the experimental group post-intervention and 16 week follow-up (p = 0.02). CONCLUSION: TSCT focused on both UL and LL was not effective on PA levels and mobility of individuals with chronic stroke, however, improvements in quality of life were observed. Since this is the first study to investigate this combined training aimed at improving PA levels, future studies are necessary to better understand the impact of this type of intervention.
C1 [Martins, Julia Caetano; Aguiar, Larissa Tavares; Scianni, Aline Alvim; Teixeira-Salmela, Luci Fuscaldi; Coelho De Morais Faria, Christina Danielli] Univ Fed Minas Gerais UFMG, Dept Phys Therapy, 6627 Campus Pampulha, BR-31270901 Belo Horizonte, MG, Brazil.
   [Nadeau, Sylvie] Univ Montreal UdeM, Ctr Rech Interdisciplinaire Readaptat CRIR, CIUSSS Ctr Sud Ile de Montreal, Inst Readaptat Gingras Lindsay Montreal IRGLM, Montreal, PQ, Canada.
RP Faria, CDCD (通讯作者)，Univ Fed Minas Gerais UFMG, Dept Phys Therapy, 6627 Campus Pampulha, BR-31270901 Belo Horizonte, MG, Brazil.
EM cdcmf@ufmg.br
FU Coordenacao de Aperfeicoamento de Pessoal Ensino Superior (CAPES) [001]; Conselho Nacional de Desenvolvimento Cientifico e Tecnologico (CNPq); Fundacao de Amparo a Pesquisa de Minas Gerais (FAPEMIG); Pro-reitoria de Pesquisa da Universidade Federal de Minas Gerais (PRPq/UFMG)
CR Aguiar L, 2020, DISABIL REHABIL, V42, P902, DOI 10.1080/09638288.2018.1511755
   Aguiar L, 2019, PM&R, V11, P372, DOI 10.1016/j.pmrj.2018.08.377
   Aguiar L, 2019, BRAZ J PHYS THER, V23, P221, DOI 10.1016/j.bjpt.7018.08.001
   Ainsworth B, 2015, PROG CARDIOVASC DIS, V57, P387, DOI 10.1016/j.pcad.2014.10.005
   [anonymous] , 2001, JAMA-J AM MED ASSOC, V50, P166, DOI 10.1001/JAMA.285.14.1835-JWR0411-3-1
   Bertolucci P, 1994, ARQ NEURO-PSIQUIAT, V52, P1, DOI 10.1590/S0004-282X1994000100001
   Billinger S, 2014, STROKE, V45, P2532, DOI 10.1161/STR.0000000000000022
   Bohannon R, 2007, J REHABIL MED, V39, P14, DOI 10.2340/16501977-0018
   Bohannon R, 1986, PHYS THER, V66, P206, DOI 10.1093/ptj/66.2.206
   Bowden M, 2008, NEUROREHAB NEURAL RE, V22, P672, DOI 10.1177/1545968308318837
   Brashear A, 2002, ARCH PHYS MED REHAB, V83, P1349, DOI 10.1053/apmr.2002.35474
   Caspersen C, 1985, PUBLIC HEALTH REP, V100, P126
   Crapo R, 2002, AM J RESP CRIT CARE, V166, P111, DOI 10.1164/rccm.166/1/111
   Dean C, 2012, NEUROREHAB NEURAL RE, V26, P1046, DOI 10.1177/1545968312441711
   Dean C, 2000, ARCH PHYS MED REHAB, V81, P409, DOI 10.1053/mr.2000.3839
   Dunn A, 2015, STROKE RES TREAT, V2015, P0, DOI 10.1155/2015/484813
   English C, 2017, COCHRANE DB SYST REV, V0, P0, DOI DOI 10.1002/14651858.CD007513.pub3
   English C, 2014, PHYS THER, V94, P185, DOI 10.2522/ptj.20130175
   Faria C, 2012, CLIN REHABIL, V26, P460, DOI 10.1177/0269215511423849
   Feigin V, 2017, CIRC RES, V120, P439, DOI 10.1161/CIRCRESAHA.116.308413
   Feigin V, 2016, LANCET NEUROL, V15, P913, DOI 10.1016/S1474-4422(16)30073-4
   Field M, 2013, INT SCH RES NOTICES, V2013, P464176, DOI 10.1155/2013/464176
   Figueiredo I, 2007, ACTA FISIATRICA, V14, P104, DOI 10.5935/0104-7795.20070002
   Fini N, 2015, DISABIL REHABIL, V37, P1717, DOI 10.3109/09638288.2014.978508
   Fix AJ, 1988, HUMAN ACTIVITY PROFI, V0, P0
   Fulk GD, 2008, PHYSIOTHERAPY THEORY AND PRACTICE, V24, P195, DOI 10.1080/09593980701588284
   Geyh S, 2007, QUAL LIFE RES, V16, P833, DOI 10.1007/s11136-007-9174-8
   Givon N, 2016, CLIN REHABIL, V30, P383, DOI 10.1177/0269215515584382
   Hubbard I, 2009, OCCUP THER INT, V16, P175, DOI 10.1002/oti.275
   Illiffe S, 2010, TRIALS, V11, P1
   Jeon B, 2015, TOP STROKE REHABIL, V22, P34, DOI 10.1179/1074935714Z.0000000035
   Kernan W, 2014, STROKE, V45, P2160, DOI 10.1161/STR.0000000000000024
   Kringle E, 2020, PM&R, V12, P186, DOI 10.1002/pmrj.12222
   Langhorne P, 2009, LANCET NEUROL, V8, P741, DOI 10.1016/S1474-4422(09)70150-4
   Liao W, 2012, CLIN REHABIL, V26, P111, DOI 10.1177/0269215511416383
   Liu J, 2008, ARCH PHYS MED REHAB, V89, P1686, DOI 10.1016/j.apmr.2008.02.026
   Lohse K, 2014, STROKE, V45, P2053, DOI 10.1161/STROKEAHA.114.004695
   Mackey D, 2011, J GERONTOL A-BIOL, V66, P1108, DOI 10.1093/gerona/glr101
   Martins J, 2015, BRAZ J PHYS THER, V19, P498, DOI 10.1590/bjpt-rbf.2014.0118
   Martins J, 2019, BRAZ J PHYS THER, V23, P476, DOI 10.1016/j.bjpt.2019.02.004
   Martins J, 2017, PHYS THER, V97, P640, DOI 10.1093/physth/pzx032
   Martins JC, 2016, FISIOTER. MOV., V29, P193, DOI 10.1590/0103-5150.029.001.AR04
   Martins JC, 2015, FISIOTER. MOV., V28, P169, DOI 10.1590/0103-5150.028.001.AR02
   Michaelsen S, 2011, MOTRI., V7, P47
   Michaelsen S, 2008, REV BRAS FISIOTER, V12, P511, DOI 10.1590/S1413-35552008005000012
   Michaelsen S, 2011, REV BRAS FISIOTER, V15, P80, DOI 10.1590/S1413-35552011000100013
   Mudge S, 2009, ARCH PHYS MED REHAB, V90, P1989, DOI 10.1016/j.apmr.2009.07.015
   Nascimento L, 2012, BRAZ J PHYS THER, V16, P122, DOI 10.1590/S1413-35552012005000008
   Outermans J, 2010, CLIN REHABIL, V24, P979, DOI 10.1177/0269215509360647
   Pang M, 2006, ARCH PHYS MED REHAB, V87, P1, DOI 10.1016/j.apmr.2005.08.113
   Pang M, 2005, J AM GERIATR SOC, V53, P1667, DOI 10.1111/j.1532-5415.2005.53521.x
   Picorelli AMA, 2015, FISIOTER. PESQUI., V22, P291, DOI 10.590/1809-2950/13997522032015
   Pollock A, 2014, COCHRANE DB SYST REV, V0, P0, DOI DOI 10.1002/14651858.CD001920.pub3
   Salbach N, 2001, ARCH PHYS MED REHAB, V82, P1204, DOI 10.1053/apmr.2001.24907
   Salbach N, 2004, CLIN REHABIL, V18, P509, DOI 10.1191/0269215504cr763oa
   Schulz K, 2011, INT J SURG, V9, P672, DOI 10.1016/j.ijsu.2011.09.004
   Scianni A, 2012, BRAZ J PHYS THER, V16, P40, DOI 10.1590/S1413-35552012000100008
   Shim S, 2015, J PHYS THER SCI, V27, P751, DOI 10.1589/jpts.27.751
   Teixeira-salmela L, 2007, DISABIL REHABIL, V29, P1518, DOI 10.1080/09638280601055733
   Thilarajah S, 2018, ARCH PHYS MED REHAB, V99, P1876, DOI 10.1016/j.apmr.2017.09.117
   Tyson S, 2009, CLIN REHABIL, V23, P1018, DOI 10.1177/0269215509339004
   Vahlberg B, 2017, DISABIL REHABIL, V39, P1615, DOI 10.1080/09638288.2016.1206631
   Waddell K, 2014, AM J OCCUP THER, V68, P444, DOI 10.5014/ajot.2014.011619
   Wallace A, 2010, CLIN REHABIL, V24, P471, DOI 10.1177/0269215509358944
   Williams L, 1999, STROKE, V30, P1362, DOI 10.1161/01.STR.30.7.1362
   Winstein C, 2016, STROKE, V47, P0, DOI 10.1161/STR.0000000000000098
   Yang Y, 2006, CLIN REHABIL, V20, P860, DOI 10.1177/0269215506070701
NR 67
TC 0
Z9 0
U1 2
U2 6
PU IOS PRESS
PI AMSTERDAM
PA NIEUWE HEMWEG 6B, 1013 BG AMSTERDAM, NETHERLANDS
SN 1053-8135
EI 
J9 NEUROREHABILITATION
PD JUN 15
PY 2020
VL 47
IS 4
BP 451
EP 462
DI 10.3233/NRE-203207
PG 12
WC Clinical Neurology; Rehabilitation
SC Neurosciences & Neurology; Rehabilitation
GA PK9UM
UT WOS:000602780400010
PM 33136078
ER

PT J
AU Laffont, Isabelle
   Froger, Jerome
   Jourdan, Claire
   Bakhti, Karima
   Dokkum, LEHv
   Gouaich, Abdelkader
   Bonnin, HY
   Armingaud, Philippe
   Jaussent, Audrey
   Picot, MC
   Bars, EL
   Dupeyron, Arnaud
   Arquizan, Caroline
   Gelis, Anthony
   Mottet, Denis
AF Laffont, Isabelle
   Froger, Jerome
   Jourdan, Claire
   Bakhti, Karima
   Dokkum, Liesjet
   Gouaich, Abdelkader
   Bonnin, Huei
   Armingaud, Philippe
   Jaussent, Audrey
   Picot, Marie
   Bars, Emmanuelle
   Dupeyron, Arnaud
   Arquizan, Caroline
   Gelis, Anthony
   Mottet, Denis
TI Rehabilitation of the upper arm early after stroke: Video games versus conventional rehabilitation. A randomized controlled trial
SO ANNALS OF PHYSICAL AND REHABILITATION MEDICINE
LA English
DT Article
DE Stroke; Upper limb; Video games; Rehabilitation
ID upper-limb rehabilitation; virtual-reality; upper-extremity; motor recovery; individual; reliability; difference; movement; validity; scale
AB Background: Few rehabilitation methods have proven their efficacy in increasing sensori-motor recovery and/or function of the upper limb (UL) after stroke. Video games (VGs) are promising tools in this indication. Objective: To compare UL rehabilitation by using VGs and conventional rehabilitation (CR) in patients with sub-acute stroke. Design: Single-blind, multicentric trial, with central randomization and stratification by center. Setting: Physical and rehabilitation medicine departments of 2 university hospitals. Participants: Adults within 3 months after a first vascular cerebral accident, with UL Fugl Meyer Score (UL-FMS) < 30/66 and without major cognitive impairment. Intervention: A 45-min additional session of conventional occupational therapy (OT) or a VG-based OT session as add-on therapy to usual rehabilitation programs, 5 days/week for 6 weeks. Main Outcome Measures: Primary outcome: UL-FMS. Secondary outcome: Box and Block Test (BBT), Wolf Motor Function test (WMFT), Motor Activity Log (MAL), Barthel Index and quality of life (SF-36). Results: We included 51 patients (20 women) at a mean (SD) of 27.2 (19.4) days post-stroke (mean age 58 years [range 24-83]), 26 in the CR group and 25 in the VG group (23 in each group at 6-month follow-up). The mean duration of the additional rehabilitation session was similar in both groups: 29.3 (4.3) vs 28.0 (4.4) min in CR and VG groups. Shoulder pain occurred in 4 patients in the VG group versus 7 in the CR group. At day 45, gain in UL-FMS did not significantly differ between the groups (CR mean 17.8 [14.6] vs VG 24.1 [14.8]; P = 0.10), whereas gain in BBT was doubled in the VG group (CR 7.4 [12.2] vs VG 15.7 [16.3]; P = 0.02). At 6-month follow-up, the study was inconclusive about between-group differences in UL-FMS, BBT and other criteria. Post-hoc analysis showed that gains in UL-FMS or BBT were significantly higher in the VG than CR group for patients included within 30 days post-stroke. Conclusion: In general, we cannot conclude that video gaming and conventional OT led to different longterm sensorimotor recovery of the UL after sub-acute stroke. However, when applied within the first month after stroke, video gaming was more efficient than conventional rehabilitation on both sensorimotor recovery and gross grasping function. (C) 2019 Elsevier Masson SAS. All rights reserved.
C1 [Laffont, Isabelle; Jourdan, Claire; Bakhti, Karima] Univ Montpellier, Montpellier Univ Hosp, Hop Lapeyronie, PRM Dept, 191 Blvd Doyen Gaston Giraud, F-34291 Montpellier 05, France.
   [Laffont, Isabelle; Froger, Jerome; Jourdan, Claire; Bakhti, Karima; Dupeyron, Arnaud; Mottet, Denis] Univ Montpellier, IFRH, Euromov, Montpellier, France.
   [Froger, Jerome; Bonnin, Huei Yune; Armingaud, Philippe; Dupeyron, Arnaud] Univ Montpellier, Nimes Univ Hosp, PRM Dept, Grau Du Roi, France.
   [Gouaich, Abdelkader] Univ Montpellier, LIRMM, Montpellier, France.
   [Jaussent, Audrey; Picot, Marie Christine] Univ Montpellier, Clin Res & Epidemiol Unit, INSERM, Montpellier, France.
   [Bars, Emmanuelle Le] Univ Montpellier, CNRS, L2C, Montpellier, France.
   [Arquizan, Caroline] Univ Montpellier, Montpellier Univ Hosp, Neurol Dept, Montpellier, France.
   [Gelis, Anthony] Propara Ctr, PRM Dept, Montpellier, France.
   [Gelis, Anthony] Paul Valery Univ, Epsylon, Montpellier, France.
   [Dokkum, Liesjet E. H. van; Bars, Emmanuelle Le] Univ Montpellier, Montpellier Univ Hosp, Neuro Imagery Dept, Montpellier, France.
RP Laffont, I (通讯作者)，Univ Montpellier, Montpellier Univ Hosp, Hop Lapeyronie, PRM Dept, 191 Blvd Doyen Gaston Giraud, F-34291 Montpellier 05, France.
EM i-laffont@chu-montpellier.fr
FU French Health Ministry [MARGAUT: PHRC 2010-A00596-33]
CR Abdollahi F, 2014, NEUROREHAB NEURAL RE, V28, P120, DOI 10.1177/1545968313498649
   Adie K, 2014, INT J GEN MED, V7, P475, DOI 10.2147/IJGM.S65379
   Aminov A, 2018, J NEUROENG REHABIL, V15, P0, DOI 10.1186/s12984-018-0370-2
   Arya K, 2011, TOP STROKE REHABIL, V18, P599, DOI 10.1310/tsr18s01-599
   Azouvi P, 2017, ANN PHYS REHABIL MED, V60, P186, DOI 10.1016/j.rehab.2015.12.005
   Batcho C, 2016, NEUROSCIENCE, V337, P267, DOI 10.1016/j.neuroscience.2016.09.020
   Benaim C, 2015, ANN PHYS REHABIL MED, V58, P78, DOI 10.1016/j.rehab.2014.12.001
   Bernhardt J, 2017, CURR OPIN NEUROL, V30, P48, DOI 10.1097/WCO.0000000000000404
   Bernhardt J, 2015, LANCET, V386, P46, DOI 10.1016/S0140-6736(15)60690-0
   Borod J, 1980, J CLIN NEUROPSYCHOLO, V2, P209, DOI 10.1080/01688638008403793
   Burke J, 2009, VISUAL COMPUT, V25, P1085, DOI 10.1007/s00371-009-0387-4
   Cameirao M, 2010, J NEUROENG REHABIL, V7, P0, DOI 10.1186/1743-0003-7-48
   Carvalho D, 2013, INT ARCH MED, V6, P41, DOI 10.1186/1755-7682-6-41
   Chen H, 2009, NEUROREHAB NEURAL RE, V23, P435, DOI 10.1177/1545968308331146
   Choi J, 2014, ANN REHABIL MED-ARM, V38, P485, DOI 10.5535/arm.2014.38.4.485
   Crosbie J, 2007, DISABIL REHABIL, V29, P1139, DOI 10.1080/09638280600960909
   Crosbie J, 2007, DISABIL REHABIL, V29, P47
   Palma G, 2017, TOP STROKE REHABIL, V24, P269, DOI 10.1080/10749357.2016.1250373
   Edwardson M, 2019, FRONT NEUROL, V10, P0, DOI 10.3389/fneur.2019.00454
   French B, 2007, COCHRANE DB SYST REV, V0, P0, DOI DOI 10.1002/14651858.CD006073.pub2
   Henderson A, 2007, TOP STROKE REHABIL, V14, P52, DOI 10.1310/tsr1402-52
   Hocine N, 2015, USER MODEL USER-ADAP, V25, P65, DOI 10.1007/s11257-015-9154-6
   Jung S, 2005, ARCH PHYS MED REHAB, V86, P2218, DOI 10.1016/j.apmr.2005.04.015
   Kwon J, 2012, NEUROREHABILITATION, V31, P379, DOI 10.3233/NRE-2012-00807
   Lang C, 2008, ARCH PHYS MED REHAB, V89, P1693, DOI 10.1016/j.apmr.2008.02.022
   Langhorne P, 2011, LANCET, V377, P1693, DOI 10.1016/S0140-6736(11)60325-5
   Laurent K, 2011, ANNALS OF PHYSICAL AND REHABILITATION MEDICINE, V54, P376, DOI 10.1016/j.rehab.2011.06.002
   Laver K, 2011, COCHRANE DB SYST REV, V0, P0
   Lohse K, 2014, PLOS ONE, V9, P0, DOI 10.1371/journal.pone.0093318
   Luft A, 2016, STROKE, V47, P291, DOI 10.1161/STROKEAHA.115.010483
   Platz T, 2005, CLIN REHABIL, V19, P404, DOI 10.1191/0269215505cr832oa
   Pollock A, 2014, COCHRANE DB SYST REV, V0, P0, DOI DOI 10.1002/14651858.CD010820.pub2
   Prange G, 2015, NEUROREHAB NEURAL RE, V29, P174, DOI 10.1177/1545968314535985
   Saposnik G, 2016, LANCET NEUROL, V15, P1019, DOI 10.1016/S1474-4422(16)30121-1
   Saposnik G, 2011, STROKE, V42, P1380, DOI 10.1161/STROKEAHA.110.605451
   Serrada I, 2016, NEUROREHABILITATION, V39, P431, DOI 10.3233/NRE-161374
   Sin H, 2013, AM J PHYS MED REHAB, V92, P871, DOI 10.1097/PHM.0b013e3182a38e40
   Stinear CM, 2014, ANNALS OF PHYSICAL AND REHABILITATION MEDICINE, V57, P489, DOI 10.1016/j.rehab.2014.08.006
   Stinear C, 2013, INT J STROKE, V8, P33, DOI 10.1111/j.1747-4949.2012.00970.x
   Sulter G, 1999, STROKE, V30, P1538, DOI 10.1161/01.STR.30.8.1538
   Tunik E, 2013, IEEE T NEUR SYS REH, V21, P198, DOI 10.1109/TNSRE.2013.2238250
   Uswatte G, 2005, STROKE, V36, P2493, DOI 10.1161/01.STR.0000185928.90848.2e
   Van DL, 2018, NEUROREHAB NEURAL RE, V32, P34, DOI 10.1177/1545968317746783
   Wahl A, 2014, FRONT HUM NEUROSCI, V8, P0, DOI 10.3389/fnhum.2014.00381
   Yelnik A, 2017, STROKE, V48, P400, DOI 10.1161/STROKEAHA.116.014803
NR 45
TC 8
Z9 8
U1 11
U2 34
PU ELSEVIER FRANCE-EDITIONS SCIENTIFIQUES MEDICALES ELSEVIER
PI ISSY-LES-MOULINEAUX
PA 65 RUE CAMILLE DESMOULINS, CS50083, 92442 ISSY-LES-MOULINEAUX, FRANCE
SN 1877-0657
EI 
J9 ANN PHYS REHABIL MED
PD MAY 15
PY 2020
VL 63
IS 3
BP 173
EP 180
DI 10.1016/j.rehab.2019.10.009
PG 8
WC Rehabilitation
SC Rehabilitation
GA MM2HF
UT WOS:000549977400001
PM 31830535
ER

PT J
AU D’arcy, RCN
   Greene, Trevor
   Greene, Debbie
   Frehlick, Zack
   Fickling, SD
   Campbell, Natasha
   Etheridge, Tori
   Smith, Christopher
   Bollinger, Fabio
   Danilov, Yuri
   Livingstone, Ashley
   Tannouri, Pamela
   Martin, Pauline
   Lakhani, Bimal
AF D’arcy, Ryan
   Greene, Trevor
   Greene, Debbie
   Frehlick, Zack
   Fickling, Shaun
   Campbell, Natasha
   Etheridge, Tori
   Smith, Christopher
   Bollinger, Fabio
   Danilov, Yuri
   Livingstone, Ashley
   Tannouri, Pamela
   Martin, Pauline
   Lakhani, Bimal
TI Portable neuromodulation induces neuroplasticity to re-activate motor function recovery from brain injury: a high-density MEG case study
SO JOURNAL OF NEUROENGINEERING AND REHABILITATION
LA English
DT Article
DE Traumatic brain injury (TBI); Motor function; Neuroplasticity; Portable neuromodulation stimulator (PoNS); Translingual neurostimulation (TLNS); Magnetoencephalography (MEG); Electroencephalography (EEG); Brain vital signs; Functional connectivity; Rehabilitation
ID sitting test; stroke; neurorehabilitation; stimulation; fmri
AB BackgroundIn a recent high-profile case study, we used functional magnetic resonance imaging (fMRI) to monitor improvements in motor function related to neuroplasticity following rehabilitation for severe traumatic brain injury (TBI). The findings demonstrated that motor function improvements can occur years beyond current established limits. The current study extends the functional imaging investigation to characterize neuromodulation effects on neuroplasticity to further push the limits.MethodsCanadian Soldier Captain (retired) Trevor Greene (TG) survived a severe open-TBI when attacked with an axe during a 2006 combat tour in Afghanistan. TG has since continued intensive daily rehabilitation to recover motor function, experiencing an extended plateau using conventional physical therapy. To overcome this plateau, we paired translingual neurostimulation (TLNS) with the continuing rehabilitation program.ResultsCombining TLNS with rehabilitation resulted in demonstrable clinical improvements along with corresponding changes in movement evoked electro-encephalography (EEG) activity. High-density magneto-encephalography (MEG) characterized cortical activation changes in corresponding beta frequency range (27 Hz). MEG activation changes corresponded with reduced interhemispheric inhibition in the post-central gyri regions together with increased right superior/middle frontal activation suggesting large scale network level changes.ConclusionsThe findings provide valuable insight into the potential importance of non-invasive neuromodulation to enhance neuroplasticity mechanisms for recovery beyond the perceived limits of rehabilitation.
C1 [D'Arcy, Ryan C. N.; Greene, Trevor; Greene, Debbie; Frehlick, Zack; Fickling, Shaun D.; Campbell, Natasha; Etheridge, Tori; Smith, Christopher; Bollinger, Fabio; Livingstone, Ashley; Tannouri, Pamela; Lakhani, Bimal] HealthTech Connex, Ctr Neurol Studies, 13737 96th Ave,Suite 204, Vancouver, BC V3V 0C6, Canada.
   [D'Arcy, Ryan C. N.; Greene, Trevor; Greene, Debbie; Frehlick, Zack; Fickling, Shaun D.; Campbell, Natasha; Etheridge, Tori; Smith, Christopher; Bollinger, Fabio; Livingstone, Ashley; Tannouri, Pamela; Martin, Pauline; Lakhani, Bimal] BrainNET, Hlth & Technol Dist, Vancouver, BC, Canada.
   [D'Arcy, Ryan C. N.; Fickling, Shaun D.] Simon Fraser Univ, Appl Sci & Sci, Vancouver, BC, Canada.
   [D'Arcy, Ryan C. N.] Univ British Columbia, Ctr Brain Hlth Radiol, Vancouver, BC, Canada.
   [Danilov, Yuri] Univ Wisconsin, Dept Kinesiol, Madison, WI USA.
   [Danilov, Yuri] Russian Acad Sci, Pavlov Inst Physiol, St Petersburg, Russia.
   [Martin, Pauline] NeuroMot Rehabil, Vancouver, BC, Canada.
RP D'Arcy, RCN; Lakhani, B (通讯作者)，HealthTech Connex, Ctr Neurol Studies, 13737 96th Ave,Suite 204, Vancouver, BC V3V 0C6, Canada.
EM ryan@healthtechconnex.com; bimal.lakhani@healthtechconnex.com
FU National Research Council of Canada (NRC); Natural Sciences and Engineering Research Council (NSERC); BC Leading Edge Endowment Fund; Surrey Hospital Foundation
CR Bastani A, 2018, CEREBELLUM ATAXIAS, V5, P6, DOI 10.1186/s40673-018-0084-z
   Belardinelli P, 2017, NEUROIMAGE-CLIN, V14, P726, DOI 10.1016/j.nicl.2017.03.005
   Darcy R, 2016, J HEAD TRAUMA REHAB, V31, P0, DOI 10.1097/HTR.0000000000000185
   Danilov Y, 2015, CRANIAL NERVE NONINV, V0, P0
   Danilov Y, 2018, NEUROMETHODS, V139, P307, DOI 10.1007/978-1-4939-8564-7_19
   De CV, 2018, FRONT NEUROANAT, V11, P0, DOI 10.3389/fnana.2017.00130
   Doidge N, 2007, BRAIN CHANGES ITSELF, V0, P0
   Doidge N, 2016, BRAINS WAY HEALING R, V0, P0
   Frehlick Z, 2019, J NEUROENG REHABIL, V16, P0, DOI 10.1186/s12984-019-0538-4
   Gorman S, 2014, REHABIL RES PRACT, V2014, P0, DOI 10.1155/2014/593280
   Gorman S, 2014, ARCH PHYS MED REHAB, V95, P2304, DOI 10.1016/j.apmr.2014.07.415
   Gorman S, 2010, J NEUROL PHYS THER, V34, P150, DOI 10.1097/NPT.0b013e3181f0065f
   Greene T, 2012, MARCH FORTH INSPIRIN, V0, P0
   Gross J, 2001, P NATL ACAD SCI USA, V98, P694, DOI 10.1073/pnas.98.2.694
   Khan F, 2017, J NEUROL, V264, P603, DOI 10.1007/s00415-016-8307-9
   Krishnan A, 2011, NEUROIMAGE, V56, P455, DOI 10.1016/j.neuroimage.2010.07.034
   Kuipers P, 2014, NEUROREHABILITATION, V35, P475, DOI 10.3233/NRE-141139
   Langlois J, 2006, J HEAD TRAUMA REHAB, V21, P375, DOI 10.1097/00001199-200609000-00001
   Leonard G, 2017, MULT SCLER J EXP TRANSL CLIN, V3, P0, DOI 10.1177/2055217317690561
   Li S, 2015, NEUROPSYCH DIS TREAT, V11, P1573, DOI 10.2147/NDT.S65816
   Lotze M, 2019, NEUROSCI BIOBEHAV R, V99, P49, DOI 10.1016/j.neubiorev.2019.01.027
   Mcintosh A, 2004, NEUROIMAGE, V23, P0, DOI 10.1016/j.neuroimage.2004.07.020
   Niazi I, 2011, J NEURAL ENG, V8, P0, DOI 10.1088/1741-2560/8/6/066009
   Oostenveld R, 2011, COMPUT INTEL NEUROSC, V2011, P0, DOI 10.1155/2011/156869
   Paggiaro A, 2016, FRONT NEUROL, V7, P0, DOI 10.3389/fneur.2016.00035
   Palmer J, 2019, NEUROREHAB NEURAL RE, V33, P762, DOI 10.1177/1545968319862552
   Pfurtscheller G, 1999, CLIN NEUROPHYSIOL, V72, P250, DOI 10.1016/0013-4694(89)90250-2
   Ptito A, 2007, NEUROREHABILITATION, V22, P217
   Quinn T, 2017, NEUROCRIT CARE, V27, P154, DOI 10.1007/s12028-017-0427-2
   Strong K, 2007, LANCET NEUROL, V6, P182, DOI 10.1016/S1474-4422(07)70031-5
   Triccas L, 2019, J NEUROSCI METH, V311, P318, DOI 10.1016/j.jneumeth.2018.08.009
   Tyler M, 2019, ARCH REHABIL RES CLIN TRANSL, V1, P100026, DOI 10.1016/j.arrct.2019.100026
   Wang T, 2018, CORTEX, V107, P148, DOI 10.1016/j.cortex.2017.09.006
   Wildenberg J, 2011, NEUROIMAGE, V56, P2129, DOI 10.1016/j.neuroimage.2011.03.074
   Wildenberg J, 2010, BRAIN IMAGING BEHAV, V4, P199, DOI 10.1007/s11682-010-9099-7
   Zhang X, 2019, J NEURAL ENG, V16, P0, DOI 10.1088/1741-2552/ab0b82
   Zhu J, 2019, NEURAL PLAST, V2019, P0, DOI 10.1155/2019/8481371
NR 38
TC 4
Z9 4
U1 2
U2 7
PU BMC
PI LONDON
PA CAMPUS, 4 CRINAN ST, LONDON N1 9XW, ENGLAND
SN 
EI 
J9 J NEUROENG REHABIL
PD DEC 1
PY 2020
VL 17
IS 1
BP 
EP 
DI 10.1186/s12984-020-00772-5
PG 12
WC Engineering, Biomedical; Neurosciences; Rehabilitation
SC Engineering; Neurosciences & Neurology; Rehabilitation
GA PB7QV
UT WOS:000596512100001
PM 33261623
ER

PT J
AU Dawson, Jesse
   Engineer, ND
   Prudente, CN
   Pierce, David
   Francisco, Gerard
   Yozbatiran, Nuray
   Tarver, WB
   Casavant, Reema
   Kline, DK
   Cramer, SC
   Van de winckel, Ann
   Kimberley, TJ
AF Dawson, Jesse
   Engineer, Navzer
   Prudente, Cecilia
   Pierce, David
   Francisco, Gerard
   Yozbatiran, Nuray
   Tarver, W
   Casavant, Reema
   Kline, Danielle
   Cramer, Steven
   Van de winckel, Ann
   Kimberley, Teresa
TI Vagus Nerve Stimulation Paired With Upper-Limb Rehabilitation After Stroke: One-Year Follow-up
SO NEUROREHABILITATION AND NEURAL REPAIR
LA English
DT Article
DE vagus nerve; stroke; rehabilitation; neuromodulation
ID upper-extremity; motor function; plasticity; recovery; therapy; impairment; moderate; scale
AB Background. Vagus nerve stimulation (VNS) paired with rehabilitation may improve upper-limb impairment and function after ischemic stroke. Objective. To report 1-year safety, feasibility, adherence, and outcome data from a home exercise program paired with VNS using long-term follow-up data from a randomized double-blind study of rehabilitation therapy paired with Active VNS (n = 8) or Control VNS (n = 9). Methods. All people were implanted with a VNS device and underwent 6 weeks in clinic therapy with Control or Active VNS followed by home exercises through day 90. Thereafter, participants and investigators were unblinded. The Control VNS group then received 6 weeks in-clinic Active VNS (Cross-VNS group). All participants then performed an individualized home exercise program with self-administered Active VNS. Data from this phase are reported here. Outcome measures were Fugl-Meyer Assessment-Upper Extremity (FMA-UE), Wolf Motor Function Test (Functional and Time), Box and Block Test, Nine-Hole Peg Test, Stroke Impact Scale, and Motor Activity Log. Results. There were no VNS treatment-related serious adverse events during the long-term therapy. Two participants discontinued prior to receiving the full crossover VNS. On average, participants performed 200 +/- 63 home therapy sessions, representing device use on 57.4% of home exercise days available for each participant. Pooled analysis revealed that 1 year after randomization, the FMA-UE score increased by 9.2 points (95% CI = 4.7 to 13.7; P = .001; n = 15). Other functional measures were also improved at 1 year. Conclusions. VNS combined with rehabilitation is feasible, with good long-term adherence, and may improve arm function after ischemic stroke.
C1 [Dawson, Jesse] Univ Glasgow, Glasgow, Lanark, Scotland.
   [Engineer, Navzer D.; Prudente, Cecilia N.; Pierce, David; Tarver, W. Brent; Casavant, Reema] MicroTransponder Inc, Austin, TX USA.
   [Prudente, Cecilia N.; Kline, Danielle K.; Van de Winckel, Ann; Kimberley, Teresa J.] Univ Minnesota, Minneapolis, MN USA.
   [Francisco, Gerard; Yozbatiran, Nuray] Univ Texas Hlth Sci Ctr Houston UTHlth, Houston, TX USA.
   [Kline, Danielle K.; Kimberley, Teresa J.] Massachusetts Gen Hosp, Boston, MA 02114 USA.
   [Cramer, Steven C.] Univ Calif Los Angeles, Los Angeles, CA USA.
   [Cramer, Steven C.] Calif Rehabil Inst, Los Angeles, CA USA.
RP Dawson, J (通讯作者)，Univ Glasgow, Queen Elizabeth Univ Hosp, Coll Med Vet & Life Sci, Inst Cardiovasc & Med Sci, Glasgow G12 8QQ, Lanark, Scotland.
EM Jesse.Dawson@glasgow.ac.uk
FU MicroTransponder Inc.
CR Ben-menachem E, 2001, J CLIN NEUROPHYSIOL, V18, P415, DOI 10.1097/00004691-200109000-00005
   Burke E, 2013, CURR NEUROL NEUROSCI, V13, P0, DOI 10.1007/s11910-012-0329-9
   Chen H, 2009, NEUROREHAB NEURAL RE, V23, P435, DOI 10.1177/1545968308331146
   Cramer S, 2019, JAMA NEUROL, V76, P1079, DOI 10.1001/jamaneurol.2019.1604
   Crichton S, 2016, J NEUROL NEUROSUR PS, V87, P1091, DOI 10.1136/jnnp-2016-313361
   Dawson J, 2016, STROKE, V47, P143, DOI 10.1161/STROKEAHA.115.010477
   Dickie D, 2019, SCI REP-UK, V9, P0, DOI 10.1038/s41598-019-52092-x
   Duncan P, 2003, ARCH PHYS MED REHAB, V84, P950, DOI 10.1016/S0003-9993(03)00035-2
   Engineer N, 2019, FRONT NEUROSCI-SWITZ, V13, P0, DOI 10.3389/fnins.2019.00280
   Fugl-meyer AOPP, 2008, APTA COMB SECT M FEB, V0, P0
   Hays S, 2013, PROG BRAIN RES, V207, P275, DOI 10.1016/B978-0-444-63327-9.00010-2
   Hodics T, 2012, ARCH PHYS MED REHAB, V93, P1963, DOI 10.1016/j.apmr.2012.05.002
   Khodaparast N, 2016, NEUROREHAB NEURAL RE, V30, P676, DOI 10.1177/1545968315616494
   Khodaparast N, 2014, NEUROREHAB NEURAL RE, V28, P698, DOI 10.1177/1545968314521006
   Kimberley T, 2019, EUR STROKE J, V4, P363, DOI 10.1177/2396987319855306
   Kimberley T, 2018, STROKE, V49, P2789, DOI 10.1161/STROKEAHA.118.022279
   Krishnamurthi R, 2013, LANCET GLOB HEALTH, V1, P0, DOI 10.1016/S2214-109X(13)70089-5
   Kwakkel G, 2007, RESTOR NEUROL NEUROS, V25, P453
   Kwakkel G, 2015, LANCET NEUROL, V14, P224, DOI 10.1016/S1474-4422(14)70160-7
   Levy R, 2016, NEUROREHAB NEURAL RE, V30, P107, DOI 10.1177/1545968315575613
   Linder S, 2013, INT J STROKE, V8, P46, DOI 10.1111/j.1747-4949.2012.00971.x
   Lo A, 2010, NEW ENGL J MED, V362, P1772, DOI 10.1056/NEJMoa0911341
   Mathiowetz V, 1985, AM J OCCUP THER, V39, P386, DOI 10.5014/ajot.39.6.386
   Meyers E, 2018, STROKE, V49, P710, DOI 10.1161/STROKEAHA.117.019202
   Nicolson P, 2018, J ORTHOP SPORT PHYS, V48, P943, DOI 10.2519/jospt.2018.8275
   Nudo R, 2013, FRONT HUM NEUROSCI, V7, P0, DOI 10.3389/fnhum.2013.00887
   Page S, 2012, PHYS THER, V92, P791, DOI 10.2522/ptj.20110009
   Porter B, 2012, CEREB CORTEX, V22, P2365, DOI 10.1093/cercor/bhr316
   Rodgers H, 2019, LANCET, V394, P51, DOI 10.1016/S0140-6736(19)31055-4
   Taub E, 2002, NAT REV NEUROSCI, V3, P228, DOI 10.1038/nrn754
   Van DLJ, 1999, STROKE, V30, P2369, DOI 10.1161/01.STR.30.11.2369
   Ward N, 2019, J NEUROL NEUROSUR PS, V90, P498, DOI 10.1136/jnnp-2018-319954
   Ward N, 2017, NAT REV NEUROL, V13, P244, DOI 10.1038/nrneurol.2017.34
   Ward N, 2004, ARCH NEUROL-CHICAGO, V61, P1844, DOI 10.1001/archneur.61.12.1844
   Wu J, 2015, BRAIN, V138, P2359, DOI 10.1093/brain/awv156
   Wu X, 2016, NEUROREHAB NEURAL RE, V30, P583, DOI 10.1177/1545968315608448
NR 37
TC 10
Z9 11
U1 3
U2 5
PU SAGE PUBLICATIONS INC
PI THOUSAND OAKS
PA 2455 TELLER RD, THOUSAND OAKS, CA 91320 USA
SN 1545-9683
EI 
J9 NEUROREHAB NEURAL RE
PD JUL 15
PY 2020
VL 34
IS 7
BP 609
EP 615
DI 10.1177/1545968320924361
PG 7
WC Clinical Neurology; Rehabilitation
SC Neurosciences & Neurology; Rehabilitation
GA ME5FL
UT WOS:000537179700001
PM 32476617
ER

PT J
AU Shao, Yan
   Wang, Pengqin
   Wang, Qi
   Yu, Lihua
   Zhang, Lixin
   Wang, Wei
AF Shao, Yan
   Wang, Pengqin
   Wang, Qi
   Yu, Lihua
   Zhang, Lixin
   Wang, Wei
TI Eye-acupuncture with rehabilitation therapy for stroke
SO MEDICINE
LA English
DT Article
DE eye-acupuncture; multi-center; recovery stage; rehabilitation training therapy; stroke
AB Background: Stroke survivors are accompanied by dysfunctions, greatly declining their activities of daily living and bringing burden to families and societies. Although modern rehabilitation therapy has a systematic program in post-stroke motor rehabilitation, numbers of patients still recover slowly. Eye-acupuncture (EA), as an important type of acupuncture, has been widely applied effectively in rehabilitation of stroke for about 50 years. So we combine EA with modern rehabilitation which has achieved successful results. Therefore, we need to adopt an objective and accurate evaluation method to study the effect of this method. Methods: We aim to design a multi-center, block randomized, parallel control trial to assess the effect of eye-acupuncture combined with rehabilitation training therapy for patients with hemiplegia in the convalescent stage of stroke. 360 patients will be enrolled from 6 centres, with half of them (n= 180) in the control group (routine treatment group) and others (n= 180) in the experimental group (eye-acupuncture combined with routine treatment group). Stratified block randomization will be used in the study and the serial number 001-360 which corresponds to a participant will be assigned to each center randomly. We will use the sequentially sealed envelopes to hide the generating of assignment sequence. The cases of dropouts will be recorded with reasons. And the clinical CRFs will be filled in accurately, completely, and timely for statistical analysis. Results: To verify the clinical effects, we will measure the change of bellows from visit 1 to visit 4. Primary outcomes: activity of daily living (ADL) scales (modified Barthel index); simple Fugl-Meyer motor function score; functional magnetic resonance imaging (fMRI) of the brain in the resting state. Secondary outcomes: traditional Chinese medicine (TCM) syndrome score scale; western aphasia battery (WAB); water swallow test; Montreal cognitive assessment (MoCA); growth-associated protein-43 (GAP-43); microtubule-associated protein-2 (MAP-2). Conclusion: The results of this study will provide present evidence on assessing effectiveness of EA combined with rehabilitation training for patients with hemiplegia in the convalescent stage of stroke.
C1 [Shao, Yan] Beijing Univ Chinese Med, Ctr Evidence Based Chinese Med, Beijing 100029, Peoples R China.
   [Shao, Yan; Wang, Pengqin; Wang, Qi] Liaoning Univ Tradit Chinese Med, Shenyang 110032, Peoples R China.
   [Yu, Lihua] Fuxin City Tradit Chinese Hosp, Fuxing 123000, Peoples R China.
   [Zhang, Lixin] China Med Univ, Shengjing Hosp, Shenyang, Peoples R China.
   [Wang, Wei] Dalian Univ, Zhongshan Hosp, Dalian, Peoples R China.
RP Wang, PQ (通讯作者)，Liaoning Univ Tradit Chinese Med, Shenyang 110032, Peoples R China.
EM 23318199@163.com
FU State administration of traditional Chinese medicine, TCM academic school inheritance studio construction project [LPGZS2012-09]; Special research project of state administration of traditional Chinese medicine [201407001]
CR Broderick J, 2007, STROKE, V38, P2001, DOI 10.1161/STROKEAHA.107.183689
   Cui L, 2015, LIAONING J TRAD CHIN, V42, P1987
   Duan Y, 2012, J INT MED PRACT CHIN, V26, P70
   Guo G, 2018, MEDICINE, V97, P0, DOI 10.1097/MD.0000000000013702
   Huang Y, 2015, JILIN TRADIT CHIN ME, V35, P309
   Kirkevold M, 2018, BMC PSYCHOL, V6, P12, DOI 10.1186/s40359-018-0223-6
   Liu M, 2007, LANCET NEUROL, V6, P456, DOI 10.1016/S1474-4422(07)70004-2
   Lv R, 2012, J INT MED PRACT CHIN, V26, P69
   Niu F, 2018, HLTH CARE GUIDELINES, V51, P37
   Seo J, 2018, MEDICINE, V97, P0, DOI 10.1097/MD.0000000000011792
   Tekeoolu Y, 1998, CLIN REHABIL, V12, P277, DOI 10.1191/026921598672873816
   Wang P, 2016, CHIN J INTEGR MED, V22, P532, DOI 10.1007/s11655-015-2157-7
   Wu Y, 2019, MEDICINE, V98, P0, DOI 10.1097/MD.0000000000015109
   Yuan P, 2012, ZHONGGUO ZHEN JIU, V32, P577
NR 14
TC 5
Z9 5
U1 5
U2 16
PU LIPPINCOTT WILLIAMS & WILKINS
PI PHILADELPHIA
PA TWO COMMERCE SQ, 2001 MARKET ST, PHILADELPHIA, PA 19103 USA
SN 0025-7974
EI 
J9 MEDICINE
PD MAY 15
PY 2020
VL 99
IS 18
BP 
EP 
DI 10.1097/MD.0000000000020096
PG 10
WC Medicine, General & Internal
SC General & Internal Medicine
GA MO4MV
UT WOS:000551502900060
PM 32358398
ER

PT J
AU Chen, Qingmei
   Ke, Jun
   Cai, Xiuying
   Sun, Haiwei
   Chen, Zhiguo
   Li, Li
   Su, Min
   Fang, Qi
AF Chen, Qingmei
   Ke, Jun
   Cai, Xiuying
   Sun, Haiwei
   Chen, Zhiguo
   Li, Li
   Su, Min
   Fang, Qi
TI GABA-induced motor improvement following acute cerebral infarction
SO AMERICAN JOURNAL OF TRANSLATIONAL RESEARCH
LA English
DT Article
DE Stroke; GABA; magnetic resonance spectroscopy; rehabilitation
ID magnetic-resonance-spectroscopy; cortex disinhibition; dependent plasticity; chronic stroke; excitability; recovery; inhibition; modulation; brain; neurotransmitter
AB gamma-Aminobutyric acid (GABA) plays a key role in motor learning. In the aftermath of stroke, we monitored GABA+ content of primary motor cortex by magnetic resonance spectroscopy (MRS), assessing its relation to functional motor recovery following a standardized 4-week program of rehabilitation. The cohort included 20 patients, each experiencing stroke within 2 weeks of symptom onset. Twenty age matched healthy subjects were also recruited as controls. GABA+ levels were determined at baseline and following rehabilitation, performed only once in sex- and age matched control subjects. Motor functions were then measured via Fugl-Meyer Assessment (FMA). Processing of MRS data was driven by open-source Gannet software. Because GABA, macromolecules, and homocarnosine jointly contribute to MEscher-Garwood Point RESolved Spectroscopy (MEGA-PRESS) signals, the designation GABA+ (rather than GABA) was applied. Baseline GABA+/creatine (Cr) ratios proved significantly lower in patients with strokes than in control subjects (P<0.05). Following the 4-week rehabilitative regimen, significant improvement in FMA indices was evident across the test group. FMA scores and GABA+/Cr ratios correlated significantly at baseline, the GABA+/Cr ratio displaying a significant association with motor function (P=0.025). In the setting of acute stroke, GABA+/Cr ratios of primary motor cortex fell significantly below levels found in healthy subjects. The observed association between GABA+/Cr ratio and motor recovery underscores the utility of MRS-measured GABA as a key motor recuperative biomarker.
C1 [Chen, Qingmei; Cai, Xiuying; Chen, Zhiguo; Fang, Qi] Soochow Univ, Affiliated Hosp 1, Dept Neurol, Pinghai Rd 899, Suzhou 215000, Jiangsu, Peoples R China.
   [Chen, Qingmei; Li, Li; Su, Min] Soochow Univ, Affiliated Hosp 1, Dept Rehabil, Suzhou 215000, Jiangsu, Peoples R China.
   [Ke, Jun] Soochow Univ, Affiliated Hosp 1, Dept Med Imaging, Suzhou 215000, Jiangsu, Peoples R China.
   [Sun, Haiwei] Soochow Univ, Affiliated Hosp 2, Dept Emergency Med, Suzhou 215000, Jiangsu, Peoples R China.
RP Fang, Q (通讯作者)，Soochow Univ, Affiliated Hosp 1, Dept Neurol, Pinghai Rd 899, Suzhou 215000, Jiangsu, Peoples R China.; Li, L; Su, M (通讯作者)，Soochow Univ, Affiliated Hosp 1, Dept Phys Med & Rehabil, 68 Wuque Bridge Rd, Suzhou 215006, Jiangsu, Peoples R China.
EM lilisuda@126.com; sumin@suda.edu.cn; fangqi@suda.edu.cn
FU Social Development of Jiangsu Province [BE2016670]; National Natural Capital Project of China [81672244]; National Youth Natural Science Foundation Program of China [81701669]; Jiangsu Youth Natural Science Foundation Project of China [BK-20170368]; Department of Medical Imaging at The First Affiliated Hospital of Soochow University
CR Baeshen A, 2020, J MAGN RESON IMAGING, V51, P1181, DOI 10.1002/jmri.26921
   Bai X, 2015, J MAGN RESON IMAGING, V41, P1326, DOI 10.1002/jmri.24665
   Beard J, 2016, LANCET, V387, P2145, DOI 10.1016/S0140-6736(15)00516-4
   Blicher J, 2015, NEUROREHAB NEURAL RE, V29, P278, DOI 10.1177/1545968314543652
   Blicher J, 2009, NEUROREHAB NEURAL RE, V23, P486, DOI 10.1177/1545968308328730
   Butefisch C, 2008, NEUROREHAB NEURAL RE, V22, P4, DOI 10.1177/1545968307301769
   Butefisch C, 2000, P NATL ACAD SCI USA, V97, P3661, DOI 10.1073/pnas.050350297
   Chen R, 2004, EXP BRAIN RES, V154, P1, DOI 10.1007/s00221-003-1684-1
   Chen S, 2015, NAT NEUROSCI, V18, P1109, DOI 10.1038/nn.4049
   Coxon J, 2014, J NEUROPHYSIOL, V112, P156, DOI 10.1152/jn.00893.2013
   Cramer S, 2008, ANN NEUROL, V63, P272, DOI 10.1002/ana.21393
   Du J, 2016, EUR J NEUROL, V23, P1666, DOI 10.1111/ene.13105
   Edden R, 2014, J MAGN RESON IMAGING, V40, P1445, DOI 10.1002/jmri.24478
   Edwards J, 2013, RESTOR NEUROL NEUROS, V31, P693, DOI 10.3233/RNN-120300
   Feigin V, 2014, LANCET, V383, P245, DOI 10.1016/S0140-6736(13)61953-4
   Foerster B, 2013, JAMA NEUROL, V70, P1009, DOI 10.1001/jamaneurol.2013.234
   Gao F, 2013, NEUROIMAGE, V78, P75, DOI 10.1016/j.neuroimage.2013.04.012
   Gladstone D, 2002, NEUROREHAB NEURAL RE, V16, P232, DOI 10.1177/154596802401105171
   Glodzik-sobanska L, 2004, MED SCI MONIT, V10 Suppl 3, P88
   Graff-radford J, 2013, NEUROPSYCH DIS TREAT, V9, P687, DOI 10.2147/NDT.S35440
   Heiss W, 1998, STROKE, V29, P454, DOI 10.1161/01.STR.29.2.454
   Hwang G, 2020, HUM VACC IMMUNOTHER, V16, P51, DOI 10.1080/21645515.2019.1632680
   Kim Y, 2014, NEUROREHAB NEURAL RE, V28, P576, DOI 10.1177/1545968313520411
   Kitago T, 2013, HANDB CLIN NEUROL, V110, P93, DOI 10.1016/B978-0-444-52901-5.00008-3
   Landheer K, 2020, ANAL BIOCHEM, V599, P0, DOI 10.1016/j.ab.2020.113738
   Lazar R, 2010, J NEUROL SCI, V292, P72, DOI 10.1016/j.jns.2010.01.024
   Liepert J, 2000, CLIN NEUROPHYSIOL, V111, P671, DOI 10.1016/S1388-2457(99)00312-0
   Lu Y, 2005, J NEUROPHYSIOL, V93, P1429, DOI 10.1152/jn.00786.2004
   Manganotti P, 2008, NEUROREHAB NEURAL RE, V22, P396, DOI 10.1177/1545968307313505
   Mele M, 2014, NEUROBIOL DIS, V65, P220, DOI 10.1016/j.nbd.2014.01.019
   Near J, 2014, NEUROIMAGE, V99, P191, DOI 10.1016/j.neuroimage.2014.05.059
   Oldfield R, 1971, NEUROPSYCHOLOGIA, V9, P97, DOI 10.1016/0028-3932(71)90067-4
   Pearce L, 2016, NURS STAND, V30, P15, DOI 10.7748/ns.30.51.15.s16
   Peters A, 2017, ANNU REV NEUROSCI, V40, P77, DOI 10.1146/annurev-neuro-072116-031407
   Petrou M, 2012, ACAD RADIOL, V19, P607, DOI 10.1016/j.acra.2012.02.004
   Pitchaimuthu K, 2017, SCI REP-UK, V7, P0, DOI 10.1038/s41598-017-14577-5
   Pollock A, 2014, INT J STROKE, V9, P313, DOI 10.1111/j.1747-4949.2012.00942.x
   Rae C, 2014, NEUROCHEM RES, V39, P1, DOI 10.1007/s11064-013-1199-5
   Ryg J, 2018, CLIN EPIDEMIOL, V10, P1789, DOI 10.2147/CLEP.S176035
   Stagg C, 2009, J NEUROSCI, V29, P5202, DOI 10.1523/JNEUROSCI.4432-08.2009
   Swayne O, 2008, CEREB CORTEX, V18, P1909, DOI 10.1093/cercor/bhm218
   Wu J, 2017, CHINESE MED J-PEKING, V130, P2283, DOI 10.4103/0366-6999.215326
   Yousry T, 1997, BRAIN, V120, P141, DOI 10.1093/brain/120.1.141
   Ziemann U, 2001, BRAIN, V124, P1171, DOI 10.1093/brain/124.6.1171
NR 44
TC 3
Z9 3
U1 1
U2 2
PU E-CENTURY PUBLISHING CORP
PI MADISON
PA 40 WHITE OAKS LN, MADISON, WI 53711 USA
SN 1943-8141
EI 
J9 AM J TRANSL RES
PD JUN 15
PY 2020
VL 12
IS 12
BP 7724
EP 7736
DI 
PG 13
WC Oncology; Medicine, Research & Experimental
SC Oncology; Research & Experimental Medicine
GA PP0XW
UT WOS:000605594400009
PM 33437357
ER

PT J
AU Zhang, Keying
   Guo, Ling
   Zhang, Junping
   Rui, Gang
   An, Guangzhou
   Zhou, Yan
   Lin, Jiajin
   Xing, Junling
   Zhao, Tao
   Ding, Guirong
AF Zhang, Keying
   Guo, Ling
   Zhang, Junping
   Rui, Gang
   An, Guangzhou
   Zhou, Yan
   Lin, Jiajin
   Xing, Junling
   Zhao, Tao
   Ding, Guirong
TI tDCS Accelerates the Rehabilitation of MCAO-Induced Motor Function Deficits via Neurogenesis Modulated by the Notch1 Signaling Pathway
SO NEUROREHABILITATION AND NEURAL REPAIR
LA English
DT Article
DE tDCS; MCAO; neurogenesis; motor function rehabilitation; Notch1 pathway
ID direct-current stimulation; focal cerebral-ischemia; neural stem-cell; receptor activation; subventricular zone; adult neurogenesis; stroke; neuroprotection; differentiation; enhancement
AB Background.Ischemic stroke carries a high mortality rate and is a leading cause of severe neurological disability. However, the efficacy of current therapeutic options remains limited.Objective.We aimed to investigate the treatment efficacy of transcranial direct current stimulation (tDCS) in motor function rehabilitation after ischemic stroke and explore the underlying mechanisms.Methods.Male Sprague-Dawley rats with epicranial electrodes were used to establish pathogenetic model through temporary right middle cerebral artery occlusion (MCAO). Subsequently, animals were randomly divided into 4 groups: MCAO + tDCS/sham tDCS, Control + tDCS/sham tDCS. Animals in the groups with tDCS underwent 10 days of cathodal tDCS totally (500 mu A, 15 minutes, once a day). During and after tDCS treatment, the motor functions of the animals, ischemic damage area, proliferation and differentiation of neural stem cells (NSCs), and distribution, and protein expression of Notch1 signaling molecules were detected.Results.The rehabilitation of MCAO-induced motor function deficits was dramatically accelerated by tDCS treatment. NSC proliferation in the subventricular zone (SVZ) was significantly increased after MCAO surgery, and tDCS treatment promoted this process. Additionally, NSCs probably migrated from the SVZ to the ischemic striatum and then differentiated into neurons and oligodendrocytes after MCAO surgery, both of which processes were accelerated by tDCS treatment. Finally, tDCS treatment inhibited the activation of Notch1 signaling in NSCs in the ischemic striatum, which may be involved in NSC differentiation in the MCAO model.Conclusion.Our results suggest that tDCS may exert therapeutic efficacy after ischemic stroke in a regenerative medical perspective.
C1 [Zhang, Keying; Guo, Ling; Zhang, Junping; Rui, Gang; An, Guangzhou; Zhou, Yan; Lin, Jiajin; Xing, Junling; Zhao, Tao; Ding, Guirong] Fourth Mil Med Univ, Dept Radiat Biol, Xian, Peoples R China.
   [Zhang, Keying; Guo, Ling; Zhang, Junping; Rui, Gang; An, Guangzhou; Zhou, Yan; Lin, Jiajin; Xing, Junling; Zhao, Tao; Ding, Guirong] Minist Educ, Key Lab Hazard Assessment & Control Special Opera, Xian, Peoples R China.
RP Ding, GR (通讯作者)，Fourth Mil Med Univ, Fac Prevent Med, Dept Radiat Biol, 169 ChangLe West Rd, Xian 710032, Peoples R China.
EM dingzhao@fmmu.edu.cn
FU Fourth Military Medical University [2016TSA-004]; special fund of PLA [16CXZ020]
CR Badescu SV, 2016, J MED LIFE, V9, P275
   Benjamin E, 2017, CIRCULATION, V135, P0, DOI 10.1161/CIR.0000000000000485
   Bindman L, 1964, J PHYSIOL-LONDON, V172, P369, DOI 10.1113/jphysiol.1964.sp007425
   Boareto M, 2017, DEVELOPMENT, V144, P3465, DOI 10.1242/dev.152520
   Braun R, 2016, EXP NEUROL, V279, P127, DOI 10.1016/j.expneurol.2016.02.018
   Brunoni A, 2013, EUR PSYCHIAT, V28, P356, DOI 10.1016/j.eurpsy.2012.09.001
   Chen T, 2017, SCI REP-UK, V7, P0, DOI 10.1038/s41598-017-15053-w
   Chomiak T, 2009, PLOS ONE, V4, P0, DOI 10.1371/journal.pone.0007754
   Cui Y, 2017, INT J MOL SCI, V18, P0, DOI 10.3390/ijms18071355
   El AM, 2017, TRANSL STROKE RES, V8, P347, DOI 10.1007/s12975-016-0519-x
   Esmaeilpour Z, 2018, BRAIN STIMUL, V11, P310, DOI 10.1016/j.brs.2017.12.002
   Hacke W, 2008, NEW ENGL J MED, V359, P1317, DOI 10.1056/NEJMoa0804656
   Hao P, 2017, BIOMATERIALS, V140, P88, DOI 10.1016/j.biomaterials.2017.04.014
   He F, 2016, AFR J TRADIT COMPLEM, V13, P199, DOI 10.21010/ajtcam.v13i4.26
   Horgusluoglu E, 2017, AM J MED GENET B, V174, P93, DOI 10.1002/ajmg.b.32429
   Imayoshi I, 2011, MOL NEUROBIOL, V44, P7, DOI 10.1007/s12035-011-8186-0
   Imayoshi I, 2010, J NEUROSCI, V30, P3489, DOI 10.1523/JNEUROSCI.4987-09.2010
   Jin K, 2001, P NATL ACAD SCI USA, V98, P4710, DOI 10.1073/pnas.081011098
   Jing Y, 2017, NEURAL REGEN RES, V12, P1111, DOI 10.4103/1673-5374.211190
   Karabanov A, 2015, BRAIN STIMUL, V8, P442, DOI 10.1016/j.brs.2015.01.404
   Khaksar S, 2017, BASIC CLIN NEUROSCI, V8, P139, DOI 10.18869/nirp.bcn.8.2.139
   Kuo H, 2016, NEUROPSYCHOPHARMACOL, V41, P1223, DOI 10.1038/npp.2015.270
   Lan L, 2017, PLOS ONE, V12, P0, DOI 10.1371/journal.pone.0173814
   Li Y, 1999, BRAIN RES, V838, P1, DOI 10.1016/S0006-8993(99)01502-4
   Liu C, 2017, FRONT NEUROANAT, V11, P0, DOI 10.3389/fnana.2017.00094
   Lopez-juarez A, 2013, GENE DEV, V27, P1272, DOI 10.1101/gad.217539.113
   Lu J, 2017, STEM CELLS INT, V2017, P0, DOI 10.1155/2017/5868632
   Manji A, 2018, NEUROSCI LETT, V662, P302, DOI 10.1016/j.neulet.2017.10.049
   Martin A, 2017, J COGNITIVE NEUROSCI, V29, P1817, DOI 10.1162/jocn_a_01166
   Mccambridge A, 2018, CLIN NEUROPHYSIOL, V129, P42, DOI 10.1016/j.clinph.2017.10.016
   Mccambridge A, 2017, CLIN NEUROPHYSIOL, V128, P1608, DOI 10.1016/j.clinph.2017.06.035
   Mcgill M, 2003, J BIOL CHEM, V278, P23196, DOI 10.1074/jbc.M302827200
   Mesa K, 2015, NATURE, V522, P94, DOI 10.1038/nature14306
   Michelucci A, 2016, MOL NEUROBIOL, V53, P3724, DOI 10.1007/s12035-015-9296-x
   Ming G, 2011, NEURON, V70, P687, DOI 10.1016/j.neuron.2011.05.001
   Monte-silva K, 2009, J NEUROSCI, V29, P6124, DOI 10.1523/JNEUROSCI.0728-09.2009
   Nakajima M, 2017, MOL THER-METH CLIN D, V6, P102, DOI 10.1016/j.omtm.2017.06.005
   Peruzzotti-jametti L, 2013, STROKE, V44, P3166, DOI 10.1161/STROKEAHA.113.001687
   Pikhovych A, 2016, STEM CELLS INT, V2016, P0, DOI 10.1155/2016/2715196
   Rueger M, 2012, PLOS ONE, V7, P0, DOI 10.1371/journal.pone.0043776
   Sampaio B, 2018, JAMA PSYCHIAT, V75, P158, DOI 10.1001/jamapsychiatry.2017.4040
   Skolarus L, 2015, STROKE, V46, P1890, DOI 10.1161/STROKEAHA.115.009163
   Souza A, 2018, BRAIN RES, V1682, P14, DOI 10.1016/j.brainres.2017.12.005
   Takebayashi T, 2017, FRONT NEUROL, V8, P0, DOI 10.3389/fneur.2017.00568
   Venkatesh K, 2017, CELL REPROGRAM, V19, P372, DOI 10.1089/cell.2017.0009
   Weinberger A, 2017, FRONT HUM NEUROSCI, V11, P0, DOI 10.3389/fnhum.2017.00246
   Wissel J, 2013, NEUROLOGY, V80, P0, DOI 10.1212/WNL.0b013e3182762448
   Yanagisawa D, 2008, BIOL PHARM BULL, V31, P1121, DOI 10.1248/bpb.31.1121
   Yoneyama T, 2017, J NAT PROD, V80, P2453, DOI 10.1021/acs.jnatprod.7b00282
   Zhang J, 2017, ONCOTARGET, V8, P102067
NR 50
TC 5
Z9 6
U1 6
U2 12
PU SAGE PUBLICATIONS INC
PI THOUSAND OAKS
PA 2455 TELLER RD, THOUSAND OAKS, CA 91320 USA
SN 1545-9683
EI 
J9 NEUROREHAB NEURAL RE
PD JUL 15
PY 2020
VL 34
IS 7
BP 640
EP 651
DI 10.1177/1545968320925474
PG 12
WC Clinical Neurology; Rehabilitation
SC Neurosciences & Neurology; Rehabilitation
GA ME5FL
UT WOS:000542288900001
PM 32543269
ER

PT J
AU Zhang, Xin
   D’arcy, Ryan
   Chen, Long
   Xu, Minpeng
   Ming, Dong
   Menon, Carlo
AF Zhang, Xin
   D’arcy, Ryan
   Chen, Long
   Xu, Minpeng
   Ming, Dong
   Menon, Carlo
TI The Feasibility of Longitudinal Upper Extremity Motor Function Assessment Using EEG
SO SENSORS
LA English
DT Article
DE EEG; motor function; neural networks
ID fugl-meyer assessment; stroke; scale; desynchronization; synchronization; rhythm
AB Motor function assessment is crucial in quantifying motor recovery following stroke. In the rehabilitation field, motor function is usually assessed using questionnaire-based assessments, which are not completely objective and require prior training for the examiners. Some research groups have reported that electroencephalography (EEG) data have the potential to be a good indicator of motor function. However, those motor function scores based on EEG data were not evaluated in a longitudinal paradigm. The ability of the motor function scores from EEG data to track the motor function changes in long-term clinical applications is still unclear. In order to investigate the feasibility of using EEG to score motor function in a longitudinal paradigm, a convolutional neural network (CNN) EEG model and a residual neural network (ResNet) EEG model were previously generated to translate EEG data into motor function scores. To validate applications in monitoring rehabilitation following stroke, the pre-established models were evaluated using an initial small sample of individuals in an active 14-week rehabilitation program. Longitudinal performances of CNN and ResNet were evaluated through comparison with standard Fugl-Meyer Assessment (FMA) scores of upper extremity collected in the assessment sessions. The results showed good accuracy and robustness with both proposed networks (average difference: 1.22 points for CNN, 1.03 points for ResNet), providing preliminary evidence for the proposed method in objective evaluation of motor function of upper extremity in long-term clinical applications.
C1 [Zhang, Xin; Xu, Minpeng; Ming, Dong] Tianjin Univ, Coll Precis Instruments & Optoelect Engn, Dept Biomed Engn, Tianjin 300072, Peoples R China.
   [Zhang, Xin; Menon, Carlo] Simon Fraser Univ, Menrva Res Grp, Sch Mechatron Syst Engn, Metro Vancouver, BC V5A IS6, Canada.
   [Zhang, Xin; Menon, Carlo] Simon Fraser Univ, Menrva Res Grp, Sch Engn Sci, Metro Vancouver, BC V5A IS6, Canada.
   [D'Arcy, Ryan] Simon Fraser Univ, Sch Engn Sci, Burnaby, BC V5A IS6, Canada.
   [D'Arcy, Ryan] Simon Fraser Univ, Sch Comp Sci, Burnaby, BC V5A IS6, Canada.
   [Chen, Long; Ming, Dong] Tianjin Univ, Acad Med Engn & Translat Med, Tianjin 300072, Peoples R China.
   [Ming, Dong] Tianjin Int Joint Res Ctr Neural Engn, Tianjin 300072, Peoples R China.
RP Ming, D (通讯作者)，Tianjin Univ, Coll Precis Instruments & Optoelect Engn, Dept Biomed Engn, Tianjin 300072, Peoples R China.; Ming, D (通讯作者)，Tianjin Univ, Acad Med Engn & Translat Med, Tianjin 300072, Peoples R China.; Ming, D (通讯作者)，Tianjin Int Joint Res Ctr Neural Engn, Tianjin 300072, Peoples R China.
EM xin_zhang_bme@tju.edu.cn; rdarcy@sfu.ca; cagor@tju.edu.cn; xmp52637@tju.edu.cn; richardming@tju.edu.cn; cmenon@sfu.ca
FU Canada Research Chair (CRC) program; Leading Edge Endowment Fund (LEEF); National Science Fund for Distinguished Young Scholars [81925020]; National Key Research and Development Program of China [2017YFB1300302]; National Natural Science Foundation of China [81630051, 91648122, 81601565]; Tianjin Key Technology RD Program [17ZXRGGX00020, 16ZXHLSY00270]
CR Anastasi A, 2017, STROKE RES TREAT, V2017, P0, DOI 10.1155/2017/8276136
   Bergstra J, 2011, PROC 24 INT C NEURAL, V0, P2546
   Carson N, 2018, INT J GERIATR PSYCH, V33, P379, DOI 10.1002/gps.4756
   Fuglmeyer A, 1975, SCAND J REHABIL MED, V7, P13
   Gao L, 2013, J NEURAL ENG, V10, P0, DOI 10.1088/1741-2560/10/3/036023
   Gladstone D, 2002, NEUROREHAB NEURAL RE, V16, P232, DOI 10.1177/154596802401105171
   Han B, 2018, ADV NEUR IN, V31, P0, DOI 10.1109/CVPR.2016.90
   He K, 2016, LECT NOTES COMPUT SC, V9908, P630, DOI 10.1007/978-3-319-46493-0_38
   Hiragami S, 2019, J PHYS THER SCI, V31, P917, DOI 10.1589/jpts.31.917
   Hsueh I, 2008, NEUROREHAB NEURAL RE, V22, P737, DOI 10.1177/1545968308315999
   Kawano T, 2020, NEUROREHAB NEURAL RE, V34, P711, DOI 10.1177/1545968320935820
   Kawano T, 2017, NEUROREHAB NEURAL RE, V31, P561, DOI 10.1177/1545968317697031
   Keith RA, 1987, ADV CLIN REHABIL, V1, P6
   Kwah L, 2014, J PHYSIOTHER, V60, P61, DOI 10.1016/j.jphys.2013.12.012
   Leon-carrion J, 2009, CLIN NEUROPHYSIOL, V120, P1039, DOI 10.1016/j.clinph.2009.01.021
   Liyanage S, 2013, J NEURAL ENG, V10, P0, DOI 10.1088/1741-2560/10/3/036007
   Neuper C, 2001, INT J PSYCHOPHYSIOL, V43, P41, DOI 10.1016/S0167-8760(01)00178-7
   Orand A, 2019, SENSORS-BASEL, V19, P0, DOI 10.3390/s19163474
   Pfurtscheller G, 2006, NEUROIMAGE, V31, P153, DOI 10.1016/j.neuroimage.2005.12.003
   Pfurtscheller G, 1992, NEUROREPORT, V3, P1057, DOI 10.1097/00001756-199212000-00006
   Pfurtscheller G, 1999, CLIN NEUROPHYSIOL, V110, P1842, DOI 10.1016/S1388-2457(99)00141-8
   Riahi N, 2020, IEEE T NEUR SYS REH, V28, P860, DOI 10.1109/TNSRE.2020.2978381
   Sanford J, 1993, PHYS THER, V73, P447, DOI 10.1093/ptj/73.7.447
   Schirrmeister RT, 2017, ARXIV170305051, V0, P0, DOI DOI 10.1002/HBM.23730
   Stancak A, 1996, COGNITIVE BRAIN RES, V4, P171, DOI 10.1016/S0926-6410(96)00031-6
   Szegedy C, 2016, PROC CVPR IEEE, V0, PP2818, DOI 10.1109/CVPR.2016.308
   Trost SG, 2017, IEEE J BIOMED HEALTH, V0, PP1, DOI 10.1109/TCDS.2017.2787040
   Van DLJ, 2001, J REHABIL MED, V33, P110
   Zhang X, 2019, J NEURAL ENG, V16, P0, DOI 10.1088/1741-2552/ab0b82
NR 32
TC 0
Z9 0
U1 8
U2 20
PU MDPI
PI BASEL
PA ST ALBAN-ANLAGE 66, CH-4052 BASEL, SWITZERLAND
SN 
EI 
J9 SENSORS-BASEL
PD OCT 15
PY 2020
VL 20
IS 19
BP 
EP 
DI 10.3390/s20195487
PG 13
WC Chemistry, Analytical; Engineering, Electrical & Electronic; Instruments & Instrumentation
SC Chemistry; Engineering; Instruments & Instrumentation
GA ON0OU
UT WOS:000586412700001
PM 32992698
ER

PT J
AU Chen, Yun-An
   Tsai, Yi-Chieh
   Chen, Yi-Dao
   Liu, Der-Zen
   Young, Tai-Horng
   Tsai, Li-Kai
AF Chen, Yun-an
   Tsai, Yi-chieh
   Chen, Yi-dao
   Liu, Der-zen
   Young, Tai-horng
   Tsai, Li-kai
TI Intraventricular Medium B Treatment Benefits an Ischemic Stroke Rodent Model via Enhancement of Neurogenesis and Anti-apoptosis
SO SCIENTIFIC REPORTS
LA English
DT Article
ID progenitor cell; adult brain; replacement; recovery; survival; hemorrhage; injury; death
AB Enhancement of endogenous neurogenesis after ischemic stroke may improve functional recovery. We previously demonstrated that medium B, which is a combination with epidermal growth factor (EGF) and fibronectin, can promote neural stem/progenitor cell (NSPC) proliferation and migration. Here, we showed that medium B promoted proliferation and migration of cultured NSPCs onto various 3-dimentional structures. When rat cortical neurons with oxygen glucose deprivation (OGD) were co-cultured with NSPCs, medium B treatment increased neuronal viability and reduced cell apoptosis. In a rat model with transient middle cerebral artery occlusion (MCAO), post-insult intraventricular medium B treatment enhanced proliferation, migration, and neuronal differentiation of NSPCs and diminished cell apoptosis in the infarct brain. In cultured post-OGD neuronal cells and the infarct brain from MCAO rats, medium B treatment increased protein levels of Bcl-xL, Bcl-2, phospho-Akt, phospho-GSK-3 beta, and beta -catenin and decreased the cleaved caspase-3 level, which may be associated with the effects of anti-apoptosis. Notably, intraventricular medium B treatment increased neuronal density, improved motor function and reduced infarct size in MCAO rats. In summary, medium B treatment results in less neuronal death and better functional outcome in both cellular and rodent models of ischemic stroke, probably via promotion of neurogenesis and reduction of apoptosis.
C1 [Chen, Yun-An; Young, Tai-Horng] Natl Taiwan Univ, Coll Med & Coll Engn, Inst Biomed Engn, Taipei 100, Taiwan.
   [Tsai, Yi-Chieh; Chen, Yi-Dao; Tsai, Li-Kai] Natl Taiwan Univ Hosp, Dept Neurol, Taipei 100, Taiwan.
   [Tsai, Yi-Chieh; Chen, Yi-Dao; Tsai, Li-Kai] Natl Taiwan Univ Hosp, Stroke Ctr, Taipei 100, Taiwan.
   [Tsai, Yi-Chieh; Chen, Yi-Dao; Tsai, Li-Kai] Natl Taiwan Univ, Coll Med, Taipei 100, Taiwan.
   [Liu, Der-Zen] Taipei Med Univ, Coll Biomed Engn, Grad Inst Biomed Mat & Tissue Engn, Taipei 110, Taiwan.
RP Young, TH (通讯作者)，Natl Taiwan Univ, Coll Med & Coll Engn, Inst Biomed Engn, Taipei 100, Taiwan.; Tsai, LK (通讯作者)，Natl Taiwan Univ Hosp, Dept Neurol, Taipei 100, Taiwan.; Tsai, LK (通讯作者)，Natl Taiwan Univ Hosp, Stroke Ctr, Taipei 100, Taiwan.; Tsai, LK (通讯作者)，Natl Taiwan Univ, Coll Med, Taipei 100, Taiwan.
EM thyoung@ntu.edu.tw; milikai@ntuh.gov.tw
FU Ministry of Science and Technology, Taipei, Taiwan [MOST 107-2314-B-002 -163]; National Taiwan University Hospital, Taipei, Taiwan [107-S3740, 108-A147, 108-S4110]
CR Adachi K, 2007, STEM CELLS, V25, P2827, DOI 10.1634/stemcells.2007-0177
   Ankarcrona M, 1995, NEURON, V15, P961, DOI 10.1016/0896-6273(95)90186-8
   Arvidsson A, 2002, NAT MED, V8, P963, DOI 10.1038/nm747
   Bengoa-vergniory N, 2015, CELL MOL LIFE SCI, V72, P4157, DOI 10.1007/s00018-015-2028-6
   Benjamin E, 2017, CIRCULATION, V135, P0, DOI 10.1161/CIR.0000000000000485
   Brunet A, 1999, CELL, V96, P857, DOI 10.1016/S0092-8674(00)80595-4
   Chen Y, 2018, SCI REP-UK, V8, P0, DOI 10.1038/s41598-018-19371-5
   Choi J, 2011, APOPTOSIS, V16, P127, DOI 10.1007/s10495-010-0552-2
   Connolly E, 2012, STROKE, V43, P1711, DOI 10.1161/STR.0b013e3182587839
   Datta S, 1997, CELL, V91, P231, DOI 10.1016/S0092-8674(00)80405-5
   Del BM, 1999, MICROSC RES TECHNIQ, V45, P353, DOI 10.1002/(SICI)1097-0029(19990615)45:6<353::AID-JEMT3>3.0.CO;2-M
   Dillen Y, 2020, TRANSL STROKE RES, V11, P60, DOI 10.1007/s12975-019-00717-8
   Endo H, 2006, STROKE, V37, P2140, DOI 10.1161/01.STR.0000229888.55078.72
   Eriksson P, 1998, NAT MED, V4, P1313, DOI 10.1038/3305
   George P, 2015, NEURON, V87, P297, DOI 10.1016/j.neuron.2015.05.041
   Hao X, 2018, FRONT CELL NEUROSCI, V12, P0, DOI 10.3389/fncel.2018.00245
   Harms C, 2001, J NEUROSCI, V21, P2600, DOI 10.1523/JNEUROSCI.21-08-02600.2001
   Hemphill J, 2015, STROKE, V46, P2032, DOI 10.1161/STR.0000000000000069
   Hsiao C, 2017, ONCOTARGET, V8, P70653, DOI 10.18632/oncotarget.19969
   Janowski M, 2015, STROKE, V46, P2354, DOI 10.1161/STROKEAHA.114.007803
   Jin K, 2001, P NATL ACAD SCI USA, V98, P4710, DOI 10.1073/pnas.081011098
   Jin K, 2010, P NATL ACAD SCI USA, V107, P7993, DOI 10.1073/pnas.1000154107
   Kee N, 2002, J NEUROSCI METH, V115, P97, DOI 10.1016/S0165-0270(02)00007-9
   Koh S, 2017, TRANSL STROKE RES, V8, P3, DOI 10.1007/s12975-016-0460-z
   Lawson T, 2015, RESTOR NEUROL NEUROS, V33, P301, DOI 10.3233/RNN-140480
   Lee W, 2016, PLOS ONE, V11, P0, DOI 10.1371/journal.pone.0165460
   Li Y, 2016, NEUROSCI LETT, V611, P14, DOI 10.1016/j.neulet.2015.11.020
   Li Y, 2015, J MATER CHEM B, V3, P2067, DOI 10.1039/c4tb01903b
   Li Y, 2014, BIOMATERIALS, V35, P1192, DOI 10.1016/j.biomaterials.2013.10.066
   Lin R, 2015, NEUROBIOL DIS, V74, P229, DOI 10.1016/j.nbd.2014.11.016
   Liu Q, 2014, NEUROSCI LETT, V559, P1, DOI 10.1016/j.neulet.2013.11.027
   Magnusson J, 2014, SCIENCE, V346, P237, DOI 10.1126/science.346.6206.237
   Marques B, 2019, SEMIN CELL DEV BIOL, V95, P98, DOI 10.1016/j.semcdb.2018.12.003
   Mattson M, 2000, NAT REV MOL CELL BIO, V1, P120, DOI 10.1038/35040009
   Ninomiya M, 2006, NEUROSCI LETT, V403, P63, DOI 10.1016/j.neulet.2006.04.039
   Parent J, 2002, ANN NEUROL, V52, P802, DOI 10.1002/ana.10393
   Ries C, 2014, CELL MOL LIFE SCI, V71, P659, DOI 10.1007/s00018-013-1457-3
   Tang Y, 2018, NEUROSCI LETT, V662, P219, DOI 10.1016/j.neulet.2017.10.037
   Thored P, 2006, STEM CELLS, V24, P739, DOI 10.1634/stemcells.2005-0281
   Tsai L, 2011, STROKE, V42, P2932, DOI 10.1161/STROKEAHA.110.612788
   Volarevic V, 2018, INT J MED SCI, V15, P36, DOI 10.7150/ijms.21666
   Wei L, 2001, ONCOGENE, V20, P5799, DOI 10.1038/sj.onc.1204733
   Young T, 2006, BIOMATERIALS, V27, P3361, DOI 10.1016/j.biomaterials.2006.02.001
   Zhao Y, 2015, STROKE, V46, P1966, DOI 10.1161/STROKEAHA.115.009216
NR 44
TC 3
Z9 3
U1 1
U2 2
PU NATURE RESEARCH
PI BERLIN
PA HEIDELBERGER PLATZ 3, BERLIN, 14197, GERMANY
SN 2045-2322
EI 
J9 SCI REP-UK
PD APR 20
PY 2020
VL 10
IS 1
BP 
EP 
DI 10.1038/s41598-020-63598-0
PG 14
WC Multidisciplinary Sciences
SC Science & Technology - Other Topics
GA LT6BU
UT WOS:000537155000026
PM 32313130
ER

PT J
AU Schaffert, Nina
   Janzen, TB
   Ploigt, Roy
   Schlueter, Sebastian
   Vuong, Veronica
   Thaut, MH
AF Schaffert, Nina
   Janzen, Thenille
   Ploigt, Roy
   Schlueter, Sebastian
   Vuong, Veronica
   Thaut, Michael
TI Development and evaluation of a novel music-based therapeutic device for upper extremity movement training: A pre-clinical, single-arm trial
SO PLOS ONE
LA English
DT Article
ID quality-of-life; chronic stroke; parkinsons-disease; cerebral-palsy; motor function; rehabilitation; performance; pilot; age; technology
AB Restoration of upper limb motor function and patient functional independence are crucial treatment targets in neurological rehabilitation. Growing evidence indicates that music-based intervention is a promising therapeutic approach for the restoration of upper extremity functional abilities in neurologic conditions such as cerebral palsy, stroke, and Parkinson's Disease. In this context, music technology may be particularly useful to increase the availability and accessibility of music-based therapy and assist therapists in the implementation and assessment of targeted therapeutic goals. In the present study, we conducted a preclinical, single-arm trial to evaluate a novel music-based therapeutic device (SONATA) for upper limb extremity movement training. The device consists of a graphical user interface generated by a single-board computer displayed on a 32" touchscreen with built-in speakers controlled wirelessly by a computer tablet. The system includes two operational modes that allow users to play musical melodies on a virtual keyboard or draw figures/shapes whereby every action input results in controllable sensory feedback. Four motor tasks involving hand/finger movement were performed with 21 healthy individuals (13 males, aged 26.4 +/- 3.5 years) to evaluate the device's operational modes and main features. The results of the functional tests suggest that the device is a reliable system to present pre-defined sequences of audiovisual stimuli and shapes and to record response and movement data. This preliminary study also suggests that the device is feasible and adequate for use with healthy individuals. These findings open new avenues for future clinical research to further investigate the feasibility and usability of the SONATA as a tool for upper extremity motor function training in neurological rehabilitation. Directions for future clinical research are discussed.
C1 [Schaffert, Nina] Univ Hamburg, Inst Human Movement Sci, Dept Movement & Training Sci, Hamburg, Germany.
   [Schaffert, Nina; Ploigt, Roy; Schlueter, Sebastian] BeSB GmbH Berlin, Sound Engn, Berlin, Germany.
   [Janzen, Thenille Braun] Univ Fed ABC, Ctr Math Comp & Cognit, Sao Bernardo Do Campo, Brazil.
   [Vuong, Veronica; Thaut, Michael H.] Univ Toronto, Fac Mus, Mus & Hlth Sci Res Collaboratory, Toronto, ON, Canada.
RP Schaffert, N (通讯作者)，Univ Hamburg, Inst Human Movement Sci, Dept Movement & Training Sci, Hamburg, Germany.; Schaffert, N (通讯作者)，BeSB GmbH Berlin, Sound Engn, Berlin, Germany.
EM nina.schaffert@uni-hamburg.de
CR Altenmuller E, 2009, ANN NY ACAD SCI, V1169, P395, DOI 10.1111/j.1749-6632.2009.04580.x
   Alves-pinto A, 2017, NEUROPSYCH DIS TREAT, V13, P2705, DOI 10.2147/NDT.S145104
   Alves-pinto A, 2016, NEURAL PLAST, V2016, P0, DOI 10.1155/2016/1072301
   Aminov A, 2018, J NEUROENG REHABIL, V15, P1, DOI 10. 1186/s12984-018-0370-2
   Babaiasl M, 2016, DISABIL REHABIL-ASSI, V11, P263, DOI 10.3109/17483107.2014.1002539
   Barry G, 2014, J NEUROENG REHABIL, V11, P0, DOI 10.1186/1743-0003-11-60
   Bertani R, 2017, NEUROL SCI, V38, P1561, DOI 10.1007/s10072-017-2995-5
   Bhatt E, 2007, EXP BRAIN RES, V182, P435, DOI 10.1007/s00221-007-1001-5
   Bienkiewicz M, 2015, FRONT NEUROL, V6, P0, DOI 10.3389/fneur.2015.00249
   Blank R, 2009, NEUROSCI LETT, V450, P65, DOI 10.1016/j.neulet.2008.11.010
   Bo J, 2009, J NEUROPHYSIOL, V102, P2744, DOI 10.1152/jn.00393.2009
   Bove M, 2007, BRAIN RES, V1153, P84, DOI 10.1016/j.brainres.2007.03.063
   Boyd L, 2009, NEUROBIOL LEARN MEM, V92, P35, DOI 10.1016/j.nlm.2009.02.009
   Boyd L, 2007, NEUROREHAB NEURAL RE, V21, P444, DOI 10.1177/1545968307300438
   Braunlich K, 2019, EUR J NEUROSCI, V49, P849, DOI 10.1111/ejn.14227
   Broderick M, 2009, EXP BRAIN RES, V197, P223, DOI 10.1007/s00221-009-1925-z
   Carey J, 2002, BRAIN, V125, P773, DOI 10.1093/brain/awf091
   Chong H, 2013, J EXERC REHABIL, V9, P420, DOI 10.12965/jer.130050
   Cramer S, 1997, STROKE, V28, P2518, DOI 10.1161/01.STR.28.12.2518
   Fujioka T, 2018, ANN NY ACAD SCI, V1423, P264, DOI 10.1111/nyas.13706
   Ghai S, 2018, FRONT NEUROL, V9, P0, DOI 10.3389/fneur.2018.00488
   Ghai S, 2018, FRONT NEUROSCI-SWITZ, V12, P0, DOI 10.3389/fnins.2018.00142
   Grau-sanchez J, 2020, NEUROSCI BIOBEHAV R, V112, P585, DOI 10.1016/j.neubiorev.2020.02.027
   Grau-sanchez J, 2018, ANN NY ACAD SCI, V1423, P318, DOI 10.1111/nyas.13590
   Hatem S, 2016, FRONT HUM NEUROSCI, V10, P0, DOI 10.3389/fnhum.2016.00442
   Himmelmann K, 2006, DEV MED CHILD NEUROL, V48, P417, DOI 10.1017/S0012162206000922
   Kamper D, 2006, ARCH PHYS MED REHAB, V87, P1262, DOI 10.1016/j.apmr.2006.05.013
   Kirk P, 2016, 34TH ANNUAL CHI CONFERENCE ON HUMAN FACTORS IN COMPUTING SYSTEMS, V0, P1781, DOI 10.1145/2858036.2858376
   Knight A, 2017, MUSIC THER PERSPECT, V35, P219, DOI 10.1093/mtp/miw025
   Koelsch S, 2009, ANN NY ACAD SCI, V1169, P374, DOI 10.1111/j.1749-6632.2009.04592.x
   Koshimori Y, 2019, FRONT NEUROSCI-SWITZ, V13, P0, DOI 10.3389/fnins.2019.01245
   Kwakkel G, 2004, RESTOR NEUROL NEUROS, V22, P281
   Lampe R, 2015, NEUROPSYCH DIS TREAT, V11, P1929, DOI 10.2147/NDT.S84090
   Langhorne P, 2011, LANCET, V377, P1693, DOI 10.1016/S0140-6736(11)60325-5
   Laver K, 2011, COCHRANE DB SYST REV, V0, P0
   Lim H, 2011, J MUSIC THER, V48, P124, DOI 10.1093/jmt/48.2.124
   Lodha N, 2012, NEUROPSYCHOLOGIA, V50, P2536, DOI 10.1016/j.neuropsychologia.2012.06.025
   Luft A, 2004, JAMA-J AM MED ASSOC, V292, P1853, DOI 10.1001/jama.292.15.1853
   Magee W, 2008, BRIT J MUSIC THER, V22, P3, DOI 10.1177/135945750802200102
   Magee W, 2008, NORD J MUSIC THER, V17, P124, DOI 10.1080/08098130809478204
   Magrinelli F, 2016, PARKINSONS DIS-US, V2016, P0, DOI 10.1155/2016/9832839
   Malcolm M, 2009, TOP STROKE REHABIL, V16, P69, DOI 10.1310/tsr1601-69
   Mesterman R, 2010, J CHILD NEUROL, V25, P36, DOI 10.1177/0883073809336677
   Moore O, 2007, MOVEMENT DISORD, V22, P2192, DOI 10.1002/mds.21659
   Morris J, 2013, DISABIL REHABIL, V35, P291, DOI 10.3109/09638288.2012.691942
   Nieuwboer A, 2009, EUR J NEUROSCI, V29, P1422, DOI 10.1111/j.1460-9568.2009.06681.x
   Nissen M, 1987, COGNITIVE PSYCHOL, V19, P1, DOI 10.1016/0010-0285(87)90002-8
   Parker VM, 1986, INT REHABIL MED, V8, P69
   Plasschaert V, 2019, DEV MED CHILD NEUROL, V61, P899, DOI 10.1111/dmcn.14141
   Raghavan P, 2015, PHYS MED REH CLIN N, V26, P599, DOI 10.1016/j.pmr.2015.06.008
   Ripolles P, 2016, BRAIN IMAGING BEHAV, V10, P1289, DOI 10.1007/s11682-015-9498-x
   Robertson E, 2007, J NEUROSCI, V27, P10073, DOI 10.1523/JNEUROSCI.2747-07.2007
   Rodriguez-fornells A, 2012, ANN NY ACAD SCI, V1252, P282, DOI 10.1111/j.1749-6632.2011.06425.x
   Rojo N, 2011, BRAIN INJURY, V25, P787, DOI 10.3109/02699052.2011.576305
   Russo R, 2019, DEV MED CHILD NEUROL, V61, P1080, DOI 10.1111/dmcn.14185
   Sajan J, 2017, DEV NEUROREHABIL, V20, P361, DOI 10.1080/17518423.2016.1252970
   Sakzewski L, 2009, PEDIATRICS, V123, P0, DOI 10.1542/peds.2008-3335
   Schneider S, 2007, J NEUROL, V254, P1339, DOI 10.1007/s00415-006-0523-2
   Schrag A, 2000, J NEUROL NEUROSUR PS, V69, P308, DOI 10.1136/jnnp.69.3.308
   Schwartze M, 2011, BEHAV BRAIN RES, V216, P685, DOI 10.1016/j.bbr.2010.09.015
   Seidler R, 2012, J MOTOR BEHAV, V44, P445, DOI 10.1080/00222895.2012.672348
   Sheng B, 2016, MED ENG PHYS, V38, P587, DOI 10.1016/j.medengphy.2016.04.004
   Sihvonen A, 2017, LANCET NEUROL, V16, P648, DOI 10.1016/S1474-4422(17)30168-0
   Silveira T, 1900, NORD J MUSIC THER, V30, P314, DOI 10.1080/08098131.2020.1795704
   Sleimen-malkoun R, 2011, BMC NEUROL, V11, P0, DOI 10.1186/1471-2377-11-11
   Stelmach G, 1988, J GERONTOL, V43, P0, DOI 10.1093/geronj/43.1.P18
   Street A, 2020, TOP STROKE REHABIL, V27, P541, DOI 10.1080/10749357.2020.1729585
   Street A, 2019, NORD J MUSIC THER, V28, P382, DOI 10.1080/08098131.2019.1606848
   Thaut M, 2014, HDB NEUROLOGIC MUSIC, V0, P0
   Thaut M, 2014, CURR PHYS MED REHAB, V2, P106, DOI 10.1007/s40141-014-0049-y
   Thaut M, 2002, NEUROPSYCHOLOGIA, V40, P1073, DOI 10.1016/S0028-3932(01)00141-5
   Thaut M, 2015, FRONT PSYCHOL, V5, P0, DOI 10.3389/fpsyg.2014.01185
   Thaut M, 2010, MUSIC PERCEPT, V27, P281, DOI 10.1525/MP.2010.27.4.281
   Thaut M, 2010, MUSIC PERCEPT, V27, P263, DOI 10.1525/MP.2010.27.4.263
   Thaut M, 2009, ANN NY ACAD SCI, V1169, P406, DOI 10.1111/j.1749-6632.2009.04585.x
   Tomlinson C, 2014, COCHRANE DB SYST REV, V0, P0, DOI DOI 10.1002/14651858.CD002815.pub2
   Tong Y, 2015, NEUROL RES, V37, P434, DOI 10.1179/1743132815Y.0000000034
   Turcotte J, 2005, PSYCHOL AGING, V20, P251, DOI 10.1037/0882-7974.20.2.251
   Van VF, 2015, BRAIN RES, V1606, P54, DOI 10.1016/j.brainres.2015.02.026
   Vanbellingen T, 2011, BRAIN COGNITION, V77, P48, DOI 10.1016/j.bandc.2011.06.003
   Vandewinckel A, 2018, J NEUROENG REHABIL, V15, P0, DOI 10.1186/S12984-017-0340-0
   Vercruysse S, 2014, CEREB CORTEX, V24, P3154, DOI 10.1093/cercor/bht170
   Villeneuve M, 2014, FRONT HUM NEUROSCI, V8, P662, DOI 10.3389/fnhum.2014.00662
   Waller S, 2008, NEUROREHABILITATION, V23, P29
   Ward A, 2019, MUSIC THER PERSPECT, V37, P151, DOI 10.1093/mtp/miz006
   Whitall J, 2000, STROKE, V31, P2390, DOI 10.1161/01.STR.31.10.2390
   Wishart L, 2000, J GERONTOL B-PSYCHOL, V55, P0, DOI 10.1093/geronb/55.2.P85
   Yoo J, 2009, MUSIC THER PERSPECT, V27, P16, DOI 10.1093/mtp/27.1.16
   Zhang Y, 2016, SCI REP-UK, V6, P0, DOI 10.1038/srep26875
   Zhuang P, 1998, ACTA NEUROL SCAND, V97, P131
NR 90
TC 2
Z9 2
U1 4
U2 12
PU PUBLIC LIBRARY SCIENCE
PI SAN FRANCISCO
PA 1160 BATTERY STREET, STE 100, SAN FRANCISCO, CA 94111 USA
SN 1932-6203
EI 
J9 PLOS ONE
PD NOV 19
PY 2020
VL 15
IS 11
BP 
EP 
DI 10.1371/journal.pone.0242552
PG 20
WC Multidisciplinary Sciences
SC Science & Technology - Other Topics
GA PM0RU
UT WOS:000603518300068
PM 33211773
ER

PT J
AU Dogru huzmeli, Esra
   Duman, Taskin
AF Dogru huzmeli, Esra
   Duman, Taskin
TI Somatosensory impairments in patients with multiple sclerosis: association with dynamic postural control and upper extremity motor function
SO SOMATOSENSORY AND MOTOR RESEARCH
LA English
DT Article
DE Lower extremity; sensory; upper extremity; motor functions; multiple sclerosis; dynamic postural stability
ID nottingham extended activity; 9-hole peg test; manual dexterity; standing balance; light touch; scale; reliability; stability; stroke; sway
AB Purpose: We planned this study to bring attention to the somatosensory impairments in patients with multiple sclerosis (PwMS) and to investigate relationship of somatosensory impairments with dynamic postural stability and upper extremity motor function. Methods: Seven males and 23 females, 30 patients with mean EDSS 2.9 (SD = 1.4), aged between 18 and 65 years (mean = 41.43 +/- 14.90 years) were included in this clinical study. Light touch sensorial assessment was made with Semmes Weinstein monofilament test and proprioception by distal proprioception test. Hand strength was measured by the Jamar dynamometer, fine motor skill was examined with nine-hole peg test, functional reach test in sitting and standing position was applied. Nottingham Extended Activities of Daily Living Scale (NEADLS) was used to measure everyday activities. Results: We found a negative and moderate correlation between FRT in standing and light touch of the middle of the heel (right: -0.515), metatarsal bone (right r: 0.453, left r: -0.426), and medial of the foot (right r: -0.462). There was a negative and moderate correlation between NEADLS and light touch of the metatarsal bone (right r: -0.564, left r: -0.472), medial of the foot (right r: -0.531, left r: -0.479), and lateral of the foot (right r: -0.526). We found a positive and moderate correlation between proprioception of the ankle (right r: 0.421 left r: 0.588) and NEADLS. Conclusions: We found impairment in light touch and proprioception and, associations between sensorial functions and dynamic postural stability in PwMS. Also impaired sensorial functions cause dependent patients in daily living activities. In the assessment of balance and falling risk, independency in daily living activities; foot light touch and proprioception sense should be taken into account, hence it may provide guidance in planning rehabilitation programmes. Abbreviations: MS: multiple sclerosis; PwMS: patients with multiple sclerosis; VAS: visual analogue scale; FRT: functional reach test; 9-HPT: Nine-hole peg test; EDSS: The Expanded Disability Status Scale; NEADLS: Nottingham Extended Activities of Daily Living Scale
C1 [Dogru Huzmeli, Esra] Hatay Mustafa Kemal Univ, Fac Hlth Sci, Dept Physiotherapy & Rehabil, Antakya 31000, Turkey.
   [Duman, Taskin] Hatay Mustafa Kemal Univ, Tayfur Ata Sokmen Med Fac, Neurol Dept, Antakya, Turkey.
RP Huzmeli, ED (通讯作者)，Hatay Mustafa Kemal Univ, Fac Hlth Sci, Dept Physiotherapy & Rehabil, Antakya 31000, Turkey.
EM esradogru001@hotmail.com
CR Anderson A, 1998, INT J LEPROSY, V66, P0
   Beiske A, 2004, EUR J NEUROL, V11, P479, DOI 10.1111/j.1468-1331.2004.00815.x
   Birke J, 2000, INT J LEPROSY, V68, P291
   Brian W, 2017, INT J TELEMED APPL, V2017, P1
   Carey LM, 2002, J HAND THER, V15, P71, DOI 10.1053/hanthe.2002.v15.01571
   Chen C, 2007, ARCH PHYS MED REHAB, V88, P794, DOI 10.1016/j.apmr.2007.03.010
   Citaker S, 2011, GAIT POSTURE, V34, P275, DOI 10.1016/j.gaitpost.2011.05.015
   Craig J, 2019, HUM MOVEMENT SCI, V66, P355, DOI 10.1016/j.humov.2019.05.018
   Dani V, 2019, ACTA MED INT, V6, P89
   Dekkers K, 2014, PHYS THER, V94, P609, DOI 10.2522/ptj.20130166
   Duncan P, 1990, J GERONTOL, V45, P0, DOI 10.1093/geronj/45.6.M192
   Feys P, 2017, MULT SCLER J, V23, P711, DOI 10.1177/1352458517690824
   Fleiss J, 1999, STAT METHODS RATES P, V2nd ed., P0
   Fling B, 2014, FRONT HUM NEUROSCI, V8, P0, DOI 10.3389/fnhum.2014.00814
   Frzovic D, 2000, ARCH PHYS MED REHAB, V81, P215, DOI 10.1016/S0003-9993(00)90144-8
   Gaerlan M, 2010, THESIS, V0, P1
   Gladman J, 1993, AGE AGEING, V22, P419, DOI 10.1093/ageing/22.6.419
   Goldie P, 1989, ARCH PHYS MED REHAB, V70, P510
   Grau-lopez L, 2011, NEUROLOGIA, V26, P208, DOI 10.1016/j.nrl.2010.07.014
   Grice K, 2003, AM J OCCUP THER, V57, P570
   Guclu-gunduz A, 2012, NEUROREHABILITATION, V30, P369, DOI 10.3233/NRE-2012-0768
   Haber A, 1985, MINIMAL RECORD DISAB, V0, P0
   Heijenbrok MW, 1992, ELECTROMYOGRAPHY AND CLINICAL NEUROPHYSIOLOGY, V32, P385
   Hillier S, 2015, NEUROREHAB NEURAL RE, V29, P933, DOI 10.1177/1545968315573055
   Huzmeli E, 2017, NEUROL SCI, V38, P651, DOI 10.1007/s10072-017-2822-z
   Kalron A, 2013, NEUROREHABILITATION, V32, P943, DOI 10.3233/NRE-130917
   Kanekar N, 2013, GAIT POSTURE, V38, P643, DOI 10.1016/j.gaitpost.2013.02.017
   Kelleher K, 2010, GAIT POSTURE, V32, P67, DOI 10.1016/j.gaitpost.2010.03.008
   Kelleher K, 2009, INT J MS CARE, V11, P25
   Kets C, 1996, LEPROSY REV, V67, P28
   Kouzaki M, 2008, EXP BRAIN RES, V188, P153, DOI 10.1007/s00221-008-1426-5
   Kurtzke J, 1983, NEUROLOGY, V33, P1444, DOI 10.1212/WNL.33.11.1444
   Lajoie Y, 2004, ARCH GERONTOL GERIAT, V38, P11, DOI 10.1016/S0167-4943(03)00082-7
   Mawdsley R, 2004, PHYS OCCUP THER GERI, V22, P19, DOI 10.1080/J148v22n03_02
   Mazumder R, 2014, PLOS ONE, V9, P0, DOI 10.1371/journal.pone.0107620
   Merchut MP, 1993, ELECTROMYOGR CLIN NEUROPHYSIOL, V33, P119
   *nationalmultiplesclerosissocietywebsite , 2017, MS, V0, P0
   Nicholl C, 2002, MULT SCLER, V8, P372, DOI 10.1191/1352458502ms827oa
   Nouri F, 1987, CLIN REHABIL, V1, P301, DOI 10.1177/026921558700100409
   Oliver G, 2011, J STRENGTH COND RES, V25, P1653, DOI 10.1519/JSC.0b013e3181db9d4f
   Reginella R, 1999, J VESTIBUL RES-EQUIL, V9, P103
   Riemann B, 2002, J ATHL TRAINING, V37, P80
   Rogers M, 2001, EXP BRAIN RES, V136, P514, DOI 10.1007/s002210000615
   Rougier P, 2007, SOMATOSENS MOT RES, V24, P41, DOI 10.1080/08990220701318148
   Sahin F, 2008, AGING CLIN EXP RES, V20, P400
   Sanders E, 1986, J NEUROL SCI, V74, P297, DOI 10.1016/0022-510X(86)90115-2
   Scalha T, 2011, ARQ NEURO-PSIQUIAT, V69, P624, DOI 10.1590/S0004-282X2011000500010
   Soares D, 1997, LEPROSY REV, V68, P55
   Tarakci E, 2015, AGRI, V27, P35, DOI 10.5505/agri.2015.14238
   Uszynski M, 2016, INT J MS CARE, V18, P86, DOI 10.7224/1537-2073.2014-088
   Wee S, 2015, PHYS THER, V95, P1163, DOI 10.2522/ptj.20140487
   Willson J, 2005, J AM ACAD ORTHOP SUR, V13, P316, DOI 10.5435/00124635-200509000-00005
   Wing A, 2011, PHILOS T R SOC B, V366, P3133, DOI 10.1098/rstb.2011.0169
   Yozbatiran N, 2006, J NEUROL SCI, V246, P117, DOI 10.1016/j.jns.2006.02.018
   Zwibel H, 2009, ADV THER, V26, P1043, DOI 10.1007/s12325-009-0082-x
NR 55
TC 0
Z9 0
U1 1
U2 8
PU TAYLOR & FRANCIS LTD
PI ABINGDON
PA 2-4 PARK SQUARE, MILTON PARK, ABINGDON OR14 4RN, OXON, ENGLAND
SN 0899-0220
EI 
J9 SOMATOSENS MOT RES
PD APR 2
PY 2020
VL 37
IS 2
BP 117
EP 124
DI 10.1080/08990220.2020.1753685
PG 8
WC Neurosciences
SC Neurosciences & Neurology
GA LK5ZI
UT WOS:000530944100009
PM 32295464
ER

PT J
AU Wei, Jiangshan
   Zhu, Xiangyu
   Xia, Lei
   Zhao, Ying
   Yang, Guang
   Han, Qiu
   Shen, Jun
AF Wei, Jiangshan
   Zhu, Xiangyu
   Xia, Lei
   Zhao, Ying
   Yang, Guang
   Han, Qiu
   Shen, Jun
TI Intermittent pneumatic compression combined with rehabilitation training improves motor function deficits in patients with acute cerebral infarction
SO ACTA NEUROLOGICA BELGICA
LA English
DT Article
DE Intermittent pneumatic compression; Rehabilitation; Acute cerebral infarction; Hemiplegia; Motor function deficits
ID adjusted life year; stroke prevalence; regional burden; global burden; blood-flow; mortality; exercise; skeletal; disease
AB To investigate the effect of intermittent pneumatic compression (IPC) combined with rehabilitation training on patients with acute cerebral infarction and motor impairment, seventy-four patients with acute cerebral infarction and hemiplegia were randomly and equally divided into two groups, the control group and the IPC treatment group. The patients in the control group received conventional drug therapy and rehabilitation training, and the patients in the treatment group received the IPC treatment in addition to the treatment given in the control group. Motor function, the primary outcome, of the two groups was evaluated by Fugl-Meyer motor function scores. The Barthel index assessment scale was used to evaluate the ability to perform activities of daily living of the two groups, as a secondary outcome. All these indicators were collected and compared before treatment and at 7 days, 14 days, and 30 days after treatment. The incidence of adverse reactions associated with treatment was also recorded. At 7, 14, and 30 days after treatment, the Fugl-Meyer scores (27.16 +/- 7.37, 33.41 +/- 7.16 and 38.72 +/- 7.65) and Barthel scores (47.16 +/- 7.37, 52.41 +/- 7.16, and 56.09 +/- 8.32) of the treatment group were also significantly higher than those (23.65 +/- 3.11, 26.13 +/- 3.25, and 28.75 +/- 5.92; 44.15 +/- 3.11, 46.63 +/- 3.25 and 47.75 +/- 4.22) of the control group (allP < 0.05). With the extension of follow-up time, both scores were higher. There were no treatment-related adverse events in either of the two groups of patients during or after treatment. In conclusion, the IPC combined with rehabilitation training can effectively improve motor function deficits, the ability to perform activities of daily living, and quality of life for patients.
C1 [Wei, Jiangshan] Hongze Huaian Dist Peoples Hosp, Dept Neurol, 1 Huanghe West Rd, Huaian 223300, Jiangsu, Peoples R China.
   [Xia, Lei; Han, Qiu] Nanjing Med Univ, Huaian Peoples Hosp 1, Dept Neurol, Affiliated Huaian Peoples Hosp 1, Huaian 223300, Jiangsu, Peoples R China.
   [Zhao, Ying; Yang, Guang; Shen, Jun] Xuzhou Med Univ, Dept Neurol, Peoples Hosp Huaian 2, Affiliated Huaian Hosp, Huaian 223002, Jiangsu, Peoples R China.
   [Zhu, Xiangyu] Xuzhou Med Univ, Peoples Hosp Huaian 2, ICU, Affiliated Huaian Hosp, 62 Huaihai South Rd, Huaian 223002, Jiangsu, Peoples R China.
RP Han, Q (通讯作者)，Nanjing Med Univ, Huaian Peoples Hosp 1, Dept Neurol, Affiliated Huaian Peoples Hosp 1, Huaian 223300, Jiangsu, Peoples R China.; Shen, J (通讯作者)，Xuzhou Med Univ, Dept Neurol, Peoples Hosp Huaian 2, Affiliated Huaian Hosp, Huaian 223002, Jiangsu, Peoples R China.
EM dahuihui19830809@163.com; dr_shenjun79@126.com
FU Affiliated Huai'an No.1 People's Hospital of Nanjing Medical University, China [YGRS202005]
CR Delis K, 2000, EUR J VASC ENDOVASC, V19, P270, DOI 10.1053/ejvs.1999.1028
   Delis K, 2001, SURGERY, V129, P188, DOI 10.1067/msy.2001.110023
   Dennis M, 2014, LANCET NEUROL, V13, P1186, DOI 10.1016/S1474-4422(14)70258-3
   Dennis M, 2013, LANCET, V382, P516, DOI 10.1016/S0140-6736(13)61050-8
   Feigin V, 2014, LANCET, V383, P245, DOI 10.1016/S0140-6736(13)61953-4
   Folkow B, 1970, ACTA PHYSIOL SCAND, V80, P61, DOI 10.1111/j.1748-1716.1970.tb04770.x
   Krishnamurthi R, 2015, NEUROEPIDEMIOLOGY, V45, P190, DOI 10.1159/000441098
   Krishnamurthi R, 2015, NEUROEPIDEMIOLOGY, V45, P177, DOI 10.1159/000441087
   Labropoulos N, 2000, EUR J VASC ENDOVASC, V19, P593, DOI 10.1053/ejvs.2000.1067
   Lurie F, 2008, J VASC SURG, V48, P1000, DOI 10.1016/j.jvs.2008.04.009
   Rowell L, 2004, J APPL PHYSIOL, V97, P384, DOI 10.1152/japplphysiol.01220.2003
   Sheldon R, 2012, J APPL PHYSIOL, V112, P2099, DOI 10.1152/japplphysiol.00042.2012
   Sheriff D, 1993, AM J PHYSIOL, V265, P0, DOI 10.1152/ajpheart.1993.265.4.H1227
   Tschakovsky M, 2004, J APPL PHYSIOL, V97, P739, DOI 10.1152/japplphysiol.00185.2004
   Vos T, 2016, LANCET, V388, P1545, DOI 10.1016/S0140-6736(16)31012-1
   Zuj K, 2018, J APPL PHYSIOL, V124, P302, DOI 10.1152/japplphysiol.00784.2017
NR 16
TC 1
Z9 1
U1 1
U2 4
PU SPRINGER HEIDELBERG
PI HEIDELBERG
PA TIERGARTENSTRASSE 17, D-69121 HEIDELBERG, GERMANY
SN 0300-9009
EI 
J9 ACTA NEUROL BELG
PD DEC 15
PY 2020
VL 121
IS 6
BP 1561
EP 1566
DI 10.1007/s13760-020-01414-2
PG 6
WC Clinical Neurology; Neurosciences
SC Neurosciences & Neurology
GA WW6DB
UT WOS:000559351600001
PM 32734564
ER

PT J
AU Xu, Sui-Yi
   Zhang, Mi
   Wu, Xiao-Wei
   Li, Ling
   Li, Chang-Xin
AF Xu, Sui-yi
   Zhang, Mi
   Wu, Xiao-wei
   Li, Ling
   Li, Chang-xin
TI The mechanisms of limb hemiplegia after ipsilateral brain hemisphere stroke
SO INTERNATIONAL JOURNAL OF CLINICAL AND EXPERIMENTAL MEDICINE
LA English
DT Review
DE Corticospinal tract; neural remodeling; hypoplasia; hemiplegia
ID supplementary motor area; horizontal gaze palsy; preexisting hemiparesis; progressive scoliosis; putaminal hemorrhage; internal capsule; ischemic-stroke; recovery; deterioration; innervation
AB Post-stroke limb hemiplegia has an important impact on the quality of life of patients. Strokes above the tentorium cerebelli often lead to contralateral limb hemiplegia. However, in clinical practice, some cases of limb hemiplegia after ipsilateral brain hemisphere stroke also occur from time to time. The discrepancy of clinical symptoms and neuroimaging performance complicates diagnosis and differential diagnosis. In this paper, different aspects of ipsilateral motion path in adults, neurodevelopmental malformation, cortical motor function remodeling in stroke recovery, and double crossing of the corticospinal tract fibers were reviewed to explain the mechanisms of limb hemiplegia after ipsilateral brain hemisphere lesions.
C1 [Xu, Sui-Yi; Zhang, Mi; Wu, Xiao-Wei; Li, Ling; Li, Chang-Xin] Shanxi Med Univ, Hosp 1, Dept Neurol, 85 Jiefangnan Rd, Taiyuan 030001, Shanxi, Peoples R China.
RP Li, CX (通讯作者)，Shanxi Med Univ, Hosp 1, Dept Neurol, 85 Jiefangnan Rd, Taiyuan 030001, Shanxi, Peoples R China.
EM lichangxin0351@sina.com
FU Shanxi Provincial Health and Family Planning Commission Program [2017033]; Doctoral Fund of The First Hospital of Shanxi Medical University [YB161706, BS03201631]; Shanxi Applied Basic Research Program [201801D221426]
CR Abu-amero K, 2011, OPHTHALMIC GENET, V32, P231, DOI 10.3109/13816810.2011.580445
   Ago T, 2003, J NEUROL NEUROSUR PS, V74, P1152, DOI 10.1136/jnnp.74.8.1152
   Alurkar A, 2012, NEURORADIOL J, V25, P237, DOI 10.1177/197140091202500215
   Bani-ahmed A, 2020, EXP BRAIN RES, V238, P439, DOI 10.1007/s00221-020-05728-8
   Barkovich A, 2009, BRAIN, V132, P3199, DOI 10.1093/brain/awp247
   Belagaje SR, 2017, CONTINUUM (MINNEAP MINN), V23, P238, DOI 10.1212/CON.0000000000000423
   Bilge A, 2019, NEURO-OPHTHALMOLOGY, V43, P334, DOI 10.1080/01658107.2018.1520901
   Chang W, 2009, NEUROREPORT, V20, P1434, DOI 10.1097/WNR.0b013e328331483d
   Cona G, 2017, NEUROSCI BIOBEHAV R, V72, P28, DOI 10.1016/j.neubiorev.2016.10.033
   Cotes C, 2015, NEURORADIOL J, V28, P238, DOI 10.1177/1971400915576665
   Cramer S, 1997, STROKE, V28, P2518, DOI 10.1161/01.STR.28.12.2518
   Dancause N, 2006, NEUROSCIENTIST, V12, P489, DOI 10.1177/1073858406292782
   Davidoff R, 1990, NEUROLOGY, V40, P332
   Delorme M, 2019, RESTOR NEUROL NEUROS, V37, P207, DOI 10.3233/RNN-180877
   Fan Y, 2015, RESTOR NEUROL NEUROS, V33, P835, DOI 10.3233/RNN-150523
   Fisher C, 1992, CAN J NEUROL SCI, V19, P57, DOI 10.1017/S0317167100042542
   Ganguly K, 2009, J NEUROSCI, V29, P12948, DOI 10.1523/JNEUROSCI.2471-09.2009
   Hara Y, 2015, J NIPPON MED SCH, V82, P7
   Hebant B, 2016, J NEUROL SCI, V365, P121, DOI 10.1016/j.jns.2016.03.049
   Hosokawa S, 1996, NEUROLOGY, V46, P1146, DOI 10.1212/WNL.46.4.1146
   Inatomi Y, 2017, ACTA NEUROL SCAND, V136, P31, DOI 10.1111/ane.12690
   Jang S, 2013, BMC NEUROL, V13, P0, DOI 10.1186/1471-2377-13-53
   Jang S, 2009, NEUROREHABILITATION, V24, P315, DOI 10.3233/NRE-2009-0484
   Kang K, 2012, NEUROL SCI, V33, P1165, DOI 10.1007/s10072-011-0871-2
   Kim N, 2017, ANN REHABIL MED-ARM, V41, P701, DOI 10.5535/arm.2017.41.4.701
   Kim N, 2018, GRAEF ARCH CLIN EXP, V256, P2219, DOI 10.1007/s00417-018-4089-3
   Kim Y, 2006, NEUROLOGY, V67, P330, DOI 10.1212/01.wnl.0000225178.85833.0d
   Kim Y, 2004, NEUROREPORT, V15, P1899, DOI 10.1097/00001756-200408260-00013
   Knutson J, 2015, PHYS MED REH CLIN N, V26, P729, DOI 10.1016/j.pmr.2015.06.002
   Kobayashi Z, 2015, J NEUROL SCI, V354, P140, DOI 10.1016/j.jns.2015.05.015
   Ku J, 2017, NEUROSURGERY, V80, P0, DOI 10.1093/neuros/nyw074
   Liu Z, 2009, STROKE, V40, P2546, DOI 10.1161/STROKEAHA.109.547265
   Mathew P, 2018, STROKE, V49, P0, DOI 10.1161/STROKEAHA.117.019106
   Meneret A, 2017, J CLIN INVEST, V127, P3923, DOI 10.1172/JCI95442
   Mohebi N, 2019, J NEUROL, V266, P2584, DOI 10.1007/s00415-019-09479-7
   Muller K, 1997, ANN NEUROL, V42, P705, DOI 10.1002/ana.410420506
   Nambiar P, 2020, OPHTHALMIC GENET, V41, P99, DOI 10.1080/13816810.2020.1727537
   Nelles G, 1999, STROKE, V30, P1510, DOI 10.1161/01.STR.30.8.1510
   Ng A, 2011, STROKE, V42, P0, DOI 10.1161/STROKEAHA.110.591271
   Patra DP, 2018, WORLD NEUROSURG, V119, P1, DOI 10.1016/j.wneu.2018.07.172
   Poretti A, 2016, NEUROIMAG CLIN N AM, V26, P341, DOI 10.1016/j.nic.2016.03.005
   Rao S, 1993, NEUROLOGY, V43, P2311, DOI 10.1212/WNL.43.11.2311
   Saada F, 2014, EUR NEUROL, V71, P25, DOI 10.1159/000356510
   Siegel J, 2018, CORTEX, V101, P44, DOI 10.1016/j.cortex.2017.12.019
   Siegel J, 2016, P NATL ACAD SCI USA, V113, P0, DOI 10.1073/pnas.1521083113
   Song Y, 2005, ARCH NEUROL-CHICAGO, V62, P809, DOI 10.1001/archneur.62.5.809
   Terakawa H, 2000, NEUROLOGY, V54, P1801, DOI 10.1212/WNL.54.9.1801
   Welniarz Q, 2017, DEV NEUROBIOL, V77, P810, DOI 10.1002/dneu.22455
   Wilkins K, 2020, J PHYSIOL-LONDON, V598, P2153, DOI 10.1113/JP279377
   Xu Y, 2016, NEUROSCIENCES, V21, P256, DOI 10.17712/nsj.2016.3.20150701
   Yamada S, 2015, BMC NEUROL, V15, P0, DOI 10.1186/s12883-015-0286-4
   Yamamoto S, 2007, CEREBROVASC DIS, V23, P35, DOI 10.1159/000095756
   Yang H, 2020, BMC NEUROL, V20, P0, DOI 10.1186/s12883-020-01698-0
   Yip D, 2020, STATPEARLS, V0, P0
NR 54
TC 0
Z9 0
U1 0
U2 2
PU E-CENTURY PUBLISHING CORP
PI MADISON
PA 40 WHITE OAKS LN, MADISON, WI 53711 USA
SN 1940-5901
EI 
J9 INT J CLIN EXP MED
PD JUN 15
PY 2020
VL 13
IS 10
BP 7386
EP 7392
DI 
PG 7
WC Medicine, Research & Experimental
SC Research & Experimental Medicine
GA OL2QD
UT WOS:000585185700026
ER

PT J
AU Obayashi, Shigeru
   Takahashi, Rina
AF Obayashi, Shigeru
   Takahashi, Rina
TI Repetitive peripheral magnetic stimulation improves severe upper limb paresis in early acute phase stroke survivors
SO NEUROREHABILITATION
LA English
DT Article
DE Cortical reorganization; peripheral magnetic stimulation; motor recovery; stroke; upper extremity
ID functional electrical-stimulation; upper-extremity function; motor function; neuromuscular stimulation; recovery; wrist; time; dexterity; impact; blind
AB BACKGROUND: It is very difficult for patients with severe upper extremity (UE) paresis after stroke to achieve full recovery because of the lack of a definitive approach for improving severe UE paresis immediately after onset. OBJECTIVE: to investigate the effects of repetitive peripheral magnetic stimulation (rPMS) on severe UE paresis during early acute phase of stroke. METHODS: Nineteen participants with severe UE disability met the criteria. 10 subjects received 15-20 minutes of rPMS prior to standard care per session, while 9 age- and severity-matched subjects received two times 20 minutes of standard care. Outcome measures included UE motor section of the Fugl-Meyer Motor Assessment Scale (FMA-UE), Wolf motor function test (WMFT), and box and block test (BBT). RESULTS: The rPMS group received treatment (average sessions: 7.8) after a median 9.2 days from stroke (16.5 sessions after 5 days for control). To adjust the different treatment durations, we defined "progress rate" as the gains of UE function scores divided by treatment duration. The progress rate was significantly different in FMA-UE and WMFT, but not in BBT. CONCLUSIONS: The present study suggested beneficial effects of rPMS on severe UE paresis during early acute phase of stroke.
C1 [Obayashi, Shigeru; Takahashi, Rina] Dokkyo Med Univ, Saitama Med Ctr, Dept Rehabil Med, 2-1-50 Minami Koshigaya, Koshigaya, Saitama 3438555, Japan.
RP Obayashi, S (通讯作者)，Dokkyo Med Univ, Saitama Med Ctr, Dept Rehabil Med, 2-1-50 Minami Koshigaya, Koshigaya, Saitama 3438555, Japan.
EM ohbayash@dokkyomed.ac.jp
FU Japan Society for the Promotion of Science (JSPS) [19K11355]
CR Barker A, 1991, J CLIN NEUROPHYSIOL, V8, P26, DOI 10.1097/00004691-199101000-00005
   Beaulieu L, 2013, NEUROPHYSIOL CLIN, V43, P251, DOI 10.1016/j.neucli.2013.05.003
   Beaulieu L, 2015, NEUROPHYSIOL CLIN, V45, P223, DOI 10.1016/j.neucli.2015.08.002
   Blickenstorfer A, 2009, HUM BRAIN MAPP, V30, P963, DOI 10.1002/hbm.20559
   Burnett M, 2006, STROKE, V37, P1327, DOI 10.1161/01.STR.0000217305.82123.d8
   Carda S, 2017, ARCH PHYS MED REHAB, V98, P1628, DOI 10.1016/j.apmr.2017.02.020
   Cauraugh J, 2000, STROKE, V31, P1360, DOI 10.1161/01.STR.31.6.1360
   Chae J, 1998, STROKE, V29, P975, DOI 10.1161/01.STR.29.5.975
   Desrosiers J, 1994, ARCH PHYS MED REHAB, V75, P751
   Flamand V, 2014, ARCH PHYS MED REHAB, V95, P1984, DOI 10.1016/j.apmr.2014.05.014
   Francisco G, 1998, ARCH PHYS MED REHAB, V79, P570, DOI 10.1016/S0003-9993(98)90074-0
   Fuglmeyer A, 1975, SCAND J REHABIL MED, V7, P13
   Grefkes C, 2014, LANCET NEUROL, V13, P206, DOI 10.1016/S1474-4422(13)70264-3
   Hara Y, 2013, CLIN NEUROPHYSIOL, V124, P2008, DOI 10.1016/j.clinph.2013.03.030
   Hsu S, 2010, STROKE, V41, P821, DOI 10.1161/STROKEAHA.109.574160
   Krewer C, 2014, ARCH PHYS MED REHAB, V95, P1039, DOI 10.1016/j.apmr.2014.02.003
   Kwakkel G, 2003, STROKE, V34, P2181, DOI 10.1161/01.STR.0000087172.16305.CD
   Kwakkel G, 2006, STROKE, V37, P2348, DOI 10.1161/01.STR.0000238594.91938.1e
   Nudo R, 1996, SCIENCE, V272, P1791, DOI 10.1126/science.272.5269.1791
   Obayashi S, 2020, NEUROREHABILITATION, V46, P417, DOI 10.3233/NRE-203024
   Powell J, 1999, STROKE, V30, P1384, DOI 10.1161/01.STR.30.7.1384
   Struppler A, 2004, EXP BRAIN RES, V157, P59, DOI 10.1007/s00221-003-1817-6
   Struppler A, 2003, NEUROREHABILITATION, V18, P69
   Struppler A, 2007, NEUROIMAGE, V36, P0, DOI 10.1016/j.neuroimage.2007.03.033
   Whitall J, 2004, NEUROREHAB NEURAL RE, V18, P3, DOI 10.1177/0888439003262876
   Wilson R, 2016, NEUROREHAB NEURAL RE, V30, P978, DOI 10.1177/1545968316650278
   Wolf S, 2001, STROKE, V32, P1635, DOI 10.1161/01.STR.32.7.1635
NR 27
TC 3
Z9 3
U1 7
U2 8
PU IOS PRESS
PI AMSTERDAM
PA NIEUWE HEMWEG 6B, 1013 BG AMSTERDAM, NETHERLANDS
SN 1053-8135
EI 
J9 NEUROREHABILITATION
PD JUN 15
PY 2020
VL 46
IS 4
BP 569
EP 575
DI 10.3233/NRE-203085
PG 7
WC Clinical Neurology; Rehabilitation
SC Neurosciences & Neurology; Rehabilitation
GA MM3DS
UT WOS:000550036100013
PM 32508342
ER

PT J
AU Lee, Su-Hyun
   Kim, SS
   Lee, Byoung-Hee
AF Lee, Su-hyun
   Kim, Seong
   Lee, Byoung-hee
TI Action observation training and brain-computer interface controlled functional electrical stimulation enhance upper extremity performance and cortical activation in patients with stroke: a randomized controlled trial
SO PHYSIOTHERAPY THEORY AND PRACTICE
LA English
DT Article; Early Access
DE Action observation training; brain computer interface; functional electrical stimulation; electroencephalographic; stroke
ID mirror neuron system; motor; movement; imagery; communication; resonance; deficit; rhythm
AB Purpose Brain-computer interface (BCI)-functional electronic stimulation (FES) systems are increasingly being explored as potential neuro-rehabilitation tools. Here, we investigate the effect of action observation training (AOT) plus electroencephalogram (EEG)-based BCI-controlled FES system on motor recovery of upper extremity and cortical activation in patients with stroke. Method There were a total of 26 patients: an AOT plus BCI-FES group (n = 13) and a control group (n = 13). The control group performed FES treatment and the conventional physical therapy, while the AOT plus BCI-FES group performed AOT plus BCI-FES and the conventional physical therapy. Upper extremity performance was measured using the Fugl-Meyer Assessment of the Upper Extremity (FMA-UE), Wolf Motor Function Test (WMFT), Motor Activity Log (MAL) and Modified Barthel Index (MBI). Cortical activation was measured using electro-encephalographic recordings from alpha and beta power, concentration, and activation. Results After intervention, there were significant differences between two groups in FMA-UE, WMFT, MAL and MBI and the results of EEG including alpha power, beta power, concentration and activation. Conclusions This study demonstrated that AOT plus BCI-FES can enhance motor function of upper extremity and cortical activation in patients with stroke. This training method may be feasible and suitable for individuals with stroke.
C1 [Lee, Su-Hyun; Kim, Seong Sik; Lee, Byoung-Hee] Sahmyook Univ, Dept Phys Therapy, 815 Hwarang Ro, Seoul 01795, South Korea.
RP Lee, BH (通讯作者)，Sahmyook Univ, Dept Phys Therapy, 815 Hwarang Ro, Seoul 01795, South Korea.
EM 3679@syu.ac.kr
FU Fund of the Sahmyook University [RI12020072]
CR An J, 2013, IEEE ENG MED BIO, V0, PP6345, DOI 10.1109/EMBC.2013.6611005
   Athanasiou A, 2018, NEUROSCIENCE, V378, P54, DOI 10.1016/j.neuroscience.2016.05.044
   Barker-collo S, 2009, STROKE, V40, P3293, DOI 10.1161/STROKEAHA.109.558239
   Birbaumer N, 2007, J PHYSIOL-LONDON, V579, P621, DOI 10.1113/jphysiol.2006.125633
   Buccino G, 2014, PHILOS T R SOC B, V369, P0, DOI 10.1098/rstb.2013.0185
   Cengiz B, 2018, EXP BRAIN RES, V236, P497, DOI 10.1007/s00221-017-5147-5
   Chowdhury A, 2018, IEEE J BIOMED HEALTH, V22, P1786, DOI 10.1109/JBHI.2018.2863212
   Chung E, 2015, J PHYS THER SCI, V27, P559, DOI 10.1589/jpts.27.559
   Cicerone K, 1996, BRAIN INJURY, V10, P79, DOI 10.1080/026990596124566
   Collinger J, 2014, FRONT INTEGR NEUROSC, V8, P0, DOI 10.3389/fnint.2014.00017
   De ZM, 2012, EXP BRAIN RES, V221, P69, DOI 10.1007/s00221-012-3148-y
   Ertelt D, 2012, NEURAL REGEN RES, V7, P2063, DOI 10.3969/j.issn.1673-5374.2012.26.008
   Frolov A, 2017, FRONT NEUROSCI-SWITZ, V11, P0, DOI 10.3389/fnins.2017.00400
   Garrison K, 2010, NEUROREHAB NEURAL RE, V24, P404, DOI 10.1177/1545968309354536
   Gladstone D, 2002, NEUROREHAB NEURAL RE, V16, P232, DOI 10.1177/154596802401105171
   Graimann B, 2010, FRONT COLLECT, V0, PP1, DOI 10.1007/978-3-642-02091-9_1
   Hannah R, 2018, FRONT NEUROSCI-SWITZ, V12, P0, DOI 10.3389/fnins.2018.00347
   Hioka A, 2019, J CLIN NEUROSCI, V60, P79, DOI 10.1016/j.jocn.2018.09.035
   Kauhanen L, 2007, COMPUT INTELL NEUROSCI, V0, PP23864, DOI 10.1155/2007/23864
   Kilner J, 2007, P NATL ACAD SCI USA, V104, P8683, DOI 10.1073/pnas.0702937104
   Kim B, 2017, COGN SYST RES, V44, P1, DOI 10.1016/j.cogsys.2017.02.001
   Kim T, 2016, OCCUP THER INT, V23, P39, DOI 10.1002/oti.1403
   Kim Y, 2018, PLOS ONE, V13, P0, DOI 10.1371/journal.pone.0190715
   Kiper P, 2018, ARCH PHYS MED REHAB, V99, P834, DOI 10.1016/j.apmr.2018.01.023
   Koch G, 2010, NEUROPSYCHOLOGIA, V48, P3513, DOI 10.1016/j.neuropsychologia.2010.07.037
   Kuk E, 2016, TOP STROKE REHABIL, V23, P318, DOI 10.1080/10749357.2016.1157972
   Kwah L, 2016, BRAIN SCI, V6, P0, DOI 10.3390/brainsci6040053
   Lang T, 2012, EUR J PERSONALITY, V26, P145, DOI 10.1002/per.855
   Mccrimmon C, 2014, IEEE ENG MED BIO, V0, PP1247, DOI 10.1109/EMBC.2014.6943823
   Mcfarland D, 2011, COMMUN ACM, V54, P60, DOI 10.1145/1941487.1941506
   Meirovitch Y, 2015, J NEUROSCI, V35, P1627, DOI 10.1523/JNEUROSCI.5371-13.2015
   Mohammadi M, 2015, POLITICAL ISLAM IN POST-REVOLUTIONARY IRAN: SHII IDEOLOGIES IN ISLAMIST DISCOURSE, V0, P100
   Mohammadi M, 2016, BIOMED ENG LETT, V6, P66, DOI 10.1007/s13534-016-0218-2
   Neuper C, 2009, CLIN NEUROPHYSIOL, V120, P239, DOI 10.1016/j.clinph.2008.11.015
   Nichols-larsen D, 2005, STROKE, V36, P1480, DOI 10.1161/01.STR.0000170706.13595.4f
   Pineda J, 2005, BRAIN RES REV, V50, P57, DOI 10.1016/j.brainresrev.2005.04.005
   Prasad G, 2010, J NEUROENG REHABIL, V7, P0, DOI 10.1186/1743-0003-7-60
   Ramadan R, 2015, INTEL SYST REF LIBR, V74, P31, DOI 10.1007/978-3-319-10978-7_2
   Rathee D, 2019, IEEE T NEUR SYS REH, V27, P1020, DOI 10.1109/TNSRE.2019.2908125
   Rizzolatti G, 2004, ANNU REV NEUROSCI, V27, P169, DOI 10.1146/annurev.neuro.27.070203.144230
   Seitz R, 2015, FRONT NEUROL, V6, P0, DOI 10.3389/fneur.2015.00238
   Sharp S, 1997, ARCH PHYS MED REHAB, V78, P1231, DOI 10.1016/S0003-9993(97)90337-3
   Sheng B, 2009, BRAIN INJURY, V23, P65, DOI 10.1080/02699050802635299
   Tani M, 2018, NEUROSCI RES, V133, P7, DOI 10.1016/j.neures.2017.10.002
   Uswatte G, 2006, NEUROLOGY, V67, P1189, DOI 10.1212/01.wnl.0000238164.90657.c2
   Wolf S, 2001, STROKE, V32, P1635, DOI 10.1161/01.STR.32.7.1635
   Wolpaw J, 2004, P NATL ACAD SCI USA, V101, P17849, DOI 10.1073/pnas.0403504101
   Yuan H, 2014, IEEE T BIO-MED ENG, V61, P1425, DOI 10.1109/TBME.2014.2312397
   Zhang J, 2018, NEURAL PLAST, V2018, P0, DOI 10.1155/2018/2321045
NR 49
TC 24
Z9 25
U1 3
U2 12
PU TAYLOR & FRANCIS INC
PI PHILADELPHIA
PA 530 WALNUT STREET, STE 850, PHILADELPHIA, PA 19106 USA
SN 0959-3985
EI 
J9 PHYSIOTHER THEOR PR
PD JUN 15
PY 2020
VL 0
IS 
BP 
EP 
DI 10.1080/09593985.2020.1831114
PG 9
WC Rehabilitation
SC Rehabilitation
GA OA0PU
UT WOS:000577499600001
PM 33026895
ER

PT J
AU Marquez, Jodie
   Weerasekara, Ishanka
   Chambers, Lucia
AF Marquez, Jodie
   Weerasekara, Ishanka
   Chambers, Lucia
TI Hippotherapy in adults with acquired brain injury: A systematic review
SO PHYSIOTHERAPY THEORY AND PRACTICE
LA English
DT Review
DE Horse therapy; mechanical simulator; stroke; rehabilitation
ID balance ability; cerebral-palsy; gait; quality; simulator; children; therapy
AB Background Hippotherapy is used to supplement conventional therapy in neurological conditions with evidence supporting its use in pediatric patients. However, evaluation of its merit in adults with acquired brain injury (ABI) is lacking. The aim of this study was to determine if hippotherapy can improve motor function in adults with ABI.Methods: A systematic review of all available controlled studies investigating the use of hippotherapy, in adults with ABI, was conducted. The primary outcome of interest was movement related function and secondary outcomes included impairment, quality of life, and adverse events.Results: Nine studies with 256 participants were included, of which six studies with 204 participants were included for meta-analysis. When the data were pooled, hippotherapy did not produce statistically significant improvements in balance (SMD = 0.24, 95% CI -0.05, 0.54,p = 0.1) or gait parameters (SMD = -0.04, 95% CI -0.79, 0.72p = 0.92) when compared to control and measured immediately after the intervention. Long-term effects remain unknown due to lack of follow-up evaluation.Conclusions: This review suggests that hippotherapy is safe and well tolerated by adults with ABI. Short-term functional benefits were not associated with the use of hippotherapy. Further high-quality research is required before hippotherapy can be endorsed as a modality in adult neurological rehabilitation.
C1 [Marquez, Jodie; Weerasekara, Ishanka; Chambers, Lucia] Univ Newcastle, Fac Hlth & Med, Callaghan, NSW, Australia.
   [Marquez, Jodie] Hunter Med Res Inst, Physiotherapy Dept, Newcastle, NSW, Australia.
   [Marquez, Jodie] Univ Newcastle, Prior Res Ctr Stroke & Brain Injury, Callaghan, NSW, Australia.
RP Marquez, J (通讯作者)，Univ Newcastle, Fac Hlth & Med, Callaghan, NSW, Australia.; Marquez, J (通讯作者)，Hunter Med Res Inst, Physiotherapy Dept, Newcastle, NSW, Australia.; Marquez, J (通讯作者)，Univ Newcastle, Prior Res Ctr Stroke & Brain Injury, Callaghan, NSW, Australia.
EM jodie.marquez@newcastle.edu.au
CR Baek I, 2014, J PHYS THER SCI, V26, P1293, DOI 10.1589/jpts.26.1293
   Beinotti F, 2013, TOP STROKE REHABIL, V20, P226, DOI 10.1310/tsr2003-226
   Beinotti F, 2010, ARQ NEURO-PSIQUIAT, V68, P908, DOI 10.1590/S0004-282X2010000600015
   Bronson C, 2010, EUR J PHYS REHAB MED, V46, P347
   Casady RL, 2004, PEDIATR PHYS THER, V16, P165, DOI 10.1097/01.PEP.0000136003.15233.0C
   Downs S, 1998, J EPIDEMIOL COMMUN H, V52, P377, DOI 10.1136/jech.52.6.377
   Han J, 2012, ANN REHABIL MED-ARM, V36, P762, DOI 10.5535/arm.2012.36.6.762
   Higgins J, 2011, COCHRANE HDB SYSTEMA, V5, P1
   Higgins J, 2003, BRIT MED J, V327, P557, DOI 10.1136/bmj.327.7414.557
   Kim H, 2014, J PHYS THER SCI, V26, P29, DOI 10.1589/jpts.26.29
   Lee C, 2014, J PHYS THER SCI, V26, P309, DOI 10.1589/jpts.26.309
   Mcgibbon N, 1998, DEV MED CHILD NEUROL, V40, P754
   Meregillano G, 2004, PHYS MED REHABIL CLIN N AM, V15, P843
   *nationalcollaboratingcentreformethodsandtools , 2008, QUAL CHECKL HEALTHC, V0, P0
   Nilsson A, 2014, J NEUROENG REHABIL, V11, P0, DOI 10.1186/1743-0003-11-92
   Oconnor SR, 2015, BMC RES NOTES, V8, P224, DOI 10.1186/s13104-015-1181-1
   Park J, 2013, J PHYS THER SCI, V25, P1169, DOI 10.1589/jpts.25.1169
   Schuck A, 2012, J NEUROENG REHABIL, V9, P0, DOI 10.1186/1743-0003-9-31
   Stmwoo H, 2012, ANN REHABIL MED-ARM, V36, P756, DOI 10.5535/arm.2012.36.6.756
   Sung Y, 2013, NEUROREHABILITATION, V33, P407, DOI 10.3233/NRE-130971
   Valentine J, 2013, EFFECT SIZE SUBSTANT, V0, P0
   Zadnikar M, 2011, DEV MED CHILD NEUROL, V53, P684, DOI 10.1111/j.1469-8749.2011.03951.x
NR 22
TC 6
Z9 6
U1 0
U2 10
PU TAYLOR & FRANCIS INC
PI PHILADELPHIA
PA 530 WALNUT STREET, STE 850, PHILADELPHIA, PA 19106 USA
SN 0959-3985
EI 
J9 PHYSIOTHER THEOR PR
PD JUL 2
PY 2020
VL 36
IS 7
BP 779
EP 790
DI 10.1080/09593985.2018.1494233
PG 12
WC Rehabilitation
SC Rehabilitation
GA ME1TV
UT WOS:000544444900002
PM 30015542
ER

PT J
AU Lee, JY
   Kim, HS
   Kim, SH
   Kim, Han-Soo
   Cho, BP
AF Lee, Ji
   Kim, Hyun
   Kim, Sung
   Kim, Han-soo
   Cho, Byung
TI Combination of Human Mesenchymal Stem Cells and Repetitive Transcranial Magnetic Stimulation Enhances Neurological Recovery of 6-Hydroxydopamine Model of Parkinsonian's Disease
SO TISSUE ENGINEERING AND REGENERATIVE MEDICINE
LA English
DT Article
DE Parkinson's disease; Repetitive transcranial magnetic stimulation; Mesenchymal stem cell; Neurotrophic factor; Anti-; pro-inflammatory cytokine
ID messenger-rna expression; dopaminergic-neuron; growth-factor; neurotrophic factor; substantia-nigra; prefrontal cortex; motor cortex; rat model; brain; transplantation
AB Background: Repetitive transcranial magnetic stimulation (rTMS) has been in use for the treatment of various neurological diseases, including depression, anxiety, stroke and Parkinson's disease (PD), while its underlying mechanism is stills unclear. This study was undertaken to evaluate the potential synergism of rTMS treatment to the beneficial effect of human mesenchymal stem cells (hMSCs) administration for PD and to clarify the mechanism of action of this therapeutic approach. Methods: The neuroprotective effect in nigral dopamine neurons, neurotrophic/growth factors and anti-/pro-inflammatory cytokine regulation, and functional recovery were assessed in the rat 6-hydroxydopamine (6-OHDA) model of PD upon administration of hMSCs and rTMS. Results: Transplanted hMSCs were identified in the substantia nigra, and striatum. Enhancement of the survival of SN dopamine neurons and the expression of the tyrosine hydroxylase protein were observed in the hMSCs + rTMS compared to that of controls. Combination therapy significantly elevated the expression of several key neurotrophic factors, of which the highest expression was recorded in the rTMS + hMSC group. In addition, the combination therapy significantly upregulated IL-10 expression while decreased IFN-gamma and TNF-alpha production in a synergistic manner. The treadmill locomotion test (TLT) revealed that motor function was improved in the rTMS + hMSC treatment with synergy. Conclusion: Our findings demonstrate that rTMS treatment and hMSC transplantation could synergistically create a favorable microenvironment for cell survival within the PD rat brain, through alteration of soluble factors such as neurotrophic/growth factors and anti-/pro-inflammatory cytokines related to neuronal protection or repair, with preservation of DA neurons and improvement of motor functions.
C1 [Lee, Ji Yong; Cho, Byung Pil] Yonsei Univ, Wonju Coll Med, Dept Anat, 20 Ilsan Ro, Wonju 26426, Gangwon Do, South Korea.
   [Kim, Hyun Soo] FCB Pharmicell Co Ltd, 520 Sicox Tower,484 Dunchon Daero, Seongnam Si 13229, Gyeonggi Do, South Korea.
   [Kim, Sung Hoon] Yonsei Univ, Wonju Coll Med, Dept & Rehabil Med, 20 Ilsan Ro, Wonju 26426, Gangwon Do, South Korea.
   [Kim, Han-Soo] Catholic Kwandong Univ, Coll Med Convergence, Dept Biomed Sci, 24 Beomil Ro,579 Beon Gil, Gangneung Si 25601, Gangwon Do, South Korea.
   [Kim, Han-Soo] Catholic Kwandong Univ, Coll Med, Biomed Inst Mycol Resource, Basic Res Div, 24 Beomil Ro,579 Beon Gil, Gangneung Si 25601, Gangwon Do, South Korea.
   [Cho, Byung Pil] Yonsei Univ, Wonju Coll Med, Inst Lifestyle Med, 20 Ilsan Ro, Wonju 26426, Gangwon Do, South Korea.
RP Cho, BP (通讯作者)，Yonsei Univ, Wonju Coll Med, Dept Anat, 20 Ilsan Ro, Wonju 26426, Gangwon Do, South Korea.; Kim, HS (通讯作者)，Catholic Kwandong Univ, Coll Med Convergence, Dept Biomed Sci, 24 Beomil Ro,579 Beon Gil, Gangneung Si 25601, Gangwon Do, South Korea.; Kim, HS (通讯作者)，Catholic Kwandong Univ, Coll Med, Biomed Inst Mycol Resource, Basic Res Div, 24 Beomil Ro,579 Beon Gil, Gangneung Si 25601, Gangwon Do, South Korea.; Cho, BP (通讯作者)，Yonsei Univ, Wonju Coll Med, Inst Lifestyle Med, 20 Ilsan Ro, Wonju 26426, Gangwon Do, South Korea.
EM hankim63@gmail.com; bpcho@yonsei.ac.kr
FU National Research Foundation [2017M3A9B4042583, 2010-0024334]; Ministry of Science and Technology, Republic of Korea
CR Aftanas L, 2018, B EXP BIOL MED+, V165, P195, DOI 10.1007/s10517-018-4128-4
   Angelucci F, 2004, NEUROREPORT, V15, P717, DOI 10.1097/00001756-200403220-00029
   Arias-carrion O, 2008, INT ARCH MED, V1, P2, DOI 10.1186/1755-7682-1-2
   Arnhold S, 2006, EUR J CELL BIOL, V85, P551, DOI 10.1016/j.ejcb.2006.01.015
   Ba M, 2017, ONCOTARGET, V8, P50921, DOI 10.18632/oncotarget.17285
   Baek A, 2018, FRONT NEUROL, V9, P0, DOI 10.3389/fneur.2018.00050
   Bai L, 2009, GLIA, V57, P1192, DOI 10.1002/glia.20841
   Baquet Z, 2005, J NEUROSCI, V25, P6251, DOI 10.1523/JNEUROSCI.4601-04.2005
   Bentwich J, 2011, J NEURAL TRANSM, V118, P463, DOI 10.1007/s00702-010-0578-1
   Chang J, 2003, BRAIN RES, V983, P174, DOI 10.1016/S0006-8993(03)03053-1
   Chao Y, 2009, J NEUROIMMUNOL, V216, P39, DOI 10.1016/j.jneuroim.2009.09.003
   Chaturvedi R, 2006, NEUROSCI LETT, V398, P44, DOI 10.1016/j.neulet.2005.12.042
   Cho S, 2009, PLOS ONE, V4, P0, DOI 10.1371/journal.pone.0006725
   Choi M, 2008, CELL TRANSPLANT, V17, P899, DOI 10.3727/096368908786576471
   Cicchetti F, 2002, EUR J NEUROSCI, V15, P991, DOI 10.1046/j.1460-9568.2002.01938.x
   Cohen A, 2003, J NEUROCHEM, V85, P299, DOI 10.1046/j.1471-4159.2003.01657.x
   Corti M, 2012, AM J PHYS MED REHAB, V91, P254, DOI 10.1097/PHM.0b013e318228bf0c
   Doi W, 2001, NEUROREPORT, V12, P1307, DOI 10.1097/00001756-200105080-00050
   Fitzgerald P, 2011, EXPERT REV MED DEVIC, V8, P85, DOI 10.1586/ERD.10.57
   Funa K, 1996, NEUROSCIENCE, V74, P825, DOI 10.1016/0306-4522(96)00152-2
   Gedge L, 2012, FRONT PSYCHIATRY, V3, P12, DOI 10.3389/fpsyt.2012.00012
   Gill S, 2003, NAT MED, V9, P589, DOI 10.1038/nm850
   Gugliandolo A, 2017, CURR RES TRANSL MED, V65, P51, DOI 10.1016/j.retram.2016.10.007
   Habisch H, 2007, J NEURAL TRANSM, V114, P1395, DOI 10.1007/s00702-007-0748-y
   Heldin C, 1999, PHYSIOL REV, V79, P1283, DOI 10.1152/physrev.1999.79.4.1283
   Hellmann M, 2006, NEUROSCI LETT, V395, P124, DOI 10.1016/j.neulet.2005.10.097
   Herran E, 2014, INT J NANOMED, V9, P2677, DOI 10.2147/IJN.S61940
   Hoffer B, 1994, NEUROSCI LETT, V182, P107, DOI 10.1016/0304-3940(94)90218-6
   Howells D, 2000, EXP NEUROL, V166, P127, DOI 10.1006/exnr.2000.7483
   Hylden J, 1980, EUR J PHARMACOL, V67, P313, DOI 10.1016/0014-2999(80)90515-4
   Johnston R, 1999, BEHAV BRAIN RES, V104, P189, DOI 10.1016/S0166-4328(99)00068-6
   Khalilpourfarshbafi M, 2017, TISSUE ENG REGEN MED, V14, P201, DOI 10.1007/s13770-017-0026-5
   Khedr E, 2007, MOVEMENT DISORD, V22, P1046, DOI 10.1002/mds.21460
   Kim D, 2017, TISSUE ENG REGEN MED, V14, P653, DOI 10.1007/s13770-017-0093-7
   Kim H, 2010, NEUROSCI LETT, V468, P190, DOI 10.1016/j.neulet.2009.10.074
   Kim Y, 2009, GLIA, V57, P13, DOI 10.1002/glia.20731
   Kramer B, 2006, BIOCHEM BIOPH RES CO, V343, P1045, DOI 10.1016/j.bbrc.2006.02.191
   Krampera M, 2006, CURR OPIN PHARMACOL, V6, P435, DOI 10.1016/j.coph.2006.02.008
   Lang A, 2006, ANN NEUROL, V59, P459, DOI 10.1002/ana.20737
   Lee H, 2012, MED BIOL ENG COMPUT, V50, P937, DOI 10.1007/s11517-012-0933-5
   Lee J, 2015, NEUROSCI LETT, V604, P167, DOI 10.1016/j.neulet.2015.07.038
   Lee J, 2013, BRAIN RES, V1537, P290, DOI 10.1016/j.brainres.2013.08.051
   Lee J, 2015, MOL CELL TOXICOL, V11, P373, DOI 10.1007/s13273-015-0038-y
   Li X, 2015, PARKINSONS DIS-US, V2015, P0, DOI 10.1155/2015/931058
   Liau M, 2016, TISSUE ENG REGEN MED, V13, P455, DOI 10.1007/s13770-016-9093-2
   Liberatore G, 1999, NAT MED, V5, P1403
   Lo FD, 2018, J CELL PHYSIOL, V233, P3982, DOI 10.1002/jcp.26192
   Mahmood A, 2004, NEUROSURGERY, V55, P1185, DOI 10.1227/01.NEU.0000141042.14476.3C
   Mendes D, 2018, NEUROLOGIST, V23, P141, DOI 10.1097/NRL.0000000000000188
   Mogi M, 1999, NEUROSCI LETT, V270, P45, DOI 10.1016/S0304-3940(99)00463-2
   Monahan A, 2008, CELL TRANSPLANT, V17, P363
   Morita E, 2008, EXP NEUROL, V213, P431, DOI 10.1016/j.expneurol.2008.07.011
   Muller M, 2000, NEUROPSYCHOPHARMACOL, V23, P205, DOI 10.1016/S0893-133X(00)00099-3
   Nagatsu T, 2005, CURR PHARM DESIGN, V11, P999, DOI 10.2174/1381612053381620
   Nikkhah G, 1993, EXP BRAIN RES, V92, P516
   Okada K, 2002, BRAIN RES, V957, P37, DOI 10.1016/S0006-8993(02)03582-5
   Othberg A, 1995, EXP BRAIN RES, V105, P111
   Pedre L, 2002, BRAIN RES, V952, P122, DOI 10.1016/S0006-8993(02)03222-5
   Pellis S, 1987, P NATL ACAD SCI USA, V84, P8750, DOI 10.1073/pnas.84.23.8750
   Peterson A, 2008, NEUROTHERAPEUTICS, V5, P270, DOI 10.1016/j.nurt.2008.02.003
   Pietz K, 1996, NEUROSCI LETT, V204, P101, DOI 10.1016/0304-3940(96)12326-0
   Saito F, 2008, J TRAUMA, V64, P53, DOI 10.1097/TA.0b013e31815b847d
   Schwerk A, 2015, REGEN MED, V10, P431, DOI 10.2217/RME.15.17
   Shults C, 1995, NEUROREPORT, V6, P1109, DOI 10.1097/00001756-199505300-00009
   Siebner H, 1999, NEUROREPORT, V10, P589, DOI 10.1097/00001756-199902250-00027
   Slevin J, 2005, J NEUROSURG, V102, P216, DOI 10.3171/jns.2005.102.2.0216
   Spina M, 1992, ANN NY ACAD SCI, V648, P348, DOI 10.1111/j.1749-6632.1992.tb24578.x
   Strafella A, 2001, J NEUROSCI, V21, P0, DOI 10.1523/JNEUROSCI.21-15-j0003.2001
   Strafella A, 2003, BRAIN, V126, P2609, DOI 10.1093/brain/awg268
   Theilig S, 2011, EXP NEUROL, V230, P149, DOI 10.1016/j.expneurol.2011.04.010
   Tomac A, 1995, P NATL ACAD SCI USA, V92, P8274, DOI 10.1073/pnas.92.18.8274
   Uccelli A, 2010, CURR OPIN IMMUNOL, V22, P768, DOI 10.1016/j.coi.2010.10.012
   Wang H, 2020, INT J NEUROSCI, V130, P19, DOI 10.1080/00207454.2018.1495632
   Wang H, 2011, J NEUROSCI, V31, P11044, DOI 10.1523/JNEUROSCI.2125-11.2011
   Wijeyekoon R, 2009, BBA-MOL BASIS DIS, V1792, P688, DOI 10.1016/j.bbadis.2008.10.007
   Wu A, 2008, NEUROTHERAPEUTICS, V5, P345, DOI 10.1016/j.nurt.2008.02.002
   Yang X, 2010, NEUROREPORT, V21, P268, DOI 10.1097/WNR.0b013e328335b411
   Yang Y, 2013, NEUROREHAB NEURAL RE, V27, P79, DOI 10.1177/1545968312451915
   Zhang R, 2013, J NEUROINFLAMM, V10, P0, DOI 10.1186/1742-2094-10-106
   Zwanzger P, 2002, BIOL PSYCHIAT, V51, P602, DOI 10.1016/S0006-3223(01)01369-5
   이진숙 , 2013, [ANATOMY & BIOLOGICAL ANTHROPOLOGY, V0, P0
NR 81
TC 4
Z9 5
U1 0
U2 8
PU KOREAN TISSUE ENGINEERING REGENERATIVE MEDICINE SOC
PI SEOCHO-GU
PA 1414 SEOCHO WORLD OFFICETEL 19, SEOUN-RO, SEOCHO-GU, SEOUL 06732, SOUTH KOREA
SN 1738-2696
EI 
J9 TISSUE ENG REGEN MED
PD FEB 15
PY 2020
VL 17
IS 1
BP 67
EP 80
DI 10.1007/s13770-019-00233-8
PG 14
WC Cell & Tissue Engineering; Engineering, Biomedical
SC Cell Biology; Engineering
GA KI6ZC
UT WOS:000508697600002
PM 31970698
ER

PT J
AU Yu, Bao-Fu
   Qiu, Yan-Qun
   Du, Mao-Xin
   Yin, Hua-Wei
   Shen, Jun
   Ye, Xuan
   Cai, Ze-Yu
   Xu, Wen-Dong
AF Yu, Bao-fu
   Qiu, Yan-qun
   Du, Mao-xin
   Yin, Hua-wei
   Shen, Jun
   Ye, Xuan
   Cai, Ze-yu
   Xu, Wen-dong
TI Contralateral hemi-fifth-lumbar nerve transfer for unilateral lower limb dysfunction due to incomplete traumatic spinal cord injury: A report of two cases
SO MICROSURGERY
LA English
DT Article
ID autonomic reflex pathway; rhizotomy; rehabilitation; spasticity; children; stroke
AB Current strategies for the chronic stage of spinal cord injury (SCI) had seen little progress. In this report, we present the use of contralateral L5 nerve transfer for the treatment of incomplete SCI patients with unilateral lower limb dysfunction in two male patients. One was diagnosed with L2 vertebral fracture and dislocation combined with coni medullaris injury 10 months prior, and the other was diagnosed with T6 and T7 vertebral fractures with SCI 24 months prior. The patients were treated with decompression surgery within 24 hr after injury. The patients reached a recovery plateau after 6-8 months of spontaneous recovery of locomotion and sustained paralysis in the right leg and were left confined to the wheelchair. The score on the lower-extremity Fugl-Meyer assessment (FMA-LE) was 7 for both patients. The patients were then enrolled, and they underwent half of the anterior root of the contralateral L5 transfer to S1 and S2 to improve lower limb motor function. A posterior approach was performed to expose the L5, S1, and S2 nerve roots. Half of the anterior root of the left L5 was cut, and end-to-end neurorrhaphy from the left L5 to the right S1 and S2 was performed subdurally. After the surgery, routine rehabilitation treatments were prescribed. Muscle strength decreased transiently in the donor-side before recovering within 12 months postoperatively. Muscle strength was significantly improved on the affected side 2 years postoperatively, when the FMA-LE scores increased to 14 and 15, respectively. The patients regained independent walking ability with crutches. This report suggests that contralateral hemi-5th-lumbar nerve transfer is safe and can benefit incomplete SCI patients with unilateral lower limb dysfunction.
C1 [Yu, Bao-Fu; Qiu, Yan-Qun; Yin, Hua-Wei; Shen, Jun; Ye, Xuan; Cai, Ze-Yu; Xu, Wen-Dong] Fudan Univ, Huashan Hosp, Dept Hand Surg, 12 Middle Wulumuqi Rd, Shanghai 200040, Peoples R China.
   [Qiu, Yan-Qun; Yin, Hua-Wei; Xu, Wen-Dong] Jingan Dist Ctr Hosp, Dept Hand & Upper Extrem Surg, Shanghai, Peoples R China.
   [Qiu, Yan-Qun; Du, Mao-Xin; Yin, Hua-Wei; Xu, Wen-Dong] Shanghai Clin Med Ctr Limb Funct Reconstruct, Shanghai, Peoples R China.
   [Du, Mao-Xin] Jingan Dist Ctr Hosp, Dept Orthoped, Shanghai, Peoples R China.
   [Yin, Hua-Wei; Xu, Wen-Dong] Shanghai Key Lab Peripheral Nerve & Microsurg, Shanghai, Peoples R China.
   [Yin, Hua-Wei; Xu, Wen-Dong] Fudan Univ, Huashan Hosp, Natl Clin Res Ctr Aging & Med, Shanghai, Peoples R China.
RP Xu, WD (通讯作者)，Fudan Univ, Huashan Hosp, Dept Hand Surg, 12 Middle Wulumuqi Rd, Shanghai 200040, Peoples R China.
EM wendongxu@fudan.edu.cn
FU National Natural Science Foundation of China [81601977] Funding Source: Medline; The National Science Fund for Distinguished Young Scholars [81525009] Funding Source: Medline; Shanghai Top Priority Clinical Medicine Center Construction Project [2017ZZ01006] Funding Source: Medline; National Key R&D Program of China [2017YFC0840100, 2017YFC0840106] Funding Source: Medline
CR Dobkin B, 2005, NEW ENGL J MED, V352, P1677, DOI 10.1056/NEJMcp043511
   Feng J, 2018, NEW ENGL J MED, V378, P1460, DOI 10.1056/NEJMc1801458
   Fukuhara T, 2004, NEUROSURGERY, V54, P1268, DOI 10.1227/01.NEU.0000119605.32216.2E
   Ghany W, 2016, NEUROSURGERY, V79, P336, DOI 10.1227/NEU.0000000000001271
   Kolcun J, 2018, NEUROSURGERY, V82, P0, DOI 10.1093/neuros/nyy041
   Legg L, 2004, LANCET, V363, P352
   Park T, 1993, NEUROSURGERY, V33, P929
   Qiu Y, 2019, WORLD NEUROSURG, V121, P12, DOI 10.1016/j.wneu.2018.09.118
   Spinner R, 2018, NEW ENGL J MED, V378, P83, DOI 10.1056/NEJMe1713313
   Ur RMN, 2018, J AYUB MED COLL ABBOTTABAD, V30, P58
   Xiao C, 2005, J UROLOGY, V173, P2112, DOI 10.1097/01.ju.0000158072.31086.af
   Xiao C, 2003, J UROLOGY, V170, P1237, DOI 10.1097/01.ju.0000080710.32964.d0
   Yu H, 2018, NEW ENGL J MED, V378, P1460, DOI 10.1056/NEJMc1801458
   Zheng M, 2018, NEW ENGL J MED, V378, P22, DOI 10.1056/NEJMoa1615208
   Zheng M, 2018, J NEUROSURG, V128, P304, DOI 10.3171/2016.4.JNS152046
NR 15
TC 8
Z9 8
U1 0
U2 3
PU WILEY
PI HOBOKEN
PA 111 RIVER ST, HOBOKEN 07030-5774, NJ USA
SN 0738-1085
EI 
J9 MICROSURG
PD FEB 15
PY 2020
VL 40
IS 2
BP 234
EP 240
DI 10.1002/micr.30470
PG 7
WC Surgery
SC Surgery
GA KL4FK
UT WOS:000513380700020
PM 31112636
ER

PT J
AU Cho, Ki-Hun
   Song, Won-Kyung
AF Cho, Ki-hun
   Song, Won-kyung
TI Effects of two different robot-assisted arm training on upper limb motor function and kinematics in chronic stroke survivors: A randomized controlled trial
SO TOPICS IN STROKE REHABILITATION
LA English
DT Article
DE Inertia; motor function; robot arm; stroke; upper extremity
ID recovery; rehabilitation; therapy; people; subacute
AB Background Comparative studies of different robotic types are warranted to tailor robot-assisted upper limb training to patient's functional level. Objectives This study aimed to directly compare the effects of high inertia robot arm (whole arm manipulator, WAM) and low inertia robot arm (Proficio) on upper limb motor function in chronic stroke patients. Methods In this randomized controlled trial, 40 chronic stroke survivors were randomized into robot-assisted arm training with WAM (RAT-WAM) and robot-assisted arm training with Proficio (RAT-P) groups. The RAT-WAM and RAT-P groups participated in the robot-assisted arm training with WAM and robot-assisted arm training with Proficio, respectively, for 40 min daily, three times weekly over a four week. Upper limb motor function was measured before and after the intervention using the Fugl-Meyer assessment (FMA), action research arm test, and box and block test (BBT). Curvilinearity ratio (the length ratio of a straight line from the start to the target) was also measured as an index for upper limb kinematic performance. Results The RAT-WAM and RAT-P groups showed significant improvements in FMA-total and -proximal (shoulder/elbow units), BBT, and ARAT after the intervention (P< .05). Also, the RAT-P group showed significantly more improvement than the RAT-WAM group in FMA-distal (hand/wrist units) (P< .05). Conclusions Improvements of upper limb motor function occurred during robot-assisted arm training with robotic systems. Low inertia robot arm was more effective in improving the motor function of the hand and wrist. The results may be useful for robot-assisted training for upper limb impairment.
C1 [Cho, Ki-Hun] Korea Natl Univ Transportat, Dept Phys Therapy, Chungbuk, South Korea.
   [Song, Won-Kyung] Natl Rehabil Ctr, Natl Rehabil Res Inst, Dept Rehabil & Assist Technol, Seoul 01022, South Korea.
RP Song, WK (通讯作者)，Natl Rehabil Ctr, Natl Rehabil Res Inst, Dept Rehabil & Assist Technol, Seoul 01022, South Korea.
EM wonksong@gmail.com
FU National Rehabilitation Center, Ministry of Health and Welfare, Republic of Korea [NRCTR-IN17006, NRCTR-IN18006, NRCTR-IN19006]
CR Bertani R, 2017, NEUROL SCI, V38, P1561, DOI 10.1007/s10072-017-2995-5
   Birkenmeier R, 2010, NEUROREHAB NEURAL RE, V24, P620, DOI 10.1177/1545968310361957
   Carey J, 2007, NEUROREHAB NEURAL RE, V21, P216, DOI 10.1177/1545968306292381
   Cho J, 2018, BIOMED RES INT, V2018, P0, DOI 10.1155/2018/4085298
   Cho K, 2019, ARCH PHYS MED REHAB, V100, P213, DOI 10.1016/j.apmr.2018.10.002
   Cho K, 2015, TOHOKU J EXP MED, V237, P149, DOI 10.1620/tjem.237.149
   Cirstea M, 2000, BRAIN, V123, P940, DOI 10.1093/brain/123.5.940
   Conroy S, 2011, ARCH PHYS MED REHAB, V92, P1754, DOI 10.1016/j.apmr.2011.06.016
   Cooper R, 2006, INTRO REHABILITATION, V0, P0
   Desrosiers J, 1994, ARCH PHYS MED REHAB, V75, P751
   Duret C, 2019, FRONT NEUROL, V10, P0, DOI 10.3389/fneur.2019.00412
   Duret C, 2016, RESTOR NEUROL NEUROS, V34, P237, DOI 10.3233/RNN-150565
   Hesse S, 2003, CURR OPIN NEUROL, V16, P705, DOI 10.1097/00019052-200312000-00010
   Hsieh Y, 2018, SCI REP-UK, V8, P0, DOI 10.1038/s41598-018-20330-3
   Hsieh Y, 2011, NEUROREHAB NEURAL RE, V25, P503, DOI 10.1177/1545968310394871
   Hwang C, 2012, CLIN REHABIL, V26, P696, DOI 10.1177/0269215511431473
   Jorgensen HS, 1999, PHYS MED REHABIL CLIN N AM, V10, P887
   Kwakkel G, 2004, RESTOR NEUROL NEUROS, V22, P281
   Kwakkel G, 2008, NEUROREHAB NEURAL RE, V22, P111, DOI 10.1177/1545968307305457
   Lee S, 2020, SCI REP-UK, V10, P0, DOI 10.1038/s41598-020-61944-w
   Lo A, 2010, NEW ENGL J MED, V362, P1772, DOI 10.1056/NEJMoa0911341
   Masiero S, 2014, EXPERT REV MED DEVIC, V11, P187, DOI 10.1586/17434440.2014.882766
   Mehrholz J, 2018, COCHRANE DB SYST REV, V0, P0, DOI DOI 10.1002/14651858.CD006876.pub5
   Mehrholz J, 2015, COCHRANE DB SYST REV, V0, P0, DOI DOI 10.1002/14651858.CD006876.pub4
   Nanji L, 2015, ACTA MEDICA PORT, V28, P551, DOI 10.20344/amp.7049
   Nordin N, 2014, J NEUROENG REHABIL, V11, P0, DOI 10.1186/1743-0003-11-137
   Page S, 2012, ARCH PHYS MED REHAB, V93, P2373, DOI 10.1016/j.apmr.2012.06.017
   Page S, 2012, PHYS THER, V92, P791, DOI 10.2522/ptj.20110009
   Pollock A, 2014, COCHRANE DB SYST REV, V0, P0, DOI DOI 10.1002/14651858.CD010820.pub2
   Prange G, 2006, J REHABIL RES DEV, V43, P171, DOI 10.1682/JRRD.2005.04.0076
   Song W, 2013, 2013 13TH INTERNATIONAL CONFERENCE ON CONTROL, V0, P1439, DOI 10.1109/ICCAS.2013.6704112
   Sousa NL, 2014, COCHRANE DB SYST REV, V11, P0
   Van DL, 2014, NEUROREHAB NEURAL RE, V28, P4, DOI 10.1177/1545968313498514
   Waddell K, 2014, AM J OCCUP THER, V68, P444, DOI 10.5014/ajot.2014.011619
   Winstein C, 2016, STROKE, V47, P0, DOI 10.1161/STR.0000000000000098
   Yozbatiran N, 2008, NEUROREHAB NEURAL RE, V22, P78, DOI 10.1177/1545968307305353
   Zollo L, 2008, IEEE INT CONF ROBOT, V0, PP2031, DOI 10.1109/ROBOT.2008.4543505
NR 37
TC 1
Z9 1
U1 5
U2 20
PU TAYLOR & FRANCIS LTD
PI ABINGDON
PA 2-4 PARK SQUARE, MILTON PARK, ABINGDON OR14 4RN, OXON, ENGLAND
SN 1074-9357
EI 
J9 TOP STROKE REHABIL
PD MAY 19
PY 2020
VL 28
IS 4
BP 241
EP 250
DI 10.1080/10749357.2020.1804699
PG 10
WC Rehabilitation
SC Rehabilitation
GA RV4WC
UT WOS:000559542000001
PM 32791945
ER

PT J
AU Zhang, Leigang
   Guo, Shuai
   Sun, Qing
AF Zhang, Leigang
   Guo, Shuai
   Sun, Qing
TI Development and Assist-As-Needed Control of an End-Effector Upper Limb Rehabilitation Robot
SO APPLIED SCIENCES-BASEL
LA English
DT Article
DE robot-aided training; end-effector rehabilitation robot; assist-as-needed; virtual channel
ID stroke; coordination; exoskeleton
AB Robot-assisted rehabilitation therapy has been proven to effectively improve upper limb motor function and daily behavior of patients with motor dysfunction, and the demand has increased at every stage of the rehabilitation recovery. According to the motor relearning program theory, upper limb motor dysfunction can be restored by a certain amount of repetitive training. Robotics devices can be an approach to accelerate the rehabilitation process by maximizing the patients' training intensity. This paper develops a new end-effector upper limb rehabilitation robot (EULRR) first and then presents a controller that is suitable for the assist-as-needed (AAN) training of the patients when performing the rehabilitation training. The AAN controller is a strategy that helps the patient's arm to stay close to the given trajectory while allowing for spatial freedom. This controller enables the patient's arm to have spatial freedom by constructing a virtual channel around the predetermined training trajectory. Patients could move their arm freely in the allowed virtual channel during rehabilitation training while the robot provides assistance when deviating from the virtual channel. The AAN controller is preliminarily tested with a healthy male subject in different conditions based on the EULRR. The experimental results demonstrate that the proposed AAN controller could provide assistance when moving out of the virtual channel and provide no assistance when moving along the trajectory within the virtual channel. In the close future, the controller is planned to be used in elderly volunteers and help to increase the intensity of the rehabilitation therapy by assisting the arm movement and by provoking active participation.
C1 [Zhang, Leigang; Guo, Shuai; Sun, Qing] Shanghai Univ, Shanghai Key Lab Intelligent Mfg & Robot, Shanghai 200444, Peoples R China.
RP Zhang, LG; Guo, SA (通讯作者)，Shanghai Univ, Shanghai Key Lab Intelligent Mfg & Robot, Shanghai 200444, Peoples R China.
EM lgzhang@shu.edu.cn; guoshuai@i.shu.edu.cn; hollysun@shu.edu.cn
FU National Natural Science Foundation of China [61973205]; National Key Research and Development Program of China [2018YFC2001601]; Science and Technology Commission of Shanghai Municipality [18511108302]
CR Agarwal P, 2018, IEEE ROBOT AUTOM LET, V3, P508, DOI 10.1109/LRA.2017.2768124
   Akiyama Y, 2015, ADV ROBOTICS, V29, P1315, DOI 10.1080/01691864.2015.1055799
   Asl H, 2020, IEEE-ASME T MECH, V25, P2100, DOI 10.1109/TMECH.2020.2992090
   Asl H, 2017, P AMER CONTR CONF, V0, PP198, DOI 10.23919/ACC.2017.7962953
   Babaiasl M, 2016, DISABIL REHABIL-ASSI, V11, P263, DOI 10.3109/17483107.2014.1002539
   Battiston B, 2017, HAND CLIN, V33, P545, DOI 10.1016/j.hcl.2017.04.005
   Bertani R, 2017, NEUROL SCI, V38, P1561, DOI 10.1007/s10072-017-2995-5
   Bischoff R, 2010, P ISR 2010 41 INT S, V0, P0
   Brokaw E, 2011, J REHABIL RES DEV, V48, P299, DOI 10.1682/JRRD.2010.04.0064
   Brunnstrom S, 1992, BRUNNSTROMS MOVEMENT, V0, P0
   Chang W, 2013, J STROKE, V15, P174, DOI 10.5853/jos.2013.15.3.174
   Cui X, 2017, IEEE-ASME T MECH, V22, P161, DOI 10.1109/TMECH.2016.2618888
   Emken J, 2005, P 9 INT C REH ROB CH, V0, P0
   Fransson C, 1991, ERGONOMICS, V34, P881, DOI 10.1080/00140139108964832
   Gassert R, 2018, J NEUROENG REHABIL, V15, P0, DOI 10.1186/s12984-018-0383-x
   Grosmaire A, 2017, NEUROREHABILITATION, V41, P31, DOI 10.3233/NRE-171454
   Hogan N, 1984, P AM CONTR C, V0, P0
   Hogan N, 2006, J REHABIL RES DEV, V43, P605, DOI 10.1682/JRRD.2005.06.0103
   Hui G, 2018, J HEALTHC ENG, V2018, P0
   Huo J, 2017, J HEALTHC ENG, V2017, P0
   Jordan M, 2012, P ACTUATOR 2012 13 I, V0, P0
   Kaya M, 2003, INT J IND ERGONOM, V32, P105, DOI 10.1016/S0169-8141(03)00042-8
   Khairuddin I, 2017, IOP CONF SER-MAT SCI, V260, P0, DOI 10.1088/1757-899X/260/1/012027
   Kloopcar N, 2005, MECCANICA, V40, P203, DOI 10.1007/s11012-005-3067-0
   Krebs HI, 2004, J NEUROENG REHABIL, V1, P5, DOI 10.1186/1743-0003-1-5
   Loureiro R, 2003, AUTON ROBOT, V15, P35, DOI 10.1023/A:1024436732030
   Mehrholz J, 2012, COCHRANE DATABASE SY, V6, P0
   Milot M, 2013, J NEUROENG REHABIL, V10, P0, DOI 10.1186/1743-0003-10-112
   Nef T, 2009, APPLIED BIONICS AND BIOMECHANICS, V6, P127, DOI 10.1080/11762320902840179
   Pehlivan A, 2016, IEEE T ROBOT, V32, P113, DOI 10.1109/TRO.2015.2503726
   Pehlivan A, 2015, IEEE-ASME T MECH, V20, P1338, DOI 10.1109/TMECH.2014.2340697
   Perez-ibarra J, 2019, IEEE ROBOT AUTOM LET, V4, P185, DOI 10.1109/LRA.2018.2885165
   Proietti T, 2017, J NEUROENG REHABIL, V14, P0, DOI 10.1186/s12984-017-0254-x
   Proietti T, 2016, IEEE REV BIOMED ENG, V9, P4, DOI 10.1109/RBME.2016.2552201
   Rodrigues T, 2017, AM J PHYS MED REHAB, V96, P0, DOI 10.1097/PHM.0000000000000810
   Ruffaldi E, 2014, HAPTICS NEUROSCIENCE, V0, P0
   Schreiber G, 2010, P WORKSH IEEE ICRA 2, V0, P0
   Sugar T, 2007, IEEE T NEUR SYS REH, V15, P336, DOI 10.1109/TNSRE.2007.903903
   Toth A, 2009, P IEEE INT C REH ROB, V0, P0
   Tucker M, 2015, J NEUROENG REHABIL, V12, P0, DOI 10.1186/1743-0003-12-1
NR 40
TC 15
Z9 16
U1 7
U2 37
PU MDPI
PI BASEL
PA ST ALBAN-ANLAGE 66, CH-4052 BASEL, SWITZERLAND
SN 
EI 
J9 APPL SCI-BASEL
PD OCT 15
PY 2020
VL 10
IS 19
BP 
EP 
DI 10.3390/app10196684
PG 18
WC Chemistry, Multidisciplinary; Engineering, Multidisciplinary; Materials Science, Multidisciplinary; Physics, Applied
SC Chemistry; Engineering; Materials Science; Physics
GA OO1ZQ
UT WOS:000587184900001
ER

PT J
AU Kang, Jie
   Wang, Dongyang
   Duan, Yongchang
   Chu, Aixu
   Wang, Di
AF Kang, Jie
   Wang, Dongyang
   Duan, Yongchang
   Chu, Aixu
   Wang, Di
TI Evaluation of Motor Function Rehabilitation for Stroke Patients Based on Magnetic Resonance DTI Technology
SO IEEE ACCESS
LA English
DT Article
DE Diffusion tensor imaging; White matter; Anisotropic magnetoresistance; Magnetic resonance; Medical treatment; Ischemic stroke; action observation therapy; stroke; motor function; neurological deficits
ID upper-limb; system; disability; recovery; imagery
AB Based on functional imaging methods of resting state DTI (Diffusion tensor imaging), this study reveals the structural changes and functional abnormalities of white matter fibers in patients with stroke from two levels of structure and function, and analyzes the effects of exercise on brain function remodeling in patients with stroke. The effects of the process, explore the central effect mechanism of scalp acupuncture to promote the recovery of motor function, and provide ideas for optimizing the rehabilitation treatment after stroke. There was no statistically significant difference in the general situation of the motion observation group and the conventional rehabilitation treatment group based on DTI technology at the time of enrollment, the NIHS S score, the fugl-meyerassessmenta score, the modified ashworth scale score, and the Brunnstrom staging assessment (P & x003E;0.05). After the week, 8 weeks, and 12 weeks of follow-up, the national institutes of health stroke scale, fugl-meyerassessmenta score, modified ashworth scale score, and Brunnstrom motor function staging score of the two groups of patients were significantly improved over time before treatment. The difference was statistically significant (P & x003E;0.05); the comparison between groups, the scores of patients in the action observation group and the difference before and after treatment were significantly higher than those in the conventional rehabilitation treatment group, and the difference was statistically significant (P & x003E;0.05). Conclusion: Action observation therapy can improve the degree of neurological deficits and promote the recovery of neurological function in patients with stroke. It can improve the score of motor function, reduce the muscle tension of key muscles in patients with stroke, and promote the recovery of motor function in patients.
C1 [Kang, Jie; Wang, Dongyang; Duan, Yongchang; Chu, Aixu; Wang, Di] Shaanxi Normal Univ, Dept Sports, Xian 710119, Peoples R China.
RP Wang, D (通讯作者)，Shaanxi Normal Univ, Dept Sports, Xian 710119, Peoples R China.
EM tiyu@snnu.edu.cn
CR Abbasian S, 2018, J STROKE CEREBROVASC, V27, P32, DOI 10.1016/j.jstrokecerebrovasdis.2017.09.061
   Amini M, 2016, MED J ISLAM REPUB IRAN, V30, P373
   Bae S, 2017, INT C REHAB ROBOT, V0, PP7, DOI 10.1109/ICORR.2017.8009213
   Berezutsky VI, 2018, VOPR KURORTOL FIZIOTER LECH FIZ KULT, V95, P58, DOI 10.17116/kurort201895258-64
   Carrere LC, 2015, P IFMBE MAY, V49, P3188
   Chen D, 2014, ZHONGHUA YI XUE ZA ZHI, V94, P2886
   Chen J, 2018, MEDICINE, V97, P0, DOI 10.1097/MD.0000000000009605
   Chen X, 2018, MEDICINE, V97, P0, DOI 10.1097/MD.0000000000013387
   Cheong Y, 2018, ANN REHABIL MED-ARM, V42, P18, DOI 10.5535/arm.2018.42.1.18
   Chu J, 2015, ZHEN CI YAN JIU, V40, P474
   Einav O, 2011, TOP STROKE REHABIL, V18, P587, DOI 10.1310/tsr18s01-587
   Fujita T, 2016, AM J OCCUPATIONAL TH, V70, P0
   Fujita T, 2018, TOP STROKE REHABIL, V25, P341, DOI 10.1080/10749357.2018.1426240
   Furudate Y, 2017, P ANN INT IEEE EMBS, V0, PP3872, DOI 10.1109/EMBC.2017.8037702
   Guan M, 2017, CHINESE J CONT NEURO, V17, P197
   Hayward K, 2014, NEUROREHABILITATION, V34, P773, DOI 10.3233/NRE-141076
   House G, 2016, DISABIL REHABIL-ASSI, V11, P683, DOI 10.3109/17483107.2015.1068384
   Huang Z, 2018, ZHONGGUO ZHEN JIU, V38, P119, DOI 10.13703/j.0255-2930.2018.02.002
   Jiang S, 2015, J MED IMAG HEALTH IN, V5, P1752, DOI 10.1166/jmihi.2015.1640
   Kukshina AA, 2014, VOPR KURORTOL FIZIOTER LECH FIZ KULT, V0, P6
   Lee S, 2018, IEEE T NEUR SYS REH, V26, P125, DOI 10.1109/TNSRE.2017.2755667
   [李冰 LB, 2014, [中国康复医学杂志, V0, P0
   Li J, 2016, TECHNOL HEALTH CARE, V24, P0, DOI 10.3233/THC-161199
   Liang M, 2014, ZHONGHUA YI XUE ZA ZHI, V94, P1304
   Lin C, 2016, TECHNOL HEALTH CARE, V24, P0, DOI 10.3233/THC-151056
   [凌晴 LQ, 2016, [中国康复医学杂志, V0, P0
   Liu H, 2018, ZHONGGUO YI LIAO QI XIE ZA ZHI, V42, P88, DOI 10.3969/j.issn.1671-7104.2018.02.003
   [刘霖 LL, 2015, [中国脑血管病杂志, V0, P0
   Lu J, 2017, CHINESE J CONT NEURO, V17, P334
   [luo K罗, 2015, [JOURNAL OF ACUPUNCTURE AND TUINA SCIENCE, V0, P0
   Lysenko V, 2014, VOP FILOS, V0, P9
   Morita Y, 2016, ADV ROBOTICS, V30, P1406, DOI 10.1080/01691864.2016.1219675
   [努尔加依·沙黑窝拉 NS, 2017, [中国康复医学杂志, V0, P0
   Polli A, 2017, EUR J PHYS REHAB MED, V53, P14, DOI 10.23736/S1973-9087.16.04215-5
   Roche N, 2016, ANN PHYS REHABIL MED, V59, P0, DOI 10.1016/j.rehab.2016.07.088
   Sehatzadeh S, 2015, ONT HEALTH TECHNOL ASSESS SER, V15, P1
   Standen P, 2017, CLIN REHABIL, V31, P340, DOI 10.1177/0269215516640320
   Tan C, 2017, INNOV AGING, V1, P1185
   Vaziri P, 2014, IRAN RED CRESCENT ME, V16, P0, DOI 10.5812/ircmj.13579
   Wang Y, 2016, ZHONGGUO ZHEN JIU, V36, P577, DOI 10.13703/j.0255-2930.2016.06.005
   Winstein C, 2016, JAMA-J AM MED ASSOC, V315, P571, DOI 10.1001/jama.2016.0276
   Yang H, 2016, PROG BRAIN RES, V228, P185, DOI 10.1016/bs.pbr.2016.03.014
   Ye J, 2014, IEEE ENG MED BIO, V0, PP3098, DOI 10.1109/EMBC.2014.6944278
   Yingping J, 2016, REHABIL MED, V26, P10
   Yoo G, 2016, J MUSIC THER, V53, P149, DOI 10.1093/jmt/thw003
   Zhao N, 2018, J INTEGR NEUROSCI, V17, P61, DOI 10.31083/JIN-170043
   Zheng F, 2015, REHABIL MED, V0, P0
NR 47
TC 0
Z9 0
U1 6
U2 11
PU IEEE-INST ELECTRICAL ELECTRONICS ENGINEERS INC
PI PISCATAWAY
PA 445 HOES LANE, PISCATAWAY, NJ 08855-4141 USA
SN 2169-3536
EI 
J9 IEEE ACCESS
PD JUN 15
PY 2020
VL 8
IS 
BP 77850
EP 77864
DI 10.1109/ACCESS.2020.2988507
PG 15
WC Computer Science, Information Systems; Engineering, Electrical & Electronic; Telecommunications
SC Computer Science; Engineering; Telecommunications
GA LL9WP
UT WOS:000531906600016
ER

PT J
AU Balkaya, Mustafa
   Kim, Il-doo
   Shakil, Faariah
   Cho, Sunghee
AF Balkaya, Mustafa
   Kim, Il-doo
   Shakil, Faariah
   Cho, Sunghee
TI CD36 deficiency reduces chronic BBB dysfunction and scar formation and improves activity, hedonic and memory deficits in ischemic stroke
SO JOURNAL OF CEREBRAL BLOOD FLOW AND METABOLISM
LA English
DT Article
DE CD36; blood-brain barrier; depression; anhedonia; stroke; scar tissue
ID blood-brain-barrier; bdnf val66met polymorphism; depressive-like behavior; focal cerebral-ischemia; b scavenger receptor; morris water maze; poststroke depression; dysexecutive syndrome; functional recovery; motor recovery
AB Ameliorating blood-brain barrier disruption and altering scar formation dynamics are potential strategies that may improve post-stroke recovery. CD36 is a class B scavenger receptor that plays a role in innate immunity, inflammation and vascular dysfunction and regulates post-stroke injury, neovascularization, reactive astrogliosis and scar formation. By subjecting WT and CD36KO mice to different MCAo occlusion durations to generate comparable acute lesion sizes, we addressed the role of CD36 in BBB dysfunction, scar formation and recovery. The majority of stroke recovery studies primarily focus on motor function. Here, we employed an extensive behavioral test arsenal to evaluate psychological and cognitive endpoints. While not evident during the acute phase, CD36 deficient mice displayed significantly attenuated BBB leakage and scar formation at three months after stroke compared to wild-type littermates. Assessment of motor (open field, rotarod), anxiety (plus maze, light-dark box), depression (forced swim, sucrose preference) and memory tests (water maze) revealed that CD36 deficiency ameliorated stroke-induced behavioral impairments in activity, hedonic responses and spatial learning and strategy switching. Our findings indicate that CD36 contributes to stroke-induced BBB dysfunction and scar formation in an injury-independent manner, as well as to the chronic motor and neurophysiological deficits in chronic stroke.
C1 [Balkaya, Mustafa; Kim, Il-doo; Shakil, Faariah; Cho, Sunghee] Burke Neurol Res Inst, 785 Mamaroneck Ave, White Plains, NY 10605 USA.
   [Cho, Sunghee] Burke Neurol Res Inst, Weill Cornell Med Burke Neurol Res Inst, Weill Cornell Med, White Plains, NY 10605 USA.
RP Cho, S (通讯作者)，Burke Neurol Res Inst, 785 Mamaroneck Ave, White Plains, NY 10605 USA.
EM suc2002@med.cornell.edu
FU National Institutes of Health [HL082511, NS095359, NS077897]; Goldsmith Foundation Fellowship
CR Abdullahi W, 2018, AM J PHYSIOL-CELL PH, V315, P0, DOI 10.1152/ajpcell.00095.2018
   Aliabad M, 2016, INT J PSYCHIAT MED, V51, P467, DOI 10.1177/0091217416680199
   Balkaya M, 2019, J CEREBR BLOOD F MET, V39, P2323, DOI 10.1177/0271678X19875212
   Balkaya M, 2013, J CEREBR BLOOD F MET, V33, P330, DOI 10.1038/jcbfm.2012.185
   Balkaya M, 2013, J NEUROSCI METH, V213, P179, DOI 10.1016/j.jneumeth.2012.12.021
   Balkaya M, 2018, BEHAV BRAIN RES, V352, P161, DOI 10.1016/j.bbr.2017.07.039
   Bao Y, 2012, J CEREBR BLOOD F MET, V32, P1567, DOI 10.1038/jcbfm.2012.52
   Block F, 1993, NEUROSCI LETT, V149, P126, DOI 10.1016/0304-3940(93)90752-7
   Bourin M, 2003, EUR J PHARMACOL, V463, P55, DOI 10.1016/S0014-2999(03)01274-3
   Castagne V, 2010, CURRENT PROTOCOLS PH, V49, P5
   Cho S, 2005, J NEUROSCI, V25, P2504, DOI 10.1523/JNEUROSCI.0035-05.2005
   Cho S, 2009, J NEUROCHEM, V109, P126, DOI 10.1111/j.1471-4159.2009.05801.x
   Coraci I, 2002, AM J PATHOL, V160, P101, DOI 10.1016/S0002-9440(10)64354-4
   Craft T, 2006, BIOL PSYCHIAT, V60, P812, DOI 10.1016/j.biopsych.2006.03.011
   Cregg J, 2014, EXP NEUROL, V253, P197, DOI 10.1016/j.expneurol.2013.12.024
   Dhooge R, 2001, BRAIN RES REV, V36, P60, DOI 10.1016/S0165-0173(01)00067-4
   Daneman R, 2012, ANN NEUROL, V72, P648, DOI 10.1002/ana.23648
   Doll D, 2015, BEHAV BRAIN FUNCT, V11, P0, DOI 10.1186/s12993-015-0077-5
   Farina C, 2007, TRENDS IMMUNOL, V28, P138, DOI 10.1016/j.it.2007.01.005
   Febbraio M, 1999, J BIOL CHEM, V274, P19055, DOI 10.1074/jbc.274.27.19055
   Furtado J, 1996, EXP NEUROL, V138, P158, DOI 10.1006/exnr.1996.0054
   Garbuzova-davis S, 2014, J COMP NEUROL, V522, P3120, DOI 10.1002/cne.23582
   Goshen I, 2008, MOL PSYCHIATR, V13, P717, DOI 10.1038/sj.mp.4002055
   Harker K, 2002, J NEUROSCI, V22, P1155, DOI 10.1523/JNEUROSCI.22-03-01155.2002
   Jiao J, 2016, EXP THER MED, V12, P1591, DOI 10.3892/etm.2016.3494
   Kagan J, 2013, NAT IMMUNOL, V14, P772, DOI 10.1038/ni.2668
   Katz R, 1982, PHARMACOL BIOCHEM BE, V16, P965, DOI 10.1016/0091-3057(82)90053-3
   Kilic E, 2008, J PINEAL RES, V45, P142, DOI 10.1111/j.1600-079X.2008.00568.x
   Kim E, 2015, CNS NEUROSCI THER, V21, P385, DOI 10.1111/cns.12326
   Kim E, 2020, J CEREBR BLOOD F MET, V40, P885, DOI 10.1177/0271678X19850004
   Kim E, 2015, J NEUROSCI, V35, P15113, DOI 10.1523/JNEUROSCI.2890-15.2015
   Kim E, 2014, J NEUROINFLAMM, V11, P0, DOI 10.1186/1742-2094-11-83
   Kim E, 2012, ANN NEUROL, V71, P753, DOI 10.1002/ana.23569
   Kitada Y, 1981, EUR J PHARMACOL, V72, P145, DOI 10.1016/0014-2999(81)90269-7
   Klenotic P, 2013, ARTERIOSCL THROM VAS, V33, P1655, DOI 10.1161/ATVBAHA.113.301523
   Kronenberg G, 2012, BIOL PSYCHIAT, V72, P273, DOI 10.1016/j.biopsych.2012.02.026
   Kunz A, 2008, J NEUROSCI, V28, P1649, DOI 10.1523/JNEUROSCI.5205-07.2008
   Lawson M, 2013, J NEUROINFLAMM, V10, P0, DOI 10.1186/1742-2094-10-54
   Lee A, 2014, FRONT BEHAV NEUROSCI, V8, P0, DOI 10.3389/fnbeh.2014.00042
   Li L, 2008, J CEREBR BLOOD F MET, V28, P468, DOI 10.1038/sj.jcbfm.9600546
   Lin C, 2008, J CEREBR BLOOD F MET, V28, P1491, DOI 10.1038/jcbfm.2008.42
   Logue S, 1997, BEHAV NEUROSCI, V111, P104, DOI 10.1037/0735-7044.111.1.104
   Menard C, 2017, NAT NEUROSCI, V20, P1752, DOI 10.1038/s41593-017-0010-3
   Mijajlovic M, 2017, BMC MED, V15, P0, DOI 10.1186/s12916-017-0779-7
   Nadareishvili Z, 2019, CEREBROVASC DIS, V47, P135, DOI 10.1159/000499666
   Najjar S, 2013, J NEUROINFLAMM, V10, P0, DOI 10.1186/1742-2094-10-142
   Okeefe L, 2014, BEHAV BRAIN RES, V260, P162, DOI 10.1016/j.bbr.2013.10.047
   Panickar K, 2005, GLIA, V50, P287, DOI 10.1002/glia.20181
   Park L, 2017, CIRC RES, V121, P258, DOI 10.1161/CIRCRESAHA.117.311054
   Patel J, 2015, NEURAL PLAST, V2015, P0, DOI 10.1155/2015/708306
   Pearce J, 1998, NATURE, V396, P75, DOI 10.1038/23941
   Qin L, 2014, J NEUROSCI, V34, P2493, DOI 10.1523/JNEUROSCI.4140-13.2014
   Qin L, 2011, J NEUROSCI, V31, P775, DOI 10.1523/JNEUROSCI.4547-10.2011
   Reeson P, 2015, J NEUROSCI, V35, P5128, DOI 10.1523/JNEUROSCI.2810-14.2015
   Robinson , 1997, SEMIN CLIN NEUROPSYCHIATRY, V2, P244
   Robinson R, 2016, AM J PSYCHIAT, V173, P221, DOI 10.1176/appi.ajp.2015.15030363
   Robinson R, 2010, CAN J PSYCHIAT, V55, P341, DOI 10.1177/070674371005500602
   Rolls A, 2009, NAT REV NEUROSCI, V10, P235, DOI 10.1038/nrn2591
   Roussel M, 2012, BRAIN, V135, P2192, DOI 10.1093/brain/aws132
   Rutkowsky J, 2018, PLOS ONE, V13, P0, DOI 10.1371/journal.pone.0191909
   Santos C, 2011, CEREBROVASC DIS, V32, P11, DOI 10.1159/000327032
   Sery O, 2017, BIOCHIMIE, V135, P46, DOI 10.1016/j.biochi.2017.01.009
   Shalev H, 2009, CARDIOVASC PSYCHIATRY NEUROL, V2009, P278531, DOI 10.1155/2009/278531
   Sims N, 2017, NEUROCHEM INT, V107, P88, DOI 10.1016/j.neuint.2016.12.016
   Thiel A, 2014, STROKE, V45, P2825, DOI 10.1161/STROKEAHA.114.004285
   Turner R, 2016, FRONT CELL NEUROSCI, V10, P0, DOI 10.3389/fncel.2016.00056
   Winter B, 2004, STROKE, V35, P191, DOI 10.1161/01.STR.0000107188.29688.2C
   Winter B, 2005, BIOL PSYCHIAT, V57, P1166, DOI 10.1016/j.biopsych.2005.02.010
   Woo M, 2016, J BIOL CHEM, V291, P23654, DOI 10.1074/jbc.M116.750018
   Yang J, 2019, J NEUROSCI, V39, P7778, DOI 10.1523/JNEUROSCI.2699-18.2019
   Yang Y, 2011, STROKE, V42, P3323, DOI 10.1161/STROKEAHA.110.608257
   Yankelevitch-yahav R, 2015, JOVE-J VIS EXP, V0, P0, DOI DOI 10.3791/52587
   Zbesko J, 2018, NEUROBIOL DIS, V112, P63, DOI 10.1016/j.nbd.2018.01.007
   Zhao L, 2018, PROG NEUROBIOL, V163, P5, DOI 10.1016/j.pneurobio.2018.01.004
NR 74
TC 8
Z9 8
U1 2
U2 4
PU SAGE PUBLICATIONS INC
PI THOUSAND OAKS
PA 2455 TELLER RD, THOUSAND OAKS, CA 91320 USA
SN 0271-678X
EI 
J9 J CEREBR BLOOD F MET
PD MAR 15
PY 2020
VL 41
IS 3
BP 486
EP 501
DI 10.1177/0271678X20924099
PG 16
WC Endocrinology & Metabolism; Hematology; Neurosciences
SC Endocrinology & Metabolism; Hematology; Neurosciences & Neurology
GA QM6TT
UT WOS:000533950100001
PM 32404022
ER

PT J
AU Shibata, Takashi
   Urata, Akio
   Kawahara, Kazuyuki
   Furuya, Kota
   Ishikuro, Koji
   Hattori, Noriaki
   Kuroda, Satoshi
AF Shibata, Takashi
   Urata, Akio
   Kawahara, Kazuyuki
   Furuya, Kota
   Ishikuro, Koji
   Hattori, Noriaki
   Kuroda, Satoshi
TI Therapeutic Effects of Diagonal-Transcranial Direct Current Stimulation on Functional Recovery in Acute Stroke: A Pilot Study
SO JOURNAL OF STROKE & CEREBROVASCULAR DISEASES
LA English
DT Article
DE Neurorehabilitation; Acute stroke; Transcranial direct current simulation; Fugl-meyer assessment for upper extremity
ID acute ischemic-stroke; upper extremity; motor recovery
AB Background: Peak neurologic recovery from acute stroke occurs within the first 3 months, and continues at a slower pace for 6 months. Objective/Hypothesis: The aim of this pilot study is to clarify the safety and feasibility of multiple diagonaltranscranial direct current stimulation (d-tDCS) sessions up to 3 months with electrodes placed diagonally over the lesional dorsolateral prefrontal cortex and contralesional primary motor cortex for upper limb hemiparesis in acute stroke. Methods: Five patients with acute stroke (2 with intracerebral hemorrhage and 3 with cerebral infarction) with upper limb paresis participated. d-tDCS (1 mA, 20 min per day) combined with conventional rehabilitation was given starting 7-21 days after stroke onset. Each session consisted of 10 d-tDCS over 2 weeks and patients received 2 sessions in the acute phase and 2 sessions in the subacute phase for a total 40 treatments. Motor function was assessed using Fugl-Meyer Assessment for upper extremity (FMA-UE) before and after each session, and the period to achieve 70% of maximal potential recovery in FMA-UE was evaluated. Results: All 5 patients completed the intervention and showed no adverse effects throughout the protocol. Of these, 3 (60%) achieved 70% predicted scores within 2 months. Regarding therapeutic gains of FMA-UE in each of the 10 sessions in the acute phase, 4 sessions showed great recovery, 3 sessions showed moderate recovery, and 3 sessions showed poor recovery. Conclusion: These findings suggest that dtDCS over 3 months may be safe and feasible for acute stroke patients in the acute to subacute phases and have therapeutic potential to promote recovery of upper limb function, although further randomized, double-blind, sham-controlled trial is warranted with larger sample size.
C1 [Shibata, Takashi; Kuroda, Satoshi] Univ Toyama, Dept Neurosurg, 2630 Sugitani, Toyama 9300194, Japan.
   [Urata, Akio; Kawahara, Kazuyuki] Toyama Prefectural Rehabil Hosp, Dept Rehabil, Toyama, Japan.
   [Urata, Akio; Kawahara, Kazuyuki] Support Ctr Children Disabil, Toyama, Japan.
   [Furuya, Kota; Ishikuro, Koji; Hattori, Noriaki] Univ Toyama, Dept Rehabil, Toyama, Japan.
RP Shibata, T (通讯作者)，Univ Toyama, Dept Neurosurg, 2630 Sugitani, Toyama 9300194, Japan.
EM sibata@med.u-toyama.ac.jp
FU center for Clinical Research in University of Toyama [040200]
CR Adams H, 1993, STROKE, V24, P35, DOI 10.1161/01.STR.24.1.35
   Andrade S, 2017, REHABIL RES PRACT, V2017, P0, DOI 10.1155/2017/6842549
   Arya K, 2011, TOP STROKE REHABIL, V18, P599, DOI 10.1310/tsr18s01-599
   Bornheim S, 2020, BRAIN STIMUL, V13, P0
   Di LV, 2014, BRAIN STIMUL, V7, P841, DOI 10.1016/j.brs.2014.10.001
   Duncan P, 1992, STROKE, V23, P1084, DOI 10.1161/01.STR.23.8.1084
   Elsner B, 2017, J NEUROENG REHABIL, V14, P0, DOI 10.1186/s12984-017-0301-7
   Krakauer J, 2012, NEUROREHAB NEURAL RE, V26, P923, DOI 10.1177/1545968312440745
   Langhorne P, 2010, CEREBROVASC DIS, V29, P352, DOI 10.1159/000278931
   Murphy T, 2009, NAT REV NEUROSCI, V10, P861, DOI 10.1038/nrn2735
   Nakayama H, 1994, ARCH PHYS MED REHAB, V75, P394, DOI 10.1016/0003-9993(94)90161-9
   Nudo R, 2006, CURR OPIN NEUROBIOL, V16, P638, DOI 10.1016/j.conb.2006.10.004
   Oveisgharan S, 2018, J STROKE CEREBROVASC, V27, P185, DOI 10.1016/j.jstrokecerebrovasdis.2017.08.026
   Prabhakaran S, 2008, NEUROREHAB NEURAL RE, V22, P64, DOI 10.1177/1545968307305302
   Rabadi M, 2017, AM J PHYS MED REHAB, V96, P0, DOI 10.1097/PHM.0000000000000823
   Rossi C, 2013, EUR J NEUROL, V20, P202, DOI 10.1111/j.1468-1331.2012.03703.x
   Sanford J, 1993, PHYS THER, V73, P447, DOI 10.1093/ptj/73.7.447
   Sasaki N, 2014, BRAIN INJURY, V28, P1682, DOI 10.3109/02699052.2014.947626
   Swayne O, 2008, CEREB CORTEX, V18, P1909, DOI 10.1093/cercor/bhm218
   Vaseghi B, 2015, FRONT HUM NEUROSCI, V9, P0, DOI 10.3389/fnhum.2015.00533
   Winters C, 2015, NEUROREHAB NEURAL RE, V29, P614, DOI 10.1177/1545968314562115
NR 21
TC 1
Z9 1
U1 0
U2 6
PU ELSEVIER
PI AMSTERDAM
PA RADARWEG 29, 1043 NX AMSTERDAM, NETHERLANDS
SN 1052-3057
EI 
J9 J STROKE CEREBROVASC
PD OCT 15
PY 2020
VL 29
IS 10
BP 
EP 
DI 10.1016/j.jstrokecerebrovasdis.2020.105107
PG 7
WC Neurosciences; Peripheral Vascular Disease
SC Neurosciences & Neurology; Cardiovascular System & Cardiology
GA NO4EP
UT WOS:000569438600051
PM 32912556
ER

PT J
AU Mounis, SYA
   Azlan, NZ
   Sado, Fatai
AF Mounis, Shawgi
   Azlan, Norsinnira
   Sado, Fatai
TI Assist-as-Needed Robotic Rehabilitation Strategy Based on z-Spline Estimated Functional Ability
SO IEEE ACCESS
LA English
DT Article
DE Robot sensing systems; Torque; Task analysis; Adaptation models; Medical treatment; Friction; Assist-as-needed (AAN); rehabilitation therapy; functional capability; stroke; impairment; z-spline function; a linear quadratic Gaussian (LQG); torque assistance and hybrid finite state automata
ID motor function-test; research arm test; upper-limb; stroke; compliant; exercise; moderate
AB Assist-as-needed (AAN) robotic-rehabilitation therapy is an active area of research which aims to promote neuroplasticity and motor coordination through active participation in functional task. A key component of this strategy is to provide robotic assistance to patients only when needed. To achieve this, accurate estimation of patients' movement/functional ability (FA) is required to evaluate patients' need for robotic assistance and to provide the required amount of assistance, which is still a significant challenge to AAN robotic-rehabilitation therapy. This study proposes an AAN technique based on a new Functional Activity Spline Function (FASF) to estimate patients' FA and to adapt robotic assistance. The FASF is formulated using z-spline curve to estimate patients' movement ability based on the quality-of-movement and the time score of the patient in each functional task. A Linear Quadratic Gaussian Integral (LQGi) torque controller is applied with a FASF-to-torque mapping algorithm to physically provide low-level torque assistance on the elbow/shoulder joints. Fifteen patients were involved in the experimental study which consists of two tasks: (Task1) a pick-and-place task and (Task2) a table-to-mouth reaching task. The results showed that the proposed ANN control strategy has successfully estimated the patients' FA consistently with high repeatability, and able to provide the robotic assistance according to the patients' needs in the task. For different levels of impairment, the average percent-torque assistance across trials relative to the highest possible assistive torque are within the range of 5.43%-24.85% (for the mildly impaired) and 75.14%-97.14% (for the severely impaired) patents in both reaching task consistent with their FA estimation.
C1 [Mounis, Shawgi Y. A.; Azlan, Norsinnira Zainul] Int Islamic Univ Malaysia, Dept Mechatron Engn, Kuala Lumpur 50728, Malaysia.
   [Sado, Fatai] Univ Malaya, Dept Mech Engn, Kuala Lumpur 50603, Malaysia.
RP Azlan, NZ (通讯作者)，Int Islamic Univ Malaysia, Dept Mechatron Engn, Kuala Lumpur 50728, Malaysia.
EM sinnira@iium.edu.my
FU Asian Office of Aerospace Research and Development (AOARD) for the Hardware and Control Algorithm Development [FA2386-18-14105 RRD 18IOA105]
CR Al-eithan M, 2011, NEUROSCIENCES, V16, P253
   Billinger S, 2014, STROKE, V45, P2532, DOI 10.1161/STR.0000000000000022
   Blank AA, 2014, CURR PHYS MED REHABIL REP, V2, P184
   Bower M, 2013, BEST PRACT GUID MET, V0, P1
   De VL, 2014, IEEE INSTRU MEAS MAG, V17, P30, DOI 10.1109/MIM.2014.6825386
   Flachenecker P, 2015, FRONT NEUROL, V6, P0, DOI 10.3389/fneur.2015.00036
   Frullo J, 2017, FRONT NEUROROBOTICS, V11, P0, DOI 10.3389/fnbot.2017.00026
   Hatem S, 2016, FRONT HUM NEUROSCI, V10, P0, DOI 10.3389/fnhum.2016.00442
   Hodics T, 2012, ARCH PHYS MED REHAB, V93, P1963, DOI 10.1016/j.apmr.2012.05.002
   Hotting K, 2013, NEUROSCI BIOBEHAV R, V37, P2243, DOI 10.1016/j.neubiorev.2013.04.005
   Hogan N, 2006, J REHABIL RES DEV, V43, P605, DOI 10.1682/JRRD.2005.06.0103
   Houwink A, 2013, ARCH PHYS MED REHAB, V94, P839, DOI 10.1016/j.apmr.2012.11.031
   Huang R, 2015, IEEE INT C INT ROBOT, V0, PP6409, DOI 10.1109/IROS.2015.7354293
   Hussain S, 2017, IEEE T IND ELECTRON, V64, P1675, DOI 10.1109/TIE.2016.2580123
   Krebs H, 2003, AUTON ROBOT, V15, P7, DOI 10.1023/A:1024494031121
   Liu Q, 2017, FRONT NEUROROBOTICS, V11, P0, DOI 10.3389/fnbot.2017.00064
   Looi C, 2016, SCI REP-UK, V6, P0, DOI 10.1038/srep22003
   Luo L, 2019, IEEE T NEUR NET LEAR, V30, P3433, DOI 10.1109/TNNLS.2019.2892157
   Lyle R, 1981, INT J REHABIL RES, V4, P483, DOI 10.1097/00004356-198112000-00001
   Mounis S, 2019, MEAS CONTROL-UK, V52, P1354, DOI 10.1177/0020294019866844
   Mounis S, 2017, 2017 IEEE CONFERENCE ON SYSTEMS, V0, P65, DOI 10.1109/SPC.2017.8313023
   Muratori L, 2013, J HAND THER, V26, P94, DOI 10.1016/j.jht.2012.12.007
   Nas K, 2015, WORLD J ORTHOP, V6, P8, DOI 10.5312/wjo.v6.i1.8
   Nelles O, 2013, NONLINEAR SYSTEM IDE, V0, P0
   Niyetkaliyev A, 2017, IEEE T HUM-MACH SYST, V47, P1134, DOI 10.1109/THMS.2017.2700634
   Obayashi C, 2014, NEURAL NETWORKS, V53, P52, DOI 10.1016/j.neunet.2014.01.012
   Papaleo E, 2013, IEEE INT CONF ROBOT, V0, PP3860, DOI 10.1109/ICRA.2013.6631120
   Pehlivan A, 2016, IEEE T ROBOT, V32, P113, DOI 10.1109/TRO.2015.2503726
   Peng L, 2018, 2018 IEEE SYMPOSIUM SERIES ON COMPUTATIONAL INTELLIGENCE (IEEE SSCI), V0, PP2200, DOI 10.1109/SSCI.2018.8628896
   Perez-ibarra J, 2015, INT C REHAB ROBOT, V0, PP723, DOI 10.1109/ICORR.2015.7281287
   Pilutti L, 2011, ARCH PHYS MED REHAB, V92, P31, DOI 10.1016/j.apmr.2010.08.027
   Platz T, 2005, CLIN REHABIL, V19, P404, DOI 10.1191/0269215505cr832oa
   Rehmat N, 2018, INT J INTELL ROBOT, V2, P283, DOI 10.1007/s41315-018-0064-8
   Rodgers H, 2019, LANCET, V394, P51, DOI 10.1016/S0140-6736(19)31055-4
   Sado F, 2018, PLOS ONE, V13, P0, DOI 10.1371/journal.pone.0200193
   Van DLJ, 2002, CLIN REHABIL, V16, P646, DOI 10.1191/0269215502cr534oa
   Vergaro E, 2010, J NEUROENG REHABIL, V7, P0, DOI 10.1186/1743-0003-7-13
   Whitall J, 2006, ARCH PHYS MED REHAB, V87, P656, DOI 10.1016/j.apmr.2006.02.004
   Wolbrecht E, 2008, IEEE T NEUR SYS REH, V16, P286, DOI 10.1109/TNSRE.2008.918389
   Yozbatiran N, 2008, NEUROREHAB NEURAL RE, V22, P78, DOI 10.1177/1545968307305353
   Zhao J, 2019, BIOMED RES INT, V2019, P0, DOI 10.1155/2019/5416560
NR 41
TC 3
Z9 4
U1 3
U2 10
PU IEEE-INST ELECTRICAL ELECTRONICS ENGINEERS INC
PI PISCATAWAY
PA 445 HOES LANE, PISCATAWAY, NJ 08855-4141 USA
SN 2169-3536
EI 
J9 IEEE ACCESS
PD JUN 15
PY 2020
VL 8
IS 
BP 157557
EP 157571
DI 10.1109/ACCESS.2020.3019450
PG 15
WC Computer Science, Information Systems; Engineering, Electrical & Electronic; Telecommunications
SC Computer Science; Engineering; Telecommunications
GA NM9VC
UT WOS:000568437000001
ER

PT J
AU Liu, Yali
   Song, Qiuzhi
   Li, Chong
   Guan, Xinyu
   Ji, Linhong
AF Liu, Yali
   Song, Qiuzhi
   Li, Chong
   Guan, Xinyu
   Ji, Linhong
TI Quantitative Assessment of Motor Function for Patients with a Stroke by an End-Effector Upper Limb Rehabilitation Robot
SO BIOMED RESEARCH INTERNATIONAL
LA English
DT Article
ID aided neurorehabilitation; reflex response; movement; arm; performance; hemiparesis; recovery; task
AB With the popularization of rehabilitation robots, it is necessary to develop quantitative motor function assessment methods for patients with a stroke. To make the assessment equipment easier to use in clinics and combine the assessment methods with the rehabilitation training process, this paper proposes an anthropomorphic rehabilitation robot based on the basic movement patterns of the upper limb, point-to-point reaching and circle drawing movement. This paper analyzes patients' movement characteristics in aspects of movement range, movement accuracy, and movement smoothness and the output force characteristics by involving 8 patients. Besides, a quantitative assessment method is also proposed based on multivariate fitting methods. It can be concluded that the area of the real trajectory and movement accuracy during circle drawing movement as well as the ratio of force along the sagittal axis in backward point-to-point movement are the unique parameters that are different remarkably between stroke patients and healthy subjects. The fitting function has a high goodness of fit with the Fugl-Meyer scores for the upper limb (R2=0.91, p=0.015), which demonstrates that the fitting function can be used to assess patients' upper limb movement function. The indicators are recorded during training movement, and the fitting function can calculate the scores immediately, which makes the functional assessment quantitative and timely. Combining the training process and assessment, the quantitative assessment method will farther expand the application of rehabilitation robots.
C1 [Liu, Yali; Song, Qiuzhi] Beijing Inst Technol, Dept Mech Engn, Beijing, Peoples R China.
   [Li, Chong; Guan, Xinyu; Ji, Linhong] Tsinghua Univ, Div Intelligent & Biomech Syst, State Key Lab Tribol, Beijing, Peoples R China.
RP Song, QZ (通讯作者)，Beijing Inst Technol, Dept Mech Engn, Beijing, Peoples R China.; Guan, XY (通讯作者)，Tsinghua Univ, Div Intelligent & Biomech Syst, State Key Lab Tribol, Beijing, Peoples R China.
EM buaaliuyali@126.com; qzhsong@bit.edu.cn; chongli@tsinghua.edu.cn; guanxinyu@mail.tsinghua.edu.cn; jilh@tsinghua.edu.cn
FU National Natural Science Foundation of China [51905035, 51905291]; China Postdoctoral Science Foundation [2019M660478]; Ministry of Science and Technology's National Key R&D Program "Key Technology and Key Application Research and Typical Application Verification of Load-Supporting Exoskeleton Robots" [2017YFB1300500]
CR Alt MM, 2006, J NEUROENG REHABIL, V3, P0, DOI 10.1186/1743-0003-3-18
   Alt MM, 2011, NEUROREHAB NEURAL RE, V25, P71, DOI 10.1177/1545968310370748
   Bao W, 2011, ANHUI MED J, V4, P502
   Behnke RS, 2012, KINETIC ANATOMY, V0, P0
   Bohannon R, 1987, PHYS THER, V67, P522, DOI 10.1093/ptj/67.4.522
   Caplan LR, 2006, STROKE THROMBOLYSIS, V0, P0
   Cauraugh J, 2005, PROG NEUROBIOL, V75, P309, DOI 10.1016/j.pneurobio.2005.04.001
   Chen R, 1993, CAN J NEUROL SCI, V20, P271, DOI 10.1017/S0317167100048174
   Coderre A, 2010, NEUROREHAB NEURAL RE, V24, P528, DOI 10.1177/1545968309356091
   Cohen J, 2013, STAT POWER ANAL BEHA, V0, P0, DOI DOI 10.4324/9780203771587
   Colombo R, 2008, NEUROREHAB NEURAL RE, V22, P50, DOI 10.1177/1545968307303401
   Dewald J, 2001, MUSCLE NERVE, V24, P273, DOI 10.1002/1097-4598(200102)24:2<273::AID-MUS130>3.0.CO;2-Z
   Dipietro L, 2007, J NEUROPHYSIOL, V98, P757, DOI 10.1152/jn.01295.2006
   Ellis M, 2008, NEUROREHAB NEURAL RE, V22, P321, DOI 10.1177/1545968307313509
   Ellis M, 2007, EXP BRAIN RES, V176, P594, DOI 10.1007/s00221-006-0637-x
   Fasoli S, 2002, AM J OCCUP THER, V56, P380, DOI 10.5014/ajot.56.4.380
   Frost G, 1997, J ELECTROMYOGR KINES, V7, P179, DOI 10.1016/S1050-6411(97)84626-3
   Fuglmeyer A, 1975, SCAND J REHABIL MED, V7, P13
   Gladstone D, 2002, NEUROREHAB NEURAL RE, V16, P232, DOI 10.1177/154596802401105171
   Jenner J, 1982, J PHYSIOL-LONDON, V333, P405, DOI 10.1113/jphysiol.1982.sp014461
   Jia HHC, 2006, CHINESE J CLIN REHAB, V10, P120
   Kahn L, 2006, J REHABIL RES DEV, V43, P619, DOI 10.1682/JRRD.2005.03.0056
   Kollen B, 2009, STROKE, V40, P0, DOI 10.1161/STROKEAHA.108.533828
   Krebs H, 1999, P NATL ACAD SCI USA, V96, P4645, DOI 10.1073/pnas.96.8.4645
   Liu Y, 2017, J HEALTHC ENG, V2017, P0, DOI 10.1155/2017/4931217
   Murgia A, 2010, GAIT POSTURE, V31, P300, DOI 10.1016/j.gaitpost.2009.11.007
   Panarese A, 2012, NEUROREHAB NEURAL RE, V26, P822, DOI 10.1177/1545968311431966
   Raine S, 2013, BOBATH CONCEPT THEOR, V0, P0
   Rohrer B, 2002, J NEUROSCI, V22, P8297
   Rosen J, 2005, 2005 12TH INTERNATIONAL CONFERENCE ON ADVANCED ROBOTICS, V0, P532
   Shah S, 1984, AUST OCCUP THER J, V31, P144, DOI 10.1111/j.1440-1630.1984.tb01473.x
   Tarkka I, 1987, ELECTROMYOGRAPHY CLI, V27, P0
   Trombly C, 1999, AM J OCCUP THER, V53, P333, DOI 10.5014/ajot.53.4.333
   Wagner J, 2008, PHYS THER, V88, P652, DOI 10.2522/ptj.20070255
   Wagner J, 2007, PHYS THER, V87, P751, DOI 10.2522/ptj.20060135
   Welch B, 1947, BIOMETRIKA, V34, P28, DOI 10.1093/biomet/34.1-2.28
   Yang N, 2002, MED ENG PHYS, V24, P115, DOI 10.1016/S1350-4533(01)00121-7
NR 37
TC 4
Z9 4
U1 4
U2 29
PU HINDAWI LTD
PI LONDON
PA ADAM HOUSE, 3RD FLR, 1 FITZROY SQ, LONDON, W1T 5HF, ENGLAND
SN 2314-6133
EI 
J9 BIOMED RES INT
PD APR 8
PY 2020
VL 2020
IS 
BP 
EP 
DI 10.1155/2020/5425741
PG 14
WC Biotechnology & Applied Microbiology; Medicine, Research & Experimental
SC Biotechnology & Applied Microbiology; Research & Experimental Medicine
GA LI0LC
UT WOS:000529175700008
PM 32462001
ER

PT J
AU Bouteraa, Yassine
   Ben abdallah, Ismail
   Elmogy, Ahmed
AF Bouteraa, Yassine
   Ben abdallah, Ismail
   Elmogy, Ahmed
TI Design and control of an exoskeleton robot with EMG-driven electrical stimulation for upper limb rehabilitation
SO INDUSTRIAL ROBOT-THE INTERNATIONAL JOURNAL OF ROBOTICS RESEARCH AND APPLICATION
LA English
DT Article
DE Medical robots; Rehabilitation robots; Healthcare robots
ID adaptive-control; neurorehabilitation; system
AB Purpose The purpose of this paper is to design and develop a new robotic device for the rehabilitation of the upper limbs. The authors are focusing on a new symmetrical robot which can be used to rehabilitate the right upper limb and the left upper limb. The robotic arm can be automatically extended or reduced depending on the measurements of the patient's arm. The main idea is to integrate electrical stimulation into motor rehabilitation by robot. The goal is to provide automatic electrical stimulation based on muscle status during the rehabilitation process. Design/methodology/approach The developed robotic arm can be automatically extended or reduced depending on the measurements of the patient's arm. The system merges two rehabilitation strategies: motor rehabilitation and electrical stimulation. The goal is to take the advantages of both approaches. Electrical stimulation is often used for building muscle through endurance, resistance and strength exercises. However, in the proposed approach the electrical stimulation is used for recovery, relaxation and pain relief. In addition, the device includes an electromyography (EMG) muscle sensor that records muscle activity in real time. The control architecture provides the ability to automatically activate the appropriate stimulation mode based on the acquired EMG signal. The system software provides two modes for stimulation activation: the manual preset mode and the EMG driven mode. The program ensures traceability and provides the ability to issue a patient status monitoring report. Findings The developed robotic device is symmetrical and reconfigurable. The presented rehabilitation system includes a muscle stimulator associated with the robot to improve the quality of the rehabilitation process. The integration of neuromuscular electrical stimulation into the physical rehabilitation process offers effective rehabilitation sessions for neuromuscular recovery of the upper limb. A laboratory-made stimulator is developed to generate three modes of stimulation: pain relief, massage and relaxation. Through the control software interface, the physiotherapist can set the exercise movement parameters, define the stimulation mode and record the patient training in real time. Research limitations/implications There are certain constraints when applying the proposed method, such as the sensitivity of the acquired EMG signals. This involves the use of professional equipment and mainly the implementation of sophisticated algorithms for signal extraction. Practical implications Functional electrical stimulation and robot-based motor rehabilitation are the most important technologies applied in post-stroke rehabilitation. The main objective of integrating robots into the rehabilitation process is to compensate for the functions lost in people with physical disabilities. The stimulation technique can be used for recovery, relaxation and drainage and pain relief. In this context, the idea is to integrate electrical stimulation into motor rehabilitation based on a robot to obtain the advantages of the two approaches to further improve the rehabilitation process. The introduction of this type of robot also makes it possible to develop new exciting assistance devices. Originality/value The proposed design is symmetrical, reconfigurable and light, covering all the joints of the upper limbs and their movements. In addition, the developed platform is inexpensive and a portable solution based on open source hardware platforms which opens the way to more extensions and developments. Electrical stimulation is often used to improve motor function and restore loss of function. However, the main objective behind the proposed stimulation in this paper is to recover after effort. The novelty of the proposed solution is to integrate the electrical stimulation powered by EMG in robotic rehabilitation.
C1 [Bouteraa, Yassine; Elmogy, Ahmed] Prince Sattam bin Abdulaziz Univ, Al Kharj, Saudi Arabia.
   [Bouteraa, Yassine] ENIS, CEM Lab, Sfax, Tunisia.
   [Bouteraa, Yassine] Univ Sfax, Digital Res Ctr Sfax, Sfax, Tunisia.
   [Ben Abdallah, Ismail] Natl Sch Engineers Sfax ENIS, Control & Energy Management Lab CEM Lab, Sfax, Tunisia.
   [Ben Abdallah, Ismail] Digital Res Ctr Sfax, Sfax, Tunisia.
   [Elmogy, Ahmed] Tanta Univ, Fac Engn, Tanta, Egypt.
RP Bouteraa, Y (通讯作者)，Prince Sattam bin Abdulaziz Univ, Al Kharj, Saudi Arabia.; Bouteraa, Y (通讯作者)，ENIS, CEM Lab, Sfax, Tunisia.; Bouteraa, Y (通讯作者)，Univ Sfax, Digital Res Ctr Sfax, Sfax, Tunisia.
EM yassinebouteraa@gmail.com; ismaelbanabdallah@yahoo.fr; a.elmogy@psau.edu.sa
FU Deanship of Scientific Research at Prince Sattam Bin Abdulaziz University [2019/01/11706]
CR Abdallah S, 2017, ACM J COMPUT CULT HE, V10, P0, DOI 10.1145/2983918
   Balasubramanian S, 2012, APPL BIONICS BIOMECH, V9, P99, DOI 10.1155/2012/136837
   Ben AI, 2016, INT J SMART SENS INT, V9, P1029
   Bi L, 2019, BIOMED SIGNAL PROCES, V51, P113, DOI 10.1016/j.bspc.2019.02.011
   Bouteraa Y, 2017, IND ROBOT INT J, V44, P0
   Bouteraa Y, 2019, J INTELL ROBOT SYST, V96, P31, DOI 10.1007/s10846-018-0966-6
   Bouteraa Y, 2018, COMPUT ELECTR ENG, V67, P629, DOI 10.1016/j.compeleceng.2017.02.004
   Bouteraa Y, 2016, INT MULTICONF SYST, V0, P6
   Craig J, 1987, INT J ROBOT RES, V6, P16, DOI 10.1177/027836498700600202
   Dhanjal AS, 2019, 2019 INTERNATIONAL CONFERENCE ON MACHINE LEARNING, V0, P0
   Diez J, 2016, ADV INTELL SYST, V418, P315, DOI 10.1007/978-3-319-27149-1_25
   Faust O, 2018, COMPUT METH PROG BIO, V161, P1, DOI 10.1016/j.cmpb.2018.04.005
   Hamid S, 2008, EUR SPINE J, V17, P1256, DOI 10.1007/s00586-008-0729-3
   Huang Y, 2020, INTELLIGENT BIOMECHA, V0, P111
   Huo W, 2016, IEEE INT CONF ROBOT, V0, PP3530, DOI 10.1109/ICRA.2016.7487534
   Kim M, 2019, ARCH PHYS MED REHAB, V100, P1015, DOI 10.1016/j.apmr.2019.02.003
   Koh T, 2017, FRONT NEUROSCI-SWITZ, V11, P0, DOI 10.3389/fnins.2017.00597
   Krebs H, 2007, IEEE T NEUR SYS REH, V15, P327, DOI 10.1109/TNSRE.2007.903899
   Krebs H, 2003, AUTON ROBOT, V15, P7, DOI 10.1023/A:1024494031121
   Lin B, 2018, IEEE ACCESS, V6, P2720, DOI 10.1109/ACCESS.2017.2785122
   Liu Y, 2018, BIOMED MICRODEVICES, V20, P0, DOI 10.1007/s10544-018-0312-6
   Maffiuletti N, 2018, ARCH PHYS MED REHAB, V99, P806, DOI 10.1016/j.apmr.2017.10.028
   Marquez-chin C, 2017, IEEE GLOB CONF SIG, V0, PP428, DOI 10.1109/GlobalSIP.2017.8308678
   Mohammadi E, 2016, SCI IRAN, V23, P998
   Moshaii A, 2019, IND ROBOT INT J ROBO, V0, P0
   Nef T, 2009, APPLIED BIONICS AND BIOMECHANICS, V6, P127, DOI 10.1080/11762320902840179
   Perry J, 2007, IEEE-ASME T MECH, V12, P408, DOI 10.1109/TMECH.2007.901934
   Phinyomark A, 2012, EXPERT SYST APPL, V39, P11156, DOI 10.1016/j.eswa.2012.03.039
   Senanayake S, 2019, MODERN SENSING TECHN, V0, P63
   Sharififar S, 2018, ANN PHYS REHABIL MED, V61, P339, DOI 10.1016/j.rehab.2018.06.005
   Song R, 2008, IEEE T NEUR SYS REH, V16, P371, DOI 10.1109/TNSRE.2008.926707
   Stein J, 2007, AM J PHYS MED REHAB, V86, P255, DOI 10.1097/PHM.0b013e3180383cc5
   Takasaki K, 2018, ANN PHYS REHABIL MED, V61, P0
   Takeda K, 2017, MED DEVICES-EVID RES, V10, P207, DOI 10.2147/MDER.S123464
   Tu-chan A, 2017, J NEUROENG REHABIL, V14, P0, DOI 10.1186/s12984-017-0323-1
   Turner C, 2017, WOODHEAD PUBL SER EN, V0, PP273, DOI 10.1016/B978-0-08-100894-2.00012-1
   Wang J, 2019, ADV SCI, V6, P0, DOI 10.1002/advs.201900149
   Yao J, 2018, ANNU INT CONF IEEE ENG MED BIOL SOC, V2018, P1436, DOI 10.1109/EMBC.2018.8512543
   Zhang L, 2020, ROBOT AUTON SYST, V125, P0, DOI 10.1016/j.robot.2019.103390
   Zhang S, 2019, APPL SCI-BASEL, V9, P0, DOI 10.3390/app9081710
NR 40
TC 8
Z9 8
U1 5
U2 68
PU EMERALD GROUP PUBLISHING LTD
PI BINGLEY
PA HOWARD HOUSE, WAGON LANE, BINGLEY BD16 1WA, W YORKSHIRE, ENGLAND
SN 0143-991X
EI 
J9 IND ROBOT
PD JUN 15
PY 2020
VL 47
IS 4
BP 489
EP 501
DI 10.1108/IR-02-2020-0041
PG 13
WC Engineering, Industrial; Robotics
SC Engineering; Robotics
GA MC1NS
UT WOS:000530674100001
ER

PT J
AU Zhao, Chen-Guang
   Qin, Jie
   Sun, Wei
   Ju, Fen
   Zhao, Yong-Lin
   Wang, Rui
   Sun, Xiao-Long
   Mou, Xiang
   Yuan, Hua
AF Zhao, Chen-guang
   Qin, Jie
   Sun, Wei
   Ju, Fen
   Zhao, Yong-lin
   Wang, Rui
   Sun, Xiao-long
   Mou, Xiang
   Yuan, Hua
TI rTMS Regulates the Balance Between Proliferation and Apoptosis of Spinal Cord Derived Neural Stem/Progenitor Cells
SO FRONTIERS IN CELLULAR NEUROSCIENCE
LA English
DT Article
DE rTMS; proliferation; apoptosis; neural stem; progenitor cells; BDNF
ID transcranial magnetic stimulation; stem-cell; neuropathic pain; motor function; plasticity; expression; recovery; growth; stroke; limb
AB Repetitive transcranial magnetic stimulation (rTMS) is a noninvasive technique that uses electromagnetic fields to stimulate the brain. rTMS can restore an impaired central nervous system and promote proliferation of neural stem/progenitor cells (NSPCs), but optimal stimulus parameters and mechanisms underlying these effects remain elusive. The purpose of this study is to investigate the effect of different rTMS stimulus parameters on proliferation and apoptosis of spinal cord-derived NSPCs, the expression of brain-derived neurotrophic factor (BDNF) after rTMS, and the potentially underlying pathways. NSPCs were isolated from mice spinal cord and stimulated by different frequencies (1/10/20 Hz), intensities (0.87/1.24/1.58 T), and number of pulses (400/800/1,500/3,000) once a day for five consecutive days. NSPC proliferation was analyzed by measuring the neurosphere diameter and Brdu staining, apoptosis was detected by cell death enzyme-linked immunosorbent assay (ELISA) and flow cytometry, and NSPC viability was assessed by cell counting kit-8 assay. We found that specific parameters of frequency (1/10/20 Hz), intensity (1.24/1.58 T), and number of pulses (800/1,500/3,000) promote proliferation and apoptosis (p < 0.05 for all), but 20 Hz, 1.58 T, and 1,500 pulses achieved the optimal response for the NSPC viability. In addition, rTMS significantly promoted the expression of BDNF at the mRNA and protein level, while also increasing Akt phosphorylation (Thr308 and Ser473; p < 0.05). Overall, we identified the most appropriate rTMS parameters for further studies on NSPCs in vitro and in vivo. Furthermore, the effect of magnetic stimulation on NSPC proliferation might be correlated to BDNF/Akt signaling pathway.
C1 [Zhao, Chen-Guang; Sun, Wei; Ju, Fen; Sun, Xiao-Long; Mou, Xiang; Yuan, Hua] Fourth Mil Med Univ, Xijing Hosp, Dept Rehabil Med, Xian, Peoples R China.
   [Qin, Jie; Wang, Rui] Xi An Jiao Tong Univ, Affiliated Hosp 2, Dept Orthoped, Xian, Peoples R China.
   [Zhao, Yong-Lin] Xi An Jiao Tong Univ, Affiliated Hosp 2, Dept Oncol, Xian, Peoples R China.
RP Mou, X; Yuan, H (通讯作者)，Fourth Mil Med Univ, Xijing Hosp, Dept Rehabil Med, Xian, Peoples R China.
EM pro.mu@fmmu.edu.cn; yuanhua_fmmu@hotmail.com
FU Innovative Program of Military Medicine [16CXZ022]
CR Abbasnia K, 2015, ANAT CELL BIOL, V48, P104, DOI 10.5115/acb.2015.48.2.104
   Avenanti A, 2012, NEUROLOGY, V78, P256, DOI 10.1212/WNL.0b013e3182436558
   Ayache S, 2016, EUR J PAIN, V20, P1413, DOI 10.1002/ejp.864
   Baek A, 2018, FRONT NEUROL, V9, P0, DOI 10.3389/fneur.2018.00050
   Barnabe-heider F, 2008, CELL STEM CELL, V3, P16, DOI 10.1016/j.stem.2008.06.011
   Benussi A, 2018, ALZHEIMERS RES THER, V10, P0, DOI 10.1186/s13195-018-0423-6
   Emara T, 2010, EUR J NEUROL, V17, P1203, DOI 10.1111/j.1468-1331.2010.03000.x
   Guo F, 2014, PLOS ONE, V9, P0, DOI 10.1371/journal.pone.0109267
   Hossain M, 2017, PLOS ONE, V12, P0, DOI 10.1371/journal.pone.0190356
   Khedr E, 2009, EUR J NEUROL, V16, P1323, DOI 10.1111/j.1468-1331.2009.02746.x
   De AA, 2017, TRIALS, V18, P0, DOI 10.1186/s13063-017-2280-1
   Lee J, 2015, NEUROSCI LETT, V604, P167, DOI 10.1016/j.neulet.2015.07.038
   Li X, 2017, CNS NEUROL DISORD-DR, V16, P828, DOI 10.2174/1871527316666170518170422
   Liu H, 2015, J HUAZHONG U SCI-MED, V35, P766, DOI 10.1007/s11596-015-1505-3
   Long H, 2018, RESTOR NEUROL NEUROS, V36, P21, DOI 10.3233/RNN-170733
   Lu X, 2017, EXP THER MED, V13, P2247, DOI 10.3892/etm.2017.4283
   Niimi M, 2016, PLOS ONE, V11, P0, DOI 10.1371/journal.pone.0152241
   Pleger B, 2006, J NEUROSCI, V26, P1945, DOI 10.1523/JNEUROSCI.4097-05.2006
   Pomeroy V, 2007, NEUROREHAB NEURAL RE, V21, P509, DOI 10.1177/1545968307300418
   Quesada C, 2018, ARCH PHYS MED REHAB, V99, P2203, DOI 10.1016/j.apmr.2018.04.013
   Ridding M, 2010, J PHYSIOL-LONDON, V588, P2291, DOI 10.1113/jphysiol.2010.190314
   Sabelstrom H, 2014, EXP NEUROL, V260, P44, DOI 10.1016/j.expneurol.2013.01.026
   Scheid M, 2002, MOL CELL BIOL, V22, P6247, DOI 10.1128/MCB.22.17.6247-6260.2002
   Shimizu T, 2017, J NEUROSURG, V127, P1172, DOI 10.3171/2016.9.JNS16815
   Shin S, 2018, BRAIN STIMUL, V11, P1306, DOI 10.1016/j.brs.2018.07.050
   Tazoe T, 2015, ARCH PHYS MED REHAB, V96, P0, DOI 10.1016/j.apmr.2014.07.418
   Wang R, 2018, EXP CELL RES, V373, P80, DOI 10.1016/j.yexcr.2018.09.025
   Yang L, 2018, CURR MED SCI, V38, P482, DOI 10.1007/s11596-018-1904-3
   Yukimasa T, 2006, PHARMACOPSYCHIATRY, V39, P52, DOI 10.1055/s-2006-931542
NR 29
TC 2
Z9 2
U1 2
U2 13
PU FRONTIERS MEDIA SA
PI LAUSANNE
PA AVENUE DU TRIBUNAL FEDERAL 34, LAUSANNE, CH-1015, SWITZERLAND
SN 
EI 
J9 FRONT CELL NEUROSCI
PD JAN 28
PY 2020
VL 13
IS 
BP 
EP 
DI 10.3389/fncel.2019.00584
PG 10
WC Neurosciences
SC Neurosciences & Neurology
GA KM7HC
UT WOS:000514310300001
PM 32116552
ER

PT J
AU Nakao, Mari
   Izumi, Shinichi
   Yokoshima, Yuki
   Matsuba, Yoshiko
   Maeno, Yutaka
AF Nakao, Mari
   Izumi, Shinichi
   Yokoshima, Yuki
   Matsuba, Yoshiko
   Maeno, Yutaka
TI Prediction of life-space mobility in patients with stroke 2 months after discharge from rehabilitation: a retrospective cohort study
SO DISABILITY AND REHABILITATION
LA English
DT Article
DE Stroke; mobility limitation; community involvement; cognition; length of hospital stay; social support
ID quality-of-life; functional mobility; older-adult; poststroke depression; community mobility; care; home; classification; performance; population
AB Purpose:To determine the predictors of life-space mobility among patients with stroke 2 months after discharge from a post-acute rehabilitation unit. Materials and methods:The study population was 1023 patients discharged from a post-acute rehabilitation unit in Japan. We assessed the relationships between life-space mobility 2 months after discharge and age, sex, length of hospital stay, cognition and motor function (Functional Independence Measure), severity of hemiparesis, falls efficacy, physical function (Timed Up and Go (TUG) test), walking distance ability and social support from family and friends. Results:Bivariate and multiple regression analyses showed that life-space mobility was predicted by sex, age, cognitive score at discharge, TUG score <15 s, length of hospital stay and falls efficacy at discharge. Taken together, these factors accounted for 54% of the variability in life-space mobility. A predictive formula was determined for clinical use. Conclusions:The predictive formula provides an objective measure of life-space mobility for stroke patients after discharge. The clinical application of this formula could help health care professionals working in stroke rehabilitation to prepare patients for discharge and to set concrete goals for in-hospital rehabilitation to improve life-space mobility after discharge.
C1 [Nakao, Mari; Izumi, Shinichi] Tohoku Univ, Grad Sch Med, Dept Phys Med & Rehabil, Sendai, Miyagi, Japan.
   [Nakao, Mari; Yokoshima, Yuki; Matsuba, Yoshiko; Maeno, Yutaka] Yokohama Brain & Spine Ctr, Rehabil Dept, Yokohama, Kanagawa, Japan.
RP Nakao, M (通讯作者)，Tohoku Univ, Grad Sch Med, Dept Phys Med & Rehabil, Aoba Ku, 2-1 Seiryo Machi, Sendai, Miyagi 9808575, Japan.
EM pinguandlobi@gmail.com
CR Alberts M, 2011, STROKE, V42, P2651, DOI 10.1161/STROKEAHA.111.615336
   [anonymous] , 2013, KOK SEIK KIS CHOS, V0, P0
   Baker P, 2003, J AM GERIATR SOC, V51, P1610, DOI 10.1046/j.1532-5415.2003.51512.x
   Ben MW, 2015, ARCH PHYS MED REHAB, V96, P2184, DOI 10.1016/j.apmr.2015.08.430
   Benjamin E, 2017, CIRCULATION, V135, P0, DOI 10.1161/CIR.0000000000000485
   Bowling C, 2014, AM J KIDNEY DIS, V63, P429, DOI 10.1053/j.ajkd.2013.07.022
   Brunnstrom S, 1971, MOVEMENT THERAPY HEM, V0, P0
   Bushnell C, 2014, NEUROLOGY, V82, P922, DOI 10.1212/WNL.0000000000000208
   Cameron J, 2008, PATIENT EDUC COUNS, V70, P305, DOI 10.1016/j.pec.2007.10.020
   Chaiyawat P, 2009, NEUROL INT, V1, P36, DOI 10.4081/ni.2009.e10
   De GJ, 2018, DISABIL REHABIL, V40, P637, DOI 10.1080/09638288.2016.1271466
   Depasquale L, 2009, J GERIATR PHYS THER, V32, P159, DOI 10.1519/00139143-200932040-00004
   Granger C, 1986, TOP GERIATR REHABIL, V1, P0, DOI 10.1097/00013614-198604000-00007
   Hafsteinsdottir T, 2014, TOP STROKE REHABIL, V21, P197, DOI 10.1310/tsr2103-197
   Haga H, 1997, KENKYUSEIKA HOUKOKUS, V0, P0
   Harada K, 2010, NIHON KOSHU EISEI ZASSHI, V57, P526
   Hinojosa R, 2011, TOP STROKE REHABIL, V18, P79, DOI 10.1310/tsr1801-79
   Kauhanen M, 1999, STROKE, V30, P1875, DOI 10.1161/01.STR.30.9.1875
   Keith RA, 1987, ADV CLIN REHABIL, V1, P6
   Leclerc B, 2009, CAN J PUBLIC HEALTH, V100, P263, DOI 10.1007/BF03403944
   Lubben J, 2006, GERONTOLOGIST, V46, P503, DOI 10.1093/geront/46.4.503
   Lubben J, 1988, FAMILY COMMUNITY HLT, V11, P42, DOI 10.1097/00003727-198811000-00008
   Lusardi M, 2017, J GERIATR PHYS THER, V40, P1, DOI 10.1519/JPT.0000000000000099
   May D, 1985, INT REHABIL MED, V7, P182
   Mayo N, 1999, DISABIL REHABIL, V21, P258
   Michimata A, 2013, INT J PHYS MED REHAB, V1, P174, DOI 10.4172/2329-9096.1000174
   Miller E, 2010, STROKE, V41, P2402, DOI 10.1161/STR.0b013e3181e7512b
   Miyai I, 2011, NEUROREHAB NEURAL RE, V25, P540, DOI 10.1177/1545968311402696
   Naghdi S, 2010, BRAIN INJURY, V24, P1372, DOI 10.3109/02699052.2010.506860
   Oh-park M, 2014, PM&R, V6, P716, DOI 10.1016/j.pmrj.2014.01.002
   Park J, 2017, NEUROREHABILITATION, V41, P169, DOI 10.3233/NRE-171469
   Peel C, 2005, PHYS THER, V85, P1008, DOI 10.1093/ptj/85.10.1008
   Persson C, 2011, J REHABIL MED, V43, P348, DOI 10.2340/16501977-0677
   Phillips J, 2015, J PAIN SYMPTOM MANAG, V49, P885, DOI 10.1016/j.jpainsymman.2014.09.010
   Phillips J, 2014, J PAIN SYMPTOM MANAG, V47, P1121, DOI 10.1016/j.jpainsymman.2013.06.017
   Podsiadlo D, 1991, J AM GERIATR SOC, V39, P142, DOI 10.1111/j.1532-5415.1991.tb01616.x
   Polku H, 2015, BMC GERIATR, V15, P0, DOI 10.1186/s12877-015-0119-8
   Popescu M, 2012, INVEST OPHTH VIS SCI, V53, P2308, DOI 10.1167/iovs.11-9330
   Rantakokko M, 2014, J GERONTOL A-BIOL, V69, P1562, DOI 10.1093/gerona/glu069
   Rantakokko M, 2013, J AM GERIATR SOC, V61, P1830, DOI 10.1111/jgs.12473
   Rasmussen R, 2016, CLIN REHABIL, V30, P225, DOI 10.1177/0269215515575165
   Reeves M, 2014, STROKE, V45, P3083, DOI 10.1161/STROKEAHA.114.006520
   Shimada H, 2010, ARCH PHYS MED REHAB, V91, P241, DOI 10.1016/j.apmr.2009.10.027
   Stalvey B, 1999, J APPL GERONTOL, V18, P460, DOI 10.1177/073346489901800404
   Stewart C, 2009, J AM GERIATR SOC, V57, P2263, DOI 10.1111/j.1532-5415.2009.02557.x
   Sugawara N, 2015, NEUROPSYCH DIS TREAT, V11, P2551, DOI 10.2147/NDT.S91303
   Suzuki M, 2005, RONEN SEISIN IGAKU Z, V16, P1175
   Tang W, 2005, J GERIATR PSYCH NEUR, V18, P45, DOI 10.1177/0891988704271764
   *thejapaninstituteoflabourpolicyandtraining , 2017, NIH ROUD KENK ZASS, V7, P172
   Tinetti M, 1990, J GERONTOL, V45, P0, DOI 10.1093/geronj/45.6.P239
   Tinetti M, 1990, J AM GERIATR SOC, V38, P1311, DOI 10.1111/j.1532-5415.1990.tb03453.x
   Uemura K, 2013, GERIATR GERONTOL INT, V13, P161, DOI 10.1111/j.1447-0594.2012.00878.x
   Zijlstra G, 2007, J AM GERIATR SOC, V55, P603, DOI 10.1111/j.1532-5415.2007.01148.x
NR 53
TC 0
Z9 0
U1 0
U2 11
PU TAYLOR & FRANCIS LTD
PI ABINGDON
PA 2-4 PARK SQUARE, MILTON PARK, ABINGDON OR14 4RN, OXON, ENGLAND
SN 0963-8288
EI 
J9 DISABIL REHABIL
PD JUL 2
PY 2020
VL 42
IS 14
BP 2035
EP 2042
DI 10.1080/09638288.2018.1550533
PG 8
WC Rehabilitation
SC Rehabilitation
GA MJ3NG
UT WOS:000547997700013
ER

PT J
AU Yang, Ya-Wen
   Pan, Wen-Xiu
   Xie, Qing
AF Yang, Ya-wen
   Pan, Wen-xiu
   Xie, Qing
TI Combined effect of repetitive transcranial magnetic stimulation and physical exercise on cortical plasticity
SO NEURAL REGENERATION RESEARCH
LA English
DT Review
ID primary motor cortex; health-care professional; induced movement therapy; low-frequency rtm; functional recovery; brain-stimulation; chronic stroke; structural plasticity; synaptic plasticity; neural plasticity
AB Physical exercise can minimize dysfunction and optimize functional motor recovery after stroke by modulating cortical plasticity. However, the limitation of physical exercise is that large amounts of time and effort are necessary to significantly improve motor function, and even then, substantial exercise may not be sufficient to normalize the observed improvements. Thus, interventions that could be used to strengthen physical exercise-induced neuroplasticity may be valuable in treating hemiplegia after stroke. Repetitive transcranial magnetic stimulation seems to be a viable strategy for enhancing such plasticity. As a non-invasive cortical stimulation technique, repetitive transcranial magnetic stimulation is able to induce long-term plastic changes in the motor system. Recently, repetitive transcranial magnetic stimulation was found to optimize the plastic changes caused by motor training, thereby enhancing the long-term effects of physical exercise in stroke patients. Therefore, it is believed that the combination of repetitive transcranial magnetic stimulation and physical exercise may represent a superior method for restoring motor function after stroke.
C1 [Yang, Ya-Wen; Pan, Wen-Xiu; Xie, Qing] Shanghai Jiao Tong Univ, Sch Med, Ruijin Hosp, Dept Rehabil Med, Shanghai, Peoples R China.
   [Xie, Qing] Shanghai Ruijin Rehabil Hosp, Dept Rehabil Med, Shanghai, Peoples R China.
RP Xie, Q (通讯作者)，Shanghai Jiao Tong Univ, Sch Med, Ruijin Hosp, Dept Rehabil Med, Shanghai, Peoples R China.; Xie, Q (通讯作者)，Shanghai Ruijin Rehabil Hosp, Dept Rehabil Med, Shanghai, Peoples R China.
EM ruijin_xq@163.com
FU Shanghai Jiao Tong University School of Medicine-Institute of Neuroscience, Chinese Academy of Sciences, Leading Startup Project of Brain Diseases Clinical Research Center of China [2017NKX002]
CR Allred R, 2008, EXP NEUROL, V210, P172, DOI 10.1016/j.expneurol.2007.10.010
   Allred R, 2008, FUTUR NEUROL, V3, P189, DOI 10.2217/14796708.3.2.189
   Ameli M, 2009, ANN NEUROL, V66, P298, DOI 10.1002/ana.21725
   Andres R, 2011, BRAIN, V134, P1777, DOI 10.1093/brain/awr094
   Avenanti A, 2012, NEUROLOGY, V78, P256, DOI 10.1212/WNL.0b013e3182436558
   Aydin-abidin S, 2008, EXP BRAIN RES, V188, P249, DOI 10.1007/s00221-008-1356-2
   Barbay S, 2013, NEUROREHAB NEURAL RE, V27, P381, DOI 10.1177/1545968312465193
   Benali A, 2008, J NEUROSCI, V28, P12284, DOI 10.1523/JNEUROSCI.1952-08.2008
   Billinger S, 2014, STROKE, V45, P2532, DOI 10.1161/STR.0000000000000022
   Blicher J, 2015, NEUROREHAB NEURAL RE, V29, P278, DOI 10.1177/1545968314543652
   Buetefisch C, 2011, NEUROREHAB NEURAL RE, V25, P645, DOI 10.1177/1545968311402507
   Butefisch C, 2004, J NEUROPHYSIOL, V91, P2110, DOI 10.1152/jn.01038.2003
   Caglayan A, 2019, FRONT CELL NEUROSCI, V13, P0, DOI 10.3389/fncel.2019.00144
   Cai J, 2016, FRONT HUM NEUROSCI, V10, P0, DOI 10.3389/fnhum.2016.00393
   Carmichael S, 2012, ARCH NEUROL-CHICAGO, V69, P161, DOI 10.1001/archneurol.2011.1175
   Chang W, 2014, BRAIN STIMUL, V7, P553, DOI 10.1016/j.brs.2014.03.008
   Chang W, 2012, RESTOR NEUROL NEUROS, V30, P179, DOI 10.3233/RNN-2012-110162
   Chen J, 2013, FRONT NEUROL, V4, P0, DOI 10.3389/fneur.2013.00178
   Chervyakov A, 2015, FRONT HUM NEUROSCI, V9, P0, DOI 10.3389/fnhum.2015.00303
   Cho S, 2012, BIOELECTROMAGNETICS, V33, P568, DOI 10.1002/bem.21715
   Citri A, 2008, NEUROPSYCHOPHARMACOL, V33, P18, DOI 10.1038/sj.npp.1301559
   Classen J, 1998, J NEUROPHYSIOL, V79, P1117, DOI 10.1152/jn.1998.79.2.1117
   Cramer S, 2008, ANN NEUROL, V63, P272, DOI 10.1002/ana.21393
   Crystal G, 2018, ANESTHESIOLOGY, V128, P202, DOI 10.1097/ALN.0000000000001891
   Dayan E, 2011, NEURON, V72, P443, DOI 10.1016/j.neuron.2011.10.008
   Di LV, 2010, CLIN NEUROPHYSIOL, V121, P464, DOI 10.1016/j.clinph.2009.11.007
   Dijkhuizen R, 2014, CURR OPIN NEUROL, V27, P637, DOI 10.1097/WCO.0000000000000150
   Edwardson M, 2013, EXP BRAIN RES, V224, P335, DOI 10.1007/s00221-012-3315-1
   Emara T, 2009, J VASC INTERV NEUROL, V2, P163
   Fallani F, 2017, CEREBELLUM, V16, P358, DOI 10.1007/s12311-016-0811-z
   Fallani F, 2009, ANAT REC, V292, P2023, DOI 10.1002/ar.20965
   Fan F, 2013, HUM BRAIN MAPP, V34, P1872, DOI 10.1002/hbm.22034
   Feigin V, 2014, LANCET, V383, P245, DOI 10.1016/S0140-6736(13)61953-4
   Funamizu H, 2005, NEUROSCI LETT, V383, P77, DOI 10.1016/j.neulet.2005.04.018
   Gomez-pinilla F, 2008, EUR J NEUROSCI, V28, P2278, DOI 10.1111/j.1460-9568.2008.06524.x
   Grefkes C, 2012, CURR OPIN NEUROL, V25, P670, DOI 10.1097/WCO.0b013e3283598473
   Grefkes C, 2010, NEUROIMAGE, V50, P233, DOI 10.1016/j.neuroimage.2009.12.029
   Harms K, 2008, J NEUROSCI, V28, P5686, DOI 10.1523/JNEUROSCI.0584-08.2008
   Harrington R, 2020, NEUROREHAB NEURAL RE, V34, P61, DOI 10.1177/1545968319876253
   Hebb DO, 1949, NEUROPSYCHOLOGICAL T, V0, P0
   Hermann D, 2012, LANCET NEUROL, V11, P369, DOI 10.1016/S1474-4422(12)70039-X
   Higgins J, 2013, STROKE RES TREAT, V2013, P0, DOI 10.1155/2013/539146
   Hsu W, 2012, STROKE, V43, P1849, DOI 10.1161/STROKEAHA.111.649756
   Ishida A, 2015, BEHAV BRAIN RES, V284, P158, DOI 10.1016/j.bbr.2015.02.022
   Kempf A, 2014, PLOS BIOL, V12, P0, DOI 10.1371/journal.pbio.1001763
   Kim J, 2018, MED SCI MONITOR, V24, P743, DOI 10.12659/MSM.905636
   Kleim J, 2008, J SPEECH LANG HEAR R, V51, P0, DOI 10.1044/1092-4388(2008/018)
   Kobayashi M, 2003, LANCET NEUROL, V2, P145, DOI 10.1016/S1474-4422(03)00321-1
   Lee K, 2013, RESTOR NEUROL NEUROS, V31, P773, DOI 10.3233/RNN-130336
   Lefaucheur J, 2020, CLIN NEUROPHYSIOL, V131, P474, DOI 10.1016/j.clinph.2019.11.002
   Lefaucheur J, 2014, CLIN NEUROPHYSIOL, V125, P2150, DOI 10.1016/j.clinph.2014.05.021
   Lerner A, 2019, CLIN NEUROPHYSIOL, V130, P1409, DOI 10.1016/j.clinph.2019.03.016
   Levy R, 2016, NEUROREHAB NEURAL RE, V30, P107, DOI 10.1177/1545968315575613
   Li S, 2010, NAT NEUROSCI, V13, P1496, DOI 10.1038/nn.2674
   Ma J, 2013, NEUROCHEM INT, V62, P84, DOI 10.1016/j.neuint.2012.11.010
   Maldonado M, 2008, NEUROREHAB NEURAL RE, V22, P250, DOI 10.1177/1545968307308551
   Massie C, 2013, NEUROREHABILITATION, V33, P185, DOI 10.3233/NRE-130944
   Massie C, 2013, CLIN NEUROPHYSIOL, V124, P371, DOI 10.1016/j.clinph.2012.07.026
   Mccambridge A, 2018, CLIN NEUROPHYSIOL, V129, P42, DOI 10.1016/j.clinph.2017.10.016
   Mcdonnell M, 2017, BRAIN STIMUL, V10, P721, DOI 10.1016/j.brs.2017.03.008
   Almeida S, 2017, J NEUROIMAGING, V27, P65, DOI 10.1111/jon.12362
   Muller-dahlhaus F, 2015, NEUROSCIENTIST, V21, P185, DOI 10.1177/1073858414526645
   Niimi M, 2020, ACTA NEUROPSYCHIATR, V32, P128, DOI 10.1017/neu.2020.4
   Noh J, 2019, RESTOR NEUROL NEUROS, V37, P219, DOI 10.3233/RNN-180883
   Nowak D, 2009, NEUROREHAB NEURAL RE, V23, P641, DOI 10.1177/1545968309336661
   Nudo R, 1996, J NEUROPHYSIOL, V75, P2144, DOI 10.1152/jn.1996.75.5.2144
   Park J, 2018, ANN REHABIL MED-ARM, V42, P521, DOI 10.5535/arm.2018.42.4.521
   Ploughman M, 2009, STROKE, V40, P1490, DOI 10.1161/STROKEAHA.108.531806
   Qu H, 2014, RESTOR NEUROL NEUROS, V32, P597, DOI 10.3233/RNN-130374
   Radder B, 2019, PLOS ONE, V14, P0, DOI 10.1371/journal.pone.0220544
   Rehme A, 2011, NEUROIMAGE, V55, P1147, DOI 10.1016/j.neuroimage.2011.01.014
   Reitmeir R, 2011, BRAIN, V134, P84, DOI 10.1093/brain/awq344
   Ridding M, 2007, NAT REV NEUROSCI, V8, P559, DOI 10.1038/nrn2169
   Rothkegel H, 2010, CLIN NEUROPHYSIOL, V121, P426, DOI 10.1016/j.clinph.2009.11.016
   Sampaio-baptista C, 2018, ANNU REV NEUROSCI, V41, P25, DOI 10.1146/annurev-neuro-080317-062015
   Sankarasubramanian V, 2017, CLIN NEUROPHYSIOL, V128, P892, DOI 10.1016/j.clinph.2017.03.030
   Schambra H, 2018, CURR NEUROL NEUROSCI, V18, P0, DOI 10.1007/s11910-018-0913-8
   Simis M, 2013, NEUROREPORT, V24, P973, DOI 10.1097/WNR.0000000000000021
   Small S, 2013, NAT REV NEUROL, V9, P698, DOI 10.1038/nrneurol.2013.222
   Sterr A, 2014, NEUROREHAB NEURAL RE, V28, P335, DOI 10.1177/1545968313510972
   Talelli P, 2012, NEUROREHAB NEURAL RE, V26, P976, DOI 10.1177/1545968312437940
   Taub E, 2006, EURA MEDICOPHYS, V42, P241
   Thrane G, 2014, J REHABIL MED, V46, P833, DOI 10.2340/16501977-1859
   Tik M, 2017, NEUROIMAGE, V162, P289, DOI 10.1016/j.neuroimage.2017.09.022
   Todd G, 2009, J APPL PHYSIOL, V106, P1593, DOI 10.1152/japplphysiol.91364.2008
   Urushidani N, 2018, CASE REP NEUROL, V10, P223, DOI 10.1159/000492381
   Van MM, 2012, J NEUROSCI, V32, P4495, DOI 10.1523/JNEUROSCI.3662-11.2012
   Wang H, 2011, J NEUROSCI, V31, P11044, DOI 10.1523/JNEUROSCI.2125-11.2011
   Wang L, 2010, BRAIN, V133, P1224, DOI 10.1093/brain/awq043
   Wenger E, 2017, CEREB CORTEX, V27, P2911, DOI 10.1093/cercor/bhw141
   Winstein C, 2016, STROKE, V47, P0, DOI 10.1161/STR.0000000000000098
   Wu J, 2015, BRAIN, V138, P2359, DOI 10.1093/brain/awv156
   Xu T, 2009, NATURE, V462, P915, DOI 10.1038/nature08389
   Yarossi M, 2019, FRONT NEUROL, V10, P0, DOI 10.3389/fneur.2019.00258
   Yin Z, 2015, CNS NEUROL DISORD-DR, V14, P1298, DOI 10.2174/1871527315666151111124216
   Youssofzadeh V, 2016, IEEE T NEUR SYS REH, V24, P1265, DOI 10.1109/TNSRE.2016.2551642
   Zeiler S, 2013, CURR OPIN NEUROL, V26, P609, DOI 10.1097/WCO.0000000000000025
   Zhang L, 2017, CLIN REHABIL, V31, P1137, DOI 10.1177/0269215517692386
   Zhang Z, 2009, LANCET NEUROL, V8, P491, DOI 10.1016/S1474-4422(09)70061-4
NR 99
TC 10
Z9 11
U1 2
U2 23
PU WOLTERS KLUWER MEDKNOW PUBLICATIONS
PI MUMBAI
PA WOLTERS KLUWER INDIA PVT LTD , A-202, 2ND FLR, QUBE, C T S  NO 1498A-2 VILLAGE MAROL, ANDHERI EAST, MUMBAI, 400059, INDIA
SN 1673-5374
EI 
J9 NEURAL REGEN RES
PD NOV 15
PY 2020
VL 15
IS 11
BP 1986
EP 1994
DI 10.4103/1673-5374.282239
PG 9
WC Cell Biology; Neurosciences
SC Cell Biology; Neurosciences & Neurology
GA MG0VP
UT WOS:000545753100004
PM 32394946
ER

PT J
AU Nithyaa, AN
   Poonguzhali, S.
   Vigneshwari, N.
AF Nithyaa, A
   Poonguzhali, S
   Vigneshwari, N
TI Three-dimensional modelling of wheelchair contrived with lower limb exoskeleton for right hemiplegic dysfunction
SO PROCEEDINGS OF THE INSTITUTION OF MECHANICAL ENGINEERS PART H-JOURNAL OF ENGINEERING IN MEDICINE
LA English
DT Article
DE Hemiplegia; physiotherapy; simulation; rehabilitation; exoskeleton; SolidWorks; wheelchair
ID robot
AB Hemiplegia is a type of paralysis that affects one side of the body due to stroke, characterizing severe weakness or rigid movement. Many people of different age groups are affected by this condition which cannot be completely cured but can be minimized through proper physiotherapy. A continuous and repeated exercise has to be given to the hemiplegic subjects to regain their motor function. To serve this purpose, a three-dimensional model of wheelchair contrived with lower limb exoskeleton is designed and motion analysis is done using SolidWorks. This virtual model of the object is created with the assistance of computer-aided design software. Professionals can be able to do the experiment on what-if scenarios with their three-dimensional designs, which helps to validate their devices and identify any snags with design quality. The pattern of behaviour of lower limb exoskeleton is predicted using SimMechanics in MATLAB.
C1 [Nithyaa, A. N.] Rajalakshmi Engn Coll, Dept BME, Chennai 602105, Tamil Nadu, India.
   [Poonguzhali, S.] Anna Univ, Dept ECE, Chennai, Tamil Nadu, India.
   [Vigneshwari, N.] Kalasalingam Acad Res & Educ, Dept BME, Krishnankoil, India.
RP Nithyaa, AN (通讯作者)，Rajalakshmi Engn Coll, Dept BME, Chennai 602105, Tamil Nadu, India.
EM nithyaa.an@rajalakshmi.edu.in
CR Altalmas T, 2013, IOP CONF SER-MAT SCI, V53, P0, DOI 10.1088/1757-899X/53/1/012042
   Bogue R, 2009, IND ROBOT, V36, P421, DOI 10.1108/01439910910980141
   Bortole M, 2015, J NEUROENG REHABIL, V12, P0, DOI 10.1186/s12984-015-0048-y
   Chu A, 2005, IEEE INT CONF ROBOT, V0, P4345
   Dollar A, 2008, IEEE T ROBOT, V24, P144, DOI 10.1109/TRO.2008.915453
   Enrique SL, 2009, INT C REH ROB KYOT J, V0, P0
[truncated: 1,998,404 more chars]
