# Supplementary material for: Rehabilitation of motor function after stroke: A bibliometric analysis of global research from 2004 to 2022
Source: Front Aging Neurosci. 2022 Nov 2;14:1024163. doi: 10.3389/fnagi.2022.1024163 (PMC9667945; doi:10.3389/fnagi.2022.1024163)
Supplement: Supplementary file 1 [file Data_Sheet_1.zip › download2021u388.txt]

PT J
AU Gmelig meyling, Christiaan
   Verschuren, Olaf
   Rentinck, IR
   Engelbert, RHH
   Gorter, JW
AF Gmelig meyling, Christiaan
   Verschuren, Olaf
   Rentinck, Ingrid
   Engelbert, Raoul
   Gorter, Jan
TI Physical rehabilitation interventions in children with acquired brain injury: a scoping review
SO DEVELOPMENTAL MEDICINE AND CHILD NEUROLOGY
LA English
DT Review
ID induced movement therapy; gross motor function; pediatric rehabilitation; occupational-therapy; tumor survivor; cerebral-palsy; plasticity; adolescent; stroke; neurorehabilitation
AB Aim To synthesize the evidence about the characteristics (frequency, intensity, time, type) and effects of physical rehabilitation interventions on functional recovery and performance in daily functioning in children and young people with acquired brain injury (ABI), including traumatic brain injuries (TBI) and non-TBI, during the subacute rehabilitation phase. Method Using scoping review methodology, a systematic literature search was performed using four databases. Articles were screened by title and abstract and data from eligible studies were extracted for synthesis. Results Nine of 3009 studies were included. The results demonstrated a variety of intervention characteristics: frequency varied between 1 and 7 days per week; time of intervention varied between 25 minutes and 6 hours a day; intervention types were specified in seven studies; and none of the included studies reported details of intensity of intervention. All studies reported positive results on the International Classification of Functioning, Disability and Health: Children and Youth (ICF-CY) levels of body function and activities after the intervention period, with study designs of included studies being cohort studies without concurrent controls (n=7) or case reports (n=2). Interpretation Inconsistency in results hampers generalizability to guide clinical practice. Physical interventions during subacute rehabilitation have potential to improve functional recovery with intervention characteristics as an important factor influencing its effectiveness. Future well-designed studies are indicated to gain knowledge and optimize rehabilitation practice in paediatric ABI and high-quality research including outcomes across all ICF-CY domains is needed.
C1 [Gmelig Meyling, Christiaan; Verschuren, Olaf; Gorter, Jan Willem] Univ Utrecht, UMC Utrecht Brain Ctr, Utrecht, Netherlands.
   [Gmelig Meyling, Christiaan; Verschuren, Olaf; Gorter, Jan Willem] Univ Utrecht, Ctr Excellence Rehabil Med, Utrecht, Netherlands.
   [Gmelig Meyling, Christiaan; Rentinck, Ingrid R.] Dept Pediat Rehabil, Hoogstr Rehabil, Utrecht, Netherlands.
   [Rentinck, Ingrid R.] Univ Amsterdam, Amsterdam UMC, Dept Rehabil, Amsterdam Movement Sci, Amsterdam, Netherlands.
   [Engelbert, Raoul H. H.] Amsterdam Univ Appl Sci, Ctr Expertise Urban Vital, Fac Hlth, Amsterdam, Netherlands.
   [Engelbert, Raoul H. H.] Univ Amsterdam, Emma Childrens Hosp, Amsterdam UMC, Dept Pediat, Amsterdam, Netherlands.
   [Gorter, Jan Willem] McMaster Univ, CanChild Ctr Childhood Disabil Res, Dept Pediat, Hamilton, ON, Canada.
RP Meyling, CG (通讯作者)，Rembrandtkade 10, NL-3583 TM Utrecht, Netherlands.
EM c.g.meyling@dehoogstraat.nl
FU De Hoogstraat Rehabilitation Scientific Research Fund; Scotiabank Chair in Child Health Research at McMaster University
CR Almasri N, 2018, PHYS OCCUP THER PEDI, V38, P427, DOI 10.1080/01942638.2017.1337664
   Ambuehl M, 2020, AM J PHYS MED REHAB, V99, P224, DOI 10.1097/PHM.0000000000001323
   Anaby D, 2012, DEV MED CHILD NEUROL, V54, P339, DOI 10.1111/j.1469-8749.2011.04204.x
   Anderson V, 2006, AM J PHYS MED REHAB, V85, P767, DOI 10.1097/01.phm.0000233176.08480.22
   Anderson V, 2005, PEDIATRICS, V116, P1374, DOI 10.1542/peds.2004-1728
   Anderson V, 1995, CHILD NEUROPSYCHOL, V1, P187, DOI 10.1080/09297049508400224
   Anderson V, 2009, BRAIN, V132, P45, DOI 10.1093/brain/awn293
   [anonymous] , 2014, ACSMS GUIDELINES EXE, V0, P0
   Arksey H, 2005, INT J SOC RES METHOD, V8, P19, DOI 10.1080/1364557032000119616
   Armitage S, 2017, SCAND J OCCUP THER, V24, P208, DOI 10.1080/11038128.2016.1201141
   Baque E, 2016, BRAIN INJURY, V30, P948, DOI 10.3109/02699052.2016.1147079
   Bedell G, 2008, BRAIN INJURY, V22, P313, DOI 10.1080/02699050801978948
   Biffi E, 2015, IEEE ENG MED BIO, V0, PP7406, DOI 10.1109/EMBC.2015.7320103
   Biffi E, 2017, METHOD INFORM MED, V56, P119, DOI 10.3414/ME16-02-0020
   Billinger S, 2015, CURR NEUROL NEUROSCI, V15, P0, DOI 10.1007/s11910-014-0519-8
   Chan V, 2016, BMC NEUROL, V16, P0, DOI 10.1186/s12883-016-0631-2
   Chen C, 2004, AM J OCCUP THER, V58, P44, DOI 10.5014/ajot.58.1.44
   Chevignard M, 2010, CHILD CARE HLTH DEV, V36, P31, DOI 10.1111/j.1365-2214.2009.00949.x
   Chong H, 2014, NEUROREHABILITATION, V34, P147, DOI 10.3233/NRE-131026
   Cimolin V, 2012, J HEAD TRAUMA REHAB, V27, P177, DOI 10.1097/HTR.0b013e3182172276
   Dumas HM, 2004, PEDIATR PHYS THER, V16, P157, DOI 10.1097/01.PEP.0000136004.69289.01
   Dumas H, 2017, PEDIATR PHYS THER, V29, P47, DOI 10.1097/PEP.0000000000000339
   Erdman E, 2016, PEDIATR PHYS THER, V28, P109, DOI 10.1097/PEP.0000000000000204
   Feldman D, 2005, SCIENCE, V310, P810, DOI 10.1126/science.1115807
   Forsyth R, 2018, DEV MED CHILD NEUROL, V60, P299, DOI 10.1111/dmcn.13648
   Forsyth R, 2015, DEV MED CHILD NEUROL, V57, P16, DOI 10.1111/dmcn.12575
   Forsyth R, 2010, NEUROREHAB NEURAL RE, V24, P225, DOI 10.1177/1545968309354534
   Forsyth R, 2010, ARCH DIS CHILD, V95, P266, DOI 10.1136/adc.2008.147926
   French B, 2007, COCHRANE DB SYST REV, V0, P0, DOI DOI 10.1002/14651858.CD006073.pub2
   Gordon A, 2012, PEDIATR NEUROL, V46, P339, DOI 10.1016/j.pediatrneurol.2012.02.029
   Gudberg C, 2015, FRONT NEUROL, V6, P0, DOI 10.3389/fneur.2015.00241
   Hacke W, 2008, CEREBROVASC DIS, V25, P457, DOI 10.1159/000131083
   Hart T, 2014, ARCH PHYS MED REHAB, V95, P0, DOI 10.1016/j.apmr.2013.05.032
   Hoffmann T, 2014, BMJ-BRIT MED J, V348, P0, DOI 10.1136/bmj.g1687
   Holsbeeke L, 2009, ARCH PHYS MED REHAB, V90, P849, DOI 10.1016/j.apmr.2008.11.015
   Hylin M, 2017, NEURAL PLAST, V2017, P0, DOI 10.1155/2017/7125057
   Janssen J, 2017, PEDIATR PHYS THER, V29, P95, DOI 10.1097/PEP.0000000000000326
   Johnston M, 2009, DEV DISABIL RES REV, V15, P94, DOI 10.1002/ddrr.64
   Johnston M, 2009, BRAIN DEV-JPN, V31, P1, DOI 10.1016/j.braindev.2008.03.014
   Karman N, 2003, J HEAD TRAUMA REHAB, V18, P259, DOI 10.1097/00001199-200305000-00004
   Kelly G, 2015, DEV MED CHILD NEUROL, V57, P241, DOI 10.1111/dmcn.12592
   Kleim J, 2008, J SPEECH LANG HEAR R, V51, P0, DOI 10.1044/1092-4388(2008/018)
   Knight S, 2019, ARCH PHYS MED REHAB, V100, P711, DOI 10.1016/j.apmr.2018.05.031
   Kolobe T, 2014, PHYS THER, V94, P907, DOI 10.2522/ptj.20130024
   Konigs M, 2018, ARCH PHYS MED REHAB, V99, P1149, DOI 10.1016/j.apmr.2018.01.013
   Krakauer J, 2006, CURR OPIN NEUROL, V19, P84, DOI 10.1097/01.wco.0000200544.29915.cc
   Kraus J, 1990, AM J DIS CHILD, V144, P684, DOI 10.1001/archpedi.1990.02150300082022
   Kruijsen-terpstra A, 2016, RES DEV DISABIL, V53-54, P314, DOI 10.1016/j.ridd.2016.02.012
   Kwakkel G, 2004, STROKE, V35, P2529, DOI 10.1161/01.STR.0000143153.76460.7d
   Kwakkel G, 2006, DISABIL REHABIL, V28, P823, DOI 10.1080/09638280500534861
   Langhorne P, 2011, LANCET, V377, P1693, DOI 10.1016/S0140-6736(11)60325-5
   Levac D, 2011, PHYS THER, V91, P689, DOI 10.2522/ptj.20100415
   Levac D, 2019, J NEUROENG REHABIL, V16, P0, DOI 10.1186/s12984-019-0587-8
   Lindsey H, 2019, FRONT NEUROL, V10, P0, DOI 10.3389/fneur.2019.01296
   Mateos-aparicio P, 2019, FRONT CELL NEUROSCI, V13, P0, DOI 10.3389/fncel.2019.00066
   Mcgowan J, 2016, J CLIN EPIDEMIOL, V75, P40, DOI 10.1016/j.jclinepi.2016.01.021
   Overman J, 2014, NEUROSCIENTIST, V20, P15, DOI 10.1177/1073858413491146
   Palisano R, 1997, DEV MED CHILD NEUROL, V39, P214, DOI 10.1111/j.1469-8749.1997.tb07414.x
   Peters M, 2017, JOANNA BRIGGS I REVI, V0, P0, DOI DOI 10.46658/JBIMES-20-12
   Piscione P, 2017, EUR J CANCER, V80, P63, DOI 10.1016/j.ejca.2017.04.020
   Reuter-rice K, 2018, REHABIL NURS, V43, P327, DOI 10.1097/rnj.0000000000000116
   Riggs L, 2017, NEURO-ONCOLOGY, V19, P440, DOI 10.1093/neuonc/now177
   Romeiser-logan L, 2017, DEV MED CHILD NEUROL, V59, P574, DOI 10.1111/dmcn.13405
   Rosenbaum P, 2012, CHILD CARE HLTH DEV, V38, P457, DOI 10.1111/j.1365-2214.2011.01338.x
   Rosenbaum P, 2007, DEV MED CHILD NEUROL, V49, P8, DOI 10.1111/j.1469-8749.2007.tb12610.x
   Schmidt RA, 2005, MOTOR CONTROL LEARNI, V4th, P0
   Smits D, 2020, RES INVOLV ENGAGEM, V6, P30, DOI 10.1186/s40900-020-00188-4
   Szulc-lerch K, 2018, NEUROIMAGE-CLIN, V18, P972, DOI 10.1016/j.nicl.2018.02.021
   Tappan R, 2002, PHYS THER, V82, P473, DOI 10.1093/ptj/82.5.473
   Taylor HG, 1997, J INT NEUROPSYCHOL SOC, V3, P555
   Teplicky R, 2005, ARCH PHYS MED REHAB, V86, P924, DOI 10.1016/j.apmr.2004.07.355
   Thurman D, 2016, J CHILD NEUROL, V31, P20, DOI 10.1177/0883073814544363
   Turner-stokes L, 2015, COCHRANE DB SYST REV, V0, P0, DOI DOI 10.1002/14651858.CD004170.pub3
   Varela-donoso E, 2013, EUR J PHYS REHAB MED, V49, P213
   Verschuren O, 1900, DEV MED CHILD NEUROL, V63, P54, DOI 10.1111/dmcn.14654
   Williams K, 2017, DEV NEUROREHABIL, V20, P443, DOI 10.1080/17518423.2017.1289419
   *worldhealthorganization , 2007, ICF CY INT CLASS FUN, V0, P0
NR 77
TC 1
Z9 1
U1 1
U2 4
PU WILEY
PI HOBOKEN
PA 111 RIVER ST, HOBOKEN 07030-5774, NJ USA
SN 0012-1622
EI 
J9 DEV MED CHILD NEUROL
PD JAN 15
PY 2021
VL 64
IS 1
BP 40
EP 48
DI 10.1111/dmcn.14997
PG 9
WC Clinical Neurology; Pediatrics
SC Neurosciences & Neurology; Pediatrics
GA XN4YJ
UT WOS:000678923000001
PM 34309829
ER

PT J
AU Rong, Jifeng
   Ding, Li
   Xiong, Li
   Zhang, Wen
   Wang, Weining
   Deng, Meikui
   Wang, Yana
   Chen, Zhen
   Jia, Jie
AF Rong, Jifeng
   Ding, Li
   Xiong, Li
   Zhang, Wen
   Wang, Weining
   Deng, Meikui
   Wang, Yana
   Chen, Zhen
   Jia, Jie
TI Mirror Visual Feedback Prior to Robot-Assisted Training Facilitates Rehabilitation After Stroke: A Randomized Controlled Study
SO FRONTIERS IN NEUROLOGY
LA English
DT Article
DE embodiment; mirror visual feedback; robot-assisted training; stroke; upper limb
ID upper-limb; motor function; virtual-reality; therapy; impairment; recovery; hemiparesis; embodiment; principle; validity
AB Purpose: Robot-assisted training has been widely used in neurorehabilitation, but its effect on facilitating recovery after stroke remains controversial. One possible reason might be lacking consideration of the role of embodiment in robotic systems. Mirror visual feedback is an ideal method to approach embodiment. Thus, we hypothesized that mirror visual feedback priming with subsequent robot-assisted training might provide additional treatment benefits in rehabilitation. Method: This is a prospective, assessor-blinded, randomized, controlled study. Forty subacute stroke patients were randomly assigned into an experimental group (N = 20) or a control group (N = 20). They received either mirror visual feedback or sham-mirror visual feedback prior to robot-assisted training for 1.5 h/day, 5 days/week for 4 weeks. Before and after intervention, the Fugl-Meyer Assessment Upper Limb subscale, the Functional Independence Measure, the modified Barthel Index, and grip strength were measured. Scores of four specified games were recorded pre and post one-time mirror visual feedback priming before intervention in the experimental group. Results: All measurements improved significantly in both groups following interventions. Moreover, the Fugl-Meyer Assessment Upper Limb subscale, self-care subscale of the Functional Independence Measure, and the grip strength were improved significantly in the experimental group after a 4-week intervention, compared with the control group. Significantly higher scores of two games were revealed after one-time priming. Conclusions: Mirror visual feedback prior to robot-assisted training could prompt motor recovery, increase ability of self-care, and potentially enhance grip strength in stroke patients, compared to control treatment. Moreover, mirror visual feedback priming might have the capability to improve the patient's performance and engagement during robot-assisted training, which could prompt the design and development of robotic systems.
C1 [Rong, Jifeng; Xiong, Li; Zhang, Wen; Wang, Weining; Deng, Meikui; Wang, Yana] First Rehabil Hosp Shanghai, Ctr Rehabil Therapy, Shanghai, Peoples R China.
   [Ding, Li; Jia, Jie] Fudan Univ, Huashan Hosp, Dept Rehabil Med, Shanghai, Peoples R China.
   [Chen, Zhen] First Rehabil Hosp Shanghai, Neurorehabil Ctr, Shanghai, Peoples R China.
   [Jia, Jie] Fudan Univ, Natl Clin Res Ctr Aging & Med, Huashan Hosp, Shanghai, Peoples R China.
RP Jia, J (通讯作者)，Fudan Univ, Huashan Hosp, Dept Rehabil Med, Shanghai, Peoples R China.; Chen, Z (通讯作者)，First Rehabil Hosp Shanghai, Neurorehabil Ctr, Shanghai, Peoples R China.; Jia, J (通讯作者)，Fudan Univ, Natl Clin Res Ctr Aging & Med, Huashan Hosp, Shanghai, Peoples R China.
EM cz2008cz@139.com; shannonjj@126.com
FU National Key R&D Program of China [2018YFC2002300, 2018YFC2002301]; National Natural Science Foundation of China [82002385]; Shanghai Sailing Program [20YF1403400]; Shanghai Municipal Health Commission Scientific Research Project [202040023]
CR Aisen M, 1997, ARCH NEUROL-CHICAGO, V54, P443, DOI 10.1001/archneur.1997.00550160075019
   Altschuler E, 1999, LANCET, V353, P2035, DOI 10.1016/S0140-6736(99)00920-4
   Bartolo M, 2014, FUNCT NEUROL, V29, P15, DOI 10.11138/FNeur/2014.29.1.015
   Beckerle P, 2017, FRONT NEUROROBOTICS, V11, P0, DOI 10.3389/fnbot.2017.00024
   Bhasin A, 2012, NEUROL INDIA, V60, P570, DOI 10.4103/0028-3886.105188
   Blank AA, 2014, CURR PHYS MED REHABIL REP, V2, P184
   Blanke O, 2015, NEURON, V88, P145, DOI 10.1016/j.neuron.2015.09.029
   Botvinick M, 1998, NATURE, V391, P756, DOI 10.1038/35784
   Chae J, 2003, AM J PHYS MED REHAB, V82, P1, DOI 10.1097/00002060-200301000-00001
   Cole J, 2009, DISABIL REHABIL, V31, P846, DOI 10.1080/09638280802355197
   Conroy S, 2019, NEUROREHAB NEURAL RE, V33, P751, DOI 10.1177/1545968319862558
   Ding L, 2019, NEUROREHAB NEURAL RE, V33, P307, DOI 10.1177/1545968319836207
   Ding L, 2019, BMJ OPEN, V9, P0, DOI 10.1136/bmjopen-2018-022828
   Ding L, 2018, IEEE T NEUR SYS REH, V26, P1897, DOI 10.1109/TNSRE.2018.2864990
   Dobkin B, 2005, NEW ENGL J MED, V352, P1677, DOI 10.1056/NEJMcp043511
   Duret C, 2019, FRONT NEUROL, V10, P0, DOI 10.3389/fneur.2019.00412
   Eizicovits D, 2018, RESTOR NEUROL NEUROS, V36, P261, DOI 10.3233/RNN-170802
   Fuglmeyer A, 1975, SCAND J REHABIL MED, V7, P13
   Hung C, 2016, PM&R, V8, P721, DOI 10.1016/j.pmrj.2016.01.008
   Kidd D, 1995, DISABIL REHABIL, V17, P10, DOI 10.3109/09638289509166622
   Kwakkel G, 2008, NEUROREHAB NEURAL RE, V22, P111, DOI 10.1177/1545968307305457
   Lee D, 2014, J STROKE CEREBROVASC, V23, P1319, DOI 10.1016/j.jstrokecerebrovasdis.2013.11.006
   Lo A, 2010, NEW ENGL J MED, V362, P1772, DOI 10.1056/NEJMoa0911341
   Longo M, 2008, COGNITION, V107, P978, DOI 10.1016/j.cognition.2007.12.004
   Matthys K, 2009, ARCH PHYS MED REHAB, V90, P675, DOI 10.1016/j.apmr.2008.09.571
   Mehrholz J, 2015, COCHRANE DB SYST REV, V0, P0, DOI DOI 10.1002/14651858.CD006876.pub4
   Michielsen M, 2011, J NEUROL NEUROSUR PS, V82, P393, DOI 10.1136/jnnp.2009.194134
   Michielsen M, 2011, NEUROREHAB NEURAL RE, V25, P223, DOI 10.1177/1545968310385127
   Page S, 2012, ARCH PHYS MED REHAB, V93, P1395, DOI 10.1016/j.apmr.2012.03.005
   Palermo E, 2018, PEERJ, V6, P0, DOI 10.7717/peerj.5544
   Pomeroy V, 2011, NEUROREHAB NEURAL RE, V25, P0, DOI 10.1177/1545968311410942
   Qian Q, 2017, FRONT NEUROL, V8, P0, DOI 10.3389/fneur.2017.00447
   Ramachandran V, 1996, P ROY SOC B-BIOL SCI, V263, P377, DOI 10.1098/rspb.1996.0058
   Ramachandran V, 1995, NATURE, V377, P489, DOI 10.1038/377489a0
   Rodgers H, 2019, LANCET, V394, P51, DOI 10.1016/S0140-6736(19)31055-4
   Rossiter H, 2015, NEUROREHAB NEURAL RE, V29, P444, DOI 10.1177/1545968314554622
   Saleh S, 2014, NEUROREHAB NEURAL RE, V28, P344, DOI 10.1177/1545968313513074
   Shah S, 1989, J CLIN EPIDEMIOL, V42, P703, DOI 10.1016/0895-4356(89)90065-6
   Thieme H, 2013, STROKE, V44, P0, DOI 10.1161/STROKEAHA.112.673087
   Veerbeek J, 2017, NEUROREHAB NEURAL RE, V31, P107, DOI 10.1177/1545968316666957
   Wainer J, 2007, 16TH IEEE INTERNATIONAL CONFERENCE ON ROBOT AND HUMAN INTERACTIVE COMMUNICATION, V0, P872
   Whitehead A, 2016, STAT METHODS MED RES, V25, P1057, DOI 10.1177/0962280215588241
   Woytowicz E, 2017, ARCH PHYS MED REHAB, V98, P456, DOI 10.1016/j.apmr.2016.06.023
   Wu K, 2012, HUM BRAIN MAPP, V33, P552, DOI 10.1002/hbm.21232
NR 44
TC 1
Z9 1
U1 3
U2 8
PU FRONTIERS MEDIA SA
PI LAUSANNE
PA AVENUE DU TRIBUNAL FEDERAL 34, LAUSANNE, CH-1015, SWITZERLAND
SN 1664-2295
EI 
J9 FRONT NEUROL
PD JUL 8
PY 2021
VL 12
IS 
BP 
EP 
DI 10.3389/fneur.2021.683703
PG 10
WC Clinical Neurology; Neurosciences
SC Neurosciences & Neurology
GA TM5HY
UT WOS:000675581800001
PM 34305792
ER

PT J
AU Darling, WG
   Pizzimenti, MA
   Rotella, DL
   Ge, Jizhi
   Stilwell-morecraft, KS
   Morecraft, RJ
AF Darling, Warren
   Pizzimenti, Marc
   Rotella, Diane
   Ge, Jizhi
   Stilwell-morecraft, Kimberly
   Morecraft, Robert
TI Greater Reduction in Contralesional Hand Use After Frontoparietal Than Frontal Motor Cortex Lesions in Macaca mulatta
SO FRONTIERS IN SYSTEMS NEUROSCIENCE
LA English
DT Article
DE reach; grasp; manipulation; brain injury; hand
AB We previously reported that rhesus monkeys recover spontaneous use of the more impaired (contralesional) hand following neurosurgical lesions to the arm/hand representations of primary motor cortex (M1) and lateral premotor cortex (LPMC) (F2 lesion) when tested for reduced use (RU) in a fine motor task allowing use of either hand. Recovery occurred without constraint of the less impaired hand and with occasional forced use of the more impaired hand, which was the preferred hand for use in fine motor tasks before the lesion. Here, we compared recovery of five F2 lesion cases in the same RU test to recovery after unilateral lesions of M1, LPMC, S1 and anterior portion of parietal cortex (F2P2 lesion - four cases). Average and highest %use of the contralesional hand in the RU task in F2 cases were twice that in F2P2 cases (p < 0.05). Recovery in the RU task was closely associated with volume and percentage of lesion to caudal (new) M1 (M1c) in both F2 and F2P2 lesion cases. One F2P2 case, with the largest M1c lesion and a large rostral somatosensory cortex (S1r) lesion developed severe contralesional hand non-use despite exhibiting some recovery of fine motor function initially. We conclude that the degree of reduced use of the contralesional hand is primarily related to the volume of M1c injury and that severe non-use requires extensive injury to M1c and S1r. Thus, assessing peri-Rolandic injury extent in stroke patients may have prognostic value for predicting susceptibility to RU and non-use in rehabilitation.
C1 [Darling, Warren G.; Rotella, Diane L.] Univ Iowa, Motor Control Lab, Dept Hlth & Human Physiol, Iowa City, IA USA.
   [Pizzimenti, Marc A.] Univ Iowa, Carver Coll Med, Dept Anat & Cell Biol, Iowa City, IA USA.
   [Ge, Jizhi; Stilwell-Morecraft, Kimberly S.; Morecraft, Robert J.] Univ South Dakota, Sanford Sch Med, Lab Neurol Sci, Div Basic Biomed Sci, Vermillion, SD USA.
RP Darling, WG (通讯作者)，Univ Iowa, Motor Control Lab, Dept Hlth & Human Physiol, Iowa City, IA USA.
EM warren-darling@uiowa.edu
FU National Institutes of Health [NS 046367, NS 097450]
CR Binkofski F, 1998, NEUROLOGY, V50, P1253, DOI 10.1212/WNL.50.5.1253
   Catani M, 2017, BRAIN, V140, P3055, DOI 10.1093/brain/awx270
   Crocker M, 1997, AM J OCCUP THER, V51, P824, DOI 10.5014/ajot.51.10.824
   Darian-smith C, 2014, J NEUROSCI, V34, P12267, DOI 10.1523/JNEUROSCI.1593-14.2014
   Darian-smith C, 2013, J COMP NEUROL, V521, P2359, DOI 10.1002/cne.23289
   Dariansmith C, 1993, J COMP NEUROL, V335, P200, DOI 10.1002/cne.903350205
   Darling W, 2020, EXP BRAIN RES, V238, P205, DOI 10.1007/s00221-019-05690-0
   Darling W, 2018, J NEUROSCI, V38, P6323, DOI 10.1523/JNEUROSCI.0403-18.2018
   Darling W, 2016, EXP NEUROL, V281, P37, DOI 10.1016/j.expneurol.2016.04.004
   Darling W, 2014, EXP BRAIN RES, V232, P3929, DOI 10.1007/s00221-014-4068-9
   Darling W, 2010, EXP BRAIN RES, V202, P529, DOI 10.1007/s00221-010-2157-y
   Darling W, 2009, EXP NEUROL, V220, P90, DOI 10.1016/j.expneurol.2009.07.034
   Darling W, 2006, J NEUROSCI METH, V154, P38, DOI 10.1016/j.jneumeth.2005.11.013
   Faugiergrimaud S, 1978, NEUROPSYCHOLOGIA, V16, P151, DOI 10.1016/0028-3932(78)90103-3
   Ghez C, 1995, J NEUROPHYSIOL, V73, P361, DOI 10.1152/jn.1995.73.1.361
   Heffner R, 1975, BRAIN BEHAV EVOLUT, V12, P161, DOI 10.1159/000124401
   Kaas J, 2012, HUMAN NERVOUS SYSTEM, V3rd, P1074
   Kaneko T, 1994, J COMP NEUROL, V345, P161, DOI 10.1002/cne.903450202
   Kaneko T, 1994, J COMP NEUROL, V345, P172, DOI 10.1002/cne.903450203
   Kennard M, 1940, J NEUROPHYSIOL, V3, P248, DOI 10.1152/jn.1940.3.3.248
   Kuypers H, 1981, HDB PHYSL, VVol II, P567
   Lamotte R, 1978, BRAIN RES, V139, P309, DOI 10.1016/0006-8993(78)90931-9
   Lehman R, 1980, CORTEX, V16, P197, DOI 10.1016/S0010-9452(80)80055-4
   Lemon R, 2005, MUSCLE NERVE, V32, P261, DOI 10.1002/mus.20333
   Lemon R, 2019, F1000RES, V8, P0, DOI 10.12688/f1000research.17445.1
   Lemon R, 2008, ANNU REV NEUROSCI, V31, P195, DOI 10.1146/annurev.neuro.31.060407.125547
   Leyton A, 1917, Q J EXP PHYSIOL, V11, P135, DOI 10.1113/expphysiol.1917.sp000240
   Mcneal D, 2010, J COMP NEUROL, V518, P586, DOI 10.1002/cne.22218
   Morecraft R, 2016, J COMP NEUROL, V524, P380, DOI 10.1002/cne.23861
   Morecraft R, 2015, J COMP NEUROL, V523, P669, DOI 10.1002/cne.23703
   Morecraft R, 2012, BRAIN RES BULL, V87, P457, DOI 10.1016/j.brainresbull.2011.12.005
   Morecraft R, 1997, NEUROREPORT, V8, P3933
   Morecraft R, 2004, J COMP NEUROL, V469, P37, DOI 10.1002/cne.10980
   Morecraft R, 2001, BRAIN, V124, P176, DOI 10.1093/brain/124.1.176
   Morecraft R, 2002, BRAIN, V125, P176, DOI 10.1093/brain/awf011
   Morecraft R, 2007, J COMP NEUROL, V504, P149, DOI 10.1002/cne.21438
   Mott F, 1908, P R SOC LOND B-CONTA, V80, P136, DOI 10.1098/rspb.1908.0013
   Nudo R, 1992, J NEUROSCI, V12, P2918, DOI 10.1523/JNEUROSCI.12-08-02918.1992
   Ogden R, 1917, PSYCHOBIOLOGY, V1, P33, DOI 10.1037/H0074814
   Peele T, 1944, J NEUROPHYSIOL, V7, P269, DOI 10.1152/jn.1944.7.5.269
   Peele T, 1942, J COMP NEUROL, V77, P693, DOI 10.1002/cne.900770312
   Penfield W, 1937, BRAIN, V60, P389, DOI 10.1093/brain/60.4.389
   Pizzimenti M, 2007, J NEUROPHYSIOL, V98, P1015, DOI 10.1152/jn.00354.2007
   Pons T, 1991, SCIENCE, V252, P1857, DOI 10.1126/science.1843843
   Rathelot J, 2006, P NATL ACAD SCI USA, V103, P8257, DOI 10.1073/pnas.0602933103
   Rathelot J, 2009, P NATL ACAD SCI USA, V106, P918, DOI 10.1073/pnas.0808362106
   Sainburg R, 1995, J NEUROPHYSIOL, V73, P820, DOI 10.1152/jn.1995.73.2.820
   Schieber MH, 2007, HANDB CLIN NEUROL, V82, P15, DOI 10.1016/S0072-9752(07)80005-4
   Taub E, 2006, EURA MEDICOPHYS, V42, P241
   Taub E, 1977, ANN NY ACAD SCI, V290, P348, DOI 10.1111/j.1749-6632.1977.tb39737.x
   Taub E, 1993, ARCH PHYS MED REHAB, V74, P347
   Taub E, 1980, FRONT HUM NEUROSCI, V8, P544
   Wolf S, 1989, EXP NEUROL, V104, P125, DOI 10.1016/S0014-4886(89)80005-6
   Wolf S, 2006, JAMA-J AM MED ASSOC, V296, P2095, DOI 10.1001/jama.296.17.2095
   Woods T, 2000, J NEUROSCI, V20, P3884, DOI 10.1523/JNEUROSCI.20-10-03884.2000
NR 55
TC 2
Z9 2
U1 0
U2 1
PU FRONTIERS MEDIA SA
PI LAUSANNE
PA AVENUE DU TRIBUNAL FEDERAL 34, LAUSANNE, CH-1015, SWITZERLAND
SN 
EI 
J9 FRONT SYST NEUROSCI
PD MAR 18
PY 2021
VL 15
IS 
BP 
EP 
DI 10.3389/fnsys.2021.592235
PG 16
WC Neurosciences
SC Neurosciences & Neurology
GA RG5LM
UT WOS:000635579600001
PM 33815072
ER

PT J
AU Chen, Cheng
   Yuan, Kai
   Wang, Xin
   Khan, Ahsan
   Chu, WC
   Tong, RK
AF Chen, Cheng
   Yuan, Kai
   Wang, Xin
   Khan, Ahsan
   Chu, Winnie
   Tong, Raymond
TI Neural Correlates of Motor Recovery after Robot-Assisted Training in Chronic Stroke: A Multimodal Neuroimaging Study
SO NEURAL PLASTICITY
LA English
DT Article
ID assessment hk-moca; functional connectivity; cortical connectivity; bold signal; hong-kong; eeg-fmri; top-down; rehabilitation; cortex; state
AB Stroke is a leading cause of motor disability worldwide, and robot-assisted therapies have been increasingly applied to facilitate the recovery process. However, the underlying mechanism and induced neuroplasticity change remain partially understood, and few studies have investigated this from a multimodality neuroimaging perspective. The current study adopted BCI-guided robot hand therapy as the training intervention and combined multiple neuroimaging modalities to comprehensively understand the potential association between motor function alteration and various neural correlates. We adopted EEG-informed fMRI technique to understand the functional regions sensitive to training intervention. Additionally, correlation analysis among training effects, nonlinear property change quantified by fractal dimension (FD), and integrity of M1-M1 (M1: primary motor cortex) anatomical connection were performed. EEG-informed fMRI analysis indicated that for iM1 (iM1: ipsilesional M1) regressors, regions with significantly increased partial correlation were mainly located in contralesional parietal, prefrontal, and sensorimotor areas and regions with significantly decreased partial correlation were mainly observed in the ipsilesional supramarginal gyrus and superior temporal gyrus. Pearson's correlations revealed that the interhemispheric asymmetry change significantly correlated with the training effect as well as the integrity of M1-M1 anatomical connection. In summary, our study suggested that multiple functional brain regions not limited to motor areas were involved during the recovery process from multimodality perspective. The correlation analyses suggested the essential role of interhemispheric interaction in motor rehabilitation. Besides, the underlying structural substrate of the bilateral M1-M1 connection might relate to the interhemispheric change. This study might give some insights in understanding the neuroplasticity induced by the integrated BCI-guided robot hand training intervention and further facilitate the design of therapies for chronic stroke patients.
C1 [Chen, Cheng; Yuan, Kai; Wang, Xin; Khan, Ahsan; Tong, Raymond Kai-yu] Chinese Univ Hong Kong, Dept Biomed Engn, Shatin, Hong Kong, Peoples R China.
   [Chu, Winnie Chiu-wing] Chinese Univ Hong Kong, Dept Imaging & Intervent Radiol, Shatin, Hong Kong, Peoples R China.
RP Tong, RKY (通讯作者)，Chinese Univ Hong Kong, Dept Biomed Engn, Shatin, Hong Kong, Peoples R China.
EM chen_cheng@link.cuhk.edu.hk; kaiyuan@link.cuhk.edu.hk; wangxin@link.cuhk.edu.hk; ahsan@link.cuhk.edu.hk; winniechu@cuhk.edu.hk; kytong@cuhk.edu.hk
FU General Research Fund, Research Grant Council of Hong Kong [14207617]
CR Abreu R, 2018, FRONT HUM NEUROSCI, V12, P0, DOI 10.3389/fnhum.2018.00029
   Adeli H, 2005, J ALZHEIMERS DIS, V7, P187
   Adeli H, 2010, AUTOMATED EEG-BASED DIAGNOSIS OF NEUROLOGICAL DISORDERS: INVENTING THE FUTURE OF NEUROLOGY, V0, P1
   Baker S, 2007, CURR OPIN NEUROBIOL, V17, P649, DOI 10.1016/j.conb.2008.01.007
   Benjamini Y, 1995, J R STAT SOC B, V57, P289, DOI 10.1111/j.2517-6161.1995.tb02031.x
   Biasiucci A, 2018, NAT COMMUN, V9, P0, DOI 10.1038/s41467-018-04673-z
   Buschman T, 2007, SCIENCE, V315, P1860, DOI 10.1126/science.1138071
   Chen X, 2018, HUM BRAIN MAPP, V39, P300, DOI 10.1002/hbm.23843
   Cincotti F, 2012, IEEE ENG MED BIO, V0, PP4112, DOI 10.1109/EMBC.2012.6346871
   Coalson T, 2018, P NATL ACAD SCI USA, V115, P0, DOI 10.1073/pnas.1801582115
   Di IA, 2014, NEUROSCIENTIST, V20, P403, DOI 10.1177/1073858413513927
   Dosenbach N, 2008, TRENDS COGN SCI, V12, P99, DOI 10.1016/j.tics.2008.01.001
   Duret C, 2019, FRONT NEUROL, V10, P0, DOI 10.3389/fneur.2019.00412
   Fan Y, 2015, FRONT HUM NEUROSCI, V9, P0, DOI 10.3389/fnhum.2015.00546
   Gao W, 2012, HUM BRAIN MAPP, V33, P192, DOI 10.1002/hbm.21204
   Garrett D, 2003, IEEE T NEUR SYS REH, V11, P141, DOI 10.1109/TNSRE.2003.814441
   Gilbertson T, 2005, J NEUROSCI, V25, P7771, DOI 10.1523/JNEUROSCI.1762-05.2005
   Grech R, 2008, J NEUROENG REHABIL, V5, P0, DOI 10.1186/1743-0003-5-25
   Grefkes C, 2008, ANN NEUROL, V63, P236, DOI 10.1002/ana.21228
   Grefkes C, 2010, NEUROIMAGE, V50, P233, DOI 10.1016/j.neuroimage.2009.12.029
   He B, 2011, J NEUROSCI, V31, P13786, DOI 10.1523/JNEUROSCI.2111-11.2011
   Huster R, 2012, J NEUROSCI, V32, P6053, DOI 10.1523/JNEUROSCI.0447-12.2012
   Jenkins I, 2000, BRAIN, V123, P1216, DOI 10.1093/brain/123.6.1216
   Kimberley T, 2008, EXP BRAIN RES, V186, P183, DOI 10.1007/s00221-007-1221-8
   Klimesch W, 2006, CEREB CORTEX, V16, P280, DOI 10.1093/cercor/bhi107
   Klimesch W, 2007, BRAIN RES REV, V53, P63, DOI 10.1016/j.brainresrev.2006.06.003
   Koch P, 2016, ANN CLIN TRANSL NEUR, V3, P233, DOI 10.1002/acn3.278
   Kowalik Z, 1996, BEHAV BRAIN SCI, V19, P302, DOI 10.1017/S0140525X0004276X
   Laufs H, 2006, NEUROIMAGE, V31, P1408, DOI 10.1016/j.neuroimage.2006.02.002
   Laufs H, 2012, NEUROIMAGE, V62, P1056, DOI 10.1016/j.neuroimage.2012.01.039
   Liang Z, 2007, J NEUROL NEUROSUR PS, V78, P581, DOI 10.1136/jnnp.2006.099077
   Lindenberg R, 2012, HUM BRAIN MAPP, V33, P1040, DOI 10.1002/hbm.21266
   Liu J, 2015, STROKE, V46, P1045, DOI 10.1161/STROKEAHA.114.007044
   Luu P, 2004, CLIN NEUROPHYSIOL, V115, P1821, DOI 10.1016/j.clinph.2004.03.031
   Luu P, 2001, J CLIN NEUROPHYSIOL, V18, P302, DOI 10.1097/00004691-200107000-00002
   Mantini D, 2007, P NATL ACAD SCI USA, V104, P13170, DOI 10.1073/pnas.0700668104
   Marino M, 2019, FRONT NEUROSCI-SWITZ, V13, P0, DOI 10.3389/fnins.2019.01060
   Murase N, 2004, ANN NEUROL, V55, P400, DOI 10.1002/ana.10848
   Murta T, 2015, HUM BRAIN MAPP, V36, P391, DOI 10.1002/hbm.22623
   Ono T, 2014, FRONT NEUROENG, V7, P19, DOI 10.3389/fneng.2014.00019
   Page S, 2012, PHYS THER, V92, P791, DOI 10.2522/ptj.20110009
   Park C, 2011, STROKE, V42, P1357, DOI 10.1161/STROKEAHA.110.596155
   Pascual-leone A, 2005, ANNU REV NEUROSCI, V28, P377, DOI 10.1146/annurev.neuro.27.070203.144216
   Pellegrino G, 2012, RESTOR NEUROL NEUROS, V30, P497, DOI 10.3233/RNN-2012-120227
   Perry A, 2009, BRAIN RES, V1282, P126, DOI 10.1016/j.brainres.2009.05.059
   Pichiorri F, 2015, ANN NEUROL, V77, P851, DOI 10.1002/ana.24390
   Ramos-murguialday A, 2013, ANN NEUROL, V74, P100, DOI 10.1002/ana.23879
   Rehme A, 2011, NEUROIMAGE, V55, P1147, DOI 10.1016/j.neuroimage.2011.01.014
   Saleh M, 2010, NEURON, V65, P461, DOI 10.1016/j.neuron.2010.02.001
   Schaechter J, 2009, HUM BRAIN MAPP, V30, P3461, DOI 10.1002/hbm.20770
   Shalbaf R, 2018, FRONT PHARMACOL, V9, P0, DOI 10.3389/fphar.2018.01188
   Sridharan D, 2008, P NATL ACAD SCI USA, V105, P12569, DOI 10.1073/pnas.0800005105
   Stam C, 2005, CLIN NEUROPHYSIOL, V116, P2266, DOI 10.1016/j.clinph.2005.06.011
   Staubli P, 2009, J NEUROENG REHABIL, V6, P0, DOI 10.1186/1743-0003-6-46
   Tadel F, 2011, COMPUT INTEL NEUROSC, V2011, P0, DOI 10.1155/2011/879716
   Tanji J, 1987, NATURE, V327, P618, DOI 10.1038/327618a0
   Tong K, 2013, WEARABLE POWER ASSIS, V0, P0
   Tononi G, 1998, TRENDS COGN SCI, V2, P474, DOI 10.1016/S1364-6613(98)01259-5
   Van DL, 2015, ANN PHYS REHABIL MED, V58, P3, DOI 10.1016/j.rehab.2014.09.016
   Van ED, 2012, NEUROIMAGE, V62, P2222, DOI 10.1016/j.neuroimage.2012.02.018
   Wander J, 2013, P NATL ACAD SCI USA, V110, P10818, DOI 10.1073/pnas.1221127110
   Wang L, 2010, BRAIN, V133, P1224, DOI 10.1093/brain/awq043
   Wang L, 2011, ANN NEUROL, V69, P375, DOI 10.1002/ana.22237
   Wong A, 2009, DEMENT GERIATR COGN, V28, P81, DOI 10.1159/000232589
   Yeung P, 2014, HONG KONG MED J, V20, P504, DOI 10.12809/hkmj144219
   Yu C, 2009, NEUROIMAGE, V47, P451, DOI 10.1016/j.neuroimage.2009.04.066
   Yuan K, 1900, BRAIN SCI, V11, P0, DOI 10.3390/brainsci11010056
   Zeng H, 2017, IEEE T NEUR SYS REH, V25, P2480, DOI 10.1109/TNSRE.2017.2744664
   Zhang T, 2016, NEUROIMAGE, V134, P475, DOI 10.1016/j.neuroimage.2016.04.030
   Zhang Y, 2016, NEURORADIOLOGY, V58, P503, DOI 10.1007/s00234-016-1646-5
NR 70
TC 1
Z9 1
U1 6
U2 14
PU HINDAWI LTD
PI LONDON
PA ADAM HOUSE, 3RD FLR, 1 FITZROY SQ, LONDON, W1T 5HF, ENGLAND
SN 2090-5904
EI 
J9 NEURAL PLAST
PD JUN 9
PY 2021
VL 2021
IS 
BP 
EP 
DI 10.1155/2021/8866613
PG 12
WC Neurosciences
SC Neurosciences & Neurology
GA TA3VB
UT WOS:000667177500001
PM 34211549
ER

PT J
AU Khan, Azka
   Podlasek, Anna
   Somaa, Fahad
AF Khan, Azka
   Podlasek, Anna
   Somaa, Fahad
TI Virtual reality in post-stroke neurorehabilitation - a systematic review and meta-analysis
SO TOPICS IN STROKE REHABILITATION
LA English
DT Review; Early Access
DE Stroke; virtual reality; rehabilitation; neurorehabilitation; stroke rehabilitation
ID upper extremity function; transcranial magnetic stimulation; randomized controlled-trial; upper-limb function; quality-of-life; stroke rehabilitation; subacute stroke; double-blind; functional recovery; electrical-stimulation
AB Background Stroke is a neurological disorder and one of the leading causes of disability worldwide. The patient may lose the ability to adequately move the extremities, perceive sensations, or ambulate independently. Recent experimental studies have reported the beneficial influence of virtual reality training strategies on improving overall functional abilities for stroke survivors. Methods Conducted a systematic review of the literature using the following keywords to retrieve the data: stroke, virtual reality, motor deficits, neurorehabilitation, cognitive impairments, and sensory deficits. A random-effect meta-analysis was performed for seven scales - one cognitive (MMSE) and six motor (Fugl-Meyer, Berg Balance Scale, Time up and go, Wolf motor function, 10 m walk, Brunnstrom score) Objective To organize and compare all the available data regarding the effectiveness of virtual reality for stroke rehabilitation Results This literature reviewed 150 studies and included 46 for qualitative and 27 for quantitative analysis. There was no statistically significant difference between groups in MMSE score (MD = 0.24, 95%CI = ((-0.42) -(0.9)), p = .47, I-2 = 0%) and Fugl-Meyer score (MD = (-0.38), 95%CI = ((-12.88)-(12.11)), p = .95, I-2 = 98%) . The statistical significance was not reached in any of the other outcomes. Conclusions This review supports that stroke rehabilitation programs incorporating virtual reality are associated with improved functional outcomes, but there is no statistically significant difference compared to standard therapy.
C1 [Khan, Azka] Riphah Int Univ, Fac Rehabil & Allied Hlth Sci Islamabad, Rawalpindi, Pakistan.
   [Podlasek, Anna] Anglia Ruskin Univ, Sch Med, Neurosci & Vasc Simulat, Chelmsford, Essex, England.
   [Podlasek, Anna] Univ Nottingham, Nihr Nottingham Brc, Nottingham, England.
   [Podlasek, Anna] Nottingham Univ Hosp NHS Trust, Queens Med Ctr, Clin Radiol, Nottingham, England.
   [Somaa, Fahad] King Abdulaziz Univ, Fac Med Rehabil Sci, Occupat Therapy Dept, Jeddah, Saudi Arabia.
RP Somaa, F (通讯作者)，POB 80324, Jeddah 21589, Saudi Arabia.
EM fsomaa6549@gmail.com
CR Abubakar SA, 2012, INT J BIOMED SCI, V8, P183
   Adie K, 2017, CLIN REHABIL, V31, P173, DOI 10.1177/0269215516637893
   Adomaviciene A, 2019, MEDICINA-LITHUANIA, V55, P0, DOI 10.3390/medicina55040098
   Afsar S, 2018, J STROKE CEREBROVASC, V27, P3473, DOI 10.1016/j.jstrokecerebrovasdis.2018.08.007
   Bamman M, 2018, ARCH PHYS MED REHAB, V99, P2637, DOI 10.1016/j.apmr.2018.08.173
   Bao X, 2013, NEURAL REGEN RES, V8, P2904, DOI 10.3969/j.issn.1673-5374.2013.31.003
   Barcala L, 2013, J PHYS THER SCI, V25, P1027, DOI 10.1589/jpts.25.1027
   Bath P, 2016, STROKE, V47, P1562, DOI 10.1161/STROKEAHA.115.012455
   Biernaskie J, 2004, J NEUROSCI, V24, P1245, DOI 10.1523/JNEUROSCI.3834-03.2004
   Brainin M, 2011, INT J STROKE, V6, P42, DOI 10.1111/j.1747-4949.2010.00539.x
   Brunner I, 2017, NEUROLOGY, V89, P2413, DOI 10.1212/WNL.0000000000004744
   Burke J, 2009, VISUAL COMPUT, V25, P1085, DOI 10.1007/s00371-009-0387-4
   Cherniack E, 2011, DISABIL REHABIL-ASSI, V6, P283, DOI 10.3109/17483107.2010.542570
   Cho D, 2019, MEDICINE, V98, P0, DOI 10.1097/MD.0000000000014752
   Cho K, 2012, TOHOKU J EXP MED, V228, P69, DOI 10.1620/tjem.228.69
   Choi J, 2014, ANN REHABIL MED-ARM, V38, P485, DOI 10.5535/arm.2014.38.4.485
   Choi Y, 2016, RESTOR NEUROL NEUROS, V34, P455, DOI 10.3233/RNN-150626
   Cikajlo I, 2012, DISABIL REHABIL, V34, P13, DOI 10.3109/09638288.2011.583308
   Cobb E, 2015, CTS-CLIN TRANSL SCI, V8, P776, DOI 10.1111/cts.12297
   Cramer S, 2019, JAMA NEUROL, V76, P1079, DOI 10.1001/jamaneurol.2019.1604
   Cramer S, 2017, STROKE, V48, P692, DOI 10.1161/STROKEAHA.116.014517
   Crocker J, 2018, BMJ-BRIT MED J, V363, P0, DOI 10.1136/bmj.k4738
   Crosbie J, 2012, CLIN REHABIL, V26, P798, DOI 10.1177/0269215511434575
   Da FE, 2017, J STROKE CEREBROVASC, V26, P94, DOI 10.1016/j.jstrokecerebrovasdis.2016.08.035
   Cameirao M, 2011, RESTOR NEUROL NEUROS, V29, P287, DOI 10.3233/RNN-2011-0599
   Ribeiro N, 2015, TOP STROKE REHABIL, V22, P299, DOI 10.1179/1074935714Z.0000000017
   Duncan P, 2000, NEUROPHARMACOLOGY, V39, P835, DOI 10.1016/S0028-3908(00)00003-4
   Edwards J, 2014, APPL NEUROPSYCH-ADUL, V21, P220, DOI 10.1080/09084282.2013.796554
   Faria A, 2018, FRONT PSYCHOL, V9, P0, DOI 10.3389/fpsyg.2018.00854
   Faria A, 2016, J NEUROENG REHABIL, V13, P0, DOI 10.1186/s12984-016-0204-z
   Feigin V, 2017, CIRC RES, V120, P439, DOI 10.1161/CIRCRESAHA.116.308413
   Fluet G, 2015, TOP STROKE REHABIL, V22, P176, DOI 10.1179/1074935714Z.0000000008
   Ford G, 2019, LANCET NEUROL, V18, P530, DOI 10.1016/S1474-4422(19)30147-4
   Fordell H, 2011, ACTA NEUROL SCAND, V123, P167, DOI 10.1111/j.1600-0404.2010.01390.x
   Gamito P, 2017, DISABIL REHABIL, V39, P385, DOI 10.3109/09638288.2014.934925
   Gibbons E, 2016, TOP STROKE REHABIL, V23, P440, DOI 10.1080/10749357.2016.1183349
   Givon N, 2016, CLIN REHABIL, V30, P383, DOI 10.1177/0269215515584382
   Harvey R, 2018, STROKE, V49, P2138, DOI 10.1161/STROKEAHA.117.020607
   Holden M, 2007, IEEE T NEUR SYS REH, V15, P36, DOI 10.1109/TNSRE.2007.891388
   Hornby T, 2016, NEUROREHAB NEURAL RE, V30, P440, DOI 10.1177/1545968315604396
   In T, 2016, MED SCI MONITOR, V22, P4046, DOI 10.12659/MSM.898157
   Jo K, 2012, J PHYS THER SCI, V24, P1205
   Johnson C, 2019, LANCET NEUROL, V18, P439, DOI 10.1016/S1474-4422(19)30034-1
   Kim B, 2011, ANN REHABIL MED-ARM, V35, P450, DOI 10.5535/arm.2011.35.4.450
   Kim E, 2012, J PHYS THER SCI, V24, P901, DOI 10.1589/jpts.24.901
   Kim N, 2015, J PHYS THER SCI, V27, P655, DOI 10.1589/jpts.27.655
   Kim W, 2018, MEDICINE, V97, P0, DOI 10.1097/MD.0000000000011173
   Kiper P, 2014, BIOMED RES INT, V2014, P0, DOI 10.1155/2014/752128
   Kiper P, 2011, NEUROL NEUROCHIR POL, V45, P436
   Kleim J, 2008, J SPEECH LANG HEAR R, V51, P0, DOI 10.1044/1092-4388(2008/018)
   Kong K, 2016, TOP STROKE REHABIL, V23, P333, DOI 10.1080/10749357.2016.1139796
   Krakauer J, 2018, NEUROREHABILITATION, V43, P31, DOI 10.3233/NRE-172411
   Krakauer J, 2012, NEUROREHAB NEURAL RE, V26, P923, DOI 10.1177/1545968312440745
   Kwakkel G, 2016, NEUROREHAB NEURAL RE, V30, P804, DOI 10.1177/1545968315624784
   Kwon J, 2012, NEUROREHABILITATION, V31, P379, DOI 10.3233/NRE-2012-00807
   Langhorne P, 2009, LANCET NEUROL, V8, P741, DOI 10.1016/S1474-4422(09)70150-4
   Lee D, 2014, J STROKE CEREBROVASC, V23, P1319, DOI 10.1016/j.jstrokecerebrovasdis.2013.11.006
   Lee H, 2015, J PHYS THER SCI, V27, P1883, DOI 10.1589/jpts.27.1883
   Lee S, 2014, ARCH PHYS MED REHAB, V95, P431, DOI 10.1016/j.apmr.2013.10.027
   Levin M, 2015, PHYS THER, V95, P415, DOI 10.2522/ptj.20130579
   Levy R, 2016, NEUROREHAB NEURAL RE, V30, P107, DOI 10.1177/1545968315575613
   Llorens R, 2015, CLIN REHABIL, V29, P261, DOI 10.1177/0269215514543333
   Llorens R, 2015, ARCH PHYS MED REHAB, V96, P418, DOI 10.1016/j.apmr.2014.10.019
   Lohse K, 2018, ARCH PHYS MED REHAB, V99, P1424, DOI 10.1016/j.apmr.2017.12.024
   Lohse K, 2016, FRONT NEUROL, V7, P0, DOI 10.3389/fneur.2016.00153
   Luengo-fernandez R, 2020, EUR STROKE J, V5, P17, DOI 10.1177/2396987319883160
   Maier M, 2020, J NEUROENG REHABIL, V17, P0, DOI 10.1186/s12984-020-0652-3
   Mcewen D, 2014, STROKE, V45, P1853, DOI 10.1161/STROKEAHA.114.005362
   Mcguinness L, 1900, RES SYNTH METHODS, V12, P55, DOI 10.1002/jrsm.1411
   Merians A, 2002, PHYS THER, V82, P898, DOI 10.1093/ptj/82.9.898
   Mihelj M, 2012, PRESENCE-TELEOP VIRT, V21, P1, DOI 10.1162/PRES_a_00078
   Moher D, 2009, BMJ-BRIT MED J, V339, P0, DOI 10.1136/bmj.b2535
   Morse H, 2020, NEUROPSYCHOL REHABIL, V0, P0, DOI DOI 10.1080/09602011.2020.1819827
   Muresanu D, 2016, STROKE, V47, P151, DOI 10.1161/STROKEAHA.115.009416
   Overman J, 2014, NEUROSCIENTIST, V20, P15, DOI 10.1177/1073858413491146
   Park D, 2017, J STROKE CEREBROVASC, V26, P2313, DOI 10.1016/j.jstrokecerebrovasdis.2017.05.019
   Park Y, 2013, J EXERC REHABIL, V9, P489, DOI 10.12965/jer.130066
   Pedroli E, 2015, FRONT BEHAV NEUROSCI, V9, P0, DOI 10.3389/fnbeh.2015.00226
   Pomeroy V, 2018, EFFICACY MECH EVALUA, V5, P1, DOI 10.3310/eme05030
   Porras D, 2018, NEUROLOGY, V90, P1017, DOI 10.1212/WNL.0000000000005603
   Rajaratnam B, 2013, REHABIL RES PRACT, V2013, P0, DOI 10.1155/2013/649561
   Rizzo A, 2005, PRESENCE-TELEOP VIRT, V14, P119, DOI 10.1162/1054746053967094
   Rizzo A, 2004, TELEMED J E-HEALTH, V10, P184, DOI 10.1089/1530562041641336
   Rodgers H, 2019, LANCET, V394, P51, DOI 10.1016/S0140-6736(19)31055-4
   Roger , 2011, CIRCULATION, V123, P0, DOI 10.1161/CIR.0b013e3182117650
   Rogers J, 2019, J NEUROENG REHABIL, V16, P0, DOI 10.1186/s12984-019-0531-y
   Saposnik G, 2016, LANCET NEUROL, V15, P1019, DOI 10.1016/S1474-4422(16)30121-1
   Schroder J, 2019, DISABIL REHABIL-ASSI, V14, P2, DOI 10.1080/17483107.2018.1503738
   Schultheis M, 2001, REHABIL PSYCHOL, V46, P296, DOI 10.1037/0090-5550.46.3.296
   Shin J, 2016, J NEUROENG REHABIL, V13, P0, DOI 10.1186/s12984-016-0125-x
   Shin J, 2015, COMPUT BIOL MED, V63, P92, DOI 10.1016/j.compbiomed.2015.03.011
   Shin J, 2014, J NEUROENG REHABIL, V11, P0, DOI 10.1186/1743-0003-11-32
   Simsek T, 2016, INT J NEUROSCI, V126, P1061, DOI 10.3109/00207454.2015.1115993
   Singh D, 2013, BMC NEUROL, V13, P0, DOI 10.1186/1471-2377-13-199
   Skidmore E, 2010, ARCH PHYS MED REHAB, V91, P203, DOI 10.1016/j.apmr.2009.10.026
   Song Y, 2014, ANN REHABIL MED-ARM, V38, P160, DOI 10.5535/arm.2014.38.2.160
   Stinear C, 2020, LANCET NEUROL, V19, P348, DOI 10.1016/S1474-4422(19)30415-6
   *strokefoundation , 2017, CLIN GUID STROK MAN, V0, P0
   Sugarman H, 2011, 2011 INT C VIRT RES, V0, P0
   Wade E, 2011, TOP STROKE REHABIL, V18, P685, DOI 10.1310/tsr1806-685
   Walker M, 2017, INT J STROKE, V12, P472, DOI 10.1177/1747493017711815
   Winstein C, 2016, STROKE, V47, P0, DOI 10.1161/STR.0000000000000098
   Winstein C, 2016, JAMA-J AM MED ASSOC, V315, P571, DOI 10.1001/jama.2016.0276
   Yao X, 2020, J NEUROENG REHABIL, V17, P0, DOI 10.1186/s12984-020-00699-x
   Yelnik A, 2017, STROKE, V48, P400, DOI 10.1161/STROKEAHA.116.014803
   Yin C, 2014, CLIN REHABIL, V28, P1107, DOI 10.1177/0269215514532851
   Zeiler S, 2013, CURR OPIN NEUROL, V26, P609, DOI 10.1097/WCO.0000000000000025
   Zheng C, 2015, J HUAZHONG U SCI-MED, V35, P248, DOI 10.1007/s11596-015-1419-0
NR 109
TC 2
Z9 2
U1 8
U2 14
PU TAYLOR & FRANCIS LTD
PI ABINGDON
PA 2-4 PARK SQUARE, MILTON PARK, ABINGDON OR14 4RN, OXON, ENGLAND
SN 1074-9357
EI 
J9 TOP STROKE REHABIL
PD JUN 15
PY 2021
VL 0
IS 
BP 
EP 
DI 10.1080/10749357.2021.1990468
PG 20
WC Rehabilitation
SC Rehabilitation
GA WS4CR
UT WOS:000715131500001
PM 34747351
ER

PT J
AU Aryan, Raabeae
   Jagroop, David
   Danells, CJ
   Rozanski, Gabriela
   Unger, Janelle
   Huntley, AH
   Mansfield, Avril
AF Aryan, Raabeae
   Jagroop, David
   Danells, Cynthia
   Rozanski, Gabriela
   Unger, Janelle
   Huntley, Andrew
   Mansfield, Avril
TI Publication Rate and Consistency of Registered Trials of Motor-Based Stroke Rehabilitation
SO NEUROLOGY
LA English
DT Review
ID randomized controlled-trial; registration
AB Objective To determine the publication rate of motor-rehabilitation trials poststroke and the consistency between registry records and their corresponding main publications in trial design, primary objectives and outcomes, eligibility criteria, and sample size. Methods We searched 18 clinical trial registries to identify randomized controlled trials of motor-based stroke rehabilitation registered after July 2005 and completed before April 2017. Eligible trials included adults with stroke, with at least one outcome measure related to motor function. Information in the registry records was compared with that of their main publications, if any. Results Three hundred twenty-three trials met our eligibility criteria; we were unable to find a peer-reviewed publication reporting the main findings for 46% (150/323) of these. Of the 169 trials with peer-reviewed articles published in English, 141 (83%) were consistent with the registry record in trial design, 100 (59%) were consistent in primary objectives, 71 (42%) were consistent in primary outcomes, 28 (17%) were consistent in eligibility criteria, and 74 (44%) were consistent in sample size. Conclusions Approximately half of motor-based stroke rehabilitation trials were not published, even more than 3 years after the end of the trial. When main publications were found, they substantially deviated from information in the registry record. These findings highlight the importance of trial registries for identifying unpublished stroke rehabilitation trials and of searching trial registries when conducting systematic reviews and meta-analysis to help ensure that reviews are unbiased.
C1 [Aryan, Raabeae; Unger, Janelle] Univ Toronto, Rehabil Sci Inst, Toronto, ON, Canada.
   [Aryan, Raabeae; Jagroop, David; Danells, Cynthia J.; Rozanski, Gabriela; Unger, Janelle; Huntley, Andrew H.; Mansfield, Avril] Univ Hlth Network, Toronto Rehabil Inst, Toronto, ON, Canada.
   [Danells, Cynthia J.; Mansfield, Avril] Univ Toronto, Dept Phys Therapy, Toronto, ON, Canada.
   [Unger, Janelle] Western Univ, Fac Hlth Sci, Sch Phys Therapy, London, ON, Canada.
   [Mansfield, Avril] Sunnybrook Res Inst, Hurvitz Brain Sci Program, Evaluat Clin Sci, Toronto, ON, Canada.
RP Mansfield, A (通讯作者)，Univ Hlth Network, Toronto Rehabil Inst, Toronto, ON, Canada.; Mansfield, A (通讯作者)，Univ Toronto, Dept Phys Therapy, Toronto, ON, Canada.; Mansfield, A (通讯作者)，Sunnybrook Res Inst, Hurvitz Brain Sci Program, Evaluat Clin Sci, Toronto, ON, Canada.
EM avril.mansfield@uhn.ca
FU Queen Elizabeth II/Heart and Stroke Foundation of Ontario Graduate Scholarships in Science and Technology; University of Toronto Graduate Student Fellowship; Peterborough K.M. HUNTER Charitable Foundation Graduate Awards; Unilever/Lipton Graduate Fellowships in Neurosciences; Toronto Rehabilitation Institute Student Scholarship; Canadian Institutes of Health Research [MSH-141983]
CR Akobeng A, 2005, ARCH DIS CHILD, V90, P845, DOI 10.1136/adc.2004.058230
   Blanton S, 2006, PHYS THER, V86, P1520, DOI 10.2522/ptj.20060091
   Brooks D, 2009, PHYSIOTH CAN, V61, P66, DOI 10.3138/physio.61.2.66
   Campbell G, 2015, TOP STROKE REHABIL, V22, P386, DOI 10.1179/1074935714Z.0000000045
   Chahal J, 2012, AM J SPORT MED, V40, P1970, DOI 10.1177/0363546512448363
   Chan A, 2008, BMJ-BRIT MED J, V337, P0, DOI 10.1136/bmj.a2299
   Chan A, 2004, CAN MED ASSOC J, V171, P735, DOI 10.1503/cmaj.1041086
   Chen Y, 2016, EUR J CANCER, V66, P17, DOI 10.1016/j.ejca.2016.06.010
   Craik R, 2008, PHYS THER, V88, P423, DOI 10.2522/ptj.2008.88.4.423
   De AC, 2004, ANN INTERN MED, V141, P477, DOI 10.7326/0003-4819-141-6-200409210-00109
   Devito N, 2020, LANCET, V395, P361, DOI 10.1016/S0140-6736(19)33220-9
   Dobkin B, 2009, NEUROREHAB NEURAL RE, V23, P197, DOI 10.1177/1545968309331863
   Gandhi R, 2011, BMC MUSCULOSKEL DIS, V12, P0, DOI 10.1186/1471-2474-12-278
   Glasziou P, 2014, LANCET, V383, P267, DOI 10.1016/S0140-6736(13)62228-X
   Godlee F, 2001, BMC NEWS VIEWS, V2, P4
   Hopewell S, 2008, PLOS MED, V5, P48, DOI 10.1371/journal.pmed.0050020
   Jones C, 2016, BMJ OPEN, V6, P0, DOI 10.1136/bmjopen-2016-013649
   Mcintyre A, 2016, J STROKE CEREBROVASC, V25, P248, DOI 10.1016/j.jstrokecerebrovasdis.2015.09.024
   Mcintyre A, 2014, INT J STROKE, V9, P789, DOI 10.1111/ijs.12272
   Ohnmeiss D, 2015, SPINE J, V15, P487, DOI 10.1016/j.spinee.2014.10.008
   Page M, 2014, COCHRANE DB SYST REV, V0, P0, DOI DOI 10.1002/14651858.MR000035.pub2
   Patterson K, 2013, PHYSIOTHER CAN, V65, P201, DOI 10.3138/ptc.65.3.GEE
   Ross J, 2013, JAMA INTERN MED, V173, P825, DOI 10.1001/jamainternmed.2013.136
   Schulz K, 2010, BMJ-BRIT MED J, V340, P0, DOI 10.1136/bmj.c332
   Teasell RW, 2003, TOP STROKE REHABIL, V10, P29
   Wade D, 2016, CLIN REHABIL, V30, P211, DOI 10.1177/0269215515612209
   World MA, 2013, JAMA-J AM MED ASSOC, V310, P2191, DOI 10.1001/jama.2013.281053
   Zhang S, 2016, JNCI-J NATL CANCER I, V108, P0, DOI 10.1093/jnci/djw129
   Zhang X, 2019, BMJ OPEN, V9, P0, DOI 10.1136/bmjopen-2018-025218
NR 29
TC 1
Z9 1
U1 0
U2 0
PU LIPPINCOTT WILLIAMS & WILKINS
PI PHILADELPHIA
PA TWO COMMERCE SQ, 2001 MARKET ST, PHILADELPHIA, PA 19103 USA
SN 0028-3878
EI 
J9 NEUROLOGY
PD MAR 30
PY 2021
VL 96
IS 13
BP 617
EP 626
DI 10.1212/WNL.0000000000011660
PG 10
WC Clinical Neurology
SC Neurosciences & Neurology
GA SL0VO
UT WOS:000656634600004
PM 33568550
ER

PT J
AU Zhang, Zhili
   Cheng, Guo
   Liu, Guifang
   Li, Gaixia
AF Zhang, Zhili
   Cheng, Guo
   Liu, Guifang
   Li, Gaixia
TI Multilevel Clustering-Evolutionary Random Support Vector Machine Cluster Algorithm-Based Blood Oxygenation Level-Dependent Functional Magnetic Resonance Imaging Images in Analysis of Therapeutic Effects on Cerebral Ischemic Stroke
SO SCIENTIFIC PROGRAMMING
LA English
DT Article
AB The study aimed to explore the relationship between cerebral ischemic stroke (CIS) and the patient's limb movement through the blood oxygenation level-dependent functional magnetic resonance imaging (BOLD-fMRI) based on multilevel clusteringe-volutionary random support vector machine cluster (MCRSVMC). Specifically, 20 CIS patients were defined as the experimental group; another 20 healthy volunteers were defined as the control group. All subjects performed finger movement and verb association task. The performance of support vector machine (SVM) and MCRSVMC algorithm was compared and applied to functional magnetic resonance imaging (fMRI) of blood oxygen level in all subjects. The results showed that the average accuracy of MCRSVMC algorithm was significantly higher than that of support vector machine (86.75%, 65.84%; P < 0.05). The sensitivity of MCRSVMC algorithm was significantly higher than that of support vector machine (92.52%, 75.41%; P < 0.05). In addition, the specificity of MCRSVMC algorithm was significantly higher than that of support vector machine (86.39%, 68.24%; P < 0.05). When CIS patients performed finger exercise, the sensory motor areas on both sides were significantly activated, and the activated sensory motor areas on both sides were significantly bigger than the ipsilateral area. The activation rate of the left-sensory motor area (L-SM1) was 87.5%, the activation rate of the right-sensory motor area (R-SM1) was 25%, the activation rate of the left-side auxiliary motor area (L-SMA) was 62.5%, and the activation rate of the right-side auxiliary motor area (R-SMA) was 37.5%. In conclusion, the MCRSVMC algorithm proposed in this study is highly efficient and stable. BOLD-fMRI diagnosis of motor function in CIS patients is mainly related to compensation around the lesion, which occurs on the healthy side after recovery.
C1 [Zhang, Zhili] Yantai Harbour Hosp, Dept Neurosurg, Yantai 264000, Shandong, Peoples R China.
   [Cheng, Guo] Qingdao Univ, Affiliated Qingdao Cent Hosp, Dept Mol Imaging, Qingdao 266042, Shandong, Peoples R China.
   [Liu, Guifang] Qingdao Univ, Affiliated Qingdao Cent Hosp, Dept Radiol, Qingdao 266042, Shandong, Peoples R China.
   [Li, Gaixia] Qingdao Women & Childrens Hosp, ECG Room, Qingdao 266000, Shandong, Peoples R China.
RP Li, GX (通讯作者)，Qingdao Women & Childrens Hosp, ECG Room, Qingdao 266000, Shandong, Peoples R China.
EM 1610947@tongji.edu.cn
CR Bi X, 2018, FRONT NEUROSCI-SWITZ, V12, P0, DOI 10.3389/fnins.2018.00716
   Bi X, 2018, FRONT PSYCHIATRY, V9, P0, DOI 10.3389/fpsyt.2018.00340
   Bi X, 2018, PLOS ONE, V13, P0, DOI 10.1371/journal.pone.0194479
   Bi X, 2018, FRONT GENET, V9, P0, DOI 10.3389/fgene.2018.00018
   Chakhoyan A, 2017, J CEREBR BLOOD F MET, V37, P2270, DOI 10.1177/0271678X16663947
   Chen Y, 2020, IMAGE VISION COMPUT, V102, P0, DOI 10.1016/j.imavis.2020.103975
   Chu P, 2018, NEUROIMAGE, V173, P72, DOI 10.1016/j.neuroimage.2018.02.004
   Dhar R, 2020, NEUROSCI LETT, V724, P0, DOI 10.1016/j.neulet.2020.134879
   Du H, 1900, V52, V0, P2021
   Gao X, 2017, B TECNICOTECHNICAL B, V55, P344
   Guo C, 2019, ENERG CONVERS MANAGE, V183, P149, DOI 10.1016/j.enconman.2018.12.088
   Havlicek M, 2017, NEUROIMAGE, V155, P217, DOI 10.1016/j.neuroimage.2017.03.017
   Lv J, 2020, SCI REP-UK, V10, P0, DOI 10.1038/s41598-020-62336-w
   Maida C, 2020, INT J MOL SCI, V21, P0, DOI 10.3390/ijms21186454
   Paul S, 1900, EXP NEUROL, V335, P0, DOI 10.1016/j.expneurol.2020.113518
   Pei S, 2020, PEERJ, V8, P0, DOI 10.7717/peerj.9625
   Pires R, 2018, J APPL BIOMECH, V26, P1
   Pruijm M, 2017, FRONT PHYSIOL, V7, P0, DOI 10.3389/fphys.2016.00667
   Saliou G, 2020, J EQUINE VET SCI, V88, P0, DOI 10.1016/j.jevs.2020.102953
   Su X, 2020, OXID MED CELL LONGEV, V2020, P0, DOI 10.1155/2020/7875396
   Tan Q, 1900, J HAZARD MATER, V407, P0, DOI 10.1016/j.jhazmat.2020.124821
   Wang Y, 2018, SPECTROCHIM ACTA A, V205, P637, DOI 10.1016/j.saa.2018.07.086
   Zhang J, 2019, COMPUT ASSIST SURG, V24, P62, DOI 10.1080/24699322.2019.1649074
   Zhang Y, 2018, BIOMED RES INT, V2018, P0, DOI 10.1155/2018/7538204
NR 24
TC 0
Z9 0
U1 2
U2 2
PU HINDAWI LTD
PI LONDON
PA ADAM HOUSE, 3RD FLR, 1 FITZROY SQ, LONDON, W1T 5HF, ENGLAND
SN 1058-9244
EI 
J9 SCI PROGRAMMING-NETH
PD OCT 4
PY 2021
VL 2021
IS 
BP 
EP 
DI 10.1155/2021/7706782
PG 9
WC Computer Science, Software Engineering
SC Computer Science
GA ZW1KC
UT WOS:000770978100003
ER

PT J
AU Hansen, GM
   Svendsen, SW
   Pedersen, AR
   Kersting, UG
   Pallesen, Hanne
   Nielsen, JF
AF Hansen, Gunhild
   Svendsen, Susanne
   Pedersen, Asger
   Kersting, Uwe
   Pallesen, Hanne
   Nielsen, Jorgen
TI Shoulder function after constraint-induced movement therapy assessed with 3D kinematics and clinical and patient reported outcomes: A prospective cohort study
SO JOURNAL OF ELECTROMYOGRAPHY AND KINESIOLOGY
LA English
DT Article
DE CIMT; Patients' global impression of change; Scapula; Shoulder pain and disability index; Stroke; Wolf motor function test
ID fugl-meyer assessment; upper extremity; motor recovery; part ii; stroke; individual; improvement; trunk; definition; reliability
AB Introduction: We hypothesised that reduced shoulder function post stroke improves during constraint-induced movement therapy and that improvement in scapula upward rotation measured with three-dimensional kinematics is associated with improvements in clinical and patient reported outcomes. Methods: Thirty-seven patients were tested pre and post constraint-induced movement therapy and again at three-month follow-up. Kinematic outcome measures - with scapula upward rotation as the primary outcome - during tasks 5 (ReachLow) and 6 (ReachHigh) from the Wolf Motor Function Test were included together with clinical and patient reported outcomes. Changes in outcome measures were analysed with linear mixed models and logistic regression analysis. Findings: Scapula upward rotation was reduced from 16.2 degrees pre intervention through 15.9 degrees post intervention to 15.6 degrees at three-month follow-up during ReachHigh. Statistically significant reductions of <2 degrees were also found for shoulder flexion during ReachLow and trunk lateral flexion during ReachHigh. The clinical and patient reported outcomes showed improvements post constraint-induced movement therapy, and at follow-up, the outcomes resembled post values. Interpretation: The minimal improvements in selected 3D kinematic measures of upper extremity movements did not reflect any clinically meaningful changes. Therefore, the clinical and patient reported improvements could not be related to restitution of shoulder function.
C1 [Hansen, Gunhild Mo; Svendsen, Susanne Wulff; Pedersen, Asger Roer; Pallesen, Hanne; Nielsen, Jorgen Feldbaek] Aarhus Univ, Hammel Neurorehabil Ctr, Aarhus, Denmark.
   [Hansen, Gunhild Mo; Svendsen, Susanne Wulff; Pedersen, Asger Roer; Pallesen, Hanne; Nielsen, Jorgen Feldbaek] Aarhus Univ, Univ Clin, Aarhus, Denmark.
   [Kersting, Uwe Gustav] Aalborg Univ, Dept Hlth Sci & Technol, Sport Sci, Aalborg, Denmark.
   [Kersting, Uwe Gustav] German Sport Univ Cologne, Inst Biomech & Orthopaed, Cologne, Germany.
RP Hansen, GM (通讯作者)，Voldbyvej 15, DK-8450 Hammel, Denmark.
EM guhans@rm.dk
CR Alt MM, 2015, BMC NEUROL, V15, P0, DOI 10.1186/s12883-015-0292-6
   Bernhardt J, 2017, INT J STROKE, V12, P444, DOI 10.1177/1747493017711816
   Bouisset S, 2008, NEUROPHYSIOL CLIN, V38, P345, DOI 10.1016/j.neucli.2008.10.001
   Bustren E, 2017, NEUROREHAB NEURAL RE, V31, P376, DOI 10.1177/1545968316688798
   Collins K, 2018, FRONT NEUROL, V9, P0, DOI 10.3389/fneur.2018.00472
   De BL, 2016, HUM MOVEMENT SCI, V48, P82, DOI 10.1016/j.humov.2016.04.009
   Gladstone D, 2002, NEUROREHAB NEURAL RE, V16, P232, DOI 10.1177/154596802401105171
   Guan W, 2020, EUR RESPIR J, V55, P0, DOI 10.1183/13993003.00547-2020
   Hansen G, 2019, J ELECTROMYOGR KINES, V47, P35, DOI 10.1016/j.jelekin.2019.05.006
   Hansen G, 2018, TOP STROKE REHABIL, V25, P281, DOI 10.1080/10749357.2018.1440508
   Hoonhorst M, 2015, ARCH PHYS MED REHAB, V96, P1845, DOI 10.1016/j.apmr.2015.06.009
   Hurst H, 2004, J MANIP PHYSIOL THER, V27, P26, DOI 10.1016/j.jmpt.2003.11.003
   Kitago T, 2013, NEUROREHAB NEURAL RE, V27, P99, DOI 10.1177/1545968312452631
   Kwakkel G, 2019, INT J STROKE, V14, P783, DOI 10.1177/1545968319886477
   Kwakkel G, 2006, STROKE, V37, P2348, DOI 10.1161/01.STR.0000238594.91938.1e
   Kwakkel G, 2017, INT J STROKE, V12, P451, DOI 10.1177/1747493017711813
   Kwakkel G, 2015, LANCET NEUROL, V14, P224, DOI 10.1016/S1474-4422(14)70160-7
   Langhorne P, 2009, LANCET NEUROL, V8, P741, DOI 10.1016/S1474-4422(09)70150-4
   Lee Y, 2015, ARCH PHYS MED REHAB, V96, P2137, DOI 10.1016/j.apmr.2015.07.019
   Lefevre-colau M, 2018, ANN PHYS REHABIL MED, V61, P46, DOI 10.1016/j.rehab.2017.09.002
   Levin M, 2002, EXP BRAIN RES, V143, P171, DOI 10.1007/s00221-001-0976-6
   Levin M, 2016, NEUROREHAB NEURAL RE, V30, P635, DOI 10.1177/1545968315613863
   Li F, 2014, EUR J PHYS REHAB MED, V50, P9
   Magermans D, 2005, CLIN BIOMECH, V20, P591, DOI 10.1016/j.clinbiomech.2005.02.006
   Michaelsen S, 2006, STROKE, V37, P186, DOI 10.1161/01.STR.0000196940.20446.c9
   Morris DM, 2006, EURA MEDICOPHYS, V42, P257
   Nelder J, 1972, J R STAT SOC SER A-G, V135, P370, DOI 10.2307/2344614
   Niessen M, 2008, J REHABIL MED, V40, P482, DOI 10.2340/16501977-0201
   Nordin N, 2014, J NEUROENG REHABIL, V11, P0, DOI 10.1186/1743-0003-11-137
   Rabin R, 2001, ANN MED, V33, P337, DOI 10.3109/07853890109002087
   Rohrer B, 2002, J NEUROSCI, V22, P8297
   Roy J, 2009, ARTHRIT RHEUM-ARTHR, V61, P623, DOI 10.1002/art.24396
   Sanford J, 1993, PHYS THER, V73, P447, DOI 10.1093/ptj/73.7.447
   Tomita Y, 2018, NEUROREHAB NEURAL RE, V32, P175, DOI 10.1177/1545968318760725
   Tomita Y, 2017, NEUROREHAB NEURAL RE, V31, P885, DOI 10.1177/1545968317739998
   Veeger H, 2007, J BIOMECH, V40, P2119, DOI 10.1016/j.jbiomech.2006.10.016
   Williams J, 1995, J RHEUMATOL, V22, P727
   Wolf S, 2001, STROKE, V32, P1635, DOI 10.1161/01.STR.32.7.1635
   Wolf S, 2010, STROKE, V41, P2309, DOI 10.1161/STROKEAHA.110.588723
   Wolf S, 2006, JAMA-J AM MED ASSOC, V296, P2095, DOI 10.1001/jama.296.17.2095
   Wu G, 2005, J BIOMECH, V38, P981, DOI 10.1016/j.jbiomech.2004.05.042
NR 41
TC 0
Z9 0
U1 0
U2 0
PU ELSEVIER SCI LTD
PI OXFORD
PA THE BOULEVARD, LANGFORD LANE, KIDLINGTON, OXFORD OX5 1GB, OXON, ENGLAND
SN 1050-6411
EI 
J9 J ELECTROMYOGR KINES
PD JUN 15
PY 2021
VL 58
IS 
BP 
EP 
DI 10.1016/j.jelekin.2021.102547
PG 8
WC Neurosciences; Physiology; Rehabilitation; Sport Sciences
SC Neurosciences & Neurology; Physiology; Rehabilitation; Sport Sciences
GA SE0BF
UT WOS:000651739100003
PM 33862406
ER

PT J
AU Chang, WH
   Lee, Jungsoo
   Chung, Jong-Won
   Kim, Yun-Hee
   Bang, OY
AF Chang, Won
   Lee, Jungsoo
   Chung, Jong-won
   Kim, Yun-hee
   Bang, Oh
TI Probable Factors Associated with Response to Mesenchymal Stem Cell Therapy in Stroke Patients: A Post Hoc Analysis of the STARTING-2 Trial
SO JOURNAL OF PERSONALIZED MEDICINE
LA English
DT Article
DE mesenchymal stem cells; stroke; motor recovery; post hoc analysis; motor impairment
ID neural progenitor cell; motor recovery; prediction; transplantation
AB The aim of this study was to identify factors associated with improved motor function of the lower extremities in response to mesenchymal stem cell (MSC) therapy in patients with ischemic stroke. This study was a post hoc analysis of data from a prospective, open-label, randomized controlled trial of MSC therapy for patients with ischemic stroke patients associated with severe middle cerebral artery territory (STARTING-2 trial). Lower limb motor function was scored based on the lower limb of Fugl-Meyer assessment (FMA-LL) score before MSC therapy and at 3 months after stroke. All FMA-LL changes greater than or equal to six points were considered clinically significant. Univariate and multivariate binary logistic regression models were used to determine possible predictors of clinically significant lower limb motor response to MSC therapy. Twelve (33%) of the thirty-six patients receiving MSC therapy reached a minimal clinically important difference (MCID) of FMA-LL. The two independent factors with the greatest impact on response to MSC therapy for achieving an MCID in FMA-LL score were: (1) the time from stroke onset to MSC therapy, and (2) age (p < 0.05). In addition, obese stroke patients responded better to MSC therapy than stroke patients with normal weight. In conclusion, this post hoc analysis might suggest the need for recruiting stroke patients at younger and early after stroke onset in future clinical trials of MSC therapy for stroke.
C1 [Chang, Won Hyuk; Lee, Jungsoo; Kim, Yun-Hee] Sungkyunkwan Univ, Heart Vasc Stroke Inst, Dept Phys & Rehabil Med, Ctr Prevent & Rehabil,Sch Med, Seoul 06351, South Korea.
   [Chung, Jong-Won; Bang, Oh Young] Sungkyunkwan Univ, Dept Neurol, Samsung Med Ctr, Sch Med, Seoul 06351, South Korea.
   [Chung, Jong-Won; Bang, Oh Young] Samsung Med Ctr, Translat & Stem Cell Res Lab Stroke, Seoul 06351, South Korea.
   [Kim, Yun-Hee] Sungkyunkwan Univ, Dept Hlth Sci & Technol, Dept Med Device Management & Res, Dept Digital Hlth,SAIHST, Seoul 06351, South Korea.
RP Kim, YH (通讯作者)，Sungkyunkwan Univ, Heart Vasc Stroke Inst, Dept Phys & Rehabil Med, Ctr Prevent & Rehabil,Sch Med, Seoul 06351, South Korea.; Bang, OY (通讯作者)，Sungkyunkwan Univ, Dept Neurol, Samsung Med Ctr, Sch Med, Seoul 06351, South Korea.; Bang, OY (通讯作者)，Samsung Med Ctr, Translat & Stem Cell Res Lab Stroke, Seoul 06351, South Korea.; Kim, YH (通讯作者)，Sungkyunkwan Univ, Dept Hlth Sci & Technol, Dept Med Device Management & Res, Dept Digital Hlth,SAIHST, Seoul 06351, South Korea.
EM wh.chang@samsung.com; jungsoo0319@gmail.com; jongwon.chung@samsung.com; yun1225.kim@samsung.com; ohyoung.bang@samsung.com
FU Korea Health Technology RD Project; Ministry of Health Welfare [HI14C16240000]; Technology Innovation Program - Ministry of Trade, Industry & Energy (MOTIE, Korea) [1415174804]; National Research Foundation of Korea (NRF) - Korean government [NRF-2020R1A2C3010304, NRF-2018R1D1A1A02086038]
CR Bang O, 2016, J STROKE, V18, P256, DOI 10.5853/jos.2016.01263
   Bang O, 2005, ANN NEUROL, V57, P874, DOI 10.1002/ana.20501
   Braddom R, 2007, PHYS MED REHABILITAT, V0, P0
   Burke D, 2014, ARCH PHYS MED REHAB, V95, P1055, DOI 10.1016/j.apmr.2014.01.019
   Burke E, 2014, STROKE, V45, P2379, DOI 10.1161/STROKEAHA.114.005436
   Caplan A, 2009, J PATHOL, V217, P318, DOI 10.1002/path.2469
   Chang W, 2016, J NEUROL, V263, P1166, DOI 10.1007/s00415-016-8119-y
   Chang W, 2010, J REHABIL MED, V42, P758, DOI 10.2340/16501977-0590
   Chopp M, 2002, LANCET NEUROL, V1, P92, DOI 10.1016/S1474-4422(02)00040-6
   Chung J, 1900, NEUROLOGY, V96, P0, DOI 10.1212/WNL.0000000000011440
   Danielsson A, 2012, STROKE RES TREAT, V2012, P0, DOI 10.1155/2012/818513
   Franceschini M, 2012, NEUROREHAB NEURAL RE, V26, P456, DOI 10.1177/1545968311427406
   Freeman C, 1900, PM&R, V0, P0, DOI DOI 10.1002/pmrj.12671
   Hill W, 2004, J NEUROPATH EXP NEUR, V63, P84, DOI 10.1093/jnen/63.1.84
   Huang S, 2018, BRAIN INJURY, V32, P627, DOI 10.1080/02699052.2018.1432897
   Jang S, 2015, BMJ OPEN, V5, P0, DOI 10.1136/bmjopen-2015-008712
   Kalichman L, 2016, DISABIL REHABIL, V38, P1684, DOI 10.3109/09638288.2015.1107640
   Langhorne P, 2011, LANCET, V377, P1693, DOI 10.1016/S0140-6736(11)60325-5
   Lee J, 2010, STEM CELLS, V28, P1099, DOI 10.1002/stem.430
   Manganas L, 2007, SCIENCE, V318, P980, DOI 10.1126/science.1147851
   Morone G, 2019, AM J PHYS MED REHAB, V98, P608, DOI 10.1097/PHM.0000000000001159
   Narbonne P, 2018, CELL MED, V10, P0, DOI 10.1177/2155179018773756
   Oesch L, 2017, PLOS ONE, V12, P0, DOI 10.1371/journal.pone.0171334
   Pandian S, 2016, TOP STROKE REHABIL, V23, P233, DOI 10.1179/1945511915Y.0000000003
   Romine J, 2015, NEUROBIOL AGING, V36, P1716, DOI 10.1016/j.neurobiolaging.2015.01.003
   Sacco R, 2001, JAMA-J AM MED ASSOC, V285, P1719, DOI 10.1001/jama.285.13.1719
   Savitz S, 2011, ANN NEUROL, V70, P59, DOI 10.1002/ana.22458
   Stinear C, 2010, LANCET NEUROL, V9, P1228, DOI 10.1016/S1474-4422(10)70247-7
   Stinear C, 2020, LANCET NEUROL, V19, P348, DOI 10.1016/S1474-4422(19)30415-6
   Stinear C, 2017, LANCET NEUROL, V16, P826, DOI 10.1016/S1474-4422(17)30283-1
   Viale L, 2018, EXPERT REV NEUROTHER, V18, P65, DOI 10.1080/14737175.2018.1400910
NR 31
TC 1
Z9 1
U1 2
U2 4
PU MDPI
PI BASEL
PA ST ALBAN-ANLAGE 66, CH-4052 BASEL, SWITZERLAND
SN 
EI 
J9 J PERS MED
PD NOV 15
PY 2021
VL 11
IS 11
BP 
EP 
DI 10.3390/jpm11111137
PG 7
WC Health Care Sciences & Services; Medicine, General & Internal
SC Health Care Sciences & Services; General & Internal Medicine
GA XL3YA
UT WOS:000728081300001
PM 34834489
ER

PT J
AU Inoue, Takahiro
   Takamatsu, Yasuyuki
   Nishio, Taichi
   Soma, Kiho
   Okamura, Misato
   Tohyama, Harukazu
   Maejima, Hiroshi
AF Inoue, Takahiro
   Takamatsu, Yasuyuki
   Nishio, Taichi
   Soma, Kiho
   Okamura, Misato
   Tohyama, Harukazu
   Maejima, Hiroshi
TI Combined treatment with exercise and alpha 5GABA(A)R inhibitor promotes motor function recovery after intracerebral hemorrhage
SO NEUROSCIENCE LETTERS
LA English
DT Article
DE Exercise; GABA; Spinal cord; Sprouting; Stroke; Synaptic plasticity
ID corticospinal tract; synaptic plasticity; tonic inhibition; spinal-cord; stroke; cortex
AB The present study aimed to examine the synergistic effects of exercise and pharmacological inhibition of the alpha 5 subunit-containing gamma-aminobutyric acid (GABA)(A) receptors (alpha 5GABA(A)R) on motor function recovery after intracerebral hemorrhage (ICH). Wistar rats were divided into five groups (n = 8 per group): SHAM, ICH, ICH + exercise (ICH + EX), ICH + L-655,708 (ICH + L6), and ICH + L-655,708 and exercise (ICH + L6EX) groups. ICH was induced by microinjection of a collagenase solution. The ICH + EX and ICH + L6EX groups exercised on a treadmill (12 m/min for 30 min/day). L-655,708 (0.5 mg/kg), a negative allosteric modulator of alpha 5GABA(A)R, was administered intraperitoneally to the ICH + L6 and ICH + L6EX groups. Each intervention was initiated 1 week after the ICH surgery and was performed for 3 weeks, followed by tissue collection, including the motor cortex and spinal cord. At 4 weeks after ICH, significant motor recovery was found in the ICH + L6EX group compared to the ICH group. L-655,708 administration increased brain-derived neurotrophic factor (BDNF) expression in the cortex. Regarding neuroplastic changes in the spinal cord, rats in the ICH + L6EX group showed a significant increase in several neumplastic markers: 1) BDNF, 2) growth-associated protein 43 as an axonal sprouting marker, 3) synaptophysin as a synaptic marker, and 4) Nogo-A as an axonal growth inhibitor. This study is the first to demonstrate that combined treatment with exercise and alpha 5GABA(A)R inhibitor effectively promoted motor function recovery after ICH. Regarding the underlying mechanism of post-ICH recovery with the combined treatment, the present study highlights the importance of both growth and inhibitory modification of axonal sprouting in the spinal cord.
C1 [Inoue, Takahiro; Nishio, Taichi; Soma, Kiho; Okamura, Misato] Hokkaido Univ, Grad Sch Hlth Sci, Kita Ku, Kita 12 Nishi 5, Sapporo, Hokkaido 0600812, Japan.
   [Inoue, Takahiro] Japan Soc Promot Sci, Chiyoda Ku, 5-3-1 Kojimachi, Tokyo 1020083, Japan.
   [Takamatsu, Yasuyuki; Tohyama, Harukazu; Maejima, Hiroshi] Hokkaido Univ, Fac Hlth Sci, Dept Rehabil Sci, Kita Ku, Kita 12 Nishi 5, Sapporo, Hokkaido 0600812, Japan.
RP Maejima, H (通讯作者)，Hokkaido Univ, Fac Hlth Sci, Dept Rehabil Sci, Kita Ku, Kita 12 Nishi 5, Sapporo, Hokkaido 0600812, Japan.
EM maeji@hs.hokudai.ac.jp
FU JSPS KAKENHI [JP17H02117, JP19J23508, JP20H04048]
CR Atack J, 2005, NEUROPHARMACOLOGY, V49, P220, DOI 10.1016/j.neuropharm.2005.03.004
   Binder D, 2004, GROWTH FACTORS, V22, P123, DOI 10.1080/08977190410001723308
   Bouet V, 2009, NAT PROTOC, V4, P1560, DOI 10.1038/nprot.2009.125
   Clarkson A, 2011, J NEUROSCI, V31, P3766, DOI 10.1523/JNEUROSCI.5780-10.2011
   Clarkson A, 2010, NATURE, V468, P305, DOI 10.1038/nature09511
   Daniels C, 2009, NEUROSCI LETT, V450, P191, DOI 10.1016/j.neulet.2008.11.017
   Donkor E, 2018, STROKE RES TREAT, V2018, P0, DOI 10.1155/2018/3238165
   Engin E, 2018, TRENDS PHARMACOL SCI, V39, P710, DOI 10.1016/j.tips.2018.04.003
   Fritsch B, 2010, NEURON, V66, P198, DOI 10.1016/j.neuron.2010.03.035
   Grefkes C, 2014, NEUROSCIENTIST, V20, P56, DOI 10.1177/1073858413491147
   Holahan M, 2017, FRONT CELL NEUROSCI, V11, P0, DOI 10.3389/fncel.2017.00266
   Houlton J, 2019, FRONT NEUROSCI-SWITZ, V13, P0, DOI 10.3389/fnins.2019.00790
   Inoue T, 1900, BRAIN RES, V1767, P0, DOI 10.1016/j.brainres.2021.147536
   Kaiser J, 2019, J NEUROSCI, V39, P4714, DOI 10.1523/JNEUROSCI.2571-18.2019
   Kempf A, 2013, PHYSIOLOGY, V28, P151, DOI 10.1152/physiol.00052.2012
   Kononenko O, 2019, RESTOR NEUROL NEUROS, V37, P87, DOI 10.3233/RNN-180882
   Lake E, 2015, J CEREBR BLOOD F MET, V35, P1601, DOI 10.1038/jcbfm.2015.86
   Liew H, 2019, CELLS-BASEL, V8, P0, DOI 10.3390/cells8111326
   Liu Y, 2018, FRONT NEUROSCI-SWITZ, V12, P0, DOI 10.3389/fnins.2018.00928
   Liu Z, 1900, NEURAL REGEN RES, V16, P939, DOI 10.4103/1673-5374.297060
   Liu Z, 2013, STROKE, V44, P1951, DOI 10.1161/STROKEAHA.113.001162
   Murphy T, 2009, NAT REV NEUROSCI, V10, P861, DOI 10.1038/nrn2735
   Okamura M, 2020, J STROKE CEREBROVASC, V29, P0, DOI 10.1016/j.jstrokecerebrovasdis.2020.105316
   Park H, 2013, NAT REV NEUROSCI, V14, P7, DOI 10.1038/nrn3379
   Park J, 2010, NEUROSCI LETT, V471, P104, DOI 10.1016/j.neulet.2010.01.020
   Paxinos G, 2007, RAT BRAIN STEREOTAXI, VSixth, P0, DOI 10.1016/B978-0-12-547620-1.50008-4
   Ploughman M, 2015, TRANSL STROKE RES, V6, P13, DOI 10.1007/s12975-014-0357-7
   Sist B, 2014, EXP NEUROL, V252, P47, DOI 10.1016/j.expneurol.2013.11.019
   Takamatsu Y, 2016, BEHAV BRAIN RES, V300, P56, DOI 10.1016/j.bbr.2015.12.003
   Tarsa L, 2002, P NATL ACAD SCI USA, V99, P1012, DOI 10.1073/pnas.022575999
   Wahl A, 2014, FRONT HUM NEUROSCI, V8, P0, DOI 10.3389/fnhum.2014.00381
   Walker MC, 2008, V44, V0, PP29, DOI 10.1007/400_2007_030
   Zhang Q, 2013, PLOS ONE, V8, P0, DOI 10.1371/journal.pone.0080139
NR 33
TC 0
Z9 0
U1 3
U2 4
PU ELSEVIER IRELAND LTD
PI CLARE
PA ELSEVIER HOUSE, BROOKVALE PLAZA, EAST PARK SHANNON, CO, CLARE, 00000, IRELAND
SN 0304-3940
EI 
J9 NEUROSCI LETT
PD JAN 1
PY 2021
VL 766
IS 
BP 
EP 
DI 10.1016/j.neulet.2021.136344
PG 8
WC Neurosciences
SC Neurosciences & Neurology
GA XB7MS
UT WOS:000721510100004
PM 34785309
ER

PT J
AU Samuel, OW
   Asogbon, MG
   Geng, Yanjuan
   Jiang, Naifu
   Mzurikwao, Deogratias
   Zheng, Yue
   Wong, KKL
   Vollero, Luca
   Li, Guanglin
AF Samuel, Oluwarotimi
   Asogbon, Mojisola
   Geng, Yanjuan
   Jiang, Naifu
   Mzurikwao, Deogratias
   Zheng, Yue
   Wong, Kelvin
   Vollero, Luca
   Li, Guanglin
TI Decoding movement intent patterns based on spatiotemporal and adaptive filtering method towards active motor training in stroke rehabilitation systems
SO NEURAL COMPUTING & APPLICATIONS
LA English
DT Article
DE Neuromuscular function; Artificial neural networks; Pattern recognition; High-density surface electromyogram; Rehabilitation robotics for stroke patients
ID limb; recognition; robot
AB Upper extremity (UE) neuromuscular dysfunction critically affects post-stroke patients from performing activities of daily life. In this regard, various rehabilitation robotics have been developed for providing assistive and/or resistive forces that allow stroke survivors to train their arms towards regaining the lost arm function. However, most of the rehabilitation systems function in a passively such that they only allow patients navigate already-defined trajectories that often does not align with their UE movement intention, thus hindering adequate motor function recovery. One possible way to address this problem is to use a decoded UE motion intent to trigger active and intuitive motor training for the patients, which would help restore their UE arm functions. In this study, a new approach based on spatiotemporal neuromuscular descriptor and adaptive filtering technique (STD-AFT) is proposed to optimally characterize multiple patterns of UE movements in post-stroke patients towards providing inputs for intelligently driven motor training in the rehabilitation robotic systems. The proposed STD-AFT performance was systematically investigated and assessed in comparison with commonly adopted methods via high-density surface electromyogram recordings obtained from post-stroke survivors who performed 21 distinct classes of pre-defined limb movements. Furthermore, the movement intent decoding was done using four different classification algorithms. The experimental results showed that the proposed STD-AFT achieved significant improvement of up to 13.36% (p<0.05) in characterizing the multiple patterns of movement intents with relatively lower standard-error value even in the presence of the external interference in form of noise compared to the existing benchmark methods. Also, the STD-AFT showed obvious pattern seperability for individual movement class in a two-dimensional space. The outcomes of this study suggest that the proposed STD-AFT could provide potential inputs for active and intuitive motor training in robotic systems targeted towards stroke-rehabilitation.
C1 [Samuel, Oluwarotimi Williams; Asogbon, Mojisola Grace; Geng, Yanjuan; Jiang, Naifu; Zheng, Yue; Wong, Kelvin K. L.; Li, Guanglin] Chinese Acad Sci, Shenzhen Inst Adv Technol, CAS Key Lab Human Machine Intelligence Synergy Sy, Shenzhen 518055, Peoples R China.
   [Li, Guanglin] Guangdong Hong Kong Macao Joint Lab Human Machine, Shenzhen 518055, Peoples R China.
   [Samuel, Oluwarotimi Williams; Asogbon, Mojisola Grace; Geng, Yanjuan; Jiang, Naifu; Zheng, Yue; Li, Guanglin] Shenzhen Inst Artificial Intelligence & Robot Soc, SIAT Branch, Shenzhen 518055, Peoples R China.
   [Samuel, Oluwarotimi Williams; Asogbon, Mojisola Grace; Zheng, Yue; Li, Guanglin] Univ Chinese Acad Sci, Shenzhen Coll Adv Technol, Shenzhen 518055, Peoples R China.
   [Mzurikwao, Deogratias] Univ Kent, Dept Engn & Digital Arts, Canterbury, Kent, England.
   [Wong, Kelvin K. L.] Univ Adelaide, Ctr Biomed Engn, Sch Elect & Elect Engn, Adelaide, SA 5005, Australia.
   [Vollero, Luca] Univ Campus Biomed Roma, Via Alvaro del Portillo 21, Rome, Italy.
RP Wong, KKL; Li, GL (通讯作者)，Chinese Acad Sci, Shenzhen Inst Adv Technol, CAS Key Lab Human Machine Intelligence Synergy Sy, Shenzhen 518055, Peoples R China.; Li, GL (通讯作者)，Guangdong Hong Kong Macao Joint Lab Human Machine, Shenzhen 518055, Peoples R China.; Li, GL (通讯作者)，Shenzhen Inst Artificial Intelligence & Robot Soc, SIAT Branch, Shenzhen 518055, Peoples R China.; Li, GL (通讯作者)，Univ Chinese Acad Sci, Shenzhen Coll Adv Technol, Shenzhen 518055, Peoples R China.; Wong, KKL (通讯作者)，Univ Adelaide, Ctr Biomed Engn, Sch Elect & Elect Engn, Adelaide, SA 5005, Australia.
EM kelvin.wong@adelaide.edu.au; gl.li@siat.ac.cn
FU National Natural Science Foundation of China [U1613222, 81850410557, U1613228, 81771927]; Shenzhen Science and Technology Program [SGLH20180625142402055]; CAS President's International Fellowship Initiative Grant [2019PB0036]; Chinese Government Scholarship
CR Al-timemy A, 2016, IEEE T NEUR SYS REH, V24, P650, DOI 10.1109/TNSRE.2015.2445634
   Asogbon M, 2020, COMPUT METH PROG BIO, V184, P0, DOI 10.1016/j.cmpb.2019.105278
   Asogbon M, 2018, 2018 IEEE INTERNATIONAL CONFERENCE ON CYBORG AND BIONIC SYSTEMS (CBS), V0, PP576, DOI 10.1109/CBS.2018.8612246
   Atashzar S, 2018, IEEE-ASME T MECH, V23, P563, DOI 10.1109/TMECH.2018.2806918
   Bejot Y, 2016, PRESSE MED, V45, P0, DOI 10.1016/j.lpm.2016.10.003
   Blank AA, 2014, CURR PHYS MED REHABIL REP, V2, P184
   Cesqui B, 2013, J NEUROENG REHABIL, V10, P0, DOI 10.1186/1743-0003-10-75
   Feigin V, 2016, LANCET NEUROL, V15, P913, DOI 10.1016/S1474-4422(16)30073-4
   Fong S, 2017, SENSORS-BASEL, V17, P0, DOI 10.3390/s17030476
   Geng Y, 2018, IEEE ACCESS, V6, P38326, DOI 10.1109/ACCESS.2018.2851282
   Geng Y, 2017, BIOMED RES INT, V2017, P0, DOI 10.1155/2017/5090454
   He J, 2015, IEEE J BIOMED HEALTH, V19, P874, DOI 10.1109/JBHI.2014.2330356
   Hu X, 2013, J ELECTROMYOGR KINES, V23, P1065, DOI 10.1016/j.jelekin.2013.07.007
   Hudgins B, 1993, IEEE T BIO-MED ENG, V40, P82, DOI 10.1109/10.204774
   Khushaba R, 2014, NEURAL NETWORKS, V55, P42, DOI 10.1016/j.neunet.2014.03.010
   Krebs H, 2007, IEEE T NEUR SYS REH, V15, P327, DOI 10.1109/TNSRE.2007.903899
   Li X, 2017, J NEUROENG REHABIL, V14, P0, DOI 10.1186/s12984-016-0212-z
   Lu Y, 2019, THIRTY-THIRD AAAI CONFERENCE ON ARTIFICIAL INTELLIGENCE / THIRTY-FIRST INNOVATIVE APPLICATIONS OF ARTIFICIAL INTELLIGENCE CONFERENCE / NINTH AAAI SYMPOSIUM ON EDUCATIONAL ADVANCES IN ARTIFICIAL INTELLIGENCE, V0, P9522
   Lu Z, 2019, IEEE T BIO-MED ENG, V66, P365, DOI 10.1109/TBME.2018.2840848
   Nikmaram N, 2019, FRONT NEUROSCI-SWITZ, V13, P0, DOI 10.3389/fnins.2019.01378
   Phinyomark A, 2017, J R SOC INTERFACE, V14, P0, DOI 10.1098/rsif.2017.0734
   Samuel O, 2019, IEEE ACCESS, V7, P10150, DOI 10.1109/ACCESS.2019.2891350
   Samuel OW, 2018, ANNU INT CONF IEEE ENG MED BIOL SOC, V2018, P3513, DOI 10.1109/EMBC.2018.8513015
   Samuel O, 2018, COMPUT ELECTR ENG, V67, P646, DOI 10.1016/j.compeleceng.2017.04.003
   Samuel O, 2017, COMPUT BIOL MED, V90, P76, DOI 10.1016/j.compbiomed.2017.09.013
   Samuel O, 2016, 2016 ASIA-PACIFIC CONFERENCE ON INTELLIGENT ROBOT SYSTEMS (ACIRS 2016), V0, PP137, DOI 10.1109/ACIRS.2016.7556202
   Scheme E, 2013, J PROSTHET ORTHOT, V25, P76
   Song R, 2013, J NEUROENG REHABIL, V10, P0, DOI 10.1186/1743-0003-10-52
   Tkach D, 2010, J NEUROENG REHABIL, V7, P0, DOI 10.1186/1743-0003-7-21
   Trujillo P, 2017, IEEE T NEUR SYS REH, V25, P1058, DOI 10.1109/TNSRE.2017.2678161
   Wei L, 2017, ARTIF INTELL MED, V83, P82, DOI 10.1016/j.artmed.2017.02.005
NR 31
TC 7
Z9 7
U1 13
U2 32
PU SPRINGER LONDON LTD
PI LONDON
PA 236 GRAYS INN RD, 6TH FLOOR, LONDON WC1X 8HL, ENGLAND
SN 0941-0643
EI 
J9 NEURAL COMPUT APPL
PD MAY 15
PY 2021
VL 33
IS 10
BP 4793
EP 4806
DI 10.1007/s00521-020-05536-9
PG 14
WC Computer Science, Artificial Intelligence
SC Computer Science
GA RU2CU
UT WOS:000604573400017
ER

PT J
AU Matsuo, Koichiro
   Sekimoto, Yu
   Okamoto, Mieko
   Shibata, Seiko
   Otaka, Yohei
AF Matsuo, Koichiro
   Sekimoto, Yu
   Okamoto, Mieko
   Shibata, Seiko
   Otaka, Yohei
TI Association between oral health status and oral food intake level in subacute stroke patients admitted to a convalescent rehabilitation unit
SO GERODONTOLOGY
LA English
DT Article
DE activities of daily living; dysphagia; oral hypofunction; rehabilitation; stroke
ID randomized clinical-trial; risk-factor; masticatory performance; tongue pressure; occlusal force; dysphagia; intervention; infection; transport; validity
AB Background Stroke patients often suffer from dysphagia during their recovery. We hypothesised that subacute stroke patients with dysphagia had more deteriorated oral health status including muscle strength and motor function. Objective Quantitatively investigate oral health status and identify associations with oral feeding status in stroke patients admitted to a convalescent rehabilitation unit. Methods We prospectively recruited 187 stroke patients admitted to a convalescent rehabilitation unit. Oral feeding status was examined using the Functional Oral Intake Scale (FOIS), and the cohort was divided into three groups based on FOIS score as non-oral feeding (FOIS-123; 22 patients), dysphagic diet (FOIS-45; 74 patients), and regular diet (FOIS-67; 91 patients) groups. Activities of daily living (ADL) were assessed with the Functional Independence Measure (FIM). Oral health status was measured quantitatively in six oral function parameters and Oral Health Assessment Tool (OHAT), and differences according to the FOIS, age and FIM were statistically tested. Results In bivariate analysis, two parameters, tongue pressure and tongue-lip motor functions were significantly higher in the regular diet group than in the other groups (P < .01). Gross OHAT score was also significantly better in the regular diet group than in the other groups (P < .01). These significant associations mostly remained in the multiple model after adjusting for age and FIM. Conclusion This study suggests that, amongst oral health status, tongue strength and motor function, as well as OHAT score, may have strong associations with oral feeding status in subacute stroke patients at convalescent rehabilitation units regardless of ADL levels.
C1 [Matsuo, Koichiro; Sekimoto, Yu; Okamoto, Mieko] Fujita Hlth Univ, Sch Med, Dept Dent & Oral Maxillofacial Surg, Toyoake, Aichi, Japan.
   [Matsuo, Koichiro] Tokyo Med & Dent Univ, Grad Sch Med & Dent Sci, Dept Oral Hlth Sci Community Welf, Tokyo, Japan.
   [Shibata, Seiko; Otaka, Yohei] Fujita Hlth Univ, Sch Med, Dept Rehabil Med 1, Toyoake, Aichi, Japan.
RP Matsuo, K (通讯作者)，Tokyo Med & Dent Univ, Grad Sch Med & Dent Sci, Dept Oral Hlth Sci Community Welf, Tokyo, Japan.
EM matsuo.ohcw@tmd.ac.jp
FU Ministry of Education, Culture, Sports, Science and Technology [MEXT KAKENHI 18K09671, 21H03154]
CR Ab MN, 2018, J ORAL REHABIL, V45, P132, DOI 10.1111/joor.12582
   Chalmers J, 2005, AUST DENT J, V50, P191, DOI 10.1111/j.1834-7819.2005.tb00360.x
   Crary M, 2005, ARCH PHYS MED REHAB, V86, P1516, DOI 10.1016/j.apmr.2004.11.049
   Dai R, 2015, ORAL DIS, V21, P836, DOI 10.1111/odi.12274
   Fukushima Y, 2013, J STOMATOLOGY, V3, P440, DOI 10.4236/OJST.2013.38073
   Hamada R, 2011, IET NANOBIOTECHNOL, V5, P25, DOI 10.1049/iet-nbt.2010.0011
   Hiiemae K, 1999, DYSPHAGIA, V14, P31, DOI 10.1007/PL00009582
   Horibe Y, 1900, GERODONTOLOGY, V39, P3, DOI 10.1111/ger.12538
   Huckabee M, 2018, INT J LANG COMM DIS, V53, P144, DOI 10.1111/1460-6984.12332
   Ikebe K, 2011, ARCH ORAL BIOL, V56, P991, DOI 10.1016/j.archoralbio.2011.03.019
   Ikeda M, 2014, GERIATR NURS, V35, P295, DOI 10.1016/j.gerinurse.2014.03.003
   Ishimoto S, 2009, ACTA OTO-LARYNGOL, V129, P1527, DOI 10.3109/00016480902870514
   Kawasaka T, 2010, INT J NEUROSCI, V120, P355, DOI 10.3109/00207450802338754
   Keith RA, 1987, ADV CLIN REHABIL, V1, P6
   Lam O, 2013, ARCH PHYS MED REHAB, V94, P435, DOI 10.1016/j.apmr.2012.10.024
   Maeda K, 2015, DYSPHAGIA, V30, P80, DOI 10.1007/s00455-014-9577-y
   Mann G, 1999, STROKE, V30, P744, DOI 10.1161/01.STR.30.4.744
   Martino R, 2005, STROKE, V36, P2756, DOI 10.1161/01.STR.0000190056.76543.eb
   Matsuo K, 2009, JPN DENT SCI REV, V45, P31, DOI 10.1016/j.jdsr.2009.03.004
   Matsuo K, 2008, PHYS MED REH CLIN N, V19, P691, DOI 10.1016/j.pmr.2008.06.001
   Maupome G, 2003, SPEC CARE DENTIST, V23, P199, DOI 10.1111/j.1754-4505.2003.tb00313.x
   Mikushi S, 2014, ARCH ORAL BIOL, V59, P379, DOI 10.1016/j.archoralbio.2014.01.002
   Minakuchi S, 2018, GERODONTOLOGY, V35, P317, DOI 10.1111/ger.12347
   Nakagawa K, 2019, J NUTR HEALTH AGING, V23, P483, DOI 10.1007/s12603-019-1192-z
   Nakagawa K, 2016, J JPN SOC DISAB ORAL, V37, P1, DOI 10.14958/jjsdh.37.1
   Obana M, 2019, J ORAL REHABIL, V46, P1170, DOI 10.1111/joor.12855
   Ohno T, 2017, J GERONTOL NURS, V43, P23, DOI 10.3928/00989134-20161109-05
   Page S, 2007, PHYS THER, V87, P872, DOI 10.2522/ptj.20060202
   Poisson P, 2016, GERODONTOLOGY, V33, P161, DOI 10.1111/ger.12123
   Research C, 1990, DAT MAN SERV UN DAT, V0, P0
   Robbins J, 2007, ARCH PHYS MED REHAB, V88, P150, DOI 10.1016/j.apmr.2006.11.002
   Schimmel M, 2017, J ORAL REHABIL, V44, P313, DOI 10.1111/joor.12486
   Schimmel M, 2013, CLIN ORAL INVEST, V17, P867, DOI 10.1007/s00784-012-0769-2
   Schimmel M, 2011, GERODONTOLOGY, V28, P3, DOI 10.1111/j.1741-2358.2009.00330.x
   Serra-prat M, 2012, AGE AGEING, V41, P376, DOI 10.1093/ageing/afs006
   Smithard D, 2007, AGE AGEING, V36, P90, DOI 10.1093/ageing/afl149
   Smithard D, 1997, DYSPHAGIA, V12, P188, DOI 10.1007/PL00009535
   Suzuki T, 1997, INT J PROSTHODONT, V10, P386
   Tanaka Y, 2015, JAPANESE J DYSPHAGIA, V19, P52
   Taniguchi H, 2013, DYSPHAGIA, V28, P419, DOI 10.1007/s00455-013-9453-1
   Toniazzo M, 2018, CLIN NUTR, V37, P824, DOI 10.1016/j.clnu.2017.03.014
   Utanohara Y, 2008, DYSPHAGIA, V23, P286, DOI 10.1007/s00455-007-9142-z
   Vermeij F, 2009, CEREBROVASC DIS, V27, P465, DOI 10.1159/000210093
   Yamada A, 2015, J ORAL REHABIL, V42, P833, DOI 10.1111/joor.12319
   Yoshimura Y, 2018, CLIN NUTR, V37, P2022, DOI 10.1016/j.clnu.2017.09.009
   Zar J, 1998, BIOSTAT ANAL, V0, P273
NR 46
TC 0
Z9 0
U1 1
U2 2
PU WILEY
PI HOBOKEN
PA 111 RIVER ST, HOBOKEN 07030-5774, NJ USA
SN 0734-0664
EI 
J9 GERODONTOLOGY
PD MAR 15
PY 2021
VL 39
IS 1
BP 67
EP 73
DI 10.1111/ger.12586
PG 7
WC Dentistry, Oral Surgery & Medicine; Geriatrics & Gerontology
SC Dentistry, Oral Surgery & Medicine; Geriatrics & Gerontology
GA ZD3YW
UT WOS:000689485700001
PM 34448242
ER

PT J
AU Saito, Takeshi
   Ishioka, Toshiyuki
   Yoshimura, Sho
   Hamaguchi, Toyohiro
AF Saito, Takeshi
   Ishioka, Toshiyuki
   Yoshimura, Sho
   Hamaguchi, Toyohiro
TI Predictive Ability of Fahrenheit, a Hand Motion Recording System for Assessing Hand Motor Function in Patients with Hemiplegia Post-Cerebrovascular Disease-A Pilot Study
SO APPLIED SCIENCES-BASEL
LA English
DT Article
DE hand function; kinematic analysis; Brunnstrom recovery stage; leap motion controller; stroke assessment
ID fugl-meyer assessment; recovery; stroke; impairment
AB Featured Application In this study, we describe the use of a kinematic analysis system which employs three-dimensional motor analysis using an infrared camera to assess hand motor function following a specific algorithm to quantify finger movements. The Brunnstrom recovery stage (BRS) assessment is a frequently used clinical instrument, but does not allow temporal or spatial analysis owing to its use of binary assessments. We developed a kinematic analysis system (Fahrenheit) that employs three-dimensional motor analysis using the Leap Motion Controller as an infrared camera to assess hand motor function in patients post- cerebrovascular disease (CeVD)/stroke, according to the BRS assessment criteria. We investigated whether Fahrenheit could predict the outcome of the BRS assessment of hand motor function in post-CeVD patients with hemiplegia. Thirty-two inpatients with CeVD were recruited in this pilot study. Participants' hand motor function after CeVD was assessed through their performance of nine tasks according to the BRS assessment. We constructed a receiver operating characteristic (ROC) curve based on each participants' performance, and compared the results of the BRS assessment and computed the area under the curve (AUC) for each ROC curve. All task values showed significant differences between sufficient and insufficient movements. AUC analyses showed that the nine tasks assessed using Fahrenheit had high predictability (all AUC values >= 0.7), which were comparable to those of the therapists' assessment. Measurements with Fahrenheit showed high predictability with respect to the BRS criteria, indicating that Fahrenheit may have clinical application for assessing post-CeVD finger movement and motor functions. Further verification involving more patients is required to ensure that Fahrenheit becomes a more reliable evaluation tool.
C1 [Saito, Takeshi; Yoshimura, Sho] Tokyo Dent Coll, Dept Rehabil, Ichikawa Gen Hosp, Chiba 2728513, Japan.
   [Saito, Takeshi; Ishioka, Toshiyuki; Hamaguchi, Toyohiro] Saitama Prefectural Univ, Grad Sch Hlth Sci, Dept Rehabil, Saitama 3438540, Japan.
RP Hamaguchi, T (通讯作者)，Saitama Prefectural Univ, Grad Sch Hlth Sci, Dept Rehabil, Saitama 3438540, Japan.
EM saitotakeshi@tdc.ac.jp; ir1@spu.ac.jp; 1215040i@spu.ac.jp; hamaguchi-toyohiro@spu.ac.jp
FU Saitama Prefectural University (SPU) Grant [15001]; JSPS KAKENHI [21K11220]
CR Butt A, 2017, INT C REHAB ROBOT, V0, PP116, DOI 10.1109/ICORR.2017.8009232
   Chen Y, 1900, HUM MOVEMENT SCI, V79, P0, DOI 10.1016/j.humov.2021.102834
   Del DS, 2011, IEEE ENG MED BIO, V0, PP5839, DOI 10.1109/IEMBS.2011.6091444
   Delong E, 1988, BIOMETRICS, V44, P837, DOI 10.2307/2531595
   Feydy A, 2002, STROKE, V33, P1610, DOI 10.1161/01.STR.0000017100.68294.52
   Fuglmeyer A, 1975, SCAND J REHABIL MED, V7, P13
   Gladstone D, 2002, NEUROREHAB NEURAL RE, V16, P232, DOI 10.1177/154596802401105171
   Hsu A, 2002, J ORTHOP SPORT PHYS, V32, P605, DOI 10.2519/jospt.2002.32.12.605
   Kim W, 2016, PLOS ONE, V11, P0, DOI 10.1371/journal.pone.0158640
   Lee S, 2018, IEEE T NEUR SYS REH, V26, P125, DOI 10.1109/TNSRE.2017.2755667
   Lugo G, 2017, VIRTUAL REALITY HAND, V0, P0, DOI 10.1145/3154862.3154924
   Mackay J, 2004, ATLAS HEART DIS STRO, V0, PP50, DOI 10.1016/B978-1-4160-5478-8.10019-3
   Mousavi HH, 2014, J MED ENG, V2014, P846514, DOI 10.1155/2014/846514
   Naghdi S, 2010, BRAIN INJURY, V24, P1372, DOI 10.3109/02699052.2010.506860
   Nordin N, 2014, J NEUROENG REHABIL, V11, P0, DOI 10.1186/1743-0003-11-137
   Sawner KA, 1992, BRUNNSTROMS MOVEMENT, V2nd, P0
   Smeragliuolo A, 2016, J BIOMECH, V49, P1742, DOI 10.1016/j.jbiomech.2016.04.006
   Weichert F, 2013, SENSORS-BASEL, V13, P6380, DOI 10.3390/s130506380
   Woytowicz E, 2017, ARCH PHYS MED REHAB, V98, P456, DOI 10.1016/j.apmr.2016.06.023
   Youden W, 1950, BIOMETRICS, V6, P172, DOI 10.1002/1097-0142(1950)3:1<32::AID-CNCR2820030106>3.0.CO;2-3
NR 20
TC 0
Z9 0
U1 0
U2 0
PU MDPI
PI BASEL
PA ST ALBAN-ANLAGE 66, CH-4052 BASEL, SWITZERLAND
SN 
EI 
J9 APPL SCI-BASEL
PD SEP 15
PY 2021
VL 11
IS 17
BP 
EP 
DI 10.3390/app11178153
PG 12
WC Chemistry, Multidisciplinary; Engineering, Multidisciplinary; Materials Science, Multidisciplinary; Physics, Applied
SC Chemistry; Engineering; Materials Science; Physics
GA UN6PD
UT WOS:000694135100001
ER

PT J
AU Wang, Yao
   Pan, Wei-Yi
   Li, Fei
   Ge, Jun-Sheng
   Zhang, Xiang
   Luo, Xun
   Wang, Yu-Long
AF Wang, Yao
   Pan, Wei-yi
   Li, Fei
   Ge, Jun-sheng
   Zhang, Xiang
   Luo, Xun
   Wang, Yu-long
TI Effect of Rhythm of Music Therapy on Gait in Patients with Stroke
SO JOURNAL OF STROKE & CEREBROVASCULAR DISEASES
LA English
DT Article
DE Stroke; Music treatment; Walking training; Lower limb motor function; Balance
AB Aim: This study aims to analyze the effects of rhythm of music therapy on gait in patients with ischemic stroke, and explore the value of music therapy in walking training in stroke. Methods: The present study is a prospective clinical study. Sixty patients with ischemic stroke, who were admitted to our hospital from October 2017 to December 2018, were enrolled. These patients were divided into two groups, according to the method of the random number table, with thirty patients in each group: control group and study group. Patients in the control group received conventional drug therapy, rehabilitation training and walking training, while the patients in the study group were given music therapy on the basis of the above mentioned therapies for four weeks, during which Sunday was regarded as a rest day, and the music therapy was suspended. The main outcome measures included indexes in evaluating the walking ability of patients in these two groups. At each time point, the Fugl-Meyer Assessment (FMA), Berg Balance Scale (BBS) and stroke rehabilitation treatment satisfaction questionnaire were used. Results: The results revealed that the stride length, cadence and maximum velocity were higher in patients in the study group, when compared to patients in the control group, at the second week and end of the therapy, and the difference in step length between the affected side and healthy side was significantly lower in the study group than in the control group. These differences were statistically significant (P < 0.05). In the second week of therapy and at the end of therapy, the FMA and BBS scores were higher in the study group than in the control group, and the difference was statistically significant (P < 0.05). The total satisfaction rate was higher in the study group than in the control group, and the difference was statistically significant (P < 0.05). Conclusion: Under the stimulation of music rhythm, applying music therapy to patients with ischemic stroke can improve their gait, walking ability, lower limb motor function, balance ability and treatment satisfaction.
C1 [Wang, Yao; Pan, Wei-Yi; Li, Fei; Ge, Jun-Sheng; Zhang, Xiang] Shenzhen Univ, Shenzhen Dapeng New Dist Nanao Peoples Hosp, Dept Rehabil, Affiliated Hosp 1, Shenzhen 518121, Peoples R China.
   [Luo, Xun] Kerry Rehabil Med Res Inst, Shenzhen 518048, Guangdong, Peoples R China.
   [Luo, Xun] Harvard Med Sch, Spaulding Rehabil Hosp, Shenzhen Sanming Project Grp, Charlestown, MA USA.
   [Wang, Yu-Long] Shenzhen Univ, Affiliated Hosp 1, Shenzhen Peoples Hosp 2, Dept Rehabil Med, 3002 West Rood, Shenzhen 518035, Peoples R China.
RP Wang, Y (通讯作者)，Shenzhen Univ, Shenzhen Dapeng New Dist Nanao Peoples Hosp, Dept Rehabil, Affiliated Hosp 1, Shenzhen 518121, Peoples R China.
EM wangy56820@21cn.com
FU Shenzhen "Sanming project" [SZSM201610039]; Science Technology Innovation and Industrial Development of Shenzhen Dapeng New District [YL202001-14]
CR Awad L, 2015, NEUROREHAB NEURAL RE, V29, P416, DOI 10.1177/1545968314552528
   Boter H, 2003, J NEUROL, V250, P534, DOI 10.1007/s00415-003-1031-2
   Erkkila J, 2019, TRIALS, V20, P0, DOI 10.1186/s13063-019-3323-6
   Garcia-casares N, 2017, REV NEUROLOGIA, V65, P529, DOI 10.33588/rn.6512.2017181
   Grau-sanchez J, 2018, ANN NY ACAD SCI, V1423, P318, DOI 10.1111/nyas.13590
   Hak L, 2015, J REHABIL MED, V47, P126, DOI 10.2340/16501977-1903
   Hung Y, 2016, MEDICINE, V95, P0, DOI 10.1097/MD.0000000000003032
   Kim C, 2017, AM J PHYS MED REHAB, V96, P61, DOI 10.1097/PHM.0000000000000541
   Liao J, 2018, CHIN J INTEGR MED, V24, P343, DOI 10.1007/s11655-017-2956-0
   Liu Z, 2014, J INTEGR MED, V12, P291
   Marrades-caballero E, 2018, EUR J PHYS REHAB MED, V54, P866, DOI 10.23736/S1973-9087.18.04996-1
   Ochi M, 2015, J NEUROL SCI, V353, P130, DOI 10.1016/j.jns.2015.04.033
   Ogba F, 2019, MEDICINE, V98, P0, DOI 10.1097/MD.0000000000015107
   Page S, 2015, PHYS THER, V95, P103, DOI 10.2522/ptj.20130235
   Smith P, 2004, CLIN REHABIL, V18, P811, DOI 10.1191/0269215504cr817oa
   Street A, 2018, CLIN REHABIL, V32, P18, DOI 10.1177/0269215517717060
   Toida T, 2016, KIDNEY BLOOD PRESS R, V41, P471, DOI 10.1159/000443448
   Wu L, 2008, NEURAL REGEN RES, V3, P694
   Zhang Y, 2016, NEURORADIOLOGY, V58, P503, DOI 10.1007/s00234-016-1646-5
NR 19
TC 6
Z9 7
U1 5
U2 11
PU ELSEVIER
PI AMSTERDAM
PA RADARWEG 29, 1043 NX AMSTERDAM, NETHERLANDS
SN 1052-3057
EI 
J9 J STROKE CEREBROVASC
PD MAR 15
PY 2021
VL 30
IS 3
BP 
EP 
DI 10.1016/j.jstrokecerebrovasdis.2020.105544
PG 7
WC Neurosciences; Peripheral Vascular Disease
SC Neurosciences & Neurology; Cardiovascular System & Cardiology
GA QK9CP
UT WOS:000620676300016
PM 33341022
ER

PT J
AU Tsintou, Magdalini
   Dalamagkas, Kyriakos
   Moore, TL
   Rathi, Yogesh
   Kubicki, Marek
   Rosene, DL
   Makris, Nikos
AF Tsintou, Magdalini
   Dalamagkas, Kyriakos
   Moore, Tara
   Rathi, Yogesh
   Kubicki, Marek
   Rosene, Douglas
   Makris, Nikos
TI The use of hydrogel-delivered extracellular vesicles in recovery of motor function in stroke: a testable experimental hypothesis for clinical translation including behavioral and neuroimaging assessment approaches
SO NEURAL REGENERATION RESEARCH
LA English
DT Review
DE cortical injury; exosomes; extracellular vesicles; hydrogels; neural tissue engineering; neural tissue repair; neuroregeneration; non-human primates; stroke
ID cell-derived exosm; stem-cell; in-vivo; drug-delivery; brain; repair; visualization; angiogenesis; therapy; tracking
AB Neural tissue engineering, nanotechnology and neuroregeneration are diverse biomedical disciplines that have been working together in recent decades to solve the complex problems linked to central nervous system (CNS) repair. It is known that the CNS demonstrates a very limited regenerative capacity because of a microenvironment that impedes effective regenerative processes, making development of CNS therapeutics challenging. Given the high prevalence of CNS conditions such as stroke that damage the brain and place a severe burden on afflicted individuals and on society, it is of utmost significance to explore the optimum methodologies for finding treatments that could be applied to humans for restoration of function to pre-injury levels. Extracellular vesicles (EVs), also known as exosomes, when derived from mesenchymal stem cells, are one of the most promising approaches that have been attempted thus far, as EVs deliver factors that stimulate recovery by acting at the nanoscale level on intercellular communication while avoiding the risks linked to stem cell transplantation. At the same time, advances in tissue engineering and regenerative medicine have offered the potential of using hydrogels as bio-scaffolds in order to provide the stroma required for neural repair to occur, as well as the release of biomolecules facilitating or inducing the reparative processes. This review introduces a novel experimental hypothesis regarding the benefits that could be offered if EVs were to be combined with biocompatible injectable hydrogels. The rationale behind this hypothesis is presented, analyzing how a hydrogel might prolong the retention of EVs and maximize the localized benefit to the brain. This sustained delivery of EVs would be coupled with essential guidance cues and structural support from the hydrogel until neural tissue remodeling and regeneration occur. Finally, the importance of including non-human primate models in the clinical translation pipeline, as well as the added benefit of multi-modal neuroimaging analysis to establish non-invasive, in vivo, quantifiable imaging-based biomarkers for CNS repair are discussed, aiming for more effective and safe clinical translation of such regenerative therapies to humans.
C1 [Tsintou, Magdalini; Rathi, Yogesh; Kubicki, Marek; Makris, Nikos] Harvard Med Sch, Athinoula A Martinos Ctr Biomed Imaging, Massachusetts Gen Hosp, Dept Psychiat,Ctr Neural Syst Invest,Ctr Morphome, Boston, MA 02115 USA.
   [Tsintou, Magdalini; Rathi, Yogesh; Kubicki, Marek; Makris, Nikos] Harvard Med Sch, Athinoula A Martinos Ctr Biomed Imaging, Massachusetts Gen Hosp, Dept Neurol Serv,Ctr Neural Syst Invest,Ctr Morph, Boston, MA 02115 USA.
   [Tsintou, Magdalini; Rathi, Yogesh; Kubicki, Marek; Makris, Nikos] Harvard Med Sch, Dept Psychiat, Psychiat Neuroimaging Lab, Brigham & Womens Hosp, Boston, MA 02115 USA.
   [Tsintou, Magdalini; Dalamagkas, Kyriakos] UCL, Div Surg & Intervent Sci, Ctr Nanotechnol & Regenerat Med, London, England.
   [Dalamagkas, Kyriakos] Univ Texas Hlth Sci Ctr Houston, Dept Phys Med & Rehabil, Houston, TX 77030 USA.
   [Dalamagkas, Kyriakos] Mem Hermann Hosp, Inst Rehabil & Res, Mem Hermann Res Ctr, Houston, TX USA.
   [Moore, Tara L.; Rosene, Douglas L.; Makris, Nikos] Boston Univ, Sch Med, Dept Anat & Neurobiol, Boston, MA 02118 USA.
RP Makris, N (通讯作者)，Harvard Med Sch, Athinoula A Martinos Ctr Biomed Imaging, Massachusetts Gen Hosp, Dept Psychiat,Ctr Neural Syst Invest,Ctr Morphome, Boston, MA 02115 USA.; Makris, N (通讯作者)，Harvard Med Sch, Athinoula A Martinos Ctr Biomed Imaging, Massachusetts Gen Hosp, Dept Neurol Serv,Ctr Neural Syst Invest,Ctr Morph, Boston, MA 02115 USA.; Makris, N (通讯作者)，Harvard Med Sch, Dept Psychiat, Psychiat Neuroimaging Lab, Brigham & Womens Hosp, Boston, MA 02115 USA.; Makris, N (通讯作者)，Boston Univ, Sch Med, Dept Anat & Neurobiol, Boston, MA 02118 USA.
EM nikos@cma.mgh.harvard.edu
FU National Center for Complementary and Integrative Health (NCCIH) [R21AT008865]; National Institute of Aging (NIA)/National Institute of Mental Health (NIMH) [R01AG042512]
CR Abbasi N, 2020, BIOMATER RES, V24, P0, DOI 10.1186/s40824-019-0180-z
   Adem B, 2017, NOVEL IMPLICATIONS E, V0, PP53, DOI 10.5772/intechopen.69449
   Aristotle , 2006, METAPHYSICS, V0, P0
   Assuncao-silva R, 2015, STEM CELLS INT, V2015, P0, DOI 10.1155/2015/948040
   Bang O, 2019, FRONT NEUROL, V10, P0, DOI 10.3389/fneur.2019.00211
   Bible E, 2012, BIOMATERIALS, V33, P2858, DOI 10.1016/j.biomaterials.2011.12.033
   Bobo D, 2016, PHARM RES-DORDR, V33, P2373, DOI 10.1007/s11095-016-1958-5
   Busato A, 2016, INT J NANOMED, V11, P2481, DOI 10.2147/IJN.S104152
   Carter A, 2010, ANN NEUROL, V67, P365, DOI 10.1002/ana.21905
   Caviness V, 1995, TRENDS NEUROSCI, V18, P379, DOI 10.1016/0166-2236(95)93933-O
   Choi H, 2016, STEM CELL RES THER, V7, P0, DOI 10.1186/s13287-016-0316-1
   Chuo S, 2018, J BIOMED SCI, V25, P0, DOI 10.1186/s12929-018-0494-5
   Cohen B, 2007, NAT MED, V13, P498, DOI 10.1038/nm1497
   Crack P, 2005, FREE RADICAL BIO MED, V38, P1433, DOI 10.1016/j.freeradbiomed.2005.01.019
   Dabrowska S, 2018, INT J NANOMED, V13, P1653, DOI 10.2147/IJN.S159404
   Dalamagkas K, 2020, BRAIN IMAGING BEHAV, V14, P696, DOI 10.1007/s11682-018-0006-y
   Di RG, 2016, STEM CELLS INT, V2016, P0, DOI 10.1155/2016/5029619
   Edgar J, 2016, BMC BIOL, V14, P0, DOI 10.1186/s12915-016-0268-z
   Fan Y, 2015, FRONT HUM NEUROSCI, V9, P0, DOI 10.3389/fnhum.2015.00546
   Batiz L, 2016, FRONT CELL NEUROSCI, V9, P0, DOI 10.3389/fncel.2015.00501
   Folkman J, 1980, NATURE, V288, P551, DOI 10.1038/288551a0
   Folkman J, 1980, T OPHTHAL SOC UK, V100, P346
   Folkman J, 1978, NATURE, V273, P345, DOI 10.1038/273345a0
   Gangadaran P, 2018, FRONT PHARMACOL, V9, P0, DOI 10.3389/fphar.2018.00169
   Gangadaran P, 2017, BIOMED RES INT, V2017, P0, DOI 10.1155/2017/9158319
   Go V, 2020, GEROSCIENCE, V42, P1, DOI 10.1007/s11357-019-00115-w
   Golestani A, 2013, NEUROREHAB NEURAL RE, V27, P153, DOI 10.1177/1545968312457827
   Gonzalez-nieto D, 2018, POLYMERS-BASEL, V10, P0, DOI 10.3390/polym10020184
   Green W, 1977, CLIN ORTHOP RELAT R, V0, P237
   Gulaka P, 2013, MAGN RESON IMAGING, V31, P1006, DOI 10.1016/j.mri.2013.03.001
   Hong W, 2019, NEUROIMAGE-CLIN, V24, P0, DOI 10.1016/j.nicl.2019.102065
   Hood J, 2016, NANOMEDICINE-UK, V11, P1745, DOI 10.2217/nnm-2016-0102
   Hu L, 2015, MAGN RESON MED, V74, P266, DOI 10.1002/mrm.25376
   Imai T, 2015, J EXTRACELL VESICLES, V4, P0, DOI 10.3402/jev.v4.26238
   Iordanova B, 2012, NEUROIMAGE, V59, P1004, DOI 10.1016/j.neuroimage.2011.08.068
   Kalra H, 2012, PLOS BIOL, V10, P0, DOI 10.1371/journal.pbio.1001450
   Kruszelnicki K, 2006, MOUSE HUMAN EAR, V0, P0
   Lakhan S, 2009, J TRANSL MED, V7, P0, DOI 10.1186/1479-5876-7-97
   Langer R, 1993, SCIENCE, V260, P920, DOI 10.1126/science.8493529
   Lee Y, 2018, ACS NANO, V12, P2531, DOI 10.1021/acsnano.7b08297
   Lei K, 2016, J MATER CHEM B, V4, P7793, DOI 10.1039/c6tb02019d
   Liang X, 2014, CELL TRANSPLANT, V23, P1045, DOI 10.3727/096368913X667709
   Lim T, 2020, TRANSL STROKE RES, V11, P412, DOI 10.1007/s12975-019-00721-y
   Liu J, 2016, J MATER CHEM B, V4, P1343, DOI 10.1039/c5tb02459e
   Liu T, 2020, MAGN RESON IMAGING, V68, P75, DOI 10.1016/j.mri.2020.02.001
   Liu X, 2017, NANOSCALE, V9, P4430, DOI 10.1039/c7nr00352h
   Lu J, 2011, J NEUROSCI, V31, P15065, DOI 10.1523/JNEUROSCI.2364-11.2011
   Margaill I, 2005, FREE RADICAL BIO MED, V39, P429, DOI 10.1016/j.freeradbiomed.2005.05.003
   Marzi A, 2015, EMERG INFECT DIS, V21, P305, DOI 10.3201/eid2102.141649
   Medalla M, 2020, J NEUROSCI, V40, P3385, DOI 10.1523/JNEUROSCI.2226-19.2020
   Mianehsaz E, 2019, STEM CELL RES THER, V10, P0, DOI 10.1186/s13287-019-1445-0
   Modo M, 2019, FRONT NEUROSCI-SWITZ, V13, P0, DOI 10.3389/fnins.2019.01156
   Moore T, 2019, RESTOR NEUROL NEUROS, V37, P347, DOI 10.3233/RNN-190910
   Mori S, 2001, MAGN RESON MED, V46, P18, DOI 10.1002/mrm.1155
   Moura L, 2019, FRONT NEUROL, V10, P0, DOI 10.3389/fneur.2019.00445
   Nakamura Y, 2015, FEBS LETT, V589, P1257, DOI 10.1016/j.febslet.2015.03.031
   Nih L, 2016, CURR OPIN BIOTECH, V40, P155, DOI 10.1016/j.copbio.2016.04.021
   Nitzsche H, 2009, TISSUE ENG PART C-ME, V15, P513, DOI 10.1089/ten.tec.2008.0488
   Nong K, 2016, CYTOTHERAPY, V18, P1548, DOI 10.1016/j.jcyt.2016.08.002
   Nudo R, 2013, FRONT HUM NEUROSCI, V7, P0, DOI 10.3389/fnhum.2013.00887
   Otero-ortega L, 2018, J CEREBR BLOOD F MET, V38, P767, DOI 10.1177/0271678X17708917
   Otero-ortega L, 2017, SCI REP-UK, V7, P0, DOI 10.1038/srep44433
   Ovadia-caro S, 2014, STROKE, V45, P2818, DOI 10.1161/STROKEAHA.114.003689
   Piffoux , 2017, DESIGN APPL NANOPART, V0, P0, DOI 10.1007/978-3-319-42169-8_3
   Qi X, 2016, INT J BIOL SCI, V12, P836, DOI 10.7150/ijbs.14809
   Qin C, 2013, SCI REP-UK, V3, P0, DOI 10.1038/srep01490
   Ratajczak M, 2012, LEUKEMIA, V26, P1166, DOI 10.1038/leu.2011.389
   Richman D, 1975, SCIENCE, V189, P18
   Robinson T, 1995, ARISTOTLE OUTLINE, V0, P0
   Ruel-gariepy E, 2004, EUR J PHARM BIOPHARM, V57, P53, DOI 10.1016/S0939-6411(03)00095-X
   Ruse M, 2016, BIOL PHILOS, V0, P0
   Russell B, 1989, WISDOM OF THE W, V0, P0
   Russell P, 1985, ANN SURG, V201, P255, DOI 10.1097/00000658-198503000-00001
   Schultheiss D, 2000, WORLD J UROL, V18, P84, DOI 10.1007/s003450050015
   Sengupta A, 2014, FRONT MICROBIOL, V5, P0, DOI 10.3389/fmicb.2014.00029
   Shen L, 2013, CELL TRANSPLANT, V22, P1011, DOI 10.3727/096368912X657495
   Shen L, 2018, ACS APPL NANO MATER, V1, P2438, DOI 10.1021/acsanm.8b00601
   Smith J, 2015, BIOGERONTOLOGY, V16, P147, DOI 10.1007/s10522-014-9510-7
   Smyth T, 2014, BIOCONJUGATE CHEM, V25, P1777, DOI 10.1021/bc500291r
   Song K, 2010, J MATER SCI-MATER M, V21, P2835, DOI 10.1007/s10856-010-4131-4
   Song M, 2014, STEM CELLS DEV, V23, P654, DOI 10.1089/scd.2013.0277
   Subra C, 2007, BIOCHIMIE, V89, P205, DOI 10.1016/j.biochi.2006.10.014
   Takahashi Y, 2013, J BIOTECHNOL, V165, P77, DOI 10.1016/j.jbiotec.2013.03.013
   Tan C, 2014, STEM CELL RES THER, V5, P0, DOI 10.1186/scrt465
   The EOEB, 2011, FORM PHILOS, V0, P0
   Tsintou M, 2020, NEURAL REGEN RES, V15, P425, DOI 10.4103/1673-5374.266048
   Tsintou M, 2017, WOODH PUBL SER BIOM, V0, PP87, DOI 10.1016/B978-0-08-100963-5.00005-7
   Tsintou M, 2018, INT J BIOMATER, V2018, P0, DOI 10.1155/2018/3514019
   Tuladhar A, 2018, FRONT MATER, V5, P0, DOI 10.3389/fmats.2018.00014
   Vacanti C, 2006, J CELL MOL MED, V10, P569, DOI 10.1111/j.1582-4934.2006.tb00421.x
   Valadi H, 2007, NAT CELL BIOL, V9, P654, DOI 10.1038/ncb1596
   Van DMR, 2014, J CONTROL RELEASE, V195, P72, DOI 10.1016/j.jconrel.2014.07.049
   Vanessen D, 1997, NATURE, V385, P313, DOI 10.1038/385313a0
   Virani S, 2020, CIRCULATION, V141, P0, DOI 10.1161/CIR.0000000000000757
   Wang K, 2010, MOL IMAGING BIOL, V12, P520, DOI 10.1007/s11307-009-0286-0
   Wang L, 2010, BRAIN, V133, P1224, DOI 10.1093/brain/awq043
   Wang Q, 2017, SMART MAT TISSUE ENG, V0, P0
   Wang Q, 2007, J NEUROIMMUNOL, V184, P53, DOI 10.1016/j.jneuroim.2006.11.014
   Wang Y, 2018, BIOMED RES INT, V2018, P0, DOI 10.1155/2018/7848901
   Warner D, 2004, J EXP BIOL, V207, P3221, DOI 10.1242/jeb.01022
   Wedeen V, 2012, SCIENCE, V335, P1628, DOI 10.1126/science.1215280
   Wichterle O, 1960, NATURE, V185, P117, DOI 10.1038/185117a0
   Wong W, 1996, SYNTHETIC BIODEGRADA, V0, P51
   Woodger J, 1945, ESSAYS GROWTH FORM P, V0, P94
   Zhang J, 2015, J TRANSL MED, V13, P0, DOI 10.1186/s12967-015-0417-0
   Zhang K, 2018, ACS APPL MATER INTER, V10, P30081, DOI 10.1021/acsami.8b08449
   Zhang S, 2016, OSTEOARTHR CARTILAGE, V24, P2135, DOI 10.1016/j.joca.2016.06.022
   Zhang Z, 2016, J CLIN INVEST, V126, P1190, DOI 10.1172/JCI81133
   Zheng X, 2016, NEURORADIOLOGY, V58, P417, DOI 10.1007/s00234-016-1647-4
   Zhou Y, 2013, STEM CELL RES THER, V4, P0, DOI 10.1186/scrt194
NR 110
TC 7
Z9 7
U1 4
U2 122
PU WOLTERS KLUWER MEDKNOW PUBLICATIONS
PI MUMBAI
PA WOLTERS KLUWER INDIA PVT LTD , A-202, 2ND FLR, QUBE, C T S  NO 1498A-2 VILLAGE MAROL, ANDHERI EAST, MUMBAI, 400059, INDIA
SN 1673-5374
EI 
J9 NEURAL REGEN RES
PD APR 15
PY 2021
VL 16
IS 4
BP 605
EP 613
DI 10.4103/1673-5374.295269
PG 9
WC Cell Biology; Neurosciences
SC Cell Biology; Neurosciences & Neurology
GA OM1ET
UT WOS:000585772900001
PM 33063708
ER

PT J
AU Wu, Jinlong
   Zeng, Aihua
   Chen, Ziyan
   Wei, Ye
   Huang, Kunlun
   Chen, Jiafeng
   Ren, Zhanbing
AF Wu, Jinlong
   Zeng, Aihua
   Chen, Ziyan
   Wei, Ye
   Huang, Kunlun
   Chen, Jiafeng
   Ren, Zhanbing
TI Effects of Virtual Reality Training on Upper Limb Function and Balance in Stroke Patients: Systematic Review and Meta-Meta-Analysis
SO JOURNAL OF MEDICAL INTERNET RESEARCH
LA English
DT Review
DE virtual reality; stroke; motor function; review; meta-meta-analysis; mental health; motor skills; rehabilitation; digital intervention; health care; stroke patients
ID rehabilitation; recovery; exercise; reorganization; intervention; depression; poststroke; mobility; anxiety
AB Background: Virtual reality (VR) training is a promising intervention strategy that has been utilized in health care fields like stroke rehabilitation and psychotherapy. Current studies suggest that VR training is effective in improving the locomotor ability of stroke patients. Objective: This is the first meta-meta-analysis of the effects of VR on motor function in stroke patients. This study aimed to systematically summarize and quantify the present meta-analyses results of VR training and produce high-quality meta-meta-analysis results to obtain a more accurate prediction. Methods: We searched 4 online databases (Web of Science, Scopus, PubMed, and Chinese National Knowledge Infrastructure) for meta-analysis studies. After accounting for overlap, 10 studies (accounting for almost 550 stroke patients) were obtained. Based on the meta-meta-analysis of these patients, this study quantified the impact of VR training on stroke patients' motor performance, mainly including upper limb function, balance, and walking ability. We combined the effects under the random effect model and pooled the estimates as standardized mean differences (SMD). Results: The results of the meta-meta-analysis showed that VR training effectively improves upper limb function (SMD 4.606, 95% CI 2.733-6.479, P<.05) and balance (SMD 2.101, 95% CI 0.202-4.000, P<.05) of stroke patients. However, the results showed considerable heterogeneity and thus, may need to be treated with caution. Due to the limited research, a meta-meta-analysis of walking ability was not performed. Conclusions: These findings represent a comprehensive body of high-quality evidence that VR training is more effective at improving upper limb function and balance of stroke patients.
C1 [Wu, Jinlong; Chen, Ziyan; Huang, Kunlun; Chen, Jiafeng; Ren, Zhanbing] Shenzhen Univ, Dept Phys Educ, 3588 Nanhai Rd, Shenzhen 518061, Peoples R China.
   [Zeng, Aihua] Shanwei Polytech, Shanwei, Peoples R China.
   [Wei, Ye] Nanshan Dist Culture Radio Televis Tourism & Spor, Shenzhen, Peoples R China.
RP Ren, ZB (通讯作者)，Shenzhen Univ, Dept Phys Educ, 3588 Nanhai Rd, Shenzhen 518061, Peoples R China.
EM rzb@szu.edu.cn
FU Humanities and Social Science, ShenZhen University, Young Teacher Award [17QNFC59]
CR August K, 2006, 2006 28TH ANNUAL INTERNATIONAL CONFERENCE OF THE IEEE ENGINEERING IN MEDICINE AND BIOLOGY SOCIETY, VOLS 1-15, P2487
   Bohland J, 2006, NEUROIMAGE, V32, P821, DOI 10.1016/j.neuroimage.2006.04.173
   Burda B, 2016, SYST REV-LONDON, V5, P0, DOI 10.1186/s13643-016-0237-1
   Chen F, 2020, J MED INTERNET RES, V22, P0, DOI 10.2196/18290
   Chen Y, 2020, PHYS THER, V100, P933, DOI 10.1093/ptj/pzaa042
   Corbetta D, 2015, J PHYSIOTHER, V61, P117, DOI 10.1016/j.jphys.2015.05.017
   Cumpston M, 2019, COCHRANE DB SYST REV, V0, P0, DOI DOI 10.1002/14651858.ED000142
   Dominguez-tellez P, 2020, GAMES HEALTH J, V9, P1, DOI 10.1089/g4h.2019.0043
   Gibbons E, 2016, TOP STROKE REHABIL, V23, P440, DOI 10.1080/10749357.2016.1183349
   Iruthayarajah J, 2017, TOP STROKE REHABIL, V24, P68, DOI 10.1080/10749357.2016.1192361
   Laver K, 2017, COCHRANE DB SYST REV, V0, P0, DOI DOI 10.1002/14651858.CD008349.pub4
   Liang M, 1900, V42, V0, P0, DOI 10.3760/CMA.J.ISSN.0254-1424.2020.07.011
   Llorens R, 2015, ARCH PHYS MED REHAB, V96, P418, DOI 10.1016/j.apmr.2014.10.019
   Maier M, 2019, NEUROREHAB NEURAL RE, V33, P112, DOI 10.1177/1545968318820169
   Mcewen D, 2014, STROKE, V45, P1853, DOI 10.1161/STROKEAHA.114.005362
   Mekbib D, 2020, BRAIN INJURY, V34, P456, DOI 10.1080/02699052.2020.1725126
   Portugal E, 2013, NEUROPSYCHOBIOLOGY, V68, P1, DOI 10.1159/000350946
   Merians A, 2002, PHYS THER, V82, P898, DOI 10.1093/ptj/82.9.898
   Mohammadi R, 2019, J STROKE CEREBROVASC, V28, P1787, DOI 10.1016/j.jstrokecerebrovasdis.2019.03.054
   Munder T, 2013, CLIN PSYCHOL REV, V33, P501, DOI 10.1016/j.cpr.2013.02.002
   Proffitt R, 2015, PHYS THER, V95, P441, DOI 10.2522/ptj.20130571
   Rebar A, 2015, HEALTH PSYCHOL REV, V9, P366, DOI 10.1080/17437199.2015.1022901
   Ren Z, 2019, INT J ENV RES PUB HE, V16, P0, DOI 10.3390/ijerph16203885
   Ruiz-gonzalez L, 2019, J INTELL DISABIL RES, V63, P1041, DOI 10.1111/jir.12606
   Tchero H, 2018, J MED INTERNET RES, V20, P0, DOI 10.2196/10867
   Van NM, 2011, J NEUROL, V258, P2214, DOI 10.1007/s00415-011-6097-7
   Wang Z, 2017, NEURAL REGEN RES, V12, P1823, DOI 10.4103/1673-5374.219043
   Weber L, 2019, EUR CHILD ADOLES PSY, V28, P1025, DOI 10.1007/s00787-018-1175-3
   Wegner M, 2014, CNS NEUROL DISORD-DR, V13, P1002, DOI 10.2174/1871527313666140612102841
   Wing J, 2017, ARCH GERONTOL GERIAT, V72, P1, DOI 10.1016/j.archger.2017.04.007
   Woytowicz E, 2017, ARCH PHYS MED REHAB, V98, P456, DOI 10.1016/j.apmr.2016.06.023
   Wu J, 2020, FRONT PSYCHOL, V11, P0, DOI 10.3389/fpsyg.2020.01811
   Wu J, 2019, INT J ENV RES PUB HE, V16, P0, DOI 10.3390/ijerph16214161
   Yang Y, 2013, CHINA J REHABILITATI, V18, P1, DOI 10.3969/j.issn.1006-9771.2013.08.002
   You S, 2005, STROKE, V36, P1166, DOI 10.1161/01.STR.0000162715.43417.91
   Zhai Y, 2014, MEDICINE, V93, P0, DOI 10.1097/MD.0000000000000312
   Zhang L, 2018, NEUROSCIENCE, V380, P78, DOI 10.1016/j.neuroscience.2018.03.050
   [钟灿 ZC, 2019, [中华物理医学与康复杂志, V0, P0
NR 38
TC 1
Z9 1
U1 20
U2 35
PU JMIR PUBLICATIONS, INC
PI TORONTO
PA 130 QUEENS QUAY E, STE 1102, TORONTO, ON M5A 0P6, CANADA
SN 1438-8871
EI 
J9 J MED INTERNET RES
PD OCT 12
PY 2021
VL 23
IS 10
BP 
EP 
DI 10.2196/31051
PG 12
WC Health Care Sciences & Services; Medical Informatics
SC Health Care Sciences & Services; Medical Informatics
GA WH2YE
UT WOS:000707549200003
PM 34636735
ER

PT J
AU Prange-lasonder, GB
   Alt murphy, Margit
   Lamers, Ilse
   Hughes, Ann-Marie
   Buurke, JH
   Feys, Peter
   Keller, Thierry
   Klamroth-marganska, Verena
   Tarkka, IM
   Timmermans, Annick
   Burridge, JH
AF Prange-lasonder, Gerdienke
   Alt murphy, Margit
   Lamers, Ilse
   Hughes, Ann-marie
   Buurke, Jaap
   Feys, Peter
   Keller, Thierry
   Klamroth-marganska, Verena
   Tarkka, Ina
   Timmermans, Annick
   Burridge, Jane
TI European evidence-based recommendations for clinical assessment of upper limb in neurorehabilitation (CAULIN): data synthesis from systematic reviews, clinical practice guidelines and expert consensus
SO JOURNAL OF NEUROENGINEERING AND REHABILITATION
LA English
DT Review
DE Upper limb; Upper extremity; Assessment; Rehabilitation; Therapy; Outcome measures; Stroke; Traumatic brain injury; Spinal cord injury; Multiple sclerosis
ID fugl-meyer assessment; motor function-test; research arm test; rehabilitation; stroke; impairment; recovery; people
AB Background Technology-supported rehabilitation can help alleviate the increasing need for cost-effective rehabilitation of neurological conditions, but use in clinical practice remains limited. Agreement on a core set of reliable, valid and accessible outcome measures to assess rehabilitation outcomes is needed to generate strong evidence about effectiveness of rehabilitation approaches, including technologies. This paper collates and synthesizes a core set from multiple sources; combining existing evidence, clinical practice guidelines and expert consensus into European recommendations for Clinical Assessment of Upper Limb In Neurorehabilitation (CAULIN). Methods Data from systematic reviews, clinical practice guidelines and expert consensus (Delphi methodology) were systematically extracted and synthesized using strength of evidence rating criteria, in addition to recommendations on assessment procedures. Three sets were defined: a core set: strong evidence for validity, reliability, responsiveness and clinical utility AND recommended by at least two sources; an extended set: strong evidence OR recommended by at least two sources and a supplementary set: some evidence OR recommended by at least one of the sources. Results In total, 12 measures (with primary focus on stroke) were included, encompassing body function and activity level of the International Classification of Functioning and Health. The core set recommended for clinical practice and research: Fugl-Meyer Assessment of Upper Extremity (FMA-UE) and Action Research Arm Test (ARAT); the extended set recommended for clinical practice and/or clinical research: kinematic measures, Box and Block Test (BBT), Chedoke Arm Hand Activity Inventory (CAHAI), Wolf Motor Function Test (WMFT), Nine Hole Peg Test (NHPT) and ABILHAND; the supplementary set recommended for research or specific occasions: Motricity Index (MI); Chedoke-McMaster Stroke Assessment (CMSA), Stroke Rehabilitation Assessment Movement (STREAM), Frenchay Arm Test (FAT), Motor Assessment Scale (MAS) and body-worn movement sensors. Assessments should be conducted at pre-defined regular intervals by trained personnel. Global measures should be applied within 24 h of hospital admission and upper limb specific measures within 1 week. Conclusions The CAULIN recommendations for outcome measures and assessment procedures provide a clear, simple, evidence-based three-level structure for upper limb assessment in neurological rehabilitation. Widespread adoption and sustained use will improve quality of clinical practice and facilitate meta-analysis, critical for the advancement of technology-supported neurorehabilitation.
C1 [Prange-Lasonder, Gerdienke B.; Buurke, Jaap H.] Roessingh Res & Dev, Enschede, Netherlands.
   [Prange-Lasonder, Gerdienke B.] Univ Twente, Dept Biomech Engn, Enschede, Netherlands.
   [Alt Murphy, Margit] Univ Gothenburg, Inst Neurosci & Physiol, Gothenburg, Sweden.
   [Lamers, Ilse; Feys, Peter; Timmermans, Annick] UHasselt, Rehabil Res Ctr REVAL, Diepenbeek, Belgium.
   [Lamers, Ilse] Rehabil & MS Ctr, Pelt, Belgium.
   [Hughes, Ann-Marie; Burridge, Jane H.] Univ Southampton, Sch Hlth Sci, Southampton, Hants, England.
   [Buurke, Jaap H.] Univ Twente, Dept Biosignals & Syst, Enschede, Netherlands.
   [Keller, Thierry] Basque Res & Technol Alliance BRTA, Neurorehabil Area, Hlth Div TECNALIA, Donostia San Sebastian, Spain.
   [Klamroth-Marganska, Verena] Zurich Univ Appl Sci, Inst Occupat Therapy, Winterthur, Switzerland.
   [Tarkka, Ina M.] Univ Jyvaskyla, Fac Sport & Hlth Sci, Jyvaskyla, Finland.
RP Prange-Lasonder, GB (通讯作者)，Roessingh Res & Dev, Enschede, Netherlands.; Prange-Lasonder, GB (通讯作者)，Univ Twente, Dept Biomech Engn, Enschede, Netherlands.
EM g.prange@rrd.nl
FU European Co-Operation in Science and Technology (COST Action) [TD1006]
CR Alt MM, 2015, PHYS THER REV, V20, P137, DOI 10.1179/1743288X15Y.0000000002
   Alt MM, 2015, BMC NEUROL, V15, P0, DOI 10.1186/s12883-015-0292-6
   Alt MM, 2012, NEUROREHAB NEURAL RE, V26, P1106, DOI 10.1177/1545968312448234
   *australiastrokefoundation , 1900, CLIN GUID STROK MAN, V0, P0
   Barbosa N, 2019, DISABIL REHABIL, V41, P2317, DOI 10.1080/09638288.2018.1464604
   Bernhardt J, 2019, INT J STROKE, V14, P450, DOI 10.1177/1747493019851287
   Bogard K, 2009, NEUROREHAB NEURAL RE, V23, P422, DOI 10.1177/1545968308331141
   Brouwers M, 2010, CAN MED ASSOC J, V182, P0, DOI 10.1503/cmaj.090449
   Burridge J, 2019, FRONT NEUROL, V10, P0, DOI 10.3389/fneur.2019.00567
   Busk H, 1900, DISABIL REHABIL, V0, P0, DOI DOI 10.1080/09638288.2021.1919215
   Cattaneo D, 2017, ARCH PHYS MED REHAB, V98, P1308, DOI 10.1016/j.apmr.2017.02.015
   Cecchi F, 1900, DISABIL REHABIL, V43, P3717, DOI 10.1080/09638288.2020.1746844
   Demers M, 2017, NEUROREHAB NEURAL RE, V31, P623, DOI 10.1177/1545968317714576
   Feigin V, 2017, LANCET NEUROL, V16, P877, DOI 10.1016/S1474-4422(17)30299-5
   Gimigliano F, 2017, EUR J PHYS REHAB MED, V53, P155, DOI 10.23736/S1973-9087.17.04746-3
   Harvey L, 2017, J PHYSIOTHER, V63, P197, DOI 10.1016/j.jphys.2017.08.005
   Hughes A, 2016, J NEUROENG REHABIL, V13, P0, DOI 10.1186/s12984-016-0192-z
   Kim T, 1900, ANN REHABIL MED-ARM, V45, P83, DOI 10.5535/arm.20225
   Kowalczewski J, 2011, NEUROREHAB NEURAL RE, V25, P412, DOI 10.1177/1545968310394869
   Kwakkel G, 2019, INT J STROKE, V14, P783, DOI 10.1177/1545968319886477
   Kwakkel G, 2017, NEUROREHAB NEURAL RE, V31, P784, DOI 10.1177/1545968317732662
   Lamers I, 2014, MULT SCLER J, V20, P775, DOI 10.1177/1352458514525677
   Lamers I, 2014, ARCH PHYS MED REHAB, V95, P1184, DOI 10.1016/j.apmr.2014.02.023
   Lang C, 2013, J HAND THER, V26, P104, DOI 10.1016/j.jht.2012.06.005
   Levack W, 2015, COCHRANE DB SYST REV, V0, P0, DOI DOI 10.1002/14651858.CD009727.pub2
   Meyer M, 2015, DISABIL REHABIL, V37, P1316, DOI 10.3109/09638288.2014.963706
   Michielsen M, 2009, J REHABIL MED, V41, P327, DOI 10.2340/16501977-0351
   New A, 2019, STATEWIDE REHABILITA, V0, P1
   Nijland R, 2010, STROKE, V41, P745, DOI 10.1161/STROKEAHA.109.572065
   Pohl J, 2020, FRONT NEUROL, V11, P0, DOI 10.3389/fneur.2020.00875
   Rabadi M, 2006, ARCH PHYS MED REHAB, V87, P962, DOI 10.1016/j.apmr.2006.02.036
   Rudd A, 2017, CLIN MED NORTHFIELD, V0, P0
   Schwarz A, 2019, STROKE, V50, P718, DOI 10.1161/STROKEAHA.118.023531
   Stinear C, 2017, ANN CLIN TRANSL NEUR, V4, P811, DOI 10.1002/acn3.488
   Stinear C, 2017, STROKE, V48, P1011, DOI 10.1161/STROKEAHA.116.015790
   Thrane G, 2019, PHYSIOTHER THEOR PR, V35, P822, DOI 10.1080/09593985.2018.1458929
   Thrane G, 2011, J REHABIL MED, V43, P299, DOI 10.2340/16501977-0676
   Timmermans A, 2014, J NEUROENG REHABIL, V11, P0, DOI 10.1186/1743-0003-11-45
   Timmermans A, 2011, IEEE ENG MED BIO, V0, PP3507, DOI 10.1109/IEMBS.2011.6090947
   Timmermans A, 2010, IEEE T NEUR SYS REH, V18, P284, DOI 10.1109/TNSRE.2010.2047608
   Wang Q, 2017, J NEUROENG REHABIL, V14, P0, DOI 10.1186/s12984-017-0229-y
   Wei X, 2011, INT J REHABIL RES, V34, P349, DOI 10.1097/MRR.0b013e32834d330a
   Whitall J, 2006, ARCH PHYS MED REHAB, V87, P656, DOI 10.1016/j.apmr.2006.02.004
   Winstein C, 2016, STROKE, V47, P0, DOI 10.1161/STR.0000000000000098
   Woodbury M, 2013, ARCH PHYS MED REHAB, V94, P1527, DOI 10.1016/j.apmr.2013.03.007
NR 45
TC 1
Z9 1
U1 2
U2 5
PU BMC
PI LONDON
PA CAMPUS, 4 CRINAN ST, LONDON N1 9XW, ENGLAND
SN 
EI 
J9 J NEUROENG REHABIL
PD NOV 8
PY 2021
VL 18
IS 1
BP 
EP 
DI 10.1186/s12984-021-00951-y
PG 12
WC Engineering, Biomedical; Neurosciences; Rehabilitation
SC Engineering; Neurosciences & Neurology; Rehabilitation
GA WT3IZ
UT WOS:000715763100001
PM 34749752
ER

PT J
AU Zhang, Bohan
   Li, Dan
   Liu, Yue
   Wang, Jiani
   Xiao, Qian
AF Zhang, Bohan
   Li, Dan
   Liu, Yue
   Wang, Jiani
   Xiao, Qian
TI Virtual reality for limb motor function, balance, gait, cognition and daily function of stroke patients: A systematic review and meta-analysis
SO JOURNAL OF ADVANCED NURSING
LA English
DT Review
DE balance; cognition; gait; limb motor function; meta&#8208; analysis; nursing; stroke; systematic review; virtual reality
AB Aims To explore the beneficial effects of virtual reality (VR) interventions on upper- and lower-limb motor function, balance, gait, cognition and daily function outcomes in stroke patients. Design A systematic review and meta-analysis of randomized controlled trials. Data Sources English databases (PubMed, EMBASE, the Cochrane Library, CINAHL, Web of Science, Physiotherapy Evidence Database, ProQuest Dissertations and Theses) and Chinese databases (Chinese BioMedical Literature Service System, WANFANG, CNKI) and the Clinical Trial Registry Platform were systematically searched from inception until December 2019. Additionally, reference lists of the included studies were manually searched. Review Methods The methodological quality of studies was scored with the Cochrane 'risk-of-bias tool' and PEDro scale from the Physiotherapy Evidence Database by two independent evaluators. Results In total, 87 studies with 3540 participants were included. Stroke patients receiving VR interventions showed significant improvements in Fugl-Meyer assessment of Upper Extremity, Action Research Arm Test, Wolf Motor Function Test, Fugl-Meyer Assessment of Lower Extremity, Functional Ambulation Classification, Berg Balance Scale, Time Up and Go, Velocity, Cadence, Modified Barthel Index and Functional Independence Measure. However, differences between VR intervention and traditional rehabilitation groups were not significant for Box-Block Test, 10 m Walk Test, Auditory Continuous Performance Test, Mini-Mental State Examination and Visual Continuous Performance Test. Conclusion This review suggests that VR interventions effectively improve upper- and lower-limb motor function, balance, gait and daily function of stroke patients, but have no benefits on cognition. Impact This review identified the positive effects of VR-assisted rehabilitation on upper- and lower-limb motor function, balance, gait and daily function of stroke patients. And, we verified the duration of VR intervention affects some health benefits. The benefit of VR on cognitive function requires further investigation through large-scale multicentre RCTs.
C1 [Zhang, Bohan; Liu, Yue; Xiao, Qian] Capital Med Univ, Sch Nursing, Beijing 100069, Peoples R China.
   [Li, Dan] Univ Pittsburgh, Sch Nursing, Pittsburgh, PA 15261 USA.
   [Wang, Jiani] CAMS, Fuwai Hosp, Beijing, Peoples R China.
   [Wang, Jiani] PUMC, Beijing, Peoples R China.
RP Xiao, Q (通讯作者)，Capital Med Univ, Sch Nursing, Beijing 100069, Peoples R China.
EM julia.xiao@163.com
FU Science Research Project of Chinese Nursing Association [ZHKY202010]
CR Aadal L, 2013, J NEUROSCI NURS, V45, P158, DOI 10.1097/JNN.0b013e31828a3fda
   Allen KR, 2002, J STROKE CEREBROVASC DIS, V11, P88, DOI 10.1053/jscd.2002.127106
   Aminov A, 2018, J NEUROENG REHABIL, V15, P0, DOI 10.1186/s12984-018-0370-2
   Arble E, 2014, ARCH CLIN NEUROPSYCH, V29, P300, DOI 10.1093/arclin/acu006
   Bergmann J, 2018, EUR J PHYS REHAB MED, V54, P397, DOI 10.23736/S1973-9087.17.04735-9
   Chen C, 2018, SCI REP-UK, V8, P0, DOI 10.1038/s41598-018-23929-8
   Chen Y, 2019, BMC NEUROL, V19, P0, DOI 10.1186/s12883-019-1302-x
   Choi Y, 2016, RESTOR NEUROL NEUROS, V34, P455, DOI 10.3233/RNN-150626
   Ciesielska N, 2016, PSYCHIATR POL, V50, P1039, DOI 10.12740/PP/45368
   De KE, 2019, NEUROREHABILITATION, V44, P43, DOI 10.3233/NRE-182551
   Della-morte D, 2012, PHARMACOGENOMICS, V13, P595, DOI 10.2217/PGS.12.14
   Dreyer P, 2016, J NEUROSCI NURS, V48, P108, DOI 10.1097/JNN.0000000000000191
   Edwards G, 2006, BR J NURS, V15, P1180
   Espino D, 2001, J AM GERIATR SOC, V49, P538, DOI 10.1046/j.1532-5415.2001.49111.x
   Foley N, 2012, DISABIL REHABIL, V34, P2132, DOI 10.3109/09638288.2012.676145
   Gibbons E, 2016, TOP STROKE REHABIL, V23, P440, DOI 10.1080/10749357.2016.1183349
   Guan T, 2017, NEUROLOGY, V89, P53, DOI 10.1212/WNL.0000000000004056
   Han P, 2017, ADV EXP MED BIOL, V1000, P131, DOI 10.1007/978-981-10-4304-8_9
   Hankey G, 2002, STROKE, V33, P1034, DOI 10.1161/01.STR.0000012515.66889.24
   Hankey G, 2017, LANCET, V389, P641, DOI 10.1016/S0140-6736(16)30962-X
   Hendricks H, 2002, ARCH PHYS MED REHAB, V83, P1629, DOI 10.1053/apmr.2002.35473
   Huang J, 2018, CURR NEUROPHARMACOL, V16, P1327, DOI 10.2174/1570159X16666180416152243
   Huang T, 2018, KAOHSIUNG J MED SCI, V34, P243, DOI 10.1016/j.kjms.2018.01.009
   Hung J, 2019, EUR J PHYS REHAB MED, V55, P542, DOI 10.23736/S1973-9087.19.05598-9
   *instituteforhealthmetricsandevaluation , 2017, GLOBAL HLTH DATA EXC, V0, P0
   Casuso-holgado M, 2018, CLIN REHABIL, V32, P1220, DOI 10.1177/0269215518768084
   Jiang R, 2017, THESIS GUANGZHOU MED, V0, P0
   Kannan L, 2019, NEUROREHABILITATION, V44, P493, DOI 10.3233/NRE-182683
   Kaur G, 2012, STROKE RES TREAT, V2012, P0, DOI 10.1155/2012/820673
   Kernan W, 2014, STROKE, V45, P2160, DOI 10.1161/STR.0000000000000024
   Kim W, 2018, MEDICINE, V97, P0, DOI 10.1097/MD.0000000000011173
   Kim Y, 2019, AM J PHYS MED REHAB, V98, P613, DOI 10.1097/PHM.0000000000001174
   Kirkevold M, 2010, ADV NURS SCI, V33, P0, DOI 10.1097/ANS.0b013e3181cd837f
   Kvigne K, 2005, J CLIN NURS, V14, P897, DOI 10.1111/j.1365-2702.2005.01164.x
   Laver K, 2012, EUR J PHYS REHAB MED, V48, P523
   Laver K, 2011, COCHRANE DB SYST REV, V0, P0
   Lee G, 2013, J PHYS THER SCI, V25, P595, DOI 10.1589/jpts.25.595
   Lee H, 2019, BIOMED RES INT, V2019, P0, DOI 10.1155/2019/7595639
   Lee K, 2019, BRAIN SCI, V9, P0, DOI 10.3390/brainsci9110295
   Lee S, 2014, ARCH PHYS MED REHAB, V95, P431, DOI 10.1016/j.apmr.2013.10.027
   Liu J, 2017, EXP THER MED, V14, P1919, DOI 10.3892/etm.2017.4751
   Liu W, 2019, J CLIN MED, V8, P0, DOI 10.3390/jcm8111947
   Maher C, 2003, PHYS THER, V83, P713, DOI 10.1093/ptj/83.8.713
   Nunes H, 2017, REV BRAS ENFERM, V70, P415, DOI 10.1590/0034-7167-2016-0166
   Menin A, 2018, IEEE COMPUT GRAPH, V38, P57, DOI 10.1109/MCG.2018.021951633
   Mirelman A, 2013, BMC NEUROL, V13, P0, DOI 10.1186/1471-2377-13-15
   Mitchell A, 2009, J PSYCHIATR RES, V43, P411, DOI 10.1016/j.jpsychires.2008.04.014
   Miyamoto S, 2009, AM J PHYS MED REHAB, V88, P247, DOI 10.1097/PHM.0b013e3181951133
   Mohammadi R, 2019, J STROKE CEREBROVASC, V28, P1787, DOI 10.1016/j.jstrokecerebrovasdis.2019.03.054
   Nichols-larsen D, 2005, STROKE, V36, P1480, DOI 10.1161/01.STR.0000170706.13595.4f
   Ogun M, 2019, ARQ NEURO-PSIQUIAT, V77, P681, DOI 10.1590/0004-282X20190129
   Oh Y, 2019, ARCH PHYS MED REHAB, V100, P1400, DOI 10.1016/j.apmr.2019.03.013
   Park M, 2019, J NEUROENG REHABIL, V16, P0, DOI 10.1186/s12984-019-0595-8
   Perrochon A, 2019, ANN PHYS REHABIL MED, V62, P366, DOI 10.1016/j.rehab.2019.04.004
   Petersen R, 2001, NEUROLOGY, V56, P1133, DOI 10.1212/WNL.56.9.1133
   Rathore S, 2002, STROKE, V33, P2718, DOI 10.1161/01.STR.0000035286.87503.31
   Rose T, 2018, APPL ERGON, V69, P153, DOI 10.1016/j.apergo.2018.01.009
   Sanchez A, 2013, AM J ALZHEIMERS DIS, V28, P7, DOI 10.1177/1533317512466693
   Shuster JJ, 2011, RES SYNTH METHODS, V0, P0, DOI 10.1002/JRSM.38
   Subramanian S, 2018, PM&R, V10, P1261, DOI 10.1016/j.pmrj.2018.10.001
   Tieri G, 2018, EXPERT REV MED DEVIC, V15, P107, DOI 10.1080/17434440.2018.1425613
   Van DZE, 2017, CURR ALZHEIMER RES, V14, P598, DOI 10.2174/1567205013666161201202520
   Virani S, 2020, CIRCULATION, V141, P0, DOI 10.1161/CIR.0000000000000757
   Wang B, 2019, CLIN REHABIL, V33, P1130, DOI 10.1177/0269215519843174
   Wang J, 2014, CHIN J TRAUMATOL, V14, P45, DOI 10.13214/j.cnki.cjotadm.2014.14.026
   Wang W, 2017, CIRCULATION, V135, P759, DOI 10.1161/CIRCULATIONAHA.116.025250
   White M, 2013, REHABIL NURS, V38, P142, DOI 10.1002/rnj.75
   [赵一瑾 ZY, 2014, [中国康复医学杂志, V0, P0
   Zheng C, 2015, J HUAZHONG U SCI-MED, V35, P248, DOI 10.1007/s11596-015-1419-0
   [钟灿 ZC, 2019, [中华物理医学与康复杂志, V0, P0
NR 70
TC 14
Z9 14
U1 9
U2 34
PU WILEY
PI HOBOKEN
PA 111 RIVER ST, HOBOKEN 07030-5774, NJ USA
SN 0309-2402
EI 
J9 J ADV NURS
PD AUG 15
PY 2021
VL 77
IS 8
BP 3255
EP 3273
DI 10.1111/jan.14800
PG 19
WC Nursing
SC Nursing
GA TE5DA
UT WOS:000625701200001
PM 33675076
ER

PT J
AU Li, Chunguang
   Zhu, Yufei
   Qu, Wei
   Sun, Lining
AF Li, Chunguang
   Zhu, Yufei
   Qu, Wei
   Sun, Lining
TI Research on blood oxygen activity in cerebral cortical motor function areas with adjustment intention during gait
SO TECHNOLOGY AND HEALTH CARE
LA English
DT Article
DE Functional near-infrared spectroscopy; adjustment intention; gait speed; step length; cortical activation
ID speed; recognition; premotor; walking; stroke
AB BACKGROUND: The study of the neural mechanism of human gait control can provide a theoretical basis for the treatment of walking disorders or the improvement of rehabilitation strategies, and further promote the functional rehabilitation of patients with movement disorders. However, the performance and changes of cerebral cortex activity corresponding to gait adjustment intentions are still not clear. OBJECTIVE: The purpose of this study was to detect the blood oxygen activation characterization of the cerebral cortex motor function area when people have the intention to adjust gait during walking. METHODS: Thirty young volunteers (21 +/- 1 years old) performed normal walking, speed increase, speed reduction, step increase, and step reduction, during which oxygenated hemoglobin (HbO), deoxygenated hemoglobin (HbR), and total oxyhemoglobin (HbT) information in the prefrontal cortex (PFC), premotor cortex (PMC), supplementary motor area (SMA) was continuous monitored using near-infrared brain functional imaging. RESULTS: (1) With the intention to adjust gait, the HbO concentration in the SMA increased significantly, while the HbT concentration in the medial-PFC decreased significantly. (2) In the HbO concentration, step reduction is more activated than the step increase in the left-PMC (p = 0.0130); step adjustment is more activated than speed adjustment in the right-PMC (p = 0.0067). In the HbR concentration, the speed reduction is more activated than the speed increase in the left-PFC (p = 0.0103). CONCLUSIONS: When the intention of gait adjustment occurs, the increase of HbO concentration in the SMA indicates the initial stage of gait adjustment will increase the cognitive-locomotor demand of the brain. The left brain area meets the additional nerve needs of speed adjustment. The preliminary findings of this study can lay an important theoretical foundation for the realization of gait control based on fNIRS-BCI technology.
C1 [Li, Chunguang; Zhu, Yufei; Qu, Wei; Sun, Lining] Soochow Univ, Jiangsu Prov Sch Mech & Elect Engn, Key Lab Robot & Syst, Suzhou, Jiangsu, Peoples R China.
RP Zhu, YF (通讯作者)，Soochow Univ, Jiangsu Prov Sch Mech & Elect Engn, Key Lab Robot & Syst, Suzhou, Jiangsu, Peoples R China.
EM yfzhu1997@stu.suda.edu.cn
FU National Natural Science Foundation of China [U1713218, 61673286, 62073228]
CR Abdalmalak A, 2020, NEUROSCI LETT, V714, P0, DOI 10.1016/j.neulet.2019.134607
   [anonymous] , 2009, M B SUPRASPINAL CONT, V0, P0
   Basso D, 2020, NEUROPSYCHOLOGIA, V136, P0, DOI 10.1016/j.neuropsychologia.2019.107260
   Buccino A, 2016, PLOS ONE, V11, P0, DOI 10.1371/journal.pone.0146610
   Churchland M, 2006, J NEUROPHYSIOL, V96, P3130, DOI 10.1152/jn.00307.2006
   Clark D, 2014, FRONT AGING NEUROSCI, V6, P0, DOI 10.3389/fnagi.2014.00217
   Elhoushi M, 2016, IEEE T INSTRUM MEAS, V65, P208, DOI 10.1109/TIM.2015.2477159
   Espy D, 2010, GAIT POSTURE, V32, P378, DOI 10.1016/j.gaitpost.2010.06.013
   Fukuyama H, 1997, NEUROSCI LETT, V228, P183, DOI 10.1016/S0304-3940(97)00381-9
   Han Q, 2015, EFFECTS VECHICLE VIB, V0, P0
   Harada T, 2009, EXP BRAIN RES, V193, P445, DOI 10.1007/s00221-008-1643-y
   Hinton D, 2019, NEUROIMAGE, V202, P0, DOI 10.1016/j.neuroimage.2019.116095
   Holtzer R, 2011, J GERONTOL A-BIOL, V66, P879, DOI 10.1093/gerona/glr068
   Hoshi E, 2004, J NEUROPHYSIOL, V92, P3482, DOI 10.1152/jn.00547.2004
   Huang A, 2019, SCHIZOPHR RES, V210, P270, DOI 10.1016/j.schres.2018.12.022
   Sburlea A, 2015, J NEURAL ENG, V12, P0, DOI 10.1088/1741-2560/12/3/036007
   Irani F, 2011, BRAIN IMAGING IN BEHAVIORAL MEDICINE AND CLINICAL NEUROSCIENCE, V0, PP93, DOI 10.1007/978-1-4419-6373-4_7
   Jorgensen H, 1995, ARCH PHYS MED REHAB, V76, P27, DOI 10.1016/S0003-9993(95)80038-7
   Kim H, 2017, TECHNOL HEALTH CARE, V25, P0, DOI 10.3233/THC-171310
   Liu D, 2017, FRONT HUM NEUROSCI, V11, P0, DOI 10.3389/fnhum.2017.00560
   Michael I, 2016, NIR NEWS, V27, P24, DOI 10.1255/nirn.1605
   Miyai I, 1999, STROKE, V30, P1380, DOI 10.1161/01.STR.30.7.1380
   Miyai I, 2001, NEUROIMAGE, V14, P1186, DOI 10.1006/nimg.2001.0905
   Niazi I, 2011, J NEURAL ENG, V8, P0, DOI 10.1088/1741-2560/8/6/066009
   Okamoto M, 2004, NEUROIMAGE, V21, P99, DOI 10.1016/j.neuroimage.2003.08.026
   Sun Y, 2002, COMPUT BIOL MED, V32, P465, DOI 10.1016/S0010-4825(02)00034-3
   Wang W, 2017, ANAL FUNCTIONAL CONN, V0, P0
   Weerdesteyn V, 2008, J REHABIL RES DEV, V45, P1195, DOI 10.1682/JRRD.2007.09.0145
   Xie M, 2011, ADV MATER RES-SWITZ, V168-170, P2402, DOI 10.4028/www.scientific.net/AMR.168-170.2402
   Zhu R, 2019, IEEE ACCESS, V7, P75490, DOI 10.1109/ACCESS.2019.2922104
NR 30
TC 0
Z9 0
U1 4
U2 12
PU IOS PRESS
PI AMSTERDAM
PA NIEUWE HEMWEG 6B, 1013 BG AMSTERDAM, NETHERLANDS
SN 0928-7329
EI 
J9 TECHNOL HEALTH CARE
PD JUN 15
PY 2021
VL 29
IS 4
BP 677
EP 686
DI 10.3233/THC-202580
PG 10
WC Health Care Sciences & Services; Engineering, Biomedical
SC Health Care Sciences & Services; Engineering
GA TK5IO
UT WOS:000674192300006
PM 33386834
ER

PT J
AU Yeung, Ling-Fung
   Lau, CCY
   Lai, CWK
   Soo, YOY
   Chan, Man-Lok
   Tong, RKY
AF Yeung, Ling-fung
   Lau, Cathy
   Lai, Charles
   Soo, Yannie
   Chan, Man-lok
   Tong, Raymond
TI Effects of wearable ankle robotics for stair and over-ground training on sub-acute stroke: a randomized controlled trial
SO JOURNAL OF NEUROENGINEERING AND REHABILITATION
LA English
DT Article
DE Randomized controlled trial; Stroke rehabilitation; Gait training; Robotics; Ankle-foot orthosis; Stair ambulation
AB Background: Wearable ankle robotics could potentially facilitate intensive repetitive task-specific gait training on stair environment for stroke rehabilitation. A lightweight (0.5 kg) and portable exoskeleton ankle robot was designed to facilitate over-ground and stair training either providing active assistance to move paretic ankle augmenting residual motor function (power-assisted ankle robot, PAAR), or passively support dropped foot by lock/release ankle joint for foot clearance in swing phase (swing-controlled ankle robot, SCAR). In this two-center randomized controlled trial, we hypothesized that conventional training integrated with robot-assisted gait training using either PAAR or SCAR in stair environment are more effective to enhance gait recovery and promote independency in early stroke, than conventional training alone. Methods: Sub-acute stroke survivors (within 2 months after stroke onset) received conventional training integrated with 20-session robot-assisted training (at least twice weekly, 30-min per session) on over-ground and stair environments, wearing PAAR (n = 14) or SCAR (n = 16), as compared to control group receiving conventional training only (CT, n = 17). Clinical assessments were performed before and after the 20-session intervention, including functional ambulatory category as primary outcome measure, along with Berg balance scale and timed 10-m walk test. Results: After the 20-session interventions, all three groups showed statistically significant and clinically meaningful within-group functional improvement in all outcome measures (p < 0.005). Between-group comparison showed SCAR had greater improvement in functional ambulatory category (mean difference + 0.6, medium effect size 0.610) with more than 56% independent walkers after training, as compared to only 29% for CT. Analysis of covariance results showed PAAR had greater improvement in walking speed than SCAR (mean difference + 0.15 m/s, large effect size 0.752), which was in line with the higher cadence and speed when wearing the robot during the 20-session robot-assisted training over-ground and on stairs. Conclusions: Robot-assisted stair training would lead to greater functional improvement in gait independency and walking speed than conventional training in usual care. The active powered ankle assistance might facilitate users to walk more and faster with their paretic leg during stair and over-ground walking.
C1 [Yeung, Ling-Fung; Lau, Cathy C. Y.; Tong, Raymond K. Y.] Chinese Univ Hong Kong, Dept Biomed Engn, Shatin, Hong Kong, Peoples R China.
   [Lai, Charles W. K.] Shatin Hosp, Physiotherapy Dept, Ma On Shan, Hong Kong, Peoples R China.
   [Soo, Yannie O. Y.] Prince Wales Hosp, Dept Med & Therapeut, Shatin, Hong Kong, Peoples R China.
   [Chan, Man-Lok] Tung Wah Hosp, Physiotherapy Dept, Sheung Wan, Hong Kong, Peoples R China.
RP Tong, RKY (通讯作者)，Chinese Univ Hong Kong, Dept Biomed Engn, Shatin, Hong Kong, Peoples R China.
EM kytong@cuhk.edu.hk
FU Innovation and Technology Fund Grant from the Innovation and Technology Commission of the Hong Kong Special Administrative Region [GHP/001/12]
CR Adiputra D, 2019, ACTUATORS, V8, P0, DOI 10.3390/act8010010
   Alam M, 2014, SCI WORLD J, V0, P0, DOI DOI 10.1155/2014/867869
   Alvarez-perez M, 2020, DISABIL REHABIL-ASSI, V15, P394, DOI 10.1080/17483107.2019.1578424
   Awad L, 2017, SCI TRANSL MED, V9, P0, DOI 10.1126/scitranslmed.aai9084
   Baer G, 2018, CLIN REHABIL, V32, P201, DOI 10.1177/0269215517720486
   Belda-lois J, 2011, J NEUROENG REHABIL, V8, P0, DOI 10.1186/1743-0003-8-66
   Bowden M, 2008, NEUROREHAB NEURAL RE, V22, P672, DOI 10.1177/1545968308318837
   Carda S, 2013, CLIN REHABIL, V27, P932, DOI 10.1177/0269215513485592
   Chisholm A, 2013, CLIN BIOMECH, V28, P1049, DOI 10.1016/j.clinbiomech.2013.09.007
   Cho J, 2018, BIOMED RES INT, V2018, P0, DOI 10.1155/2018/4085298
   Cohen J, 1988, STAT POWER ANAL BEHA, V2nd Ed., P400
   Daryabor A, 2018, GAIT POSTURE, V62, P268, DOI 10.1016/j.gaitpost.2018.03.026
   Dogan A, 2011, DISABIL REHABIL, V33, P1433, DOI 10.3109/09638288.2010.533243
   Donkor E, 2018, STROKE RES TREAT, V2018, P0, DOI 10.1155/2018/3238165
   Faul F, 2007, BEHAV RES METHODS, V39, P175, DOI 10.3758/BF03193146
   Forrester L, 2016, J NEUROENG REHABIL, V13, P0, DOI 10.1186/s12984-016-0158-1
   French B, 2007, COCHRANE DB SYST REV, V0, P0, DOI DOI 10.1002/14651858.CD006073.pub2
   Gandolfi M, 2019, FRONT NEUROSCI-SWITZ, V13, P0, DOI 10.3389/fnins.2019.01143
   Hong E, 2015, J PHYS THER SCI, V27, P2391, DOI 10.1589/jpts.27.2391
   Lee J, 2014, J PHYS THER SCI, V26, P517, DOI 10.1589/jpts.26.517
   Li D, 2013, IEEE INT C REH ROB, V2013, P0
   Mehrholz J, 2007, ARCH PHYS MED REHAB, V88, P1314, DOI 10.1016/j.apmr.2007.06.764
   Mehrholz J, 2017, COCHRANE DB SYST REV, V0, P0, DOI DOI 10.1002/14651858.CD006185.pub4
   Mehrholz J, 2014, COCHRANE DB SYST REV, V0, P0, DOI DOI 10.1002/14651858.CD002840.pub3
   Mizuno S, 2017, TOP STROKE REHABIL, V24, P567, DOI 10.1080/10749357.2017.1373930
   Moore J, 2020, STROKE, V51, P563, DOI 10.1161/STROKEAHA.119.027450
   Morone G, 2017, NEUROPSYCH DIS TREAT, V13, P1303, DOI 10.2147/NDT.S114102
   Munari D, 2018, EUR J PHYS REHAB MED, V54, P408, DOI 10.23736/S1973-9087.16.04224-6
   Nikamp C, 2018, GAIT POSTURE, V63, P260, DOI 10.1016/j.gaitpost.2018.05.012
   Nikamp C, 2017, GAIT POSTURE, V55, P15, DOI 10.1016/j.gaitpost.2017.03.028
   Pinheiro M, 2013, J NOVEL PHYSIOTHERAP, V3, P159
   Schroder J, 2019, J REHABIL MED, V51, P78, DOI 10.2340/16501977-2505
   Shi B, 2019, FRONT NEUROROBOTICS, V13, P0, DOI 10.3389/fnbot.2019.00063
   Tilson J, 2010, PHYS THER, V90, P196, DOI 10.2522/ptj.20090079
   Tyson S, 2013, ARCH PHYS MED REHAB, V94, P1377, DOI 10.1016/j.apmr.2012.12.025
   Yeung L, 2018, J NEUROENG REHABIL, V15, P0, DOI 10.1186/s12984-018-0394-7
   Yeung L, 2017, INT C REHAB ROBOT, V0, PP211, DOI 10.1109/ICORR.2017.8009248
NR 37
TC 5
Z9 5
U1 7
U2 41
PU BMC
PI LONDON
PA CAMPUS, 4 CRINAN ST, LONDON N1 9XW, ENGLAND
SN 
EI 
J9 J NEUROENG REHABIL
PD JAN 29
PY 2021
VL 18
IS 1
BP 
EP 
DI 10.1186/s12984-021-00814-6
PG 10
WC Engineering, Biomedical; Neurosciences; Rehabilitation
SC Engineering; Neurosciences & Neurology; Rehabilitation
GA QA4MO
UT WOS:000613419300001
PM 33514393
ER

PT J
AU Lu, Tingting
   Wang, Wenxia
   Wang, Yongpin
AF Lu, Tingting
   Wang, Wenxia
   Wang, Yongpin
TI Improvement of Acupuncture Based on Smart Medical Care for Post-Stroke Hemiplegic Shoulder Pain and Upper Limb Motor Function
SO JOURNAL OF HEALTHCARE ENGINEERING
LA English
DT Article
ID blockchain technology; stroke; rehabilitation; stimulation; industry
AB As a new stage in the development of medicine and health, smart medicine has attracted attention from all parties in recent years. Especially, under the impetus of the Internet, due to the development of new technologies, smart medical care has made considerable progress, and it has also brought us new challenges. The concept, hypothesis, and design of intelligent medical care are analyzed, and the design objects and design principles of intelligent medical care are highlighted. In Africa, 79 patients with shoulder pain after stroke and hemiplegia in the recession period were disintegrated and divided into observation group (40 people) and control group (39 people). The observation group and the control group used two different treatment methods, acupuncture treatment and traditional western medicine treatment. Finally, the situation of the two groups is checked. From the results, the treatment effect of the control group was not as good as that of the observation group (P<0.05). After treatment, the effects of capillary disease and patients' living conditions in the observation group were better than those in the control group (P<0.05). It is concluded that the therapeutic effect of wisdom acupuncture treatment has a certain effect and can be used in medical treatment.
C1 [Lu, Tingting; Wang, Wenxia] Weifang Hosp Tradit Chinese Med, Weifang 261051, Shandong, Peoples R China.
   [Wang, Yongpin] KW Maternal & Child Hlth Hosp, Weifang 261051, Shandong, Peoples R China.
RP Lu, TT (通讯作者)，Weifang Hosp Tradit Chinese Med, Weifang 261051, Shandong, Peoples R China.
EM 3080106102@caa.edu.cn
CR Abdel-basset M, 2019, ARTIF INTELL MED, V101, P0, DOI 10.1016/j.artmed.2019.101735
   Adey-wakeling Z, 2016, AM J PHYS MED REHAB, V95, P758, DOI 10.1097/PHM.0000000000000496
   Aprile I, 2020, J NEUROL PHYS THER, V44, P3, DOI 10.1097/NPT.0000000000000295
   Beck R, 2017, BUS INFORM SYST ENG+, V59, P381, DOI 10.1007/s12599-017-0505-1
   Cho J, 2019, J BACK MUSCULOSKELET, V32, P355, DOI 10.3233/BMR-171037
   Choi M, 2016, ADV HEALTHC MATER, V5, P80, DOI 10.1002/adhm.201500285
   Ding B, 1900, J MED IMAG HEALTH IN, V11, P391, DOI 10.1166/jmihi.2021.3278
   Elhoseny M, 2019, COMPUT NETW, V159, P147, DOI 10.1016/j.comnet.2019.04.016
   Engelhardt M, 2017, TECHNOL INNOV MANAG, V7, P22, DOI 10.22215/timreview/1111
   Hochsprung A, 2017, NEUROREHABILITATION, V41, P801, DOI 10.3233/NRE-172190
   Huang Y, 2017, J REHABIL MED, V49, P208, DOI 10.2340/16501977-2197
   Itotani K, 2016, RIGAKURYOHO KAGAKU, V31, P67, DOI 10.1589/rika.31.67
   Jiang D, 2017, NEUROCOMPUTING, V220, P160, DOI 10.1016/j.neucom.2016.07.056
   Jung S, 2017, J PHYS THER SCI, V29, P2103, DOI 10.1589/jpts.29.2103
   Li J, 2016, NEURAL REGEN RES, V11, P1584, DOI 10.4103/1673-5374.193236
   Mcnulty P, 2015, INT J STROKE, V10, P1253, DOI 10.1111/ijs.12594
   Miraz M, 2018, ARXIV180103528, V2, P1
   Odair M, 2017, STRATEG CHANG, V26, P471, DOI 10.1002/jsc.2147
   Oh E, 2020, [JOURNAL OF KOREAN MEDICINE REHABILITATION, V0, P0
   Picelli A, 2017, NEUROL SCI, V38, P1697, DOI 10.1007/s10072-017-3057-8
   Sayedalamin Z, 2016, J INFECT PUBLIC HEAL, V9, P691, DOI 10.1016/j.jiph.2016.08.006
   Sikorski J, 2017, APPL ENERG, V195, P234, DOI 10.1016/j.apenergy.2017.03.039
   Sobierajska-rek A, 2017, FIZJOTERAPIA POLSKA, V17, P24
   Sonune S, 2018, J EVIDENCE BASED MED, V5, P3228, DOI 10.18410/jebmh/2018/657
   Sun J, 2016, FINANC INNOV, V2, P0, DOI 10.1186/s40854-016-0040-y
   Wang Z, 2019, IEEE INTERNET THINGS, V6, P9555, DOI 10.1109/JIOT.2019.2929803
   Xiao F, 2019, APPL SOFT COMPUT, V79, P254, DOI 10.1016/j.asoc.2019.03.043
   Yeoh P, 2017, J FINANC REGUL COMPL, V25, P196, DOI 10.1108/JFRC-08-2016-0068
   Yuan Y, 2017, ZIDONGHUA XUEBAO, V43, P1485
   Zhang Y, 2017, PEER PEER NETW APPL, V10, P983, DOI 10.1007/s12083-016-0456-1
NR 30
TC 0
Z9 0
U1 3
U2 5
PU HINDAWI LTD
PI LONDON
PA ADAM HOUSE, 3RD FLR, 1 FITZROY SQ, LONDON, W1T 5HF, ENGLAND
SN 2040-2295
EI 
J9 J HEALTHC ENG
PD JUN 21
PY 2021
VL 2021
IS 
BP 
EP 
DI 10.1155/2021/9940645
PG 9
WC Health Care Sciences & Services
SC Health Care Sciences & Services
GA TH1QR
UT WOS:000671870100002
PM 34249299
ER

PT J
AU Nasrallah, FA
   Mohamed, AZ
   Yap, HK
   Lai, HS
   Yeow, Chen-Hua
   Lim, JH
AF Nasrallah, Fatima
   Mohamed, Abdalla
   Yap, Hong
   Lai, Hwa
   Yeow, Chen-hua
   Lim, Jeong
TI Effect of proprioceptive stimulation using a soft robotic glove on motor activation and brain connectivity in stroke survivors
SO JOURNAL OF NEURAL ENGINEERING
LA English
DT Article
DE functional magnetic resonance imaging; soft wearable robotics; glove-assisted rehabilitation; resting state connectivity; proprioception
ID recovery; cortex; reorganization; network; representation; excitability; performance; impairment; modulation; plasticity
AB Objective. Soft-robotic-assisted training may improve motor function during post-stroke recovery, but the underlying physiological changes are not clearly understood. We applied a single-session of intensive proprioceptive stimulation to stroke survivors using a soft robotic glove to delineate its short-term influence on brain functional activity and connectivity. Approach. In this study, we utilized task-based and resting-state functional magnetic resonance imaging (fMRI) to characterize the changes in different brain networks following a soft robotic intervention. Nine stroke patients with hemiplegic upper limb engaged in resting-state and motor-task fMRI. The motor tasks comprised two conditions: active movement of fingers (active task) and glove-assisted active movement using a robotic glove (glove-assisted task), both with visual instruction. Each task was performed using bilateral hands simultaneously or the affected hand only. The same set of experiments was repeated following a 30 min treatment of continuous passive motion (CPM) using a robotic glove. Main results. On simultaneous bimanual movement, increased activation of supplementary motor area (SMA) and primary motor area (M1) were observed after CPM treatment compared to the pre-treatment condition, both in active and glove-assisted task. However, when performing the tasks solely using the affected hand, the phenomena of increased activity were not observed either in active or glove-assisted task. The comparison of the resting-state fMRI between before and after CPM showed the connectivity of the supramarginal gyrus and SMA was increased in the somatosensory network and salience network. Significance. This study demonstrates how passive motion exercise activates M1 and SMA in the post-stroke brain. The effective proprioceptive motor integration seen in bimanual exercise in contrast to the unilateral affected hand exercise suggests that the unaffected hemisphere might reconfigure connectivity to supplement damaged neural networks in the affected hemisphere. The somatosensory modulation rendered by the intense proprioceptive stimulation would affect the motor learning process in stroke survivors.
C1 [Nasrallah, Fatima A.; Mohamed, Abdalla Z.] Univ Queensland, Queensland Brain Inst, Brisbane, Qld, Australia.
   [Nasrallah, Fatima A.] Natl Univ Singapore, Clin Imaging Res Ctr, Singapore, Singapore.
   [Mohamed, Abdalla Z.] Thompson Inst, Birtinya, Qld, Australia.
   [Yap, Hong Kai] Roceso Technol, Singapore, Singapore.
   [Lai, Hwa Sen; Yeow, Chen-Hua] Natl Univ Singapore, Fac Engn, Dept Biomed Engn, Singapore, Singapore.
   [Lai, Hwa Sen; Yeow, Chen-Hua] Natl Univ Singapore, Fac Engn, Adv Robot Ctr, Singapore, Singapore.
   [Lim, Jeong Hoon] Natl Univ Singapore, Yong Loo Lin Sch Med, Dept Med, Singapore 119228, Singapore.
RP Lim, JH (通讯作者)，Natl Univ Singapore, Yong Loo Lin Sch Med, Dept Med, Singapore 119228, Singapore.
EM mdcljh@nus.edu.sg
FU National University Health System-Clinical Imaging Research Centre-Seed Funding, Singapore [R172-000-323-511]; Motor Accident Insurance Commission (MAIC), The Queensland Government, Australia [2014000857]
CR Beckmann CF, 2009, NEUROIMAGE, V47, P0, DOI 10.1016/S1053-8119(09)71511-3
   Beckmann C, 2005, PHILOS T R SOC B, V360, P1001, DOI 10.1098/rstb.2005.1634
   Ben-shabat E, 2015, FRONT NEUROL, V6, P0, DOI 10.3389/fneur.2015.00248
   Biswal B, 1995, MAGNET RESON MED, V34, P537, DOI 10.1002/mrm.1910340409
   Buma F, 2010, NEUROREHAB NEURAL RE, V24, P589, DOI 10.1177/1545968310364058
   Calautti C, 2003, STROKE, V34, P1553, DOI 10.1161/01.STR.0000071761.36075.A6
   Carmichael S, 2017, EXP NEUROL, V287, P384, DOI 10.1016/j.expneurol.2016.02.007
   Carter A, 2012, NEUROIMAGE, V62, P2271, DOI 10.1016/j.neuroimage.2012.02.070
   Carter A, 2010, ANN NEUROL, V67, P365, DOI 10.1002/ana.21905
   Carvalho D, 2013, INT ARCH MED, V6, P41, DOI 10.1186/1755-7682-6-41
   Chen W, 2015, FRONT PSYCHOL, V6, P0, DOI 10.3389/fpsyg.2015.01665
   Cheng N, 2020, IEEE T BIO-MED ENG, V67, P3339, DOI 10.1109/TBME.2020.2984003
   Cramer S, 2006, EXP BRAIN RES, V168, P25, DOI 10.1007/s00221-005-0082-2
   Di PG, 2014, NAT REV NEUROL, V10, P597, DOI 10.1038/nrneurol.2014.162
   Dietz V, 2016, CLIN NEUROPHYSIOL, V127, P2286, DOI 10.1016/j.clinph.2016.02.014
   Dijkhuizen R, 2001, P NATL ACAD SCI USA, V98, P12766, DOI 10.1073/pnas.231235598
   Dijkhuizen R, 2003, J NEUROSCI, V23, P510, DOI 10.1523/JNEUROSCI.23-02-00510.2003
   Dobkin B, 2008, NAT CLIN PRACT NEURO, V4, P76, DOI 10.1038/ncpneuro0709
   Doost M, 2019, NEUROREHAB NEURAL RE, V33, P486, DOI 10.1177/1545968319847963
   Dukelow S, 2012, J NEUROENG REHABIL, V9, P0, DOI 10.1186/1743-0003-9-72
   Eliassen J, 2008, TOP STROKE REHABIL, V15, P427, DOI 10.1310/tsr1505-427
   Findlater S, 2018, NEUROIMAGE-CLIN, V20, P955, DOI 10.1016/j.nicl.2018.10.003
   Goldberg I, 2006, NEURON, V50, P329, DOI 10.1016/j.neuron.2006.03.015
   Golestani A, 2013, NEUROREHAB NEURAL RE, V27, P153, DOI 10.1177/1545968312457827
   Grefkes C, 2014, NEUROSCIENTIST, V20, P56, DOI 10.1177/1073858413491147
   Gusnard D, 2001, NAT REV NEUROSCI, V2, P685, DOI 10.1038/35094500
   Kaelin-lang A, 2005, J NEUROPHYSIOL, V93, P1099, DOI 10.1152/jn.00143.2004
   Kelly R, 2003, J NEUROSCI, V23, P8432
   Koziol L, 2014, CEREBELLUM, V13, P151, DOI 10.1007/s12311-013-0511-x
   Lariviere S, 2018, NEUROIMAGE-CLIN, V19, P883, DOI 10.1016/j.nicl.2018.06.010
   Lee R, 1995, CAN J NEUROL SCI, V22, P257, DOI 10.1017/S0317167100039445
   Leech R, 2014, BRAIN, V137, P12, DOI 10.1093/brain/awt162
   Lev M, 2000, AM J NEURORADIOL, V21, P1369
   Lewis G, 2004, CLIN NEUROPHYSIOL, V115, P765, DOI 10.1016/j.clinph.2003.11.014
   Lindberg P, 2009, NEUROREHAB NEURAL RE, V23, P800, DOI 10.1177/1545968309332735
   Lo A, 2010, NEW ENGL J MED, V362, P1772, DOI 10.1056/NEJMoa0911341
   Lotze M, 2003, BRAIN, V126, P866, DOI 10.1093/brain/awg079
   Luber B, 2014, NEUROIMAGE, V85, P961, DOI 10.1016/j.neuroimage.2013.06.007
   Ma L, 2011, NEUROIMAGE, V58, P226, DOI 10.1016/j.neuroimage.2011.06.014
   Mace M, 2008, J CLIN NEUROPHYSIOL, V25, P202, DOI 10.1097/WNP.0b013e31817da170
   Mao H, 2020, BRAIN BEHAV, V10, P0, DOI 10.1002/brb3.1729
   Meng G, 2018, FRONT NEUROL, V8, P0, DOI 10.3389/fneur.2017.00726
   Milot M, 2014, NEUROREHAB NEURAL RE, V28, P819, DOI 10.1177/1545968314527351
   Murase N, 2004, ANN NEUROL, V55, P400, DOI 10.1002/ana.10848
   Nachev P, 2008, NAT REV NEUROSCI, V9, P856, DOI 10.1038/nrn2478
   Nasrallah F, 2019, NEUROIMAGE, V202, P0, DOI 10.1016/j.neuroimage.2019.116023
   Ostry D, 2016, TRENDS NEUROSCI, V39, P114, DOI 10.1016/j.tins.2015.12.006
   Paschalis V, 2009, J STRENGTH COND RES, V23, P1652, DOI 10.1519/JSC.0b013e3181b4382d
   Prange G, 2006, J REHABIL RES DEV, V43, P171, DOI 10.1682/JRRD.2005.04.0076
   Proulx C, 2020, J REHABIL ASSIST TER, V7, P0, DOI 10.1177/2055668320918130
   Rehme A, 2012, NEUROIMAGE, V59, P2771, DOI 10.1016/j.neuroimage.2011.10.023
   Sale P, 2012, EUR J PHYS REHAB MED, V48, P313
   Saleh S, 2017, FRONT NEUROL, V8, P0, DOI 10.3389/fneur.2017.00452
   Schaechter J, 2008, CEREB CORTEX, V18, P638, DOI 10.1093/cercor/bhm096
   Seeley W, 2007, J NEUROSCI, V27, P2349, DOI 10.1523/JNEUROSCI.5587-06.2007
   Sergi F, 2011, IEEE ENG MED BIO, V0, PP7470, DOI 10.1109/IEMBS.2011.6091843
   Shahid T, 2018, BIOMIMETICS-BASEL, V3, P0, DOI 10.3390/biomimetics3030017
   Stinear C, 2015, BRAIN STIMUL, V8, P1183, DOI 10.1016/j.brs.2015.06.015
   Strick P, 2009, ANNU REV NEUROSCI, V32, P413, DOI 10.1146/annurev.neuro.31.060407.125606
   Susanto E, 2015, J NEUROENG REHABIL, V12, P0, DOI 10.1186/s12984-015-0033-5
   Tustison N, 2010, IEEE T MED IMAGING, V29, P1310, DOI 10.1109/TMI.2010.2046908
   Vahdat S, 2019, NEUROREHAB NEURAL RE, V33, P70, DOI 10.1177/1545968318818902
   Van MM, 2010, J NEUROSCI, V30, P3964, DOI 10.1523/JNEUROSCI.5709-09.2010
   Vanello N, 2012, SPRINGER SERIES TOUC, V0, P0, DOI 10.1007/978-1-4471-2754-3_12
   Veverka T, 2016, J NEUROL SCI, V362, P14, DOI 10.1016/j.jns.2015.12.049
   Vidoni E, 2009, BEHAV BRAIN FUNCT, V5, P0, DOI 10.1186/1744-9081-5-36
   Volpe B, 1999, NEUROLOGY, V53, P1874, DOI 10.1212/WNL.53.8.1874
   Wang L, 2010, BRAIN, V133, P1224, DOI 10.1093/brain/awq043
   Ward N, 2005, POSTGRAD MED J, V81, P510, DOI 10.1136/pgmj.2004.030809
   Weiller C, 1998, EXP BRAIN RES, V123, P13, DOI 10.1007/s002210050539
   Xu J, 2019, ANN NEUROL, V85, P502, DOI 10.1002/ana.25452
   Yap H, 2017, FRONT NEUROSCI-SWITZ, V11, P0, DOI 10.3389/fnins.2017.00547
   Yeo B, 2011, J NEUROPHYSIOL, V106, P1125, DOI 10.1152/jn.00338.2011
NR 73
TC 0
Z9 0
U1 15
U2 15
PU IOP Publishing Ltd
PI BRISTOL
PA TEMPLE CIRCUS, TEMPLE WAY, BRISTOL BS1 6BE, ENGLAND
SN 1741-2560
EI 
J9 J NEURAL ENG
PD DEC 15
PY 2021
VL 18
IS 6
BP 
EP 
DI 10.1088/1741-2552/ac456c
PG 12
WC Engineering, Biomedical; Neurosciences
SC Engineering; Neurosciences & Neurology
GA YA3OP
UT WOS:000738247100001
PM 34933283
ER

PT J
AU O’leary, GH
   Jenkins, DD
   Coker-bolt, Patricia
   George, MS
   Kautz, Steve
   Bikson, Marom
   Gillick, BT
   Badran, BW
AF O’leary, Georgia
   Jenkins, Dorothea
   Coker-bolt, Patricia
   George, Mark
   Kautz, Steve
   Bikson, Marom
   Gillick, Bernadette
   Badran, Bashar
TI From adults to pediatrics: A review noninvasive brain stimulation (NIBS) to facilitate recovery from brain injury
SO NON-INVASIVE BRAIN STIMULATION (NIBS) IN NEURODEVELOPMENTAL DISORDERS
LA English
DT Review; Book Chapter
DE Brain stimulation; VNS; TMS; tDCS; Pediatrics; taVNS; tVNS; NIBS; Brain injury; Stroke; Cerebral palsy
ID transcranial magnetic stimulation; motor cortex excitability; induced movement therapy; vagus nerve-stimulation; cerebral-palsy; single-session; virtual-reality; double-blind; cortical excitability; stroke rehabilitation
AB Stroke is a major problem worldwide that impacts over 100 million adults and children annually. Rehabilitation therapy is the current standard of care to restore functional impairments post-stroke, however its effects are limited and many patients suffer persisting functional impairments and life-long disability. Noninvasive Brain Stimulation (NIBS) has emerged as a potential rehabilitation treatment option in both adults and children with brain injury. In the last decade, Transcranial Magnetic Stimulation (TMS), Transcranial Direct Current Stimulation (tDCS) and Transcutaneous Auricular Vagus Nerve Stimulation (taVNS) have been investigated to improve motor recovery in adults post-stroke. These promising adult findings using NIBS, however, have yet to be widely translated to the area of pediatrics. The limited studies exploring NIBS in children have demonstrated safety, feasibility, and utility of stimulation-augmented rehabilitation. This chapter will describe the mechanism of NIBS therapy (cortical excitability, neuroplasticity) that underlies its use in stroke and motor function and how TMS, tDCS, and taVNS are applied in adult stroke treatment paradigms. We will then discuss the current state of NIBS in early pediatric brain injury and will provide insight regarding practical considerations and future applications of NIBS in pediatrics to make this promising treatment option a viable therapy in children.
C1 [O'Leary, Georgia H.; George, Mark S.; Badran, Bashar W.] Med Univ South Carolina, Dept Psychiat & Behav Sci, Charleston, SC 29425 USA.
   [Jenkins, Dorothea D.] Med Univ South Carolina, Dept Pediat, Charleston, SC 29425 USA.
   [Coker-Bolt, Patricia] Med Univ South Carolina, Div Occupat Therapy, Coll Hlth Profess, Charleston, SC 29425 USA.
   [George, Mark S.; Kautz, Steve] Ralph H Johnson VA Med Ctr, Charleston, SC USA.
   [Kautz, Steve] Med Univ South Carolina, Dept Hlth Sci & Res, Charleston, SC 29425 USA.
   [Bikson, Marom] CUNY, Dept Biomed Engn, New York, NY 10021 USA.
   [Gillick, Bernadette T.] Univ Minnesota, Dept Rehabil Med, Minneapolis, MN USA.
RP Badran, BW (通讯作者)，Med Univ South Carolina, Dept Psychiat & Behav Sci, Charleston, SC 29425 USA.
EM badran@musc.edu
CR Adair D, 2020, BRAIN STIMUL, V13, P717, DOI 10.1016/j.brs.2020.02.019
   Adami R, 2016, OBSTET GYNECOL, V128, P704, DOI 10.1097/AOG.0000000000001631
   Agboada D, 2019, SCI REP-UK, V9, P0, DOI 10.1038/s41598-019-54621-0
   Aisen M, 1997, ARCH NEUROL-CHICAGO, V54, P443, DOI 10.1001/archneur.1997.00550160075019
   Angel C, 2001, NEUROL RES, V23, P343, DOI 10.1179/016164101101198532
   Antal A, 2017, CLIN NEUROPHYSIOL, V128, P1774, DOI 10.1016/j.clinph.2017.06.001
   Aree-uea B, 2014, JOURNAL OF THE MEDICAL ASSOCIATION OF THAILAND, V97, P954
   Auvichayapat P, 2017, FRONT NEUROL, V8, P0, DOI 10.3389/fneur.2017.00366
   Badran B, 2017, BRAIN STIMUL, V10, P378
   Badran B, 2020, FRONT HUM NEUROSCI, V14, P0, DOI 10.3389/fnhum.2020.00077
   Badran B, 2019, JOVE-J VIS EXP, V0, P0, DOI DOI 10.3791/58984
   Badran B, 2018, BRAIN STIMUL, V11, P947, DOI 10.1016/j.brs.2018.06.003
   Badran B, 2018, BRAIN STIMUL, V11, P699, DOI 10.1016/j.brs.2018.04.004
   Baig S, 2019, J STROKE CEREBROVASC, V28, P0, DOI 10.1016/j.jstrokecerebrovasdis.2019.104348
   Ball W, 2012, CEREB CORTEX, V22, P1, DOI 10.1093/cercor/bhr018
   Bastani A, 2012, CLIN NEUROPHYSIOL, V123, P644, DOI 10.1016/j.clinph.2011.08.029
   Batsikadze G, 2013, J PHYSIOL-LONDON, V591, P1987, DOI 10.1113/jphysiol.2012.249730
   Beauchamp M, 2011, PLOS ONE, V6, P0, DOI 10.1371/journal.pone.0024981
   Berridge C, 2003, BRAIN RES REV, V42, P33, DOI 10.1016/S0165-0173(03)00143-7
   Bikson M, 2004, J PHYSIOL-LONDON, V557, P175, DOI 10.1113/jphysiol.2003.055772
   Bikson M, 2020, BRAIN STIMUL, V13, P1124, DOI 10.1016/j.brs.2020.05.010
   Bikson M, 2019, BRAIN STIMUL, V12, P1349, DOI 10.1016/j.brs.2019.07.010
   Bikson M, 2018, BRAIN STIMUL, V11, P134, DOI 10.1016/j.brs.2017.10.012
   Bikson M, 2016, BRAIN STIMUL, V9, P641, DOI 10.1016/j.brs.2016.06.004
   Bikson M, 2013, FRONT HUM NEUROSCI, V7, P0, DOI 10.3389/fnhum.2013.00688
   Bindman L, 1964, J PHYSIOL-LONDON, V172, P369, DOI 10.1113/jphysiol.1964.sp007425
   Bolognini N, 2009, J NEUROENG REHABIL, V6, P0, DOI 10.1186/1743-0003-6-8
   Brunoni A, 2012, BRAIN STIMUL, V5, P175, DOI 10.1016/j.brs.2011.03.002
   Buch E, 2017, CLIN NEUROPHYSIOL, V128, P589, DOI 10.1016/j.clinph.2017.01.004
   Buchkremerratzmann I, 1996, STROKE, V27, P1105, DOI 10.1161/01.STR.27.6.1105
   Burt T, 2002, INT J NEUROPSYCHOPH, V5, P73, DOI 10.1017/S1461145702002791
   Butefisch C, 2003, BRAIN, V126, P470, DOI 10.1093/brain/awg044
   Butler A, 2013, J HAND THER, V26, P162, DOI 10.1016/j.jht.2012.07.002
   Capone F, 2017, NEURAL PLAST, V2017, P0, DOI 10.1155/2017/7876507
   Duarte N, 2014, PLOS ONE, V9, P0, DOI 10.1371/journal.pone.0105777
   *centersfordiseasecontrolandprevention , 2018, UND CAUS DEATH 1999, V0, P0
   Chang M, 2015, BRAIN STIMUL, V8, P561, DOI 10.1016/j.brs.2015.01.411
   Charvet L, 2015, FRONT SYST NEUROSCI, V9, P0, DOI 10.3389/fnsys.2015.00026
   Chen Y, 2019, BMC NEUROL, V19, P0, DOI 10.1186/s12883-019-1302-x
   Chung M, 2015, ARCH PHYS MED REHAB, V96, P0, DOI 10.1016/j.apmr.2014.10.013
   Cicinelli P, 2003, STROKE, V34, P2653, DOI 10.1161/01.STR.0000092122.96722.72
   Cioni G, 2011, PROG BRAIN RES, V189, P139, DOI 10.1016/B978-0-444-53884-0.00022-1
   Grecco L, 2017, DEV NEUROREHABIL, V20, P142, DOI 10.3109/17518423.2016.1139639
   Grecco L, 2015, CLIN REHABIL, V29, P1212, DOI 10.1177/0269215514566997
   Dasilva A, 2011, JOVE-J VIS EXP, V0, P0, DOI DOI 10.3791/2744
   Datta A, 2008, J NEURAL ENG, V5, P163, DOI 10.1088/1741-2560/5/2/007
   Davis N, 2014, FRONT HUM NEUROSCI, V8, P0, DOI 10.3389/fnhum.2014.00600
   Dawson J, 2016, STROKE, V47, P143, DOI 10.1161/STROKEAHA.115.010477
   Deluca S, 2017, J PEDIATR REHAB MED, V10, P37, DOI 10.3233/PRM-170409
   Dinomais M, 2013, RES DEV DISABIL, V34, P1928, DOI 10.1016/j.ridd.2013.03.020
   Dobbs B, 2018, J NEUROENG REHABIL, V15, P0, DOI 10.1186/s12984-018-0457-9
   Elbanna S, 2019, ARCH PHYS MED REHAB, V100, P1945, DOI 10.1016/j.apmr.2019.04.009
   Ezquerro F, 2017, NEUROMODULATION, V20, P248, DOI 10.1111/ner.12527
   Faria P, 2011, J NEURAL ENG, V8, P0, DOI 10.1088/1741-2560/8/6/066017
   Fisicaro F, 2019, THER ADV NEUROL DISO, V12, P0, DOI 10.1177/1756286419878317
   Fleming M, 2018, J NEUROENG REHABIL, V15, P0, DOI 10.1186/s12984-018-0476-6
   Moura R, 2017, DEV NEUROREHABIL, V20, P368, DOI 10.1080/17518423.2017.1282050
   Fritsch B, 2010, NEURON, V66, P198, DOI 10.1016/j.neuron.2010.03.035
   Froemke R, 2015, ANNU REV NEUROSCI, V38, P195, DOI 10.1146/annurev-neuro-071714-034002
   Garvey M, 2004, EUR J PAEDIATR NEURO, V8, P7, DOI 10.1016/j.ejpn.2003.11.002
   George M, 2000, CNS SPECTRUMS, V5, P12, DOI 10.1017/S1092852900024986
   Gilbert D, 2004, CLIN NEUROPHYSIOL, V115, P1730, DOI 10.1016/j.clinph.2003.10.037
   Gillick B, 2018, EUR J PAEDIATR NEURO, V22, P358, DOI 10.1016/j.ejpn.2018.02.001
   Gillick B, 2015, ARCH PHYS MED REHAB, V96, P0, DOI 10.1016/j.apmr.2014.09.012
   Gillick B, 2014, FRONT HUM NEUROSCI, V8, P0, DOI 10.3389/fnhum.2014.00739
   Giordano J, 2017, DOSE-RESPONSE, V15, P0, DOI 10.1177/1559325816685467
   Gordon A, 2011, NEUROREHAB NEURAL RE, V25, P692, DOI 10.1177/1545968311402508
   Grecco L, 2014, BRAZ J PHYS THER, V18, P419, DOI 10.1590/bjpt-rbf.2014.0053
   Hadders-algra M, 2001, NEURAL PLASTICITY, V8, P31, DOI 10.1155/NP.2001.31
   Hameed M, 2017, CURR NEUROL NEUROSCI, V17, P0, DOI 10.1007/s11910-017-0719-0
   Hays S, 2013, PROGR BRAIN RES, V0, P0
   Hilderley A, 2019, STROKE, V50, P233, DOI 10.1161/STROKEAHA.118.020477
   Hosseini M, 2019, STROKE, V50, P2892, DOI 10.1161/STROKEAHA.119.025364
   Hsu W, 2012, STROKE, V43, P1849, DOI 10.1161/STROKEAHA.111.649756
   Huang Y, 2017, CLIN NEUROPHYSIOL, V128, P2318, DOI 10.1016/j.clinph.2017.09.007
   Jackson M, 2016, CLIN NEUROPHYSIOL, V127, P3425, DOI 10.1016/j.clinph.2016.08.016
   Jin X, 2002, ZHONGHUA YI XUE ZA ZHI, V82, P534
   Kandel M, 2012, ANNALS OF PHYSICAL AND REHABILITATION MEDICINE, V55, P657, DOI 10.1016/j.rehab.2012.09.001
   Kasschau M, 2016, NEUROMODULATION, V19, P824, DOI 10.1111/ner.12430
   Kessler S, 2013, PLOS ONE, V8, P0, DOI 10.1371/journal.pone.0076112
   Khedr E, 2013, NEUROREHAB NEURAL RE, V27, P592, DOI 10.1177/1545968313484808
   Khodaparast N, 2013, NEUROBIOL DIS, V60, P80, DOI 10.1016/j.nbd.2013.08.002
   Khodaparast N, 2014, NEUROREHAB NEURAL RE, V28, P698, DOI 10.1177/1545968314521006
   Kim D, 2009, AM J PHYS MED REHAB, V88, P829, DOI 10.1097/PHM.0b013e3181b811e3
   Kim Y, 2006, STROKE, V37, P1471, DOI 10.1161/01.STR.0000221233.55497.51
   Kirton A, 2008, PEDIATR NEUROL, V39, P196, DOI 10.1016/j.pediatrneurol.2008.06.004
   Kirton A, 2008, LANCET NEUROL, V7, P507, DOI 10.1016/S1474-4422(08)70096-6
   Kirton A, 2017, NEUROLOGY, V88, P259, DOI 10.1212/WNL.0000000000003518
   Kirton A, 2016, NEUROLOGY, V86, P1659, DOI 10.1212/WNL.0000000000002646
   Klomjai W, 2018, ANN PHYS REHABIL MED, V61, P286, DOI 10.1016/j.rehab.2018.04.005
   Kowalski J, 2019, J CLIN MED, V8, P0, DOI 10.3390/jcm8081208
   Krakauer J, 2012, NEUROREHAB NEURAL RE, V26, P923, DOI 10.1177/1545968312440745
   Krishnan C, 2015, BRAIN STIMUL, V8, P76, DOI 10.1016/j.brs.2014.10.012
   Kronberg G, 2019, BIORXIV, V0, P0, DOI 10.1101/562322]
   Kronberg G, 2020, BRAIN STIMUL, V13, P287, DOI 10.1016/j.brs.2019.10.014
   Kronberg G, 2017, BRAIN STIMUL, V10, P51, DOI 10.1016/j.brs.2016.10.001
   Kurz M, 2011, NEUROSCI LETT, V490, P1, DOI 10.1016/j.neulet.2010.11.053
   Lafon B, 2017, BRAIN STIMUL, V10, P36, DOI 10.1016/j.brs.2016.08.014
   Langhorne P, 2011, LANCET, V377, P1693, DOI 10.1016/S0140-6736(11)60325-5
   Lazzari R, 2017, J MOTOR BEHAV, V49, P329, DOI 10.1080/00222895.2016.1204266
   Lazzari R, 2015, J PHYS THER SCI, V27, P763, DOI 10.1589/jpts.27.763
   Lefaucheur J, 2017, CLIN NEUROPHYSIOL, V128, P56, DOI 10.1016/j.clinph.2016.10.087
   Lefebvre S, 2013, FRONT HUM NEUROSCI, V6, P0, DOI 10.3389/fnhum.2012.00343
   Leite J, 2018, NEUROSCI RES, V130, P39, DOI 10.1016/j.neures.2017.08.005
   Lindenberg R, 2010, NEUROLOGY, V75, P2176, DOI 10.1212/WNL.0b013e318202013a
   Liu H, 2019, NEURAL PLAST, V2019, P0, DOI 10.1155/2019/4252943
   Lomarev M, 2007, CLIN NEUROPHYSIOL, V118, P2072, DOI 10.1016/j.clinph.2007.06.016
   Mansur C, 2005, NEUROLOGY, V64, P1802, DOI 10.1212/01.WNL.0000161839.38079.92
   Marquez J, 2015, INT J STROKE, V10, P306, DOI 10.1111/ijs.12169
   Mcdonnell M, 2017, BRAIN STIMUL, V10, P721, DOI 10.1016/j.brs.2017.03.008
   Mcintyre C, 2002, EUR J NEUROSCI, V16, P1223, DOI 10.1046/j.1460-9568.2002.02188.x
   Michaelsen S, 2006, STROKE, V37, P186, DOI 10.1161/01.STR.0000196940.20446.c9
   Minhas P, 2012, IEEE ENG MED BIO, V0, PP859, DOI 10.1109/EMBC.2012.6346067
   Moliadze V, 2015, CLIN NEUROPHYSIOL, V126, P1392, DOI 10.1016/j.clinph.2014.10.142
   Muller R, 1997, NEUROREPORT, V8, P3103
   Murase N, 2004, ANN NEUROL, V55, P400, DOI 10.1002/ana.10848
   Murphy T, 2009, NAT REV NEUROSCI, V10, P861, DOI 10.1038/nrn2735
   Nemanich S, 2019, PHYS THER, V99, P689, DOI 10.1093/ptj/pzz028
   Nitsche M, 2001, NEUROLOGY, V57, P1899, DOI 10.1212/WNL.57.10.1899
   Nitsche M, 2000, J PHYSIOL-LONDON, V527, P633, DOI 10.1111/j.1469-7793.2000.t01-1-00633.x
   Novak I, 2013, DEV MED CHILD NEUROL, V55, P885, DOI 10.1111/dmcn.12246
   Orsetti M, 1996, BRAIN RES, V724, P89, DOI 10.1016/0006-8993(96)00292-2
   Oskoui M, 2013, DEV MED CHILD NEUROL, V55, P509, DOI 10.1111/dmcn.12080
   Ouellette M, 2004, STROKE, V35, P1404, DOI 10.1161/01.STR.0000127785.73065.34
   Palm U, 2016, J NEURAL TRANSM, V123, P1219, DOI 10.1007/s00702-016-1572-z
   Pitcher J, 2012, J NEUROSCI, V32, P16410, DOI 10.1523/JNEUROSCI.3079-12.2012
   Plow E, 2016, NEURAL PLAST, V2016, P0, DOI 10.1155/2016/4071620
   Quintana H, 2005, J ECT, V21, P88, DOI 10.1097/01.yct.0000162556.02720.58
   Radman T, 2007, J NEUROSCI, V27, P3030, DOI 10.1523/JNEUROSCI.0095-07.2007
   Rahman A, 2017, J PHYSIOL-LONDON, V595, P3535, DOI 10.1113/JP273005
   Rajapakse T, 2013, TRANSL NEUROSCI, V4, P217, DOI 10.2478/s13380-013-0116-3
   Ramey S, 2013, HDB PEDIAT CONSTRAIN, V0, P0
   Rawji V, 2018, BRAIN STIMUL, V11, P289, DOI 10.1016/j.brs.2017.11.001
   Redgrave J, 2018, J STROKE CEREBROVASC, V27, P1998, DOI 10.1016/j.jstrokecerebrovasdis.2018.02.056
   Reis J, 2008, BRAIN STIMUL, V1, P363, DOI 10.1016/j.brs.2008.08.001
   Richards L, 2008, NEUROPSYCHOLOGIA, V46, P3, DOI 10.1016/j.neuropsychologia.2007.08.013
   Rose S, 2011, BRAIN CONNECT, V1, P309, DOI 10.1089/brain.2011.0034
   Rosenbaum P, 2007, DEV MED CHILD NEUROL, V49, P8, DOI 10.1111/j.1469-8749.2007.tb12610.x
   Rossi S, 2009, CLIN NEUROPHYSIOL, V120, P2008, DOI 10.1016/j.clinph.2009.08.016
   Russo C, 2017, NEUROMODULATION, V20, P215, DOI 10.1111/ner.12574
   Samani M, 2019, CORTEX, V119, P350, DOI 10.1016/j.cortex.2019.04.016
   Smith M, 2016, J CLIN NEUROSCI, V31, P10, DOI 10.1016/j.jocn.2016.01.034
   De MM, 2019, SOMATOSENS MOT RES, V36, P122, DOI 10.1080/08990220.2019.1624517
   Sun Y, 2016, ANN NEUROL, V80, P233, DOI 10.1002/ana.24708
   Takesian A, 2013, PROGR BRAIN RES, V0, P0
   Takeuchi N, 2005, STROKE, V36, P2681, DOI 10.1161/01.STR.0000189658.51972.34
   Taub E, 1998, REHABIL PSYCHOL, V43, P152, DOI 10.1037/0090-5550.43.2.152
   Valle A, 2007, DEV MED CHILD NEUROL, V49, P534, DOI 10.1111/j.1469-8749.2007.00534.x
   Virani S, 2020, CIRCULATION, V141, P0, DOI 10.1161/CIR.0000000000000757
   Wang R, 2019, GAIT POSTURE, V68, P382, DOI 10.1016/j.gaitpost.2018.12.023
   Woods A, 2016, CLIN NEUROPHYSIOL, V127, P1031, DOI 10.1016/j.clinph.2015.11.012
   Xiang H, 2019, CLIN REHABIL, V33, P847, DOI 10.1177/0269215519829897
   Zewdie E, 2020, BRAIN STIMUL, V13, P565, DOI 10.1016/j.brs.2019.12.025
   Zhang L, 2017, NEURAL PLAST, V2017, P0, DOI 10.1155/2017/2758097
   Ziemann U, 2008, BRAIN STIMUL, V1, P164, DOI 10.1016/j.brs.2008.06.006
   Zimerman M, 2012, STROKE, V43, P2185, DOI 10.1161/STROKEAHA.111.645382
NR 156
TC 0
Z9 0
U1 4
U2 5
PU ELSEVIER ACADEMIC PRESS INC
PI SAN DIEGO
PA 525 B STREET, SUITE 1900, SAN DIEGO, CA 92101-4495 USA
SN 0079-6123
EI 
J9 PROG BRAIN RES
PD JUN 15
PY 2021
VL 264
IS 
BP 287
EP 322
DI 10.1016/bs.pbr.2021.01.019
PG 36
WC Neurosciences
SC Neurosciences & Neurology
GA BS6MU
UT WOS:000750009200012
PM 34167660
ER

PT J
AU Wang, Jinqiu
   Ran, Chunlong
   Pan, Ping
   Wang, Yingrui
   Zhao, Yinglin
AF Wang, Jinqiu
   Ran, Chunlong
   Pan, Ping
   Wang, Yingrui
   Zhao, Yinglin
TI Rehabilitation training combined acupuncture for limb hemiplegia caused by cerebral infarction A protocol for a systematic review of randomized controlled trial
SO MEDICINE
LA English
DT Review
DE acupuncture; cerebral infarction; effectiveness; limb hemiplegia; rehabilitation training; safety; systematic review
ID intracerebral hemorrhage; extremity function; blood-pressure; stroke; ischemia/infarction; management; care
AB Background: Previous studies have reported that rehabilitation training combined acupuncture (RTA) can be used for the treatment of limb hemiplegia (LH) caused by cerebral infarction (CI). However, its effectiveness is still unclear. In this systematic review study, we aim to evaluate the effectiveness and safety of RTA for LH following CI. Methods: We will retrieve the databases of CENTRAL, EMBASE, MEDILINE, CINAHL, AMED, CBM, PUBMED, and CNKI from inception to June 1, 2020 with no language restrictions. The randomized controlled trials of RTA for evaluating effectiveness and safety in patients with LH following CI will be included. Cochrane risk of bias tool will be used to measure the methodological quality for all included studies. Two authors will independently select the studies, extract the data, and assess the methodological quality of included studies. A third author will be invited to discuss if any disagreements exist between 2 authors. We will perform heterogeneity assessment before carrying out meta-analysis. According to the heterogeneity, we select random effect model or fixed effect model for meta-analysis of the included cohort studies. Cochrane risk of bias tool will be used to determine the methodological quality for included studies. RevMan 5.3 software (Cochrane Community, London, UK) will be utilized to perform statistical analysis. Results: This systematic review will assess the effectiveness and safety of RTA for LH caused by CI. The primary outcome includes limbs function, as measured by the Wolf Motor Function Test (WMFT) Assessment scale, or other associated scales. The secondary outcomes consist of muscle strength, muscle tone, quality of life, and any adverse events. Conclusion: The findings of this study will summarize the current evidence of RTA for LH caused by CI, and may provide helpful evidence for the clinical treatment. Dissemination and ethics: The findings of this study are expected to be published in peer-reviewed journals. It does not require ethical approval, because no individual data will be utilized in this study. Systematic review registration: INPLASY202070114.
C1 [Wang, Jinqiu; Ran, Chunlong; Pan, Ping; Wang, Yingrui] Henan Univ Chinese Med, Zhengzhou, Henan, Peoples R China.
   [Zhao, Yinglin] Henan Univ Tradit Chinese Med, Affiliated Hosp 2, 6 Dongfeng Rd, Zhengzhou 450000, Henan, Peoples R China.
RP Zhao, YL (通讯作者)，Henan Univ Tradit Chinese Med, Affiliated Hosp 2, 6 Dongfeng Rd, Zhengzhou 450000, Henan, Peoples R China.
EM Zhaoyinglin2009@163.com
FU Inheriting The National Famous Old Chinese Medicine Experts Studio Project [[2018] 134]
CR Anderson C, 2008, LANCET NEUROL, V7, P391, DOI 10.1016/S1474-4422(08)70069-3
   Boyd R, 2017, BMJ OPEN, V7, P0, DOI 10.1136/bmjopen-2017-017204
   Chuang L, 2017, J NEUROENG REHABIL, V14, P0, DOI 10.1186/s12984-017-0332-0
   Fu J, 2017, MEDICINE, V96, P0, DOI 10.1097/MD.0000000000008080
   Gao Q, 2016, J CLIN MED ARCH, V3, P6171
   Gong X, 2017, BIPEDAL HLTH CARE, V26, P6
   Guyatt G, 2008, BRIT MED J, V336, P924, DOI 10.1136/bmj.39489.470347.AD
   Hu X, 2016, J TRADIT CHIN MED, V28, P162
   Kassee C, 2017, J PEDIATR REHAB MED, V10, P145, DOI 10.3233/PRM-170439
   Kwakkel G, 2003, STROKE, V34, P2181, DOI 10.1161/01.STR.0000087172.16305.CD
   Lee M, 2017, J STROKE CEREBROVASC, V26, P1020, DOI 10.1016/j.jstrokecerebrovasdis.2016.12.008
   Liao Y, 2010, CHIN MED GUIDE, V8, P26
   Liu H, 2018, INNER MONGOLIA TRADI, V37, P80
   Moher D, 2015, SYST REV-LONDON, V4, P0, DOI 10.1186/2046-4053-4-1
   Monge-pereira E, 2017, PM&R, V9, P918, DOI 10.1016/j.pmrj.2017.04.016
   Morgenstern L, 2010, STROKE, V41, P2108, DOI 10.1161/STR.0b013e3181ec611b
   Sakamoto Y, 2013, STROKE, V44, P1846, DOI 10.1161/STROKEAHA.113.001212
   Spieler J, 2004, CEREBROVASC DIS, V17, P134, DOI 10.1159/000075782
   Sun N, 2018, INNER MONGOLIA TRADI, V37, P70
   Sveinsson O, 2014, LAEKNABLADID, V100, P393, DOI 10.17992/lbl.2014.0708.553
   Sveinsson O, 2014, LAEKNABLADID, V100, P271, DOI 10.17992/lbl.2014.05.543
   Tian L, 2016, ZHONGGUO ZHEN JIU, V36, P1121, DOI 10.13703/j.0255-2930.2016.11.001
   Wang C, 2013, ASIA PACIFIC TRADITI, V9, P96
   Xu L, 2016, CHIN J GEN PRACT, V14, P1745
   Yuzer G, 2017, J STROKE CEREBROVASC, V26, P1467, DOI 10.1016/j.jstrokecerebrovasdis.2017.03.011
   Zhang L, 2014, CHIN MOD MED APPL, V8, P51
   Zhang S, 2013, CHINESE J GERIATRIC, V15, P500
   马国良 , 2013, [中国老年学杂志, V0, P0
NR 28
TC 0
Z9 0
U1 6
U2 11
PU LIPPINCOTT WILLIAMS & WILKINS
PI PHILADELPHIA
PA TWO COMMERCE SQ, 2001 MARKET ST, PHILADELPHIA, PA 19103 USA
SN 0025-7974
EI 
J9 MEDICINE
PD JAN 8
PY 2021
VL 100
IS 1
BP 
EP 
DI 10.1097/MD.0000000000023474
PG 5
WC Medicine, General & Internal
SC General & Internal Medicine
GA PZ5QI
UT WOS:000612794500006
PM 33429730
ER

PT J
AU Lee, Seung-Hee
   Hwang, Ye-Ji
   Lee, Hwang-Jae
   Kim, Yun-Hee
   Ogrinc, Matjaz
   Burdet, Etienne
   Kim, Jong-Hyun
AF Lee, Seung-hee
   Hwang, Ye-ji
   Lee, Hwang-jae
   Kim, Yun-hee
   Ogrinc, Matjaz
   Burdet, Etienne
   Kim, Jong-hyun
TI Proof-of-Concept of a Sensor-Based Evaluation Method for Better Sensitivity of Upper-Extremity Motor Function Assessment
SO SENSORS
LA English
DT Article
DE sensor-based motor function assessment; depth sensor; fuzzy inference system; sensitivity; rehabilitation
ID fugl-meyer assessment; function impairment; stroke; recovery; framework
AB In rehabilitation, the Fugl-Meyer assessment (FMA) is a typical clinical instrument to assess upper-extremity motor function of stroke patients, but it cannot measure fine changes of motor function (both in recovery and deterioration) due to its limited sensitivity. This paper introduces a sensor-based automated FMA system that addresses this limitation with a continuous rating algorithm. The system consists of a depth sensor (Kinect V2) and an algorithm to rate the continuous FM scale based on fuzzy inference. Using a binary logic based classification method developed from a linguistic scoring guideline of FMA, we designed fuzzy input/output variables, fuzzy rules, membership functions, and a defuzzification method for several representative FMA tests. A pilot trial with nine stroke patients was performed to test the feasibility of the proposed approach. The continuous FM scale from the proposed algorithm exhibited a high correlation with the clinician rated scores and the results showed the possibility of more sensitive upper-extremity motor function assessment.
C1 [Lee, Seung-Hee] KEPCO Res Inst, Seoul 06732, South Korea.
   [Hwang, Ye-Ji; Kim, Jong-Hyun] Sungkyunkwan Univ, Sch Mech Engn, Suwon 16419, South Korea.
   [Lee, Hwang-Jae; Kim, Yun-Hee] Sungkyunkwan Univ, Ctr Prevent & Rehabil Heart Vasc & Stroke, Samsung Med Ctr, Dept Phys & Rehabil Med,Sch Med, Seoul 06351, South Korea.
   [Ogrinc, Matjaz; Burdet, Etienne] Imperial Coll London, Dept Bioengn, London SW7 2AZ, England.
   [Ogrinc, Matjaz] GripAble Ltd, Thornton House,39 Thornton Rd, London SW19 4NQ, England.
RP Kim, JH (通讯作者)，Sungkyunkwan Univ, Sch Mech Engn, Suwon 16419, South Korea.
EM s.lee@kepco.co.kr; yj.hwang@skku.edu; goodptlee@skku.edu; yunkim@skku.edu; matjaz.ogrinc@imperial.ac.uk; e.burdet@imperial.ac.uk; jonghyunkim@skku.edu
FU MSIT(Ministry of Science and ICT), Korea, under the ICT Creative Consilience Program [IITP-2021-2020-0-01821]; Translational Research Program for Care Robots - Ministry of Health & Welfare, Republic of Korea [HK20C0015]
CR Ajiboye A, 2005, IEEE T NEUR SYS REH, V13, P280, DOI 10.1109/TNSRE.2005.847357
   Barnes M, 2005, RECOVERY STROKE, V0, P0, DOI 10.1017/CBO9781316135297]
   Barnes M, 2003, J NEUROL NEUROSUR PS, V74, P3
   Bonita R, 1988, STROKE, V19, P1497, DOI 10.1161/01.STR.19.12.1497
   Craig P, 2008, BRIT MED J, V337, P0, DOI 10.1136/bmj.a1655
   Duncan P, 1983, PHYS THER, V63, P1606, DOI 10.1093/ptj/63.10.1606
   Farhoud A, 2014, IEEE T NEUR SYS REH, V22, P533, DOI 10.1109/TNSRE.2013.2296334
   Fuglmeyer A, 1975, SCAND J REHABIL MED, V7, P13
   Gladstone D, 2002, NEUROREHAB NEURAL RE, V16, P232, DOI 10.1177/154596802401105171
   Huber M, 2015, PHYSIOTHERAPY, V101, P389, DOI 10.1016/j.physio.2015.02.002
   Hwang Y, 2020, IEEE ROBOT AUTOM LET, V5, P3035, DOI 10.1109/LRA.2020.2974453
   Jeong H, 1900, SENSORS-BASEL, V21, P0, DOI 10.3390/s21062197
   Kim W, 2016, PLOS ONE, V11, P0, DOI 10.1371/journal.pone.0158640
   Lee S, 2018, IEEE T NEUR SYS REH, V26, P125, DOI 10.1109/TNSRE.2017.2755667
   Li Y, 2017, SENSORS-BASEL, V17, P0, DOI 10.3390/s17030582
   Lin J, 2009, PHYS THER, V89, P840, DOI 10.2522/ptj.20080285
   Mamdani E, 1975, INT J MAN MACH STUD, V7, P1, DOI 10.1016/S0020-7373(75)80002-2
   Mcconville J, 1980, AFAMRLTR80119 ANTHR, V0, P0
   Olesh E, 2014, PLOS ONE, V9, P0, DOI 10.1371/journal.pone.0104487
   Simbana E, 2019, IEEE ACCESS, V7, P32352, DOI 10.1109/ACCESS.2019.2901814
   Otte K, 2016, PLOS ONE, V11, P0, DOI 10.1371/journal.pone.0166532
   Otten P, 2015, SENSORS-BASEL, V15, P20097, DOI 10.3390/s150820097
   Patel S, 2010, P IEEE, V98, P450, DOI 10.1109/JPROC.2009.2038727
   Prabhakaran S, 2008, NEUROREHAB NEURAL RE, V22, P64, DOI 10.1177/1545968307305302
   Song X, 2019, IEEE T NEUR SYS REH, V27, P2186, DOI 10.1109/TNSRE.2019.2939587
   Van DLJ, 2001, J REHABIL MED, V33, P110
   Wang J, 1900, DOI [10.1109/ISBB.2014.6820907, V0, P0
   Wu Y, 2011, INT J ARTIFICIAL INT, V2, P47
   Yu L, 2016, COMPUT METH PROG BIO, V128, P100, DOI 10.1016/j.cmpb.2016.02.012
   Zadeh L, 1975, INFORM SCIENCES, V8, P301, DOI 10.1016/0020-0255(75)90046-8
   Zadeh L, 1999, IEEE T CIRCUITS-I, V46, P105, DOI 10.1109/81.739259
   Zadeh L, 1973, IEEE T SYST MAN CYB, VSMC3, P28, DOI 10.1109/TSMC.1973.5408575
   Zadeh L, 1965, INFORM CONTROL, V8, P338, DOI 10.1016/S0019-9958(65)90241-X
   Zheng H, 1900, DOI [10.1109/ICARCV.2004.1469043, V0, P0, DOI DOI 10.1109/ICARCV.2004.1469043]
NR 34
TC 2
Z9 2
U1 2
U2 5
PU MDPI
PI BASEL
PA ST ALBAN-ANLAGE 66, CH-4052 BASEL, SWITZERLAND
SN 
EI 
J9 SENSORS-BASEL
PD SEP 15
PY 2021
VL 21
IS 17
BP 
EP 
DI 10.3390/s21175926
PG 13
WC Chemistry, Analytical; Engineering, Electrical & Electronic; Instruments & Instrumentation
SC Chemistry; Engineering; Instruments & Instrumentation
GA UO1QR
UT WOS:000694477100001
PM 34502816
ER

PT J
AU Chen, Ze-Jian
   He, Chang
   Xia, Nan
   Gu, Ming-Hui
   Li, Yang-An
   Xiong, Cai-Hua
   Xu, Jiang
   Huang, Xiao-Lin
AF Chen, Ze-jian
   He, Chang
   Xia, Nan
   Gu, Ming-hui
   Li, Yang-an
   Xiong, Cai-hua
   Xu, Jiang
   Huang, Xiao-lin
TI Association Between Finger-to-Nose Kinematics and Upper Extremity Motor Function in Subacute Stroke: A Principal Component Analysis
SO FRONTIERS IN BIOENGINEERING AND BIOTECHNOLOGY
LA English
DT Article
DE stroke; upper extremity; kinematics; motor function; principal component analysis
ID quantitative-evaluation; standardized approach; barthel index; validity; impairment; recovery; task
AB Background: Kinematic analysis facilitates interpreting the extent and mechanisms of motor restoration after stroke. This study was aimed to explore the kinematic components of finger-to-nose test obtained from principal component analysis (PCA) and the associations with upper extremity (UE) motor function in subacute stroke survivors. Methods: Thirty-seven individuals with subacute stroke and twenty healthy adults participated in the study. Six kinematic metrics during finger-to-nose task (FNT) were utilized to perform PCA. Clinical assessments for stroke participants included the Fugl-Meyer Assessment for Upper Extremity (FMA-UE), Action Research Arm Test (ARAT), and Modified Barthel Index (MBI). Results: Three principal components (PC) accounting for 91.3% variance were included in multivariable regression models. PC1 (48.8%) was dominated by mean velocity, peak velocity, number of movement units (NMU) and normalized integrated jerk (NIJ). PC2 (31.1%) described percentage of time to peak velocity and movement time. PC3 (11.4%) profiled percentage of time to peak velocity. The variance explained by principal component regression in FMA-UE (R-2 = 0.71) were higher than ARAT (R-2 = 0.59) and MBI (R-2 = 0.29) for stroke individuals. Conclusion: Kinematic components during finger-to-nose test identified by PCA are associated with UE motor function in subacute stroke. PCA reveals the intrinsic association among kinematic metrics, which may add value to UE assessment and future intervention targeted for kinematic components for stroke individuals.
C1 [Chen, Ze-Jian; Xia, Nan; Gu, Ming-Hui; Li, Yang-An; Xu, Jiang; Huang, Xiao-Lin] Huazhong Univ Sci & Technol, Tongji Hosp, Tongji Med Coll, Dept Rehabil Med, Wuhan, Peoples R China.
   [Chen, Ze-Jian; Xia, Nan; Gu, Ming-Hui; Li, Yang-An; Xu, Jiang; Huang, Xiao-Lin] WHO, Cooperat Training & Res Ctr Rehabil, Wuhan, Peoples R China.
   [He, Chang; Xiong, Cai-Hua] Huazhong Univ Sci & Technol, Inst Rehabil & Med Robot, State Key Lab Digital Mfg Equipment & Technol, Wuhan, Peoples R China.
RP Xu, J; Huang, XL (通讯作者)，Huazhong Univ Sci & Technol, Tongji Hosp, Tongji Med Coll, Dept Rehabil Med, Wuhan, Peoples R China.; Xu, J; Huang, XL (通讯作者)，WHO, Cooperat Training & Res Ctr Rehabil, Wuhan, Peoples R China.
EM xujiang@hust.edu.cn; xiaolinh2006@tjh.tjmu.edu.cn
FU National Natural Science Foundation of China [U 1913601, 91648203]
CR Allgower K, 2017, CLIN NEUROPHYSIOL, V128, P1858, DOI 10.1016/j.clinph.2017.07.408
   Alt MM, 2012, NEUROREHAB NEURAL RE, V26, P1106, DOI 10.1177/1545968312448234
   Badhiwala J, 2018, SPINE J, V18, P2220, DOI 10.1016/j.spinee.2018.05.009
   Balasubramanian S, 2015, J NEUROENG REHABIL, V12, P0, DOI 10.1186/s12984-015-0090-9
   Balasubramanian S, 2012, AM J PHYS MED REHABIL, V91, P0, DOI 10.1097/PHM.0b013e31826bcdc1
   Bosecker C, 2010, NEUROREHAB NEURAL RE, V24, P62, DOI 10.1177/1545968309343214
   Gilliaux M, 2014, J REHABIL MED, V46, P117, DOI 10.2340/16501977-1245
   Gulde P, 2018, FRONT NEUROL, V9, P0, DOI 10.3389/fneur.2018.00615
   Hsieh Y, 2007, NEUROREHAB NEURAL RE, V21, P233, DOI 10.1177/1545968306294729
   Hussain N, 2019, J NEUROENG REHABIL, V16, P0, DOI 10.1186/s12984-019-0551-7
   Ibrahim G, 2014, STROKE, V45, P670, DOI 10.1161/STROKEAHA.113.003078
   Johansson G, 2017, J NEUROENG REHABIL, V14, P0, DOI 10.1186/s12984-017-0220-7
   Kassambara A, 2017, MULTIVARIATE ANAL, V0, P0
   Lang C, 2013, J HAND THER, V26, P104, DOI 10.1016/j.jht.2012.06.005
   Langhorne P, 2009, LANCET NEUROL, V8, P741, DOI 10.1016/S1474-4422(09)70150-4
   Leung S, 2007, CLIN REHABIL, V21, P912, DOI 10.1177/0269215507077286
   Li K, 2015, ARCH PHYS MED REHAB, V96, P1666, DOI 10.1016/j.apmr.2015.04.013
   Lin B, 2019, IEEE T NEUR SYS REH, V27, P1626, DOI 10.1109/TNSRE.2019.2928719
   Menegoni F, 2009, EUR J NEUROL, V16, P232, DOI 10.1111/j.1468-1331.2008.02396.x
   Nordin N, 2014, J NEUROENG REHABIL, V11, P0, DOI 10.1186/1743-0003-11-137
   Ohberg F, 2019, SENSORS-BASEL, V19, P0, DOI 10.3390/s19051241
   Otaka E, 2015, J NEUROENG REHABIL, V12, P0, DOI 10.1186/s12984-015-0059-8
   Park E, 2020, J MED INTERNET RES, V22, P0, DOI 10.2196/20641
   Ringner M, 2008, NAT BIOTECHNOL, V26, P303, DOI 10.1038/nbt0308-303
   Rodrigues M, 2017, J NEUROENG REHABIL, V14, P0, DOI 10.1186/s12984-016-0213-y
   Rohrer B, 2002, J NEUROSCI, V22, P8297
   Santisteban L, 2016, PLOS ONE, V11, P0, DOI 10.1371/journal.pone.0154792
   Schiefelbein M, 2019, J NEUROL SCI, V401, P75, DOI 10.1016/j.jns.2019.04.017
   Schwarz A, 2019, STROKE, V50, P718, DOI 10.1161/STROKEAHA.118.023531
   See J, 2013, NEUROREHAB NEURAL RE, V27, P732, DOI 10.1177/1545968313491000
   Subramanian S, 2010, STROKE, V41, P2303, DOI 10.1161/STROKEAHA.110.593368
   Swaine B, 1993, PHYS THER, V73, P71, DOI 10.1093/ptj/73.2.71
   Van DL, 2014, NEUROREHAB NEURAL RE, V28, P4, DOI 10.1177/1545968313498514
   Verdino M, 1998, PERCEPT MOTOR SKILL, V86, P476, DOI 10.2466/pms.1998.86.2.476
   Tran V, 2018, MED ENG PHYS, V53, P13, DOI 10.1016/j.medengphy.2017.12.005
   Villepinte C, 1900, ANN PHYS REHABIL MED, V64, P0, DOI 10.1016/j.rehab.2020.02.005
   Von EE, 2014, INT J SURG, V12, P1495, DOI 10.1016/j.ijsu.2014.07.013
   Wallin M, 2019, LANCET NEUROL, V18, P269, DOI 10.1016/S1474-4422(18)30443-5
   Winstein C, 2016, STROKE, V47, P0, DOI 10.1161/STR.0000000000000098
   *worldhealthorganization , 2007, ICF CY INT CLASS FUN, V0, P0
   Wu G, 2005, J BIOMECH, V38, P981, DOI 10.1016/j.jbiomech.2004.05.042
   Yozbatiran N, 2008, NEUROREHAB NEURAL RE, V22, P78, DOI 10.1177/1545968307305353
   Zhang Z, 2017, ANN TRANSL MED, V5, P0, DOI 10.21037/atm.2017.07.12
   Zollo L, 2011, MED BIOL ENG COMPUT, V49, P1131, DOI 10.1007/s11517-011-0808-1
NR 44
TC 2
Z9 2
U1 2
U2 5
PU FRONTIERS MEDIA SA
PI LAUSANNE
PA AVENUE DU TRIBUNAL FEDERAL 34, LAUSANNE, CH-1015, SWITZERLAND
SN 2296-4185
EI 
J9 FRONT BIOENG BIOTECH
PD APR 12
PY 2021
VL 9
IS 
BP 
EP 
DI 10.3389/fbioe.2021.660015
PG 9
WC Biotechnology & Applied Microbiology; Multidisciplinary Sciences
SC Biotechnology & Applied Microbiology; Science & Technology - Other Topics
GA RS3TQ
UT WOS:000643704900001
PM 33912550
ER

PT J
AU Achanccaray, David
   Izumi, Shin-Ichi
   Hayashibe, Mitsuhiro
AF Achanccaray, David
   Izumi, Shin-ichi
   Hayashibe, Mitsuhiro
TI Visual-Electrotactile Stimulation Feedback to Improve Immersive Brain-Computer Interface Based on Hand Motor Imagery
SO COMPUTATIONAL INTELLIGENCE AND NEUROSCIENCE
LA English
DT Article
ID virtual-reality; cortical activity; spatial filter; bci; stroke; classification; desynchronization; communication; performance; system
AB In the aging society, the number of people suffering from vascular disorders is rapidly increasing and has become a social problem. The death rate due to stroke, which is the second leading cause of global mortality, has increased by 40% in the last two decades. Stroke can also cause paralysis. Of late, brain-computer interfaces (BCIs) have been garnering attention in the rehabilitation field as assistive technology. A BCI for the motor rehabilitation of patients with paralysis promotes neural plasticity, when subjects perform motor imagery (MI). Feedback, such as visual and proprioceptive, influences brain rhythm modulation to contribute to MI learning and motor function restoration. Also, virtual reality (VR) can provide powerful graphical options to enhance feedback visualization. This work aimed to improve immersive VR-BCI based on hand MI, using visual-electrotactile stimulation feedback instead of visual feedback. The MI tasks include grasping, flexion/extension, and their random combination. Moreover, the subjects answered a system perception questionnaire after the experiments. The proposed system was evaluated with twenty ablebodied subjects. Visual-electrotactile feedback improved the mean classification accuracy for the grasping (93.00% +/- 3.50%) and flexion/extension (95.00% +/- 5.27%) MI tasks. Additionally, the subjects achieved an acceptable mean classification accuracy (maximum of 86.5% +/- 5.80%) for the random MI task, which required more concentration. The proprioceptive feedback maintained lower mean power spectral density in all channels and higher attention levels than those of visual feedback during the test trials for the grasping and flexion/extension MI tasks. Also, this feedback generated greater relative power in the mu-b an d for the premotor cortex, which indicated better MI preparation. Thus, electrotactile stimulation along with visual feedback enhanced the immersive VR-BCI classification accuracy by 5.5% and 4.5% for the grasping and flexion/extension MI tasks, respectively, retained the subject's attention, and eased MI better than visual feedback alone.
C1 [Achanccaray, David; Hayashibe, Mitsuhiro] Tohoku Univ, Dept Robot, Neuro Robot Lab, Sendai, Miyagi 9808579, Japan.
   [Izumi, Shin-Ichi] Tohoku Univ, Dept Phys Med & Rehabil, Grad Sch Med, Sendai, Miyagi 9808575, Japan.
   [Izumi, Shin-Ichi] Tohoku Univ, Grad Sch Biomed Engn, Sendai, Miyagi 9808574, Japan.
RP Achanccaray, D (通讯作者)，Tohoku Univ, Dept Robot, Neuro Robot Lab, Sendai, Miyagi 9808579, Japan.
EM david.ad@dc.tohoku.ac.jp
FU FONDECYT from CONCYTEC, Peru [112-2017]; Japan Society for the Promotion of Science [18H01399]
CR Aldea R, 2013, 2013 INTERNATIONAL SYMPOSIUM ON SIGNALS, V0, P0
   Alimardani M, 2018, EVOLVING BCI THERAPY, VVolume 2, P64, DOI 10.5772/intechopen.78695
   Alimardani M, 2016, SCI REP-UK, V6, P0, DOI 10.1038/srep33514
   Angulo-sherman I, 2014, INT CONF ELECTR COMM, V0, PP14, DOI 10.1109/CONIELECOMP.2014.6808561
   [anonymous] , 2015, PROBABILITY STAT ENG, V0, P0
   Belkacem A, 2020, FRONT NEUROSCI-SWITZ, V14, P0, DOI 10.3389/fnins.2020.00692
   Benjamin E, 2018, CIRCULATION, V137, P0, DOI 10.1161/CIR.0000000000000558
   Bhattacharyya S, 2019, IEEE TRANSACTIONS ON ROBOTICS AND BIONICS, V1, P247, DOI 10.1109/TMRB.2019.2949854
   Bishop CM, 2006, PATTERN RECOGN, V0, P0
   Blankertz B, 2008, IEEE SIGNAL PROC MAG, V25, P41, DOI 10.1109/MSP.2008.4408441
   Bockbrader M, 2018, PM&R, V10, P0, DOI 10.1016/j.pmrj.2018.05.028
   Chang C, 2011, ACM T INTEL SYST TEC, V2, P0, DOI 10.1145/1961189.1961199
   Chaudhary U, 2015, ANN PHYS REHABIL MED, V58, P9, DOI 10.1016/j.rehab.2014.11.002
   Choi I, 2016, IEEE SYS MAN CYBERN, V0, PP2324, DOI 10.1109/SMC.2016.7844585
   Clerc M, 2016, BRAIN COMPUTER INTER, V0, P0
   Engel A, 2010, CURR OPIN NEUROBIOL, V20, P156, DOI 10.1016/j.conb.2010.02.015
   Faria-fortini I, 2011, J HAND THER, V24, P257, DOI 10.1016/j.jht.2011.01.002
   Foong R, 2020, IEEE T BIO-MED ENG, V67, P786, DOI 10.1109/TBME.2019.2921198
   Frey J, 2014, P PHYCS INT C PHYS C, V0, P0
   Ganzer P, 2020, CELL, V181, P763, DOI 10.1016/j.cell.2020.03.054
   Garry M, 2004, J NEUROPHYSIOL, V91, P1570, DOI 10.1152/jn.00595.2003
   Gomez-pilar J, 2016, MED BIOL ENG COMPUT, V54, P1655, DOI 10.1007/s11517-016-1454-4
   Sburlea A, 2015, J NEURAL ENG, V12, P0, DOI 10.1088/1741-2560/12/3/036007
   Isakovic M, 2016, EUR J TRANSL MYOL, V26, P6069
   Jeannerod M, 1999, CURR OPIN NEUROBIOL, V9, P735, DOI 10.1016/S0959-4388(99)00038-0
   Jeunet C, 2016, J NEURAL ENG, V13, P0, DOI 10.1088/1741-2560/13/3/036024
   Jirayucharoensak S, 2019, CLIN INTERV AGING, V14, P347, DOI 10.2147/CIA.S189047
   Johansson R, 2009, NAT REV NEUROSCI, V10, P345, DOI 10.1038/nrn2621
   Kalcher J, 1996, MED BIOL ENG COMPUT, V34, P382, DOI 10.1007/BF02520010
   Kim J, 2014, J PHYS THER SCI, V26, P215, DOI 10.1589/jpts.26.215
   Kishore S, 2014, PRESENCE-TELEOP VIRT, V23, P242, DOI 10.1162/PRES_a_00192
   Lazzaretti A, 1900, ..., V0, P526
   Lee T, 2013, PLOS ONE, V8, P0, DOI 10.1371/journal.pone.0079419
   Leeuwis N, 2020, IEEE SYS MAN CYBERN, V0, PP1518, DOI 10.1109/SMC42975.2020.9283259
   Li A, 2015, PLOS ONE, V10, P0, DOI 10.1371/journal.pone.0116429
   Li K, 2018, ELECTROTACTILE FEEDB, V0, P0
   Li K, 2019, IEEE T AUTOM SCI ENG, V16, P1556, DOI 10.1109/TASE.2018.2882465
   Ma X, 2020, IEEE T NEUR SYS REH, V28, P297, DOI 10.1109/TNSRE.2019.2953121
   Mcfarland D, 2003, BIOL PSYCHOL, V63, P237, DOI 10.1016/S0301-0511(03)00073-5
   Miller K, 2010, P NATL ACAD SCI USA, V107, P4430, DOI 10.1073/pnas.0913697107
   Moldoveanu A, 2019, IEEE ACCESS, V7, P8151, DOI 10.1109/ACCESS.2018.2886271
   Muller-gerking J, 1999, CLIN NEUROPHYSIOL, V110, P787, DOI 10.1016/S1388-2457(98)00038-8
   Mulvey M, 2012, NEUROMODULATION, V15, P42, DOI 10.1111/j.1525-1403.2011.00408.x
   Nam C, 2018, BRAIN-COMPUTER INTERFACES HANDBOOK: TECHNOLOGICAL AND THEORETICAL ADVANCES, V0, P1
   Neuper C, 1999, J CLIN NEUROPHYSIOL, V16, P373, DOI 10.1097/00004691-199907000-00010
   Ono T, 2013, CLIN NEUROPHYSIOL, V124, P1779, DOI 10.1016/j.clinph.2013.03.006
   Ono Y, 2018, NEUROPSYCHOLOGIA, V114, P134, DOI 10.1016/j.neuropsychologia.2018.04.016
   Onose G, 2012, SPINAL CORD, V50, P599, DOI 10.1038/sc.2012.14
   Pacheco K, 2017, P ANN INT IEEE EMBS, V0, PP1014, DOI 10.1109/EMBC.2017.8036998
   Pfurtscheller G, 1989, ELECTROEN CLIN NEURO, V72, P250, DOI 10.1016/0013-4694(89)90250-2
   Pfurtscheller G, 2001, P IEEE, V89, P1123, DOI 10.1109/5.939829
   Pfurtscheller G, 1999, CLIN NEUROPHYSIOL, V110, P1842, DOI 10.1016/S1388-2457(99)00141-8
   Pineda J, 2003, IEEE T NEUR SYS REH, V11, P181, DOI 10.1109/TNSRE.2003.814445
   Plow E, 2010, CORTEX, V46, P310, DOI 10.1016/j.cortex.2009.02.024
   Popovic D, 2014, J ELECTROMYOGR KINES, V24, P795, DOI 10.1016/j.jelekin.2014.09.008
   Ren S, 2020, IEEE T NEUR SYS REH, V28, P1846, DOI 10.1109/TNSRE.2020.3001990
   Reynolds C, 2015, CLIN NEUROPHYSIOL, V126, P1360, DOI 10.1016/j.clinph.2014.10.007
   Romero-laiseca M, 2020, IEEE T NEUR SYS REH, V28, P988, DOI 10.1109/TNSRE.2020.2974056
   Ron-angevin R, 2009, NEUROSCI LETT, V449, P123, DOI 10.1016/j.neulet.2008.10.099
   Sanes J, 1995, SCIENCE, V268, P1775, DOI 10.1126/science.7792606
   Skola F, 2019, FRONT HUM NEUROSCI, V13, P0, DOI 10.3389/fnhum.2019.00329
   Tabernig C, 2018, J REHABIL ASSIST TER, V5, P0, DOI 10.1177/2055668318789280
   Takeuchi N, 2012, NEURAL PLAST, V2012, P0, DOI 10.1155/2012/823285
   Tani M, 2018, NEUROSCI RES, V133, P7, DOI 10.1016/j.neures.2017.10.002
   Tavakolan M, 2017, PLOS ONE, V12, P0, DOI 10.1371/journal.pone.0174161
   Tipper S, 2010, Q J EXP PSYCHOL, V63, P2081, DOI 10.1080/17470211003624002
   Trincado-alonso F, 2018, J MED BIOL ENG, V38, P790, DOI 10.1007/s40846-017-0343-0
   Vourvopoulos A, 2016, J NEUROENG REHABIL, V13, P0, DOI 10.1186/s12984-016-0173-2
   Wang Z, 2019, J NEURAL ENG, V16, P0, DOI 10.1088/1741-2552/ab377d
   Who , 2018, GLOB HLTH EST 2016 D, V0, P0
   Wilson J, 2012, J NEURAL ENG, V9, P0, DOI 10.1088/1741-2560/9/4/045007
   Wolpaw J, 2002, CLIN NEUROPHYSIOL, V113, P767, DOI 10.1016/S1388-2457(02)00057-3
   Yi W, 1900, ..., V0, P2527
NR 73
TC 1
Z9 1
U1 10
U2 19
PU HINDAWI LTD
PI LONDON
PA ADAM HOUSE, 3RD FLR, 1 FITZROY SQ, LONDON, W1T 5HF, ENGLAND
SN 1687-5265
EI 
J9 COMPUT INTEL NEUROSC
PD FEB 25
PY 2021
VL 2021
IS 
BP 
EP 
DI 10.1155/2021/8832686
PG 13
WC Mathematical & Computational Biology; Neurosciences
SC Mathematical & Computational Biology; Neurosciences & Neurology
GA QU3FB
UT WOS:000627166900001
ER

PT J
AU Ishii, Daisuke
   Ishibashi, Kiyoshige
   Takeda, Kotaro
   Yuine, Hiroshi
   Yamamoto, Satoshi
   Kaku, Yuki
   Yozu, Arito
   Kohno, Yutaka
AF Ishii, Daisuke
   Ishibashi, Kiyoshige
   Takeda, Kotaro
   Yuine, Hiroshi
   Yamamoto, Satoshi
   Kaku, Yuki
   Yozu, Arito
   Kohno, Yutaka
TI Interaction of the Left-Right Somatosensory Pathways in Patients With Thalamic Hemorrhage: A Case Report
SO FRONTIERS IN HUMAN NEUROSCIENCE
LA English
DT Article
DE stroke; somatosensory evoked potentials; neural plasticity; paired somatosensory evoked potentials; thalamic hemorrhage
ID central poststroke pain; nerve-stimulation; recovery; brain; plasticity; hemisphere; response; injury; lesion; model
AB Neural plasticity compensates for the loss of motor function after stroke. However, whether neural plasticity occurs in the somatosensory pathways after stroke is unknown. We investigated the left-right somatosensory interaction in two hemorrhagic patients using a paired somatosensory evoked potentials (p-SEPs) recorded at CP3 and CP4, which was defined as an amplitude difference between the SEPs of paired median nerve stimulations to both sides and that of single stimulation to the affected side. Patient 1 (61-year-old, left thalamic hemorrhage) has a moderate motor impairment, severe sensory deficit, and complained of pain in the affected right upper limb. Patient 2 (72-year-old, right thalamic hemorrhage) had slight motor and sensory impairments with no complaints of pain. Single SEPs (s-SEPs) were obtained by stimulation of the right and left median nerves, respectively. For paired stimulations, 1 ms after the first stimulation to the non-affected side, followed by a second stimulation to the affected side. In patient 1, a s-SEP with stimulation to the non-affected side and a p-SEP were observed in CP4. However, a s-SEP was not observed in either hemisphere with stimulation to the affected side. On the other hand, in patient 2, a s-SEP in CP3 with stimulation to the non-affected side and in CP4 with stimulation to the affected side were observed; however, a p-SEP was not observed. In addition, to investigate the mechanism by which ipsilateral median nerve stimulation enhances contralateral p-SEP in patient 1, we compared the SEP averaged over the first 250 epochs with the SEP averaged over the second 250 epochs (total number of epochs recorded: 500). The results showed that in the patient 1, when the bilateral median nerve was stimulated continuously, the habituation did not occur and the response was larger than that of the s-SEP with unilateral median nerve stimulation. In the current case report, the damage to the thalamus may cause neuroplasticity in terms of the left-right interaction (e.g., left and right S1). The somatosensory input from the affected side may interfere with the habituation of the contralateral somatosensory system and conversely increase the response.
C1 [Ishii, Daisuke; Kaku, Yuki; Yozu, Arito; Kohno, Yutaka] Ibaraki Prefectural Univ Hlth Sci, Ctr Med Sci, Ami, Ibaraki, Japan.
   [Ishii, Daisuke] Chiba Univ, Dept Cognit Behav Physiol, Grad Sch Med, Chiba, Japan.
   [Ishibashi, Kiyoshige] Ibaraki Prefectural Univ Hlth Sci Hosp, Dept Phys Therapy, Ami, Ibaraki, Japan.
   [Takeda, Kotaro] Fujita Hlth Univ, Fac Rehabil, Sch Healthcare, Toyoake, Aichi, Japan.
   [Yuine, Hiroshi] Ibaraki Prefectural Univ Hlth Sci, Sch Hlth Sci, Dept Occupat Therap, Ami, Ibaraki, Japan.
   [Yamamoto, Satoshi] Ibaraki Prefectural Univ Hlth Sci, Sch Hlth Sci, Dept Phys Therapy, Ami, Ibaraki, Japan.
RP Ishii, D (通讯作者)，Ibaraki Prefectural Univ Hlth Sci, Ctr Med Sci, Ami, Ibaraki, Japan.; Ishii, D (通讯作者)，Chiba Univ, Dept Cognit Behav Physiol, Grad Sch Med, Chiba, Japan.
EM ishiid@ipu.ac.jp
FU JSPS KAKENHI [18K17725, 21H03305, 19H05730, 1962-1]; Ibaraki Prefectural University of Health Sciences
CR Barbay S, 2013, NEUROREHAB NEURAL RE, V27, P381, DOI 10.1177/1545968312465193
   Bell-krotoski JA, 1995, J HAND THER, V8, P155
   Bellkrotoski J, 1987, J HAND SURG-AM, V12A, P155, DOI 10.1016/S0363-5023(87)80189-2
   Brodie S, 2014, J NEUROPHYSIOL, V112, P1470, DOI 10.1152/jn.00074.2014
   Casey K, 2012, PAIN, V153, P331, DOI 10.1016/j.pain.2011.10.029
   Corbetta M, 1993, J NEUROSCI, V13, P1202
   Courtine G, 2005, BRAIN, V128, P2338, DOI 10.1093/brain/awh604
   Cruccu G, 2008, CLIN NEUROPHYSIOL, V119, P1705, DOI 10.1016/j.clinph.2008.03.016
   Duecker F, 2015, NEUROPSYCHOLOGIA, V74, P21, DOI 10.1016/j.neuropsychologia.2014.11.023
   Frost S, 2003, J NEUROPHYSIOL, V89, P3205, DOI 10.1152/jn.01143.2002
   Hoshiyama M, 2002, CLIN NEUROPHYSIOL, V113, P535, DOI 10.1016/S1388-2457(02)00039-1
   Isa T, 2017, TRENDS NEUROSCI, V40, P625, DOI 10.1016/j.tins.2017.08.002
   Ishibashi K, 1900, J MOTOR BEHAV, V54, P135, DOI 10.1080/00222895.2021.1930993
   Ishibashi K, 1900, NEUROSCI LETT, V740, P0, DOI 10.1016/j.neulet.2020.135467
   Ishii D, 1900, FRONT SYST NEUROSCI, V15, P0, DOI 10.3389/fnsys.2021.698758
   Ishii D, 2019, FRONT BEHAV NEUROSCI, V13, P0, DOI 10.3389/fnbeh.2019.00001
   Iwamura Y, 2002, BEHAV BRAIN RES, V135, P185, DOI 10.1016/S0166-4328(02)00164-X
   Iwamura Y, 2001, NEUROSCIENTIST, V7, P419, DOI 10.1177/107385840100700511
   Iwamura Y, 1994, NATURE, V369, P554, DOI 10.1038/369554a0
   Jerosch-herold C, 2005, J HAND SURG-BRIT EUR, V30B, P252, DOI 10.1016/jshb.2004.12.006
   Kato J, 2020, SCI REP-UK, V10, P0, DOI 10.1038/s41598-020-63617-0
   Kinsbourne M, 1977, ADV NEUROL, V18, P41
   Krause T, 2016, CEREB CORTEX, V26, P80, DOI 10.1093/cercor/bhu177
   Kumar B, 2009, ANESTH ANALG, V108, P1645, DOI 10.1213/ane.0b013e31819d644c
   Mauguiere F, 1999, ELECTROENCEPHALOGR CLIN NEUROPHYSIOL SUPPL, V52, P79
   Mima T, 2004, NEUROSCI LETT, V355, P85, DOI 10.1016/j.neulet.2003.10.045
   Murata Y, 2015, J NEUROSCI, V35, P84, DOI 10.1523/JNEUROSCI.1737-14.2015
   Nagasaka K, 1900, CEREB CORTEX, V31, P4439, DOI 10.1093/cercor/bhab098
   Nihashi T, 2005, CLIN NEUROPHYSIOL, V116, P842, DOI 10.1016/j.clinph.2004.10.011
   Noachtar S, 1997, EVOKED POTENTIAL, V104, P189, DOI 10.1016/S0168-5597(97)00013-0
   Nudo R, 1996, SCIENCE, V272, P1791, DOI 10.1126/science.272.5269.1791
   Ohn S, 2012, NEUROREHAB NEURAL RE, V26, P344, DOI 10.1177/1545968311423110
   Ragert P, 2011, PLOS ONE, V6, P0, DOI 10.1371/journal.pone.0016150
   Ramanathan D, 2006, P NATL ACAD SCI USA, V103, P11370, DOI 10.1073/pnas.0601065103
   Rosenzweig E, 2010, NAT NEUROSCI, V13, P1505, DOI 10.1038/nn.2691
   Seghier M, 2005, J PAIN, V6, P208, DOI 10.1016/j.jpain.2004.11.004
   Staines W, 2002, STROKE, V33, P2642, DOI 10.1161/01.STR.0000032552.40405.40
   Thiebaut DSM, 2011, NAT NEUROSCI, V14, P1245, DOI 10.1038/nn.2905
   Willoch F, 2004, PAIN, V108, P213, DOI 10.1016/j.pain.2003.08.014
   Yamamoto T, 2019, J NEUROSCI, V39, P8484, DOI 10.1523/JNEUROSCI.0077-19.2019
NR 40
TC 0
Z9 0
U1 0
U2 0
PU FRONTIERS MEDIA SA
PI LAUSANNE
PA AVENUE DU TRIBUNAL FEDERAL 34, LAUSANNE, CH-1015, SWITZERLAND
SN 1662-5161
EI 
J9 FRONT HUM NEUROSCI
PD NOV 1
PY 2021
VL 15
IS 
BP 
EP 
DI 10.3389/fnhum.2021.761186
PG 8
WC Neurosciences; Psychology
SC Neurosciences & Neurology; Psychology
GA WZ3EZ
UT WOS:000719855000001
PM 34790107
ER

PT J
AU Deboer, SR
   Hubbard, Robert
   Mersha, Mahlet
   Pinilla monsalve, Gabriel
   Winter, Stefan
   Zeiler, SR
AF Deboer, Scott
   Hubbard, Robert
   Mersha, Mahlet
   Pinilla monsalve, Gabriel
   Winter, Stefan
   Zeiler, Steven
TI Enhanced Spontaneous Motor Recovery After Stroke in Mice Treated With Cerebrolysin
SO NEUROREHABILITATION AND NEURAL REPAIR
LA English
DT Article
DE stroke; rehabilitation; spontaneous recovery; prehension; mouse model; Cerebrolysin
ID proportional recovery; prefrontal cortex; plastic change; ischemic brain; matter part; rehabilitation; neuroprotection; expression; algorithm; efficacy
AB Background Motor recovery after stroke in humans and in rodent models is time sensitive. Recovery in patients is a result of biological spontaneous recovery via endogenous repair mechanisms and is likely improved by enhancing the synaptic plasticity required for endogenous repair. Cerebrolysin is a polypeptide preparation known to enhance neuroplasticity and may improve recovery in patients. In mice, we tested the hypothesis that Cerebrolysin can act poststroke to enhance both spontaneous and training-associated motor recovery. Methods Mice were trained to perform a skilled prehension task. We then induced a photothrombotic stroke in the caudal forelimb area, after which we retrained animals on the prehension task in the presence or absence of Cerebrolysin after a 2-day or 8-day delay. Mice received daily intraperitoneal Cerebrolysin or saline injections starting poststroke day 1 or poststroke day 7. Results Prior studies showed that poststroke recovery of prehension can occur if animals receive rehabilitative training during an early sensitive period but is incomplete if rehabilitative training is delayed. In contrast, we show complete recovery of prehension, despite a delay in rehabilitative training, when mice receive daily Cerebrolysin administration starting on poststroke day 1 or on poststroke day 8. When Cerebrolysin is given on poststroke day 1, recovery occurred even in the absence of training. Stroke volumes were similar across groups. Conclusions Poststroke Cerebrolysin administration leads to recovery of motor function independent of rehabilitative training without a protective effect on stroke volume. This is one of the first demonstrations of training-independent motor recovery in rodent stroke models.
C1 [DeBoer, Scott R.; Hubbard, Robert; Mersha, Mahlet; Pinilla Monsalve, Gabriel; Zeiler, Steven R.] Johns Hopkins Univ, Baltimore, MD USA.
   [Winter, Stefan] Ever Neuro Pharma GmbH, Unterach, Oberosterreich, Austria.
RP Zeiler, SR (通讯作者)，Johns Hopkins Univ Hosp, Dept Neurol, Meyer 6-113,600 N Wolfe St, Baltimore, MD 21287 USA.
EM sz@jhmi.edu
FU Ever Pharma
CR Alcantara-gonzalez F, 2012, SYNAPSE, V66, P938, DOI 10.1002/syn.21588
   Alvarez X, 2016, INT J NEUROPSYCHOPH, V19, P0, DOI 10.1093/ijnp/pyw024
   Biernaskie J, 2004, J NEUROSCI, V24, P1245, DOI 10.1523/JNEUROSCI.3834-03.2004
   Boado R, 1996, NEUROSCI LETT, V220, P53, DOI 10.1016/S0304-3940(96)13237-7
   Bornstein N, 2018, NEUROL SCI, V39, P629, DOI 10.1007/s10072-017-3214-0
   Brainin M, 2018, EXPERT REV NEUROTHER, V18, P681, DOI 10.1080/14737175.2018.1500459
   Buetefisch C, 2015, FRONT NEUROL, V6, P0, DOI 10.3389/fneur.2015.00214
   Byblow W, 2015, ANN NEUROL, V78, P848, DOI 10.1002/ana.24472
   Chang W, 2016, BMC NEUROL, V16, P0, DOI 10.1186/s12883-016-0553-z
   Chollet F, 2011, LANCET NEUROL, V10, P123, DOI 10.1016/S1474-4422(10)70314-8
   Cook D, 2017, J CEREBR BLOOD F MET, V37, P1030, DOI 10.1177/0271678X16649964
   Cortes J, 2017, NEUROREHAB NEURAL RE, V31, P552, DOI 10.1177/1545968317697034
   Daly J, 2019, NEUROREHAB NEURAL RE, V33, P523, DOI 10.1177/1545968319846120
   Das R, 2012, BIOTECHNOL J, V7, P602, DOI 10.1002/biot.201100013
   Degraba T, 1999, STROKE, V30, P1208, DOI 10.1161/01.STR.30.6.1208
   Farr T, 2002, STROKE, V33, P1869, DOI 10.1161/01.STR.0000020714.48349.4E
   Farrell R, 2001, NEUROSCIENCE, V107, P585, DOI 10.1016/S0306-4522(01)00386-4
   Gruenbaum S, 2016, CNS DRUGS, V30, P791, DOI 10.1007/s40263-016-0355-2
   Guekht A, 2017, NEUROL SCI, V38, P1761, DOI 10.1007/s10072-017-3037-z
   Jeffers M, 2020, J NEUROSCI, V40, P6082, DOI 10.1523/JNEUROSCI.0057-20.2020
   Jeffers M, 2018, STROKE, V49, P1496, DOI 10.1161/STROKEAHA.118.020814
   Jeffers M, 2018, NEUROREHAB NEURAL RE, V32, P3, DOI 10.1177/1545968317751210
   Jeffers M, 2018, NEUROREHAB NEURAL RE, V32, P73, DOI 10.1177/1545968317753074
   Jorgensen HS, 1999, PHYS MED REHABIL CLIN N AM, V10, P887
   Joy M, 2019, CELL, V176, P1143, DOI 10.1016/j.cell.2019.01.044
   Juarez I, 2011, SYNAPSE, V65, P1128, DOI 10.1002/syn.20950
   Kaiser J, 2019, J NEUROSCI, V39, P4714, DOI 10.1523/JNEUROSCI.2571-18.2019
   Krakauer J, 2015, ANN NEUROL, V78, P845, DOI 10.1002/ana.24537
   Krakauer J, 2012, NEUROREHAB NEURAL RE, V26, P923, DOI 10.1177/1545968312440745
   Mainardi M, 2009, PLOS ONE, V4, P0, DOI 10.1371/journal.pone.0004342
   Masliah E, 2012, DRUG TODAY, V48, P3, DOI 10.1358/dot.2012.48(Suppl.A).1739716
   Menon P, 2012, CNS NEUROL DISORD-DR, V11, P40
   Muresanu D, 2016, STROKE, V47, P151, DOI 10.1161/STROKEAHA.115.009416
   Ng K, 2015, STROKE, V46, P2951, DOI 10.1161/STROKEAHA.115.010471
   Paxinos G, 2001, MOUSE BRAIN STEREOTA, V0, P49
   Ploughman M, 2009, STROKE, V40, P1490, DOI 10.1161/STROKEAHA.108.531806
   Prabhakaran S, 2008, NEUROREHAB NEURAL RE, V22, P64, DOI 10.1177/1545968307305302
   Reitmeir R, 2011, BRAIN, V134, P84, DOI 10.1093/brain/awq344
   Risedal A, 1999, J CEREBR BLOOD F MET, V19, P997, DOI 10.1097/00004647-199909000-00007
   Rust R, 2019, SCI REP-UK, V9, P0, DOI 10.1038/s41598-019-56634-1
   Stinear C, 2020, LANCET NEUROL, V19, P348, DOI 10.1016/S1474-4422(19)30415-6
   Stinear C, 2012, BRAIN, V135, P2527, DOI 10.1093/brain/aws146
   Tennant K, 2011, CEREB CORTEX, V21, P865, DOI 10.1093/cercor/bhq159
   Veerbeek J, 2014, PLOS ONE, V9, P0, DOI 10.1371/journal.pone.0087987
   Verbeke G, 2009, SPRINGER SER STAT, V0, P1
   Ward N, 2019, J NEUROL NEUROSUR PS, V90, P498, DOI 10.1136/jnnp-2018-319954
   Ward N, 2017, NAT REV NEUROL, V13, P244, DOI 10.1038/nrneurol.2017.34
   Winters C, 2015, NEUROREHAB NEURAL RE, V29, P614, DOI 10.1177/1545968314562115
   Zeiler S, 2019, CURR NEUROL NEUROSCI, V19, P0, DOI 10.1007/s11910-019-0927-x
   Zeiler S, 2016, NEUROREHAB NEURAL RE, V30, P794, DOI 10.1177/1545968315624783
   Zeiler S, 2013, CURR OPIN NEUROL, V26, P609, DOI 10.1097/WCO.0000000000000025
   Zeiler S, 2013, STROKE, V44, P483, DOI 10.1161/STROKEAHA.112.676940
   Zhang C, 2010, J NEUROSCI RES, V88, P3275, DOI 10.1002/jnr.22495
   Zhang L, 2017, INT J STROKE, V12, P628, DOI 10.1177/1747493017702665
   Zhang L, 2016, INT J STROKE, V11, P347, DOI 10.1177/1747493015625645
   Zhang L, 2013, STROKE, V44, P1965, DOI 10.1161/STROKEAHA.111.000831
NR 56
TC 2
Z9 2
U1 0
U2 1
PU SAGE PUBLICATIONS INC
PI THOUSAND OAKS
PA 2455 TELLER RD, THOUSAND OAKS, CA 91320 USA
SN 1545-9683
EI 
J9 NEUROREHAB NEURAL RE
PD JUN 15
PY 2021
VL 35
IS 6
BP 525
EP 533
DI 10.1177/15459683211000734
PG 9
WC Clinical Neurology; Rehabilitation
SC Neurosciences & Neurology; Rehabilitation
GA SE7MH
UT WOS:000649498300001
PM 33955296
ER

PT J
AU Peng, Ying
   Kan, Shi-Feng
   Ren, Wei-Jie
   Li, Zhuo-Xuan
   Yin, Gang
   Yu, Bo
   Lin, Hao-Dong
AF Peng, Ying
   Kan, Shi-feng
   Ren, Wei-jie
   Li, Zhuo-xuan
   Yin, Gang
   Yu, Bo
   Lin, Hao-dong
TI Contralateral S1 nerve root transfer for motor function recovery in the lower extremity among patients with central nervous system injury: study protocol for a randomized controlled trial
SO ANNALS OF PALLIATIVE MEDICINE
LA English
DT Article
DE Nerve transfer; motor function reconstruction; stroke; traumatic brain injury; randomized controlled trial
ID traumatic brain-injury; stroke; reorganization; rehabilitation; therapy; plexus; cortex
AB Background: Central nervous system injury (CNSI) comprises a series of common diseases that severely affect patients' motor function and quality of life and is associated with high disability and mortality rates. Previous studies have shown that contralateral lumbosacral nerve root transfer significantly improved the function of the paralyzed limb in rat models of CNSI. These studies showed that severing the sacral 1 nerve root (S1) did not damage the function of the ipsilateral lower extremity. Thus, we speculate that contralateral S1 nerve root transfer can improve the recovery of a paralyzed limb. Because no associated rigorously designed randomized controlled trial has evaluated the effectiveness of contralateral S1 nerve transfer thus far, we designed this clinical trial to compare the effects of this new treatment approach with those of traditional treatments in paralyzed patients after chronic CNSI. Methods: This is a single-center, prospective, randomized controlled trial. Forty patients, who meet the inclusion criteria and have hemiplegia caused by chronic CNSI, will be randomly divided into the surgical or non-surgical group. The treatment effect in the 2 groups will be assessed before and 3, 6, 9, 12, 18, and 24 months after intervention by using numerous scales and resting-state functional magnetic resonance imaging. The primary outcome will be the Fugl-Meyer score for the lower limbs 24 months after treatment. The secondary outcomes include the modified Ashworth spasm scale, the modified Barthel scale, 10-m walking speed measurement results, three-dimensional gait analysis, muscle strength testing, electromyography, and resting-state functional magnetic resonance imaging findings. Safety outcomes and adverse events will be observed simultaneously. Discussion: We expect that the surgery will improve the sensorimotor functions of the paralyzed limb, and the results of this trial will provide high-quality clinical evidence for a new efficient treatment strategy for disability after CNSI.
C1 [Peng, Ying; Li, Zhuo-Xuan; Yin, Gang; Lin, Hao-Dong] Shanghai Jiao Tong Univ, Sch Med, Shanghai Gen Hosp, Trauma Ctr, 100 Haining Rd, Shanghai 200080, Peoples R China.
   [Kan, Shi-Feng; Yu, Bo] Shanghai Jiao Tong Univ, Sch Med, Shanghai Gen Hosp, Dept Rehabil, 100 Haining Rd, Shanghai 200080, Peoples R China.
   [Ren, Wei-Jie] Shanghai Jiao Tong Univ, Sch Med, Shanghai Gen Hosp, Dept Radiol, Shanghai, Peoples R China.
RP Lin, HD (通讯作者)，Shanghai Jiao Tong Univ, Sch Med, Shanghai Gen Hosp, Trauma Ctr, 100 Haining Rd, Shanghai 200080, Peoples R China.; Yu, B (通讯作者)，Shanghai Jiao Tong Univ, Sch Med, Shanghai Gen Hosp, Dept Rehabil, 100 Haining Rd, Shanghai 200080, Peoples R China.
EM boyujtu@163.com; haodonglin@hotmail.com
FU Clinical Research Plan of SHDC [SHDC2020CR4024]; Medical Innovation Research Project of Shanghai Science and Technology Commission [20Y11913100]; Research Physician Project of Shanghai Jiao Tong University School of Medicine
CR Arpin D, 2013, RES DEV DISABIL, V34, P1134, DOI 10.1016/j.ridd.2012.12.014
   Bigler E, 2013, FRONT HUM NEUROSCI, V7, P0, DOI 10.3389/fnhum.2013.00395
   Chan A, 2013, ANN INTERN MED, V158, P200, DOI 10.7326/0003-4819-158-3-201302050-00583
   Chan A, 2013, BMJ-BRIT MED J, V346, P0, DOI 10.1136/bmj.e7586
   Edvinsson L, 2011, J CEREBR BLOOD F MET, V31, P1554, DOI 10.1038/jcbfm.2011.70
   Gu Y, 1998, J RECONSTR MICROSURG, V14, P57, DOI 10.1055/s-2007-1006902
   Harris N, 2013, J NEUROTRAUM, V30, P1137, DOI 10.1089/neu.2012.2785
   Heitsch L, 2013, CLIN GERIATR MED, V29, P231, DOI 10.1016/j.cger.2012.10.001
   Jankowska E, 2006, NEUROSCIENTIST, V12, P67, DOI 10.1177/1073858405283392
   Jiang J, 2019, LANCET NEUROL, V18, P286, DOI 10.1016/S1474-4422(18)30469-1
   Jiang S, 2010, MICROSURG, V30, P314, DOI 10.1002/micr.20747
   Lambert C, 2016, MOL NEUROBIOL, V53, P2297, DOI 10.1007/s12035-015-9138-x
   Langerak N, 2011, J REHABIL MED, V43, P330, DOI 10.2340/16501977-0669
   Lee D, 2013, CHILD NERV SYST, V29, P403, DOI 10.1007/s00381-012-1969-4
   Lin H, 2013, MUSCLE NERVE, V47, P241, DOI 10.1002/mus.23507
   Lin H, 2012, NEUROSURGERY, V70, P170, DOI 10.1227/NEU.0b013e31822c4b39
   Lo A, 2010, NEW ENGL J MED, V362, P1772, DOI 10.1056/NEJMoa0911341
   Mir O, 2013, EXPERT REV NEUROTHER, V13, P119, DOI 10.1586/ERN.12.164
   Moschovakis A, 1998, J NEUROSCI, V18, P10219
   Odonnell M, 2010, LANCET, V376, P112, DOI 10.1016/S0140-6736(10)60834-3
   Romero J, 2006, BEHAV NEUROL, V17, P17, DOI 10.1155/2006/137532
   Sauser K, 2014, ANN EMERG MED, V64, P235, DOI 10.1016/j.annemergmed.2014.01.034
   Steinle B, 2011, MO MED, V108, P284
   Strong K, 2007, LANCET NEUROL, V6, P182, DOI 10.1016/S1474-4422(07)70031-5
   Sun P, 2018, J CEREBR BLOOD F MET, V38, P1125, DOI 10.1177/0271678X18773871
   Thieme H, 2018, COCHRANE DB SYST REV, V0, P0, DOI DOI 10.1002/14651858.CD008449.pub3
   Virani S, 2020, CIRCULATION, V141, P0, DOI 10.1161/CIR.0000000000000757
   Wang R, 2020, FRONT NEUROL, V11, P0, DOI 10.3389/fneur.2020.00951
   Ward N, 2003, BRAIN, V126, P1430, DOI 10.1093/brain/awg145
   Zheng M, 2018, NEW ENGL J MED, V378, P22, DOI 10.1056/NEJMoa1615208
   Zong H, 2016, BIOSCIENCE REP, V36, P0, DOI 10.1042/BSR20160412
NR 31
TC 0
Z9 0
U1 4
U2 5
PU AME PUBL CO
PI SHATIN
PA FLAT-RM C 16F, KINGS WING PLAZA 1, NO 3 KWAN ST, SHATIN, HONG KONG 00000, PEOPLES R CHINA
SN 2224-5820
EI 
J9 ANN PALLIAT MED
PD JUN 15
PY 2021
VL 10
IS 6
BP 6900
EP 6908
DI 10.21037/apm-21-183
PG 9
WC Health Care Sciences & Services
SC Health Care Sciences & Services
GA TB0PG
UT WOS:000667644500019
PM 34237987
ER

PT J
AU Dionisio, Ana
   Gouveia, Rita
   Castelhano, Joao
   Duarte, IC
   Santo, GC
   Sargento-freitas, Joao
   Duecker, Felix
   Castelo-branco, Miguel
AF Dionisio, Ana
   Gouveia, Rita
   Castelhano, Joao
   Duarte, Isabel
   Santo, Gustavo
   Sargento-freitas, Joao
   Duecker, Felix
   Castelo-branco, Miguel
TI The Role of Continuous Theta Burst TMS in the Neurorehabilitation of Subacute Stroke Patients: A Placebo-Controlled Study
SO FRONTIERS IN NEUROLOGY
LA English
DT Article
DE continuous theta burst stimulation; transcranial magnetic stimulation; neurophysiology; brain oscillations; stroke; neurorehabilitation
ID transcranial magnetic stimulation; event-related synchronization; upper-limb hemiparesis; motor cortex; unaffected hemisphere; mu-rhythm; hand area; eeg; desynchronization; variability
AB Objectives: Transcranial magnetic stimulation, in particular continuous theta burst (cTBS), has been proposed for stroke rehabilitation, based on the concept that inhibition of the healthy hemisphere helps promote the recovery of the lesioned one. We aimed to study its effects on cortical excitability, oscillatory patterns, and motor function, the main aim being to identify potentially beneficial neurophysiological effects.Materials and Methods: We applied randomized real or placebo stimulation over the unaffected primary motor cortex of 10 subacute (7 +/- 3 days) post-stroke patients. Neurophysiological measurements were performed using electroencephalography and electromyography. Motor function was assessed with the Wolf Motor Function Test. We performed a repeated measure study with the recordings taken pre-, post-cTBS, and at 3 months' follow-up.Results: We investigated changes in motor rhythms during arm elevation and thumb opposition tasks and found significant changes in beta power of the affected thumb's opposition, specifically after real cTBS. Our results are consistent with an excitatory response (increase in event-related desynchronization) in the sensorimotor cortical areas of the affected hemisphere, after stimulation. Neither peak-to-peak amplitude of motor-evoked potentials nor motor performance were significantly altered.Conclusions: Consistently with the theoretical prediction, this contralateral inhibitory stimulation paradigm changes neurophysiology, leading to a significant excitatory impact on the cortical oscillatory patterns of the contralateral hemisphere. These proof-of-concept results provide evidence for the potential role of continuous TBS in the neurorehabilitation of post-stroke patients. We suggest that these changes in ERS/ERD patterns should be further explored in future phase IIb/phase III clinical trials, in larger samples of poststroke patients.
C1 [Dionisio, Ana; Gouveia, Rita; Castelhano, Joao; Duarte, Isabel Catarina; Duecker, Felix; Castelo-Branco, Miguel] Univ Coimbra, Inst Nucl Sci Appl Hlth ICNAS, Coimbra Inst Biomed Imaging & Translat Res CIBIT, Coimbra, Portugal.
   [Dionisio, Ana] Univ Coimbra, Fac Sci & Technol FCTUC, Dept Phys, Coimbra, Portugal.
   [Dionisio, Ana; Castelhano, Joao; Duarte, Isabel Catarina; Castelo-Branco, Miguel] Univ Coimbra, Fac Med FMUC, Coimbra, Portugal.
   [Santo, Gustavo C.; Sargento-Freitas, Joao] Coimbra Hosp & Univ Ctr, Neurol Dept, Stroke Unit, Coimbra, Portugal.
   [Duecker, Felix] Maastricht Univ, Fac Psychol & Neurosci, Dept Cognit Neurosci, Maastricht, Netherlands.
   [Duecker, Felix; Castelo-Branco, Miguel] Maastricht Univ, Maastricht Brain Imaging Ctr, Maastricht, Netherlands.
   [Castelo-Branco, Miguel] Univ Coimbra, Brain Imaging Network, Coimbra, Portugal.
RP Castelo-Branco, M (通讯作者)，Univ Coimbra, Inst Nucl Sci Appl Hlth ICNAS, Coimbra Inst Biomed Imaging & Translat Res CIBIT, Coimbra, Portugal.; Castelo-Branco, M (通讯作者)，Univ Coimbra, Fac Med FMUC, Coimbra, Portugal.; Castelo-Branco, M (通讯作者)，Maastricht Univ, Maastricht Brain Imaging Ctr, Maastricht, Netherlands.; Castelo-Branco, M (通讯作者)，Univ Coimbra, Brain Imaging Network, Coimbra, Portugal.
EM mcbranco@fmed.uc.pt
CR Abo M, 2014, INT J STROKE, V9, P607, DOI 10.1111/ijs.12100
   Ameli M, 2009, ANN NEUROL, V66, P298, DOI 10.1002/ana.21725
   Castelhano J, 2013, PLOS ONE, V8, P0, DOI 10.1371/journal.pone.0066363
   Chipchase L, 2012, CLIN NEUROPHYSIOL, V123, P1698, DOI 10.1016/j.clinph.2012.05.003
   Delorme A, 2004, J NEUROSCI METH, V134, P9, DOI 10.1016/j.jneumeth.2003.10.009
   Dionisio A, 2020, J NEURAL TRANSM, V127, P17, DOI 10.1007/s00702-019-02117-6
   Dionisio A, 2018, J STROKE CEREBROVASC, V27, P1, DOI 10.1016/j.jstrokecerebrovasdis.2017.09.008
   Du J, 2016, EUR J NEUROL, V23, P1666, DOI 10.1111/ene.13105
   Goldsworthy M, 2014, BRAIN STIMUL, V7, P864, DOI 10.1016/j.brs.2014.08.004
   Heaton J, 2012, THESIS U OTAGO DUNED, V0, P0
   Higgins J, 2013, STROKE RES TREAT, V2013, P0, DOI 10.1155/2013/539146
   Huang Y, 2005, NEURON, V45, P201, DOI 10.1016/j.neuron.2004.12.033
   Ilmoniemi R, 2010, BRAIN TOPOGR, V22, P233, DOI 10.1007/s10548-009-0123-4
   Kobayashi M, 2003, LANCET NEUROL, V2, P145, DOI 10.1016/S1474-4422(03)00321-1
   Lepage J, 2008, J NEUROSCI METH, V175, P17, DOI 10.1016/j.jneumeth.2008.07.021
   Lin Y, 2015, J REHABIL MED, V47, P305, DOI 10.2340/16501977-1943
   Ludemann-podubecka J, 2015, BRAIN STIMUL, V8, P823, DOI 10.1016/j.brs.2015.02.004
   Oldfield R, 1971, NEUROPSYCHOLOGIA, V9, P97, DOI 10.1016/0028-3932(71)90067-4
   Opie G, 2017, BRAIN STIMUL, V10, P298, DOI 10.1016/j.brs.2017.01.003
   Pfurtscheller G, 2000, CLIN NEUROPHYSIOL, V111, P1873, DOI 10.1016/S1388-2457(00)00428-4
   Pfurtscheller G, 1994, NEUROSCI LETT, V174, P93, DOI 10.1016/0304-3940(94)90127-9
   Pfurtscheller G, 1997, INT J PSYCHOPHYSIOL, V26, P121, DOI 10.1016/S0167-8760(97)00760-5
   Pfurtscheller G, 1996, INT J PSYCHOPHYSIOL, V24, P39, DOI 10.1016/S0167-8760(96)00066-9
   Pfurtscheller G, 1999, CLIN NEUROPHYSIOL, V110, P1842, DOI 10.1016/S1388-2457(99)00141-8
   Pineda J, 2005, BRAIN RES REV, V50, P57, DOI 10.1016/j.brainresrev.2005.04.005
   Ramos-murguialday A, 2015, J NEUROPHYSIOL, V113, P3663, DOI 10.1152/jn.00467.2013
   Rastgoo M, 2016, DISABIL REHABIL, V38, P1918, DOI 10.3109/09638288.2015.1107780
   Rocchi L, 2018, FRONT NEUROSCI-SWITZ, V12, P0, DOI 10.3389/fnins.2018.00400
   Rose D, 2014, STROKE RES TREAT, V2014, P0, DOI 10.1155/2014/305236
   Sandrini M, 2011, NEUROSCI BIOBEHAV R, V35, P516, DOI 10.1016/j.neubiorev.2010.06.005
   Sasaki N, 2013, J STROKE CEREBROVASC, V22, P413, DOI 10.1016/j.jstrokecerebrovasdis.2011.10.004
   Silva G, 2016, PLOS ONE, V11, P0, DOI 10.1371/journal.pone.0148600
   Takemi M, 2013, J NEUROPHYSIOL, V110, P1158, DOI 10.1152/jn.01092.2012
   Tinazzi M, 2003, EXP BRAIN RES, V150, P222, DOI 10.1007/s00221-003-1448-y
   Vidal A, 2017, INT J STROKE, V12, P71, DOI 10.1177/1747493016672087
   Wang C, 2014, CNS NEUROSCI THER, V20, P355, DOI 10.1111/cns.12221
   Wolf S, 2001, STROKE, V32, P1635, DOI 10.1161/01.STR.32.7.1635
   Yang W, 2015, J NEUROL SCI, V359, P219, DOI 10.1016/j.jns.2015.08.1541
NR 38
TC 1
Z9 1
U1 3
U2 4
PU FRONTIERS MEDIA SA
PI LAUSANNE
PA AVENUE DU TRIBUNAL FEDERAL 34, LAUSANNE, CH-1015, SWITZERLAND
SN 1664-2295
EI 
J9 FRONT NEUROL
PD NOV 4
PY 2021
VL 12
IS 
BP 
EP 
DI 10.3389/fneur.2021.749798
PG 10
WC Clinical Neurology; Neurosciences
SC Neurosciences & Neurology
GA XI8MD
UT WOS:000726357500001
PM 34803887
ER

PT J
AU Simmonds, KP
   Luo, Zhehui
   Reeves, Mathew
AF Simmonds, Kent
   Luo, Zhehui
   Reeves, Mathew
TI Race/Ethnic and Stroke Subtype Differences in Poststroke Functional Recovery After Acute Rehabilitation
SO ARCHIVES OF PHYSICAL MEDICINE AND REHABILITATION
LA English
DT Article
DE Continental population groups; Epidemiology; Health services research; Healthcare disparities; Hemorrhagic stroke; Ischemic stroke; Longitudinal studies; Rehabilitation; Rehabilitation centers; Stroke; Stroke rehabilitation
ID racial-difference; inpatient rehabilitation; united-states; ethnic disparity; ischemic-stroke; acute-care; follow-up; outcm; mortality; epidemiology
AB Objective: Significant racial/ethnic disparities in poststroke function exist, but whether these disparities vary by stroke subtype is unknown. Study goals were to (1) determine if racial/ethnic disparities in the recovery of poststroke function varied by stroke subtype and (2) identify confounding factors associated with these racial/ethnic disparities. Design: Secondary analysis of the 1-year Stroke Recovery in Underserved Populations Cohort Study. Setting: Eleven inpatient rehabilitation facilities (IRFs) across the United States. Participants: A total of 1066 patients (n=868 with ischemic stroke and n=198 with hemorrhagic stroke, N=1066) who self-identified as White (n=813), Black (n=183), or Hispanic (n=70). Interventions: Not applicable. Main Outcome Measures: FIM scores at IRF admission, discharge, 3 months, and 12 months were modeled using multivariable mixed effects longitudinal regression. Results: Compared with White patients, Black (-6.1 and -4.6) and Hispanic (-10.1 and -9.9) patients had significantly lower HIM scores at 3 and 12 months, respectively. A significant (P<.01) 3-way interaction (race/ethnic*subtype*time) indicated that disparities varied by stroke subtype. The stroke subtype differences were most prominent for Black-White disparities because disparities in hemorrhagic stroke were present at IRF admission (vs 3 months for ischemic stroke). Additionally, at 12 months, the magnitude of Black-White disparities was over 3 times larger for hemorrhagic stroke (-10.4) than ischemic stroke (-3.1). Age primarily influenced Black-White disparities (especially for hemorrhagic stroke), but factors that influenced Hispanic-White disparities were not identified. Sensitivity analyses showed that there were stroke subtype differences in racial/ethnic disparities for cognitive (but not motor) function, and results were robust to adjustments for missing data because of attrition. Conclusions: There are significant differences between stroke subtypes in the timing and magnitude of Black-White disparities in poststroke function. Age was a major confounding factor for Black-White disparities (particularly for hemorrhagic stroke). Overall, Hispanic patients had the lowest levels of poststroke function, and more work is needed to identify significant factors that influence Hispanic-White disparities. (C) 2021 by the American Congress of Rehabilitation Medicine
C1 [Simmonds, Kent P.; Luo, Zhehui; Reeves, Mathew] Michigan State Univ, Dept Epidemiol & Biostat, Coll Human Med, E Lansing, MI USA.
   [Simmonds, Kent P.] Michigan State Univ, Coll Osteopath Med, DO PhD Program, E Lansing, MI USA.
RP Simmonds, KP (通讯作者)，Michigan State Univ, Epidemiol & Biostat, 909 Wilson Rd,West Fee Hall,Room 317, E Lansing, MI 48824 USA.
EM Simmond7@msu.edu
CR Andersen K, 2009, STROKE, V40, P2068, DOI 10.1161/STROKEAHA.108.540112
   Ayala C, 2001, AM J EPIDEMIOL, V154, P1057, DOI 10.1093/aje/154.11.1057
   Berges I, 2012, PM&R, V4, P290, DOI 10.1016/j.pmrj.2012.01.010
   Bettger J, 2015, J AM HEART ASSOC, V4, P0, DOI 10.1161/JAHA.114.001038
   Bhandari V, 2005, ARCH PHYS MED REHAB, V86, P2081, DOI 10.1016/j.apmr.2005.05.008
   Bode R, 2014, ARCH PHYS MED REHAB, V95, P676, DOI 10.1016/j.apmr.2013.11.009
   Broadhead W, 1988, MED CARE, V26, P709, DOI 10.1097/00005650-198807000-00006
   Burke J, 2015, BMJ-BRIT MED J, V351, P0, DOI 10.1136/bmj.h5651
   Burke J, 2014, NEUROLOGY, V83, P390, DOI 10.1212/WNL.0000000000000640
   Copenhaver B, 2008, NEUROLOGY, V71, P1176, DOI 10.1212/01.wnl.0000327524.16575.ca
   Cruz-flores S, 2011, STROKE, V42, P2091, DOI 10.1161/STR.0b013e3182213e24
   Ellis C, 2014, STROKE RES TREAT, V2014, P0, DOI 10.1155/2014/950746
   Fang M, 2014, AM J MED, V127, P608, DOI 10.1016/j.amjmed.2014.03.017
   Feigin V, 2003, LANCET NEUROL, V2, P43, DOI 10.1016/S1474-4422(03)00266-7
   Fonarow G, 2011, STROKE, V42, P159, DOI 10.1161/STROKEAHA.110.601831
   Freburger J, 2011, ARCH PHYS MED REHAB, V92, P1220, DOI 10.1016/j.apmr.2011.03.019
   Garcia J, 2019, ETHNIC DIS, V29, P599, DOI 10.18865/ed.29.4.599
   Geng E, 2012, AM J EPIDEMIOL, V175, P1080, DOI 10.1093/aje/kwr444
   Gerber B, 2010, AM J GERIATR PHARMAC, V8, P136, DOI 10.1016/j.amjopharm.2010.03.002
   Gutierrez J, 2014, NEUROLOGY, V82, P1080, DOI 10.1212/WNL.0000000000000237
   Horn S, 2010, ARCH PHYS MED REHAB, V91, P1712, DOI 10.1016/j.apmr.2010.04.013
   Howard G, 2016, STROKE, V47, P1893, DOI 10.1161/STROKEAHA.115.012631
   Kidwell C, 2017, NEUROLOGY, V89, P1755, DOI 10.1212/WNL.0000000000004509
   Markus H, 2007, CIRCULATION, V116, P2157, DOI 10.1161/CIRCULATIONAHA.107.699785
   Morgenstern L, 2004, AM J EPIDEMIOL, V160, P376, DOI 10.1093/aje/kwh225
   Morgenstern L, 2015, STROKE, V46, P3560, DOI 10.1161/STROKEAHA.115.009533
   Nguyen V, 2015, ARCH PHYS MED REHAB, V96, P1297, DOI 10.1016/j.apmr.2015.03.007
   Ostir G, 2008, J REHABIL MED, V40, P477, DOI 10.2340/16501977-0193
   Ostir G, 2011, J AM GERIATR SOC, V59, P314, DOI 10.1111/j.1532-5415.2010.03266.x
   Ottenbacher K, 2008, STROKE, V39, P1514, DOI 10.1161/STROKEAHA.107.501254
   Ovbiagele B, 2013, STROKE, V44, P2361, DOI 10.1161/STR.0b013e31829734f2
   Paolucci S, 2003, STROKE, V34, P2861, DOI 10.1161/01.STR.0000102902.39759.D3
   Putman K, 2010, DISABIL REHABIL, V32, P1604, DOI 10.3109/09638281003611078
   Rabadi M, 2012, AM J PHYS MED REHAB, V91, P375, DOI 10.1097/PHM.0b013e318246635b
   Reeves M, 2013, STROKE, V44, P3211, DOI 10.1161/STROKEAHA.113.002881
   Schwamm L, 2010, CIRCULATION, V121, P1492, DOI 10.1161/CIRCULATIONAHA.109.881490
   Seaman S, 2013, STAT METHODS MED RES, V22, P278, DOI 10.1177/0962280210395740
   Shinar D, 1986, STROKE, V17, P241, DOI 10.1161/01.STR.17.2.241
   Skolarus L, 2017, STROKE, V48, P3329, DOI 10.1161/STROKEAHA.117.017290
   Skolarus LE, 2015, CURR EPIDEMIOL REP, V2, P191
   Smith P, 1996, ARCH PHYS MED REHAB, V77, P431, DOI 10.1016/S0003-9993(96)90029-5
   Stansbury J, 2005, STROKE, V36, P374, DOI 10.1161/01.STR.0000153065.39325.fd
   Stein J, 2015, ARCH PHYS MED REHAB, V96, P210, DOI 10.1016/j.apmr.2014.07.403
   Stock J, 2008, ECONOMETRICA, V76, P155, DOI 10.1111/j.0012-9682.2008.00821.x
   Thompson C, 2017, BASIC APPL SOC PSYCH, V39, P81, DOI 10.1080/01973533.2016.1277529
   White H, 2005, CIRCULATION, V111, P1327, DOI 10.1161/01.CIR.0000157736.19739.D0
   Xian Y, 2011, ANN INTERN MED, V154, P152, DOI 10.7326/0003-4819-154-3-201102010-00004
NR 47
TC 2
Z9 2
U1 0
U2 1
PU W B SAUNDERS CO-ELSEVIER INC
PI PHILADELPHIA
PA 1600 JOHN F KENNEDY BOULEVARD, STE 1800, PHILADELPHIA, PA 19103-2899 USA
SN 0003-9993
EI 
J9 ARCH PHYS MED REHAB
PD AUG 15
PY 2021
VL 102
IS 8
BP 1473
EP 1481
DI 10.1016/j.apmr.2021.01.090
PG 9
WC Rehabilitation; Sport Sciences
SC Rehabilitation; Sport Sciences
GA UL3LL
UT WOS:000692556700004
PM 33684363
ER

PT J
AU Dong, Xiang-Li
   Sun, Xing
   Sun, Wei-Ming
   Yuan, Qin
   Yu, Guo-Hua
   Shuai, Lang
   Yuan, Ye-Feng
AF Dong, Xiang-li
   Sun, Xing
   Sun, Wei-ming
   Yuan, Qin
   Yu, Guo-hua
   Shuai, Lang
   Yuan, Ye-feng
TI A randomized controlled trial to explore the efficacy and safety of transcranial direct current stimulation on patients with post-stroke fatigue
SO MEDICINE
LA English
DT Article
DE fatigue; post-stroke; RCT; rehabilitation; transcranial direct current stimulation
ID rheumatoid-arthriti; multiple-sclerosis; severity scale; barthel index; validity; connectivity; stroke; cortex; tdc
AB Background: Post-stroke fatigue seriously affects the quality of life for stroke patients. There is no effective treatment at present. transcranial direct current stimulation (tDCS) is a non-invasive brain stimulation which may have therapeutic effect on post-stroke fatigue. This study will explore about this. Method: A total of 60 patients with post-stroke fatigue were randomly divided into the control group and the treatment group with 30 patients each by minimization randomization. Both groups received basic treatment and conventional rehabilitation. In the treatment group, patients were treated with active tDCS, while in the control group, sham tDCS. Both active and sham tDCS were administered 6 times a week for 4 weeks. Before and after the trial, the Fatigue Severity Scale (FSS), Fugl-Meyer Assessment (FMA) and Modified Barthel Index (MBI) were evaluated and analyzed. And comparisons were made among groups. And there were an 8-week follow-up after the intervention. Result: Before the intervention, there were no significant differences in baseline data and assessment scores between the groups (P > 0.05). After 4 weeks of intervention, FSS scores in the treatment group were significantly lower than those in the control group (P = 0.012), and FMA and BMI scores were significantly higher than those in the control group (P < 0.05). There was no significant change in FSS scores after 8 months of follow-up (P > 0.05). Discussion: TDCS is a safe treatment that can effectively reduce the degree of fatigue after stroke, improve the motor function and daily activity ability of patients after stroke, and the efficacy is better than only routine rehabilitation training.
C1 [Dong, Xiang-Li] Nanchang Univ, Dept Psychosomat Med, Affiliated Hosp 2, Nanchang, Jiangxi, Peoples R China.
   [Sun, Xing; Sun, Wei-Ming; Yuan, Ye-Feng] Nanchang Univ, Clin Med Sch 1, Nanchang, Jiangxi, Peoples R China.
   [Sun, Xing; Sun, Wei-Ming; Yu, Guo-Hua; Shuai, Lang] Nanchang Univ, Dept Rehabil Med, Affiliated Hosp 1, Nanchang 330006, Jiangxi, Peoples R China.
   [Yuan, Qin] Jiangxi Univ Tradit Chinese Med, Dept Psychol, Nanchang, Jiangxi, Peoples R China.
   [Yuan, Ye-Feng] Nanchang Univ, Dept Psychosomat Med, Affiliated Hosp 1, Nanchang, Jiangxi, Peoples R China.
RP Sun, WM (通讯作者)，Nanchang Univ, Dept Rehabil Med, Affiliated Hosp 1, Nanchang 330006, Jiangxi, Peoples R China.
EM sunweiming08@126.com
FU Jiangxi Natural Science Foundation [20171BAB204019, 20192ACB20022]; Science and Technology Project of Health Commission of Jiangxi Province [202130250, 20204225]
CR Acciarresi M, 2014, EUR NEUROL, V72, P255, DOI 10.1159/000363763
   Adams H, 2015, J NATL COMPR CANC NE, V13, P171, DOI 10.6004/jnccn.2015.0025
   Angelakis E, 2014, ARCH PHYS MED REHAB, V95, P283, DOI 10.1016/j.apmr.2013.09.002
   [anonymous] , 2007, ARTHRIT RHEUM-ARTHR, V57, P1348, DOI 10.1002/art.23113
   [anonymous] , 2008, TOPICAL REV SERIES, V0, P0
   Asan A, 2020, BRAIN STIMUL, V13, P1548, DOI 10.1016/j.brs.2020.08.017
   Ayache S, 2016, FRONT NEUROSCI-SWITZ, V10, P0, DOI 10.3389/fnins.2016.00147
   Bruno RL, 1998, AMERICAN JOURNAL OF MEDICINE, V105, P0, DOI 10.1016/S0002-9343(98)00161-2
   Bruno R, 2015, AM J MED, V105, P0
   Chalah M, 2017, J NEUROL SCI, V372, P131, DOI 10.1016/j.jns.2016.11.015
   Chen K, 2018, CLIN NEUROL NEUROSUR, V174, P192, DOI 10.1016/j.clineuro.2018.09.027
   Chen L, 2008, NEUROSCIENCE, V151, P439, DOI 10.1016/j.neuroscience.2007.11.003
   Choy E, 2009, J RHEUMATOL, V36, P2330, DOI 10.3899/jrheum.090368
   Ciechanski P, 2018, BJS OPEN, V2, P70, DOI 10.1002/bjs5.43
   Cole L, 2018, FRONT NEUROSCI-SWITZ, V12, P0, DOI 10.3389/fnins.2018.00787
   Colle F, 2006, ANNALES DE READAPTATION ET DE MEDECINE PHYSIQUE, V49, P361, DOI 10.1016/j.annrmp.2006.04.010
   De DW, 1900, J NEUROL, V268, P2831, DOI 10.1007/s00415-021-10442-8
   Ferrucci R, 2014, NEUROREHABILITATION, V34, P121, DOI 10.3233/NRE-131019
   Grefkes C, 2011, BRAIN, V134, P1264, DOI 10.1093/brain/awr033
   Hewlett S, 2007, ARTHRIT RHEUM-ARTHR, V57, P429, DOI 10.1002/art.22611
   Hewlett S, 2005, ARTHRIT RHEUM-ARTHR, V53, P697, DOI 10.1002/art.21450
   Hewlett S, 2011, ARTHRIT CARE RES, V63, P0, DOI 10.1002/acr.20579
   Jacobson L, 2012, EXP BRAIN RES, V216, P1, DOI 10.1007/s00221-011-2891-9
   Kirwan J, 2007, J RHEUMATOL, V34, P1174
   Krupp L, 1989, ARCH NEUROL-CHICAGO, V46, P1121, DOI 10.1001/archneur.1989.00520460115022
   Kunze T, 2016, NEUROIMAGE, V140, P174, DOI 10.1016/j.neuroimage.2016.02.015
   Kuppuswamy A, 2015, CURR OPIN NEUROL, V28, P582, DOI 10.1097/WCO.0000000000000260
   Kuppuswamy A, 2015, BRAIN, V138, P136, DOI 10.1093/brain/awu306
   Lerdal A, 2009, J PAIN SYMPTOM MANAG, V38, P928, DOI 10.1016/j.jpainsymman.2009.04.028
   Leung S, 2007, CLIN REHABIL, V21, P912, DOI 10.1177/0269215507077286
   Macintosh B, 2017, FRONT AGING NEUROSCI, V9, P0, DOI 10.3389/fnagi.2017.00343
   Mandliya A, 2016, TOP STROKE REHABIL, V23, P69, DOI 10.1080/10749357.2015.1110273
   Meeusen R, 2010, SCAND J MED SCI SPOR, V20, P19, DOI 10.1111/j.1600-0838.2010.01205.x
   Nitsche M, 2000, J PHYSIOL-LONDON, V527, P633, DOI 10.1111/j.1469-7793.2000.t01-1-00633.x
   Oveisgharan S, 2006, CEREBROVASC DIS, V22, P350, DOI 10.1159/000094850
   Power J, 2008, BMC MUSCULOSKEL DIS, V9, P0, DOI 10.1186/1471-2474-9-63
   Repping-wuts H, 2008, INT J NURS STUD, V45, P995, DOI 10.1016/j.ijnurstu.2007.06.007
   Saiote C, 2014, RESTOR NEUROL NEUROS, V32, P423, DOI 10.3233/RNN-130372
   Sanchez-kuhn A, 2018, FRONT PSYCHOL, V9, P0, DOI 10.3389/fpsyg.2018.01465
   Tecchio F, 2015, FRONT NEUROL, V6, P0, DOI 10.3389/fneur.2015.00141
   Tecchio F, 2014, J NEUROL, V261, P1552, DOI 10.1007/s00415-014-7377-9
   Vaseghi B, 2015, PLOS ONE, V10, P0, DOI 10.1371/journal.pone.0118340
   Wahl A, 2019, J CEREBR BLOOD F MET, V39, P2022, DOI 10.1177/0271678X18777661
   Wu S, 2015, STROKE, V46, P893, DOI 10.1161/STROKEAHA.114.006647
   Zandvliet S, 2018, CEREBELLUM, V17, P575, DOI 10.1007/s12311-018-0939-0
   Zheng Y, 2018, FRONT NEUROL, V9, P0, DOI 10.3389/fneur.2018.01061
   Zuo M, 2018, INT UROL NEPHROL, V50, P1329, DOI 10.1007/s11255-018-1871-4
NR 47
TC 0
Z9 0
U1 6
U2 6
PU LIPPINCOTT WILLIAMS & WILKINS
PI PHILADELPHIA
PA TWO COMMERCE SQ, 2001 MARKET ST, PHILADELPHIA, PA 19103 USA
SN 0025-7974
EI 
J9 MEDICINE
PD OCT 15
PY 2021
VL 100
IS 41
BP 
EP 
DI 10.1097/MD.0000000000027504
PG 10
WC Medicine, General & Internal
SC General & Internal Medicine
GA XP8SJ
UT WOS:000731129600040
PM 34731132
ER

PT J
AU Simon, Colin
   Bolton, DAE
   Kennedy, NC
   Soekadar, SR
   Ruddy, KL
AF Simon, Colin
   Bolton, David
   Kennedy, Niamh
   Soekadar, Surjo
   Ruddy, Kathy
TI Challenges and Opportunities for the Future of Brain-Computer Interface in Neurorehabilitation
SO FRONTIERS IN NEUROSCIENCE
LA English
DT Review
DE brain-computer interface; stroke; neurorehabilitation; transcranial magnetic stimulation; neurofeedback
ID upper-limb function; motor imagery; machine interface; stroke patient; bci; rehabilitation; movement; recovery; feedback; neurofeedback
AB Brain-computer interfaces (BCIs) provide a unique technological solution to circumvent the damaged motor system. For neurorehabilitation, the BCI can be used to translate neural signals associated with movement intentions into tangible feedback for the patient, when they are unable to generate functional movement themselves. Clinical interest in BCI is growing rapidly, as it would facilitate rehabilitation to commence earlier following brain damage and provides options for patients who are unable to partake in traditional physical therapy. However, substantial challenges with existing BCI implementations have prevented its widespread adoption. Recent advances in knowledge and technology provide opportunities to facilitate a change, provided that researchers and clinicians using BCI agree on standardisation of guidelines for protocols and shared efforts to uncover mechanisms. We propose that addressing the speed and effectiveness of learning BCI control are priorities for the field, which may be improved by multimodal or multi-stage approaches harnessing more sensitive neuroimaging technologies in the early learning stages, before transitioning to more practical, mobile implementations. Clarification of the neural mechanisms that give rise to improvement in motor function is an essential next step towards justifying clinical use of BCI. In particular, quantifying the unknown contribution of non-motor mechanisms to motor recovery calls for more stringent control conditions in experimental work. Here we provide a contemporary viewpoint on the factors impeding the scalability of BCI. Further, we provide a future outlook for optimal design of the technology to best exploit its unique potential, and best practices for research and reporting of findings.
C1 [Simon, Colin; Ruddy, Kathy L.] Trinity Coll Dublin, Trinity Coll Inst Neurosci, Dublin, Ireland.
   [Simon, Colin; Ruddy, Kathy L.] Trinity Coll Dublin, Sch Psychol, Dublin, Ireland.
   [Bolton, David A. E.] Utah State Univ, Dept Kinesiol & Hlth Sci, Logan, UT 84322 USA.
   [Kennedy, Niamh C.] Ulster Univ, Sch Psychol, Coleraine, Londonderry, North Ireland.
   [Soekadar, Surjo R.] Charite Univ Med Berlin, Neurowissenschaftliches Forschungszentrum, Dept Psychiat & Neurosci, Clin Neurotechnol Lab, Berlin, Germany.
RP Ruddy, KL (通讯作者)，Trinity Coll Dublin, Trinity Coll Inst Neurosci, Dublin, Ireland.; Ruddy, KL (通讯作者)，Trinity Coll Dublin, Sch Psychol, Dublin, Ireland.
EM ruddykl@tcd.ie
FU Health Research Board of Ireland [HRB-EIA-2019-003]; Enterprise Ireland [SI20203045, CS20202099]
CR Allison , 2019, BRAIN COMPUTER INTER, V0, P0, DOI 10.1007/978-3-030-05668-1_5]
   Allison B, 2010, HUM-COMPUT INT-SPRIN, V0, PP35, DOI 10.1007/978-1-84996-272-8_3
   Bai Z, 2020, J NEUROENG REHABIL, V17, P0, DOI 10.1186/s12984-020-00686-2
   Balasubramanian S, 2018, IEEE T BIO-MED ENG, V65, P2790, DOI 10.1109/TBME.2018.2817688
   Baniqued P, 1900, J NEUROENG REHABIL, V18, P0, DOI 10.1186/s12984-021-00820-8
   Bavelier D, 2018, CURR OPIN BEHAV SCI, V20, P169, DOI 10.1016/j.cobeha.2018.01.012
   Biasiucci A, 2018, NAT COMMUN, V9, P0, DOI 10.1038/s41467-018-04673-z
   Blokland Y, 2012, IEEE ENG MED BIO, V0, PP3967, DOI 10.1109/EMBC.2012.6346835
   Buch E, 2008, STROKE, V39, P910, DOI 10.1161/STROKEAHA.107.505313
   Buxbaum L, 2020, NEUROREHAB NEURAL RE, V34, P512, DOI 10.1177/1545968320913554
   Carvalho R, 2019, PHYSIOTHER RES INT, V24, P0, DOI 10.1002/pri.1764
   Cervera M, 2018, ANN CLIN TRANSL NEUR, V5, P651, DOI 10.1002/acn3.544
   Chavarriaga R, 2017, BRAIN-COMPUT INTERFA, V4, P60, DOI 10.1080/2326263X.2016.1263916
   Corbet T, 2018, NEUROIMAGE, V176, P268, DOI 10.1016/j.neuroimage.2018.04.005
   Coscia M, 2019, BRAIN, V142, P2182, DOI 10.1093/brain/awz181
   Cremen I, 2017, FRONT HUM NEUROSCI, V11, P0, DOI 10.3389/fnhum.2017.00276
   De CM, 2020, FRONT NEUROSCI-SWITZ, V14, P0, DOI 10.3389/fnins.2020.00882
   Egorova N, 2020, STROKE, V51, P1507, DOI 10.1161/STROKEAHA.119.028143
   Fazli S, 2012, NEUROIMAGE, V59, P519, DOI 10.1016/j.neuroimage.2011.07.084
   Foldes S, 2015, J NEUROENG REHABIL, V12, P0, DOI 10.1186/s12984-015-0076-7
   Green C, 2008, PSYCHOL AGING, V23, P692, DOI 10.1037/a0014345
   Hatem S, 2016, FRONT HUM NEUROSCI, V10, P0, DOI 10.3389/fnhum.2016.00442
   Hong X, 2017, SCI REP-UK, V7, P0, DOI 10.1038/s41598-017-08928-5
   Jeunet C, 2020, CHIST ERA C 2020 VIR, V0, P0
   Jeunet C, 2016, J NEURAL ENG, V13, P0, DOI 10.1088/1741-2560/13/3/036024
   Kathner I, 2017, FRONT NEUROSCI-SWITZ, V11, P0, DOI 10.3389/fnins.2017.00286
   Kerous B, 2018, VIRTUAL REAL-LONDON, V22, P119, DOI 10.1007/s10055-017-0328-x
   Khan M, 2020, COMPUT BIOL MED, V123, P0, DOI 10.1016/j.compbiomed.2020.103843
   Kovyazina MS, 2019, HUMAN PHYSIOLOGY, V45, P444, DOI 10.1134/S0362119719040042
   Kubler A, 2014, PLOS ONE, V9, P0, DOI 10.1371/journal.pone.0112392
   Kwakkel G, 2015, LANCET NEUROL, V14, P224, DOI 10.1016/S1474-4422(14)70160-7
   Lawrence E, 2001, STROKE, V32, P1279, DOI 10.1161/01.STR.32.6.1279
   Leamy D, 2011, LECT NOTES ARTIF INT, V6780, P177, DOI 10.1007/978-3-642-21852-1_22
   Li M, 2014, INT J NEUROSCI, V124, P403, DOI 10.3109/00207454.2013.850082
   Liang W, 2020, NEUROIMAGE-CLIN, V28, P0, DOI 10.1016/j.nicl.2020.102465
   Lovden M, 2010, PSYCHOL BULL, V136, P659, DOI 10.1037/a0020080
   Lopez-larraz E, 2018, NEUROREHABILITATION, V43, P77, DOI 10.3233/NRE-172394
   Lopez-larraz E, 2019, I IEEE EMBS C NEUR E, V0, PP37, DOI 10.1109/NER.2019.8717112
   Lopez-larraz E, 2017, P ANN INT IEEE EMBS, V0, PP3065, DOI 10.1109/EMBC.2017.8037504
   Lotte F, 2015, 2015 3RD INTERNATIONAL WINTER CONFERENCE ON BRAIN-COMPUTER INTERFACE (BCI), V0, PP1, DOI 10.1109/IWW-BCI.2015.7073024
   Lundquist C, 1900, NEUROREHAB NEURAL RE, V35, P68, DOI 10.1177/1545968320971763
   Majid D, 2015, J NEUROPHYSIOL, V113, P3446, DOI 10.1152/jn.00992.2014
   Marchesotti S, 2016, SCI REP-UK, V6, P0, DOI 10.1038/srep24076
   Mcconnell A, 2017, J REHABIL MED, V49, P449, DOI 10.2340/16501977-2229
   Mcwilliams E, 1900, FRONT PSYCHIATRY, V12, P0, DOI 10.3389/fpsyt.2021.574482
   Monge-pereira E, 2017, PM&R, V9, P918, DOI 10.1016/j.pmrj.2017.04.016
   Mrachacz-kersting N, 1900, J PHYSIOL-LONDON, V599, P2361, DOI 10.1113/JP281314
   Murphy B, 2018, ALZHEIMERS DEMENTIA, V14, P1579, DOI 10.1016/j.jalz.2018.07.140
   Murphy B, 2018, 2018 INT WORKSH PATT 2018 INT WORKSH PATT, V1 4, P0
   Murphy B, 2019, ALZHEIMERS DEMENTIA, V15, P867, DOI 10.1016/j.jalz.2019.06.4606
   Nakayama H, 1994, ARCH PHYS MED REHAB, V75, P394, DOI 10.1016/0003-9993(94)90161-9
   Neuper C, 2005, COGNITIVE BRAIN RES, V25, P668, DOI 10.1016/j.cogbrainres.2005.08.014
   Ono T, 2015, BRAIN TOPOGR, V28, P340, DOI 10.1007/s10548-014-0382-6
   Othmer S, 2009, INTRO QUANTITATIVE E, V2nd, P0
   Pfurtscheller G, 2003, IEEE TRANSACTIONS ON NEURAL SYSTEMS AND REHABILITATION ENGINEERING, V11, P1, DOI 10.1109/TNSRE.2003.814454
   Pichiorri F, 2015, ANN NEUROL, V77, P851, DOI 10.1002/ana.24390
   Pillette L, 2017, 7 INT BCI C, V0, P0
   Prasad G, 2010, J NEUROENG REHABIL, V7, P0, DOI 10.1186/1743-0003-7-60
   Raffin E, 2018, NEUROSCIENTIST, V24, P400, DOI 10.1177/1073858417737486
   Ramos-murguialday A, 2013, ANN NEUROL, V74, P100, DOI 10.1002/ana.23879
   Rathee D, 2017, J NEURAL ENG, V14, P0, DOI 10.1088/1741-2552/aa785c
   Remsik A, 2016, EXPERT REV MED DEVIC, V13, P445, DOI 10.1080/17434440.2016.1174572
   Ros T, 2020, BRAIN, V143, P1674, DOI 10.1093/brain/awaa009
   Ruddy K, 2018, ELIFE, V7, P0, DOI 10.3929/ETHZ-B-000300799
   Seiler B, 2017, PSYCHOL SPORT EXERC, V30, P153, DOI 10.1016/j.psychsport.2017.02.007
   Si-mohammed H, 2020, IEEE T VIS COMPUT GR, V26, P1608, DOI 10.1109/TVCG.2018.2873737
   Smith M, 2019, NEUROREHAB NEURAL RE, V33, P635, DOI 10.1177/1545968319860481
   Soekadar S, 2016, SCI ROBOT, V1, P0, DOI 10.1126/scirobotics.aag3296
   Soekadar S, 1900, NEUROIMAGE-CLIN, V30, P0, DOI 10.1016/j.nicl.2021.102577
   Sollfrank T, 2016, CLIN NEUROPHYSIOL, V127, P490, DOI 10.1016/j.clinph.2015.06.004
   Sollfrank T, 2015, FRONT HUM NEUROSCI, V9, P0, DOI 10.3389/fnhum.2015.00463
   Song J, 2015, FRONT HUM NEUROSCI, V9, P0, DOI 10.3389/fnhum.2015.00195
   Stieger J, 1900, SCI DATA, V8, P0, DOI 10.1038/s41597-021-00883-1
   Stinear C, 2020, LANCET NEUROL, V19, P348, DOI 10.1016/S1474-4422(19)30415-6
   Stinear C, 2017, ANN CLIN TRANSL NEUR, V4, P811, DOI 10.1002/acn3.488
   Stinear C, 2017, STROKE, V48, P795, DOI 10.1161/STROKEAHA.116.016020
   Stinear C, 2006, EXP BRAIN RES, V168, P157, DOI 10.1007/s00221-005-0078-y
   Tariq M, 2018, FRONT HUM NEUROSCI, V12, P0, DOI 10.3389/fnhum.2018.00312
   Thibault R, 2018, NEUROIMAGE, V172, P786, DOI 10.1016/j.neuroimage.2017.12.071
   Thompson M, 2019, SCI ENG ETHICS, V25, P1217, DOI 10.1007/s11948-018-0061-1
   Umarova R, 1900, SCI REP-UK, V11, P0, DOI 10.1038/s41598-021-83927-1
   Varkuti B, 2013, NEUROREHAB NEURAL RE, V27, P53, DOI 10.1177/1545968312445910
   Veerbeek J, 2014, PLOS ONE, V9, P0, DOI 10.1371/journal.pone.0087987
   Vidaurre C, 2010, BRAIN TOPOGR, V23, P194, DOI 10.1007/s10548-009-0121-6
   Vuckovic A, 2013, CLIN NEUROPHYSIOL, V124, P1586, DOI 10.1016/j.clinph.2013.02.016
   Wierzgala P, 2018, FRONT NEUROINFORM, V12, P0, DOI 10.3389/fninf.2018.00078
   Wu Q, 2020, FRONT NEUROL, V10, P0, DOI 10.3389/fneur.2019.01419
   Xing Y, 2020, MOL NEUROBIOL, V57, P4218, DOI 10.1007/s12035-020-02021-1
NR 88
TC 3
Z9 3
U1 11
U2 27
PU FRONTIERS MEDIA SA
PI LAUSANNE
PA AVENUE DU TRIBUNAL FEDERAL 34, LAUSANNE, CH-1015, SWITZERLAND
SN 
EI 
J9 FRONT NEUROSCI-SWITZ
PD JUL 2
PY 2021
VL 15
IS 
BP 
EP 
DI 10.3389/fnins.2021.699428
PG 8
WC Neurosciences
SC Neurosciences & Neurology
GA TK2BJ
UT WOS:000673970200001
PM 34276299
ER

PT J
AU Lo, WA
   Chen, Dandan
   Zhao, Jiangli
   Leng, Yan
   Bian, Ruihao
   Huang, Wenzhu
   Liang, Yahui
   Mao, Yu-Rong
   Huang, Dong-Feng
AF Lo, Wai-leung
   Chen, Dandan
   Zhao, Jiangli
   Leng, Yan
   Bian, Ruihao
   Huang, Wenzhu
   Liang, Yahui
   Mao, Yu-rong
   Huang, Dong-feng
TI The Efficacy of Interlimb-Coordinated Intervention on Gait and Motor Function Recovery in Patients with Acute Stroke: A Multi-Center Randomized Controlled Trial Study Protocol
SO BRAIN SCIENCES
LA English
DT Article
DE arm cycling; interlimb coordinated; limb linkage; gait; stroke; EEG; MRI
ID quality-of-life; physical-activity; older-adult; balance; epidemiology; walking; people; china; rehabilitation; individual
AB Background: The efficacy of interlimb-coordinated training on gait and upper limb functional improvement remains unclear. The latest published randomized controlled trials have supported the potential benefits of interlimb-coordinated training to enhance gait function. Upper limb functional recovery may also benefit from interlimb-coordinated training since most everyday activities require the coordinated use of both hands to complete a task. This study investigates the efficacy of interlimb-coordinated training on gait and upper limb functional recovery over a short-medium term period. Methods: A total of 226 acute stroke patients will be recruited from four centres over four years. Patients will be randomly allocated to either conventional therapy or conventional therapy plus interlimb-coordinated training. Outcomes will be recorded at baseline, after 2 weeks of intervention, and at 3- and 6-months post-intervention. Gait speed is the primary outcome measure. Secondary outcome measures include Fugl-Meyer Assessment of Motor Recovery, Berg Balance Scale, Timed Up and Go test, Action Research Arm Test, electroencephalography, and magnetic resonance imaging. Conclusion: The results of this trial will provide an in-depth understanding of the efficacy of early interlimb-coordinated intervention on gait and upper functional rehabilitation and how it may relate to the neural plasticity process.
C1 [Lo, Wai-Leung Ambrose; Chen, Dandan; Zhao, Jiangli; Leng, Yan; Bian, Ruihao; Mao, Yu-Rong; Huang, Dong-Feng] Sun Yat Sen Univ, Guangdong Engn & Technol Res Ctr Rehabil Med & Tr, Guangzhou 510080, Peoples R China.
   [Lo, Wai-Leung Ambrose; Zhao, Jiangli; Leng, Yan; Bian, Ruihao; Mao, Yu-Rong; Huang, Dong-Feng] Sun Yat Sen Univ, Affiliated Hosp 1, Dept Rehabil Med, Guangzhou 510080, Peoples R China.
   [Chen, Dandan; Mao, Yu-Rong; Huang, Dong-Feng] Sun Yat Sen Univ, Affiliated Hosp 7, Dept Rehabil Med, Shenzhen 518132, Peoples R China.
   [Huang, Wenzhu] Fifth Peoples Hosp Foshan, Dept Rehabil Med, Foshan 528211, Peoples R China.
   [Liang, Yahui] Capital Med Univ, Dept Tradit Chinese Med, Beijing Rehabil Hosp, Beijing 100144, Peoples R China.
RP Mao, YR; Huang, DF (通讯作者)，Sun Yat Sen Univ, Guangdong Engn & Technol Res Ctr Rehabil Med & Tr, Guangzhou 510080, Peoples R China.; Mao, YR; Huang, DF (通讯作者)，Sun Yat Sen Univ, Affiliated Hosp 1, Dept Rehabil Med, Guangzhou 510080, Peoples R China.; Mao, YR; Huang, DF (通讯作者)，Sun Yat Sen Univ, Affiliated Hosp 7, Dept Rehabil Med, Shenzhen 518132, Peoples R China.
EM luowliang@mail.sysu.edu.cn; chend87@mail2.sysu.edu.cn; zhaojl6@mail.sysu.edu.cn; lengyan@mail2.sysu.edu.cn; bianrh@mail2.sysu.edu.cn; xqhwz@mail2.sysu.edu.cn; liangyahui@mail.ccmu.edu.cn; maoyr@mail.sysu.edu.cn; huangdf@mail.sysu.edu.cn
FU National Key Research and Development Program of China [2020YFC2004300, 2020YFC2004304]; National Natural Science Foundation of China [81971224]; 5010 Planning Project of Sun Yat-Sen University of China [2014001]
CR Arya K, 2020, TOP STROKE REHABIL, V27, P272, DOI 10.1080/10749357.2019.1682368
   Bao X, 2013, NEURAL REGEN RES, V8, P2904, DOI 10.3969/j.issn.1673-5374.2013.31.003
   Berg K, 1992, CAN J PUBLIC HEALTH, V83, P0
   Blum L, 2008, PHYS THER, V88, P559, DOI 10.2522/ptj.20070205
   Bohannon R, 2011, PHYSIOTHERAPY, V97, P182, DOI 10.1016/j.physio.2010.12.004
   Borg G, 1982, MED SCI SPORT EXER, V14, P377, DOI 10.1249/00005768-198205000-00012
   Bushnell C, 2015, CIRC-CARDIOVASC QUAL, V8, P0, DOI 10.1161/CIRCOUTCOMES.115.002098
   Chan P, 2017, ARCH PHYS MED REHAB, V98, P2213, DOI 10.1016/j.apmr.2017.03.008
   Chen L, 2018, FRONT NEUROL, V9, P0, DOI 10.3389/fneur.2018.00881
   Chettouf S, 2020, NEUROSCI BIOBEHAV R, V113, P39, DOI 10.1016/j.neubiorev.2020.03.002
   Debaere F, 2001, NEUROIMAGE, V14, P947, DOI 10.1006/nimg.2001.0892
   Echeverria A, 1900, REV MED CLIN CONDES, V32, P474, DOI 10.1016/j.rmclc.2021.01.012
   Feigin V, 2018, NEW ENGL J MED, V379, P2429, DOI 10.1056/NEJMoa1804492
   Feigin V, 2003, LANCET NEUROL, V2, P43, DOI 10.1016/S1474-4422(03)00266-7
   Folstein M, 1975, J PSYCHIAT RES, V12, P189, DOI 10.1016/0022-3956(75)90026-6
   French B, 2016, COCHRANE DB SYST REV, V0, P0, DOI DOI 10.1002/14651858.CD006073.pub3
   Frigon A, 2017, J NEUROPHYSIOL, V117, P2224, DOI 10.1152/jn.00978.2016
   Fuglmeyer A, 1975, SCAND J REHABIL MED, V7, P13
   Fulk GD, 2008, J NEUROL PHYS THER, V32, P8, DOI 10.1097/NPT0b013e31816593c0
   Fulk G, 2011, J NEUROL PHYS THER, V35, P82, DOI 10.1097/NPT.0b013e318218e2f2
   Givon N, 2016, CLIN REHABIL, V30, P383, DOI 10.1177/0269215515584382
   Grillner S, 2015, CURR BIOL, V25, P0, DOI 10.1016/j.cub.2015.04.023
   Guan T, 2017, NEUROLOGY, V89, P53, DOI 10.1212/WNL.0000000000004056
   Hobbs B, 2020, FRONT NEUROROBOTICS, V14, P0, DOI 10.3389/fnbot.2020.00019
   Hong E, 2015, J PHYS THER SCI, V27, P2391, DOI 10.1589/jpts.27.2391
   Indredavik B, 1991, STROKE, V22, P1026, DOI 10.1161/01.STR.22.8.1026
   Kaupp C, 2018, J NEUROPHYSIOL, V119, P1095, DOI 10.1152/jn.00570.2017
   Khalid S, 1900, DISABIL REHABIL-ASSI, V0, P0, DOI DOI 10.1080/17483107.2021.1906960
   Khanmohammadi R, 2015, BRAIN RES, V1629, P240, DOI 10.1016/j.brainres.2015.09.039
   Kilbreath S, 2006, DISABIL REHABIL, V28, P1435, DOI 10.1080/09638280600638307
   Kilbreath S, 2005, AUST J PHYSIOTHER, V51, P119, DOI 10.1016/S0004-9514(05)70040-4
   Kim S, 2015, J PHYS THER SCI, V27, P3529, DOI 10.1589/jpts.27.3529
   Kitcharanant N, 2020, BMC MUSCULOSKEL DIS, V21, P0, DOI 10.1186/s12891-020-03788-z
   Kossi O, 1900, SOUTH AFR J PHYSIOTH, V77, P0, DOI 10.4102/sajp.v77i1.1559
   Kwakkel G, 2015, LANCET NEUROL, V14, P224, DOI 10.1016/S1474-4422(14)70160-7
   Laver K, 2011, COCHRANE DB SYST REV, V0, P0
   Lawrence M, 2017, COCHRANE DB SYST REV, V0, P0, DOI DOI 10.1002/14651858.CD011483.pub2
   Lawton M, 1969, GERONTOLOGIST, V9, P179, DOI 10.1093/geront/9.3_Part_1.179
   Lin Q, 2017, BEHAV NEUROL, V2017, P0, DOI 10.1155/2017/8041962
   Lyle R, 1981, INT J REHABIL RES, V4, P483, DOI 10.1097/00004356-198112000-00001
   Maeda N, 2015, SINGAP MED J, V56, P280, DOI 10.11622/smedj.2015033
   Mao Y, 2015, BIOMED RES INT, V2015, P0, DOI 10.1155/2015/175719
   Mayo N, 2002, ARCH PHYS MED REHAB, V83, P1035, DOI 10.1053/apmr.2002.33984
   Mayo N, 1999, DISABIL REHABIL, V21, P258
   Mehrholz J, 2017, COCHRANE DB SYST REV, V0, P0, DOI DOI 10.1002/14651858.CD002840.pub4
   Mirelman A, 2009, STROKE, V40, P169, DOI 10.1161/STROKEAHA.108.516328
   Ockenfeld C, 2013, IEEE INT CONF REHABIL ROBOT, V2013, P6650392, DOI 10.1109/ICORR.2013.6650392
   Patel P, 2020, NEUROSCI LETT, V738, P0, DOI 10.1016/j.neulet.2020.135387
   Podsiadlo D, 1991, J AM GERIATR SOC, V39, P142, DOI 10.1111/j.1532-5415.1991.tb01616.x
   Pollock A, 2014, COCHRANE DB SYST REV, V0, P0, DOI DOI 10.1002/14651858.CD010820.pub2
   Pollock A, 2014, COCHRANE DB SYST REV, V0, P0, DOI DOI 10.1002/14651858.CD001920.pub3
   Quan M, 2020, J SPORT HEALTH SCI, V9, P521, DOI 10.1016/j.jshs.2019.09.005
   Raasch C, 1999, J NEUROPHYSIOL, V82, P515, DOI 10.1152/jn.1999.82.2.515
   Ranzani R, 2020, J NEUROENG REHABIL, V17, P0, DOI 10.1186/s12984-020-00746-7
   Scarpina F, 2020, NEUROPSYCHOLOGY, V34, P479, DOI 10.1037/neu0000624
   Slater L, 1900, PROG CARDIOVASC DIS, V64, P83, DOI 10.1016/j.pcad.2020.12.003
   Tilson J, 2010, PHYS THER, V90, P196, DOI 10.2522/ptj.20090079
   Toole J, 2007, ARCH NEUROL-CHICAGO, V64, P1184, DOI 10.1001/archneur.64.8.1184
   Van DL, 2014, NEUROREHAB NEURAL RE, V28, P4, DOI 10.1177/1545968313498514
   Van IA, 2009, NEUROIMAGE, V47, P1854, DOI 10.1016/j.neuroimage.2009.06.027
   Wade D, 1983, J NEUROL NEUROSUR PS, V46, P521, DOI 10.1136/jnnp.46.6.521
   Wang L, 2015, STROKE, V46, P1295, DOI 10.1161/STROKEAHA.114.007384
   Weersink J, 1900, J PHYSIOL-LONDON, V599, P2283, DOI 10.1113/JP281094
   Wu S, 2019, LANCET NEUROL, V18, P394, DOI 10.1016/S1474-4422(18)30500-3
   Xiao X, 2017, BEHAV NEUROL, V2017, P0, DOI 10.1155/2017/6261479
   Yang Y, 2008, GAIT POSTURE, V28, P201, DOI 10.1016/j.gaitpost.2007.11.007
   Doost M, 1900, NEURAL REGEN RES, V16, P1566, DOI 10.4103/1673-5374.301030
NR 67
TC 0
Z9 0
U1 6
U2 7
PU MDPI
PI BASEL
PA ST ALBAN-ANLAGE 66, CH-4052 BASEL, SWITZERLAND
SN 
EI 
J9 BRAIN SCI
PD NOV 15
PY 2021
VL 11
IS 11
BP 
EP 
DI 10.3390/brainsci11111495
PG 15
WC Neurosciences
SC Neurosciences & Neurology
GA XL0ML
UT WOS:000727847700001
PM 34827494
ER

PT J
AU Everard, Gauthier
   Luc, Alexandre
   Doumas, Ioannis
   Ajana, Khawla
   Stoquart, Gaetan
   Edwards, MG
   Lejeune, Thierry
AF Everard, Gauthier
   Luc, Alexandre
   Doumas, Ioannis
   Ajana, Khawla
   Stoquart, Gaetan
   Edwards, Martin
   Lejeune, Thierry
TI Self-Rehabilitation for Post-Stroke Motor Function and Activity-A Systematic Review and Meta-Analysis
SO NEUROREHABILITATION AND NEURAL REPAIR
LA English
DT Review
DE stroke; self-rehabilitation; new technologies; intervention design; trials location; review
ID randomized controlled-trial; home-based rehabilitation; stroke patient; virtual-reality; upper-limb; exercise program; physical function; arm function; telerehabilitation; care
AB Background. Due to an increasing stroke incidence, a lack of resources to implement effective rehabilitation and a significant proportion of patients with remaining impairments after treatment, there is a rise in demand for effective and prolonged rehabilitation. Development of self-rehabilitation programs provides an opportunity to meet these increasing demands. Objective. The primary aim of this meta-analysis was to determine the effect of self-rehabilitation on motor outcomes, in comparison to conventional rehabilitation, among patients with stroke. The secondary aim was to assess the influence of trial location (continent), technology, time since stroke (acute/subacute vs chronic), dose (total training duration > vs <= 15 hours), and intervention design (self-rehabilitation in addition/substitution to conventional therapy) on effect of self-rehabilitation. Methods. Studies were selected if participants were adults with stroke; the intervention consisted of a self-rehabilitation program defined as a tailored program where for most of the time, the patient performed rehabilitation exercises independently; the control group received conventional therapy; outcomes included motor function and activity; and the study was a randomized controlled trial with a PEDro score >= 5. Results. Thirty-five trials were selected (2225 participants) and included in quantitative synthesis regarding motor outcomes. Trials had a median PEDro Score of 7 [6-8]. Self-rehabilitation programs were shown to be as effective as conventional therapy. Trial location, use of technology, stroke stage, and intervention design did not appear to have a significant influence on outcomes. Conclusion. This meta-analysis showed low to moderate evidence that self-rehabilitation and conventional therapy efficacy was equally valuable for post-stroke motor function and activity.
C1 [Everard, Gauthier; Luc, Alexandre; Doumas, Ioannis; Stoquart, Gaetan; Lejeune, Thierry] Catholic Univ Louvain, Neuro Musculo Skeletal Lab NMSK, Inst Rech Expt & Clin, Sect Sci Sante, Brussels, Belgium.
   [Everard, Gauthier; Doumas, Ioannis; Stoquart, Gaetan; Edwards, Martin Gareth; Lejeune, Thierry] Catholic Univ Louvain, Louvain Bion, Louvain La Neuve, Belgium.
   [Doumas, Ioannis; Stoquart, Gaetan; Lejeune, Thierry] Clin Univ St Luc, Serv Med Phys & Readaptat, Brussels, Belgium.
   [Ajana, Khawla; Edwards, Martin Gareth] Catholic Univ Louvain, Psychol Sci Res Inst IPSY, Louvain La Neuve, Belgium.
RP Lejeune, T (通讯作者)，Clin Univ St Luc, Med Phy & Readaptat, Ave Hippocrate 10, B-1200 Brussels, Belgium.
EM thierry.lejeune@uclouvain.be
FU Region Wallonne; SPW-Economie-Emploi-Recherche; Win2Wal Program [1810108]; French Community of Belgium
CR Adie K, 2017, CLIN REHABIL, V31, P173, DOI 10.1177/0269215516637893
   Alt MM, 2015, BMC NEUROL, V15, P0, DOI 10.1186/s12883-015-0292-6
   [anonymous] , 2020, J PHYSIOTHER, V66, P59, DOI 10.1016/j.jphys.2019.08.005
   Appleby E, 2019, PLOS ONE, V14, P0, DOI 10.1371/journal.pone.0225150
   Argent R, 2018, JMIR MHEALTH UHEALTH, V6, P0, DOI 10.2196/mhealth.8518
   Asano M, 2018, ANN PHYS REHABIL MED, V61, P0
   Baldwin C, 2018, AUST OCCUP THER J, V65, P503, DOI 10.1111/1440-1630.12488
   Baskett J, 1999, CLIN REHABIL, V13, P23, DOI 10.1191/026921599701532090
   Bejot Y, 2016, PRESSE MED, V45, P0, DOI 10.1016/j.lpm.2016.10.003
   Bright T, 2018, INT J ENV RES PUB HE, V15, P0, DOI 10.3390/ijerph15102165
   Burgos P, 2020, BRAIN SCI, V10, P0, DOI 10.3390/brainsci10110773
   Chen J, 2017, AM J PHYS MED REHAB, V96, P152, DOI 10.1097/PHM.0000000000000559
   Chen J, 2015, J STROKE CEREBROVASC, V24, P2660, DOI 10.1016/j.jstrokecerebrovasdis.2015.09.014
   Choi Y, 2016, RESTOR NEUROL NEUROS, V34, P455, DOI 10.3233/RNN-150626
   Chumbler N, 2012, STROKE, V43, P2168, DOI 10.1161/STROKEAHA.111.646943
   Cohen J, 1988, STAT POWER ANAL BEHA, V2nd Ed., P400
   Cramer S, 1997, STROKE, V28, P2518, DOI 10.1161/01.STR.28.12.2518
   Cramer S, 2016, STROKE, V6th ed., P972
   Cramer S, 2017, STROKE, V48, P813, DOI 10.1161/STROKEAHA.116.015501
   Cruz-flores S, 2011, STROKE, V42, P2091, DOI 10.1161/STR.0b013e3182213e24
   Da-silva R, 2018, CLIN REHABIL, V32, P1022, DOI 10.1177/0269215518775170
   Dettmers C, 2013, INT J PHYS MED REHAB, V2, P344
   Emmerson K, 2017, CLIN REHABIL, V31, P1068, DOI 10.1177/0269215516680856
   Ertekin O, 2009, J NEUROL SCI-TURK, V26, P325
   Golla A, 2018, PILOT FEASIBILITY STUD, V4, P143, DOI 10.1186/s40814-018-0334-0
   Gracies J, 2019, BMC NEUROL, V19, P0, DOI 10.1186/s12883-019-1257-y
   Hara Y, 2008, DISABIL REHABIL, V30, P296, DOI 10.1080/09638280701265539
   Harris J, 2009, STROKE, V40, P2123, DOI 10.1161/STROKEAHA.108.544585
   Hatem S, 2016, FRONT HUM NEUROSCI, V10, P0, DOI 10.3389/fnhum.2016.00442
   Hofstad H, 2014, BMC NEUROL, V14, P0, DOI 10.1186/s12883-014-0239-3
   Housley SN, 2016, AUSTIN J CEREBROVASC DIS STROKE, V3, P1
   Huijgen B, 2008, J TELEMED TELECARE, V14, P249, DOI 10.1258/jtt.2008.080104
   Kairy D, 2009, DISABIL REHABIL, V31, P427, DOI 10.1080/09638280802062553
   Karamians R, 2020, ARCH PHYS MED REHAB, V101, P885, DOI 10.1016/j.apmr.2019.10.195
   Kwakkel G, 2017, NEUROREHAB NEURAL RE, V31, P784, DOI 10.1177/1545968317732662
   Kwakkel G, 2017, INT J STROKE, V12, P451, DOI 10.1177/1747493017711813
   Lacroix J, 2016, PM&R, V8, P97, DOI 10.1016/j.pmrj.2015.06.011
   Laver K, 2020, COCHRANE DB SYST REV, V0, P0, DOI DOI 10.1002/14651858.CD010255.pub3
   Lennon S, 2013, CLIN REHABIL, V27, P867, DOI 10.1177/0269215513481045
   Lin K, 2014, SENSORS-BASEL, V14, P12451, DOI 10.3390/s140712451
   Linder S, 2015, AM J OCCUP THER, V69, P0, DOI 10.5014/ajot.2015.014498
   Llorens R, 2015, ARCH PHYS MED REHAB, V96, P418, DOI 10.1016/j.apmr.2014.10.019
   Mahmood A, 2020, PHYSIOTHER RES INT, V25, P0, DOI 10.1002/pri.1827
   Maier M, 2019, NEUROREHAB NEURAL RE, V33, P112, DOI 10.1177/1545968318820169
   Malagoni A, 2016, EUR J PHYS REHAB MED, V52, P279
   Mehrholz J, 2018, COCHRANE DB SYST REV, V0, P0, DOI DOI 10.1002/14651858.CD006876.pub5
   Moher D, 2009, BMJ-BRIT MED J, V339, P0, DOI 10.1136/bmj.b2535
   *nationalinstituteforhealthandcare , 2020, JOINT REPL PRIM HIP, V0, P0
   Natta D, 1900, ANN PHYS REHABIL MED, V64, P0, DOI 10.1016/j.rehab.2020.03.017
   Nijenhuis S, 2017, CLIN REHABIL, V31, P207, DOI 10.1177/0269215516629722
   Norrving B, 2018, EUR STROKE J, V3, P309, DOI 10.1177/2396987318808719
   Olney S, 2006, STROKE, V37, P476, DOI 10.1161/01.STR.0000199061.85897.b7
   Peretti A, 2017, JMIR REHABIL ASSIST TECHNOL, V4, P0, DOI 10.2196/rehab.7511
   Piron L, 2009, J REHABIL MED, V41, P1016, DOI 10.2340/16501977-0459
   Pradines M, 2019, NEUROREHAB NEURAL RE, V33, P245, DOI 10.1177/1545968319829455
   Rand D, 2017, DISABIL REHABIL, V39, P1541, DOI 10.1080/09638288.2016.1239766
   Rintala A, 2019, ARCH PHYS MED REHAB, V100, P1339, DOI 10.1016/j.apmr.2018.11.007
   Rodgers H, 2019, LANCET, V394, P51, DOI 10.1016/S0140-6736(19)31055-4
   Ballester B, 2017, JMIR SERIOUS GAMES, V5, P0, DOI 10.2196/games.6773
   Sarfo F, 2018, J STROKE CEREBROVASC, V27, P2306, DOI 10.1016/j.jstrokecerebrovasdis.2018.05.013
   Saywell N, 1900, NEUROREHAB NEURAL RE, V35, P88, DOI 10.1177/1545968320971765
   Schoen C, 2010, HEALTH AFFAIR, V29, P2323, DOI 10.1377/hlthaff.2010.0862
   Standen P, 2017, CLIN REHABIL, V31, P340, DOI 10.1177/0269215516640320
   Stinear C, 2008, BRAIN, V131, P1381, DOI 10.1093/brain/awn051
   Stinear C, 2020, LANCET NEUROL, V19, P348, DOI 10.1016/S1474-4422(19)30415-6
   Svestkova O, 2008, PRAGUE MED REP, V109, P268
   Sylvia L, 2014, J ACAD NUTR DIET, V114, P199, DOI 10.1016/j.jand.2013.09.018
   Tchero H, 2018, J MED INTERNET RES, V20, P0, DOI 10.2196/10867
   Treger I, 2014, INT J THER REHABIL, V21, P441, DOI 10.12968/ijtr.2014.21.9.441
   Turton A, 2017, CLIN REHABIL, V31, P891, DOI 10.1177/0269215516661751
   Wafa H, 2020, STROKE, V51, P2418, DOI 10.1161/STROKEAHA.120.029606
   Wolf S, 2015, NEUROREHAB NEURAL RE, V29, P958, DOI 10.1177/1545968315575612
   Zedde M, 2020, EUR STROKE J, V5, P222, DOI 10.1177/2396987320942622
   Zondervan D, 2016, J REHABIL RES DEV, V53, P457, DOI 10.1682/JRRD.2015.04.0057
   Zondervan D, 2015, NEUROREHAB NEURAL RE, V29, P395, DOI 10.1177/1545968314550368
NR 75
TC 2
Z9 2
U1 6
U2 13
PU SAGE PUBLICATIONS INC
PI THOUSAND OAKS
PA 2455 TELLER RD, THOUSAND OAKS, CA 91320 USA
SN 1545-9683
EI 
J9 NEUROREHAB NEURAL RE
PD DEC 15
PY 2021
VL 35
IS 12
BP 1043
EP 1058
DI 10.1177/15459683211048773
PG 16
WC Clinical Neurology; Rehabilitation
SC Neurosciences & Neurology; Rehabilitation
GA XU4YU
UT WOS:000711567000001
PM 34696645
ER

PT J
AU Lopez, MS
   Morris-blanco, KC
   Ly, Nancy
   Maves, Carly
   Dempsey, RJ
   Vemuganti, Raghu
AF Lopez, Mary
   Morris-blanco, Kahlilia
   Ly, Nancy
   Maves, Carly
   Dempsey, Robert
   Vemuganti, Raghu
TI MicroRNA miR-21 Decreases Post-stroke Brain Damage in Rodents
SO TRANSLATIONAL STROKE RESEARCH
LA English
DT Article
DE Noncoding RNA; Stroke; Focal ischemia; Motor function; Infarction; Neuroprotection
ID cerebral-ischemia; injury; identification; inflammation; expression; tolerance; mirna-21; target; rat
AB Due to their role in controlling translation, microRNAs emerged as novel therapeutic targets to modulate post-stroke outcomes. We previously reported that miR-21 is the most abundantly induced microRNA in the brain of rodents subjected to preconditioning-induced cerebral ischemic tolerance. We currently show that intracerebral administration of miR-21 mimic decreased the infarct volume and promoted better motor function recovery in adult male and female C57BL/6 mice subjected to transient middle cerebral artery occlusion. The miR-21 mimic treatment is also efficacious in aged mice of both sexes subjected to focal ischemia. Mechanistically, miR-21 mimic treatment decreased the post-ischemic levels of several pro-apoptotic and pro-inflammatory RNAs, which might be responsible for the observed neuroprotection. We further observed post-ischemic neuroprotection in adult mice administered with miR-21 mimic intravenously. Overall, the results of this study implicate miR-21 as a promising candidate for therapeutic translation after stroke.
C1 [Lopez, Mary S.; Morris-Blanco, Kahlilia C.; Ly, Nancy; Maves, Carly; Dempsey, Robert J.; Vemuganti, Raghu] Univ Wisconsin, Dept Neurol Surg, Madison, WI 53792 USA.
   [Lopez, Mary S.; Vemuganti, Raghu] Univ Wisconsin, Cell & Mol Pathol Training Program, Madison, WI 53792 USA.
   [Vemuganti, Raghu] William S Middleton Mem Vet Adm Med Ctr, Madison, WI 53705 USA.
RP Vemuganti, R (通讯作者)，Univ Wisconsin, Dept Neurol Surg, Madison, WI 53792 USA.; Vemuganti, R (通讯作者)，Univ Wisconsin, Cell & Mol Pathol Training Program, Madison, WI 53792 USA.; Vemuganti, R (通讯作者)，William S Middleton Mem Vet Adm Med Ctr, Madison, WI 53705 USA.
EM Vemuganti@neurosurgery.wisc.edu
FU U.S. Department of Veterans Affairs Biomedical Research Laboratory Research and Development Service of the VA Office of Research Development [1I01-BX005127-01]; Dept. of Neurological Surgery, UW-Madison [1I01-BX005127-01]; US Department of Veterans Affairs [IK6BX005690]; SciMedGRS/Centennial Graduate Student Scholarship
CR Bautista-sanchez D, 2020, MOL THER-NUCL ACIDS, V20, P409, DOI 10.1016/j.omtn.2020.03.003
   Bhalala O, 2012, J NEUROSCI, V32, P17935, DOI 10.1523/JNEUROSCI.3860-12.2012
   Biggar K, 2014, GENE, V544, P67, DOI 10.1016/j.gene.2014.04.048
   Buscaglia LEB, 2011, CHIN J CANCER, V30, P371
   Chandran R, 2017, NEUROCHEM INT, V111, P12, DOI 10.1016/j.neuint.2017.01.015
   Chokkalla A, 2019, STROKE, V50, P2912, DOI 10.1161/STROKEAHA.119.026433
   Dharap A, 2009, J CEREBR BLOOD F MET, V29, P675, DOI 10.1038/jcbfm.2008.157
   Dharap A, 2010, J NEUROCHEM, V113, P1685, DOI 10.1111/j.1471-4159.2010.06735.x
   Dirnagl U, 2009, LANCET NEUROL, V8, P398, DOI 10.1016/S1474-4422(09)70054-7
   Ge X, 2016, BRAIN RES, V1650, P31, DOI 10.1016/j.brainres.2016.07.015
   Goellner E, 2018, NAT STRUCT MOL BIOL, V25, P650, DOI 10.1038/s41594-018-0092-y
   Gu G, 2015, CARDIOVASC THER, V33, P109, DOI 10.1111/1755-5922.12118
   Ji W, 2018, NEUROCHEM RES, V43, P1863, DOI 10.1007/s11064-018-2602-z
   Jia P, 2020, FASEB J, V34, P11729, DOI 10.1096/fj.201903222RR
   Kamath S, 2019, MOL NEUROBIOL, V56, P4102, DOI 10.1007/s12035-018-1363-7
   Kim T, 2019, NEUROCHEM INT, V127, P22, DOI 10.1016/j.neuint.2019.01.012
   Kim T, 2018, SCI SIGNAL, V11, P0, DOI 10.1126/scisignal.aat4285
   Li G, 2018, PROG NEUROBIOL, V163, P59, DOI 10.1016/j.pneurobio.2017.08.002
   Li L, 2018, DEVELOPMENT, V145, P0, DOI 10.1242/dev.168609
   Li S, 2017, PROG NEUROBIOL, V157, P79, DOI 10.1016/j.pneurobio.2017.01.001
   Liu B, 2020, EXP THER MED, V19, P1655, DOI 10.3892/etm.2020.8421
   Lopez M, 2016, J CEREBR BLOOD F MET, V36, P1644, DOI 10.1177/0271678X16656202
   Lu M, 2018, BIOL PHARM BULL, V41, P229, DOI 10.1248/bpb.b17-00769
   Lusardi T, 2014, FRONT MOL NEUROSCI, V7, P0, DOI 10.3389/fnmo1.2014.00011
   Lv B, 2018, FRONT NEUROSCI-SWITZ, V12, P0, DOI 10.3389/fnins.2018.00767
   Ma F, 2020, SCI SIGNAL, V13, P0, DOI 10.1126/scisignal.aay5686
   Mehta S, 2020, PROG NEUROBIOL, V186, P0, DOI 10.1016/j.pneurobio.2020.101746
   Mitchell A, 2018, MOL PSYCHIATR, V23, P123, DOI 10.1038/mp.2016.254
   Morris-blanco K, 2019, STROKE, V50, P2513, DOI 10.1161/STROKEAHA.119.025665
   Panta A, 2019, BRAIN BEHAV IMMUN, V78, P31, DOI 10.1016/j.bbi.2019.01.003
   Redell J, 2011, J NEUROSCI RES, V89, P212, DOI 10.1002/jnr.22539
   Sahni V, 2010, J NEUROSCI, V30, P1839, DOI 10.1523/JNEUROSCI.4459-09.2010
   Sandhir R, 2014, NEUROCHEM INT, V78, P117, DOI 10.1016/j.neuint.2014.09.009
   Saugstad J, 2015, FRONT NEUROL, V6, P0, DOI 10.3389/fneur.2015.00050
   Selvamani A, 2012, PLOS ONE, V7, P0, DOI 10.1371/journal.pone.0032662
   Siegel C, 2011, P NATL ACAD SCI USA, V108, P11662, DOI 10.1073/pnas.1102635108
   Sohrabji F, 2019, NEUROCHEM INT, V127, P56, DOI 10.1016/j.neuint.2018.10.021
   Stary C, 2017, MOL CELL NEUROSCI, V82, P118, DOI 10.1016/j.mcn.2017.05.004
   Sun P, 2020, CIRC RES, V126, P1040, DOI 10.1161/CIRCRESAHA.119.315886
   Swanson R, 1990, J CEREBR BLOOD F MET, V10, P290, DOI 10.1038/jcbfm.1990.47
   Verma R, 2018, STROKE, V49, P1701, DOI 10.1161/STROKEAHA.118.020627
   Xu X, 2014, PHYSIOL GENOMICS, V46, P789, DOI 10.1152/physiolgenomics.00020.2014
   Yang C, 2019, AM J PHYSIOL-CELL PH, V316, P0, DOI 10.1152/ajpcell.00136.2018
   Yang F, 2016, MED SCI MONITOR, V22, P3562, DOI 10.12659/MSM.897773
   Yang Z, 2015, MOL IMMUNOL, V65, P293, DOI 10.1016/j.molimm.2015.01.019
   Yi J, 2007, NEUROCHEM INT, V50, P1014, DOI 10.1016/j.neuint.2007.04.019
   Yin K, 2010, NEUROBIOL DIS, V38, P17, DOI 10.1016/j.nbd.2009.12.021
   Yu H, 2015, J CELL BIOCHEM, V116, P233, DOI 10.1002/jcb.24960
NR 48
TC 0
Z9 0
U1 2
U2 2
PU SPRINGER
PI NEW YORK
PA ONE NEW YORK PLAZA, SUITE 4600, NEW YORK, NY, UNITED STATES
SN 1868-4483
EI 
J9 TRANSL STROKE RES
PD JUN 15
PY 2021
VL 13
IS 3
BP 483
EP 493
DI 10.1007/s12975-021-00952-y
PG 11
WC Clinical Neurology; Neurosciences
SC Neurosciences & Neurology
GA 0V4ZK
UT WOS:000720214300002
PM 34796453
ER

PT J
AU Kondziolka, Douglas
AF Kondziolka, Douglas
TI Stem Cell Treatment for Ischemic Stroke Recovery
SO SEMINARS IN NEUROLOGY
LA English
DT Article
DE stroke; stem cell; transplantation; neuroprogenitor
ID marrow stromal cell; functional recovery; neural transplantation; cerebral infarction; neuronal cell; hnt neuron; rat model; therapy; graft; line
AB The role of cellular transplantation to promote functional recovery after stroke has been evaluated over the last two decades. Preclinical studies first established the potential for cultured neuronal cells derived from a teratocarcinoma cell line to be tested for safety and efficacy in the treatment of human stroke. In animal models of stroke that caused reproducible learning and motor deficits, injection of neuronal cells resulted in a return of learning behavior, retention time, and motor function. Clinical trials followed. Additional work with cells derived from a bone marrow neuroprogenitor line, fetal cortical stem cells, and other cell sources showed promise in preclinical studies and then these cells were tested in clinical studies. This report reviews the different biological repair approaches using cell implants, discusses clinical trial design and surgical methods, and the current state of research.
C1 [Kondziolka, Douglas] NYU, Dept Neurosurg, NYU Langone Hlth, 550 1St Ave, New York, NY 10016 USA.
RP Kondziolka, D (通讯作者)，530 First Ave,Suite 8R, New York, NY 10016 USA.
EM Douglas.kondziolka@nyumc.org
FU SanBio, Inc.
CR Andrews P, 1984, LAB INVEST, V50, P147
   Borlongan C, 1998, NEUROREPORT, V9, P2837, DOI 10.1097/00001756-199808240-00028
   Borlongan C, 1998, EXP NEUROL, V149, P310, DOI 10.1006/exnr.1997.6730
   Borlongan C, 1995, J NEUROSCI, V15, P5372
   Borlongan C, 1995, PHYSIOL BEHAV, V58, P909, DOI 10.1016/0031-9384(95)00103-P
   Borlongan C, 1997, NEUROSCI BIOBEHAV R, V21, P79, DOI 10.1016/0149-7634(95)00063-1
   Bregman B, 1986, J COMP NEUROL, V244, P86, DOI 10.1002/cne.902440107
   Bregman B, 1993, EXP NEUROL, V123, P1, DOI 10.1006/exnr.1993.1135
   Brott T, 1989, STROKE, V20, P864, DOI 10.1161/01.STR.20.7.864
   Dezawa M, 2004, J CLIN INVEST, V113, P1701, DOI 10.1172/JCI200420935
   Hantson L, 1994, STROKE, V25, P2215, DOI 10.1161/01.STR.25.11.2215
   Himes B, 1994, J COMP NEUROL, V339, P117, DOI 10.1002/cne.903390111
   Jakeman L, 1991, J COMP NEUROL, V307, P311, DOI 10.1002/cne.903070211
   Johansson B, 1994, BRAIN PATHOL, V4, P85
   Kalladka D, 2016, LANCET, V388, P787, DOI 10.1016/S0140-6736(16)30513-X
   Kleppner S, 1995, J COMP NEUROL, V357, P618, DOI 10.1002/cne.903570410
   Kondziolka D, 2004, CELL TRANSPLANT, V13, P749, DOI 10.3727/000000004783983350
   Kondziolka D, 2000, NEUROLOGY, V55, P565, DOI 10.1212/WNL.55.4.565
   Kondziolka D, 2005, J NEUROSURG, V103, P38, DOI 10.3171/jns.2005.103.1.0038
   Li Y, 2002, NEUROLOGY, V59, P514, DOI 10.1212/WNL.59.4.514
   Mahmood A, 2007, NEUROSURGERY, V60, P546, DOI 10.1227/01.NEU.0000255346.25959.99
   Meltzer C, 2001, NEUROSURGERY, V49, P586, DOI 10.1097/00006123-200109000-00011
   Mimura T, 2005, J NEUROPATH EXP NEUR, V64, P1108, DOI 10.1097/01.jnen.0000190068.03009.b5
   Nelson P, 2002, AM J PATHOL, V160, P1201, DOI 10.1016/S0002-9440(10)62546-1
   Nishino H, 1993, BRAIN RES BULL, V32, P517, DOI 10.1016/0361-9230(93)90300-Z
   Pleasure S, 1993, J NEUROSCI RES, V35, P585, DOI 10.1002/jnr.490350603
   Prasad K, 2014, STROKE, V45, P3618, DOI 10.1161/STROKEAHA.114.007028
   Saporta S, 1999, NEUROSCIENCE, V91, P519, DOI 10.1016/S0306-4522(98)00610-1
   Snyder EY, 1997, ADV NEUROL, V72, P121
   Steinberg G, 2019, J NEUROSURG, V131, P1462, DOI 10.3171/2018.5.JNS173147
   Steinberg G, 2016, STROKE, V47, P1817, DOI 10.1161/STROKEAHA.116.012995
   Stilley C, 2004, NEUROLOGY, V63, P1320, DOI 10.1212/01.WNL.0000140700.44904.53
   Tessler A, 1997, ADV NEUROL, V72, P291
   Thompson T, 1999, NEUROSURGERY, V45, P741, DOI 10.1097/00006123-199910000-00001
   Trojanowski J, 1997, EXP NEUROL, V144, P92, DOI 10.1006/exnr.1996.6393
   Vahidy P, 2019, STEM CELLS, V37, P1481, DOI 10.1002/stem.3080
   Vendrame M, 2004, STROKE, V35, P2390, DOI 10.1161/01.STR.0000141681.06735.9b
   Zivin J, 1991, SCI AM, V265, P56, DOI 10.1038/scientificamerican0791-56
NR 38
TC 1
Z9 1
U1 1
U2 11
PU THIEME MEDICAL PUBL INC
PI NEW YORK
PA 333 SEVENTH AVE, NEW YORK, NY 10001 USA
SN 0271-8235
EI 
J9 SEMIN NEUROL
PD FEB 15
PY 2021
VL 41
IS 01
BP 101
EP 105
DI 10.1055/s-0040-1722640
PG 5
WC Clinical Neurology
SC Neurosciences & Neurology
GA QK4GD
UT WOS:000612196700001
PM 33506475
ER

PT J
AU Le goff, Laure
   Meilleur, KG
   Norato, Gina
   Rippert, Pascal
   Jain, Minal
   Fink, Margaret
   Foley, AR
   Waite, Melissa
   Donkervoort, Sandra
   Boennemann, CG
   Vuillerot, Carole
AF Le goff, Laure
   Meilleur, Katherine
   Norato, Gina
   Rippert, Pascal
   Jain, Minal
   Fink, Margaret
   Foley, A
   Waite, Melissa
   Donkervoort, Sandra
   Boennemann, Carsten
   Vuillerot, Carole
TI Responsiveness and Minimal Clinically Important Difference of the Motor Function Measure in Collagen VI-Related Dystrophies and Laminin Alpha2-Related Muscular Dystrophy
SO ARCHIVES OF PHYSICAL MEDICINE AND REHABILITATION
LA English
DT Article
DE Disability evaluation; Muscular dystrophies; Rehabilitation
ID outcome measure; validity
AB Objectives: To investigate the responsiveness of the motor function measure (MFM) and determine the minimal clinically important difference (MCID) in individuals with 2 common types of congenital muscular dystrophy (CMD). Design: Observational, prospective, single center, cohort study. Setting: National Institute of Neurological Disorders and Stroke (NINDS) of the National Institutes of Health (NIH). Participants: Individuals (N=44) with collagen VI-related dystrophies (COL6-RD, n=23) and 21 individuals laminin alpha2-related muscular dystrophy (LAMA2-RD, n=21) enrolled in a 4-year longitudinal natural history study. Interventions: Not applicable. Main Outcome Measures: Responsiveness of the MFM-32 and the Rasch-scaled MFM-25 and the MCID of the MFM-32 determined from a patient-reported anchor with 2 different methods, within-patient and between-patient. Results: The original MFM-32 and Rasch-scaled MFM-25 performed similarly overall in both the COL6-RD and LAMA2-RD populations, with all subscores (D1, standing and transfers; D2, axial and proximal; D3, distal) showing a significant decrease over time, except MFM D1 and D3 for LAMA2-RD. The MFMD1 subscore was the most sensitive to change for ambulant individuals, whereas the MFMD2 subscore was the most sensitive to change for nonambulant individuals. The MCID for the MFM-32 total score was calculated as 2.5 and 3.9 percentage points according to 2 different methods. Conclusions: The MFM showed strong responsiveness in individuals with LAMA2-RD and COL6-RD. Because a floor effect was identified more prominently with the Rasch-Scaled MFM-25, the use of the original MFM-32 as a quantitative variable with the assumption of scale linearity appears to be a good compromise. When designing clinical trials in congenital muscular dystrophies, the use of MCID for MFM should be considered to determine if a given intervention effects show not only a statistically significant change but also a clinically meaningful change. (C) 2020 by the American Congress of Rehabilitation Medicine
C1 [Le Goff, Laure; Vuillerot, Carole] Hosp Civils Lyon, Dept Pediat Phys Med & Rehabil, Bron, France.
   [Meilleur, Katherine G.] NINR, NIH, Bethesda, MD 20892 USA.
   [Meilleur, Katherine G.; Fink, Margaret; Foley, A. Reghan; Donkervoort, Sandra; Boennemann, Carsten G.; Vuillerot, Carole] NINDS, Neuromuscular & Neurogenet Disorders Childhood Se, NIH, Bldg 36,Rm 4D04, Bethesda, MD 20892 USA.
   [Norato, Gina] NINDS, Off Biostat, NIH, Bldg 36,Rm 4D04, Bethesda, MD 20892 USA.
   [Rippert, Pascal] Hosp Civils Lyon, Publ Hlth Ctr, Res & Clin Epidemiol Dept, Lyon, France.
   [Jain, Minal; Waite, Melissa] NIH, Mark O Hatfield Clin Res Ctr, Bldg 10, Bethesda, MD 20892 USA.
   [Vuillerot, Carole] Univ Lyon, Neuromyogen Inst, CNRS, UMR 5310,INSERM, Lyon, France.
   [Vuillerot, Carole] Univ Lyon 1, F-69100 Villeurbanne, France.
RP Le Goff, L (通讯作者)，Hosp Civils Lyon, Hop Femme Mere Enfant, Aile A1,59 Blvd Pinel, F-69677 Bron, France.
EM laure.le-goff@chu-lyon.fr
FU NIH
CR Bartels B, 2011, J REHABIL MED, V43, P770, DOI 10.2340/16501977-0841
   Berard C, 2005, NEUROMUSCULAR DISORD, V15, P463, DOI 10.1016/j.nmd.2005.03.004
   Brentani E, 2007, STATISTICA, V67, P253
   De VH, 2006, HEALTH QUAL LIFE OUT, V4, P0, DOI 10.1186/1477-7525-4-54
   Finkel R, 2017, NEW ENGL J MED, V377, P1723, DOI 10.1056/NEJMoa1702752
   Guyatt G, 1989, J CLIN EPIDEMIOL, V42, P403, DOI 10.1016/0895-4356(89)90128-5
   Henricson E, 2013, PLOS CURR, V5, P0, DOI 10.1371/currents.md.9e17658b007eb79fcd6f723089f79e06
   Jain M, 2019, NEUROLOGY, V93, P0, DOI 10.1212/WNL.0000000000008517
   King M, 2011, EXPERT REV PHARM OUT, V11, P171, DOI 10.1586/ERP.11.9
   Kirshner B, 1985, J CHRON DIS, V38, P27, DOI 10.1016/0021-9681(85)90005-0
   Maydeu-olivares A, 2017, STRUCT EQU MODELING, V24, P495, DOI 10.1080/10705511.2017.1289816
   Mayhew A, 2013, DEV MED CHILD NEUROL, V55, P1046, DOI 10.1111/dmcn.12220
   Mcdonald C, 2013, MUSCLE NERVE, V48, P357, DOI 10.1002/mus.23905
   Mchorney C, 1995, QUAL LIFE RES, V4, P293, DOI 10.1007/BF01593882
   Meilleur K, 2015, NEUROMUSCULAR DISORD, V25, P43, DOI 10.1016/j.nmd.2014.09.010
   Middel B, 2002, INT J INTEGR CARE, V2, P0
   Muntoni F, 2004, NEUROMUSCULAR DISORD, V14, P635, DOI 10.1016/j.nmd.2004.06.009
   Norman G, 1997, J CLIN EPIDEMIOL, V50, P869, DOI 10.1016/S0895-4356(97)00097-8
   Oeffinger D, 2008, DEV MED CHILD NEUROL, V50, P918, DOI 10.1111/j.1469-8749.2008.03150.x
   Rai S, 2015, ARTHRITIS RES THER, V17, P0, DOI 10.1186/s13075-015-0658-6
   Revicki D, 2008, J CLIN EPIDEMIOL, V61, P102, DOI 10.1016/j.jclinepi.2007.03.012
   Rutkowski A, 2010, NEUROMUSCUL DISORD, V21, P513
   Sloan J, 2003, DRUG INF J, V37, P23, DOI 10.1177/009286150303700105
   Swoboda K, 2010, PLOS ONE, V5, P0, DOI 10.1371/journal.pone.0012140
   Terwee C, 2010, J CLIN EPIDEMIOL, V63, P524, DOI 10.1016/j.jclinepi.2009.08.010
   Terwee C, 2007, J CLIN EPIDEMIOL, V60, P34, DOI 10.1016/j.jclinepi.2006.03.012
   Vuillerot C, 2014, ARCH PHYS MED REHAB, V95, P2086, DOI 10.1016/j.apmr.2014.06.005
   Vuillerot C, 2013, ARCH PHYS MED REHAB, V94, P1555, DOI 10.1016/j.apmr.2013.01.014
   Vuillerot C, 2012, ARCH PHYS MED REHAB, V93, P2251, DOI 10.1016/j.apmr.2012.05.025
   Wright B, 1989, ARCH PHYS MED REHAB, V70, P857
NR 30
TC 3
Z9 3
U1 0
U2 1
PU W B SAUNDERS CO-ELSEVIER INC
PI PHILADELPHIA
PA 1600 JOHN F KENNEDY BOULEVARD, STE 1800, PHILADELPHIA, PA 19103-2899 USA
SN 0003-9993
EI 
J9 ARCH PHYS MED REHAB
PD APR 15
PY 2021
VL 102
IS 4
BP 604
EP 610
DI 10.1016/j.apmr.2020.10.116
PG 7
WC Rehabilitation; Sport Sciences
SC Rehabilitation; Sport Sciences
GA RI8YM
UT WOS:000637192600006
PM 33166523
ER

PT J
AU Scheulin, KM
   Jurgielewicz, BJ
   Spellicy, SE
   Waters, ES
   Baker, EW
   Kinder, HA
   Simchick, GA
   Sneed, SE
   Grimes, JA
   Zhao, Qun
   Stice, SL
   West, FD
AF Scheulin, Kelly
   Jurgielewicz, Brian
   Spellicy, Samantha
   Waters, Elizabeth
   Baker, Emily
   Kinder, Holly
   Simchick, Gregory
   Sneed, Sydney
   Grimes, Janet
   Zhao, Qun
   Stice, Steven
   West, Franklin
TI Exploring the predictive value of lesion topology on motor function outcomes in a porcine ischemic stroke model
SO SCIENTIFIC REPORTS
LA English
DT Article
AB Harnessing the maximum diagnostic potential of magnetic resonance imaging (MRI) by including stroke lesion location in relation to specific structures that are associated with particular functions will likely increase the potential to predict functional deficit type, severity, and recovery in stroke patients. This exploratory study aims to identify key structures lesioned by a middle cerebral artery occlusion (MCAO) that impact stroke recovery and to strengthen the predictive capacity of neuroimaging techniques that characterize stroke outcomes in a translational porcine model. Clinically relevant MRI measures showed significant lesion volumes, midline shifts, and decreased white matter integrity post-MCAO. Using a pig brain atlas, damaged brain structures included the insular cortex, somatosensory cortices, temporal gyri, claustrum, and visual cortices, among others. MCAO resulted in severely impaired spatiotemporal gait parameters, decreased voluntary movement in open field testing, and higher modified Rankin Scale scores at acute timepoints. Pearson correlation analyses at acute timepoints between standard MRI metrics (e.g., lesion volume) and functional outcomes displayed moderate R values to functional gait outcomes. Moreover, Pearson correlation analyses showed higher R values between functional gait deficits and increased lesioning of structures associated with motor function, such as the putamen, globus pallidus, and primary somatosensory cortex. This correlation analysis approach helped identify neuroanatomical structures predictive of stroke outcomes and may lead to the translation of this topological analysis approach from preclinical stroke assessment to a clinical biomarker.
C1 [Scheulin, Kelly M.; Jurgielewicz, Brian J.; Spellicy, Samantha E.; Waters, Elizabeth S.; Kinder, Holly A.; Simchick, Gregory A.; Sneed, Sydney E.; Zhao, Qun; Stice, Steven L.; West, Franklin D.] Univ Georgia, Regenerat Biosci Ctr, Athens, GA 30602 USA.
   [Scheulin, Kelly M.; Jurgielewicz, Brian J.; Spellicy, Samantha E.; Waters, Elizabeth S.; Kinder, Holly A.; Sneed, Sydney E.; Stice, Steven L.; West, Franklin D.] Univ Georgia, Dept Anim & Dairy Sci, Athens, GA 30602 USA.
   [Scheulin, Kelly M.; Jurgielewicz, Brian J.; Spellicy, Samantha E.; Waters, Elizabeth S.; Stice, Steven L.; West, Franklin D.] Univ Georgia, Biomed & Hlth Sci Inst, Neurosci Program, Athens, GA 30602 USA.
   [Simchick, Gregory A.; Zhao, Qun] Univ Georgia, Dept Phys, Athens, GA 30602 USA.
   [Baker, Emily W.; Stice, Steven L.] Aruna Bio Inc, Athens, GA USA.
   [Grimes, Janet A.] Univ Georgia, Coll Vet Med, Dept Small Anim Med & Surg, Athens, GA USA.
RP West, FD (通讯作者)，Univ Georgia, Regenerat Biosci Ctr, Athens, GA 30602 USA.; West, FD (通讯作者)，Univ Georgia, Dept Anim & Dairy Sci, Athens, GA 30602 USA.; West, FD (通讯作者)，Univ Georgia, Biomed & Hlth Sci Inst, Neurosci Program, Athens, GA 30602 USA.
EM WestF@uga.edu
FU National Institutes of Health [1R43NS103596-01]
CR Ashburner J, 1997, NEUROIMAGE, V6, P209, DOI 10.1006/nimg.1997.0290
   Ashburner J, 1999, HUM BRAIN MAPP, V7, P254, DOI 10.1002/(SICI)1097-0193(1999)7:4<254::AID-HBM4>3.0.CO;2-G
   Ashburner J, 2016, SPM12 MANUAL, V0, P0
   Baker E, 2017, SCI REP-UK, V7, P0, DOI 10.1038/s41598-017-10406-x
   Balaban B, 2014, PM&R, V6, P635, DOI 10.1016/j.pmrj.2013.12.017
   Beyaert C, 2015, NEUROPHYSIOL CLIN, V45, P335, DOI 10.1016/j.neucli.2015.09.005
   Blair C, 2017, WIRES COGN SCI, V8, P0, DOI 10.1002/wcs.1403
   Borich M, 2015, NEUROPSYCHOLOGIA, V79, P246, DOI 10.1016/j.neuropsychologia.2015.07.007
   Cheng B, 2014, STROKE, V45, P1695, DOI 10.1161/STROKEAHA.114.005152
   Cheng B, 2011, J CEREBR BLOOD F MET, V31, P36, DOI 10.1038/jcbfm.2010.185
   Duberstein K, 2014, PHYSIOL BEHAV, V125, P8, DOI 10.1016/j.physbeh.2013.11.004
   Ernst M, 2018, AM J NEURORADIOL, V39, P1989, DOI 10.3174/ajnr.A5821
   Ernst M, 2017, STROKE, V48, P2426, DOI 10.1161/STROKEAHA.117.017513
   Etherton M, 2019, TRANSL STROKE RES, V10, P630, DOI 10.1007/s12975-019-0689-4
   Fedorov A, 2012, MAGN RESON IMAGING, V30, P1323, DOI 10.1016/j.mri.2012.05.001
   Fisher M, 2009, STROKE, V40, P2244, DOI 10.1161/STROKEAHA.108.541128
   Furlanis G, 2018, J STROKE CEREBROVASC, V27, P2200, DOI 10.1016/j.jstrokecerebrovasdis.2018.04.003
   Galuska , 2020, MIDDLE CEREBRAL ARTE, V0, P0
   Gieling E, 2011, CURR TOP BEHAV NEURO, V7, P359, DOI 10.1007/7854_2010_112
   Gillies M, 2017, EXP BRAIN RES, V235, P1455, DOI 10.1007/s00221-017-4905-8
   Hawk T, 1998, BRAIN RES, V796, P296, DOI 10.1016/S0006-8993(98)00327-8
   Hof P, 2000, COMP CYTOARCHITECTON, V0, P0
   Holm I, 1994, HIPPOCAMPUS, V4, P115, DOI 10.1002/hipo.450040112
   Jenkinson M, 2012, NEUROIMAGE, V62, P782, DOI 10.1016/j.neuroimage.2011.09.015
   Kaiser E, 2020, BRAIN RES, V1736, P0, DOI 10.1016/j.brainres.2020.146778
   Kaiser E, 2020, NEURAL REGEN RES, V15, P1377, DOI 10.4103/1673-5374.274324
   Kim B, 2014, J STROKE, V16, P131, DOI 10.5853/jos.2014.16.3.131
   Kito G, 2001, J NEUROSCI METH, V105, P45, DOI 10.1016/S0165-0270(00)00351-4
   Koch S, 2019, J CEREBR BLOOD F MET, V39, P313, DOI 10.1177/0271678X17726635
   Ktena S, 2019, STROKE, V50, P2761, DOI 10.1161/STROKEAHA.119.025738
   Lang C, 2013, J HAND THER, V26, P104, DOI 10.1016/j.jht.2012.06.005
   Langhorne P, 2009, LANCET NEUROL, V8, P741, DOI 10.1016/S1474-4422(09)70150-4
   Laredo C, 2018, SCI REP-UK, V8, P0, DOI 10.1038/s41598-018-27883-3
   Lau V, 2018, BRAIN BEHAV, V8, P0, DOI 10.1002/brb3.972
   Li X, 2016, J NEUROSCI METH, V264, P47, DOI 10.1016/j.jneumeth.2016.03.001
   Lin C, 2019, NEURORADIOLOGY, V61, P1131, DOI 10.1007/s00234-019-02234-9
   Lind N, 2007, NEUROSCI BIOBEHAV R, V31, P728, DOI 10.1016/j.neubiorev.2007.02.003
   Lisabeth L, 2012, LANCET NEUROL, V11, P82, DOI 10.1016/S1474-4422(11)70269-1
   Lo R, 2010, NEUROIMAGE, V49, P9, DOI 10.1016/j.neuroimage.2009.08.044
   Lovblad K, 1997, ANN NEUROL, V42, P164
   Manwani B, 2011, WOMENS HEALTH, V7, P319, DOI 10.2217/whe.11.22
   Matsas R, 1986, NEUROSCIENCE, V18, P991, DOI 10.1016/0306-4522(86)90113-2
   Mcbride D, 2017, TRANSL STROKE RES, V8, P397, DOI 10.1007/s12975-017-0554-2
   Menezes N, 2007, STROKE, V38, P194, DOI 10.1161/01.STR.0000251792.76080.45
   Munsch F, 2016, STROKE, V47, P66, DOI 10.1161/STROKEAHA.115.011242
   Navarro-orozco D, 2020, NEUROANATOMY MIDDLE, V0, P0
   Ng Y, 2007, STROKE, V38, P2309, DOI 10.1161/STROKEAHA.106.475483
   Parent A, 1996, CARPENTERS HUMAN NEU, V9th ed, P0
   Payabvash S, 2017, AM J NEURORADIOL, V38, P58, DOI 10.3174/ajnr.A4970
   Payabvash S, 2012, NEUROLOGY, V78, P1853, DOI 10.1212/WNL.0b013e318258f799
   Payabvash S, 2011, STROKE, V42, P1255, DOI 10.1161/STROKEAHA.110.600940
   Phan T, 2013, CEREBROVASC DIS, V35, P560, DOI 10.1159/000351147
   Phan T, 2009, CEREBROVASC DIS, V27, P529, DOI 10.1159/000214215
   Platt SR, 2014, EXP TRANSL STROKE MED, V6, P5, DOI 10.1186/2040-7378-6-5
   Riley J, 2011, STROKE, V42, P421, DOI 10.1161/STROKEAHA.110.599340
   Rueden C, 2017, BMC BIOINFORMATICS, V18, P0, DOI 10.1186/s12859-017-1934-z
   Saga Y, 2017, FRONT NEUROANAT, V11, P0, DOI 10.3389/fnana.2017.00030
   Saikali S, 2010, J NEUROSCI METH, V192, P102, DOI 10.1016/j.jneumeth.2010.07.041
   Saver J, 1999, STROKE, V30, P293, DOI 10.1161/01.STR.30.2.293
   Schiemanck S, 2005, RESTOR NEUROL NEUROS, V23, P257
   Schiemanck S, 2005, NEUROREHAB NEURAL RE, V19, P133, DOI 10.1177/154596830501900207
   Schindelin J, 2012, NAT METHODS, V9, P676, DOI 10.1038/NMETH.2019
   Sherman S, 2017, COMPR PHYSIOL, V7, P713, DOI 10.1002/cphy.c160032
   Smith S, 2004, NEUROIMAGE, V23, P0, DOI 10.1016/j.neuroimage.2004.07.051
   Spellicy S, 2020, TRANSL STROKE RES, V11, P776, DOI 10.1007/s12975-019-00753-4
   Stewart J, 2017, NEUROIMAGE-CLIN, V14, P641, DOI 10.1016/j.nicl.2017.02.023
   Thijs V, 2000, STROKE, V31, P2597, DOI 10.1161/01.STR.31.11.2597
   Timpone V, 2015, AM J NEURORADIOL, V36, P40, DOI 10.3174/ajnr.A4091
   Titianova E, 2003, AM J PHYS MED REHAB, V82, P778, DOI 10.1097/01.PHM.0000087490.74582.E0
   Ulyanova A, 2018, ENEURO, V5, P0, DOI 10.1523/ENEURO.0102-18.2018
   Vannucci S, 2009, ANN NEUROL, V66, P713, DOI 10.1002/ana.21925
   Vora N, 2011, STROKE, V42, P645, DOI 10.1161/STROKEAHA.110.596312
   Walcott B, 2014, NEUROCRIT CARE, V21, P20, DOI 10.1007/s12028-013-9838-x
   Wang L, 2012, HUM BRAIN MAPP, V33, P2941, DOI 10.1002/hbm.21417
   Webb R, 2018, STROKE, V49, P1248, DOI 10.1161/STROKEAHA.117.020353
   Woolrich M, 2009, NEUROIMAGE, V45, P0, DOI 10.1016/j.neuroimage.2008.10.055
   Wu O, 2015, STROKE, V46, P2438, DOI 10.1161/STROKEAHA.115.009643
   Zhang J, 2017, NEUROSCIENCE, V364, P212, DOI 10.1016/j.neuroscience.2017.09.009
NR 78
TC 3
Z9 3
U1 1
U2 2
PU NATURE RESEARCH
PI BERLIN
PA HEIDELBERGER PLATZ 3, BERLIN, 14197, GERMANY
SN 2045-2322
EI 
J9 SCI REP-UK
PD FEB 15
PY 2021
VL 11
IS 1
BP 
EP 
DI 10.1038/s41598-021-83432-5
PG 15
WC Multidisciplinary Sciences
SC Science & Technology - Other Topics
GA QP5LZ
UT WOS:000623879500017
PM 33589720
ER

PT J
AU Wang, Jianmiao
   Zhang, Yuping
   Chen, Yuanyuan
   Li, Mei
   Yang, Hongyan
   Chen, Jinhua
   Tang, Qiaomin
   Jin, Jingfen
AF Wang, Jianmiao
   Zhang, Yuping
   Chen, Yuanyuan
   Li, Mei
   Yang, Hongyan
   Chen, Jinhua
   Tang, Qiaomin
   Jin, Jingfen
TI Effectiveness of Rehabilitation Nursing versus Usual Therapist-Led Treatment in Patients with Acute Ischemic Stroke: A Randomized Non-Inferiority Trial
SO CLINICAL INTERVENTIONS IN AGING
LA English
DT Article
DE rehabilitation; nursing; acute ischemic stroke; motor function
ID motor; recovery; program; exercise; mobility
AB Purpose: To determine the effectiveness of rehabilitation nursing program interventions in patients with acute ischemic stroke. Patients and Methods: An assessment-blinded randomized controlled trial was conducted at a tertiary referral hospital in China. Eligible patients were stratified according to their weighted corticospinal tract lesion load and then randomly assigned to an experimental group (n = 121) or a control group (n = 103). The experimental group received rehabilitation nursing from well-trained, qualified nurses (30 minutes per session, two sessions per day for seven consecutive days). The control group received therapist-led rehabilitation with the same timing and frequency. Comparative analysis of the primary outcomes was performed to determine non-inferiority with a predetermined non-inferiority margin. The primary outcomes were the Motor Assessment Scale, Fugl-Meyer Assessment, and the Action Research Arm Test assessed at baseline and after seven days of treatment. The secondary outcomes were the modified Barthel Index, the National Institutes of Health Stroke Scale, and the modified Rankin Scale, evaluated before and after the intervention and at 4 and 12 weeks of follow-up. Results: Two hundred participants completed the trial. In both groups, all outcomes improved significantly after seven days and at follow-ups. The rehabilitation nursing program was non-inferior to therapist-led treatment with lower 95% confidence limits beyond the margins for primary outcomes (P < 0.001). Conclusion: Both treatments had comparable effects; however, no definite conclusion could be drawn. Adequately powered studies are required.
C1 [Wang, Jianmiao; Zhang, Yuping; Li, Mei; Jin, Jingfen] Zhejiang Univ, Nursing Dept, Affiliated Hosp 2, Sch Med, Hangzhou, Zhejiang, Peoples R China.
   [Chen, Yuanyuan; Yang, Hongyan; Chen, Jinhua; Tang, Qiaomin] Zhejiang Univ, Neurol Dept, Affiliated Hosp 2, Sch Med, Hangzhou, Zhejiang, Peoples R China.
   [Jin, Jingfen] Zhejiang Univ, Changxing Branch Hosp, Affiliated Hosp 2, Sch Med, Huzhou, Zhejiang, Peoples R China.
RP Jin, JF (通讯作者)，Zhejiang Univ, Sch Med, Affiliated Hosp 2, 88 Jiefang Rd, Hangzhou 310009, Zhejiang, Peoples R China.
EM zrjzkhl@zju.edu.cn
FU National Natural Science Foundation of China [81871839]
CR Abd ES, 2018, CLINI NURS STUD, V6, P121, DOI 10.5430/cns.v6n4p121
   Angeli F, 2020, PHARM MED, V34, P159, DOI 10.1007/s40290-020-00334-z
   Bernhardt J, 2020, LANCET, V396, P1452, DOI 10.1016/S0140-6736(20)31313-1
   Bernhardt J, 2017, CURR OPIN NEUROL, V30, P48, DOI 10.1097/WCO.0000000000000404
   Bettger J, 2017, INT J STROKE, V12, P254, DOI 10.1177/1747493017701945
   Carr J, 1985, PHYS THER, V65, P175, DOI 10.1093/ptj/65.2.175
   Chippala P, 2016, CLIN REHABIL, V30, P669, DOI 10.1177/0269215515596054
   Clarke D, 2014, J CLIN NURS, V23, P1201, DOI 10.1111/jocn.12334
   Cumming T, 2019, NEUROLOGY, V93, P0, DOI 10.1212/WNL.0000000000007937
   Dee M, 2020, DISABIL REHABIL, V42, P473, DOI 10.1080/09638288.2018.1501617
   Eng J, 2019, NEUROREHAB NEURAL RE, V33, P935, DOI 10.1177/1545968319886485
   Fan Y, 2015, RESTOR NEUROL NEUROS, V33, P835, DOI 10.3233/RNN-150523
   Findlater S, 2019, NEUROREHAB NEURAL RE, V33, P848, DOI 10.1177/1545968319868714
   Gimigliano F, 2017, EUR J PHYS REHAB MED, V53, P155, DOI 10.23736/S1973-9087.17.04746-3
   Gladstone D, 2002, NEUROREHAB NEURAL RE, V16, P232, DOI 10.1177/154596802401105171
   Gutenbrunner C, 1900, INT NURS REV, V69, P13, DOI 10.1111/inr.12661
   Harris T, 2015, PLOS MED, V12, P0, DOI 10.1371/journal.pmed.1001783
   Horton E, 2018, THORAX, V73, P29, DOI 10.1136/thoraxjnl-2016-208506
   [金静芬 JJ, 2020, [中华护理杂志, V0, P0
   Krishnamurthi R, 2020, NEUROEPIDEMIOLOGY, V54, P171, DOI 10.1159/000506396
   Laird E, 2020, J CLIN NURS, V29, P4795, DOI 10.1111/jocn.15523
   Lang C, 2008, ARCH PHYS MED REHAB, V89, P1693, DOI 10.1016/j.apmr.2008.02.022
   Legg L, 2017, COCHRANE DB SYST REV, V0, P0, DOI DOI 10.1002/14651858.CD003585.pub3
   Li Z, 2018, J STROKE CEREBROVASC, V27, P1326, DOI 10.1016/j.jstrokecerebrovasdis.2017.12.021
   Lim J, 2020, NEURAL PLAST, V2020, P0, DOI 10.1155/2020/8883839
   Liu H, 2020, BMC HEALTH SERV RES, V20, P0, DOI 10.1186/s12913-020-05758-6
   Liu H, 2020, INT J NURS STUD, V110, P0, DOI 10.1016/j.ijnurstu.2020.103703
   Livingston-thomas J, 2016, NEUROTHERAPEUTICS, V13, P395, DOI 10.1007/s13311-016-0423-9
   Nijland R, 2010, J REHABIL MED, V42, P694, DOI 10.2340/16501977-0560
   Ntaios G, 2020, STROKE, V51, P0, DOI 10.1161/STROKEAHA.120.031208
   Otoole K, 2020, J CLIN NURS, V29, P785, DOI 10.1111/jocn.15133
   Piaggio G, 2012, JAMA-J AM MED ASSOC, V308, P2594, DOI 10.1001/jama.2012.87802
   Powers W, 2019, STROKE, V50, P0, DOI 10.1161/STR.0000000000000211
   Pramanick J, 2020, ADV INTEGR MED, V7, P79, DOI 10.1016/j.aimed.2019.06.002
   Richards D, 2018, J CLIN NURS, V27, P2179, DOI 10.1111/jocn.14150
   Salbach N, 2017, IMPLEMENT SCI, V12, P0, DOI 10.1186/s13012-017-0631-7
   Scrutinio D, 2019, EUR J INTERN MED, V61, P1, DOI 10.1016/j.ejim.2018.10.019
   Social AP, 2019, STESASERA430 UN DOE, V0, P0
   Spoon D, 2020, INT J NURS STUD, V111, P0, DOI 10.1016/j.ijnurstu.2020.103748
   Teasell R, 2020, INT J STROKE, V15, P763, DOI 10.1177/1747493019897843
   Tijsen L, 2019, CLIN INTERV AGING, V14, P1451, DOI 10.2147/CIA.S207863
   Tole G, 2020, PHYSIOTHER THEOR PR, V0, P0, DOI DOI 10.1080/09593985.2020.1839986
   Tseng C, 2007, J ADV NURS, V57, P181, DOI 10.1111/j.1365-2648.2006.04078.x
   Tyson S, 2016, CLIN REHABIL, V30, P191, DOI 10.1177/0269215515575335
   Vaughn S, 2016, REHABIL NURS, V41, P33, DOI 10.1002/rnj.225
   Wang C, 2020, J STROKE CEREBROVASC, V29, P0, DOI 10.1016/j.jstrokecerebrovasdis.2020.105182
   Wang J, 2020, BMJ OPEN, V10, P0, DOI 10.1136/bmjopen-2020-037391
   Winstein C, 2016, STROKE, V47, P0, DOI 10.1161/STR.0000000000000098
   Winstein C, 2016, JAMA-J AM MED ASSOC, V315, P571, DOI 10.1001/jama.2016.0276
   Wolf S, 2006, JAMA-J AM MED ASSOC, V296, P2095, DOI 10.1001/jama.296.17.2095
   Woon C, 2016, BR J NEUROSCI NURS, V12, P23
   Wu S, 2019, LANCET NEUROL, V18, P394, DOI 10.1016/S1474-4422(18)30500-3
   Xie L, 2019, CHINA REHABILITATION, V10, P0
   Yelnik A, 2017, STROKE, V48, P400, DOI 10.1161/STROKEAHA.116.014803
NR 54
TC 0
Z9 0
U1 5
U2 10
PU DOVE MEDICAL PRESS LTD
PI ALBANY
PA PO BOX 300-008, ALBANY, AUCKLAND 0752, NEW ZEALAND
SN 
EI 
J9 CLIN INTERV AGING
PD JUN 15
PY 2021
VL 16
IS 
BP 1173
EP 1184
DI 10.2147/CIA.S306255
PG 12
WC Geriatrics & Gerontology
SC Geriatrics & Gerontology
GA TA8LV
UT WOS:000667498100001
PM 34188460
ER

PT J
AU Xie, Rongxiang
   Chen, Yi
   Chen, Kailang
   Chen, Zan
AF Xie, Rongxiang
   Chen, Yi
   Chen, Kailang
   Chen, Zan
TI Intervention Effect of Rapid Rehabilitation Nursing Combined with Continuous Nursing after Discharge on Patients with Cerebral Infarction in Recovery Period and the Changes in Motor Function, Mental State, and Quality of Life
SO EVIDENCE-BASED COMPLEMENTARY AND ALTERNATIVE MEDICINE
LA English
DT Article
ID ischemic-stroke; management; care
AB Objective. To explore the effect of rapid rehabilitation nursing combined with continuous nursing after discharge on patients with cerebral infarction (CI) in recovery period and its influence on motor function, mental state, and quality of life. Methods. From January 2018 to December 2020, 136 patients with CI in recovery period were selected and randomly divided into control group (n=68) and observation group (n=68). The control group was given routine nursing, and the observation group was given rapid rehabilitation nursing combined with continuous nursing after discharge. The general clinical data of the two groups were recorded, and the nursing efficiency, modified Barthel index scale (MBI), stroke patients motor assessment scale (MAS), self-rating anxiety and depression scale (SAS and SDS), and quality of life assessment scale (QLI) were compared between the two groups. Results. The nursing effective rate of the observation group (94.12%, 64/68) was higher than that of the control group (82.35%, 56/68) (P<0.05). The MBI score, MAS score, and QLI score in the observation group were higher than those in the control group, while the SAS and SDS scores in the observation group were lower than those in the control group (P<0.05). Conclusion. Rapid rehabilitation nursing combined with continuous nursing after discharge can promote the rapid recovery of patients with CI in recovery period, which can improve the patient's motor function, reduce unhealthy psychology, and improve the quality of life.
C1 [Xie, Rongxiang] Chengmai Peoples Hosp, Dept Rehabil Tradit Chinese Med, Haikou 571900, Hainan, Peoples R China.
   [Chen, Yi] Shanghai Jiao Tong Univ, Dept Pediat Urol Surg, Xinhua Hosp, Sch Med, Shanghai 200092, Peoples R China.
   [Chen, Kailang] Haikou Peoples Hosp, Dept Nephrol & Rheumatol, Haikou 570208, Hainan, Peoples R China.
   [Chen, Zan] Chengmai Peoples Hosp, Dept Rehabil, Haikou 571900, Hainan, Peoples R China.
RP Xie, RX (通讯作者)，Chengmai Peoples Hosp, Dept Rehabil Tradit Chinese Med, Haikou 571900, Hainan, Peoples R China.
EM m13700432166@163.com; chenyi@xinhuamed.com.cn; lee18976966627@163.com; zhongyike0898@163.com
CR Montanaro V, 2018, EUR NEUROL, V79, P177, DOI 10.1159/000488033
   Arienti C, 2019, PLOS ONE, V14, P0, DOI 10.1371/journal.pone.0219781
   Han C, 1900, MEDICINE, V100, P0, DOI 10.1097/MD.0000000000025963
   Herpich F, 2020, CRIT CARE MED, V48, P1654, DOI 10.1097/CCM.0000000000004597
   Hong I, 2019, JAMA NETW OPEN, V2, P0, DOI 10.1001/jamanetworkopen.2019.16646
   Hong I, 2018, AM J PHYS MED REHAB, V97, P636, DOI 10.1097/PHM.0000000000000932
   Li L, 2016, EVID-BASED COMPL ALT, V2016, P0, DOI 10.1155/2016/4270317
   Liu J, 1900, AM J TRANSL RES, V13, P5512
   Liu Z, 2018, FRONT NEUROL, V9, P0, DOI 10.3389/fneur.2018.01025
   Mabire C, 2016, JBI DATABASE SYSTEM REV IMPLEMENT REP, V14, P217
   Meng X, 2020, NURS HEALTH SCI, V22, P28, DOI 10.1111/nhs.12641
   Nassar I, 2020, ANZ J SURG, V90, P355, DOI 10.1111/ans.15663
   Olson D, 2019, NURS CLIN N AM, V54, P385, DOI 10.1016/j.cnur.2019.04.007
   Pagnotta G, 2017, ORTHOP NURS, V36, P112, DOI 10.1097/NOR.0000000000000325
   Powers W, 2018, STROKE, V49, P0, DOI 10.1161/STR.0000000000000158
   Roth D, 2020, STROKE, V51, P54, DOI 10.1161/STROKEAHA.119.027039
   Simbolon S, 2019, ENFERM CLIN, V29, P703, DOI 10.1016/j.enfcli.2019.06.011
   Wang J, 2017, TRIALS, V18, P0, DOI 10.1186/s13063-017-2000-x
   Xu F, 2019, ONCOL LETT, V18, P651, DOI 10.3892/ol.2019.10379
NR 19
TC 1
Z9 1
U1 8
U2 8
PU HINDAWI LTD
PI LONDON
PA ADAM HOUSE, 3RD FLR, 1 FITZROY SQ, LONDON, W1T 5HF, ENGLAND
SN 1741-427X
EI 
J9 EVID-BASED COMPL ALT
PD OCT 15
PY 2021
VL 2021
IS 
BP 
EP 
DI 10.1155/2021/8065868
PG 8
WC Integrative & Complementary Medicine
SC Integrative & Complementary Medicine
GA YO5DL
UT WOS:000747959600010
PM 34691226
ER

PT J
AU Knippenberg, Els
   Lamers, Ilse
   Timmermans, Annick
   Spooren, Annemie
AF Knippenberg, Els
   Lamers, Ilse
   Timmermans, Annick
   Spooren, Annemie
TI Motivation, Usability, and Credibility of an Intelligent Activity-Based Client-Centred Training System to Improve Functional Performance in Neurological Rehabilitation: An Exploratory Cohort Study
SO INTERNATIONAL JOURNAL OF ENVIRONMENTAL RESEARCH AND PUBLIC HEALTH
LA English
DT Article
DE client-centred; task-oriented; neurorehabilitation; technology; motivation
ID traumatic brain-injury; virtual-reality; upper-limb; intrinsic motivation; multiple-sclerosis; exercise therapy; motor impairment; stroke; impact; survivor
AB (1) Background: technology-based training systems are increasingly integrated in neurorehabilitation but are rarely combined with a client-centred task-oriented approach. To provide a low-cost client-centred task-oriented system, the intelligent activity-based client-centred task-oriented training (i-ACT) was developed. The objective was to evaluate the usability, credibility and treatment expectancy of i-ACT, and the motivation towards i-ACT use in rehabilitation over time. Additionally, this study will evaluate the upper limb treatment effects after training with i-ACT. (2) Methods: a mixed-method study was performed in four rehabilitation centres. Training with i-ACT was provided during six weeks, three times per week, forty-five minutes per day, additional to conventional care. (3) Results: seventeen persons with central nervous system diseases were included. High scores were seen in the system usability scale (score >= 73.8/100), credibility (score >= 22.0/27.0)/expectancy (score >= 15.8/27.0) questionnaire, and intrinsic motivation inventory (score >= 5.2/7.0), except the subscale pressure (score <= 2.0/7.0). Results from the interviews corroborate these findings and showed that clients and therapists believe in the i-ACT system as an additional training support system. Upper limb functional ability improved significantly (p < 0.05) over time on the Wolf motor function test. (4) Conclusion: i-ACT is a client-centred task-oriented usable and motivational system which has the potential to enhance upper limb functional training in persons with neurological diseases.
C1 [Knippenberg, Els; Spooren, Annemie] PXL Univ Appl Sci & Arts, Ctr Expertise Innovat Care, Dept Healthcare, B-3500 Hasselt, Limburg, Belgium.
   [Knippenberg, Els; Lamers, Ilse; Timmermans, Annick; Spooren, Annemie] Hasselt Univ, Fac Rehabil Sci, REVAL, B-3590 Diepenbeek, Limburg, Belgium.
   [Lamers, Ilse] Noorderhart, Rehabil & MS Ctr, B-3900 Pelt, Limburg, Belgium.
RP Knippenberg, E (通讯作者)，PXL Univ Appl Sci & Arts, Ctr Expertise Innovat Care, Dept Healthcare, B-3500 Hasselt, Limburg, Belgium.; Knippenberg, E (通讯作者)，Hasselt Univ, Fac Rehabil Sci, REVAL, B-3590 Diepenbeek, Limburg, Belgium.
EM Els.Knippenberg@PXL.be; Ilse.Lamers@Noorderhart.be; Annick.Timmermans@uhasselt.be; Annemie.Spooren@PXL.be
CR Bangor A, 2008, INT J HUM-COMPUT INT, V24, P574, DOI 10.1080/10447310802205776
   Bangor A, 2009, J USABILITY STUD, V4, P114
   Bodiam C, 1999, BRIT J OCCUP THER, V62, P123
   Borkovec T, 1972, J BEHAV THER EXP PSY, V3, P257, DOI 10.1016/0005-7916(72)90045-6
   Carswell A, 2004, CAN J OCCUP THER, V71, P210
   Chan C, 1997, OCCUP THER INT, V4, P229, DOI 10.1002/OTI.58
   Chen C, 2010, ARCH PHYS MED REHAB, V91, P414, DOI 10.1016/j.apmr.2009.11.012
   Chen L, 2016, BIOMED RES INT, V2016, P0, DOI 10.1155/2016/7309272
   Deci E, 1994, J PERS, V62, P119, DOI 10.1111/j.1467-6494.1994.tb00797.x
   Devilly G, 2000, J BEHAV THER EXP PSY, V31, P73, DOI 10.1016/S0005-7916(00)00012-4
   Dominguez-tellez P, 2020, GAMES HEALTH J, V9, P1, DOI 10.1089/g4h.2019.0043
   Duff M, 2013, NEUROREHAB NEURAL RE, V27, P306, DOI 10.1177/1545968312465195
   Fasoli SE, 2004, TOP STROKE REHABIL, V11, P11
   Feys P, 2015, J NEUROENG REHABIL, V12, P0, DOI 10.1186/s12984-015-0043-3
   Finley J, 1900, FRONT NEUROL, V11, P0, DOI 10.3389/fneur.2020.577713
   Gamito P, 2017, DISABIL REHABIL, V39, P385, DOI 10.3109/09638288.2014.934925
   Jager J, 2017, MONOGR SOC RES CHILD, V82, P13, DOI 10.1111/mono.12296
   Knippenberg E, 2016, AUSTIN J ROBOT AUTOM, V3, P1
   Knippenberg E, 2020, TECHNOL HEALTH CARE, V28, P355, DOI 10.3233/THC-191854
   Knippenberg E, 2017, J NEUROENG REHABIL, V14, P0, DOI 10.1186/s12984-017-0270-x
   Kos D, 2005, MULT SCLER, V11, P76, DOI 10.1191/1352458505ms1117oa
   Kos D, 2003, ACTA NEUROL BELG, V103, P185
   Kwakkel G, 2004, STROKE, V35, P2529, DOI 10.1161/01.STR.0000143153.76460.7d
   De AA, 2019, BIOMED RES INT, V2019, P0, DOI 10.1155/2019/7106951
   Lamers I, 2014, ARCH PHYS MED REHAB, V95, P1184, DOI 10.1016/j.apmr.2014.02.023
   Laver K, 2017, COCHRANE DB SYST REV, V0, P0, DOI DOI 10.1002/14651858.CD008349.pub4
   Levin M, 2012, NEUROL THER, V1, P0, DOI 10.1007/s40120-012-0003-9
   Lewis J, 2009, LECT NOTES COMPUT SC, V5619, P94, DOI 10.1007/978-3-642-02806-9_12
   Llorens R, 2015, ARCH PHYS MED REHAB, V96, P418, DOI 10.1016/j.apmr.2014.10.019
   Lozano-quilis J, 2014, JMIR SERIOUS GAMES, V2, P43, DOI 10.2196/games.2933
   Mehrholz J, 2020, J NEUROENG REHABIL, V17, P0, DOI 10.1186/s12984-020-00715-0
   Mubin O, 2019, JMIR REHABIL ASSIST TECHNOL, V6, P0, DOI 10.2196/12010
   Paquin K, 2016, DISABIL REHABIL, V38, P2144, DOI 10.3109/09638288.2015.1114155
   De HM, 2020, EUR J PHYS REHAB MED, V56, P148, DOI 10.23736/S1973-9087.20.05914-6
   Phipps S, 2007, AM J OCCUP THER, V61, P328, DOI 10.5014/ajot.61.3.328
   Prange G, 2006, J REHABIL RES DEV, V43, P171, DOI 10.1682/JRRD.2005.04.0076
   Rietberg M, 2005, COCHRANE DB SYST REV, V0, P0, DOI DOI 10.1002/14651858.CD003980.pub2
   Ryan R, 1983, J PERS SOC PSYCHOL, V45, P736, DOI 10.1037/0022-3514.45.4.736
   Saposnik G, 2011, STROKE, V42, P1380, DOI 10.1161/STROKEAHA.110.605451
   Sin H, 2013, AM J PHYS MED REHAB, V92, P871, DOI 10.1097/PHM.0b013e3182a38e40
   Smidt N, 2005, AUST J PHYSIOTHER, V51, P71, DOI 10.1016/S0004-9514(05)70036-2
   Spooren A, 2011, SPINAL CORD, V49, P1049, DOI 10.1038/sc.2011.54
   Spooren A, 2012, BMC NEUROL, V12, P0, DOI 10.1186/1471-2377-12-49
   Stinear C, 2020, LANCET NEUROL, V19, P348, DOI 10.1016/S1474-4422(19)30415-6
   Timmermans A, 2014, J NEUROENG REHABIL, V11, P0, DOI 10.1186/1743-0003-11-45
   Timmermans A, 2010, NEUROREHAB NEURAL RE, V24, P858, DOI 10.1177/1545968310368963
   Tsigilis N, 2003, PERCEPT MOTOR SKILL, V97, P271, DOI 10.2466/PMS.97.4.271-280
   Van PR, 2004, CLIN REHABIL, V18, P833, DOI 10.1191/0269215504cr843oa
   Vanmulken D, 2015, SPINAL CORD, V53, P547, DOI 10.1038/sc.2014.250
   Veerbeek J, 2017, NEUROREHAB NEURAL RE, V31, P107, DOI 10.1177/1545968316666957
   Veerbeek J, 2014, PLOS ONE, V9, P0, DOI 10.1371/journal.pone.0087987
   Verheyden G, 2006, SOUTH AFR J PHYSIOTH, V62, P23
   Verheyden G, 2004, CLIN REHABIL, V18, P326, DOI 10.1191/0269215504cr733oa
   Webster D, 2014, J NEUROENG REHABIL, V11, P0, DOI 10.1186/1743-0003-11-108
   Wolf S, 2001, STROKE, V32, P1635, DOI 10.1161/01.STR.32.7.1635
   Wressle E, 2002, J REHABIL MED, V34, P5, DOI 10.1080/165019702317242640
NR 56
TC 1
Z9 1
U1 3
U2 4
PU MDPI
PI BASEL
PA ST ALBAN-ANLAGE 66, CH-4052 BASEL, SWITZERLAND
SN 
EI 
J9 INT J ENV RES PUB HE
PD JUL 15
PY 2021
VL 18
IS 14
BP 
EP 
DI 10.3390/ijerph18147641
PG 16
WC Environmental Sciences; Public, Environmental & Occupational Health
SC Environmental Sciences & Ecology; Public, Environmental & Occupational Health
GA TN7WI
UT WOS:000676440300001
PM 34300092
ER

PT J
AU Geed, Shashwati
   Feit, Preethy
   Edwards, DF
   Dromerick, AW
AF Geed, Shashwati
   Feit, Preethy
   Edwards, Dorothy
   Dromerick, Alexander
TI Why Are Stroke Rehabilitation Trial Recruitment Rates in Single Digits?
SO FRONTIERS IN NEUROLOGY
LA English
DT Article
DE prospective study; rehabilitation; clinical trial; stroke; trial design
ID constraint-induced movement; upper-extremity; upper-limb; early mobilization; excite trial; time-course; recovery; therapy; impairment; walking
AB Background: Recruitment of patients in early subacute rehabilitation trials (<30 days post-stroke) presents unique challenges compared to conventional stroke trials recruiting individuals >6 months post-stroke. Preclinical studies suggest treatments be initiated sooner after stroke, thus requiring stroke rehabilitation trials be conducted within days post-stroke. How do specific inclusion and exclusion criteria affect trial recruitment rates for early stroke rehabilitation trials? Objectives: Provide estimates of trial recruitment based on screening and enrollment data from a phase II early stroke rehabilitation trial. Methods: CPASS, a phase II intervention trial screened ischemic stroke patients in acute care (18-months, N = 395) and inpatient rehabilitation (22-months, N = 673). Patients were stratified by upper extremity (UE) impairment into mild (NIHSS motor arm = 0, 1); moderate (NIHSS = 2, 3); severe (NIHSS = 4) and numbers of patients disqualified due to CPASS exclusion criteria determined. We also examined if a motor-specific evaluation (Action Research Arm Test, ARAT) increases the pool of eligible patients disqualified by the NIHSS motor arm item. Results: CPASS recruitment in acute care (5.3%) and inpatient rehabilitation (5%) was comparable to prior trials. In acute care, a short stay (7-17-days), prior stroke (13.5% in moderately; 13.2% in severely impaired) disqualified the majority. In inpatient rehabilitation, the majority (40.8%) were excluded for "too mild" impairment. The next majority were disqualified for reaching inpatient rehabilitation "too late" to participate in an early stroke trial (15% in moderately; 24% in severely impaired). Mean ARAT in the "too mild" showed significant impairment and potential to benefit from participation in select UE rehabilitation trials. Conclusions: Screening of ischemic stroke patients while they are still in acute care is crucial to successful recruitment for early stroke rehabilitation trials. A significant proportion of eligible patients are lost to "short length of stay" in acute care, and arrive to inpatient rehabilitation "too late" for an early rehabilitation trial. Additional screening of mildly impaired patients using a motor function specific scale will benefit the trial recruitment and generalizability.
C1 [Geed, Shashwati; Dromerick, Alexander W.] Georgetown Univ, Med Ctr, Dept Rehabil Med, Ctr Brain Plast & Recovery, Washington, DC 20007 USA.
   [Geed, Shashwati; Feit, Preethy; Dromerick, Alexander W.] MedStar Natl Rehabil Hosp, Washington, DC 20010 USA.
   [Edwards, Dorothy F.] Univ Wisconsin, Dept Kinesiol & Occupat Therapy, Madison, WI USA.
   [Dromerick, Alexander W.] Georgetown Univ, Med Ctr, Dept Neurol, Washington, DC 20007 USA.
RP Geed, S (通讯作者)，Georgetown Univ, Med Ctr, Dept Rehabil Med, Ctr Brain Plast & Recovery, Washington, DC 20007 USA.; Geed, S (通讯作者)，MedStar Natl Rehabil Hosp, Washington, DC 20010 USA.
EM shashwati.geed@medstar.net
FU NINDS StrokeNet SCANR grant [1U10NS086513-01]; American Heart Association [17POST33410485]; NICHD/NCMRR [K12HD093427]; Greenberg Family Foundation
CR Adie K, 2017, CLIN REHABIL, V31, P173, DOI 10.1177/0269215516637893
   Alcobendas-maestro M, 2012, NEUROREHAB NEURAL RE, V26, P1058, DOI 10.1177/1545968312448232
   Bernhardt J, 2017, NEUROREHAB NEURAL RE, V31, P793, DOI 10.1177/1545968317732668
   Bernhardt J, 2017, NEUROREHAB NEURAL RE, V31, P694, DOI 10.1177/1545968317724290
   Bernhardt J, 2015, LANCET, V386, P46, DOI 10.1016/S0140-6736(15)60690-0
   Biernaskie J, 2004, J NEUROSCI, V24, P1245, DOI 10.1523/JNEUROSCI.3834-03.2004
   Briggs D, 2001, STROKE, V32, P871, DOI 10.1161/01.STR.32.4.871
   Brott T, 1989, STROKE, V20, P864, DOI 10.1161/01.STR.20.7.864
   Brunner I, 2017, NEUROLOGY, V89, P2413, DOI 10.1212/WNL.0000000000004744
   Cramer S, 2007, STROKE, V38, P2204, DOI 10.1161/STROKEAHA.107.486555
   Cramer S, 2019, JAMA NEUROL, V76, P1079, DOI 10.1001/jamaneurol.2019.1604
   Cramer S, 2017, STROKE, V48, P813, DOI 10.1161/STROKEAHA.116.015501
   Cumming T, 2011, STROKE, V42, P153, DOI 10.1161/STROKEAHA.110.594598
   Dromerick A, 2009, NEUROLOGY, V73, P195, DOI 10.1212/WNL.0b013e3181ab2b27
   Dromerick A, 2000, STROKE, V31, P2984, DOI 10.1161/01.STR.31.12.2984
   Dromerick A, 2015, CRITICAL PERIODS STR, V0, P0
   Edwardson M, 2018, SCI REP-UK, V8, P0, DOI 10.1038/s41598-018-31020-5
   Feldman W, 2017, STROKE, V48, P799, DOI 10.1161/STROKEAHA.116.014458
   Hawe R, 2019, STROKE, V50, P204, DOI 10.1161/STROKEAHA.118.023006
   Held J, 2019, FRONT NEUROL, V10, P0, DOI 10.3389/fneur.2019.00683
   Jorgensen HS, 1999, PHYS MED REHABIL CLIN N AM, V10, P887
   Jorgensen H, 1995, ARCH PHYS MED REHAB, V76, P406, DOI 10.1016/S0003-9993(95)80568-0
   Jorgensen H, 1995, ARCH PHYS MED REHAB, V76, P399, DOI 10.1016/S0003-9993(95)80567-2
   Kasenda B, 2014, JAMA-J AM MED ASSOC, V311, P1045, DOI 10.1001/jama.2014.1361
   Krakauer J, 2012, NEUROREHAB NEURAL RE, V26, P923, DOI 10.1177/1545968312440745
   Kwah L, 2016, BRAIN SCI, V6, P0, DOI 10.3390/brainsci6040053
   Kwakkel G, 2003, STROKE, V34, P2181, DOI 10.1161/01.STR.0000087172.16305.CD
   Kwakkel G, 2016, NEUROREHAB NEURAL RE, V30, P804, DOI 10.1177/1545968315624784
   Lang C, 2008, ARCH PHYS MED REHAB, V89, P1693, DOI 10.1016/j.apmr.2008.02.022
   Lang C, 2006, ARCH PHYS MED REHAB, V87, P1605, DOI 10.1016/j.apmr.2006.09.003
   Lang C, 2009, J NEUROPHYSIOL, V102, P451, DOI 10.1152/jn.91310.2008
   Lang K, 2013, NEUROREHAB NEURAL RE, V27, P654, DOI 10.1177/1545968313481281
   Lasagna L, 1979, CLIN PHARMACOL THER, V25, P751
   Lo A, 2010, NEW ENGL J MED, V362, P1772, DOI 10.1056/NEJMoa0911341
   Mcdonnell M, 2008, AUST J PHYSIOTHER, V54, P220, DOI 10.1016/S0004-9514(08)70034-5
   Nadeau S, 2013, NEUROREHAB NEURAL RE, V27, P370, DOI 10.1177/1545968313481284
   Nordin A, 2014, J REHABIL MED, V46, P738, DOI 10.2340/16501977-1831
   Pomeroy V, 2018, EFFICACY MECH EVALUA, V5, P1, DOI 10.3310/eme05030
   Rodgers H, 2019, LANCET, V394, P51, DOI 10.1016/S0140-6736(19)31055-4
   Saposnik G, 2016, LANCET NEUROL, V15, P1019, DOI 10.1016/S1474-4422(16)30121-1
   Stinear C, 2017, STROKE, V48, P1011, DOI 10.1161/STROKEAHA.116.015790
   Virani S, 2020, CIRCULATION, V141, P0, DOI 10.1161/CIR.0000000000000757
   Winstein C, 2016, JAMA-J AM MED ASSOC, V315, P571, DOI 10.1001/jama.2016.0276
   Wolf S, 2008, LANCET NEUROL, V7, P33, DOI 10.1016/S1474-4422(07)70294-6
   Wolf S, 2010, STROKE, V41, P2309, DOI 10.1161/STROKEAHA.110.588723
   Wolf S, 2006, JAMA-J AM MED ASSOC, V296, P2095, DOI 10.1001/jama.296.17.2095
   Yelnik A, 2017, STROKE, V48, P400, DOI 10.1161/STROKEAHA.116.014803
   Yozbatiran N, 2008, NEUROREHAB NEURAL RE, V22, P78, DOI 10.1177/1545968307305353
NR 48
TC 1
Z9 1
U1 0
U2 0
PU FRONTIERS MEDIA SA
PI LAUSANNE
PA AVENUE DU TRIBUNAL FEDERAL 34, LAUSANNE, CH-1015, SWITZERLAND
SN 1664-2295
EI 
J9 FRONT NEUROL
PD JUN 8
PY 2021
VL 12
IS 
BP 
EP 
DI 10.3389/fneur.2021.674237
PG 9
WC Clinical Neurology; Neurosciences
SC Neurosciences & Neurology
GA SV8JL
UT WOS:000664063900001
PM 34168611
ER

PT J
AU Minami, Seigo
   Fukumoto, Yoshihiro
   Kobayashi, Ryuji
   Aoki, Hideaki
   Aoyama, Tomoki
AF Minami, Seigo
   Fukumoto, Yoshihiro
   Kobayashi, Ryuji
   Aoki, Hideaki
   Aoyama, Tomoki
TI Effect of home-based rehabilitation of purposeful activity-based electrical stimulation therapy for chronic stroke survivors: a crossover randomized controlled trial
SO RESTORATIVE NEUROLOGY AND NEUROSCIENCE
LA English
DT Article
ID induced movement therapy; modified ashworth scale; upper-extremity; functional recovery; reliability
AB Background: In this trial we combined the effect of purposeful activity and electrical stimulation therapy (PA-EST) to promote transition of severely hemiparetic upper limb to auxiliary upper limb in chronic stroke survivors in a single-case study. Objective: The purpose of this study was to examine the effect of PA-EST on the upper limb motor function in a crossover randomized controlled trial. Methods: The study included eight stroke survivors (age: 63.1 +/- 10.9 years) who were receiving home-based visiting occupational therapy. The average time since stroke onset was 8.8 +/- 5.6 years. All participants had severely hemiparetic upper limb, with the Fugl-Meyer Assessment upper extremity (FMA-U) score of 21.3 +/- 8.5. Participants were randomly assigned to group A or B. Group A received PA-EST for 3 months (phase 1), followed by standard stretching and exercise for 3 months (phase 2), whereas group B had the inverse order of treatments. To avoid carry-over effect, 1-month washout period was provided between the phase 1 and 2. Two-way analysis of variance (ANOVA) with repeated measures was used for the analysis. The primary outcome was FMA-U, and the secondary outcomes were, Motor Activity Log (MAL; amount of use [AOU] and quality of movement [QOM]), and Goal attainment scale-light (GAS-light). Results: Repeated measures-ANOVA revealed a significant interaction between type of intervention and time for FMAU (F = 16.303, P = 0.005), MAL AOU (F = 7.966, P = 0.026) and QOM (F = 6.408, P = 0.039), and GAS-light (F = 6.905, P = 0.034), where PA-EST was associated with significantly improved motor function and goal achievement compared with standard stretching. Conclusions: The PA-EST may have greater effects than stretch/exercise in the recovery of hand function as reflected in FMA-U, MAL, and GAS-light. Our results suggest that PA-EST is an important and useful home-based rehabilitation program for promoting the use of the severely hemiparetic upper limb in chronic stroke survivors.
C1 [Minami, Seigo] Osaka Kawasaki Rehabil Univ, Dept Occupat Therapy, Kaizuka City, Osaka, Japan.
   [Minami, Seigo; Fukumoto, Yoshihiro; Aoyama, Tomoki] Kyoto Univ, Grad Sch Med, Sakyou Ku, Kyoto, Kyoto, Japan.
   [Fukumoto, Yoshihiro] Kansai Med Univ, Dept Phys Med & Rehabil, Shin Machi, Hirakata, Osaka, Japan.
   [Kobayashi, Ryuji] Tokyo Metropolitan Univ, Grad Sch Human Hlth Sci, Arakawa City, Tokyo, Japan.
   [Aoki, Hideaki] Wakayama Med Univ, Grad Sch Med, Wakayama, Wakayama, Japan.
RP Minami, S (通讯作者)，Gunma Paz Univ, Dept Occupat Therapy, 1-7-1 Tonya Machi, Takasaki, Gumma 3700006, Japan.
EM minami@paz.ac.jp
CR Alexander M, 1994, STROKE, V25, P128, DOI 10.1161/01.STR.25.1.128
   Alon G, 2003, NEUROREHABILITATION, V18, P215
   Bohannon R, 1987, PHYS THER, V67, P206, DOI 10.1093/ptj/67.2.206
   Bonifer N, 2005, ARCH PHYS MED REHAB, V86, P1867, DOI 10.1016/j.apmr.2005.04.002
   Duncan P, 2000, NEUROPHARMACOLOGY, V39, P835, DOI 10.1016/S0028-3908(00)00003-4
   Gregson J, 1999, ARCH PHYS MED REHAB, V80, P1013, DOI 10.1016/S0003-9993(99)90053-9
   Kawahira K, 2010, BRAIN INJURY, V24, P1202, DOI 10.3109/02699052.2010.506855
   Kielhofner G, 2008, MODEL HUMAN OCCUPATI, V4th, P185
   Lai S, 2002, STROKE, V33, P1840, DOI 10.1161/01.STR.0000019289.15440.F2
   Langhorne P, 2009, LANCET NEUROL, V8, P741, DOI 10.1016/S1474-4422(09)70150-4
   Mahmood A, 2019, ARCH PHYS MED REHAB, V100, P751, DOI 10.1016/j.apmr.2018.10.016
   Minami S, 2020, J JAPAN ACAD HLTH SC, V23, P25
   Mobily KE, 1982, PHYS OCCUP THER GERI, V1, P43
   Page S, 2007, PHYS THER, V87, P872, DOI 10.2522/ptj.20060202
   Sasaki K, 2012, BIOMED RES-TOKYO, V33, P89, DOI 10.2220/biomedres.33.89
   Takashima N, 2017, CIRC J, V81, P1636, DOI 10.1253/circj.CJ-17-0177
   Taub E, 2006, STROKE, V37, P1045, DOI 10.1161/01.STR.0000206463.66461.97
   Taub E, 1993, ARCH PHYS MED REHAB, V74, P347
   *thejapanstrokesociety , 2015, JAP GUID MAN STROK 2, V0, P0
   Turner-stokes L, 2020, GOAL ATTAINMENT SCAL, V0, P0
   Turner-stokes L, 2009, CLIN REHABIL, V23, P362, DOI 10.1177/0269215508101742
   Uswatte G, 2005, STROKE, V36, P2493, DOI 10.1161/01.STR.0000185928.90848.2e
   Van DLJ, 2004, STROKE, V35, P1410, DOI 10.1161/01.STR.0000126900.24964.7e
   Wolf S, 1989, EXP NEUROL, V104, P125, DOI 10.1016/S0014-4886(89)80005-6
   Yerxa E, 1967, AM J OCCUP THER, V21, P1
NR 25
TC 0
Z9 0
U1 2
U2 2
PU IOS PRESS
PI AMSTERDAM
PA NIEUWE HEMWEG 6B, 1013 BG AMSTERDAM, NETHERLANDS
SN 0922-6028
EI 
J9 RESTOR NEUROL NEUROS
PD JUN 15
PY 2021
VL 39
IS 3
BP 173
EP 180
DI 10.3233/RNN-211157
PG 8
WC Neurosciences
SC Neurosciences & Neurology
GA TX3ZN
UT WOS:000683028500002
PM 33998561
ER

PT J
AU Park, SY
   Yeo, SS
   Jang, SH
   Cho, IH
   Oh, Seunghue
AF Park, Seo
   Yeo, Sang
   Jang, Sung
   Cho, In
   Oh, Seunghue
TI Associations Between Injury of the Parieto-Insular Vestibular Cortex and Changes in Motor Function According to the Recovery Process: Use of Diffusion Tensor Imaging
SO FRONTIERS IN NEUROLOGY
LA English
DT Article
DE vestibular compensation; parieto-insular vestibular cortex (PIVC); diffusion tensor imaging-fiber tractography; motor function recovery; continuity
ID corticospinal tract; stroke patient; performance; brain; reorganization; compensation; connectivity; hemisphere; pathway; speed
AB Background and Purpose: Parieto-insular vestibular cortex (PIVC) injury can cause symptoms such as abnormal gait and affects the integration and processing of sensory inputs contributing to self-motion perception. Therefore, this study investigated the association of the vestibular pathway in the gait and motor function recovery process in patients with PIVC injury using diffusion tensor imaging (DTI).Methods: We recruited 28 patients with stroke with only PIVC injury and reconstructed the PIVC using a 1.5-T scanner for DTI. Fractional anisotropy (FA), mean diffusivity (MD), and tract volume were measured. The functional ambulatory category (FAC) test was conducted, and motricity index (MI) score was determined. These were conducted and determined at the start (phase 1), end of rehabilitation (phase 2), and during the follow-up 6 months after onset.Results: Although the tract volume of PIVC showed a decrease in subgroup A, all of DTI parameters were not different between two subgroups in affected side (p > 0.05). The results of MI and FAC were significantly different according to the recovery process (p < 0.05). In addition, FA of the PIVC showed a positive correlation with FAC in phase 2 of the recovery process on the affected side. On the unaffected side, FA of the PIVC showed a significant negative correlation with MI in all processes (p < 0.05).Conclusion: The degree of projection pathways to PIVC injury at onset time seems to be related to early restoration of gait function. Moreover, we believe that early detection of the projection pathway for PIVC injury using DTI would be helpful in the clinical evaluation and prediction of the prognosis of patients with PIVC injury.
C1 [Park, Seo Yoon; Yeo, Sang Seok] Dankook Univ, Coll Hlth Sci, Dept Phys Therapy, Cheonan, South Korea.
   [Jang, Sung Ho] Yeungnam Univ, Coll Med, Dept Phys Med & Rehabil, Daegu, South Korea.
   [Cho, In Hee] Dankook Univ, Grad Sch, Dept Hlth, Cheonan, South Korea.
   [Oh, Seunghue] Yeungnam Univ Coll, Dept Phys Therapy, Daegu, South Korea.
RP Oh, S (通讯作者)，Yeungnam Univ Coll, Dept Phys Therapy, Daegu, South Korea.
EM grandhue@ync.ac.kr
FU Basic Science Research Program through the National Research Foundation of Korea (NRF) - Ministry of Education, Science and Technology [2021R1A2C1095047]
CR Allum JHJ, 2012, FRONT NEUROL, V3, P83, DOI 10.3389/fneur.2012.00083
   Assaf Y, 2008, J MOL NEUROSCI, V34, P51, DOI 10.1007/s12031-007-0029-0
   Blumenfeld-katzir T, 2011, PLOS ONE, V6, P0, DOI 10.1371/journal.pone.0020678
   Calautti C, 2001, STROKE, V32, P2534, DOI 10.1161/hs1101.097401
   Chou Y, 2009, J GERONTOL B-PSYCHOL, V64, P222, DOI 10.1093/geronb/gbp003
   Cunha I, 2002, AM J PHYS MED REHAB, V81, P848, DOI 10.1097/00002060-200211000-00008
   Della-justina H, 2015, EXP BRAIN RES, V233, P237, DOI 10.1007/s00221-014-4107-6
   Demeurisse G, 1980, EUR NEUROL, V19, P382, DOI 10.1159/000115178
   Deveze A, 2014, NEUROPHYSIOL CLIN, V44, P49, DOI 10.1016/j.neucli.2013.10.138
   Dunsky A, 2017, BIOMED RES INT, V2017, P0, DOI 10.1155/2017/6987017
   Eickhoff S, 2006, HUM BRAIN MAPP, V27, P611, DOI 10.1002/hbm.20205
   Ferre E, 2012, BRAIN STRUCT FUNCT, V217, P859, DOI 10.1007/s00429-012-0404-7
   Frank S, 2016, J NEUROSCI, V36, P12720, DOI 10.1523/JNEUROSCI.2480-16.2016
   Gillard J, 2001, BRIT J RADIOL, V74, P642, DOI 10.1259/bjr.74.883.740642
   Glasauer S, 2019, PROG BRAIN RES, V248, P303, DOI 10.1016/bs.pbr.2019.04.010
   Guldin W, 1998, TRENDS NEUROSCI, V21, P254, DOI 10.1016/S0166-2236(97)01211-3
   Hitier M, 2014, FRONT INTEGR NEUROSC, V8, P0, DOI 10.3389/fnint.2014.00059
   Horak F, 2009, ANN NY ACAD SCI, V1164, P76, DOI 10.1111/j.1749-6632.2008.03708.x
   Jang S, 2003, NEUROREPORT, V14, P1305, DOI 10.1097/01.wnr.0000078700.79393.09
   Jang S, 2014, NEUROSCI LETT, V579, P140, DOI 10.1016/j.neulet.2014.07.024
   Jang S, 2013, STROKE, V44, P1099, DOI 10.1161/STROKEAHA.111.000269
   Kirsch V, 2016, BRAIN STRUCT FUNCT, V221, P1291, DOI 10.1007/s00429-014-0971-x
   Kumar P, 2016, J STROKE, V18, P50, DOI 10.5853/jos.2015.01186
   Kwak S, 2010, EUR NEUROL, V63, P149, DOI 10.1159/000281108
   Lacour M, 2015, FRONT NEUROL, V5, P0, DOI 10.3389/fneur.2014.00285
   Laundre B, 2005, AM J NEURORADIOL, V26, P791
   Lopez C, 2011, BRAIN RES REV, V67, P119, DOI 10.1016/j.brainresrev.2010.12.002
   Lubetzky-vilnai A, 2010, J NEUROL PHYS THER, V34, P127, DOI 10.1097/NPT.0b013e3181ef764d
   Maraka S, 2014, ANN CLIN TRANSL NEUR, V1, P891, DOI 10.1002/acn3.132
   Marshall R, 2000, STROKE, V31, P656, DOI 10.1161/01.STR.31.3.656
   Neil J, 2008, J MAGN RESON IMAGING, V27, P1, DOI 10.1002/jmri.21087
   Netz J, 1997, BRAIN, V120, P1579, DOI 10.1093/brain/120.9.1579
   Odonnell L, 2011, NEUROSURG CLIN N AM, V22, P185, DOI 10.1016/j.nec.2010.12.004
   Orihuela-espina F, 2016, J HAND THER, V29, P51, DOI 10.1016/j.jht.2015.11.006
   Peterka RJ, 2011, FRONT NEUROL, V2, P57, DOI 10.3389/fneur.2011.00057
   Pfeiffer C, 2014, FRONT INTEGR NEUROSC, V8, P0, DOI 10.3389/fnint.2014.00031
   Pohl M, 2002, STROKE, V33, P553, DOI 10.1161/hs0202.102365
   Putcha D, 2014, FRONT INTEGR NEUROSC, V8, P0, DOI 10.3389/fnint.2014.00057
   Qin Y, 2015, J NEUROL SCI, V358, P193, DOI 10.1016/j.jns.2015.08.1536
   Smith S, 2004, NEUROIMAGE, V23, P0, DOI 10.1016/j.neuroimage.2004.07.051
   Turton A, 1996, ELECTROMYOGR MOTOR C, V101, P316, DOI 10.1016/0924-980X(96)95560-5
   Wang Q, 2014, HUM BRAIN MAPP, V35, P3529, DOI 10.1002/hbm.22419
   Wang Y, 2017, BIOMED ENG ONLINE, V16, P0, DOI 10.1186/s12938-016-0299-2
   Yang Q, 1999, STROKE, V30, P2382, DOI 10.1161/01.STR.30.11.2382
   Yeo S, 2020, BEHAV NEUROL, V2020, P0, DOI 10.1155/2020/2825108
   Yeo S, 2018, NEUROSCI LETT, V665, P147, DOI 10.1016/j.neulet.2017.12.010
   Yeo S, 2017, MEDICINE, V96, P0, DOI 10.1097/MD.0000000000009349
NR 47
TC 0
Z9 0
U1 1
U2 1
PU FRONTIERS MEDIA SA
PI LAUSANNE
PA AVENUE DU TRIBUNAL FEDERAL 34, LAUSANNE, CH-1015, SWITZERLAND
SN 1664-2295
EI 
J9 FRONT NEUROL
PD NOV 3
PY 2021
VL 12
IS 
BP 
EP 
DI 10.3389/fneur.2021.740711
PG 10
WC Clinical Neurology; Neurosciences
SC Neurosciences & Neurology
GA XB1GG
UT WOS:000721082500001
PM 34819909
ER

PT J
AU Balch, MHH
   Harris, Hallie
   Chugh, Deepti
   Gnyawali, Surya
   Rink, Cameron
   Nimjee, SM
   Arnold, WD
AF Balch, Maria
   Harris, Hallie
   Chugh, Deepti
   Gnyawali, Surya
   Rink, Cameron
   Nimjee, Shahid
   Arnold, W
TI Ischemic stroke-induced polyaxonal innervation at the neuromuscular junction is attenuated by robot-assisted mechanical therapy
SO EXPERIMENTAL NEUROLOGY
LA English
DT Article
DE Stroke; Neuromuscular junction; Polyneuronal innervation; Motor unit; Rehabilitation; Massage therapy; Acetylcholine receptor; Skeletal muscle
ID unit number estimation; emg-force relation; skeletal-muscle; transneuronal degeneration; hemiparetic stroke; spinal-cord; massage; recovery; spasticity; sarcopenia
AB Ischemic stroke is a leading cause of disability world-wide. Mounting evidence supports neuromuscular pathology following stroke, yet mechanisms of dysfunction and therapeutic action remain undefined. The objectives of our study were to investigate neuromuscular pathophysiology following ischemic stroke and to evaluate the therapeutic effect of Robot-Assisted Mechanical massage Therapy (RAMT) on neuromuscular junction (NMJ) morphology. Using an ischemic stroke model in male rats, we demonstrated longitudinal losses of muscle contractility and electrophysiological estimates of motor unit number in paretic hindlimb muscles within 21 days of stroke. Histological characterization demonstrated striking pre- and postsynaptic alterations at the NMJ. Stroke prompted enlargement of motor axon terminals, acetylcholine receptor (AChR) area, and motor endplate size. Paretic muscle AChRs were also more homogenously distributed across motor endplates, exhibiting fewer clusters and less fragmentation. Most interestingly, NMJs in paretic muscle exhibited increased frequency of polyaxonal innervation. This finding of increased polyaxonal innervation in stroke-affected skeletal muscle suggests that reduction of motor unit number following stroke may be a spurious artifact due to overlapping of motor units rather than losses. Furthermore, we tested the effects of RAMT-which we recently showed to improve motor function and protect against subacute myokine disturbance-and found significant attenuation of stroke-induced NMJ alterations. RAMT not only normalized the post-stroke presentation of polyaxonal innervation but also mitigated postsynaptic expansion. These findings confirm complex neuromuscular pathophysiology after stroke, provide mechanistic direction for ongoing research, and inform development of future therapeutic strategies. Significance: Ischemic stroke is a leading contributor to chronic disability, and there is growing evidence that neuromuscular pathology may contribute to the impact of stroke on physical function. Following ischemic stroke in a rat model, there are progressive declines of motor unit number estimates and muscle contractility. These changes are paralleled by striking pre- and postsynaptic maladaptive changes at the neuromuscular junction, including polyaxonal innervation. When administered to paretic hindlimb muscle, Robot-Assisted Mechanical massage Therapy-previously shown to improve motor function and protect against subacute myokine disturbance-prevents stroke-induced neuromuscular junction alterations. These novel observations provide insight into the neuromuscular response to cerebral ischemia, identify peripheral mechanisms of functional disability, and present a therapeutic rehabilitation strategy with clinical relevance.
C1 [Balch, Maria H. H.] Ohio State Univ, Dept Biomed Educ & Anat, Coll Med, Columbus, OH 43210 USA.
   [Balch, Maria H. H.; Harris, Hallie; Chugh, Deepti; Arnold, W. David] Ohio State Univ, Dept Neurol, Wexner Med Ctr, 395 W 12th Ave, Columbus, OH 43210 USA.
   [Balch, Maria H. H.; Harris, Hallie; Gnyawali, Surya; Rink, Cameron; Nimjee, Shahid M.] Ohio State Univ, Dept Neurosurg, Wexner Med Ctr, Columbus, OH 43210 USA.
   [Arnold, W. David] Ohio State Univ, Dept Phys Med & Rehabil, Wexner Med Ctr, Columbus, OH 43210 USA.
   [Nimjee, Shahid M.; Arnold, W. David] Ohio State Univ, Dept Neurosci, Wexner Med Ctr, Columbus, OH 43210 USA.
   [Arnold, W. David] Ohio State Univ, Dept Physiol & Cell Biol, Wexner Med Ctr, Columbus, OH 43210 USA.
   [Rink, Cameron] Mt Carmel Hlth Syst, Mt Carmel Res Inst, Columbus, OH USA.
RP Arnold, WD (通讯作者)，Ohio State Univ, Dept Neurol, Wexner Med Ctr, 395 W 12th Ave, Columbus, OH 43210 USA.
EM william.arnold@osumc.edu
FU American Heart Association [19PRE34380992]; NIH/NINDS [S10 OD010383, P30 NS104177]
CR Arasaki K, 2006, J NEUROL SCI, V250, P27, DOI 10.1016/j.jns.2006.06.024
   Balch M, 2020, J STROKE, V22, P159, DOI 10.5853/jos.2019.02978
   Balicegordon R, 1993, J NEUROSCI, V13, P834
   Benjamin E, 2019, CIRCULATION, V139, P0, DOI 10.1161/CIR.0000000000000659
   Berenpas F, 2017, CLIN NEUROPHYSIOL, V128, P115, DOI 10.1016/j.clinph.2016.10.096
   Best T, 2013, POSTGRAD MED J, V89, P666, DOI 10.1136/postgradmedj-2012-091685rep
   Brenner H, 1978, NATURE, V271, P366, DOI 10.1038/271366a0
   Brown M, 1979, J PHYSIOL-LONDON, V291, P0
   Burns SL, 2015, INT J THER MASSAGE BODYWORK, V8, P12
   Caballero-garrido E, 2015, J NEUROSCI, V35, P12446, DOI 10.1523/JNEUROSCI.1641-15.2015
   Calderon JC, 2014, BIOPHYS REV, V6, P133, DOI 10.1007/s12551-013-0135-x
   Caliandro P, 2012, ARCH PHYS MED REHAB, V93, P1656, DOI 10.1016/j.apmr.2012.04.002
   Estrada-bonilla Y, 2020, BRAIN BEHAV, V10, P0, DOI 10.1002/brb3.1472
   Carter A, 2012, NEUROREHAB NEURAL RE, V26, P7, DOI 10.1177/1545968311411054
   Casciaro Y, 2016, INT J THER MASSAGE BODYWORK, V9, P11
   Chang C, 1998, ELECTROMYOGR MOTOR C, V109, P199, DOI 10.1016/S0924-980X(98)00011-3
   Chopp M, 1900, V16, V0, P939
   Chugh D, 2020, NEUROBIOL AGING, V86, P182, DOI 10.1016/j.neurobiolaging.2019.10.022
   Clark T, 2019, J NEUROSCI, V39, P8471, DOI 10.1523/JNEUROSCI.1141-19.2019
   Crane J, 2012, SCI TRANSL MED, V4, P0, DOI 10.1126/scitranslmed.3002882
   Cronfalk B, 2020, NURS OPEN, V7, P1446, DOI 10.1002/nop2.515
   Dattola R, 1993, EUR NEUROL, V33, P109, DOI 10.1159/000116915
   De DP, 2004, MUSCLE NERVE, V30, P209, DOI 10.1002/mus.20085
   Delp M, 1996, J APPL PHYSIOL, V80, P261, DOI 10.1152/jappl.1996.80.1.261
   Deschenes M, 2013, DEV NEUROBIOL, V73, P744, DOI 10.1002/dneu.22095
   Deschenes M, 2006, NEUROSCIENCE, V137, P1277, DOI 10.1016/j.neuroscience.2005.10.042
   Desgeorges M, 2015, STROKE, V46, P1673, DOI 10.1161/STROKEAHA.114.008574
   Diego M, 2002, INT J NEUROSCI, V112, P133, DOI 10.1080/00207450212023
   English C, 2010, INT J STROKE, V5, P395, DOI 10.1111/j.1747-4949.2010.00467.x
   Fahim M, 1989, ANAT REC, V224, P102, DOI 10.1002/ar.1092240113
   Ferrandi P, 2020, GENES-BASEL, V11, P0, DOI 10.3390/genes11070726
   Ferraro E, 2012, J CACHEXIA SARCOPENI, V3, P13, DOI 10.1007/s13539-011-0041-7
   Fuglevand A, 2015, J NEUROPHYSIOL, V113, P1310, DOI 10.1152/jn.00777.2014
   Gibb R, 2010, BEHAV BRAIN RES, V214, P102, DOI 10.1016/j.bbr.2010.04.008
   Gramsbergen A, 1997, EARLY HUM DEV, V49, P49, DOI 10.1016/S0378-3782(97)01876-8
   Grosheva M, 2018, MUSCLE NERVE, V57, P100, DOI 10.1002/mus.25613
   Hafer-macko C, 2005, STROKE, V36, P2021, DOI 10.1161/01.STR.0000177878.33559.fe
   Hafer-macko C, 2008, J REHABIL RES DEV, V45, P261, DOI 10.1682/JRRD.2007.02.0040
   Hamalainen N, 1993, J HISTOCHEM CYTOCHEM, V41, P733, DOI 10.1177/41.5.8468455
   Hara Y, 2004, CLIN NEUROPHYSIOL, V115, P97, DOI 10.1016/j.clinph.2003.08.002
   Harrigan M, 2019, SCI REP-UK, V9, P0, DOI 10.1038/s41598-019-53235-w
   Harrison T, 2013, STROKE, V44, P2300, DOI 10.1161/STROKEAHA.113.001272
   Huang M, 2019, SCAND J MED SCI SPOR, V29, P816, DOI 10.1111/sms.13408
   Iyer S, 2016, METHODS MOL BIOL, V1460, P293, DOI 10.1007/978-1-4939-3810-0_20
   Johnson C, 2019, LANCET NEUROL, V18, P439, DOI 10.1016/S1474-4422(19)30034-1
   Jones R, 2016, OPEN BIOL, V6, P0, DOI 10.1098/rsob.160240
   Jorgensen L, 2001, BONE, V28, P655, DOI 10.1016/S8756-3282(01)00434-3
   Kim S, 2015, J NEUROSCI, V35, P8604, DOI 10.1523/JNEUROSCI.0829-15.2015
   Kouzi I, 2014, J ELECTROMYOGR KINES, V24, P910, DOI 10.1016/j.jelekin.2014.09.006
   Lamas K, 2016, BMC COMPLEM ALTERN M, V16, P0, DOI 10.1186/s12906-016-1029-9
   Larsen L, 2017, CLIN NEUROPHYSIOL, V128, P2217, DOI 10.1016/j.clinph.2017.08.033
   Larsson L, 2019, PHYSIOL REV, V99, P427, DOI 10.1152/physrev.00061.2017
   Li W, 2020, BIOMED PHARMACOTHER, V131, P0, DOI 10.1016/j.biopha.2020.110721
   Li X, 2016, IEEE T NEUR SYS REH, V24, P674, DOI 10.1109/TNSRE.2015.2453274
   Lieber R, 2017, J NEUROENG REHABIL, V14, P0, DOI 10.1186/s12984-017-0318-y
   Liesz A, 2013, J NEUROSCI, V33, P17350, DOI 10.1523/JNEUROSCI.4901-12.2013
   Lukacs M, 2009, CLIN NEUROPHYSIOL, V120, P1539, DOI 10.1016/j.clinph.2009.06.001
   Madhavan R, 2005, IUBMB LIFE, V57, P719, DOI 10.1080/15216540500338739
   Marconi B, 2008, J NEUROL SCI, V275, P51, DOI 10.1016/j.jns.2008.07.025
   Marques M, 2000, J NEUROSCI, V20, P3663, DOI 10.1523/JNEUROSCI.20-10-03663.2000
   Miklos L, 2005, IDEGGYOGY SZ, V58, P225
   Miller B, 2018, J PHYSIOL-LONDON, V596, P83, DOI 10.1113/JP275089
   Mok E, 2004, COMPLEMENT THER NURS MIDWIFERY, V10, P209, DOI 10.1016/j.ctnm.2004.05.006
   Mongiovi P, 2014, MUSCLE NERVE, V50, P854, DOI 10.1002/mus.24300
   Mori H, 2004, MED SCI MONITOR, V10, P0
   Park J, 2016, J MOV DISORD, V9, P71, DOI 10.14802/jmd.16005
   Pedersen B, 2012, NAT REV ENDOCRINOL, V8, P457, DOI 10.1038/nrendo.2012.49
   Platz T, 2019, FRONT NEUROL, V10, P0, DOI 10.3389/fneur.2019.00200
   Pratt S, 2013, J PHYSIOL-LONDON, V591, P559, DOI 10.1113/jphysiol.2012.241679
   Pun S, 2006, NAT NEUROSCI, V9, P408, DOI 10.1038/nn1653
   Raval A, 2018, INT J MOL SCI, V19, P0, DOI 10.3390/ijms19092749
   Richards C, 2015, PROG BRAIN RES, V218, P253, DOI 10.1016/bs.pbr.2015.01.003
   Rink C, 2017, FASEB J, V31, P1709, DOI 10.1096/fj.201601033R
   Rink C, 2010, J CEREBR BLOOD F MET, V30, P1275, DOI 10.1038/jcbfm.2010.7
   Roberts L, 2011, INT J THER MASSAGE BODYWORK, V4, P4
   Ryan A, 2017, ARCH PHYS MED REHAB, V98, P495, DOI 10.1016/j.apmr.2016.07.015
   Ryan A, 2011, NEUROREHAB NEURAL RE, V25, P865, DOI 10.1177/1545968311408920
   Sanes J, 2001, NAT REV NEUROSCI, V2, P791, DOI 10.1038/35097557
   Sankaran R, 2019, J AYURVEDA INTEGR ME, V10, P126, DOI 10.1016/j.jaim.2018.02.137
   Scherbakov N, 2011, J CACHEXIA SARCOPENI, V2, P5, DOI 10.1007/s13539-011-0024-8
   Sen C, 2017, FASEB J, V31, P927, DOI 10.1096/fj.201600437R
   Sharma K, 1995, MUSCLE NERVE, V18, P1403, DOI 10.1002/mus.880181210
   Sheth K, 2018, NEUROBIOL AGING, V67, P128, DOI 10.1016/j.neurobiolaging.2018.03.016
   Springer J, 2014, STROKE, V45, P3675, DOI 10.1161/STROKEAHA.114.006258
   Stinear C, 2007, BRAIN, V130, P170, DOI 10.1093/brain/awl333
   Suresh N, 2015, EXP BRAIN RES, V233, P15, DOI 10.1007/s00221-014-4061-3
   Suzuki H, 1995, ACTA NEUROPATHOL, V89, P464
   Tan E, 2015, BIOMED RES INT, V2015, P0, DOI 10.1155/2015/272630
   Tang W, 2018, FRONT NEUROL, V8, P0, DOI 10.3389/fneur.2017.00731
   Terao S, 1997, STROKE, V28, P2553, DOI 10.1161/01.STR.28.12.2553
   Thanakiatpinyo T, 2014, CLIN INTERV AGING, V9, P1311, DOI 10.2147/CIA.S66416
   Tintignac L, 2015, PHYSIOL REV, V95, P809, DOI 10.1152/physrev.00033.2014
   Toscano M, 2019, FRONT NEUROL, V10, P0, DOI 10.3389/fneur.2019.00115
   Van KA, 2007, J CLIN NEUROPHYSIOL, V24, P450, DOI 10.1097/WNP.0b013e3181590371
   Wier C, 2019, MUSCLE NERVE, V59, P254, DOI 10.1002/mus.26365
   Winstein C, 2016, STROKE, V47, P0, DOI 10.1161/STR.0000000000000098
   Wong A, 2019, J NEUROSCI, V39, P3320, DOI 10.1523/JNEUROSCI.2597-18.2019
   Yang Y, 2017, CLIN REHABIL, V31, P904, DOI 10.1177/0269215516663009
   Yao B, 2018, FRONT PHYSIOL, V9, P0, DOI 10.3389/fphys.2018.01587
   Yao B, 2015, FRONT HUM NEUROSCI, V9, P0, DOI 10.3389/fnhum.2015.00569
   Yerdelen D, 2006, ACTA NEUROL BELG, V106, P5
   Zaaimi B, 2012, BRAIN, V135, P2277, DOI 10.1093/brain/aws115
   Zhou P, 2013, TOP STROKE REHABIL, V20, P537, DOI 10.1310/tsr2006-537
NR 103
TC 2
Z9 2
U1 4
U2 15
PU ACADEMIC PRESS INC ELSEVIER SCIENCE
PI SAN DIEGO
PA 525 B ST, STE 1900, SAN DIEGO, CA 92101-4495 USA
SN 0014-4886
EI 
J9 EXP NEUROL
PD SEP 15
PY 2021
VL 343
IS 
BP 
EP 
DI 10.1016/j.expneurol.2021.113767
PG 14
WC Neurosciences
SC Neurosciences & Neurology
GA TR6ZH
UT WOS:000679110400002
PM 34044000
ER

PT J
AU Peters, DM
   Fridriksson, Julius
   Richardson, JD
   Stewart, JC
   Rorden, Chris
   Bonilha, Leonardo
   Middleton, Addie
   Fritz, SL
AF Peters, Denise
   Fridriksson, Julius
   Richardson, Jessica
   Stewart, Jill
   Rorden, Chris
   Bonilha, Leonardo
   Middleton, Addie
   Fritz, Stacy
TI Upper and Lower Limb Motor Function Correlates with Ipsilesional Corticospinal Tract and Red Nucleus Structural Integrity in Chronic Stroke: A Cross-Sectional, ROI-Based MRI Study
SO BEHAVIOURAL NEUROLOGY
LA English
DT Article
ID white-matter integrity; rubro-spinal tract; corpus-callosum; recovery; brain; impairment; performance; injury; rehabilitation; segmentation
AB Background. Structural integrity of the ipsilesional corticospinal tract (CST) is important for upper limb motor recovery after stroke. However, additional neuromechanisms associated with motor function poststroke are less well understood, especially regarding the lower limb. Objective. To investigate the neural basis of upper/lower limb motor deficits poststroke by correlating measures of motor function with diffusion tensor imaging-derived indices of white matter integrity (fractional anisotropy (FA), mean diffusivity (MD)) in primary and secondary motor tracts/structures. Methods. Forty-three individuals with chronic stroke (time poststroke, 64.4 +/- 58.8 months) underwent a comprehensive motor assessment and MRI scanning. Correlation and multiple regression analyses were performed to examine relationships between FA/MD in a priori motor tracts/structures and motor function. Results. FA in the ipsilesional CST and red nucleus (RN) was positively correlated with motor function of both the affected upper and lower limb (r=0.36-0.55, p <= 0.01), while only ipsilesional RN FA was associated with gait speed (r=0.50). Ipsilesional CST FA explained 37.3% of the variance in grip strength (p<0.001) and 31.5% of the variance in Arm Motricity Index (p=0.004). Measures of MD were not predictors of motor performance. Conclusions. Microstructural integrity of the ipsilesional CST is associated with both upper and lower limb motor function poststroke, but appears less important for gait speed. Integrity of the ipsilesional RN was also associated with motor performance, suggesting increased contributions from secondary motor areas may play a role in supporting chronic motor function and could become a target for interventions.
C1 [Peters, Denise M.] Univ Vermont, Dept Rehabil & Movement Sci, 106 Carrigan Dr, Burlington, VT 05405 USA.
   [Fridriksson, Julius] Univ South Carolina, Dept Commun Sci & Disorders, 915 Greene St, Columbia, SC 29208 USA.
   [Richardson, Jessica D.] Univ New Mexico, Dept Speech & Hearing Sci, 1700 Lomas Blvd, Albuquerque, NM 87131 USA.
   [Stewart, Jill C.; Fritz, Stacy L.] Univ South Carolina, Dept Exercise Sci, Phys Therapy Program, 921 Assembly St, Columbia, SC 29208 USA.
   [Rorden, Chris] Univ South Carolina, Dept Psychol, 1512 Pendleton St, Columbia, SC 29208 USA.
   [Bonilha, Leonardo] Med Univ South Carolina, Dept Neurol, 96 Jonathan Lucas St, Charleston, SC 29425 USA.
   [Middleton, Addie] VA Boston Healthcare Syst, New England Geriatr Res Educ & Clin Ctr, 150 South Huntington Ave, Jamaica Plain, MA USA.
RP Peters, DM (通讯作者)，Univ Vermont, Dept Rehabil & Movement Sci, 106 Carrigan Dr, Burlington, VT 05405 USA.
EM denise.peters@med.uvm.edu
FU National Institute on Deafness and other Communication Disorders [NIH/NIDCD: DC014664]; National Institute of General Medical Sciences (Vermont Center for Cardiovascular and Brain Health) [P20GM135007]
CR Afifi A, 1998, FUNCTIONAL NEUROANAT, V0, P0
   Ahn Y, 2006, NEUROREPORT, V17, P987, DOI 10.1097/01.wnr.0000220128.01597.e0
   Andersson J, 2016, NEUROIMAGE, V125, P1063, DOI 10.1016/j.neuroimage.2015.10.019
   Andersson J, 2003, NEUROIMAGE, V20, P870, DOI 10.1016/S1053-8119(03)00336-7
   Barbeau H, 1987, BRAIN RES, V412, P84, DOI 10.1016/0006-8993(87)91442-9
   Basile G, 1900, BRAIN STRUCT FUNCT, V226, P69, DOI 10.1007/s00429-020-02171-x
   Belhaj-saif A, 2000, J NEUROPHYSIOL, V83, P3147, DOI 10.1152/jn.2000.83.5.3147
   Bhadelia R, 2009, STROKE, V40, P3816, DOI 10.1161/STROKEAHA.109.564765
   Borstad A, 2016, NEUROIMAGE-CLIN, V10, P129, DOI 10.1016/j.nicl.2015.11.007
   Brett M, 2001, NEUROIMAGE, V14, P486, DOI 10.1006/nimg.2001.0845
   Chen H, 2009, NEUROREHAB NEURAL RE, V23, P435, DOI 10.1177/1545968308331146
   Chen J, 2013, FRONT NEUROL, V4, P0, DOI 10.3389/fneur.2013.00178
   Davidoff R, 1990, NEUROLOGY, V40, P332
   Demeurisse G, 1980, EUR NEUROL, V19, P382, DOI 10.1159/000115178
   Dong Y, 2007, NEUROREHAB NEURAL RE, V21, P412, DOI 10.1177/1545968306298598
   Duncan P, 1992, STROKE, V23, P1084, DOI 10.1161/01.STR.23.8.1084
   Eliassen J, 2008, TOP STROKE REHABIL, V15, P427, DOI 10.1310/tsr1505-427
   Filatova O, 2018, FRONT NEUROSCI-SWITZ, V12, P0, DOI 10.3389/fnins.2018.00247
   Fung S, 2011, NEUROIMAG CLIN N AM, V21, P345, DOI 10.1016/j.nic.2011.03.001
   Guo J, 2019, NEUROIMAGE-CLIN, V24, P0, DOI 10.1016/j.nicl.2019.102090
   Haaland K, 2004, J COGNITIVE NEUROSCI, V16, P621, DOI 10.1162/089892904323057344
   Habas C, 2007, NEURORADIOLOGY, V49, P777, DOI 10.1007/s00234-007-0260-y
   Hicks T, 2012, PROG NEUROBIOL, V96, P165, DOI 10.1016/j.pneurobio.2011.12.002
   Jang S, 2005, RESTOR NEUROL NEUROS, V23, P325
   Jang S, 2007, NEUROREHABILITATION, V22, P253
   Jang S, 2014, NEUROSCI LETT, V572, P1, DOI 10.1016/j.neulet.2014.04.044
   Jang S, 2013, SOMATOSENS MOT RES, V30, P197, DOI 10.3109/08990220.2013.790808
   Jang S, 2009, NEUROREHABILITATION, V24, P315, DOI 10.3233/NRE-2009-0484
   Jang S, 2009, NEUROREHABILITATION, V24, P285, DOI 10.3233/NRE-2009-0480
   Jayaram G, 2012, CLIN NEUROPHYSIOL, V123, P2422, DOI 10.1016/j.clinph.2012.04.026
   Johansenberg H, 2009, DIFFUSION MRI: FROM QUANTITATIVE MEASUREMENT TO IN VIVO NEUROANATOMY, V0, P1
   Khong P, 2004, CEREBROVASC DIS, V18, P240, DOI 10.1159/000079961
   Kim H, 2018, ANN REHABIL MED-ARM, V42, P396, DOI 10.5535/arm.2018.42.3.396
   Li Y, 2015, PLOS ONE, V10, P0, DOI 10.1371/journal.pone.0122615
   Lindenberg R, 2010, NEUROLOGY, V74, P280, DOI 10.1212/WNL.0b013e3181ccc6d9
   Lindenberg R, 2012, HUM BRAIN MAPP, V33, P1040, DOI 10.1002/hbm.21266
   Lu Q, 2019, NEURORADIOLOGY, V61, P1181, DOI 10.1007/s00234-019-02278-x
   Madhavan S, 2011, CLIN NEUROPHYSIOL, V122, P1588, DOI 10.1016/j.clinph.2011.01.011
   Mohapatra S, 2016, NEUROSCI LETT, V617, P52, DOI 10.1016/j.neulet.2016.02.004
   Owen M, 2017, FRONT NEUROL, V8, P0, DOI 10.3389/fneur.2017.00257
   Peng Y, 2019, FRONT NEUROL, V10, P0, DOI 10.3389/fneur.2019.00909
   Perry J, 1995, STROKE, V26, P982, DOI 10.1161/01.STR.26.6.982
   Peters D, 2018, HUM BRAIN MAPP, V39, P120, DOI 10.1002/hbm.23829
   Pineiro R, 2000, STROKE, V31, P672, DOI 10.1161/01.STR.31.3.672
   Portney LG, 2000, FDN CLIN RES APPL PR, V0, P494
   Radlinska B, 2010, NEUROLOGY, V75, P1048, DOI 10.1212/WNL.0b013e3181f39aa0
   Riddle D, 1989, PHYS THER, V69, P182, DOI 10.1093/ptj/69.3.182
   Rorden C, 2012, NEUROIMAGE, V61, P957, DOI 10.1016/j.neuroimage.2012.03.020
   Ru T, 2012, NEUROLOGY, V79, P515, DOI 10.1212/WNL.0b013e31826356e8
   Schaechter J, 2009, HUM BRAIN MAPP, V30, P3461, DOI 10.1002/hbm.20770
   Schulz R, 2015, NEUROIMAGE-CLIN, V7, P82, DOI 10.1016/j.nicl.2014.11.006
   Seo J, 2014, NEUROREHABILITATION, V34, P259, DOI 10.3233/NRE-131046
   Sinkjaer T, 1995, EXP BRAIN RES, V102, P546
   Song F, 2012, J INT MED RES, V40, P126, DOI 10.1177/147323001204000113
   Soulard J, 2020, NEUROLOGY, V94, P0, DOI 10.1212/WNL.0000000000008755
   Sterr A, 2014, NEUROREHAB NEURAL RE, V28, P335, DOI 10.1177/1545968313510972
   Stewart J, 2017, NEUROREHAB NEURAL RE, V31, P657, DOI 10.1177/1545968317712467
   Stewart J, 2017, NEUROIMAGE-CLIN, V14, P641, DOI 10.1016/j.nicl.2017.02.023
   Stewart J, 2014, NEUROIMAGE, V86, P326, DOI 10.1016/j.neuroimage.2013.10.016
   Stinear C, 2007, BRAIN, V130, P170, DOI 10.1093/brain/awl333
   Stokic D, 2009, AM J PHYS MED REHAB, V88, P437, DOI 10.1097/PHM.0b013e3181a5b1ec
   Sundgren P, 2004, NEURORADIOLOGY, V46, P339, DOI 10.1007/s00234-003-1114-x
   Takenobu Y, 2014, NEUROIMAGE-CLIN, V4, P201, DOI 10.1016/j.nicl.2013.12.003
   Tendonkelaar H, 1988, BEHAV BRAIN RES, V28, P9, DOI 10.1016/0166-4328(88)90072-1
   Tuch D, 2002, MAGNET RESON MED, V48, P577, DOI 10.1002/mrm.10268
   Van HS, 2014, NEUROREHAB NEURAL RE, V28, P325, DOI 10.1177/1545968313508654
   Vargas P, 2013, J MAGN RESON IMAGING, V37, P836, DOI 10.1002/jmri.23870
   Wahl M, 2007, J NEUROSCI, V27, P12132, DOI 10.1523/JNEUROSCI.2320-07.2007
   Weber R, 2015, STROKE, V46, P545, DOI 10.1161/STROKEAHA.114.006782
   Yeo S, 2010, NEUROREHABILITATION, V27, P373, DOI 10.3233/NRE-2010-0622
   Yoo Y, 2019, FRONT NEUROL, V10, P0, DOI 10.3389/fneur.2019.00374
   Zhang X, 2018, OPEN NEUROIMAG J, V12, P30, DOI 10.2174/1874440001812010030
   Zheng X, 2015, FRONT HUM NEUROSCI, V9, P0, DOI 10.3389/fnhum.2015.00229
   Zhu L, 2010, STROKE, V41, P910, DOI 10.1161/STROKEAHA.109.577023
NR 74
TC 0
Z9 0
U1 2
U2 3
PU HINDAWI LTD
PI LONDON
PA ADAM HOUSE, 3RD FLR, 1 FITZROY SQ, LONDON, W1T 5HF, ENGLAND
SN 0953-4180
EI 
J9 BEHAV NEUROL
PD NOV 11
PY 2021
VL 2021
IS 
BP 
EP 
DI 10.1155/2021/3010555
PG 10
WC Clinical Neurology
SC Neurosciences & Neurology
GA XB7SI
UT WOS:000721524700001
PM 34804258
ER

PT J
AU Zbytniewska, Monika
   Kanzler, CM
   Jordan, Lisa
   Salzmann, Christian
   Liepert, Joachim
   Lambercy, Olivier
   Gassert, Roger
AF Zbytniewska, Monika
   Kanzler, Christoph
   Jordan, Lisa
   Salzmann, Christian
   Liepert, Joachim
   Lambercy, Olivier
   Gassert, Roger
TI Reliable and valid robot-assisted assessments of hand proprioceptive, motor and sensorimotor impairments after stroke
SO JOURNAL OF NEUROENGINEERING AND REHABILITATION
LA English
DT Article
DE Robot-assisted assessments; Neurorehabilitation; Stroke; Recovery; Somatosensation; Proprioception; Sensorimotor impairments; Hand function
ID smallest real difference; limb position sense; somatosensory impairment; correlation-coefficient; recovery; arm; reliability; movement; deficit; reproducibility
AB BackgroundNeurological injuries such as stroke often differentially impair hand motor and somatosensory function, as well as the interplay between the two, which leads to limitations in performing activities of daily living. However, it is challenging to identify which specific aspects of sensorimotor function are impaired based on conventional clinical assessments that are often insensitive and subjective. In this work we propose and validate a set of robot-assisted assessments aiming at disentangling hand proprioceptive from motor impairments, and capturing their interrelation (sensorimotor impairments).MethodsA battery of five complementary assessment tasks was implemented on a one degree-of-freedom end-effector robotic platform acting on the index finger metacarpophalangeal joint. Specifically, proprioceptive impairments were assessed using a position matching paradigm. Fast target reaching, range of motion and maximum fingertip force tasks characterized motor function deficits. Finally, sensorimotor impairments were assessed using a dexterous trajectory following task. Clinical feasibility (duration), reliability (intra-class correlation coefficient ICC, smallest real difference SRD) and validity (Kruskal-Wallis test, Spearman correlations rho with Fugl-Meyer Upper Limb Motor Assessment, kinesthetic Up-Down Test, Box & Block Test) of robotic tasks were evaluated with 36 sub-acute stroke subjects and 31 age-matched neurologically intact controls.ResultsEighty-three percent of stroke survivors with varied impairment severity (mild to severe) could complete all robotic tasks (duration: <15 min per tested hand). Further, the study demonstrated good to excellent reliability of the robotic tasks in the stroke population (ICC>0.7, SRD<30%), as well as discriminant validity, as indicated by significant differences (p-value<0.001) between stroke and control subjects. Concurrent validity was shown through moderate to strong correlations (rho =0.4-0.8) between robotic outcome measures and clinical scales. Finally, robotic tasks targeting different deficits (motor, sensory) were not strongly correlated with each other (rho <= 0.32, p-value>0.1), thereby presenting complementary information about a patient's impairment profile.ConclusionsThe proposed robot-assisted assessments provide a clinically feasible, reliable, and valid approach to distinctly characterize impairments in hand proprioceptive and motor function, along with the interaction between the two. This opens new avenues to help unravel the contributions of unique aspects of sensorimotor function in post-stroke recovery, as well as to contribute to future developments towards personalized, assessment-driven therapies.
C1 [Zbytniewska, Monika; Kanzler, Christoph M.; Jordan, Lisa; Lambercy, Olivier; Gassert, Roger] Swiss Fed Inst Technol, Rehabil Engn Lab, Inst Robot & Intelligent Syst, Dept Hlth Sci & Technol, Zurich, Switzerland.
   [Salzmann, Christian; Liepert, Joachim] Kliniken Schmieder Allensbach, Zum Tafelholz 8, D-78476 Allensbach, Germany.
   [Lambercy, Olivier; Gassert, Roger] Campus Res Excellence & Technol Enterprise CREATE, Singapore ETH Ctr, Future Hlth Technol, Singapore, Singapore.
RP Zbytniewska, M (通讯作者)，Swiss Fed Inst Technol, Rehabil Engn Lab, Inst Robot & Intelligent Syst, Dept Hlth Sci & Technol, Zurich, Switzerland.
EM relab.publications@hest.ethz.ch
FU Swiss National Science Foundation [320030L_170163]; ETH Zurich Foundation
CR [anonymous] , 1998, PHYSIOTHERAPY, V0, P0
   Ao D, 2015, PLOS ONE, V10, P0, DOI 10.1371/journal.pone.0128328
   Aqueveque P, 2017, PHYS DISABILITIES TH, V0, P0, DOI 10.5772/67577]
   Bain G, 2015, J HAND SURG-EUR VOL, V40, P406, DOI 10.1177/1753193414533754
   Beckerman H, 2001, QUAL LIFE RES, V10, P571, DOI 10.1023/A:1013138911638
   Beebe J, 2009, STROKE, V40, P1772, DOI 10.1161/STROKEAHA.108.536763
   Bland J, 1986, LANCET, V1, P307, DOI 10.1016/s0140-6736(86)90837-8
   Busse M, 2009, CLIN REHABIL, V23, P91, DOI 10.1177/0269215508097296
   Carey L, 1996, ARCH PHYS MED REHAB, V77, P1271, DOI 10.1016/S0003-9993(96)90192-6
   Chen H, 2009, NEUROREHAB NEURAL RE, V23, P435, DOI 10.1177/1545968308331146
   Choi S, 1995, PERCEPT MOTOR SKILL, V80, P1163, DOI 10.2466/pms.1995.80.3c.1163
   Coderre A, 2010, NEUROREHAB NEURAL RE, V24, P528, DOI 10.1177/1545968309356091
   Collins K, 2018, FRONT NEUROL, V9, P0, DOI 10.3389/fneur.2018.00472
   Colombo R, 2008, NEUROREHAB NEURAL RE, V22, P50, DOI 10.1177/1545968307303401
   Connell L, 2008, CLIN REHABIL, V22, P758, DOI 10.1177/0269215508090674
   Contu S, 2018, 2018 7TH IEEE INTERNATIONAL CONFERENCE ON BIOMEDICAL ROBOTICS AND BIOMECHATRONICS (BIOROB), V0, PP19, DOI 10.1109/BIOROB.2018.8488083
   Cruz E, 2005, BRAIN, V128, P1112, DOI 10.1093/brain/awh432
   Djupsjobacka M, 2005, SOMATOSENS MOT RES, V22, P85, DOI 10.1080/08990220500083711
   Dollar A, 2014, SPRINGER TRAC ADV RO, V95, P201, DOI 10.1007/978-3-319-03017-3_10
   Dukelow S, 2010, NEUROREHAB NEURAL RE, V24, P178, DOI 10.1177/1545968309345267
   Edwards L, 2019, FRONT INTEGR NEUROSC, V13, P0, DOI 10.3389/fnint.2019.00016
   Ekstrand E, 2016, BMC NEUROL, V16, P0, DOI 10.1186/s12883-016-0733-x
   Fuentes C, 2010, J NEUROPHYSIOL, V103, P164, DOI 10.1152/jn.00494.2009
   Gauthier L, 1989, INT J CLIN NEUROPSYC, V11, P49
   Ghez C, 1990, COLD SPRING HARB SYM, V55, P837
   Gladstone D, 2002, NEUROREHAB NEURAL RE, V16, P232, DOI 10.1177/154596802401105171
   Gregson J, 1999, ARCH PHYS MED REHAB, V80, P1013, DOI 10.1016/S0003-9993(99)90053-9
   Gresham G, 1996, TOPICS STROKE REHABI, V3, P1, DOI 10.1080/10749357.1996.11754112
   Hayashi H, 2014, HONG KONG J OCCUP TH, V24, P51, DOI 10.1016/j.hkjot.2014.10.001
   Hsueh I, 2008, NEUROREHAB NEURAL RE, V22, P737, DOI 10.1177/1545968308315999
   Hu X, 2009, J ELECTROMYOGR KINES, V19, P639, DOI 10.1016/j.jelekin.2008.04.002
   Ingemanson M, 2019, NEUROREHAB NEURAL RE, V33, P740, DOI 10.1177/1545968319862556
   Ingemanson M, 2019, NEUROLOGY, V92, P0, DOI 10.1212/WNL.0000000000007041
   Ingemanson M, 2016, EXP BRAIN RES, V234, P83, DOI 10.1007/s00221-015-4440-4
   Johnson C, 2019, LANCET NEUROL, V18, P439, DOI 10.1016/S1474-4422(19)30034-1
   Kanzler C, 2020, NPJ DIGIT MED, V3, P0, DOI 10.1038/s41746-020-0286-7
   Kanzler C, 2020, J NEUROENG REHABIL, V17, P0, DOI 10.1186/s12984-020-00748-5
   Kenzie J, 2017, J NEUROENG REHABIL, V14, P0, DOI 10.1186/s12984-017-0329-8
   Koeppel T, 2020, IEEE T NEUR SYS REH, V28, P2035, DOI 10.1109/TNSRE.2020.3013705
   Koo T, 2016, J CHIROPR MED, V15, P155, DOI 10.1016/j.jcm.2016.02.012
   Kusoffsky A, 1982, SCAND J REHABIL MED, V14, P27
   Kwakkel G, 2003, STROKE, V34, P2181, DOI 10.1161/01.STR.0000087172.16305.CD
   Lambercy O, 2018, REHABILITATION ROBOT, V0, P205
   Lambercy O, 2011, IEEE INT CONF REHABIL ROBOT, V2011, P5975436, DOI 10.1109/ICORR.2011.5975436
   Lang C, 2013, J HAND THER, V26, P104, DOI 10.1016/j.jht.2012.06.005
   Lexell J, 2005, AM J PHYS MED REHAB, V84, P719, DOI 10.1097/01.phm.0000176452.17771.20
   Lincoln N, 1991, CLIN REHABIL, V5, P273, DOI 10.1177/026921559100500403
   Lindberg P, 2012, BRAIN RES, V1452, P96, DOI 10.1016/j.brainres.2012.03.007
   Lipton M, 2010, J NEUROSCI, V30, P15895, DOI 10.1523/JNEUROSCI.4765-09.2010
   Mang C, 2018, PLOS ONE, V13, P0, DOI 10.1371/journal.pone.0196205
   Marini F, 2018, HUM MOVEMENT SCI, V62, P1, DOI 10.1016/j.humov.2018.08.006
   Mathiowetz V, 1985, AM J OCCUP THER, V39, P386, DOI 10.5014/ajot.39.6.386
   Meyer S, 2016, NEUROREHAB NEURAL RE, V30, P731, DOI 10.1177/1545968315624779
   Meyer S, 2016, J NEUROL PHYS THER, V40, P186, DOI 10.1097/NPT.0000000000000138
   Miall R, 2019, EXP BRAIN RES, V237, P2167, DOI 10.1007/s00221-019-05583-2
   Miall R, 2018, EXP BRAIN RES, V236, P2137, DOI 10.1007/s00221-018-5289-0
   Nasreddine Z, 2005, J AM GERIATR SOC, V53, P695, DOI 10.1111/j.1532-5415.2005.53221.x
   Nudo R, 2000, NEUROPHARMACOLOGY, V39, P733, DOI 10.1016/S0028-3908(99)00254-3
   Pike S, 2018, AUST OCCUP THER J, V65, P449, DOI 10.1111/1440-1630.12527
   Plantin J, 2019, FRONT NEUROL, V10, P0, DOI 10.3389/fneur.2019.00836
   Prablanc C, 1992, J NEUROPHYSIOL, V67, P455, DOI 10.1152/jn.1992.67.2.455
   Prinsen C, 2018, QUAL LIFE RES, V27, P1147, DOI 10.1007/s11136-018-1798-3
   Proske U, 2012, PHYSIOL REV, V92, P1651, DOI 10.1152/physrev.00048.2011
   Raghavan P, 2007, CURR TREAT OPTIONS CARDIOVASC MED, V9, P221
   Rathore S, 2002, STROKE, V33, P2718, DOI 10.1161/01.STR.0000035286.87503.31
   Rinderknecht M, 2018, J NEUROENG REHABIL, V15, P0, DOI 10.1186/s12984-018-0387-6
   Rinderknecht M, 2016, FRONT HUM NEUROSCI, V10, P0, DOI 10.3389/fnhum.2016.00316
   Roy K, 2016, CHEMOMETR INTELL LAB, V152, P18, DOI 10.1016/j.chemolab.2016.01.008
   Sarlegna F, 2015, VISION RES, V110, P144, DOI 10.1016/j.visres.2014.07.001
   Schober P, 2018, ANESTH ANALG, V126, P1763, DOI 10.1213/ANE.0000000000002864
   Schwartz A, 2016, CELL, V164, P1122, DOI 10.1016/j.cell.2016.02.038
   Schwarz A, 2019, STROKE, V50, P718, DOI 10.1161/STROKEAHA.118.023531
   Scott S, 2011, J REHABIL RES DEV, V48, P335, DOI 10.1682/JRRD.2010.04.0057
   Semrau J, 2017, NEUROREHAB NEURAL RE, V31, P571, DOI 10.1177/1545968317704903
   Semrau J, 2015, STROKE, V46, P3459, DOI 10.1161/STROKEAHA.115.010750
   Shimizu T, 2002, BRAIN, V125, P1896, DOI 10.1093/brain/awf183
   Shirota C, 2019, J NEUROENG REHABIL, V16, P0, DOI 10.1186/s12984-019-0519-7
   Simmatis L, 2020, J NEUROENG REHABIL, V17, P0, DOI 10.1186/s12984-020-00713-2
   Simo L, 2014, J NEUROENG REHABIL, V11, P0, DOI 10.1186/1743-0003-11-77
   Smania N, 2007, STROKE, V38, P1088, DOI 10.1161/01.STR.0000258077.88064.a3
   Son S, 2013, J PHYS THER SCI, V25, P567, DOI 10.1589/jpts.25.567
   Stolk-hornsveld F, 2006, CLIN REHABIL, V20, P160, DOI 10.1191/0269215506cr932oa
   Teremetz M, 2015, J NEUROENG REHABIL, V12, P0, DOI 10.1186/s12984-015-0054-0
   Thickbroom G, 2002, CLIN NEUROPHYSIOL, V113, P2025, DOI 10.1016/S1388-2457(02)00318-8
   Valdes K, 2014, J HAND THER, V27, P272, DOI 10.1016/j.jht.2014.07.002
   Vaz S, 2013, PLOS ONE, V8, P0, DOI 10.1371/journal.pone.0073990
   Winters C, 2016, PLOS ONE, V11, P0, DOI 10.1371/journal.pone.0160528
   Wolbrecht E, 2018, CLIN NEUROPHYSIOL, V129, P797, DOI 10.1016/j.clinph.2018.01.057
   Wolpert D, 1998, NAT NEUROSCI, V1, P529, DOI 10.1038/2245
   Xu J, 2015, CLIN SYSTEMS NEUROSC, V0, P0, DOI 10.1007/978-4-431-55037-2_14
   Yousif N, 2015, EXP BRAIN RES, V233, P2449, DOI 10.1007/s00221-015-4315-8
   Zandvliet S, 2020, NEUROREHAB NEURAL RE, V34, P403, DOI 10.1177/1545968320907075
   Zbytniewska M, 2020, P IEEE RAS-EMBS INT, V0, PP721, DOI 10.1109/BioRob49111.2020.9224412
   Zbytniewska M, 2019, INT C REHAB ROBOT, V0, PP441, DOI 10.1109/ICORR.2019.8779507
   Zeman B, 1989, J NEUROL NEUROSUR PS, V52, P242, DOI 10.1136/jnnp.52.2.242
NR 95
TC 3
Z9 3
U1 5
U2 9
PU BMC
PI LONDON
PA CAMPUS, 4 CRINAN ST, LONDON N1 9XW, ENGLAND
SN 
EI 
J9 J NEUROENG REHABIL
PD JUL 16
PY 2021
VL 18
IS 1
BP 
EP 
DI 10.1186/s12984-021-00904-5
PG 20
WC Engineering, Biomedical; Neurosciences; Rehabilitation
SC Engineering; Neurosciences & Neurology; Rehabilitation
GA TM0HL
UT WOS:000675236100001
PM 34271954
ER

PT J
AU Abdullahi, Auwal
   Candan, SA
   Soysal tomruk, Melda
   Yakasai, AM
   Truijen, Steven
   Saeys, Wim
AF Abdullahi, Auwal
   Candan, Sevim
   Soysal tomruk, Melda
   Yakasai, Abdulsalam
   Truijen, Steven
   Saeys, Wim
TI Constraint-induced movement therapy protocols using the number of repetitions of task practice: a systematic review of feasibility and effects
SO NEUROLOGICAL SCIENCES
LA English
DT Review
DE Quality of life; Disability; Activities of daily living; Motor function; Constraint-induced movement therapy; Mobility
ID upper-extremity; stroke; pathophysiology; rehabilitation; time
AB Background High repetitions of task practice is required for the recovery of the motor function during constraint-induced movement therapy (CIMT). This can be achieved into ways: when the task practice is measured in hours of practice or when the number of repetitions is counted. However, it has been argued that using hours of task practice as a measure of practice does not provide a clear instruction on the dose of practice. Aim The aim of this study is to determine the feasibility and effects of the CIMT protocol that uses the number of repetitions of task practice. Materials/method The study was a systematic review registered in PROSPERO (CRD42020142140). Five databases, PubMED, CENTRAL, PEDro, OTSeeker and Web of Science, were searched. Studies of any designs in adults with stroke were included if they used the number of repetitions of task practice as a measure of dose. The methodological quality of the included studies was assessed using Modified McMaster critical review form. The results were analysed using qualitative synthesis. Results Eight studies (n = 205) were included in the study. The number of task repetitions in the studies ranges between 45 and 1280 per day. The results showed that CIMT protocol using the number of repetitions of task practice was feasible and improved outcomes such as motor function, quality of life, functional mobility and spasticity. Conclusion The number of repetitions of task practice as a measure of CIMT dose can be used in place of the existing protocol that uses the number of hours of task practice.
C1 [Abdullahi, Auwal] Bayero Univ Kano, Dept Physiotherapy, Neurol Rehabil Unit, PMB 3011,Gwarzo Rd, Kano, Nigeria.
   [Abdullahi, Auwal; Truijen, Steven; Saeys, Wim] Univ Antwerp, Fac Med & Hlth Sci, Dept Physiotherapy & Rehabil Sci, DR 312, B-2610 Antwerp, Belgium.
   [Candan, Sevim Acaroz] Ordu Univ, Dept Physiotherapy & Rehabil, Fac Hlth Sci, TR-52100 Ordu, Turkey.
   [Soysal Tomruk, Melda] Mehmet Akif Univ, Dept Physiotherapy & Rehabil, Fac Hlth Sci, Burdur, Turkey.
   [Yakasai, Abdulsalam Mohammed] Kano Zonal Off, Board Nigeria, Med Rehabil Therapists Reg, Kano, Nigeria.
RP Abdullahi, A (通讯作者)，Bayero Univ Kano, Dept Physiotherapy, Neurol Rehabil Unit, PMB 3011,Gwarzo Rd, Kano, Nigeria.; Abdullahi, A (通讯作者)，Univ Antwerp, Fac Med & Hlth Sci, Dept Physiotherapy & Rehabil Sci, DR 312, B-2610 Antwerp, Belgium.
EM aabdullahi.pth@buk.edu.ng
CR Abdullahi A, 1900, NEURAL PLAST, V2021, P0, DOI 10.1155/2021/6664058
   Abdullahi A, 2020, NEURAL PLAST, V2020, P0, DOI 10.1155/2020/9484298
   Abdullahi A, 2018, NEUROL RES INT, V2018, P0, DOI 10.1155/2018/5496408
   Abdullahi A, 2014, INT J THER REHABIL, V21, P190, DOI 10.12968/ijtr.2014.21.4.190
   Abdullahi A, 2014, INT J THER REHABIL, V21, P140, DOI 10.12968/ijtr.2014.21.3.140
   Andersen K, 2009, STROKE, V40, P2068, DOI 10.1161/STROKEAHA.108.540112
   Bagley P, 2009, CLIN REHABIL, V23, P841, DOI 10.1177/0269215509102949
   Billinger S, 2010, TOP STROKE REHABIL, V17, P128, DOI 10.1310/tsr1702-128
   Birkenmeier R, 2010, NEUROREHAB NEURAL RE, V24, P620, DOI 10.1177/1545968310361957
   Borstad A, 2018, J PATIENT-CENTER RES, V5, P6, DOI 10.17294/2330-0698.1550
   Boyd L, 2006, J NEUROL PHYS THER, V30, P46
   Carey J, 2002, BRAIN, V125, P773, DOI 10.1093/brain/awf091
   Council-nhamr , 2009, NHMRC LEV EV GRAD RE, V0, P0
   Danlami K, 2017, ARCH PHYSIOTHER GLOB, V21, P21
   Deb P, 2010, PATHOPHYSIOLOGY, V17, P197, DOI 10.1016/j.pathophys.2009.12.001
   Del ZG, 2000, THROMB RES, V98, P0
   Etoom M, 2016, INT J REHABIL RES, V39, P197, DOI 10.1097/MRR.0000000000000169
   Frizzell J, 2005, AACN ADV CRIT CARE, V16, P421, DOI 10.1097/00044067-200510000-00002
   Silva E, 2017, TOP STROKE REHABIL, V24, P555, DOI 10.1080/10749357.2017.1366011
   Hachinski V, 2006, STROKE, V37, P2220, DOI 10.1161/01.STR.0000237236.88823.47
   Huang Y, 2010, NEUROREHAB NEURAL RE, V24, P559, DOI 10.1177/1545968309358074
   Kaplon R, 2007, CLIN REHABIL, V21, P950, DOI 10.1177/0269215507078333
   Kelly K, 2018, TOP STROKE REHABIL, V25, P467, DOI 10.1080/10749357.2018.1481605
   Kleim J, 1998, J NEUROPHYSIOL, V80, P3321, DOI 10.1152/jn.1998.80.6.3321
   Law H, 2005, BLOOD, V106, P2366, DOI 10.1182/blood-2004-10-4166
   Lawrence E, 2001, STROKE, V32, P1279, DOI 10.1161/01.STR.32.6.1279
   Liberati A, 2009, PLOS MED, V6, P0, DOI 10.1371/journal.pmed.1000100
   Lum P, 2004, J REHABIL RES DEV, V41, P249, DOI 10.1682/JRRD.2003.06.0092
   Maeshima S, 2002, NEURORADIOLOGY, V44, P133, DOI 10.1007/s002340100657
   Menezes K, 2017, EUR J PHYS REHAB MED, V53, P24, DOI 10.23736/S1973-9087.16.04349-5
   Mohr B, 2016, NEUROPSYCHOLOGIA, V93, P413, DOI 10.1016/j.neuropsychologia.2016.04.006
   Nam H, 2014, ANN REHABIL MED-ARM, V38, P450, DOI 10.5535/arm.2014.38.4.450
   Nijland R, 2011, INT J STROKE, V6, P425, DOI 10.1111/j.1747-4949.2011.00646.x
   Nudo R, 1996, J NEUROPHYSIOL, V75, P2144, DOI 10.1152/jn.1996.75.5.2144
   Ouzzani M, 2016, SYST REV-LONDON, V5, P0, DOI 10.1186/s13643-016-0384-4
   Reinhart S, 2012, FRONT HUM NEUROSCI, V6, P0, DOI 10.3389/fnhum.2012.00188
   Sacco R, 2013, STROKE, V44, P2064, DOI 10.1161/STR.0b013e318296aeca
   Schroder J, 2019, J REHABIL MED, V51, P78, DOI 10.2340/16501977-2505
   Shi Y, 2011, ARCH PHYS MED REHAB, V92, P972, DOI 10.1016/j.apmr.2010.12.036
   Spaccavento S, 2017, ANN PHYS REHABIL MED, V60, P376, DOI 10.1016/j.rehab.2017.07.245
   Stein M, 2016, DISABIL REHABIL, V38, P315, DOI 10.3109/09638288.2015.1037865
   Stock R, 2015, J REHABIL MED, V47, P816, DOI 10.2340/16501977-2000
   Taub E, 2005, STROKE, V36, P1301, DOI 10.1161/01.STR.0000166043.27545.e8
   Taub E, 1963, J COMP PHYSIOL PSYCH, V56, P1012, DOI 10.1037/h0048315
   Taub E, 1993, ARCH PHYS MED REHAB, V74, P347
   Vermeer S, 2002, NEUROLOGY, V59, P205, DOI 10.1212/WNL.59.2.205
   Waddell K, 2014, AM J OCCUP THER, V68, P444, DOI 10.5014/ajot.2014.011619
   Wolf S, 1989, EXP NEUROL, V104, P125, DOI 10.1016/S0014-4886(89)80005-6
   Yadav R, 2016, J CLIN DIAGN RES, V10, P0, DOI 10.7860/JCDR/2016/23468.8899
   Yu C, 2017, FRONT HUM NEUROSCI, V11, P0, DOI 10.3389/fnhum.2017.00265
NR 50
TC 0
Z9 0
U1 2
U2 3
PU SPRINGER-VERLAG ITALIA SRL
PI MILAN
PA VIA DECEMBRIO, 28, MILAN, 20137, ITALY
SN 1590-1874
EI 
J9 NEUROL SCI
PD JUL 15
PY 2021
VL 42
IS 7
BP 2695
EP 2703
DI 10.1007/s10072-021-05267-2
PG 9
WC Clinical Neurology; Neurosciences
SC Neurosciences & Neurology
GA TG4JV
UT WOS:000642047200003
PM 33884528
ER

PT J
AU Li, Zhaoqing
   Gao, Huan
   Zeng, Pingmei
   Jia, Yinhang
   Kong, Xueqian
   Xu, Kedi
   Bai, Ruiliang
AF Li, Zhaoqing
   Gao, Huan
   Zeng, Pingmei
   Jia, Yinhang
   Kong, Xueqian
   Xu, Kedi
   Bai, Ruiliang
TI Secondary Degeneration of White Matter After Focal Sensorimotor Cortical Ischemic Stroke in Rats
SO FRONTIERS IN NEUROSCIENCE
LA English
DT Article
DE secondary degeneration; white matter; diffusion tensor imaging; microstructure MRI; photothrombotic ischemia; sensorimotor cortex
ID final infarct volume; spatial statistics; diffeomorphic registration; wallerian degeneration; inflammatory response; functional recovery; thalamic nuclei; motor cortex; diffusion; damage
AB Ischemic lesions could lead to secondary degeneration in remote regions of the brain. However, the spatial distribution of secondary degeneration along with its role in functional deficits is not well understood. In this study, we explored the spatial and connectivity properties of white matter (WM) secondary degeneration in a focal unilateral sensorimotor cortical ischemia rat model, using advanced microstructure imaging on a 14 T MRI system. Significant axonal degeneration was observed in the ipsilateral external capsule and even remote regions including the contralesional external capsule and corpus callosum. Further fiber tractography analysis revealed that only fibers having direct axonal connections with the primary lesion exhibited a significant degeneration. These results suggest that focal ischemic lesions may induce remote WM degeneration, but limited to fibers tied to the primary lesion. These "direct" fibers mainly represent perilesional, interhemispheric, and subcortical axonal connections. At last, we found that primary lesion volume might be the determining factor of motor function deficits.
C1 [Li, Zhaoqing; Jia, Yinhang; Bai, Ruiliang] Zhejiang Univ, Sch Med, Interdisciplinary Inst Neurosci & Technol, Hangzhou, Peoples R China.
   [Li, Zhaoqing; Gao, Huan; Xu, Kedi; Bai, Ruiliang] Zhejiang Univ, Key Lab Biomed Engn, Coll Biomed Engn & Instrument Sci, Educ Minist, Hangzhou, Peoples R China.
   [Gao, Huan; Xu, Kedi] Zhejiang Univ, Qiushi Acad Adv Studies QAAS, Hangzhou, Peoples R China.
   [Zeng, Pingmei; Kong, Xueqian] Zhejiang Univ, Dept Chem, Hangzhou, Peoples R China.
   [Jia, Yinhang; Bai, Ruiliang] Zhejiang Univ, Dept Phys Med & Rehabil, Affiliated Sir Run Run Shaw Hosp, Sch Med, Hangzhou, Peoples R China.
   [Xu, Kedi; Bai, Ruiliang] Zhejiang Univ, Zhejiang Prov Key Lab Cardiocerebral Vasc Detect, Hangzhou, Peoples R China.
RP Bai, RL (通讯作者)，Zhejiang Univ, Sch Med, Interdisciplinary Inst Neurosci & Technol, Hangzhou, Peoples R China.; Xu, KD; Bai, RL (通讯作者)，Zhejiang Univ, Key Lab Biomed Engn, Coll Biomed Engn & Instrument Sci, Educ Minist, Hangzhou, Peoples R China.; Xu, KD (通讯作者)，Zhejiang Univ, Qiushi Acad Adv Studies QAAS, Hangzhou, Peoples R China.; Bai, RL (通讯作者)，Zhejiang Univ, Dept Phys Med & Rehabil, Affiliated Sir Run Run Shaw Hosp, Sch Med, Hangzhou, Peoples R China.; Xu, KD; Bai, RL (通讯作者)，Zhejiang Univ, Zhejiang Prov Key Lab Cardiocerebral Vasc Detect, Hangzhou, Peoples R China.
EM xukd@zju.edu.cn; ruiliangbai@zju.edu.cn
FU National Natural Science Foundation of China (NSFC) [81873894, 81873911]; Natural Science Foundation of Zhejiang Province, China [LR20H180001, 2019C03033]; Fundamental Research Funds for the Central Universities [2020FZZX001-05, 2019XZZX001-01-01, 2019XZZX003-20]
CR Alaverdashvili M, 2013, NEUROSCI BIOBEHAV R, V37, P950, DOI 10.1016/j.neubiorev.2013.03.026
   Aldes L, 1988, BRAIN RES BULL, V20, P333, DOI 10.1016/0361-9230(88)90063-9
   Alexander D, 2019, NMR BIOMED, V32, P0, DOI 10.1002/nbm.3841
   Assaf Y, 2008, J MOL NEUROSCI, V34, P51, DOI 10.1007/s12031-007-0029-0
   Aswendt M, 1900, TRANSL STROKE RES, V12, P87, DOI 10.1007/s12975-020-00802-3
   Avants B, 2008, MED IMAGE ANAL, V12, P26, DOI 10.1016/j.media.2007.06.004
   Bach M, 2014, NEUROIMAGE, V100, P358, DOI 10.1016/j.neuroimage.2014.06.021
   Basser P, 1994, BIOPHYS J, V66, P259, DOI 10.1016/S0006-3495(94)80775-1
   Cao Z, 2020, FRONT NEUROL, V11, P0, DOI 10.3389/fneur.2020.00236
   Cardenas A, 2017, NEUROIMAGE-CLIN, V15, P200, DOI 10.1016/j.nicl.2017.04.024
   Chandran P, 2012, NEUROSCIENCE, V202, P446, DOI 10.1016/j.neuroscience.2011.10.051
   Dancause N, 2006, J NEUROPHYSIOL, V96, P3506, DOI 10.1152/jn.00792.2006
   Dihne M, 2002, STROKE, V33, P3006, DOI 10.1161/01.STR.0000039406.64644.CB
   Dikranian K, 2008, EXP NEUROL, V211, P551, DOI 10.1016/j.expneurol.2008.03.012
   Dos SC, 2007, BRAIN RES, V1172, P130, DOI 10.1016/j.brainres.2007.07.037
   Duering M, 2015, NEUROLOGY, V84, P1685, DOI 10.1212/WNL.0000000000001502
   Egorova N, 2020, STROKE, V51, P1507, DOI 10.1161/STROKEAHA.119.028143
   Finger S, 2004, ARCH NEUROL-CHICAGO, V61, P283, DOI 10.1001/archneur.61.2.283
   Gennaro M, 2017, FRONT NEURAL CIRCUIT, V11, P0, DOI 10.3389/fncir.2017.00047
   Guo A, 2017, GENET MOL RES, V16, P0, DOI 10.4238/gmr16019035
   Haber M, 2017, ENEURO, V4, P0, DOI 10.1523/ENEURO.0164-17.2017
   Irfanoglu M, 2016, NEUROIMAGE, V132, P439, DOI 10.1016/j.neuroimage.2016.02.066
   Irfanoglu M, 2015, NEUROIMAGE, V106, P284, DOI 10.1016/j.neuroimage.2014.11.042
   Jian Z, 2019, FRONT IMMUNOL, V10, P0, DOI 10.3389/fimmu.2019.02167
   Jiang Q, 2006, NEUROIMAGE, V32, P1080, DOI 10.1016/j.neuroimage.2006.05.025
   Jones K, 2015, BRAIN BEHAV IMMUN, V48, P57, DOI 10.1016/j.bbi.2015.02.014
   Jung W, 2017, NMR BIOMED, V30, P0, DOI 10.1002/nbm.3704
   Kozlowski P, 2008, J NEUROTRAUM, V25, P653, DOI 10.1089/neu.2007.0462
   Krishnamurthi R, 2015, NEUROEPIDEMIOLOGY, V45, P190, DOI 10.1159/000441098
   Kuramoto E, 2009, CEREB CORTEX, V19, P2065, DOI 10.1093/cercor/bhn231
   Labat-gest V, 2013, JOVE-J VIS EXP, V0, P0, DOI DOI 10.3791/50370
   Laule C, 2007, NEUROTHERAPEUTICS, V4, P460, DOI 10.1016/j.nurt.2007.05.004
   Lindberg P, 2007, NEUROREHAB NEURAL RE, V21, P551, DOI 10.1177/1545968307301886
   Lu H, 2014, J BIOMED OPT, V19, P0, DOI 10.1117/1.JBO.19.9.096013
   Mac DC, 2007, EXP NEUROL, V205, P116, DOI 10.1016/j.expneurol.2007.01.035
   Majid A, 2014, ISRN NEUROL, V2014, P515716, DOI 10.1155/2014/515716
   Majka P, 2012, NEUROINFORMATICS, V10, P181, DOI 10.1007/s12021-011-9138-6
   Moxon-emre I, 2010, J NEUROPATH EXP NEUR, V69, P1, DOI 10.1097/NEN.0b013e3181c3ce6c
   Mukherjee P, 2008, AM J NEURORADIOL, V29, P843, DOI 10.3174/ajnr.A1052
   Neher P, 2013, P ANN M ISMRM, V0, P0
   Nudo R, 2006, CURR OPIN NEUROBIOL, V16, P638, DOI 10.1016/j.conb.2006.10.004
   Okabe N, 2016, NEUROSCIENCE, V339, P338, DOI 10.1016/j.neuroscience.2016.10.008
   Pallast N, 2020, NEUROIMAGE, V217, P0, DOI 10.1016/j.neuroimage.2020.116873
   Pantoni L, 1996, STROKE, V27, P1641, DOI 10.1161/01.STR.27.9.1641
   Paxinos G, 1998, RAT BRAIN IN STEREOTAXIC COORDINATES, V0, P0
   Peeling J, 2001, J STROKE CEREBROVASC DIS, V10, P166, DOI 10.1053/jscd.2001.26865
   Pierpaoli C, 2010, ISMRM 18 ANN M, V0, P0
   Puig J, 2010, AM J NEURORADIOL, V31, P1324, DOI 10.3174/ajnr.A2038
   Rakib F, 2019, BRAIN SCI, V9, P0, DOI 10.3390/brainsci9110293
   Roof R, 2001, STROKE, V32, P2648, DOI 10.1161/hs1101.097397
   Schroeter M, 2006, BRAIN, V129, P1426, DOI 10.1093/brain/awl094
   Sinke M, 2018, BRAIN STRUCT FUNCT, V223, P2269, DOI 10.1007/s00429-018-1628-y
   Smith S, 2004, NEUROIMAGE, V23, P0, DOI 10.1016/j.neuroimage.2004.07.051
   Smith S, 2006, NEUROIMAGE, V31, P1487, DOI 10.1016/j.neuroimage.2006.02.024
   Smith S, 2009, NEUROIMAGE, V44, P83, DOI 10.1016/j.neuroimage.2008.03.061
   Souza-rodrigues R, 2008, BRAIN RES, V1200, P78, DOI 10.1016/j.brainres.2007.11.025
   Stroemer R, 1995, STROKE, V26, P2135, DOI 10.1161/01.STR.26.11.2135
   Turner RC, 2016, J SYST INTEGR NEUROSCI, V2, P0, DOI 10.15761/JSIN.1000136
   Vagal A, 2015, NEURORADIOL J, V28, P404, DOI 10.1177/1971400915609347
   Van DZJ, 2008, J CEREBR BLOOD F MET, V28, P832, DOI 10.1038/sj.jcbfm.9600576
   Van HW, 2007, IEEE T MED IMAGING, V26, P1598, DOI 10.1109/TMI.2007.906786
   Van MM, 2012, J NEUROSCI, V32, P4495, DOI 10.1523/JNEUROSCI.3662-11.2012
   Van MM, 2010, J NEUROSCI, V30, P3964, DOI 10.1523/JNEUROSCI.5709-09.2010
   Wei X, 2019, FRONT NEUROL, V10, P0, DOI 10.3389/fneur.2019.00860
   Weishaupt N, 2016, FRONT NEUROSCI-SWITZ, V10, P0, DOI 10.3389/fnins.2016.00081
   Yeh F, 2013, PLOS ONE, V8, P0, DOI 10.1371/journal.pone.0080713
   Yin D, 2013, AM J NEURORADIOL, V34, P1341, DOI 10.3174/ajnr.A3410
   Yu C, 2009, NEUROIMAGE, V47, P451, DOI 10.1016/j.neuroimage.2009.04.066
   Zaidi S, 2012, STROKE, V43, P3238, DOI 10.1161/STROKEAHA.112.671594
   Zhang H, 2007, IEEE T MED IMAGING, V26, P1585, DOI 10.1109/TMI.2007.906784
NR 70
TC 1
Z9 1
U1 4
U2 11
PU FRONTIERS MEDIA SA
PI LAUSANNE
PA AVENUE DU TRIBUNAL FEDERAL 34, LAUSANNE, CH-1015, SWITZERLAND
SN 
EI 
J9 FRONT NEUROSCI-SWITZ
PD JAN 18
PY 2021
VL 14
IS 
BP 
EP 
DI 10.3389/fnins.2020.611696
PG 11
WC Neurosciences
SC Neurosciences & Neurology
GA QA2QU
UT WOS:000613293700001
PM 33536869
ER

PT J
AU Kapadia, Naaz
   Myers, Mathew
   Musselman, Kristin
   Wang, RH
   Yurkewich, Aaron
   Popovic, MR
AF Kapadia, Naaz
   Myers, Mathew
   Musselman, Kristin
   Wang, Rosalie
   Yurkewich, Aaron
   Popovic, Milos
TI 3-Dimensional printing in rehabilitation: feasibility of printing an upper extremity gross motor function assessment tool
SO BIOMEDICAL ENGINEERING ONLINE
LA English
DT Article
DE 3D printing; Rehabilitation; Upper extremity; Stroke; Outcome measure; Assessment; Psychometric properties
ID test-retest reliability; research arm test; physical-therapy; outcome measure; validity; validation; design
AB Background Use of standardized and scientifically sound outcome measures is encouraged in clinical practice and research. With the development of newer rehabilitation therapies, we need technology-supported upper extremity outcome measures that are easily accessible, reliable and valid. 3-Dimensional printing (3D-printing) has recently seen a meteoric rise in interest within medicine including the field of Physical Medicine and Rehabilitation. The primary objective of this study was to evaluate the feasibility of designing and constructing a 3D printed version of the Toronto Rehabilitation Institute-Hand Function Test (TRI-HFT). The TRI-HFT is an upper extremity gross motor function assessment tool that measures function at the intersection of the International Classification of Function's body structure and function, and activity domain. The secondary objective was to assess the preliminary psychometrics of this test in individuals with stroke. Results 3D design files were created using the measurements of the original TRI-HFT objects. The 3D printed objects were then compared to the original test objects to ensure that the original dimensions were preserved. All objects were successfully printed except the sponge and paper which required some modification. The error margin for weight of the objects was within 10% of the original TRI-HFT for the rest of the objects. Nine participants underwent the following assessments: the Chedoke Arm and Hand Activity Inventory (CAHAI), Fugl Meyer Assessment-Hand (FMA-Hand), Chedoke McMaster stages of recovery of the arm (CMSA-Arm) and Chedoke McMaster stages of recovery of the hand (CMSA-Hand) and the 3D TRI-HFT for assessment of psychometric properties of the test. The video recorded assessment of the 3D TRI-HFT was used for reliability testing. Construct validity was assessed by comparing the scores on 3D TRI-HFT with the scores on CAHAI, CMSA-Arm, CMSA-Hand and FMA-Hand. The 3D TRI-HFT had high inter-rater reliability (Intra-Class Correlation Co-efficient (ICC) of 0.99; P < 0.000), high intra-rater reliability (ICC of 0.99; P < 0.000) and moderate-to-strong correlation with the CMSA-Arm, CMSA-Hand and FMA-Hand scores. Conclusions The TRI-HFT could be successfully 3D printed and initial testing indicates that the test is a reliable and valid measure of upper extremity motor function in individuals with stroke.
C1 [Kapadia, Naaz; Wang, Rosalie H.] Univ Toronto, Rehabil Sci Inst, Toronto, ON, Canada.
   [Kapadia, Naaz; Myers, Mathew; Popovic, Milos R.] Univ Hlth Network, KITE Res Inst, Toronto Rehabil Inst, 550 Univ Ave, Toronto, ON M5G 2A2, Canada.
   [Kapadia, Naaz] Univ Hlth Network, Toronto Rehabil Inst, Rocket Family Upper Extrem Clin, 550 Univ Ave, Toronto, ON M5G 2A2, Canada.
   [Myers, Mathew; Popovic, Milos R.] Univ Toronto, Inst Biomed Engn, Toronto, ON, Canada.
   [Musselman, Kristin] Univ Toronto, Rehabil Sci Inst, Dept Phys Therapy, Toronto, ON, Canada.
   [Musselman, Kristin] Univ Hlth Network, KITE Res Inst, Toronto Rehabil Inst, SCI Mobil Lab,Lyndhurst Ctr, Toronto, ON, Canada.
   [Wang, Rosalie H.] Univ Toronto, Dept Occupat Sci & Occupat Therapy, Toronto, ON, Canada.
   [Wang, Rosalie H.] Univ Hlth Network, KITE Res Inst, Toronto Rehabil Inst, Intelligent Assist Technol & Syst Lab, Toronto, ON, Canada.
   [Yurkewich, Aaron] Imperial Coll London, London, England.
RP Kapadia, N (通讯作者)，Univ Toronto, Rehabil Sci Inst, Toronto, ON, Canada.; Kapadia, N (通讯作者)，Univ Hlth Network, KITE Res Inst, Toronto Rehabil Inst, 550 Univ Ave, Toronto, ON M5G 2A2, Canada.; Kapadia, N (通讯作者)，Univ Hlth Network, Toronto Rehabil Inst, Rocket Family Upper Extrem Clin, 550 Univ Ave, Toronto, ON M5G 2A2, Canada.
EM Naaz.desai@uhn.ca
FU Internal Departmental Research Funds; CIHR Frederick Banting Fellowship
CR Alt MM, 2015, BMC NEUROL, V15, P0, DOI 10.1186/s12883-015-0292-6
   Banks J, 2013, IEEE PULSE, V4, P22, DOI 10.1109/MPUL.2013.2279617
   Barreca S, 2005, ARCH PHYS MED REHAB, V86, P1616, DOI 10.1016/j.apmr.2005.03.017
   Berardi A, 2018, FUNCT NEUROL, V33, P229
   Chen H, 2012, ARCH PHYS MED REHAB, V93, P1039, DOI 10.1016/j.apmr.2011.11.033
   Dawson-saunders B, 1994, BASIC CLIN BIOSTATIS, V0, P0
   De SLH, 1980, INT REHABIL MED, V2, P3
   Demers M, 2017, NEUROREHAB NEURAL RE, V31, P623, DOI 10.1177/1545968317714576
   Desrosiers J, 1995, ARCH PHYS MED REHAB, V76, P1125, DOI 10.1016/S0003-9993(95)80120-0
   Ekstrand E, 2014, PM&R, V6, P324, DOI 10.1016/j.pmrj.2013.09.015
   Fuglmeyer A, 1975, SCAND J REHABIL MED, V7, P13
   Fulk G, 2017, NEUROREHAB NEURAL RE, V31, P272, DOI 10.1177/1545968316680486
   Galeoto G, 2019, TOP STROKE REHABIL, V26, P236, DOI 10.1080/10749357.2019.1574060
   Gowland C, 1993, STROKE, V24, P58, DOI 10.1161/01.STR.24.1.58
   Gretsch K, 2016, PROSTHET ORTHOT INT, V40, P400, DOI 10.1177/0309364615579317
   Hull C, 1984, APPARATUS PRODUCTION, V0, P0
   Huotilainen E, 2014, ACTA RADIOL, V55, P78, DOI 10.1177/0284185113494198
   Johansson G, 2019, J NEUROENG REHABIL, V16, P0, DOI 10.1186/s12984-019-0479-y
   Johansson G, 2012, DISABIL REHABIL, V34, P288, DOI 10.3109/09638288.2011.606343
   Jovanovic L, 2020, AM J PHYS MED REHAB, V99, P0, DOI 10.1097/PHM.0000000000001163
   Kapadia N, 2012, TOP SPINAL CORD INJ REHABIL, V18, P167, DOI 10.1310/sci1802-167
   Kim G, 2017, J PHYS THER SCI, V29, P1108, DOI 10.1589/jpts.29.1108
   Lee V, 2014, TISSUE ENG PART C-ME, V20, P473, DOI 10.1089/ten.tec.2013.0335
   Lunsford C, 2016, PM&R, V8, P1201, DOI 10.1016/j.pmrj.2016.07.003
   Marino R, 1998, ARCH PHYS MED REHAB, V79, P1512, DOI 10.1016/S0003-9993(98)90412-9
   Medola F, 2012, DISABIL REHABIL-ASSI, V7, P234, DOI 10.3109/17483107.2011.629327
   Millar J, 2019, CLIN REHABIL, V33, P737, DOI 10.1177/0269215518823248
   Otterman N, 2017, DISABIL REHABIL, V39, P1449, DOI 10.1080/09638288.2016.1196399
   Pandian S, 2014, J BODYW MOV THER, V18, P412, DOI 10.1016/j.jbmt.2013.11.006
   Platz T, 2005, CLIN REHABIL, V19, P404, DOI 10.1191/0269215505cr832oa
   Roach K, 2006, PROCEEDINGS OF THE AMERICAN ACADEMY OF ORTHOTISTS AND PROSTHETISTS, V0, PP8
   Sathian K, 2000, NEUROREHAB NEURAL RE, V14, P73, DOI 10.1177/154596830001400109
   Sigirtmac I, 1900, J HAND THER, V34, P396, DOI 10.1016/j.jht.2020.01.004
   Sullivan J, 2013, PHYS THER, V93, P1383, DOI 10.2522/ptj.20120492
   Telfer S, 2014, MED ENG PHYS, V36, P9, DOI 10.1016/j.medengphy.2013.08.002
   Thrasher T, 2008, NEUROREHAB NEURAL RE, V22, P706, DOI 10.1177/1545968308317436
   De AF, 1900, DISABIL REHABIL, V43, P1171, DOI 10.1080/09638288.2019.1650963
   Wang S, 2018, PM&R, V10, P951, DOI 10.1016/j.pmrj.2018.02.008
   Yozbatiran N, 2008, NEUROREHAB NEURAL RE, V22, P78, DOI 10.1177/1545968307305353
NR 39
TC 1
Z9 2
U1 3
U2 26
PU BMC
PI LONDON
PA CAMPUS, 4 CRINAN ST, LONDON N1 9XW, ENGLAND
SN 
EI 
J9 BIOMED ENG ONLINE
PD JAN 5
PY 2021
VL 20
IS 1
BP 
EP 
DI 10.1186/s12938-020-00839-3
PG 13
WC Engineering, Biomedical
SC Engineering
GA PO5IA
UT WOS:000605201400001
PM 33402170
ER

PT J
AU Natta, DDN
   Lejeune, Thierry
   Detrembleur, Christine
   Yarou, Berenice
   Sogbossi, ES
   Alagnide, Etienne
   Kpadonou, Toussaint
   Selves, Clara
   Stoquart, Gaetan
AF Natta, Ditouah
   Lejeune, Thierry
   Detrembleur, Christine
   Yarou, Berenice
   Sogbossi, Emmanuel
   Alagnide, Etienne
   Kpadonou, Toussaint
   Selves, Clara
   Stoquart, Gaetan
TI Effectiveness of a self-rehabilitation program to improve upper-extremity function after stroke in developing countries: A randomized controlled trial
SO ANNALS OF PHYSICAL AND REHABILITATION MEDICINE
LA English
DT Article
DE Stroke; Upper extremity; Self-management; Developing countries; International Classification of Functioning; Disability and Health; Quality of life
ID patient-reported outcm; induced movement therapy; motor function-test; quality-of-life; upper-limb; block test; exercise program; arm function; reliability; validity
AB Background: About two-thirds of stroke patients present long-term upper-limb impairment and limitations of activity, which constitutes a challenge in rehabilitation. This situation is particularly true in developing countries, where there is a need for inexpensive rehabilitation solutions. Objective: This study assessed the effectiveness of a self-rehabilitation program including unior bimanual functional exercises for improving upper-limb function after stroke with respect to the context in Benin, West Africa. Methods: In this single-blind randomized controlled trial, chronic stroke individuals (>6 months post-stroke) performed a supervised home-based self-rehabilitation program for 8 weeks (intervention group); the control group did not receive any treatment. Participants were assessed before treatment (T0), at the end of treatment (T1) and 8 weeks after the end of treatment (T2). The primary outcome was the manual ability of the upper limb, assessed with ABILHAND-Stroke Benin. Secondary outcomes were grip force, motor impairment (Fugl-Meyer Assessment - Upper Extremity), gross manual ability (Box and Block test, Wolf Motor Function test) and quality of life (WHOQOL-26). Results: We included 28 individuals in the intervention group and 31 in the control group. Adherence to the program was 83%. After 8 weeks of self-rehabilitation, individuals in the intervention group showed significantly improved manual ability and grip force as compared with the control group (P < 0.001), with effect size 0.75 and 0.24, respectively. In the intervention group, the difference in average scores was 10% between T0 and T1 and between T0 and T2. Subscores of physical and psychological quality of life were also significantly improved in the intervention group. The other variables remained unchanged. Conclusions: A self-rehabilitation program was effective in improving manual ability, grip force and quality of life in individuals with stroke in Benin. More studies are needed to confirm these results in different contexts. (C) 2020 Elsevier Masson SAS. All rights reserved.
C1 [Natta, Ditouah Didier Niama; Yarou, Berenice; Sogbossi, Emmanuel S.; Alagnide, Etienne; Kpadonou, Toussaint] Natl Univ Hosp Cotonou, Phys Med & Rehabil Dept, Cotonou, Benin.
   [Natta, Ditouah Didier Niama; Lejeune, Thierry; Detrembleur, Christine; Selves, Clara; Stoquart, Gaetan] UCLouvain, NMSK Lab, Inst Rech Expt & Clin IREC, Brussels, Belgium.
   [Lejeune, Thierry; Selves, Clara; Stoquart, Gaetan] Clin Univ St Luc, Phys Med & Rehabil Dept, 10 Ave Hippocrate, B-1200 Brussels, Belgium.
   [Lejeune, Thierry; Detrembleur, Christine; Selves, Clara; Stoquart, Gaetan] UCLouvain, Louvain Bion, Louvain La Neuve, Belgium.
RP Stoquart, G (通讯作者)，Clin Univ St Luc, Phys Med & Rehabil Dept, 10 Ave Hippocrate, B-1200 Brussels, Belgium.
EM gaetan.stoquart@uclouvain.be
FU Conseil de l'action internationale of the UCLouvain
CR [anonymous] , 1996, WORLD HEALTH FORUM, V17, P354
[truncated: 2,585,335 more chars]
