# Supplementary material for: Rehabilitation of motor function after stroke: A bibliometric analysis of global research from 2004 to 2022
Source: Front Aging Neurosci. 2022 Nov 2;14:1024163. doi: 10.3389/fnagi.2022.1024163 (PMC9667945; doi:10.3389/fnagi.2022.1024163)
Supplement: Supplementary file 1 [file Data_Sheet_1.zip › download2022u168.txt]

PT J
AU Raciti, Loredana
   Pignolo, Loris
   Perini, Valentina
   Pullia, Massimo
   Porcari, Bruno
   Latella, Desiree
   Isgro, Marco
   Naro, Antonino
   Calabro, RS
AF Raciti, Loredana
   Pignolo, Loris
   Perini, Valentina
   Pullia, Massimo
   Porcari, Bruno
   Latella, Desiree
   Isgro, Marco
   Naro, Antonino
   Calabro, Rocco
TI Improving Upper Extremity Bradykinesia in Parkinson's Disease: A Randomized Clinical Trial on the Use of Gravity-Supporting Exoskeletons
SO JOURNAL OF CLINICAL MEDICINE
LA English
DT Article
DE gravity-supporting device; hand bradykinesia; Parkinson's disease; upper-limb rehabilitation; neurodegenerative diseases
ID robotic gait rehabilitation; quality-of-life; upper-limb; multiple-sclerosis; virtual-reality; stroke patient; motor; stimulation; amplitude; movement
AB Hand movements are particularly impaired in patients with Parkinson's Disease (PD), contributing to functional disability and difficulties in activities of daily living. Growing evidence has shown that robot-assisted therapy may be considered an effective and reliable method for the delivery of the highly repetitive training that is needed to trigger neuroplasticity, as intensive, repetitive and task-oriented training could be an ideal strategy to facilitate the relearning of motor function and to minimize motor deficit. The purpose of this study is to evaluate the improvement of hand function with semi-autonomous exercises using an upper extremity exoskeleton in patients with PD. A multicenter, parallel-group, randomized clinical trial was then carried out at the IRCCS Centro Neurolesi Bonino-Pulejo (Messina, Italy). Thirty subjects with a diagnosis of PD and a Hoehn-Yahr score between 2 and 3 were enrolled in the study. Patients were 1:1 randomized into either the experimental group (ERT), receiving 45 min training daily, 6 days weekly, for 8 weeks with Armeo (R) Spring (Volketswil, Switzerland) (a gravity-supporting device), or the control group (CPT), which was subjected to the same amount of conventional physical therapy. Motor abilities were assessed before and after the end of the training. The main outcomes measures were the Nine-hole peg test and the motor section of the UPDRS. All patients belonging to ERT and 9 out of 15 patients belonging to the CPT completed the trial. ERT showed a greater improvement in the primary outcome measure (nine-hole peg test) than CPT. Moreover, a statistically significant improvement was found in ERT concerning upper limb mobility, and disease burden as compared to CPT. Using an upper extremity exoskeleton (i.e., the Armeo (R) Spring) for semi-autonomous training in an inpatient setting is a new perspective to train patients with PD to improve their dexterity, executive function and, potentially, quality of life.
C1 [Raciti, Loredana] IRCCS Ctr Neurolesi Bonino Pulejo, GCA Ctr Spoke AO Cannizzaro, I-98124 Messina, Italy.
   [Pignolo, Loris] S Anna Inst Res Adv Neurorehabil, I-88900 Crotone, Italy.
   [Perini, Valentina] IRCCS Ctr Neurolesi Bonino Pulejo, Spoke Ctr Palermo, I-98124 Messina, Italy.
   [Pullia, Massimo; Porcari, Bruno; Latella, Desiree; Isgro, Marco; Calabro, Rocco Salvatore] IRCCS Ctr Neurolesi Bonino Pulejo, Behav & Robot Neurorehabil Unit, I-98124 Messina, Italy.
   [Naro, Antonino] Univ Messina, Dept Clin & Expt Med, I-98122 Messina, Italy.
RP Calabro, RS (通讯作者)，IRCCS Ctr Neurolesi Bonino Pulejo, Behav & Robot Neurorehabil Unit, I-98124 Messina, Italy.
EM loredana.raciti@irccsme.it; lpignolo@gmail.com; valentina.pirini@irccsme.it; massimo.pullia@irccsme.it; bruno.porcari@irccsme.it; desiree.latella@irccsme.it; marco.isgro@irccsme.it; g.naro11@alice.it; salbro77@tiscali.it
CR [anonymous] , 2012, PRESCRIRE INT, V21, P304
   Asakawa T, 2019, NEUROL MED-CHIR, V59, P69, DOI 10.2176/nmc.ra.2018-0045
   Baur K, 2018, J NEUROENG REHABIL, V15, P0, DOI 10.1186/s12984-018-0449-9
   Berardelli A, 2001, BRAIN, V124, P2131, DOI 10.1093/brain/124.11.2131
   Bologna M, 2020, BRAIN, V143, P727, DOI 10.1093/brain/awz344
   Bonanno L, 2019, MEDICINE, V98, P0, DOI 10.1097/MD.0000000000015047
   Brognara L, 2020, BRAIN SCI, V10, P0, DOI 10.3390/brainsci10020069
   Bruni M, 2018, J CLIN NEUROSCI, V48, P11, DOI 10.1016/j.jocn.2017.10.048
   Calabro R, 2017, J NEUROENG REHABIL, V14, P0, DOI 10.1186/s12984-017-0268-4
   Calabro R, 2016, PM&R, V8, P971, DOI 10.1016/j.pmrj.2016.02.004
   Calabro R, 2016, NEUROL SCI, V37, P503, DOI 10.1007/s10072-016-2474-4
   Capecci M, 2019, ANN PHYS REHABIL MED, V62, P303, DOI 10.1016/j.rehab.2019.06.016
   Childs J, 2005, SPINE, V30, P1331, DOI 10.1097/01.brs.0000164099.92112.29
   Cifuentes C, 2016, HUMAN ROBOT INTERACT, V0, P17
   Clark W, 2019, J REHABIL ASSIST TER, V6, P0, DOI 10.1177/2055668319863557
   Colomer C, 2013, NEUROLOGIA, V28, P261, DOI 10.1016/j.nrl.2012.04.017
   De OM, 2008, EXP BRAIN RES, V184, P445, DOI 10.1007/s00221-007-1212-9
   Demeurisse G, 1980, EUR NEUROL, V19, P382, DOI 10.1159/000115178
   Diederich N, 2003, ARCH NEUROL-CHICAGO, V60, P529, DOI 10.1001/archneur.60.4.529
   Espay A, 2009, MOVEMENT DISORD, V24, P1001, DOI 10.1002/mds.22480
   Fitts P, 1954, J EXP PSYCHOL, V47, P381, DOI 10.1037/h0055392
   Folstein M, 1975, J PSYCHIAT RES, V12, P189, DOI 10.1016/0022-3956(75)90026-6
   Fuglmeyer A, 1975, SCAND J REHABIL MED, V7, P13
   Gijbels D, 2011, J NEUROENG REHABIL, V8, P0, DOI 10.1186/1743-0003-8-5
   Goetz C, 2003, MOVEMENT DISORD, V18, P738, DOI 10.1002/mds.10473
   Grice K, 2003, AM J OCCUP THER, V57, P570
   Hallett M, 1980, BRAIN, V103, P301, DOI 10.1093/brain/103.2.301
   Hoehn M, 1967, NEUROLOGY, V17, P427, DOI 10.1212/WNL.17.5.427
   Huen D, 2016, P 2016 IEEE 13 INT C, V0, P0
   Hughes A, 1992, J NEUROL NEUROSUR PS, V55, P181, DOI 10.1136/jnnp.55.3.181
   Ishikuro K, 2018, FRONT AGING NEUROSCI, V10, P0, DOI 10.3389/fnagi.2018.00231
   Keith RA, 1987, ADV CLIN REHABIL, V1, P6
   Lee K, 2011, AM J PHYS MED REHAB, V90, P380, DOI 10.1097/PHM.0b013e31820b15cd
   Lopez-lopez D, 1900, SCI REP-UK, V11, P0, DOI 10.1038/s41598-021-93902-5
   Maggio M, 1900, APPL NEUROPSYCH-ADUL, V29, P59, DOI 10.1080/23279095.2019.1708364
   Maggio M, 2020, INT J NEUROSCI, V130, P117, DOI 10.1080/00207454.2019.1664519
   Maggio M, 2019, J CLIN NEUROSCI, V65, P106, DOI 10.1016/j.jocn.2019.03.017
   Masiero S, 2011, J REHABIL RES DEV, V48, P355, DOI 10.1682/JRRD.2010.04.0063
   Mazzoni P, 2012, CSH PERSPECT MED, V2, P0, DOI 10.1101/cshperspect.a009282
   Mehrholz J, 2012, COCHRANE DATABASE SYST. REV, V6, P0, DOI 10.1002/14651858.CD006876.pub3
   Moon S, 1900, FRONT BIOENG BIOTECH, V9, P0, DOI 10.3389/fbioe.2021.678006
   Naro A, 1900, PARKINSONISM RELAT DISORD, V96, P57, DOI 10.1016/j.parkreldis.2022.02.012
   Opara J, 2017, ANN AGR ENV MED, V24, P411, DOI 10.5604/12321966.1232774
   Park J, 2018, NEUROREHABILITATION, V43, P227, DOI 10.3233/NRE-172415
   Picelli A, 2014, J NEUROENG REHABIL, V11, P0, DOI 10.1186/1743-0003-11-28
   Ponsen M, 2008, PARKINSONISM RELAT D, V14, P199, DOI 10.1016/j.parkreldis.2007.07.019
   Proud E, 2019, AM J OCCUP THER, V73, P0, DOI 10.5014/ajot.2019.031112
   Quinn L, 2013, J HAND THER, V26, P148, DOI 10.1016/j.jht.2012.11.001
   Raciti L, 2016, PARKINSONISM RELAT D, V27, P98, DOI 10.1016/j.parkreldis.2016.03.008
   Raciti L, 2020, DISABIL REHABIL-ASSI, V0, P0, DOI DOI 10.1080/17483107.2020.1854875
   Raggi A, 2011, INT J REHABIL RES, V34, P141, DOI 10.1097/MRR.0b013e328344ae09
   Rocchi L, 2002, J NEUROL NEUROSUR PS, V73, P267, DOI 10.1136/jnnp.73.3.267
   Sanes J, 1985, NEUROPSYCHOLOGIA, V23, P381, DOI 10.1016/0028-3932(85)90024-7
   Scaletta T, 2016, IEEJ J IND APPL, V5, P261, DOI 10.1541/ieejjia.5.261
   Smania N, 2013, NEURODEGENER DIS MAN, V3, P321, DOI 10.2217/NMT.13.34
   Soh S, 2013, QUAL LIFE RES, V22, P1543, DOI 10.1007/s11136-012-0289-1
   Straudi S, 2013, NEUROREHABILITATION, V33, P555, DOI 10.3233/NRE-130990
   Taveggia G, 2016, EUR J PHYS REHAB MED, V52, P767
   Tripepi G, 2020, NEPHROLOGY, V25, P513, DOI 10.1111/nep.13709
   Vercruysse S, 2014, NEUROSCI BIOBEHAV R, V43, P213, DOI 10.1016/j.neubiorev.2014.04.010
   Voiculescu I, 2016, ADV INTELL SYST, V371, P347, DOI 10.1007/978-3-319-21290-6_35
NR 61
TC 0
Z9 0
U1 0
U2 0
PU MDPI
PI BASEL
PA ST ALBAN-ANLAGE 66, CH-4052 BASEL, SWITZERLAND
SN 
EI 
J9 J CLIN MED
PD MAY 15
PY 2022
VL 11
IS 9
BP 
EP 
DI 10.3390/jcm11092543
PG 12
WC Medicine, General & Internal
SC General & Internal Medicine
GA 1F8RE
UT WOS:000795428300001
PM 35566669
ER

PT J
AU Yang, Lan
   Cheng, Junmin
   Shi, Guang
   Zhang, Cong
   Du, Yuanyuan
   Chen, Linyu
   Qiao, Huimin
   Chen, Rong
   Zhang, Xiangjian
AF Yang, Lan
   Cheng, Junmin
   Shi, Guang
   Zhang, Cong
   Du, Yuanyuan
   Chen, Linyu
   Qiao, Huimin
   Chen, Rong
   Zhang, Xiangjian
TI Liraglutide Ameliorates Cerebral Ischemia in Mice via Antipyroptotic Pathways
SO NEUROCHEMICAL RESEARCH
LA English
DT Article; Early Access
DE Liraglutide (Lg); Pyroptosis; NOD-like receptor protein 3 (NLRP3); Cerebral ischemia
ID glp-1 analog; gasdermin-d; mechanism; receptor; disease; brain; model; time
AB It was recently shown that pyroptosis, an inflammatory form of programmed cell death, is critically involved in the pathogenesis of ischemic stroke. Liraglutide (Lg) is a novel long-acting analog of glucagon-like peptide-1 that has potential protective effects against stroke. However, the relationship between Lg and pyroptosis in the brain is not well defined. In this study, we found that injection of Lg significantly improved the recovery of motor function, increased cerebral blood flow and ameliorated cerebral damage in a mouse model of focal cerebral cortical ischemia. Our results revealed that Lg treatment significantly reduced the levels of NLRP3, Caspase1, IL-1 beta and the pore-forming protein gasdermin D in microglial cells in vitro, suggesting that the neuroprotective effect of Lg may be achieved through the inhibition of pyroptosis. Furthermore, by using a specific inhibitor of NOD-like receptor protein 3 (NLRP3), we confirmed that the antipyroptotic mechanism of Lg may be mediated by NLRP3 in vivo. Our present study unveils a novel neuroprotective mechanism through which Lg alleviates ischemia by exerting NLRP3-dependent antipyroptotic effects.
C1 [Yang, Lan; Cheng, Junmin; Shi, Guang; Zhang, Cong; Du, Yuanyuan; Chen, Linyu; Qiao, Huimin; Chen, Rong; Zhang, Xiangjian] Hebei Med Univ, Dept Neurol, Hosp 2, 215 Hepingxi Rd, Shijiazhuang 050000, Hebei, Peoples R China.
   [Yang, Lan; Cheng, Junmin; Shi, Guang; Zhang, Cong; Du, Yuanyuan; Chen, Linyu; Qiao, Huimin; Chen, Rong; Zhang, Xiangjian] Hebei Key Lab Vasc Homeostasis, 215 Hepingxi Rd, Shijiazhuang, Hebei, Peoples R China.
   [Yang, Lan; Cheng, Junmin; Shi, Guang; Zhang, Cong; Du, Yuanyuan; Chen, Linyu; Qiao, Huimin; Chen, Rong; Zhang, Xiangjian] Hebei Collaborat Innovat Ctr Cardiocerebrovasc Di, 215 Hepingxi Rd, Shijiazhuang, Hebei, Peoples R China.
RP Zhang, XJ (通讯作者)，Hebei Med Univ, Dept Neurol, Hosp 2, 215 Hepingxi Rd, Shijiazhuang 050000, Hebei, Peoples R China.; Zhang, XJ (通讯作者)，Hebei Key Lab Vasc Homeostasis, 215 Hepingxi Rd, Shijiazhuang, Hebei, Peoples R China.; Zhang, XJ (通讯作者)，Hebei Collaborat Innovat Ctr Cardiocerebrovasc Di, 215 Hepingxi Rd, Shijiazhuang, Hebei, Peoples R China.
EM zhang6xj@aliyun.com
FU National Natural Science Foundation of China [81974184]; Key Project of Medical Science Research in Hebei Province 2021 [20211706]
CR An H, 1900, CELL DEATH DIS, V12, P0, DOI 10.1038/s41419-021-03454-9
   Athauda D, 2016, DRUG DISCOV TODAY, V21, P802, DOI 10.1016/j.drudis.2016.01.013
   Babic I, 1900, J PSYCHOPHARMACOL, V35, P284, DOI 10.1177/0269881120981377
   Bai B, 1900, NUTR METAB CARDIOVAS, V31, P333, DOI 10.1016/j.numecd.2020.09.002
   Bai X, 1900, CARDIOVASC DRUG THER, V35, P87, DOI 10.1007/s10557-020-07088-5
   Basalay M, 2020, NEURAL REGEN RES, V15, P1852, DOI 10.4103/1673-5374.280313
   Basalay M, 2019, CARDIOVASC DRUG THER, V33, P661, DOI 10.1007/s10557-019-06915-8
   Benjamin E, 2018, CIRCULATION, V137, P0, DOI 10.1161/CIR.0000000000000558
   Bianchi M, 2019, INT J MOL SCI, V20, P0, DOI 10.3390/ijms20205064
   Bizino M, 2019, CARDIOVASC DIABETOL, V18, P0, DOI 10.1186/s12933-019-0857-6
   Briyal S, 2014, NEUROSCIENCE, V281, P269, DOI 10.1016/j.neuroscience.2014.09.064
   Broz P, 2016, NAT REV IMMUNOL, V16, P407, DOI 10.1038/nri.2016.58
   Pena-philippides J, 2016, J NEUROINFLAMM, V13, P0, DOI 10.1186/s12974-016-0753-x
   Chen J, 2019, EUR J PHARMACOL, V856, P0, DOI 10.1016/j.ejphar.2019.172418
   Chen X, 2016, CELL RES, V26, P1007, DOI 10.1038/cr.2016.100
   Chen Y, 2018, J STROKE CEREBROVASC, V27, P1318, DOI 10.1016/j.jstrokecerebrovasdis.2017.12.015
   Cui H, 2018, NEURAL REGEN RES, V13, P2119, DOI 10.4103/1673-5374.241463
   Eftekhari S, 2020, EUR J PHARMACOL, V878, P0, DOI 10.1016/j.ejphar.2020.173102
   Espinosa A, 2020, NEUROTHERAPEUTICS, V17, P1907, DOI 10.1007/s13311-020-00884-9
   Farr O, 2019, DIABETES OBES METAB, V21, P2459, DOI 10.1111/dom.13827
   Feigin V, 2003, LANCET NEUROL, V2, P43, DOI 10.1016/S1474-4422(03)00266-7
   Frank D, 2019, CELL DEATH DIFFER, V26, P99, DOI 10.1038/s41418-018-0212-6
   Gao C, 2017, MOL NEUROBIOL, V54, P8348, DOI 10.1007/s12035-016-0318-0
   Gejl M, 2017, SCI REP-UK, V7, P0, DOI 10.1038/s41598-017-17718-y
   Geloneze B, 2017, DRUGS, V77, P493, DOI 10.1007/s40265-017-0706-4
   Hattori Y, 2010, DIABETOLOGIA, V53, P2256, DOI 10.1007/s00125-010-1831-8
   He W, 2020, J CELL PHYSIOL, V235, P2986, DOI 10.1002/jcp.29204
   He Y, 2016, TRENDS BIOCHEM SCI, V41, P1012, DOI 10.1016/j.tibs.2016.09.002
   Helmstadter J, 1900, ANTIOXIDANTS-BASEL, V10, P0, DOI 10.3390/antiox10081175
   Hernandez C, 2016, DIABETES, V65, P172, DOI 10.2337/db15-0443
   Holubova M, 2019, NEUROPHARMACOLOGY, V144, P377, DOI 10.1016/j.neuropharm.2018.11.002
   Humphries F, 2020, SCIENCE, V369, P1633, DOI 10.1126/science.abb9818
   Jahan R, 2019, JAMA-J AM MED ASSOC, V322, P252, DOI 10.1001/jama.2019.8286
   Kleindorfer D, 1900, STROKE, V52, P0, DOI 10.1161/STR.0000000000000375
   Liu S, 2020, FRONT PHARMACOL, V11, P0, DOI 10.3389/fphar.2020.00136
   Liu X, 2019, APPL BIOCHEM BIOTECH, V189, P729, DOI 10.1007/s12010-019-03027-9
   Liu Y, 2019, AUTOPHAGY, V15, P493, DOI 10.1080/15548627.2018.1531196
   Madsen T, 1900, NEUROLOGY, V97, P0, DOI 10.1212/WNL.0000000000012296
   Mckenzie B, 2018, P NATL ACAD SCI USA, V115, P0, DOI 10.1073/pnas.1722041115
   Miao E, 2011, IMMUNOL REV, V243, P206, DOI 10.1111/j.1600-065X.2011.01044.x
   Nizari S, 1900, BASIC RES CARDIOL, V116, P0, DOI 10.1007/s00395-021-00873-9
   Percie DSN, 2020, EXP PHYSIOL, V4, P0, DOI 10.1113/EP088870
   Poh L, 2019, BRAIN BEHAV IMMUN, V75, P34, DOI 10.1016/j.bbi.2018.09.001
   Rakipovski G, 2018, JACC-BASIC TRANSL SC, V3, P844, DOI 10.1016/j.jacbts.2018.09.004
   Sato K, 2013, INT J MOL SCI, V14, P21513, DOI 10.3390/ijms141121513
   Shi J, 2017, TRENDS BIOCHEM SCI, V42, P245, DOI 10.1016/j.tibs.2016.10.004
   Song D, 2019, J NEUROINFLAMM, V16, P0, DOI 10.1186/s12974-019-1660-8
   Tu X, 1900, INFLAMMATION, V44, P397, DOI 10.1007/s10753-020-01344-4
   Van HG, 2017, EUR HEART J, V38, P828, DOI 10.1093/eurheartj/ehw247
   Verma S, 2019, JAMA CARDIOL, V4, P1214, DOI 10.1001/jamacardio.2019.3080
   Virani S, 2020, CIRCULATION, V141, P0, DOI 10.1161/CIR.0000000000000757
   Wang T, 2018, J NEUROINFLAMM, V15, P0, DOI 10.1186/s12974-017-1039-7
   Weise G, 2017, BRAIN BEHAV IMMUN, V60, P15, DOI 10.1016/j.bbi.2016.08.008
   Wicinski M, 2019, INT J MOL SCI, V20, P0, DOI 10.3390/ijms20051050
   Xie B, 1900, NANOSCALE, V13, P18608, DOI 10.1039/d1nr05001j
   Xue J, 2016, J ETHNOPHARMACOL, V182, P181, DOI 10.1016/j.jep.2016.02.022
   Yan J, 1900, STROKE, V52, P4021, DOI 10.1161/STROKEAHA.120.033285
   Yang X, 2020, STEM CELL RES THER, V11, P0, DOI 10.1186/s13287-020-01689-5
   Yu X, 2019, EUR J PHARMACOL, V864, P0, DOI 10.1016/j.ejphar.2019.172715
   Zhang D, 2019, J NEUROSCI RES, V97, P645, DOI 10.1002/jnr.24385
   Zhang L, 2019, EXP THER MED, V17, P3734, DOI 10.3892/etm.2019.7388
   Zhang N, 2014, MEDIAT INFLAMM, V2014, P0, DOI 10.1155/2014/370530
   Zou Z, 2020, CIRCULATION, V141, P790, DOI 10.1161/CIRCULATIONAHA.119.042864
NR 63
TC 0
Z9 0
U1 2
U2 2
PU SPRINGER/PLENUM PUBLISHERS
PI NEW YORK
PA 233 SPRING ST, NEW YORK, NY 10013 USA
SN 0364-3190
EI 
J9 NEUROCHEM RES
PD JUN 15
PY 2022
VL 0
IS 
BP 
EP 
DI 10.1007/s11064-022-03574-4
PG 13
WC Biochemistry & Molecular Biology; Neurosciences
SC Biochemistry & Molecular Biology; Neurosciences & Neurology
GA 0B7SF
UT WOS:000774829500001
PM 35352213
ER

PT J
AU Gonzalez-hoelling, Samira
   Reig-garcia, Gloria
   Bertran-noguer, Carme
   Suner-soler, Rosa
AF Gonzalez-hoelling, Samira
   Reig-garcia, Gloria
   Bertran-noguer, Carme
   Suner-soler, Rosa
TI The Effect of Music-Based Rhythmic Auditory Stimulation on Balance and Functional Outcomes after Stroke
SO HEALTHCARE
LA English
DT Article
DE music therapy; stroke rehabilitation; auditory stimulation; postural balance; functional status
ID gait; performance
AB Purpose: the purpose of this paper was to evaluate the effects of music-based rhythmic auditory stimulation on balance and motor function after stroke and whether there are differences depending on the affected hemisphere, lesion site and age. Materials and Methods: This study was an observational and longitudinal study. Adult stroke survivors (n = 28), starting no later than 3 weeks after a stroke, conducted 90 min sessions of music-based rhythmic auditory stimulation 3 days a week, in addition to 60 min a day of conventional physiotherapy. Balance ability was evaluated using the Mini Best Test and the Tinetti Test; motor function was evaluated using the Motor Assessment Scale. Results: All of the participants significantly improved their balance ability and motor function variables upon comparing scores at discharge and admission. Intragroup differences were observed upon comparing subgroups of patients by lesion site and by the degree of motor impairment. Age, stroke type and affected hemisphere seemed not to be directly related to the amount of improvement. Conclusions: This study suggests that the effects of music-based rhythmic auditory stimulation (RAS) on balance ability and motor function varies depending on the scale or test used for evaluation and on the variables that the tests measure. Patients with hemiparesis seemed to improve more than those with hemiplegia.
C1 [Gonzalez-Hoelling, Samira] Hosp Sociosanitari Mutuam Girona, Neurorehabil Dept, Girona 17007, Spain.
   [Reig-Garcia, Gloria; Bertran-Noguer, Carme; Suner-Soler, Rosa] Univ Girona, Fac Nursing, Dept Nursing, Girona 17003, Spain.
   [Bertran-Noguer, Carme; Suner-Soler, Rosa] Univ Girona, Hlth & Hlth Care Res Grp, Girona 17003, Spain.
RP Suner-Soler, R (通讯作者)，Univ Girona, Fac Nursing, Dept Nursing, Girona 17003, Spain.; Suner-Soler, R (通讯作者)，Univ Girona, Hlth & Hlth Care Res Grp, Girona 17003, Spain.
EM samifisioterapia@gmail.com; gloria.reig@udg.edu; carme.bertran@udg.edu; rosa.sunyer@udg.edu
CR Arienti C, 2019, PLOS ONE, V14, P0, DOI 10.1371/journal.pone.0219781
   Bagg S, 2002, STROKE, V33, P179, DOI 10.1161/hs0102.101224
   Janzen T, 1900, FRONT HUM NEUROSCI, V15, P0, DOI 10.3389/fnhum.2021.789467
   Buard I, 2019, FRONT NEUROSCI-SWITZ, V13, P0, DOI 10.3389/fnins.2019.00105
   Canbek J, 2013, J NEUROL PHYS THER, V37, P14, DOI 10.1097/NPT.0b013e318283ffcc
   Chatterjee D, 1900, NEUROREHABILITATION, V48, P155, DOI 10.3233/NRE-208011
   Flansbjer U, 2006, ARCH PHYS MED REHAB, V87, P974, DOI 10.1016/j.apmr.2006.03.008
   Franchignoni F, 2010, J REHABIL MED, V42, P323, DOI 10.2340/16501977-0537
   Ghai S, 2019, SCI REP-UK, V9, P0, DOI 10.1038/s41598-019-38723-3
   Ghai S, 2018, AGING DIS, V9, P901, DOI 10.14336/AD.2017.1031
   Giovannelli F, 2014, CEREB CORTEX, V24, P1009, DOI 10.1093/cercor/bhs386
   Gonzalez-hoelling S, 1900, INT J ENV RES PUB HE, V18, P0, DOI 10.3390/ijerph18042032
   Grau-sanchez J, 2013, FRONT HUM NEUROSCI, V7, P0, DOI 10.3389/fnhum.2013.00494
   Kobinata N, 2016, J PHYS THER SCI, V28, P2441
   Konoike N, 2020, BRAIN SCI, V10, P0, DOI 10.3390/brainsci10080514
   Kotz S, 2011, FRONT INTEGR NEUROSC, V5, P0, DOI 10.3389/fnint.2011.00086
   Laufer Y, 2003, NEUROREHAB NEURAL RE, V17, P207, DOI 10.1177/0888439003259169
   Lee S, 2018, BRAIN SCI, V8, P0, DOI 10.3390/brainsci8090164
   Lima E, 2019, DISABIL REHABIL, V41, P1095, DOI 10.1080/09638288.2017.1419383
   Magee W, 2017, COCHRANE DB SYST REV, V0, P0, DOI DOI 10.1002/14651858.CD006787.pub3
   Moumdjian L, 2017, EUR J PHYS REHAB MED, V53, P466, DOI 10.23736/S1973-9087.16.04429-4
   Naro A, 2020, FRONT NEUROL, V11, P0, DOI 10.3389/fneur.2020.00794
   Peyre I, 2020, FRONT SYST NEUROSCI, V14, P0, DOI 10.3389/fnsys.2020.00017
   Salvadori E, 1900, DIAGNOSTICS, V11, P0, DOI 10.3390/diagnostics11010038
   Sarkamo T, 2014, FRONT HUM NEUROSCI, V8, P0, DOI 10.3389/fnhum.2014.00245
   Schaefer R, 2014, PHILOS T R SOC B, V369, P0, DOI 10.1098/rstb.2013.0402
   Schaffert N, 2019, FRONT PSYCHOL, V10, P0, DOI 10.3389/fpsyg.2019.00244
   Scrivener K, 2014, BMC NEUROL, V14, P0, DOI 10.1186/1471-2377-14-129
   Suh J, 2014, NEUROREHABILITATION, V34, P193, DOI 10.3233/NRE-131008
   Tecchio F, 2000, EXP BRAIN RES, V135, P222, DOI 10.1007/s002210000507
   Thaut A, 2007, NEUROREHAB NEURAL RE, V21, P455, DOI 10.1177/1545968307300523
   Tian R, 2020, FRONT NEUROSCI-SWITZ, V14, P0, DOI 10.3389/fnins.2020.00649
   Tramontano M, 1900, EXPERT REV MED DEVIC, V18, P733, DOI 10.1080/17434440.2021.1947793
   Tyson S, 2006, PHYS THER, V86, P30, DOI 10.1093/ptj/86.1.30
   Van CT, 2019, FRONT NEUROL, V10, P0, DOI 10.3389/fneur.2019.01141
   Vitorio R, 2018, NEUROREHAB NEURAL RE, V32, P976, DOI 10.1177/1545968318805159
   Wang Y, 1900, J STROKE CEREBROVASC, V30, P0, DOI 10.1016/j.jstrokecerebrovasdis.2020.105544
   Zhang Y, 2016, SCI REP-UK, V6, P0, DOI 10.1038/srep38521
NR 38
TC 0
Z9 0
U1 0
U2 0
PU MDPI
PI BASEL
PA ST ALBAN-ANLAGE 66, CH-4052 BASEL, SWITZERLAND
SN 
EI 
J9 HEALTHCARE-BASEL
PD MAY 15
PY 2022
VL 10
IS 5
BP 
EP 
DI 10.3390/healthcare10050899
PG 10
WC Health Care Sciences & Services; Health Policy & Services
SC Health Care Sciences & Services
GA 1R6DG
UT WOS:000803458000001
PM 35628037
ER

PT J
AU Takebayashi, Takashi
   Takahashi, Kayoko
   Okita, Yuho
   Kubo, Hironobu
   Hachisuka, Kenji
   Domen, Kazuhisa
AF Takebayashi, Takashi
   Takahashi, Kayoko
   Okita, Yuho
   Kubo, Hironobu
   Hachisuka, Kenji
   Domen, Kazuhisa
TI Impact of the robotic-assistance level on upper extremity function in stroke patients receiving adjunct robotic rehabilitation: sub-analysis of a randomized clinical trial
SO JOURNAL OF NEUROENGINEERING AND REHABILITATION
LA English
DT Article
DE Occupational therapy; Robotics; Stroke
ID therapy; recovery; impairment; error; model
AB Background Robotic therapy has been demonstrated to be effective in treating upper extremity (UE) paresis in stroke survivors. However, it remains unclear whether the level of assistance provided by robotics in UE training could affect the improvement in UE function in stroke survivors. We aimed to exploratorily investigate the impact of robotic assistance level and modes of adjustment on functional improvement in a stroke-affected UE. Methods We analyzed the data of 30 subacute stroke survivors with mild-to-severe UE hemiplegia who were randomly assigned to the robotic therapy (using ReoGo System) group in our previous randomized clinical trial. A cluster analysis based on the training results (the percentage of each stroke patient's five assistance modes of robotics used during the training) was performed. The patients were divided into two groups: high and low robotic assistance groups. Additionally, the two groups were sub-categorized into the following classes based on the severity of UE functional impairment: moderate-to-mild [Fugl-Meyer Assessment (FMA) score >= 30] and severe-to-moderate class (FMA < 30). The outcomes were assessed using FMA, FMA-proximal, performance-time in the Wolf motor function test (WMFT), and functional assessment scale (FAS) in WMFT. The outcomes of each class in the two groups were analyzed. A two-way analysis of variance (ANOVA) was conducted with robot assistance level and severity of UE function as explanatory factors and the change in each outcome pre- and post-intervention as the objective factor. Results Overall, significant differences of the group x severity interaction were found in most of the outcomes, including FMA-proximal (p = 0.038, eta(2) = 0.13), WMFT-PT (p = 0.021, eta(2) = 0.17), and WMFT-FAS (p = 0.045, eta(2) = 0.14). However, only the FMA score appeared not to be significantly different in each group (p = 0.103, eta(2) = 0.09). Conclusion An optimal amount of robotic assistance is a key to maximize improvement in post-stroke UE paralysis. Furthermore, severity of UE paralysis is an important consideration when deciding the amount of assistance in robotic therapy. Trial registration Trial enrollment was done at UMIN (UMIN 000001619, registration date was January 1, 2009)
C1 [Takebayashi, Takashi] Osaka Prefecture Univ, Coll Hlth & Human Sci, Sch Comprehens Rehabil, Dept Occupat Therapy, 3-7-30 Habikino, Osaka 5838555, Japan.
   [Takahashi, Kayoko] Kitasato Univ, Sch Allied Hlth Sci, Dept Occupat Therapy, Sagamihara, Kanagawa, Japan.
   [Okita, Yuho] Swinburne Univ Technol, Fac Hlth Arts & Design, Melbourne, Vic, Australia.
   [Kubo, Hironobu] Teijin Parma Ltd, Dept Med Sci, Tokyo, Japan.
   [Hachisuka, Kenji] Moji Med Ctr, Fukuoka, Japan.
   [Domen, Kazuhisa] Hyogo Coll Med, Dept Rehabil Med, Nishinomiya, Hyogo, Japan.
RP Takebayashi, T (通讯作者)，Osaka Prefecture Univ, Coll Hlth & Human Sci, Sch Comprehens Rehabil, Dept Occupat Therapy, 3-7-30 Habikino, Osaka 5838555, Japan.
EM takshi77@rehab.osakafu-u.ac.jp
FU Teijin Pharma Ltd., Tokyo, Japan
CR Chen Z, 1900, ARCH PHYS MED REHAB, V00039993, P00457
   Fuglmeyer A, 1975, SCAND J REHABIL MED, V7, P13
   Gorsic M, 2017, J NEUROENG REHABIL, V14, P0, DOI 10.1186/s12984-017-0336-9
   Israel J, 2006, PHYS THER, V86, P1466, DOI 10.2522/ptj.20050266
   Jorgensen HS, 1999, PHYS MED REHABIL CLIN N AM, V10, P887
   Kao P, 2013, GAIT POSTURE, V37, P113, DOI 10.1016/j.gaitpost.2012.06.025
   Krebs H, 2003, AUTON ROBOT, V15, P7, DOI 10.1023/A:1024494031121
   Lee S, 2020, SCI REP-UK, V10, P0, DOI 10.1038/s41598-020-58630-2
   Lo A, 2010, NEW ENGL J MED, V362, P1772, DOI 10.1056/NEJMoa0911341
   Lynch D, 2005, CLIN REHABIL, V19, P594, DOI 10.1191/0269215505cr901oa
   Maciejasz P, 2014, J NEUROENG REHABIL, V11, P0, DOI 10.1186/1743-0003-11-3
   Marchal-crespo L, 2009, J NEUROENG REHABIL, V6, P0, DOI 10.1186/1743-0003-6-20
   Masiero S, 2014, EXPERT REV MED DEVIC, V11, P187, DOI 10.1586/17434440.2014.882766
   Moggio L, 1900, TOP STROKE REHABIL, V0, P0, DOI DOI 10.1080/10749357.2021.1967657
   Nakayama H, 1994, ARCH PHYS MED REHAB, V75, P394, DOI 10.1016/0003-9993(94)90161-9
   Norouzi-gheidari N, 2012, J REHABIL RES DEV, V49, P479, DOI 10.1682/JRRD.2010.10.0210
   Nudo R, 1996, SCIENCE, V272, P1791, DOI 10.1126/science.272.5269.1791
   Parry R, 1999, CLIN REHABIL, V13, P187, DOI 10.1191/026921599676198929
   Patton J, 2006, EXP BRAIN RES, V168, P368, DOI 10.1007/s00221-005-0097-8
   Remy-neris O, 1900, STROKE, V52, P1938, DOI 10.1161/STROKEAHA.120.032545
   Rodgers H, 2019, LANCET, V394, P51, DOI 10.1016/S0140-6736(19)31055-4
   Rowe J, 2017, NEUROREHAB NEURAL RE, V31, P769, DOI 10.1177/1545968317721975
   Schulz K, 2010, BMJ-BRIT MED J, V340, P0, DOI 10.1136/bmj.c332
   Takahashi C, 2008, BRAIN, V131, P425, DOI 10.1093/brain/awm311
   Takahashi K, 2016, STROKE, V47, P1385, DOI 10.1161/STROKEAHA.115.012520
   Winstein C, 2016, STROKE, V47, P0, DOI 10.1161/STR.0000000000000098
   Wolbrecht E, 2008, IEEE T NEUR SYS REH, V16, P286, DOI 10.1109/TNSRE.2008.918389
   Wolbrecht E, 2007, 2007 3RD INTERNATIONAL IEEE/EMBS CONFERENCE ON NEURAL ENGINEERING, VOLS 1 AND 2, P152, DOI 10.1109/CNE.2007.369635
   Wolf S, 2001, STROKE, V32, P1635, DOI 10.1161/01.STR.32.7.1635
   Wu J, 1900, PHYS THER, V101, P0, DOI 10.1093/ptj/pzab010
NR 30
TC 0
Z9 0
U1 2
U2 2
PU BMC
PI LONDON
PA CAMPUS, 4 CRINAN ST, LONDON N1 9XW, ENGLAND
SN 
EI 
J9 J NEUROENG REHABIL
PD FEB 25
PY 2022
VL 19
IS 1
BP 
EP 
DI 10.1186/s12984-022-00986-9
PG 10
WC Engineering, Biomedical; Neurosciences; Rehabilitation
SC Engineering; Neurosciences & Neurology; Rehabilitation
GA ZI1MB
UT WOS:000761391300001
PM 35216603
ER

PT J
AU Li, Xin
   Lin, Yin-Liang
   Cunningham, DA
   Wolf, SL
   Sakaie, Ken
   Conforto, AB
   Machado, AG
   Mohan, Akhil
   O’laughlin, Kyle
   Wang, Xiaofeng
   Widina, Morgan
   Plow, EB
AF Li, Xin
   Lin, Yin-liang
   Cunningham, David
   Wolf, Steven
   Sakaie, Ken
   Conforto, Adriana
   Machado, Andre
   Mohan, Akhil
   O’laughlin, Kyle
   Wang, Xiaofeng
   Widina, Morgan
   Plow, Ela
TI Repetitive Transcranial Magnetic Stimulation of the Contralesional Dorsal Premotor Cortex for Upper Extremity Motor Improvement in Severe Stroke: Study Protocol for a Pilot Randomized Clinical Trial
SO CEREBROVASCULAR DISEASES
LA English
DT Article; Early Access
DE Stroke; Upper limb; Rehabilitation; Transcranial magnetic stimulation; Premotor cortex
ID false discovery rate; functional connectivity; brain; cortice; impairment; activation; recovery; moderate; imagery; model
AB Up to 50% of stroke survivors have persistent, severe upper extremity paresis even after receiving rehabilitation. Repetitive transcranial magnetic stimulation (rTMS) can augment the effects of rehabilitation by modulating corticomotor excitability, but the conventional approach of facilitating excitability of the ipsilesional primary motor cortex (iM1) fails to produce motor improvement in stroke survivors with severe loss of ipsilesional substrate. Instead, the undamaged, contralesional dorsal premotor cortex (cPMd) may be a more suitable target. CPMd can offer alternate, bi-hemispheric and ipsilateral connections in support of paretic limb movement. This pilot, randomized clinical trial seeks to investigate whether rTMS delivered to facilitate cPMd in conjunction with rehabilitation produces greater gains in motor function than conventional rTMS delivered to facilitate iM1 in conjunction with rehabilitation in severely impaired stroke survivors. Twenty-four chronic (>= 6 months) stroke survivors with severe loss of ipsilesional substrate (defined by the absence of physiologic evidence of excitable residual pathways tested using TMS) will be included. Participants will be randomized to receive rTMS to facilitate cPMd or iM1 in conjunction with task-oriented upper limb rehabilitation given for 2 sessions/week for 6 weeks. Assessments of primary outcome related to motor impairment (upper extremity Fugl-Meyer [UEFM]), motor function, neurophysiology, and functional neuroimaging will be made at baseline and at 6-week end-of-treatment. An additional assessment of motor outcomes will be repeated at 3-month follow-up to evaluate retention. The primary endpoint is 6-week change in UEFM. This pilot trial will provide preliminary evidence on the effects and mechanisms associated with facilitating intact cPMd in chronic severe stroke survivors. The trial is registered on clinicaltrials.gov, NCT03868410. (c) 2022 S. Karger AG, Basel
C1 [Li, Xin; Lin, Yin-Liang; Cunningham, David A.; Mohan, Akhil; O'Laughlin, Kyle; Widina, Morgan; Plow, Ela B.] Cleveland Clin, Lerner Res Inst, Dept Biomed Engn, Cleveland, OH 44195 USA.
   [Lin, Yin-Liang] Natl Yang Ming Chiao Tung Univ, Dept Phys Therapy & Assist Technol, Taipei, Taiwan.
   [Cunningham, David A.] Case Western Reserve Univ, Dept Phys Med & Rehabil, Cleveland, OH 44106 USA.
   [Cunningham, David A.] Metro Hlth Med Ctr, Metro Hlth Rehabil Inst Ohio, Cleveland, OH USA.
   [Cunningham, David A.] Cleveland Funct Elect Stimulat Ctr, Louis Stokes Cleveland Dept Vet Affairs, Cleveland, OH USA.
   [Wolf, Steven L.] Emory Univ, Dept Rehabil Med, Div Phys Therapy, Sch Med, Atlanta, GA USA.
   [Sakaie, Ken] Cleveland Clin, Dept Diagnost Radiol, Imaging Inst, Cleveland, OH USA.
   [Conforto, Adriana B.] Univ Sao Paulo, Hosp Das Clin, Sao Paulo, Brazil.
   [Machado, Andre G.] Cleveland Clin, Neurol Inst, Cleveland, OH USA.
   [Wang, Xiaofeng] Cleveland Clin, Quantitat Hlth Sci, Lerner Res Inst, Resp Inst Biostat Core, Cleveland, OH USA.
   [Plow, Ela B.] Cleveland Clin, Neurol Inst, Dept Phys Med & Rehabil, Cleveland, OH 44195 USA.
RP Plow, EB (通讯作者)，Cleveland Clin, Lerner Res Inst, Dept Biomed Engn, Cleveland, OH 44195 USA.; Plow, EB (通讯作者)，Cleveland Clin, Neurol Inst, Dept Phys Med & Rehabil, Cleveland, OH 44195 USA.
EM plowe2@ccf.org; plowe2@ccf.org
FU American Heart Association [18TPA34230052]; NIH R01 [R01HD098073]; NINDS Stroke Net fellowship
CR Basser P, 1996, J MAGN RESON SER B, V111, P209, DOI 10.1016/j.jmr.2011.09.022
   Beall E, 2007, NEUROIMAGE, V37, P1286, DOI 10.1016/j.neuroimage.2007.07.004
   Beall E, 2014, NEUROIMAGE, V101, P21, DOI 10.1016/j.neuroimage.2014.06.038
   Beall E, 2010, J NEUROSCI METH, V187, P216, DOI 10.1016/j.jneumeth.2010.01.013
   Benjamini Y, 1995, J R STAT SOC B, V57, P289, DOI 10.1111/j.2517-6161.1995.tb02031.x
   Bestmann S, 2010, J NEUROSCI, V30, P11926, DOI 10.1523/JNEUROSCI.5642-09.2010
   Biswal B, 1995, MAGNET RESON MED, V34, P537, DOI 10.1002/mrm.1910340409
   Bradnam L, 2013, FRONT HUM NEUROSCI, V7, P0, DOI 10.3389/fnhum.2013.00184
   Broeks J, 1999, DISABIL REHABIL, V21, P357
   Brown K, 2017, BRAIN STIMUL, V10, P1102, DOI 10.1016/j.brs.2017.07.011
   Chan F, 2009, UNDERSTANDING PSYCHO, V0, PP23, DOI 10.1080/00981381003648505
   Chen J, 2016, SCI REP-UK, V6, P0, DOI 10.1038/srep23271
   Cox R, 1996, COMPUT BIOMED RES, V29, P162, DOI 10.1006/cbmr.1996.0014
   Cramer S, 1997, STROKE, V28, P2518, DOI 10.1161/01.STR.28.12.2518
   Cunningham D, 2015, ARCH PHYS MED REHAB, V96, P0, DOI 10.1016/j.apmr.2014.07.419
   Di PG, 2014, NAT REV NEUROL, V10, P597, DOI 10.1038/nrneurol.2014.162
   Dimyan M, 2011, NAT REV NEUROL, V7, P76, DOI 10.1038/nrneurol.2010.200
   Duncan P, 2003, NEUROLOGY, V60, P291, DOI 10.1212/01.WNL.0000041493.65665.D6
   Duncan P, 1983, PHYS THER, V63, P1606, DOI 10.1093/ptj/63.10.1606
   Ehrsson H, 2003, J NEUROPHYSIOL, V90, P3304, DOI 10.1152/jn.01113.2002
   Fuglmeyer A, 1975, SCAND J REHABIL MED, V7, P13
   Garvey M, 2001, CLIN NEUROPHYSIOL, V112, P1451, DOI 10.1016/S1388-2457(01)00581-8
   Glickman M, 2014, J CLIN EPIDEMIOL, V67, P850, DOI 10.1016/j.jclinepi.2014.03.012
   Graef P, 2016, J NEUROL SCI, V369, P149, DOI 10.1016/j.jns.2016.08.016
   Hodics T, 2012, ARCH PHYS MED REHAB, V93, P1963, DOI 10.1016/j.apmr.2012.05.002
   Jones S, 1900, NEUROMODULATION, V24, P259, DOI 10.1111/ner.13247
   Kelly-hayes M, 2003, J STROKE CEREBROVASC DIS, V12, P119, DOI 10.1016/S1052-3057(03)00042-9
   Koenig K, 1900, PLOS ONE, V16, P0, DOI 10.1371/journal.pone.0251338
   Lacourse M, 2005, NEUROIMAGE, V27, P505, DOI 10.1016/j.neuroimage.2005.04.025
   Liao W, 2019, CLIN NEUROPHYSIOL, V130, P1218, DOI 10.1016/j.clinph.2019.04.711
   Lin Y, 2020, CLIN NEUROPHYSIOL, V131, P2516, DOI 10.1016/j.clinph.2020.06.016
   Lowe M, 1998, NEUROIMAGE, V7, P119, DOI 10.1006/nimg.1997.0315
   Mayka M, 2006, NEUROIMAGE, V31, P1453, DOI 10.1016/j.neuroimage.2006.02.004
   Mohapatra S, 2016, NEUROSCI LETT, V617, P52, DOI 10.1016/j.neulet.2016.02.004
   Murase N, 2004, ANN NEUROL, V55, P400, DOI 10.1002/ana.10848
   Page S, 2012, PHYS THER, V92, P791, DOI 10.2522/ptj.20110009
   Plow E, 2009, STROKE, V40, P1926, DOI 10.1161/STROKEAHA.108.540823
   Rorden C, 2000, BEHAV NEUROL, V12, P191, DOI 10.1155/2000/421719
   Rossi S, 2009, CLIN NEUROPHYSIOL, V120, P2008, DOI 10.1016/j.clinph.2009.08.016
   Ruddy K, 2017, BRAIN STRUCT FUNCT, V222, P1243, DOI 10.1007/s00429-016-1274-1
   Sakaie K, 2010, MAGN RESON IMAGING, V28, P290, DOI 10.1016/j.mri.2009.07.004
   Sankarasubramanian V, 2017, CLIN NEUROPHYSIOL, V128, P892, DOI 10.1016/j.clinph.2017.03.030
   Sharma N, 2013, FRONT HUM NEUROSCI, V7, P0, DOI 10.3389/fnhum.2013.00564
   Stinear C, 2007, BRAIN, V130, P170, DOI 10.1093/brain/awl333
   Taves D, 1974, CLIN PHARMACOL THER, V15, P443
   Tazoe T, 2014, J NEUROSCI, V34, P13924, DOI 10.1523/JNEUROSCI.1648-14.2014
   Tscherpel C, 2020, BRAIN STIMUL, V13, P614, DOI 10.1016/j.brs.2020.01.016
   Tuch D, 2002, MAGNET RESON MED, V48, P577, DOI 10.1002/mrm.10268
   Virani S, 2020, CIRCULATION, V141, P0, DOI 10.1161/CIR.0000000000000757
   Wolf S, 2001, STROKE, V32, P1635, DOI 10.1161/01.STR.32.7.1635
   Zhu L, 2010, STROKE, V41, P910, DOI 10.1161/STROKEAHA.109.577023
NR 51
TC 1
Z9 1
U1 4
U2 4
PU KARGER
PI BASEL
PA ALLSCHWILERSTRASSE 10, CH-4009 BASEL, SWITZERLAND
SN 1015-9770
EI 
J9 CEREBROVASC DIS
PD JUN 15
PY 2022
VL 0
IS 
BP 
EP 
DI 10.1159/000521514
PG 8
WC Clinical Neurology; Peripheral Vascular Disease
SC Neurosciences & Neurology; Cardiovascular System & Cardiology
GA YO7UJ
UT WOS:000748141200001
PM 35051941
ER

PT J
AU Hung, Jen-Wen
   Wu, Wen-Chi
   Chen, Yi-Ju
   Pong, Ya-Ping
   Chang, Ku-Chou
AF Hung, Jen-wen
   Wu, Wen-chi
   Chen, Yi-ju
   Pong, Ya-ping
   Chang, Ku-chou
TI Predictors of Clinically Important Improvements in Motor Function and Daily Use of Affected Arm after a Botulinum Toxin A Injection in Patients with Chronic Stroke
SO TOXINS
LA English
DT Article
DE stroke; upper limb spasticity; motor function; botulinum toxin; predictors
ID upper-extremity; reliability; spasticity; validity; rehabilitation; impairment; recovery; scale; responsiveness; guideline
AB Identifying patients who can gain minimal clinically important difference (MCID) in active motor function in the affected upper extremity (UE) after a botulinum toxin A (BoNT-A) injection for post-stroke spasticity is important. Eighty-eight participants received a BoNT-A injection in the affected UE. Two outcome measures, Fugl-Meyer Assessment Upper Extremity (FMA-UE) and Motor Activity Log (MAL), were assessed at pre-injection and after 24 rehabilitation sessions. We defined favorable response as an FMA-UE change score >= 5 or MAL change score >= 0.5.Statistical analysis revealed that the time since stroke less than 36 months (odds ratio (OR) = 4.902 (1.219-13.732); p = 0.023) was a significant predictor of gaining MCID in the FMA-UE. Medical Research Council scale -proximal UE (OR = 1.930 (1.004-3.710); p = 0.049) and post-injection duration (OR = 1.039 (1.006-1.074); p =0.021) were two significant predictors of MAL amount of use. The time since stroke less than 36 months (OR = 3.759 (1.149-12.292); p = 0.028), naivety to BoNT-A (OR = 3.322 (1.091-10.118); p = 0.035), and education years (OR = 1.282 (1.050-1.565); p = 0.015) were significant predictors of MAL quality of movement. The findings of our study can help optimize BoNT-A treatment planning.
C1 [Hung, Jen-Wen; Wu, Wen-Chi; Chen, Yi-Ju; Pong, Ya-Ping] Chang Gung Mem Hosp, Kaohsiung Med Ctr, Dept Rehabil, Kaohsiung 83301, Taiwan.
   [Hung, Jen-Wen; Pong, Ya-Ping; Chang, Ku-Chou] Chang Gung Univ, Coll Med, Sch Med, Taoyuan 33302, Taiwan.
   [Chang, Ku-Chou] Chang Gung Mem Hosp, Dept Neurol, Div Cerebrovasc Dis, Kaohsiung 83301, Taiwan.
RP Hung, JW (通讯作者)，Chang Gung Mem Hosp, Kaohsiung Med Ctr, Dept Rehabil, Kaohsiung 83301, Taiwan.; Hung, JW (通讯作者)，Chang Gung Univ, Coll Med, Sch Med, Taoyuan 33302, Taiwan.
EM hung0702@cgmh.org.tw; wendy.wu224@gmail.com; anita61021@cgmh.org.tw; yaping0707@gmail.com; kcchang@cgmh.org.tw
FU Chang Gung Memorial Hospital [CMRPG8H1261]
CR Abo M, 2020, TOXINS, V12, P0, DOI 10.3390/toxins12020127
   [anonymous] , 1998, PHYSIOTHERAPY, V0, P0
   Baldan F, 1900, J ELECTROMYOGR KINES, V57, P0, DOI 10.1016/j.jelekin.2021.102534
   Bethoux F, 2015, PHYS MED REH CLIN N, V26, P625, DOI 10.1016/j.pmr.2015.07.003
   Bohannon R, 1987, PHYS THER, V67, P206, DOI 10.1093/ptj/67.2.206
   Cardoso E, 2005, ARQ NEURO-PSIQUIAT, V63, P30, DOI 10.1590/S0004-282X2005000100006
   Chen H, 2015, J NEUROENG REHABIL, V12, P0, DOI 10.1186/s12984-015-0075-8
   Coupar F, 2012, CLIN REHABIL, V26, P291, DOI 10.1177/0269215511420305
   Doucet B, 2013, AM J OCCUP THER, V67, P7, DOI 10.5014/ajot.2013.007096
   Esquenazi A, 2010, EUR J NEUROL, V17, P1, DOI 10.1111/j.1468-1331.2010.03125.x
   Francisco G, 2020, PM&R, V12, P1120, DOI 10.1002/pmrj.12328
   Fuglmeyer A, 1975, SCAND J REHABIL MED, V7, P13
   Gracies J, 2018, MUSCLE NERVE, V57, P245, DOI 10.1002/mus.25721
   Gregson J, 2000, AGE AGEING, V29, P223, DOI 10.1093/ageing/29.3.223
   Hsieh Y, 2009, STROKE, V40, P1386, DOI 10.1161/STROKEAHA.108.530584
   Huang P, 2014, AM J OCCUP THER, V68, P325, DOI 10.5014/ajot.2014.010546
   Hung J, 1900, TOXINS, V13, P0, DOI 10.3390/toxins13080539
   Jaeschke R, 1989, CONTROL CLIN TRIALS, V10, P407, DOI 10.1016/0197-2456(89)90005-6
   Kelly K, 2018, TOP STROKE REHABIL, V25, P467, DOI 10.1080/10749357.2018.1481605
   Lang C, 2008, ARCH PHYS MED REHAB, V89, P1693, DOI 10.1016/j.apmr.2008.02.022
   Leem M, 2019, INT J REHABIL RES, V42, P223, DOI 10.1097/MRR.0000000000000349
   Levy J, 2019, ANN PHYS REHABIL MED, V62, P234, DOI 10.1016/j.rehab.2018.05.1320
   Lim Y, 2016, MEDICINE, V95, P0, DOI 10.1097/MD.0000000000002851
   Lin K, 2010, J REHABIL RES DEV, V47, P563, DOI 10.1682/JRRD.2009.09.0155
   Lo A, 2010, NEW ENGL J MED, V362, P1772, DOI 10.1056/NEJMoa0911341
   Mills P, 2016, CLIN REHABIL, V30, P537, DOI 10.1177/0269215515593783
   Morris D, 2001, ARCH PHYS MED REHAB, V82, P750, DOI 10.1053/apmr.2001.23183
   Page S, 2012, PHYS THER, V92, P791, DOI 10.2522/ptj.20110009
   Pandyan A, 1999, CLIN REHABIL, V13, P373, DOI 10.1191/026921599677595404
   Paternostro-sluga T, 2008, J REHABIL MED, V40, P665, DOI 10.2340/16501977-0235
   Platz T, 2005, CLIN REHABIL, V19, P404, DOI 10.1191/0269215505cr832oa
   Ro T, 2020, J STROKE CEREBROVASC, V29, P0, DOI 10.1016/j.jstrokecerebrovasdis.2019.104481
   Sedaghat A, 2019, OTOLARYNG HEAD NECK, V161, P551, DOI 10.1177/0194599819852604
   Sheean G, 2010, EUR J NEUROL, V17, P74, DOI 10.1111/j.1468-1331.2010.03129.x
   Sommerfeld D, 2004, STROKE, V35, P134, DOI 10.1161/01.STR.0000105386.05173.5E
   Taub E, 1993, ARCH PHYS MED REHAB, V74, P347
   Turner-stokes L, 1900, J REHABIL MED, V53, P0, DOI 10.2340/16501977-2801
   Urban P, 2010, STROKE, V41, P2016, DOI 10.1161/STROKEAHA.110.581991
   Uswatte G, 2006, NEUROLOGY, V67, P1189, DOI 10.1212/01.wnl.0000238164.90657.c2
   Uswatte G, 1999, COGNITITVE NERUOREHA, V0, P215
   Van DLJ, 2004, STROKE, V35, P1410, DOI 10.1161/01.STR.0000126900.24964.7e
   Van DLJ, 1999, STROKE, V30, P2369, DOI 10.1161/01.STR.30.11.2369
   Wagner J, 2007, PHYS THER, V87, P751, DOI 10.2522/ptj.20060135
   Watkins C, 2002, CLIN REHABIL, V16, P515, DOI 10.1191/0269215502cr512oa
   Winstein C, 2016, STROKE, V47, P0, DOI 10.1161/STR.0000000000000098
   Wu J, 2020, EUR J PHYS REHAB MED, V56, P706, DOI 10.23736/S1973-9087.20.06311-X
   Yancosek K, 2009, J HAND THER, V22, P258, DOI 10.1016/j.jht.2008.11.004
NR 47
TC 0
Z9 0
U1 2
U2 2
PU MDPI
PI BASEL
PA ST ALBAN-ANLAGE 66, CH-4052 BASEL, SWITZERLAND
SN 
EI 
J9 TOXINS
PD JAN 15
PY 2022
VL 14
IS 1
BP 
EP 
DI 10.3390/toxins14010013
PG 11
WC Food Science & Technology; Toxicology
SC Food Science & Technology; Toxicology
GA YO1XK
UT WOS:000747739400001
PM 35050990
ER

PT J
AU Pirovano, Ileana
   Mastropietro, Alfonso
   Antonacci, Yuri
   Bara, Chiara
   Guanziroli, Eleonora
   Molteni, Franco
   Faes, Luca
   Rizzo, Giovanna
AF Pirovano, Ileana
   Mastropietro, Alfonso
   Antonacci, Yuri
   Bara, Chiara
   Guanziroli, Eleonora
   Molteni, Franco
   Faes, Luca
   Rizzo, Giovanna
TI Resting State EEG Directed Functional Connectivity Unveils Changes in Motor Network Organization in Subacute Stroke Patients After Rehabilitation
SO FRONTIERS IN PHYSIOLOGY
LA English
DT Article
DE EEG; brain sources; causal connectivity; partial direct coherence; directed coherence; stroke; subacute; motor network
ID fugl-meyer assessment; electrophysiological signature; brain connectivity; execution network; granger causality; upper extremity; reorganization; recovery; mechanism; electroencephalography
AB Brain plasticity and functional reorganization are mechanisms behind functional motor recovery of patients after an ischemic stroke. The study of resting-state motor network functional connectivity by means of EEG proved to be useful in investigating changes occurring in the information flow and find correlation with motor function recovery. In the literature, most studies applying EEG to post-stroke patients investigated the undirected functional connectivity of interacting brain regions. Quite recently, works started to investigate the directionality of the connections and many approaches or features have been proposed, each of them being more suitable to describe different aspects, e.g., direct or indirect information flow between network nodes, the coupling strength or its characteristic oscillation frequency. Each work chose one specific measure, despite in literature there is not an agreed consensus, and the selection of the most appropriate measure is still an open issue. In an attempt to shed light on this methodological aspect, we propose here to combine the information of direct and indirect coupling provided by two frequency-domain measures based on Granger's causality, i.e., the directed coherence (DC) and the generalized partial directed coherence (gPDC), to investigate the longitudinal changes of resting-state directed connectivity associated with sensorimotor rhythms alpha and beta, occurring in 18 sub-acute ischemic stroke patients who followed a rehabilitation treatment. Our results showed a relevant role of the information flow through the pre-motor regions in the reorganization of the motor network after the rehabilitation in the sub-acute stage. In particular, DC highlighted an increase in intra-hemispheric coupling strength between pre-motor and primary motor areas, especially in ipsi-lesional hemisphere in both alpha and beta frequency bands, whereas gPDC was more sensitive in the detection of those connection whose variation was mostly represented within the population. A decreased causal flow from contra-lesional premotor cortex towards supplementary motor area was detected in both alpha and beta frequency bands and a significant reinforced inter-hemispheric connection from ipsi to contra-lesional pre-motor cortex was observed in beta frequency. Interestingly, the connection from contra towards ipsilesional pre-motor area correlated with upper limb motor recovery in alpha band. The usage of two different measures of directed connectivity allowed a better comprehension of those coupling changes between brain motor regions, either direct or mediated, which mostly were influenced by the rehabilitation, revealing a particular involvement of the pre-motor areas in the cerebral functional reorganization.
C1 [Pirovano, Ileana; Mastropietro, Alfonso; Rizzo, Giovanna] CNR, Ist Tecnol Biomed, Segrate, Italy.
   [Antonacci, Yuri; Bara, Chiara; Faes, Luca] Univ Palermo, Dipartimento Ingn, Palermo, Italy.
   [Guanziroli, Eleonora; Molteni, Franco] Osped Valduce, Ctr Riabilitat Villa Beretta, Costa Masnaga, Italy.
RP Mastropietro, A (通讯作者)，CNR, Ist Tecnol Biomed, Segrate, Italy.
EM alfonso.mastropietro@itb.cnr.it
CR Adhikari M, 1900, BRAIN COMMUN, V3, P0, DOI 10.1093/braincomms/fcab233
   Baccala LA, 1998, APPLIED SIGNAL PROCESSING, V5, P40, DOI 10.1007/s005290050005
   Baccala L, 2007, PROCEEDINGS OF THE 2007 15TH INTERNATIONAL CONFERENCE ON DIGITAL SIGNAL PROCESSING, V0, PP163, DOI 10.1109/ICDSP.2007.4288544
   Bajaj S, 2015, FRONT HUM NEUROSCI, V9, P0, DOI 10.3389/fnhum.7015300173
   Barrett A, 2013, FRONT NEUROINFORM, V7, P0, DOI 10.3389/fninf.2013.00006
   Benjamini Y, 1995, J R STAT SOC B, V57, P289, DOI 10.1111/j.2517-6161.1995.tb02031.x
   Blinowska K, 2011, MED BIOL ENG COMPUT, V49, P521, DOI 10.1007/s11517-011-0739-x
   Borich M, 2015, J NEUROL PHYS THER, V39, P43, DOI 10.1097/NPT.0000000000000072
   Brett M, 2002, NAT REV NEUROSCI, V3, P243, DOI 10.1038/nrn756
   Calabro R, 2018, J NEUROENG REHABIL, V15, P0, DOI 10.1186/s12984-018-0377-8
   Caliandro P, 2017, NEUROREHAB NEURAL RE, V31, P81, DOI 10.1177/1545968316662525
   Carter A, 2010, ANN NEUROL, V67, P365, DOI 10.1002/ana.21905
   Chang C, 2020, IEEE T BIO-MED ENG, V67, P1114, DOI 10.1109/TBME.2019.2930186
   Cramer S, 2008, ANN NEUROL, V63, P272, DOI 10.1002/ana.21393
   Delorme A, 2004, J NEUROSCI METH, V134, P9, DOI 10.1016/j.jneumeth.2003.10.009
   Desowska A, 2019, REV NEUROSCIENCE, V30, P605, DOI 10.1515/revneuro-2018-0082
   Faes L, 2012, COMPUT MATH METHOD M, V1, P0, DOI 10.1155/2012/140513
   Falcon M, 2016, ENEURO, V3, P0, DOI 10.1523/ENEURO.0158-15.2016
   Fallani F, 2017, CEREBELLUM, V16, P358, DOI 10.1007/s12311-016-0811-z
   Fallani F, 2009, ANAT REC, V292, P2023, DOI 10.1002/ar.20965
   Fanciullacci C, 1900, FRONT HUM NEUROSCI, V15, P0, DOI 10.3389/fnhum.2021.669915
   Farr T, 2010, J CEREBR BLOOD F MET, V30, P703, DOI 10.1038/jcbfm.2010.5
   Feigin V, 1900, LANCET NEUROL, V20, P795, DOI 10.1016/S1474-4422(21)00252-0
   Friston K, 2003, HUMAN BRAIN FUNCTION, V68, P971, DOI 10.1016/B978-012264841-0/50050-0
   Friston K, 2011, BRAIN CONNECT, V1, P13, DOI 10.1089/brain.2011.0008
   Fuchs M, 2002, CLIN NEUROPHYSIOL, V113, P702, DOI 10.1016/S1388-2457(02)00030-5
   Fuglmeyer A, 1975, SCAND J REHABIL MED, V7, P13
   Gerloff C, 2006, BRAIN, V129, P791, DOI 10.1093/brain/awh713
   Gladstone D, 2002, NEUROREHAB NEURAL RE, V16, P232, DOI 10.1177/154596802401105171
   Granger C, 1969, ECONOMETRICA, V37, P424, DOI 10.2307/1912791
   Grefkes C, 2011, BRAIN, V134, P1264, DOI 10.1093/brain/awr033
   Guo X, 2014, IEEE T NEUR SYS REH, V22, P1210, DOI 10.1109/TNSRE.2014.2325601
   Hassan M, 2018, IEEE SIGNAL PROC MAG, V35, P81, DOI 10.1109/MSP.2017.2777518
   Haufe S, 2013, NEUROIMAGE, V64, P120, DOI 10.1016/j.neuroimage.2012.09.036
   Holden M, 1984, PHYS THER, V64, P35, DOI 10.1093/ptj/64.1.35
   Hordacre B, 2020, NEUROREHAB NEURAL RE, V34, P547, DOI 10.1177/1545968320921824
   Hoshino T, 1900, TOP STROKE REHABIL, V28, P614, DOI 10.1080/10749357.2020.1864986
   Inman C, 2012, NEUROIMAGE, V59, P227, DOI 10.1016/j.neuroimage.2011.07.083
   James G, 2009, TOP STROKE REHABIL, V16, P270, DOI 10.1310/tsr1604-270
   Katan M, 2018, SEMIN NEUROL, V38, P208, DOI 10.1055/s-0038-1649503
   Klimesch W, 1999, BRAIN RES REV, V29, P169, DOI 10.1016/S0165-0173(98)00056-3
   Lancaster J, 2000, HUM BRAIN MAPP, V10, P120, DOI 10.1002/1097-0193(200007)10:3<120::AID-HBM30>3.0.CO;2-8
   Lin Y, 1900, NEURAL PLAST, V2021, P0, DOI 10.1155/2021/6641506
   Loubinoux I, 2003, NEUROIMAGE, V20, P2166, DOI 10.1016/j.neuroimage.2003.08.017
   Makeig S, 1996, ADV NEUR IN, V8, P145
   Mantini D, 2007, P NATL ACAD SCI USA, V104, P13170, DOI 10.1073/pnas.0700668104
   Marinazzo D, 2019, BRAIN TOPOGR, V32, P527, DOI 10.1007/s10548-019-00709-9
   Mascaro A, 2020, FRONT SYST NEUROSCI, V14, P0, DOI 10.3389/fnsys.2020.00031
   Mazziotta J, 2001, PHILOS T R SOC B, V356, P1293, DOI 10.1098/rstb.2001.0915
   Mcnemar Q, 1947, PSYCHOMETRIKA, V12, P153, DOI 10.1007/BF02295996
   Michel C, 2012, NEUROIMAGE, V61, P371, DOI 10.1016/j.neuroimage.2011.12.039
   Molteni F, 2020, AM J PHYS MED REHAB, V99, P694, DOI 10.1097/PHM.0000000000001395
   Mullen T, 2015, IEEE T BIO-MED ENG, V62, P2553, DOI 10.1109/TBME.2015.2481482
   Nicolo P, 2018, ARCH PHYS MED REHAB, V99, P862, DOI 10.1016/j.apmr.2017.10.026
   Nudo R, 2006, CURR OPIN NEUROBIOL, V16, P638, DOI 10.1016/j.conb.2006.10.004
   Park C, 2011, STROKE, V42, P1357, DOI 10.1161/STROKEAHA.110.596155
   Pascual-marqui R, 2007, DISCRETE 3D DISTRI 1, V0, P0
   Pascual-marqui R, 2011, PHILOS T R SOC A, V369, P3768, DOI 10.1098/rsta.2011.0081
   Pereda E, 2005, PROG NEUROBIOL, V77, P1, DOI 10.1016/j.pneurobio.2005.10.003
   Pfurtscheller G, 1996, ELECTROEN CLIN NEURO, V98, P281, DOI 10.1016/0013-4694(95)00258-8
   Pfurtscheller G, 1994, BRAIN TOPOGRAPHY, V6, P269, DOI 10.1007/BF01211172
   Pichiorri F, 2018, EUR J NEUROSCI, V47, P158, DOI 10.1111/ejn.13797
   Pichiorri F, 2015, ANN NEUROL, V77, P851, DOI 10.1002/ana.24390
   Pion-tonachini L, 2019, DATA BRIEF, V25, P0, DOI 10.1016/j.dib.2019.104101
   Rehme A, 2013, J PHYSIOL-LONDON, V591, P17, DOI 10.1113/jphysiol.2012.243469
   Rehme A, 2011, NEUROIMAGE, V55, P1147, DOI 10.1016/j.neuroimage.2011.01.014
   Romeo Z, 1900, CORTEX, V138, P59, DOI 10.1016/j.cortex.2021.01.019
   Rubinov M, 2010, NEUROIMAGE, V52, P1059, DOI 10.1016/j.neuroimage.2009.10.003
   Sameshima K, 2014, FRONT NEUROENG, V0, P1
   Schreiber T, 1996, PHYS REV LETT, V77, P635, DOI 10.1103/PhysRevLett.77.635
   Schwarz G, 1978, ANN STAT, V6, P461, DOI 10.1214/aos/1176344136
   Seth A, 2015, J NEUROSCI, V35, P3293, DOI 10.1523/JNEUROSCI.4399-14.2015
   Sharma N, 2009, ANN NEUROL, V66, P604, DOI 10.1002/ana.21810
   Siegel J, 2018, CORTEX, V101, P44, DOI 10.1016/j.cortex.2017.12.019
   Siegel J, 2016, P NATL ACAD SCI USA, V113, P0, DOI 10.1073/pnas.1521083113
   Stankovski T, 2016, PHILOS T R SOC A, V374, P0, DOI 10.1098/rsta.2015.0186
   Stinear C, 2007, BRAIN, V130, P170, DOI 10.1093/brain/awl333
   Theiler J, 1992, PHYSICA D, V58, P77, DOI 10.1016/0167-2789(92)90102-S
   Thiel A, 2015, STROKE, V46, P296, DOI 10.1161/STROKEAHA.114.006307
   Van DSF, 2019, BRAIN TOPOGR, V32, P643, DOI 10.1007/s10548-016-0538-7
   Van MM, 2010, J NEUROSCI, V30, P3964, DOI 10.1523/JNEUROSCI.5709-09.2010
   Vecchio F, 2019, INT J PSYCHOPHYSIOL, V146, P133, DOI 10.1016/j.ijpsycho.2019.09.012
   Vecchio F, 2019, CLIN NEUROPHYSIOL, V130, P997, DOI 10.1016/j.clinph.2019.03.017
   Volz L, 2016, CEREB CORTEX, V26, P2882, DOI 10.1093/cercor/bhw034
   Wang L, 2010, BRAIN, V133, P1224, DOI 10.1093/brain/awq043
   Ward N, 2004, ARCH NEUROL-CHICAGO, V61, P1844, DOI 10.1001/archneur.61.12.1844
   Waterstone T, 2020, BRAIN SCI, V10, P0, DOI 10.3390/brainsci10090644
   Welch P, 1967, IEEE T ACOUST SPEECH, VAU15, P70, DOI 10.1109/TAU.1967.1161901
   Woytowicz E, 2017, ARCH PHYS MED REHAB, V98, P456, DOI 10.1016/j.apmr.2016.06.023
   Wu J, 2015, BRAIN, V138, P2359, DOI 10.1093/brain/awv156
   Yuan K, 1900, BRAIN SCI, V11, P0, DOI 10.3390/brainsci11010056
NR 91
TC 0
Z9 0
U1 3
U2 3
PU FRONTIERS MEDIA SA
PI LAUSANNE
PA AVENUE DU TRIBUNAL FEDERAL 34, LAUSANNE, CH-1015, SWITZERLAND
SN 
EI 
J9 FRONT PHYSIOL
PD APR 5
PY 2022
VL 13
IS 
BP 
EP 
DI 10.3389/fphys.2022.862207
PG 14
WC Physiology
SC Physiology
GA 0Z4OA
UT WOS:000791058100001
PM 35450158
ER

PT J
AU Chen, Shuangqin
   Huang, Jianghua
   Yao, Lan
   Zeng, Yahua
   Quan, Huijun
   Kang, Huiling
   Ou, Yulan
   Chen, Shuangxi
AF Chen, Shuangqin
   Huang, Jianghua
   Yao, Lan
   Zeng, Yahua
   Quan, Huijun
   Kang, Huiling
   Ou, Yulan
   Chen, Shuangxi
TI Internet plus Continuing Nursing (ICN) Program Promotes Motor Function Rehabilitation of Patients With Ischemic Stroke
SO NEUROLOGIST
LA English
DT Article
DE stroke; internet plus continuing nursing program; medication compliance; neurological function
ID randomized controlled-trial; self-management; chronic disease; recovery; care; guideline; discharge; efficacy; quality; update
AB Background and Purpose: Ischemic stroke is a severe disorder with high rates of death and recurrence that causes disability in patients and for which there is currently no effective treatment. Internet-based rehabilitation helps patients with disability recover at home with the help of their household or family members in a nonclinical setting. However, the effects of the internet+continuing nursing (ICN) program on the recovery of patients after ischemic stroke remains unknown. Methods: In the present study, patients were treated with an ICN-based rehabilitation training program; subsequently, the Self-efficacy Scale for Chronic Disease, Questionnaire of Exercise Adherence, Motor Assessment Scale, Activities of Daily Living, and Stroke-specific Quality of Life were performed to evaluate the effects of the ICN program on patient self-confidence to persist with rehabilitation, functional exercise compliance, motor function, ability to live independently and quality of life following ischemic stroke. Results: We observed that, after the ICN intervention for 6 weeks and 3 months, the scores of Self-efficacy Scale for Chronic Disease, Questionnaire of Exercise Adherence, Motor Assessment Scale, Activities of Daily Living, and Stroke-specific Quality of Life in the ICN-treated group were significantly higher compared with those in the control group. Conclusion: These results suggested that the ICN program may promote the recovery of patients after ischemic stroke.
C1 [Chen, Shuangqin; Huang, Jianghua; Yao, Lan; Zeng, Yahua; Quan, Huijun; Kang, Huiling; Ou, Yulan; Chen, Shuangxi] Univ South China, Affiliated Hosp 1, Dept Neurol, Hengyang, Hunan, Peoples R China.
RP Ou, YL (通讯作者)，Univ South China, Affiliated Hosp 1, Hengyang 421001, Hunan, Peoples R China.
EM 603152935@qq.com
FU Scientific Research Fund Project of Hunan Provincial Health Commission [20201963]; Science and Technology Project of Hengyang city [hkf201947223]
CR Afzal M, 2015, J NEUROENG REHABIL, V12, P0, DOI 10.1186/s12984-015-0020-x
   Akeroyd J, 2015, WORLD J CARDIOL, V7, P938, DOI 10.4330/wjc.v7.i12.938
   Anderson C, 2000, STROKE, V31, P1032, DOI 10.1161/01.STR.31.5.1032
   Beech R, 1999, STROKE, V30, P729, DOI 10.1161/01.STR.30.4.729
   Bodenheimer T, 2002, JAMA-J AM MED ASSOC, V288, P2469, DOI 10.1001/jama.288.19.2469
   Boockvar K, 2004, J AM GERIATR SOC, V52, P855, DOI 10.1111/j.1532-5415.2004.52230_15.x
   Carter B, 2009, ARCH INTERN MED, V169, P1996, DOI 10.1001/archinternmed.2009.358
   Carvalho-pinto B, 2016, BRAZ J PHYS THER, V20, P355, DOI 10.1590/bjpt-rbf.2014.0171
   Chang M, 2020, J INTEGR NEUROSCI, V19, P405, DOI 10.31083/j.jin.2020.03.175
   Charalambous M, 2020, BRAIN SCI, V10, P0, DOI 10.3390/brainsci10100688
   Cherif A, 2019, PROG BRAIN RES, V248, P319, DOI 10.1016/bs.pbr.2019.04.031
   Clark N, 1999, HEALTH EDUC BEHAV, V26, P72, DOI 10.1177/109019819902600107
   Donnelly M, 2004, STROKE, V35, P127, DOI 10.1161/01.STR.0000106911.96026.8F
   Frei A, 2009, HEALTH QUAL LIFE OUT, V7, P0, DOI 10.1186/1477-7525-7-86
   Garcia-martinez E, 2019, BMC FAM PRACT, V20, P0, DOI 10.1186/s12875-019-0919-6
   Hebert D, 2016, INT J STROKE, V11, P459, DOI 10.1177/1747493016643553
   Klamroth-marganska V, 2018, ADV EXP MED BIOL, V1065, P579, DOI 10.1007/978-3-319-77932-4_35
   Lorig K, 2003, ANN BEHAV MED, V26, P1, DOI 10.1207/S15324796ABM2601_01
   Manafa O, 2009, HUM RESOUR HEALTH, V7, P0, DOI 10.1186/1478-4491-7-65
   Mishali M, 2011, FAM PRACT, V28, P82, DOI 10.1093/fampra/cmq086
   Mozaffarian D, 2016, CIRCULATION, V133, P0, DOI 10.1161/CIR.0000000000000350
   Rand D, 2009, STROKE, V40, P163, DOI 10.1161/STROKEAHA.108.523621
   Santschi V, 2014, J AM HEART ASSOC, V3, P0, DOI 10.1161/JAHA.113.000718
   Sarrafzadegan N, 2019, ARCH IRAN MED, V22, P204
   Siu A, 2007, PATIENT EDUC COUNS, V65, P42, DOI 10.1016/j.pec.2006.04.013
   Stinear C, 2017, LANCET NEUROL, V16, P826, DOI 10.1016/S1474-4422(17)30283-1
   Stroke , 2008, NAT CLIN GUID DIAGN, V0, P0
   Taylor D, 2007, SOCIOL HEALTH ILL, V29, P27, DOI 10.1111/j.1467-9566.2007.00516.x
   Veerbeek J, 2014, PLOS ONE, V9, P0, DOI 10.1371/journal.pone.0087987
   Winstein C, 2016, STROKE, V47, P0, DOI 10.1161/STR.0000000000000098
   Xie Q, 2020, EVID-BASED COMPL ALT, V2020, P0, DOI 10.1155/2020/2649843
   Zhang C, 2020, TECHNOL HEALTH CARE, V0, P0
   Zhou M, 2019, LANCET, V394, P1145, DOI 10.1016/S0140-6736(19)30427-1
NR 33
TC 0
Z9 0
U1 6
U2 6
PU LIPPINCOTT WILLIAMS & WILKINS
PI PHILADELPHIA
PA TWO COMMERCE SQ, 2001 MARKET ST, PHILADELPHIA, PA 19103 USA
SN 1074-7931
EI 
J9 NEUROLOGIST
PD MAR 15
PY 2022
VL 27
IS 2
BP 56
EP 60
DI 10.1097/NRL.0000000000000364
PG 5
WC Clinical Neurology
SC Neurosciences & Neurology
GA ZM3OR
UT WOS:000764271700005
PM 34842574
ER

PT J
AU Yang, Luping
   Jiang, Yijing
   Ye, Xiaoqian
   You, Yongmei
   Lin, Ling
   Lian, Jing
   Li, Juan
   Yang, Shanli
   Xue, Xiehua
AF Yang, Luping
   Jiang, Yijing
   Ye, Xiaoqian
   You, Yongmei
   Lin, Ling
   Lian, Jing
   Li, Juan
   Yang, Shanli
   Xue, Xiehua
TI The neuroprotection of electro-acupuncture via the PGC-1 alpha/TFAM pathway in transient focal cerebral ischemia rats
SO BIOCELL
LA English
DT Article
DE Transient focal cerebral ischemia; Electro-acupuncture; PGC-1 alpha/TFAM signaling pathway; ATP release
ID promotes motor function; mitochondrial biogenesis; stroke; expression; recovery; injury; atp; coactivator; reperfusion; release
AB ATP depletion is one of the pathological bases in cerebral ischemia. Electro-acupuncture (EA) is widely used in clinical practice for ischemia. However, the mechanism of EA remains unclear. The purpose of this study was to investigate whether EA could activate the AMPK/PGC-1 alpha/TFAM signaling pathway and, consequently, increase the preservation of ATP in rats with ischemia. In this study, 48 rats were randomly divided into four groups as a sham-operation control group (sham group), a middle cerebral artery occlusion group (MCAO group), an EA group, and an EA group blocked by the AMPK inhibitor compound C (EA + CC group) (N = 12/group). The rats of the EA group and EA + CC group received the EA treatment for 7 days. The rats that belonged in the two remaining groups were only grasped in the same condition. Then, their brain tissues were collected for further detection. When compared with other groups, EA significantly reduced neurological deficits score and increased motor function. The cerebral infarction volume was significantly reduced in the EA group according to TTC staining. With western blot, we found that EA improved the ratio of p-AMPK alpha/AMPK alpha (P < 0.05), however, there is no difference between the MCAO group and sham group (P > 0.05). In addition, EA also increased the expression of PGC-1 alpha and TFAM (all P < 0.05). By Elisa, we observed that EA increased the preservation of ATP (P < 0.05) and mitochondrial respiratory enzymes, including Complex I (P < 0.05), Complex IV (P < 0.05), but not Complex III (P > 0.05). In summary, we conclude that EA may protect against ischemic damage in MCAO rats, improve the preservation of ATP and mitochondrial respiratory enzymes. This effect may be positively regulated by the activation of the PGC-1 alpha/TFAM signaling pathway.
C1 [Yang, Luping; LI, Juan] Chengdu Univ Tradit Chinese Med, Sch Hlth Preservat & Rehabil, Chengdu 610072, Peoples R China.
   [Jiang, Yijing; You, Yongmei; Lin, Ling; Lian, Jing; Yang, Shanli; Xue, Xiehua] Fujian Univ Tradit Chinese Med, Rehabil Hosp, Fuzhou 350003, Peoples R China.
   [Ye, Xiaoqian] Fujian Univ Tradit Chinese Med, Sch Acupuncture, Fuzhou 350003, Peoples R China.
RP Yang, SL; Xue, XH (通讯作者)，Fujian Univ Tradit Chinese Med, Rehabil Hosp, Fuzhou 350003, Peoples R China.
EM yangshanli@aliyun.com; xuexiehua@aliyun.com
FU National Natural Science Foundation of China [81574048, 81904268]; Key personnel training project of Health Care in middle-aged and young people in Fujian province [2019-ZQN-81]
CR Bieber M, 2019, STROKE, V50, P2875, DOI 10.1161/STROKEAHA.119.026652
   Brouns R, 2009, CLIN NEUROL NEUROSUR, V111, P483, DOI 10.1016/j.clineuro.2009.04.001
   Caballero-garrido E, 2017, BEHAV BRAIN RES, V331, P282, DOI 10.1016/j.bbr.2017.05.042
   Cai Y, 2017, ARCH PHYS MED REHAB, V98, P2578, DOI 10.1016/j.apmr.2017.03.023
   Chaofu WJ, 2020, RES SQUARE, V0, P0
   Chen C, 2020, BRAIN RES BULL, V158, P90, DOI 10.1016/j.brainresbull.2020.03.002
   Cho S, 2013, CHIN J INTEGR MED, V19, P269, DOI 10.1007/s11655-013-1436-4
   Dai Q, 2017, NEURAL REGEN RES, V12, P228, DOI 10.4103/1673-5374.200806
   Fagundes D, 2018, ACTA CIR BRAS, V33, P889, DOI 10.1590/s0102-865020180100000003
   Finck B, 2006, J CLIN INVEST, V116, P615, DOI 10.1172/JCI27794
   Frenguelli B, 2019, NEUROCHEM RES, V44, P661, DOI 10.1007/s11064-017-2386-6
   Fu X, 2016, J ZHEJIANG UNIV-SC B, V17, P136, DOI 10.1631/jzus.B1500158
   Galeffi F, 2000, J NEUROCHEM, V75, P1242, DOI 10.1046/j.1471-4159.2000.0751242.x
   [耿慧霞 GH, 2017, [中国病理生理杂志, V0, P0
   Giannone F, 2012, SCI WORLD J, V0, PP1, DOI 10.1100/2012/573410
   Gu S, 2014, BMC MED GENET, V15, P0, DOI 10.1186/1471-2350-15-83
   Handschin C, 2006, ENDOCR REV, V27, P728, DOI 10.1210/er.2006-0037
   Harada H, 2005, BRAIN RES PROTOC, V14, P165, DOI 10.1016/j.brainresprot.2004.12.007
   Hossmann K, 2006, CELL MOL NEUROBIOL, V26, P1057, DOI 10.1007/s10571-006-9008-1
   Hurtado O, 2003, FASEB J, V17, P2082, DOI 10.1096/fj.02-1086fje
   Jiang Y, 2016, MOL MED REP, V13, P2060, DOI 10.3892/mmr.2016.4773
   Johnson C, 2019, LANCET NEUROL, V18, P439, DOI 10.1016/S1474-4422(19)30034-1
   Jornayvaz F, 2010, ESSAYS BIOCHEM, V47, P69, DOI 10.1042/bse0470069
   Li L, 2016, SCI REP-UK, V6, P0, DOI 10.1038/srep30272
   Li Z, 1900, ACUPUNCT MED, V39, P146, DOI 10.1177/0964528420920297
   Liang D, 2018, CNS NEUROSCI THER, V24, P519, DOI 10.1111/cns.12813
   Liu F, 2009, J NEUROSCI METH, V179, P1, DOI 10.1016/j.jneumeth.2008.12.028
   Liu L, 2019, CHINESE ARCH TRADITI, V36, P282
   Liu Z, 2006, CHINESE J BASIC MED, V12, P456
   Matlik K, 2014, J NEUROSCI METH, V236, P107, DOI 10.1016/j.jneumeth.2014.08.014
   Nagao T, 2020, FASEB J, V34, P1859, DOI 10.1096/fj.201800389R
   Naghavi M, 2017, LANCET, V390, P1151, DOI 10.1016/S0140-6736(17)32152-9
   Puigserver P, 2003, ENDOCR REV, V24, P78, DOI 10.1210/er.2002-0012
   Racay P, 2009, NEUROCHEM RES, V34, P1469, DOI 10.1007/s11064-009-9934-7
   Rich P, 2010, ESSAYS BIOCHEM, V47, P1, DOI 10.1042/BSE0470001
   Salem G, 2016, INT C ADV CONC INT V, V0, P0
   Scarpulla R, 2008, PHYSIOL REV, V88, P611, DOI 10.1152/physrev.00025.2007
   Sha R, 2019, MED SCI MONITOR, V25, P4723, DOI 10.12659/MSM.917213
   Sousa J, 2018, SUBCELL BIOCHEM, V87, P167, DOI 10.1007/978-981-10-7757-9_7
   St-pierre J, 2006, CELL, V127, P397, DOI 10.1016/j.cell.2006.09.024
   Stepanova A, 2019, J CEREBR BLOOD F MET, V39, P1790, DOI 10.1177/0271678X18770331
   Swanson R, 1990, J CEREBR BLOOD F MET, V10, P290, DOI 10.1038/jcbfm.1990.47
   Tao J, 2016, BRAIN RES BULL, V120, P14, DOI 10.1016/j.brainresbull.2015.10.011
   Valero T, 2014, CURR PHARM DESIGN, V20, P5507, DOI 10.2174/138161282035140911142118
   Wang P, 2016, INT J BIOL SCI, V12, P1000, DOI 10.7150/ijbs.13222
   Wang Z, 2020, EUR J INTEGR MED, V35, P0
   Witt C, 2009, FORSCH KOMPLEMENTMED, V16, P91, DOI 10.1159/000209315
   Wu J, 2017, INT J MOL MED, V40, P875, DOI 10.3892/ijmm.2017.3057
   Xie J, 2016, THESIS HUBEI U TRADI, V0, P0
   Xu Q, 2015, NEUROSCI LETT, V588, P88, DOI 10.1016/j.neulet.2014.12.057
   Xu Y, 2018, CELL MOL NEUROBIOL, V38, P929, DOI 10.1007/s10571-017-0567-0
   Yang J, 2018, REDOX BIOL, V16, P263, DOI 10.1016/j.redox.2018.03.002
   Yang Y, 2016, PEPTIDES, V75, P96, DOI 10.1016/j.peptides.2015.11.002
   Yu C, 2019, CHIN J INTEGR MED, V25, P631, DOI 10.1007/s11655-018-2993-3
   Zhang Y, 2018, INNER MONGOLIA TRADI, V0, P58
   Zhao Q, 2013, MOL MED REP, V7, P1073, DOI 10.3892/mmr.2013.1321
   Zhong G, 2008, CUIDING J TCM, V14, P12
NR 57
TC 0
Z9 0
U1 4
U2 7
PU TECH SCIENCE PRESS
PI HENDERSON
PA 871 CORONADO CENTER DR, SUTE 200, HENDERSON, NV 89052 USA
SN 0327-9545
EI 
J9 BIOCELL
PD JUN 15
PY 2022
VL 46
IS 1
BP 235
EP 245
DI 10.32604/biocell.2022.014997
PG 11
WC Biology
SC Life Sciences & Biomedicine - Other Topics
GA WC2FW
UT WOS:000704078700008
ER

PT J
AU Pipatsrisawat, Sutthikit
   Klaphajone, Jakkrit
   Kitisak, Kittipong
   Sungkarat, Somporn
   Wivatvongvana, Pakorn
AF Pipatsrisawat, Sutthikit
   Klaphajone, Jakkrit
   Kitisak, Kittipong
   Sungkarat, Somporn
   Wivatvongvana, Pakorn
TI Effects of combining two techniques of non-invasive brain stimulation in subacute stroke patients: a pilot study
SO BMC NEUROLOGY
LA English
DT Article
DE Stroke recovery; Fugl-Meyer upper extremity motor score (FMA-UE); Wolf motor function test (WMFT); Repetitive transcranial magnetic stimulation (rTMS); Transcranial direct current stimulation (tDCS); Non-invasive brain stimulation (NIBS)
ID transcranial magnetic stimulation; motor cortex excitability; homeostatic plasticity; rehabilitation; recovery; rtm; outcm; impact
AB Background Strokes have recently become a leading cause of disability among Thai people. Non-invasive brain stimulation (NIBS) seems to give promising results in stroke recovery when combined with standard rehabilitation programs. Objective To evaluate the combined effect of low-frequency repetitive transcranial magnetic stimulation (rTMS) and cathodal transcranial direct current stimulation (tDCS) over the non-lesional primary motor cortex on upper limb motor recovery in patients with subacute stroke. No reports of a combination of these two techniques of NIBS were found in the relevant literature. Methods This pilot study was a double-blinded, randomized controlled trial of ten patients with subacute stroke admitted to the Rehabilitation Medicine Inpatient Unit, Maharaj Nakorn Chiang Mai Hospital, Chiang Mai University. They were randomized into two groups: five in an active and five in a sham intervention group. Fugl-Meyer's upper extremity motor score (FMA-UE) and Wolf Motor Function Test (WMFT) were used to assess motor recovery at baseline, immediately, and 1 week after stimulation. Results A two-way repeated ANOVA (mixed design) showed a significant improvement in FMA-UE scores in the active intervention group both immediately and 1 week after stimulation in comparison to the baseline, [time, F (2, 16) = 27.44, p < 0.001, time x group interaction, F (2, 16) = 13.29, p < 0.001]. Despite no statistical significance, a trend toward higher WMFT scores was shown in the active intervention group. Conclusions A single session of low-frequency rTMS and cathodal tDCS over the non-lesional primary motor cortex may enhance upper limb motor recovery in patients with subacute stroke.
C1 [Pipatsrisawat, Sutthikit; Klaphajone, Jakkrit; Kitisak, Kittipong; Wivatvongvana, Pakorn] Chiang Mai Univ, Fac Med, Dept Rehabil Med, Chiang Mai 50200, Thailand.
   [Sungkarat, Somporn] Chiang Mai Univ, Fac Associated Med Sci, Dept Phys Therapy, Chiang Mai 50200, Thailand.
RP Wivatvongvana, P (通讯作者)，Chiang Mai Univ, Fac Med, Dept Rehabil Med, Chiang Mai 50200, Thailand.
EM pwivatvo@gmail.com
FU Faculty of Medicine, Chiang Mai University
CR Adeyemo BO, 2012, FRONT PSYCHIATRY, V3, P88, DOI 10.3389/fpsyt.2012.00088
   Arya K, 2011, J BODYW MOV THER, V15, P528, DOI 10.1016/j.jbmt.2011.01.023
   Batsikadze G, 2013, J PHYSIOL-LONDON, V591, P1987, DOI 10.1113/jphysiol.2012.249730
   Brunoni A, 2011, INT J NEUROPSYCHOPH, V14, P1133, DOI 10.1017/S1461145710001690
   Cerniauskaite M, 2012, AM J PHYS MED REHAB, V91, P0, DOI 10.1097/PHM.0b013e31823d4df7
   Cirillo G, 2017, BRAIN STIMUL, V10, P1, DOI 10.1016/j.brs.2016.11.009
   Cooper L, 2012, NAT REV NEUROSCI, V13, P798, DOI 10.1038/nrn3353
   Corti M, 2012, AM J PHYS MED REHAB, V91, P254, DOI 10.1097/PHM.0b013e318228bf0c
   Cramer S, 2018, J STROKE, V20, P57, DOI 10.5853/jos.2017.02796
   Edwardson M, 2013, EXP BRAIN RES, V224, P335, DOI 10.1007/s00221-012-3315-1
   Fregni F, 2005, NEUROREPORT, V16, P1551, DOI 10.1097/01.wnr.0000177010.44602.5e
   Fregni F, 2007, NAT CLIN PRACT NEURO, V3, P383, DOI 10.1038/ncpneuro0530
   Ghasemian-shirvan E, 2020, BRAIN STIMUL, V13, P1588, DOI 10.1016/j.brs.2020.09.004
   Groppa S, 2012, CLIN NEUROPHYSIOL, V123, P858, DOI 10.1016/j.clinph.2012.01.010
   Haley W, 2015, NEUROLOGY, V84, P1323, DOI 10.1212/WNL.0000000000001418
   Huang Y, 2017, CLIN NEUROPHYSIOL, V128, P2318, DOI 10.1016/j.clinph.2017.09.007
   Karabanov A, 2015, BRAIN STIMUL, V8, P442, DOI 10.1016/j.brs.2015.01.404
   Katan M, 2018, SEMIN NEUROL, V38, P208, DOI 10.1055/s-0038-1649503
   Kubis N, 2016, FRONT NEURAL CIRCUIT, V10, P0, DOI 10.3389/fncir.2016.00056
   Kuptniratsaikul V, 2017, INT J NEUROSCI, V127, P37, DOI 10.3109/00207454.2016.1138474
   Kuptniratsaikul V, 2009, J REHABIL MED, V41, P684, DOI 10.2340/16501977-0399
   Kuptniratsaikul V, 2009, J REHABIL MED, V41, P54, DOI 10.2340/16501977-0288
   Lefaucheur J, 2006, NEUROPHYSIOL CLIN, V36, P105, DOI 10.1016/j.neucli.2006.08.011
   Lefaucheur J, 2020, CLIN NEUROPHYSIOL, V131, P474, DOI 10.1016/j.clinph.2019.11.002
   Lefaucheur J, 2017, CLIN NEUROPHYSIOL, V128, P56, DOI 10.1016/j.clinph.2016.10.087
   Liew S, 2014, FRONT HUM NEUROSCI, V8, P0, DOI 10.3389/fnhum.2014.00378
   Maeda F, 2000, EXP BRAIN RES, V133, P425, DOI 10.1007/s002210000432
   Mosayebi-samani M, 1900, BRAIN STIMUL, V14, P316, DOI 10.1016/j.brs.2021.01.016
   Mottaghy F, 2003, NEUROLOGY, V60, P1539, DOI 10.1212/01.WNL.0000058903.15205.46
   Mulder T, 2001, NEURAL PLASTICITY, V8, P131, DOI 10.1155/NP.2001.131
   Nitsche M, 2007, J NEUROPHYSIOL, V97, P3109, DOI 10.1152/jn.01312.2006
   Nitsche M, 2000, J PHYSIOL-LONDON, V527, P633, DOI 10.1111/j.1469-7793.2000.t01-1-00633.x
   *organizationgwh , 2018, NONC DIS COUNTR PROF, V0, P0
   Page S, 2015, ARCH PHYS MED REHAB, V96, P0, DOI 10.1016/j.apmr.2014.09.019
   Pascualleone A, 1994, BRAIN, V117, P847, DOI 10.1093/brain/117.4.847
   Pekna M, 2012, STROKE, V43, P2819, DOI 10.1161/STROKEAHA.112.654228
   Rossi S, 2009, CLIN NEUROPHYSIOL, V120, P2008, DOI 10.1016/j.clinph.2009.08.016
   Russo C, 2017, NEUROMODULATION, V20, P215, DOI 10.1111/ner.12574
   Samani M, 2020, J PHYSIOL-LONDON, V598, P805, DOI 10.1113/JP278857
   Samani M, 2019, CORTEX, V119, P350, DOI 10.1016/j.cortex.2019.04.016
   Siebner H, 2004, J NEUROSCI, V24, P3379, DOI 10.1523/JNEUROSCI.5316-03.2004
   (spd) S, 2018, 20 YEAR NAT STRAT PL, V0, P0
   Stagg C, 2020, J PHYSIOL-LONDON, V598, P621, DOI 10.1113/JP279295
   Stineman M, 1997, STROKE, V28, P550, DOI 10.1161/01.STR.28.3.550
   Sullivan K, 2011, STROKE, V42, P427, DOI 10.1161/STROKEAHA.110.592766
   Takeuchi N, 2013, STROKE RES TREAT, V2013, P0, DOI 10.1155/2013/128641
   Thickbroom G, 2007, EXP BRAIN RES, V180, P583, DOI 10.1007/s00221-007-0991-3
   Todd G, 2010, CLIN NEUROPHYSIOL, V121, P441, DOI 10.1016/j.clinph.2009.11.089
   Touge T, 2001, CLIN NEUROPHYSIOL, V112, P2138, DOI 10.1016/S1388-2457(01)00651-4
   Williams J, 2009, J REHABIL MED, V41, P305, DOI 10.2340/16501977-0356
   Wolf S, 2001, STROKE, V32, P1635, DOI 10.1161/01.STR.32.7.1635
   Yozbatiran N, 2009, STROKE, V40, P309, DOI 10.1161/STROKEAHA.108.522144
NR 52
TC 0
Z9 0
U1 3
U2 3
PU BMC
PI LONDON
PA CAMPUS, 4 CRINAN ST, LONDON N1 9XW, ENGLAND
SN 
EI 
J9 BMC NEUROL
PD MAR 17
PY 2022
VL 22
IS 1
BP 
EP 
DI 10.1186/s12883-022-02607-3
PG 9
WC Clinical Neurology
SC Neurosciences & Neurology
GA ZV1ZI
UT WOS:000770333000002
PM 35300622
ER

PT J
AU Jang, SH
   Cho, MJ
AF Jang, Sung
   Cho, Min
TI Relationship of the Nigrostriatal Tract with the Motor Function and the Corticospinal Tract in Chronic Hemiparetic Stroke Patients: A Diffusion Tensor Imaging Study
SO HEALTHCARE
LA English
DT Article
DE nigrostriatal tract; motor function; corticospinal tract; diffusion tensor tractography; diffusion tensor imaging
ID brain; tractography; recovery; projection; integrity; circuitry; disease; system; cortex
AB This study investigated the relationship of the nigrostriatal tract (NST) with motor function and the corticospinal tract (CST) using diffusion tensor tractography in chronic hemiparetic stroke patients. Forty-three consecutive patients with putaminal hemorrhage in the chronic stage were recruited. The Motricity Index was used to evaluate the motor function of affected hemiparetic extremities. The fractional anisotropy and the tract volume of ipsilesional NST and ipsilesional CST were acquired. The tract volume (Rho = 0.824) of ipsilesional NST and fractional anisotropy (r = 0.682) and the tract volume (Rho = 0.886) of ipsilesional CST showed a strong positive correlation with the Motricity Index score. The fractional anisotropy of ipsilesional NST showed moderate positive correlations with the fractional anisotropy (r = 0.449) and tract volume (Rho = 0.353) of ipsilesional CST. The tract volume of ipsilesional NST showed strong positive correlations with the fractional anisotropy (Rho = 0.716) and the tract volume (Rho = 0.799) of ipsilesional CST. The regression model showed that the tract volumes of ipsilesional NST and ipsilesional CST were positively associated with the Motricity Index score (Adjusted R-2 = 0.763, F = 45.998). Mediation analysis showed that the tract volume of ipsilesional CST partially mediated the effects of the tract volume of ipsilesional NST on the Motricity Index score (z = 3.34). A close relationship was found between ipsilesional NST and the motor function of affected extremities in chronic hemiparetic patients with putaminal hemorrhage. Moreover, ipsilesional NST influenced the motor function of affected extremities indirectly through ipsilesional CST.
C1 [Jang, Sung Ho; Cho, Min Jye] Yeungnam Univ, Coll Med, Dept Phys Med & Rehabil, Taegu 42415, South Korea.
RP Cho, MJ (通讯作者)，Yeungnam Univ, Coll Med, Dept Phys Med & Rehabil, Taegu 42415, South Korea.
EM strokerehab@hanmail.net; ctfmon00617@daum.net
FU National Research Foundation of Korea (NRF) - Korean Government (MSIP) [2021R1A2B5B01001386]
CR Andica C, 2018, PARKINSONISM RELAT D, V51, P55, DOI 10.1016/j.parkreldis.2018.02.046
   Assaf Y, 2008, J MOL NEUROSCI, V34, P51, DOI 10.1007/s12031-007-0029-0
   Awenowicz P, 2002, J NEUROPHYSIOL, V88, P3439, DOI 10.1152/jn.00078.2002
   Baron R, 1986, J PERS SOC PSYCHOL, V51, P1173, DOI 10.1037/0022-3514.51.6.1173
   Brooks D, 1990, BRAIN, V113, P1539, DOI 10.1093/brain/113.5.1539
   Cazorla M, 2015, MOVEMENT DISORD, V30, P895, DOI 10.1002/mds.26282
   Cho S, 2007, NEUROSCI LETT, V426, P123, DOI 10.1016/j.neulet.2007.08.049
   Cohen J, 1988, V2ND, V0, P0
   Concha L, 2005, AM J NEURORADIOL, V26, P2267
   Davidoff R, 1990, NEUROLOGY, V40, P332
   De GM, 2015, ALZHEIMERS DEMENT, V11, P321, DOI 10.1016/j.jalz.2014.06.011
   Demeurisse G, 1980, EUR NEUROL, V19, P382, DOI 10.1159/000115178
   Duncan P, 1992, STROKE, V23, P1084, DOI 10.1161/01.STR.23.8.1084
   Gong Z, 1900, J STROKE CEREBROVASC, V30, P0, DOI 10.1016/j.jstrokecerebrovasdis.2020.105447
   Hong J, 2010, NEUROIMAGE, V51, P952, DOI 10.1016/j.neuroimage.2010.02.063
   Hosp J, 2009, NEUROSCIENCE, V159, P692, DOI 10.1016/j.neuroscience.2008.12.056
   Hosp J, 2011, J NEUROSCI, V31, P2481, DOI 10.1523/JNEUROSCI.5411-10.2011
   Ikemoto S, 2010, NEUROSCI BIOBEHAV R, V35, P129, DOI 10.1016/j.neubiorev.2010.02.001
   Jang S, 2005, RESTOR NEUROL NEUROS, V23, P325
   Jang S, 2017, SOMATOSENS MOT RES, V34, P134, DOI 10.1080/08990220.2017.1343188
   Jang S, 2017, NEUROSCI LETT, V653, P163, DOI 10.1016/j.neulet.2017.05.052
   Jang S, 2014, NEUROSCI LETT, V572, P1, DOI 10.1016/j.neulet.2014.04.044
   Jang S, 2014, J REHABIL MED, V46, P193, DOI 10.2340/16501977-1782
   Jang S, 2013, STROKE, V44, P1099, DOI 10.1161/STROKEAHA.111.000269
   Jang S, 2011, YONSEI MED J, V52, P553, DOI 10.3349/ymj.2011.52.4.553
   Kipps C, 2005, J NEUROL NEUROSUR PS, V76, P650, DOI 10.1136/jnnp.2004.047993
   Kravitz A, 2012, PHYSIOLOGY, V27, P167, DOI 10.1152/physiol.00004.2012
   Kravitz A, 2010, NATURE, V466, P622, DOI 10.1038/nature09159
   Kunimatsu A, 2004, MAGN RESON MED SCI, V3, P11, DOI 10.2463/mrms.3.11
   Mackinnon D, 2002, PSYCHOL METHODS, V7, P83, DOI 10.1037/1082-989X.7.1.83
   Maraka S, 2014, ANN CLIN TRANSL NEUR, V1, P891, DOI 10.1002/acn3.132
   Molina-luna K, 2009, PLOS ONE, V4, P0, DOI 10.1371/journal.pone.0007082
   Mori S, 1999, ANN NEUROL, V45, P265, DOI 10.1002/1531-8249(199902)45:2<265::AID-ANA21>3.0.CO;2-3
   Nambu A, 2004, PROG BRAIN RES, V143, P461, DOI 10.1016/S0079-6123(03)43043-4
   Obeso J, 2014, LANCET, V384, P523, DOI 10.1016/S0140-6736(13)62418-6
   Puig J, 2013, STROKE, V44, P2016, DOI 10.1161/STROKEAHA.111.000382
   Seo J, 2013, YONSEI MED J, V54, P785, DOI 10.3349/ymj.2013.54.3.785
   Smith S, 2004, NEUROIMAGE, V23, P0, DOI 10.1016/j.neuroimage.2004.07.051
   Song Y, 2014, PLOS ONE, V9, P0, DOI 10.1371/journal.pone.0084825
   Takakusaki K, 2008, J NEUROL, V255, P19, DOI 10.1007/s00415-008-4004-7
   Vitrac C, 2014, FRONT NEURAL CIRCUIT, V8, P0, DOI 10.3389/fncir.2014.00013
   Yamada K, 2009, MAGN RESON MED SCI, V8, P165, DOI 10.2463/mrms.8.165
   Yeo SS, 2020, [THE JOURNAL OF KOREAN SOCIETY OF PHYSICAL THERAPY, V0, P0
   Yeo S, 2020, J STROKE CEREBROVASC, V29, P0, DOI 10.1016/j.jstrokecerebrovasdis.2020.104857
NR 44
TC 0
Z9 0
U1 0
U2 0
PU MDPI
PI BASEL
PA ST ALBAN-ANLAGE 66, CH-4052 BASEL, SWITZERLAND
SN 
EI 
J9 HEALTHCARE-BASEL
PD APR 15
PY 2022
VL 10
IS 4
BP 
EP 
DI 10.3390/healthcare10040731
PG 9
WC Health Care Sciences & Services; Health Policy & Services
SC Health Care Sciences & Services
GA 0T3FG
UT WOS:000786855200001
PM 35455908
ER

PT J
AU Phan, HL
   Le, TH
   Lim, JM
   Hwang, CH
   Koo, Kyo-in
AF Phan, Huu
   Le, Thi
   Lim, Jung
   Hwang, Chang
   Koo, Kyo-in
TI Effectiveness of Augmented Reality in Stroke Rehabilitation: A Meta-Analysis
SO APPLIED SCIENCES-BASEL
LA English
DT Article
DE augmented reality; stroke; upper extremity; lower limb; rehabilitation
ID functional electric-stimulation; system; gait
AB Augmented reality (AR)-based rehabilitation shows potential to improve upper and lower limb function after stroke. This study aims to review the effect of AR technology in the recovery of the upper and lower limb function in stroke patients. Published randomized controlled trials and observational investigations with adult stroke patients were retrieved from five electronic databases to analyze the effect of the AR systems in improving motor function and balance and gait function for stroke patients. The treatment effect was estimated by standardized mean difference (SMD) and 95% confidence interval (CI) using a random effect model for motor function outcomes at the body structure and function, body activity and participation level of the International Classification of Functioning, and balance and gait outcomes. In total, 13 investigations (9 for the upper limb and 4 for the lower limb) were identified. AR demonstrated a significant influence on the upper limb function (SMD = 0.657; 95% CI, 0.287 to 1.026; p = 0.000) and the lower limb function (SMD = 0.52; 95% CI, 0.039 to 1.001; p = 0.034). The present analysis suggests that AR applications could offer options for increasing treatment intensity and promoting motor recovery after a stroke. This approach can be used with the conventional rehabilitation methods as a new intervention for recovering upper and lower limb function.
C1 [Phan, Huu Lam; Le, Thi Huong; Koo, Kyo-in] Univ Ulsan, Dept Elect Elect & Comp Engn, Ulsan 44610, South Korea.
   [Lim, Jung Min] Seoul Natl Univ, Future Innovat Inst, Off Si Heung Campus, Seoul, South Korea.
   [Hwang, Chang Ho] Chungnam Natl Univ, Sejong Hosp, Coll Med, Dept Phys & Rehabil Med, Sejong 30099, South Korea.
RP Koo, KI (通讯作者)，Univ Ulsan, Dept Elect Elect & Comp Engn, Ulsan 44610, South Korea.; Hwang, CH (通讯作者)，Chungnam Natl Univ, Sejong Hosp, Coll Med, Dept Phys & Rehabil Med, Sejong 30099, South Korea.
EM phlam.ulsan@gmail.com; lehuong94alhp@gmail.com; apomega@snu.ac.kr; chhwang1220@cnu.ac.kr; kikoo@ulsan.ac.kr
FU Research Fund of University of Ulsan, Ulsan, Republic of Korea
CR Al-issa H, 2012, PHYS THER REV, V17, P16, DOI 10.1179/1743288X11Y.0000000051
   Alia C, 2017, FRONT CELL NEUROSCI, V11, P0, DOI 10.3389/fncel.2017.00076
   Aminov A, 2018, J NEUROENG REHABIL, V15, P0, DOI 10.1186/s12984-018-0370-2
   Azuma R, 2001, IEEE COMPUT GRAPH, V21, P34, DOI 10.1109/38.963459
   Bank P, 2018, J MED SYST, V42, P0, DOI 10.1007/s10916-018-1100-9
   Bickerton W, 2006, NEUROPSYCHOL REHABIL, V16, P155, DOI 10.1080/09602010500172277
   Borich M, 2018, NEURAL PLAST, V2018, P0, DOI 10.1155/2018/9875326
   Burdea G, 2003, METHOD INFORM MED, V42, P519
   Chatterji S, 2015, LANCET, V385, P563, DOI 10.1016/S0140-6736(14)61462-8
   Colomer C, 2016, J NEUROENG REHABIL, V13, P0, DOI 10.1186/s12984-016-0153-6
   De AG, 2016, DISABIL REHABIL-ASSI, V11, P521, DOI 10.3109/17483107.2014.979330
   Druzbicki M, 2018, BIOMED RES INT, V2018, P0, DOI 10.1155/2018/3812602
   Duncan P, 1983, PHYS THER, V63, P1606, DOI 10.1093/ptj/63.10.1606
   Da GA, 2016, COMPUT METH PROG BIO, V135, P105, DOI 10.1016/j.cmpb.2016.07.014
   Forde E, 2002, NEUROCASE, V8, P151, DOI 10.1076/neur.8.1.151.16236
   Gorman C, 1900, DISABIL REHABIL-ASSI, V17, P409, DOI 10.1080/17483107.2020.1791264
   Hanssen J, 2003, SCANDINAVIAN J DISAB, V5, P3, DOI 10.1080/15017410309512608
   Hoermann S, 2014, INT J DISABIL HUM DE, V13, P355, DOI 10.1515/IJDHD-2014-0328
   Hoermann S, 2017, DISABIL REHABIL, V39, P1503, DOI 10.1080/09638288.2017.1291765
   Hondori H, 2016, NEUROREHAB NEURAL RE, V30, P258, DOI 10.1177/1545968315593805
   Hossain M, 2016, MULTIMEDIA SYST, V22, P659, DOI 10.1007/s00530-015-0481-6
   Huang L, 2013, OCCUP THER INT, V20, P205, DOI 10.1002/oti.1360
   Jung G, 2013, J PHYS THER SCI, V25, P147, DOI 10.1589/jpts.25.147
   Kaneko F, 2019, FRONT SYST NEUROSCI, V13, P0, DOI 10.3389/fnsys.2019.00076
   Kim I, 2012, J PHYS THER SCI, V24, P755, DOI 10.1589/jpts.24.755
   King M, 2010, DISABIL REHABIL-ASSI, V5, P288, DOI 10.3109/17483101003718161
   Kmet L, 2004, STANDARD QUALITY ASS, V0, P0, DOI DOI 10.7939/R37M04F16
   Koo K, 2018, SCI REP-UK, V8, P0, DOI 10.1038/s41598-018-20260-0
   Lee C, 2014, HONG KONG PHYSIOTHER, V32, P51, DOI 10.1016/j.hkpj.2014.04.002
   Lunde L, 2014, BMC PUBLIC HEALTH, V14, P0, DOI 10.1186/1471-2458-14-1075
   Mathiowetz V, 1985, AM J OCCUP THER, V39, P386, DOI 10.5014/ajot.39.6.386
   Mehta U, 2015, J PSYCHOSOC REHABIL, V2, P5, DOI 10.1007/s40737-015-0027-4
   Moher D, 2009, BMJ-BRIT MED J, V339, P0, DOI 10.1136/bmj.b2535
   Ong S, 2011, HANDBOOK OF AUGMENTED REALITY, V0, PP603, DOI 10.1007/978-1-4614-0064-6_28
   Park Y, 2014, PHYS THER REHABIL SC, V3, P13, DOI 10.14474/ptrs.2014.3.1.13
   Phan H, 2019, APPL SCI-BASEL, V9, P0, DOI 10.3390/app9142892
   Sigrist R, 2013, PSYCHON B REV, V20, P21, DOI 10.3758/s13423-012-0333-8
   Tang A, 2004, P PRES 2004 7 ANN IN, V0, P204
   Thom T, 2006, CIRCULATION, V113, P0, DOI 10.1161/CIRCULATIONAHA.105.171600
   Viglialoro R, 2019, INFORMATION, V10, P0, DOI 10.3390/info10050154
   Who , 2011, WORLD REPORT ON DISABILITY, V0, P1
   Woodbury M, 2010, NEUROREHAB NEURAL RE, V24, P791, DOI 10.1177/1545968310370749
   *worldhealthorganization(who) , 2002, COMM LANG FUNCT DIS, V0, P0
NR 43
TC 1
Z9 1
U1 5
U2 5
PU MDPI
PI BASEL
PA ST ALBAN-ANLAGE 66, CH-4052 BASEL, SWITZERLAND
SN 
EI 
J9 APPL SCI-BASEL
PD FEB 15
PY 2022
VL 12
IS 4
BP 
EP 
DI 10.3390/app12041848
PG 17
WC Chemistry, Multidisciplinary; Engineering, Multidisciplinary; Materials Science, Multidisciplinary; Physics, Applied
SC Chemistry; Engineering; Materials Science; Physics
GA ZK9HY
UT WOS:000763294300001
ER

PT J
AU Ohnishi, Sora
   Mizuta, Naomichi
   Hasui, Naruhito
   Taguchi, Junji
   Nakatani, Tomoki
   Morioka, Shu
AF Ohnishi, Sora
   Mizuta, Naomichi
   Hasui, Naruhito
   Taguchi, Junji
   Nakatani, Tomoki
   Morioka, Shu
TI Effects of Transcranial Direct Current Stimulation of Bilateral Supplementary Motor Area on the Lower Limb Motor Function in a Stroke Patient with Severe Motor Paralysis: A Case Study
SO BRAIN SCIENCES
LA English
DT Article
DE stroke; motor paralysis; supplementary motor area of the non-injured hemisphere; corticospinal tract excitability; transcranial direct current electrical stimulation; coherence; case report
ID fugl-meyer assessment; intermuscular coherence; cortical excitability; corticospinal tract; locomotor recovery; muscle-activity; gait; walking; cortex; transmission
AB In patients with severe motor paralysis, increasing the excitability of the supplementary motor area (SMA) in the non-injured hemisphere contributes to the recovery of lower limb motor function. However, the contribution of transcranial direct current stimulation (tDCS) over the SMA of the non-injured hemisphere in the recovery of lower limb motor function is unclear. This study aimed to examine the effects of tDCS on bilateral hemispheric SMA combined with assisted gait training. A post-stroke patient with severe motor paralysis participated in a retrospective AB design. Assisted gait training was performed only in period A and tDCS to the SMA of the bilateral hemisphere combined with assisted gait training (bi-tDCS) was performed in period B. Additionally, three conditions were performed for 20 min each in the intervals between the two periods: (1) assisted gait training only, (2) assisted gait training combined with tDCS to the SMA of the injured hemisphere, and (3) bi-tDCS. Measurements were muscle activity and beta-band intermuscular coherence (reflecting corticospinal tract excitability) of the vastus medialis muscle. The bi-tDCS immediately and longitudinally increased muscle activity and intermuscular coherence. We consider that bi-tDCS may be effective in recovering lower limb motor function in a patient with severe motor paralysis.
C1 [Ohnishi, Sora; Mizuta, Naomichi; Hasui, Naruhito; Taguchi, Junji; Nakatani, Tomoki] Med Corp SHOWAKAI, Dept Therapy, Takarazuka Rehabil Hosp, 22-2 Tsurunoso, Takarazuka, Hyogo 6650833, Japan.
   [Mizuta, Naomichi; Morioka, Shu] Kio Univ, Dept Neurorehabil, Grad Sch Hlth Sci, 4-2-2 Umaminaka, Koryo, Nara 6350832, Japan.
   [Morioka, Shu] Kio Univ, Neurorehabil Res Ctr, 4-2-2 Umaminaka, Koryo, Nara 6350832, Japan.
RP Ohnishi, S (通讯作者)，Med Corp SHOWAKAI, Dept Therapy, Takarazuka Rehabil Hosp, 22-2 Tsurunoso, Takarazuka, Hyogo 6650833, Japan.
EM b5121255@kio.ac.jp; peace.pt1028@gmail.com; pt1016@gmail.com; taguchi@takara-reha.com; ryouhoushi@gmail.com; s.morioka@kio.ac.jp
CR Abe H, 1900, PHYS THER RES, V24, P195, DOI 10.1298/ptr.R0015
   Artoni F, 2017, NEUROIMAGE, V159, P403, DOI 10.1016/j.neuroimage.2017.07.013
   Barthelemy D, 2015, PROG BRAIN RES, V218, P79, DOI 10.1016/bs.pbr.2014.12.012
   Barthelemy D, 2010, J NEUROPHYSIOL, V104, P1167, DOI 10.1152/jn.00382.2010
   Bikson M, 2009, CLIN NEUROPHYSIOL, V120, P1033, DOI 10.1016/j.clinph.2009.03.018
   Binder E, 1900, HUM BRAIN MAPP, V42, P1013, DOI 10.1002/hbm.25275
   Bowden M, 2010, NEUROREHAB NEURAL RE, V24, P328, DOI 10.1177/1545968309343215
   Brunnstrom S, 1966, PHYS THER, V46, P357
   Chang M, 2015, SOMATOSENS MOT RES, V32, P249, DOI 10.3109/08990220.2015.1091769
   Chang M, 2015, BRAIN STIMUL, V8, P561, DOI 10.1016/j.brs.2015.01.411
   Duncan P, 1994, STROKE, V25, P1181, DOI 10.1161/01.STR.25.6.1181
   Dutta A, 2012, P ANN INT C IEEE ENG, V7643, P0, DOI 10.1109/IEMBS.2011.6091883
   Enzinger C, 2008, STROKE, V39, P1507, DOI 10.1161/STROKEAHA.107.501999
   Fisher K, 2012, BRAIN, V135, P2849, DOI 10.1093/brain/aws150
   Geiger M, 2019, HUM MOVEMENT SCI, V64, P101, DOI 10.1016/j.humov.2019.01.011
   Gladstone D, 2002, NEUROREHAB NEURAL RE, V16, P232, DOI 10.1177/154596802401105171
   Halliday D, 1995, PROG BIOPHYS MOL BIO, V64, P237, DOI 10.1016/S0079-6107(96)00009-0
   Hesse S, 2001, ARCH PHYS MED REHAB, V82, P1547, DOI 10.1053/apmr.2001.26607
   Huang S, 2018, BRAIN INJURY, V32, P627, DOI 10.1080/02699052.2018.1432897
   Jayaram G, 2012, CLIN NEUROPHYSIOL, V123, P2422, DOI 10.1016/j.clinph.2012.04.026
   Jeffery D, 2007, EXP BRAIN RES, V182, P281, DOI 10.1007/s00221-007-1093-y
   Jorgensen H, 1995, ARCH PHYS MED REHAB, V76, P27, DOI 10.1016/S0003-9993(95)80038-7
   Kautz S, 2005, J NEUROPHYSIOL, V93, P2460, DOI 10.1152/jn.00963.2004
   Kim Y, 2006, NEUROLOGY, V67, P330, DOI 10.1212/01.wnl.0000225178.85833.0d
   Kim Y, 2014, FRONT HUM NEUROSCI, V8, P0, DOI 10.3389/fnhum.2014.00937
   Lim Y, 2017, J BIOMECH, V57, P1, DOI 10.1016/j.jbiomech.2017.03.004
   Madhavan S, 2010, EUR J NEUROSCI, V32, P1032, DOI 10.1111/j.1460-9568.2010.07364.x
   Miyai I, 2003, STROKE, V34, P2866, DOI 10.1161/01.STR.0000100166.81077.8A
   Nielsen J, 2008, CLIN NEUROPHYSIOL, V119, P2813, DOI 10.1016/j.clinph.2008.07.283
   Nitsche M, 2003, SUPPL CLIN NEUROPHYS, V56, P255
   Nitsche M, 2000, J PHYSIOL-LONDON, V527, P633, DOI 10.1111/j.1469-7793.2000.t01-1-00633.x
   Norton J, 2006, J NEUROPHYSIOL, V95, P2580, DOI 10.1152/jn.01289.2005
   Petersen T, 2012, J PHYSIOL-LONDON, V590, P2443, DOI 10.1113/jphysiol.2012.227397
   Power H, 2006, J PHYSIOL-LONDON, V577, P795, DOI 10.1113/jphysiol.2006.116939
   Roeder L, 2018, J NEUROPHYSIOL, V120, P1017, DOI 10.1152/jn.00613.2017
   Sivaramakrishnan A, 2018, STROKE, V49, P2004, DOI 10.1161/STROKEAHA.118.021718
   Smith M, 2017, STROKE, V48, P1400, DOI 10.1161/STROKEAHA.116.016478
   Sousa A, 2012, MOTOR CONTROL, V16, P480, DOI 10.1123/mcj.16.4.480
   Spedden M, 2018, NEURAL PLAST, V2018, P0, DOI 10.1155/2018/3432649
   Tanaka S, 2011, NEUROREHAB NEURAL RE, V25, P565, DOI 10.1177/1545968311402091
   Thair H, 2017, FRONT NEUROSCI-SWITZ, V11, P0, DOI 10.3389/fnins.2017.00641
   Veerbeek J, 2018, PLOS ONE, V13, P0, DOI 10.1371/journal.pone.0189279
   Verheyden G, 2004, CLIN REHABIL, V18, P326, DOI 10.1191/0269215504cr733oa
   Wilken J, 2012, GAIT POSTURE, V35, P301, DOI 10.1016/j.gaitpost.2011.09.105
   Yen C, 2008, NEUROREHAB NEURAL RE, V22, P22, DOI 10.1177/1545968307301875
NR 45
TC 0
Z9 0
U1 0
U2 0
PU MDPI
PI BASEL
PA ST ALBAN-ANLAGE 66, CH-4052 BASEL, SWITZERLAND
SN 
EI 
J9 BRAIN SCI
PD APR 15
PY 2022
VL 12
IS 4
BP 
EP 
DI 10.3390/brainsci12040452
PG 12
WC Neurosciences
SC Neurosciences & Neurology
GA 0S1PF
UT WOS:000786053100001
PM 35447983
ER

PT J
AU Pavlova, EL
   Semenov, RV
   Pavlova-deb, MP
   Guekht, AB
AF Pavlova, E
   Semenov, R
   Pavlova-deb, M
   Guekht, A
TI Transcranial direct current stimulation of the premotor cortex aimed to improve hand motor function in chronic stroke patients
SO BRAIN RESEARCH
LA English
DT Article
DE Transcranial direct current stimulation; tDCS; Premotor cortex; JTT; Stroke
ID noninvasive brain-stimulation; contralateral primary motor; dorsal premotor; object manipulation; lateral premotor; time-course; recovery; excitability; area; tdc
AB Objective: To investigate the effects of single-session premotor and primary motor tDCS in chronic stroke patients with relation to possible inter-hemispheric interactions.& nbsp;Methods: Anodal tDCS of either M1 or premotor cortex of the side contralateral to the paretic hand, cathodal tDCS of the premotor cortex of the side ipsilateral to the paretic hand and sham stimulation were performed in 12 chronic stroke patients with mild hand paresis in a balanced cross-over design. The Jebsen-Taylor Hand Function test, evaluating the time required for performance of everyday motor tasks, was employed.& nbsp;Results: The repeated-measure ANOVA with Greenhouse-Geisser correction showed significant influence of the stimulation type (factor SESSION; F(2.6, 28.4) = 47.3, p < 0.001), the test performance time relative to stimulation (during or after tDCS; factor TIME, F(1.0, 11.0) = 234.5, p < 0.001) with higher effect after the stimulation and the interaction SESSION*TIME (F(1.7, 1.2) = 30.5, p < 0.001). All active conditions were effective for the modulation of JTT performance, though the highest effect was observed after anodal tDCS of M1, followed by effects after anodal stimulation of the premotor cortex contralateral to the paretic hand. Based on the correlation patterns, the inhibitory input to M1 from premotor cortex of another hemisphere and an excitatory input from the ipsilesional premotor cortex were suggested.& nbsp;Conclusion: The premotor cortex is a promising candidate area for transcranial non-invasive stimulation of chronic stroke patients.
C1 [Pavlova, E. L.] Danderyd Hosp, Karolinska Inst, Dept Clin Sci, SE-18288 Stockholm, Sweden.
   [Semenov, R. V.; Guekht, A. B.] Moscow Res & Clin Ctr Neuropsychiat, Healthcare Dept, Moscow, Russia.
   [Pavlova-Deb, M. P.] Inst Bioengn Catalonia, 08028 Barcelona, Spain.
RP Pavlova, EL (通讯作者)，Danderyd Hosp, Karolinska Inst, Dept Clin Sci, SE-18288 Stockholm, Sweden.
EM elepav1966@gmail.com
FU Moscow Research and Clinical Center for Neuropsychiatry of the Healthcare Department of Moscow [D111722023]; Promobilia foundation
CR Andrade S, 2017, REHABIL. RES, V0, P0
   Bestmann S, 2008, CEREB CORTEX, V18, P1281, DOI 10.1093/cercor/bhm159
   Bestmann S, 2010, J NEUROSCI, V30, P11926, DOI 10.1523/JNEUROSCI.5642-09.2010
   Bikson M, 2004, J PHYSIOL-LONDON, V557, P175, DOI 10.1113/jphysiol.2003.055772
   Bikson M, 2016, BRAIN STIMUL, V9, P641, DOI 10.1016/j.brs.2016.06.004
   Binkofski F, 1999, EUR J NEUROSCI, V11, P3276, DOI 10.1046/j.1460-9568.1999.00753.x
   Binkofski F, 1999, EXP BRAIN RES, V128, P210, DOI 10.1007/s002210050838
   Boggio P, 2007, RESTOR NEUROL NEUROS, V25, P123
   Bogousslavsky J, 1990, ARCH NEUROL-CHICAGO, V47, P144, DOI 10.1001/archneur.1990.00530020040012
   Boros K, 2008, EUR J NEUROSCI, V27, P1292, DOI 10.1111/j.1460-9568.2008.06090.x
   Bradnam L, 2012, CEREB CORTEX, V22, P2662, DOI 10.1093/cercor/bhr344
   Brunoni A, 2016, TRANSCRANIAL DIRECT, V0, P0
   Chen X, 2002, STAT MED, V21, P1377, DOI 10.1002/sim.1103
   Chhatbar P, 2016, BRAIN STIMUL, V9, P16, DOI 10.1016/j.brs.2015.09.002
   Cunningham D, 2015, RESTOR NEUROL NEUROS, V33, P911, DOI 10.3233/RNN-150574
   Datta A, 2009, BRAIN STIMUL, V2, P201, DOI 10.1016/j.brs.2009.03.005
   Di PG, 2014, NAT REV NEUROL, V10, P597, DOI 10.1038/nrneurol.2014.162
   Dum R, 2002, PHYSIOL BEHAV, V77, P677, DOI 10.1016/S0031-9384(02)00929-0
   Ehrhardt S, 1900, J NEUROPHYSIOL, V125, P385, DOI 10.1152/jn.00423.2020
   Ehrsson H, 2000, J NEUROPHYSIOL, V83, P528, DOI 10.1152/jn.2000.83.1.528
   Fink G, 1997, J NEUROPHYSIOL, V77, P2164, DOI 10.1152/jn.1997.77.4.2164
   Fiori F, 2017, SCI REP-UK, V7, P0, DOI 10.1038/s41598-017-13708-2
   Fregni F, 2005, NEUROREPORT, V16, P1551, DOI 10.1097/01.wnr.0000177010.44602.5e
   Fridman E, 2004, BRAIN, V127, P747, DOI 10.1093/brain/awh082
   Gittins M, 2020, DELIVERY DOSE OUTCOM, V0, P0
   Groppa S, 2012, HUM BRAIN MAPP, V33, P419, DOI 10.1002/hbm.21221
   Hendricks H, 2002, ARCH PHYS MED REHAB, V83, P1629, DOI 10.1053/apmr.2002.35473
   Holmstrom L, 2011, EXP BRAIN RES, V215, P359, DOI 10.1007/s00221-011-2903-9
   Huang Y, 2018, J PHYSIOL-LONDON, V596, P4207, DOI 10.1113/JP276276
   Hummel F, 2005, BRAIN, V128, P490, DOI 10.1093/brain/awh369
   Jebsen RH, 1969, ARCHIVES OF PHYSICAL MEDICINE AND REHABILITATION, V50, P311
   Johansen-berg H, 2002, P NATL ACAD SCI USA, V99, P14518, DOI 10.1073/pnas.222536799
   Jorgensen H, 1995, ARCH PHYS MED REHAB, V76, P399, DOI 10.1016/S0003-9993(95)80567-2
   Kawashima R, 1998, EUR J NEUROSCI, V10, P2254, DOI 10.1046/j.1460-9568.1998.00237.x
   Koch G, 2006, J NEUROSCI, V26, P7452, DOI 10.1523/JNEUROSCI.1158-06.2006
   Konrad C, 2002, EXP BRAIN RES, V143, P51, DOI 10.1007/s00221-001-0981-9
   Kuhtz-buschbeck J, 2008, NEUROIMAGE, V40, P1469, DOI 10.1016/j.neuroimage.2008.01.037
   Kuhtz-buschbeck J, 2001, EUR J NEUROSCI, V14, P382, DOI 10.1046/j.0953-816x.2001.01639.x
   Kurata K, 1993, J NEUROPHYSIOL, V69, P187, DOI 10.1152/jn.1993.69.1.187
   Lefaucheur J, 2017, CLIN NEUROPHYSIOL, V128, P56, DOI 10.1016/j.clinph.2016.10.087
   Ludemann-podubecka J, 2016, EUR J NEUROL, V23, P823, DOI 10.1111/ene.12949
   Ludemann-podubecka J, 2014, NEUROSCI BIOBEHAV R, V47, P245, DOI 10.1016/j.neubiorev.2014.07.022
   Marquez J, 2015, INT J STROKE, V10, P306, DOI 10.1111/ijs.12169
   Mochizuki H, 2005, EXP BRAIN RES, V167, P414, DOI 10.1007/s00221-005-0047-5
   Mochizuki H, 2004, J PHYSIOL-LONDON, V561, P331, DOI 10.1113/jphysiol.2004.072843
   Mosier K, 2011, J NEUROPHYSIOL, V105, P1295, DOI 10.1152/jn.00757.2010
   Ni Z, 2015, NEUROBIOL AGING, V36, P301, DOI 10.1016/j.neurobiolaging.2014.08.017
   Nitsche M, 2001, NEUROLOGY, V57, P1899, DOI 10.1212/WNL.57.10.1899
   Nitsche M, 2000, J PHYSIOL-LONDON, V527, P633, DOI 10.1111/j.1469-7793.2000.t01-1-00633.x
   Nitsche M, 2003, CLIN NEUROPHYSIOL, V114, P600, DOI 10.1016/S1388-2457(02)00412-1
   Nitsche M, 2003, J PHYSIOL-LONDON, V553, P293, DOI 10.1113/jphysiol.2003.049916
   Nowak D, 2010, RESTOR NEUROL NEUROS, V28, P531, DOI 10.3233/RNN-2010-0552
   Nowak D, 2009, NEUROREHAB NEURAL RE, V23, P641, DOI 10.1177/1545968309336661
   Orru G, 2020, REV NEUROSCIENCE, V31, P201, DOI 10.1515/revneuro-2019-0047
   Pavlova E, 2020, J MOTOR BEHAV, V52, P383, DOI 10.1080/00222895.2019.1639608
   Pavlova E, 2015, BRAIN RES, V1620, P98, DOI 10.1016/j.brainres.2015.05.016
   Pavlova E, 2014, BRAIN RES, V1576, P52, DOI 10.1016/j.brainres.2014.06.023
   Pavlova E, 2017, RESTOR NEUROL NEUROS, V35, P307, DOI 10.3233/RNN-160706
   Picard N, 2001, CURR OPIN NEUROBIOL, V11, P663, DOI 10.1016/S0959-4388(01)00266-5
   Purpura D, 1965, J NEUROPHYSIOL, V28, P166, DOI 10.1152/jn.1965.28.1.166
   Rothwell J, 2011, HUM MOVEMENT SCI, V30, P906, DOI 10.1016/j.humov.2010.07.007
   Samuel M, 1997, BRAIN, V120, P963, DOI 10.1093/brain/120.6.963
   Schlaghecken F, 2003, CLIN NEUROPHYSIOL, V114, P1272, DOI 10.1016/S1388-2457(03)00118-4
   Schluter N, 1998, BRAIN, V121, P785, DOI 10.1093/brain/121.5.785
   Schmidt S, 2013, PLOS ONE, V8, P0, DOI 10.1371/journal.pone.0076488
   Seitz R, 1998, ARCH NEUROL-CHICAGO, V55, P1081, DOI 10.1001/archneur.55.8.1081
   Stagg C, 2018, J ECT, V34, P144, DOI 10.1097/YCT.0000000000000510
   Stinear C, 2009, BRAIN STIMUL, V2, P152, DOI 10.1016/j.brs.2009.01.001
   Triccas L, 2016, CLIN NEUROPHYSIOL, V127, P946, DOI 10.1016/j.clinph.2015.04.067
   Utz K, 2010, NEUROPSYCHOLOGIA, V48, P2789, DOI 10.1016/j.neuropsychologia.2010.06.002
   Van HS, 1900, CLIN NEUROPHYSIOL, V132, P1897, DOI 10.1016/j.clinph.2021.05.015
   Ward N, 2003, BRAIN, V126, P873, DOI 10.1093/brain/awg071
   Weiller C, 1992, ANN NEUROL, V31, P463, DOI 10.1002/ana.410310502
NR 73
TC 0
Z9 0
U1 5
U2 5
PU ELSEVIER
PI AMSTERDAM
PA RADARWEG 29, 1043 NX AMSTERDAM, NETHERLANDS
SN 0006-8993
EI 
J9 BRAIN RES
PD APR 1
PY 2022
VL 1780
IS 
BP 
EP 
DI 10.1016/j.brainres.2022.147790
PG 9
WC Neurosciences
SC Neurosciences & Neurology
GA 0Z7ZK
UT WOS:000791291600008
PM 35063469
ER

PT J
AU Hsieh, Y
   Lee, M
   Chen, C
   Hsu, F
   Wu, C
AF Hsieh, Yu-wei
   Lee, Meng-ta
   Chen, Chih-chi
   Hsu, Fu-lin
   Wu, Ching-yi
TI Development and user experience of an innovative multi-mode stroke rehabilitation system for the arm and hand for patients with stroke
SO SCIENTIFIC REPORTS
LA English
DT Article
ID mirror therapy; upper-limb; virtual-reality; upper extremity; motor function; reflection; movement
AB Many individuals with stroke experience upper-limb motor deficits, and a recent trend is to develop novel devices for enhancing their motor function. This study aimed to develop a new upper-limb rehabilitation system with the integration of two rehabilitation therapies into one system, digital mirror therapy (MT) and action observation therapy (AOT), and to test the usability of this system. In the part I study, the new system was designed to operate in multiple training modes of digital MT (i.e., unilateral and bilateral modes) and AOT (i.e., pre-recorded and self-recorded videos) with self-developed software. In the part II study, 4 certified occupational therapists and 10 stroke patients were recruited for evaluating usability. The System Usability Scale (SUS) (maximum score = 100) and a self-designed questionnaire (maximum score = 50) were used. The mean scores of the SUS were 79.38 and 80.00, and those of the self-designed questionnaire were 41.00 and 42.80, respectively, for the therapists and patients after using this system, which indicated good usability and user experiences. This novel upper-limb rehabilitation system with good usability might be further used to increase the delivery of two emerging rehabilitation therapies, digital AOT and MT, to individuals with stroke.
C1 [Yu-Wei Hsieh; Meng-Ta Lee; Fu-Lin Hsu; Ching-Yi Wu] Chang Gung Univ, Coll Med, Dept Occupat Therapy, 259,Wenhua 1st Rd, Taoyuan 33302, Taiwan.
   [Yu-Wei Hsieh; Meng-Ta Lee; Fu-Lin Hsu; Ching-Yi Wu] Chang Gung Univ, Coll Med, Grad Inst Behav Sci, 259,Wenhua 1st Rd, Taoyuan 33302, Taiwan.
   [Yu-Wei Hsieh; Chih-Chi Chen; Ching-Yi Wu] Chang Gung Mem Hosp, Dept Phys Med & Rehabil, Linkou 33305, Taiwan.
   [Chih-Chi Chen] Chang Gung Univ, Coll Med, Sch Med, Taoyuan 33302, Taiwan.
   [Ching-Yi Wu] Chang Gung Univ, Hlth Aging Res Ctr, Taoyuan 33302, Taiwan.
RP Hsieh, YW; Lee, MT (通讯作者)，Chang Gung Univ, Coll Med, Dept Occupat Therapy, 259,Wenhua 1st Rd, Taoyuan 33302, Taiwan.; Hsieh, YW; Lee, MT (通讯作者)，Chang Gung Univ, Coll Med, Grad Inst Behav Sci, 259,Wenhua 1st Rd, Taoyuan 33302, Taiwan.; Hsieh, YW (通讯作者)，Chang Gung Mem Hosp, Dept Phys Med & Rehabil, Linkou 33305, Taiwan.
EM ywhsieh@mail.cgu.edu.tw; mengtalee@gmail.com
FU Ministry of Science and Technology in Taiwan [MOST 109-2314-B-182-031, MOST 110-2628-B-182-011]; Chang Gung Memorial Hospital in Taiwan [BMRPD25]
CR Bangor A, 2008, INT J HUM-COMPUT INT, V24, P574, DOI 10.1080/10447310802205776
   Brooke J, 1996, USABILITY EVALUATION, V0, P0, DOI 10.1201/9781498710411
   Buccino G, 2014, PHILOS T R SOC B, V369, P0, DOI 10.1098/rstb.2013.0185
   Chang C, 2019, FRONT NEUROL, V10, P0, DOI 10.3389/fneur.2019.01227
   Ding L, 2018, IEEE T NEUR SYS REH, V26, P1897, DOI 10.1109/TNSRE.2018.2864990
   Dohle C, 2004, J NEUROPHYSIOL, V91, P2376, DOI 10.1152/jn.00929.2003
   Fong K, 2019, HONG KONG MED J, V25, P30
   Fuglmeyer A, 1975, SCAND J REHABIL MED, V7, P13
   Garry M, 2005, EXP BRAIN RES, V163, P118, DOI 10.1007/s00221-005-2226-9
   Giraux P, 2003, NEUROIMAGE, V20, P0, DOI 10.1016/j.neuroimage.2003.09.024
   Hesse S, 2011, NEUROREHAB NEURAL RE, V25, P838, DOI 10.1177/1545968311413906
   Hoermann S, 2017, DISABIL REHABIL, V39, P1503, DOI 10.1080/09638288.2017.1291765
   Katan M, 2018, SEMIN NEUROL, V38, P208, DOI 10.1055/s-0038-1649503
   Kim J, 2017, J PHYS THER SCI, V29, P1793, DOI 10.1589/jpts.29.1793
   Kwakkel G, 2003, STROKE, V34, P2181, DOI 10.1161/01.STR.0000087172.16305.CD
   Laver K, 2018, STROKE, V49, P0, DOI 10.1161/STROKEAHA.117.020275
   Lee D, 2014, J STROKE CEREBROVASC, V23, P1319, DOI 10.1016/j.jstrokecerebrovasdis.2013.11.006
   Lee H, 2015, J NEUROENG REHABIL, V12, P0, DOI 10.1186/s12984-015-0053-1
   Lum P, 2002, ARCH PHYS MED REHAB, V83, P952, DOI 10.1053/apmr.2001.33101
   Mehnert J, 2013, J BIOMED OPT, V18, P0, DOI 10.1117/1.JBO.18.6.066001
   Mekbib D, 2020, NEUROTHERAPEUTICS, V17, P1919, DOI 10.1007/s13311-020-00882-x
   Meschia J, 2014, STROKE, V45, P3754, DOI 10.1161/STR.0000000000000046
   Nojima I, 2012, J NEUROSCI, V32, P1293, DOI 10.1523/JNEUROSCI.5364-11.2012
   Peng T, 2019, CLIN REHABIL, V33, P1277, DOI 10.1177/0269215519839108
   Rajsic S, 2019, EUR J HEALTH ECON, V20, P107, DOI 10.1007/s10198-018-0984-0
   Ramachandran V, 1995, NATURE, V377, P489, DOI 10.1038/377489a0
   Saleh S, 2017, NEUROIMAGE-CLIN, V13, P46, DOI 10.1016/j.nicl.2016.11.012
   Stoykov M, 2015, J NEUROL PHYS THER, V39, P33, DOI 10.1097/NPT.0000000000000065
   Thieme H, 2018, COCHRANE DB SYST REV, V0, P0, DOI DOI 10.1002/14651858.CD008449.pub3
   Thieme H, 2012, COCHRANE DB SYST REV, V0, P0, DOI DOI 10.1002/14651858.CD008449.pub2
   Tominaga W, 2009, NEUROIMAGE, V46, P500, DOI 10.1016/j.neuroimage.2009.02.021
   Truelsen T, 2006, EUR J NEUROL, V13, P581, DOI 10.1111/j.1468-1331.2006.01138.x
   Weber L, 2019, AM J PHYS MED REHAB, V98, P783, DOI 10.1097/PHM.0000000000001190
   Zeng W, 2018, J REHABIL MED, V50, P8, DOI 10.2340/16501977-2287
   Zhang B, 2019, PLOS ONE, V14, P0, DOI 10.1371/journal.pone.0221166
   Zhang J, 2018, NEURAL PLAST, V2018, P0, DOI 10.1155/2018/2321045
NR 36
TC 0
Z9 0
U1 5
U2 5
PU NATURE PORTFOLIO
PI BERLIN
PA HEIDELBERGER PLATZ 3, BERLIN, 14197, GERMANY
SN 2045-2322
EI 
J9 SCI REP-UK
PD FEB 3
PY 2022
VL 12
IS 1
BP 
EP 
DI 10.1038/s41598-022-05314-8
PG 9
WC Multidisciplinary Sciences
SC Science & Technology - Other Topics
GA YU4LS
UT WOS:000752017100033
PM 35115543
ER

PT J
AU Delcamp, Celia
   Cormier, Camille
   Chalard, Alexandre
   Amarantini, David
   Gasq, David
AF Delcamp, Celia
   Cormier, Camille
   Chalard, Alexandre
   Amarantini, David
   Gasq, David
TI Botulinum toxin combined with rehabilitation decrease corticomuscular coherence in stroke patients
SO CLINICAL NEUROPHYSIOLOGY
LA English
DT Article
DE Brain injuries; Electroencephalography; Electromyography; Brain-muscle connectivity; Neuromuscular plasticity
ID cortico-muscular coherence; upper-limb; rectification; eeg; emg; muscle; trial; oscillation; inhibition; emergence
AB Objective: Stroke results in limitation of active range of motion involving antagonist co-contraction. The analysis of brain-muscle connectivity can be used to deepen understanding of motor control alterations associated with the loss of motor function after stroke. This preliminary study aims to investigate the combined effects of botulinum toxin and rehabilitation on corticomuscular coherence to better understand the altered functional reorganization of the central-peripheral network. Methods: Kinematic, electromyographic and electroencephalographic data were recorded during twenty active elbow extensions in eleven chronic stroke patients and nine healthy control subjects. Active range of motion, antagonist co-contraction and corticomuscular coherence were calculated. Results: The initial increase in corticomuscular coherence in stroke patients was significantly reduced five weeks after the first botulinum toxin injection and twenty weeks away from the third injection, in both agonist and antagonist muscles, with moderate to large effect sizes, concomitantly with a decrease in antagonist co-contraction and an improvement in the active range of motion. Conclusions: This study highlights for the first time an effect of botulinum toxin injections combined with rehabilitation on corticomuscular coherence in stroke patients. Significance: Notwithstanding the relatively small sample, the results provide original evidence supporting treatment-induced effective functional reorganization of the central-peripheral network. CO 2022 International Federation of Clinical Neurophysiology. Published by Elsevier B.V. All rights reserved.
C1 [Delcamp, Celia; Cormier, Camille; Amarantini, David; Gasq, David] Univ Toulouse, UPS, INSERM, ToNIC, Toulouse, France.
   [Cormier, Camille; Gasq, David] Univ Hosp Toulouse, Dept Funct Physiol Explorat, Hop Rangueil, Toulouse, France.
   [Chalard, Alexandre] Univ Calif Los Angeles, Dept Neurol, Los Angeles, CA 90024 USA.
   [Chalard, Alexandre] Calif Rehabil Inst, Los Angeles, CA USA.
RP Amarantini, D (通讯作者)，CHU Purpan Pavillon BAUDOT, Unite ToNIC, UMR 1214, Pl Dr Joseph Baylac, F-31024 Toulouse 3, France.
EM david.amarantini@inserm.fr
CR Aymard C, 2013, PHYSIOL REP, V1, P0, DOI 10.1002/phy2.173
   Bayraktaroglu Z, 2011, NEUROIMAGE, V57, P1059, DOI 10.1016/j.neuroimage.2011.04.071
   Bayram M, 2015, J GERONTOL A-BIOL, V70, P1037, DOI 10.1093/gerona/glv014
   Belardinelli P, 2017, NEUROIMAGE-CLIN, V14, P726, DOI 10.1016/j.nicl.2017.03.005
   Bigot J, 2011, NEUROIMAGE, V55, P1504, DOI 10.1016/j.neuroimage.2011.01.033
   Boonstra T, 2013, FRONT HUM NEUROSCI, V7, P0, DOI 10.3389/fnhum.2013.00855
   Borenstein M, 2009, INTRO METAANALYSIS, V0, P0
   Cahouet V, 2002, J BIOMECH, V35, P1507, DOI 10.1016/S0021-9290(02)00176-8
   Chalard A, 1900, ANN PHYS REHABIL MED, V64, P0, DOI 10.1016/j.rehab.2020.09.002
   Chalard A, 2020, CLIN NEUROPHYSIOL, V131, P1345, DOI 10.1016/j.clinph.2020.02.023
   Chalard A, 2019, J REHABIL MED, V51, P307, DOI 10.2340/16501977-2528
   Chen X, 2018, NEUROIMAGE-CLIN, V19, P147, DOI 10.1016/j.nicl.2018.04.004
   Conway B, 1995, J PHYSIOL-LONDON, V489, P917, DOI 10.1113/jphysiol.1995.sp021104
   Cumming G, 2014, PSYCHOL SCI, V25, P7, DOI 10.1177/0956797613504966
   Cutter G, 2020, MULT SCLER RELAT DIS, V38, P0, DOI 10.1016/j.msard.2019.101490
   Dal MF, 2017, EXP BRAIN RES, V235, P3023, DOI 10.1007/s00221-017-5035-z
   Delorme A, 2004, J NEUROSCI METH, V134, P9, DOI 10.1016/j.jneumeth.2003.10.009
   Dinomais M, 2012, ANN PHYS REHABIL MED, V55, P3
   Fanciullacci C, 1900, FRONT HUM NEUROSCI, V15, P0, DOI 10.3389/fnhum.2021.669915
   Fang Y, 2009, CLIN NEUROPHYSIOL, V120, P994, DOI 10.1016/j.clinph.2009.02.173
   Fauvet M, 2019, I IEEE EMBS C NEUR E, V0, PP437, DOI 10.1109/NER.2019.8716973
   Gao Y, 2018, FRONT NEUROL, V8, P0, DOI 10.3389/fneur.2017.00716
   Giavarina D, 2015, BIOCHEM MEDICA, V25, P141, DOI 10.11613/BM.2015.015
   Glories D, 1900, SCI REP-UK, V11, P0, DOI 10.1038/s41598-021-85851-w
   Gracies J, 2019, BMC NEUROL, V19, P0, DOI 10.1186/s12883-019-1257-y
   Gracies J, 2017, NEUROLOGY, V89, P2245, DOI 10.1212/WNL.0000000000004687
   Gracies J, 2005, MUSCLE NERVE, V31, P552, DOI 10.1002/mus.20285
   Graziadio S, 2010, J NEUROSCI, V30, P3663, DOI 10.1523/JNEUROSCI.5621-09.2010
   Hedges L, 1981, J STAT EDUC, V6, P107, DOI 10.3102/10769986006002107
   Hermens H, 2000, J ELECTROMYOGR KINES, V10, P361, DOI 10.1016/S1050-6411(00)00027-4
   Kandel M, 2012, ANNALS OF PHYSICAL AND REHABILITATION MEDICINE, V55, P657, DOI 10.1016/j.rehab.2012.09.001
   Katz R, 1991, J PHYSIOL-LONDON, V437, P269, DOI 10.1113/jphysiol.1991.sp018595
   Krauth R, 2019, FRONT NEUROL, V10, P0, DOI 10.3389/fneur.2019.00126
   Larsen L, 2017, CLIN NEUROPHYSIOL, V128, P2217, DOI 10.1016/j.clinph.2017.08.033
   Lee D, 2016, KOREAN J ANESTHESIOL, V69, P555, DOI 10.4097/kjae.2016.69.6.555
   Marque P, 2019, ANN PHYS REHABIL MED, V62, P207, DOI 10.1016/j.rehab.2019.06.003
   Mcclelland V, 2012, J NEUROSCI METH, V205, P190, DOI 10.1016/j.jneumeth.2011.11.001
   Mima T, 2001, STROKE, V32, P2597, DOI 10.1161/hs1101.098764
   Myers L, 2003, J NEUROSCI METH, V124, P157, DOI 10.1016/S0165-0270(03)00004-9
   Nakashima K, 1989, BRAIN, V112, P681, DOI 10.1093/brain/112.3.681
   Odergren T, 1994, ELECTROEN CLIN NEURO, V93, P325, DOI 10.1016/0013-4694(94)00109-X
   Park W, 2016, J NEUROENG REHABIL, V13, P0, DOI 10.1186/s12984-016-0120-2
   Pedroni A, 2019, NEUROIMAGE, V200, P460, DOI 10.1016/j.neuroimage.2019.06.046
   Pedrosa D, 2014, J NEUROSCI, V34, P14475, DOI 10.1523/JNEUROSCI.0087-14.2014
   Perdices M, 2018, BRAIN IMPAIR, V19, P70, DOI 10.1017/BrImp.2017.28
   Perrin F, 1989, ELECTROEN CLIN NEURO, V72, P184, DOI 10.1016/0013-4694(89)90180-6
   Neto O, 2010, J NEUROPHYSIOL, V103, P1093, DOI 10.1152/jn.00792.2009
   Ramirez-castaneda J, 2013, MOVEMENT DISORD, V28, P1775, DOI 10.1002/mds.25582
   Roeder L, 2020, SCI REP-UK, V10, P0, DOI 10.1038/s41598-020-59810-w
   Rosales R, 2010, EUR J NEUROL, V17, P71, DOI 10.1111/j.1468-1331.2010.03056.x
   Rossiter H, 2013, NEUROIMAGE-CLIN, V2, P50, DOI 10.1016/j.nicl.2012.11.002
   Ruiz-gonzalez Y, 2020, CEREBELLUM, V19, P665, DOI 10.1007/s12311-020-01149-z
   Shaw L, 2011, STROKE, V42, P1371, DOI 10.1161/STROKEAHA.110.582197
   Staudenmann D, 2015, J ELECTROMYOGR KINES, V25, P199, DOI 10.1016/j.jelekin.2014.11.003
   Ushiyama J, 2010, J APPL PHYSIOL, V109, P1086, DOI 10.1152/japplphysiol.00869.2009
   Veverka T, 2014, J NEUROL SCI, V346, P276, DOI 10.1016/j.jns.2014.09.009
   Von CK, 2014, CLIN NEUROPHYSIOL, V125, P1182, DOI 10.1016/j.clinph.2013.11.006
   Yang Y, 2016, FRONT COMPUT NEUROSC, V10, P0, DOI 10.3389/fncom.2016.00126
   Yao B, 2007, J NEUROSCI METH, V159, P215, DOI 10.1016/j.jneumeth.2006.07.008
   Zheng Y, 2018, FRONT NEUROL, V8, P0, DOI 10.3389/fneur.2017.00728
NR 60
TC 0
Z9 0
U1 3
U2 3
PU ELSEVIER IRELAND LTD
PI CLARE
PA ELSEVIER HOUSE, BROOKVALE PLAZA, EAST PARK SHANNON, CO, CLARE, 00000, IRELAND
SN 1388-2457
EI 
J9 CLIN NEUROPHYSIOL
PD APR 15
PY 2022
VL 136
IS 
BP 49
EP 57
DI 10.1016/j.clinph.2021.12.019
PG 9
WC Clinical Neurology; Neurosciences
SC Neurosciences & Neurology
GA 1F8SV
UT WOS:000795432600005
PM 35131638
ER

PT J
AU Miyawaki, Yu
   Yoneta, Masaki
   Okawada, Megumi
   Kawakami, Michiyuki
   Liu, Meigen
   Kaneko, Fuminari
AF Miyawaki, Yu
   Yoneta, Masaki
   Okawada, Megumi
   Kawakami, Michiyuki
   Liu, Meigen
   Kaneko, Fuminari
TI Model-Based Analyses for the Causal Relationship Between Post-stroke Impairments and Functional Brain Connectivity Regarding the Effects of Kinesthetic Illusion Therapy Combined With Conventional Exercise
SO FRONTIERS IN SYSTEMS NEUROSCIENCE
LA English
DT Article
DE clinical trial; functional connectivity; kinesthetic illusion therapy; spasticity; stroke
ID upper extremity function; upper-limb; mirror therapy; cortical excitability; motor imagery; stroke; stimulation; rehabilitation; organization; spasticity
AB Aims: Therapy with kinesthetic illusion of segmental body part induced by visual stimulation (KINVIS) may allow the treatment of severe upper limb motor deficits in post-stroke patients. Herein, we investigated: (1) whether the effects of KINVIS therapy with therapeutic exercise (TherEx) on motor functions were induced through improved spasticity, (2) the relationship between resting-state functional connectivity (rs-FC) and motor functions before therapy, and (3) the baseline characteristics of rs-FC in patients with the possibility of improving their motor functions.Methods: Using data from a previous clinical trial, three path analyses in structural equation modeling were performed: (1) a mediation model in which the indirect effects of the KINVIS therapy with TherEx on motor functions through spasticity were drawn, (2) a multiple regression model with pre-test data in which spurious correlations between rs-FC and motor functions were controlled, and (3) a multiple regression model with motor function score improvements between pre- and post-test in which the pre-test rs-FC associated with motor function improvements was explored.Results: The mediation model illustrated that although KINVIS therapy with TherEx did not directly improve motor function, it improved spasticity, which led to ameliorated motor functions. The multiple regression model with pre-test data suggested that rs-FC of bilateral parietal regions is associated with finger motor functions, and that rs-FC of unaffected parietal and premotor areas is involved in shoulder/elbow motor functions. Moreover, the multiple regression model with motor function score improvements suggested that the weaker the rs-FC of bilateral parietal regions or that of the supramarginal gyrus in an affected hemisphere and the cerebellar vermis, the greater the improvement in finger motor function.Conclusion: The effects of KINVIS therapy with TherEx on upper limb motor function may be mediated by spasticity. The rs-FC, especially that of bilateral parietal regions, might reflect potentials to improve post-stroke impairments in using KINVIS therapy with TherEx.
C1 [Miyawaki, Yu; Yoneta, Masaki; Okawada, Megumi; Kawakami, Michiyuki; Liu, Meigen; Kaneko, Fuminari] Keio Univ, Dept Rehabil Med, Sch Med, Tokyo, Japan.
   [Miyawaki, Yu] Kio Univ, Neurorehabilitat Res Ctr, Nara, Japan.
   [Miyawaki, Yu] Res Fellow Japan Soc Promot Sci, Tokyo, Japan.
RP Kaneko, F (通讯作者)，Keio Univ, Dept Rehabil Med, Sch Med, Tokyo, Japan.
EM f-kaneko@keio.jp
CR Altschuler E, 1999, LANCET, V353, P2035, DOI 10.1016/S0140-6736(99)00920-4
   [anonymous] , 2016, INT J NEUROREHABILIT, V0, P0
   Aoyama T, 2012, NEUROSCI LETT, V514, P106, DOI 10.1016/j.neulet.2012.02.069
   Aoyama T, 2020, PROG REHABIL MED, V5, P20200025, DOI 10.2490/prm.20200025
   Appenzeller O, 1966, ARCH NEUROL-CHICAGO, V15, P264, DOI 10.1001/archneur.1966.00470150042007
   Galvao S, 2014, ARCH PHYS MED REHAB, V95, P222, DOI 10.1016/j.apmr.2013.10.023
   Bentler P, 1987, SOCIOL METHOD RES, V16, P78, DOI 10.1177/0049124187016001004
   Chancel M, 2016, EXP BRAIN RES, V234, P1459, DOI 10.1007/s00221-015-4549-5
   Deconinck F, 2015, NEUROREHAB NEURAL RE, V29, P349, DOI 10.1177/1545968314546134
   Desmurget M, 2009, SCIENCE, V324, P811, DOI 10.1126/science.1169896
   Dohle C, 2009, NEUROREHAB NEURAL RE, V23, P209, DOI 10.1177/1545968308324786
   Graziano M, 1994, SCIENCE, V266, P1054, DOI 10.1126/science.7973661
   Hanakawa T, 2003, J NEUROPHYSIOL, V89, P989, DOI 10.1152/jn.00132.2002
   Hanakawa T, 2008, CEREB CORTEX, V18, P2775, DOI 10.1093/cercor/bhn036
   Hedges L, 1981, J ED STAT, V6, P107, DOI 10.3102/10769986006002107
   Kably B, 1998, J NEUROPHYSIOL, V80, P389, DOI 10.1152/jn.1998.80.1.389
   Kaneko F, 2007, NEUROSCIENCE, V149, P976, DOI 10.1016/j.neuroscience.2007.07.028
   Kaneko F, 2003, CLIN NEUROPHYSIOL, V114, P2397, DOI 10.1016/S1388-2457(03)00245-1
   Kaneko F, 2019, FRONT SYST NEUROSCI, V13, P0, DOI 10.3389/fnsys.2019.00076
   Kaneko F, 2016, J NEUROENG REHABIL, V13, P0, DOI 10.1186/s12984-016-0143-8
   Kaneko F, 2015, PLOS ONE, V10, P0, DOI 10.1371/journal.pone.0131970
   Kaneko F, 2014, J NEUROENG REHABIL, V11, P0, DOI 10.1186/1743-0003-11-94
   Klamroth-marganska V, 2014, LANCET NEUROL, V13, P159, DOI 10.1016/S1474-4422(13)70305-3
   Li S, 2019, FRONT NEUROL, V10, P0, DOI 10.3389/fneur.2019.00468
   Lisberger S, 2013, PRINCIPLES NEURAL SC, V0, P960
   Matsuyama K, 1997, J COMP NEUROL, V389, P617, DOI 10.1002/(SICI)1096-9861(19971229)389:4<617::AID-CNE6>3.0.CO;2-3
   Murase N, 2004, ANN NEUROL, V55, P400, DOI 10.1002/ana.10848
   Muthen B, 1984, PSYCHOMETRIKA, V49, P115, DOI 10.1007/BF02294210
   Nowak D, 2009, NEUROREHAB NEURAL RE, V23, P641, DOI 10.1177/1545968309336661
   Okawada M, 2020, RESTOR NEUROL NEUROS, V38, P455, DOI 10.3233/RNN-201030
   Page S, 2007, STROKE, V38, P1293, DOI 10.1161/01.STR.0000260205.67348.2b
   Parsons L, 1995, NATURE, V375, P54, DOI 10.1038/375054a0
   Perez-cruzado D, 2017, AUST OCCUP THER J, V64, P91, DOI 10.1111/1440-1630.12342
   Pollock A, 2014, COCHRANE DB SYST REV, V0, P0, DOI DOI 10.1002/14651858.CD010820.pub2
   Pundik S, 2019, ANN PHYS REHABIL MED, V62, P397, DOI 10.1016/j.rehab.2018.07.006
   Quinn B, 2014, J NEUROSCI, V34, P171, DOI 10.1523/JNEUROSCI.0532-13.2014
   Rizzolatti G, 1998, ELECTROEN CLIN NEURO, V106, P283, DOI 10.1016/S0013-4694(98)00022-4
   Samuelkamaleshkumar S, 2014, ARCH PHYS MED REHAB, V95, P2000, DOI 10.1016/j.apmr.2014.06.020
   Shibata E, 2019, EXP BRAIN RES, V237, P3233, DOI 10.1007/s00221-019-05665-1
   Stein C, 2015, STROKE, V46, P2197, DOI 10.1161/STROKEAHA.115.009633
   Stephan K, 1995, J NEUROPHYSIOL, V73, P373, DOI 10.1152/jn.1995.73.1.373
   Subramanian S, 2018, J NEUROPHYSIOL, V119, P5, DOI 10.1152/jn.00362.2017
   Van DVR, 2020, ANN NEUROL, V87, P383, DOI 10.1002/ana.25679
   Whitfield-gabrieli S, 2012, BRAIN CONNECT, V2, P125, DOI 10.1089/brain.2012.0073
   Wolf S, 2006, JAMA-J AM MED ASSOC, V296, P2095, DOI 10.1001/jama.296.17.2095
   Yahagi S, 1996, PERCEPT MOTOR SKILL, V83, P288, DOI 10.2466/pms.1996.83.1.288
   Yavuzer G, 2008, ARCH PHYS MED REHAB, V89, P393, DOI 10.1016/j.apmr.2007.08.162
   Yeo S, 2012, NEUROSCI LETT, V508, P9, DOI 10.1016/j.neulet.2011.11.030
   Yuan K, 2000, SOCIOL METHODOL, V30, P165, DOI 10.1111/0081-1750.00078
NR 49
TC 1
Z9 1
U1 0
U2 0
PU FRONTIERS MEDIA SA
PI LAUSANNE
PA AVENUE DU TRIBUNAL FEDERAL 34, LAUSANNE, CH-1015, SWITZERLAND
SN 
EI 
J9 FRONT SYST NEUROSCI
PD JAN 10
PY 2022
VL 15
IS 
BP 
EP 
DI 10.3389/fnsys.2021.804263
PG 12
WC Neurosciences
SC Neurosciences & Neurology
GA ZA3FM
UT WOS:000756053800001
PM 35173590
ER

PT J
AU Peng, Zhi-feng
   Zhang, Nai-bao
   Meng, Jian
   Zhang, Ji-hong
AF Peng, Zhi-feng
   Zhang, Nai-bao
   Meng, Jian
   Zhang, Ji-hong
TI Early Aerobic Exercise Promotes Neurological Function Recovery of Rats after Cerebral Ischemia/Reperfusion by Upregulating the Expression of Heat Shock Protein A5
SO CURRENT MEDICAL SCIENCE
LA English
DT Article
DE early aerobic exercise; heat shock protein A5; ischemia; reperfusion; apoptosis; behavioral score
ID endoplasmic-reticulum stress; artery occlusion; stroke; injury; brain; death; translocation; model; motor
AB Objective The neuroprotective function of heat shock protein A5 (HSPA5) in ischemic stroke has been confirmed. This study aimed to investigate the effects of early aerobic exercise on neurological function recovery from cerebral ischemia/reperfusion and to determine whether these effects are associated with the expression level of HSPA5 in the ischemic penumbra. Methods A total of 72 male Sprague-Dawley rats were randomly assigned to the ischemia and exercise group [middle cerebral artery occlusion (MCAO)-Ex, n=18], ischemia and sedentary group (MCAO-St, n=18), sham-surgery and exercise group (Sham-Ex, n=18), or sham-surgery and sedentary group (Sham-St, n=18). The MCAO-Ex and MCAO-St groups were subjected to MCAO for 60 min, whereas the Sham-Ex and Sham-St groups were subjected to an identical operation without MCAO. Rats in the MCAO-Ex and Sham-Ex groups then ran on a treadmill for 30 min once a day for 5 consecutive days. After reperfusion, the motor function of the rats was scored by the Bederson neurological function test, balance beam test, and screen test. Nissl staining was conducted to assess morphological and structural change of nerve cells in the ischemic penumbra. The reverse transcription-quantitative polymerase chain reaction was applied to detect the mRNA expression of HSPA5. Western blot analysis was conducted to determine the protein expression of HSPA5. Terminal deoxynucleotidyl transferase-mediated dUTP nick-end labeling (TUNEL) staining was carried out in the ischemic penumbra after MCAO. Results Rats receiving early treadmill exercise had lower Bederson neurological function, balance beam, and screen test scores on the 3rd, 7th, and 14th days after MCAO; in addition, more neurons survived in the ischemic penumbra after MCAO, and higher mRNA and protein expression of HSPA5 and fewer TUNEL-positive stained cells were observed. Conclusion Our study demonstrated that early aerobic exercise can improve neurological function recovery after ischemia/reperfusion. Furthermore, the increased level of HSPA5 in the ischemic penumbra might be one of the mechanisms of enhanced neurological function recovery.
C1 [Peng, Zhi-feng; Zhang, Ji-hong] Shanxi Datong Univ, Sch Med, Dept Physiol, Datong 037009, Peoples R China.
   [Zhang, Nai-bao] Luliang Peoples Hosp, Dept Neurol, Luliang 033000, Peoples R China.
   [Meng, Jian] Shanxi Datong Univ, Sch Med, Dept Anat, Datong 037009, Peoples R China.
RP Peng, ZF (通讯作者)，Shanxi Datong Univ, Sch Med, Dept Physiol, Datong 037009, Peoples R China.
EM pzf181@126.com
FU Basic Research Projects in Shanxi Province [2015021178]; Start-up Funds for Doctoral Research at Shanxi Datong University [2014-B-01]
CR Brewer J, 2005, NAT IMMUNOL, V6, P23, DOI 10.1038/ni1149
   Broughton B, 2009, STROKE, V40, P0, DOI 10.1161/STROKEAHA.108.531632
   Burnett M, 2006, STROKE, V37, P1327, DOI 10.1161/01.STR.0000217305.82123.d8
   Choi A, 2011, EUR J PHARMACOL, V668, P115, DOI 10.1016/j.ejphar.2011.06.047
   Coleman E, 2017, CURR ATHEROSCLER REP, V19, P0, DOI 10.1007/s11883-017-0686-6
   Ding Y, 2004, NEUROSCIENCE, V123, P667, DOI 10.1016/j.neuroscience.2003.08.031
   Ferri K, 2001, NAT CELL BIOL, V3, P0, DOI 10.1038/ncb1101-e255
   Gao L, 2012, J STROKE CEREBROVASC, V21, P411, DOI 10.1016/j.jstrokecerebrovasdis.2012.04.009
   Hendershot L, 1994, GENOMICS, V20, P281, DOI 10.1006/geno.1994.1166
   Ke Z, 2011, PLOS ONE, V6, P0, DOI 10.1371/journal.pone.0016643
   Li J, 2006, BRAIN RES, V1093, P25, DOI 10.1016/j.brainres.2006.03.110
   Lo L, 2012, EVID-BASED COMPL ALT, V2012, P1, DOI 10.1155/2012/178081
   Mateffyova A, 2006, EUR J NEUROSCI, V24, P351, DOI 10.1111/j.1460-9568.2006.04910.x
   Morimoto N, 2007, NEUROSCIENCE, V147, P957, DOI 10.1016/j.neuroscience.2007.04.017
   Munari D, 2018, EUR J PHYS REHAB MED, V54, P408, DOI 10.23736/S1973-9087.16.04224-6
   Munoz A, 2003, STROKE, V34, P164, DOI 10.1161/01.STR.0000048215.36747.D1
   Nakka V, 2010, NEUROTOX RES, V17, P189, DOI 10.1007/s12640-009-9110-5
   Ouyang Y, 2011, MITOCHONDRION, V11, P279, DOI 10.1016/j.mito.2010.10.007
   Peng Z, 2013, J NEUROSCI RES, V91, P1349, DOI 10.1002/jnr.23255
   Rao R, 2002, FEBS LETT, V514, P122, DOI 10.1016/S0014-5793(02)02289-5
   Ryou M, 2012, STROKE, V43, P1101, DOI 10.1161/STROKEAHA.111.620088
   Sasaki M, 2009, V549, V0, PP187, DOI 10.1007/978-1-60327-931-4_13
   Wu C, 2013, NEUROSCI LETT, V546, P57, DOI 10.1016/j.neulet.2013.04.060
   Xie W, 2015, INT J NURS SCI, V2, P52, DOI 10.1016/j.ijnss.2015.01.012
   Yang L, 2017, AM J PHYS MED REHAB, V96, P0, DOI 10.1097/PHM.0000000000000670
   Ye Z, 2013, NEUROCHEM RES, V38, P686, DOI 10.1007/s11064-012-0953-4
   Yoo A, 2009, STROKE, V40, P2046, DOI 10.1161/STROKEAHA.108.541656
NR 27
TC 0
Z9 0
U1 1
U2 1
PU SPRINGER
PI NEW YORK
PA ONE NEW YORK PLAZA, SUITE 4600, NEW YORK, NY, UNITED STATES
SN 2096-5230
EI 
J9 CURR MED SCI
PD APR 15
PY 2022
VL 42
IS 2
BP 267
EP 273
DI 10.1007/s11596-022-2537-0
PG 7
WC Medicine, Research & Experimental
SC Research & Experimental Medicine
GA 0U0JN
UT WOS:000770727400001
PM 35305213
ER

PT J
AU Loh, Mei-Sean
   Kuan, Yi-Chun
   Wu, Chin-Wen
   Liao, Chun-De
   Hong, Jia-Pei
   Chen, Hung-Chou
AF Loh, Mei-sean
   Kuan, Yi-chun
   Wu, Chin-wen
   Liao, Chun-de
   Hong, Jia-pei
   Chen, Hung-chou
TI Upper Extremity Contralaterally Controlled Functional Electrical Stimulation Versus Neuromuscular Electrical Stimulation in Post-Stroke Individuals: A Meta-Analysis of Randomized Controlled Trials
SO NEUROREHABILITATION AND NEURAL REPAIR
LA English
DT Article
DE contralaterally controlled functional electrical stimulation; neuromuscular electrical stimulation; stroke; upper extremities; meta-analysis; systematic review
ID quality-of-life; finger extensor; motor function; hand function; stroke; recovery; hemiplegia; dexterity
AB Background Electrical stimulation has been employed as a safe and effective therapy for improving arm function after stroke. Contralaterally controlled functional electrical stimulation (CCFES) is a unique method that has progressed from application in small feasibility studies to implementation in several randomized controlled trials. However, no meta-analysis has been conducted to summarize its efficacy. Objective To summarize the effect size of CCFES through measures of upper extremity motor recovery compared with that of neuromuscular electrical stimulation (NMES). Methods The PubMed, Cochrane Library, EMBASE, Scopus, and Google Scholar databases were searched. Randomized controlled trials (RCTs) were selected and subjected to meta-analysis and risk of bias assessment. Results 6 RCTs were selected and 267 participants were included. The Upper Extremity Fugl-Meyer assessment (UEFMA) was included in all studies, the Box and Blocks test (BBT) and active range of motion (AROM) were included in 3 and 4 studies, respectively. The modified Barthel Index (mBI) and Arm Motor Abilities Test (AMAT) were included in 2 and 3 studies, respectively. The CCFES group demonstrated greater improvement than the NMES did in UEFMA (SMD = .42, 95% CI = .07-.76), BBT (SMD = .48, 95% CI = .10-.86), AROM (SMD = .54, 95% CI = .23-.86), and mBI (SMD = .54, 95% CI = .12-.97). However, the results for AMAT did not differ significantly (SMD = .34, 95% CI = -.03-.72). Conclusion Contralaterally controlled functional electrical stimulation produced greater improvements in upper extremity hemiplegia in people with stroke than NMES did. PROSPERO registration number: CRD42021245831
C1 [Loh, Mei-Sean; Wu, Chin-Wen; Liao, Chun-De; Hong, Jia-Pei; Chen, Hung-Chou] Taipei Med Univ, Shuang Ho Hosp, Dept Phys Med & Rehabil, Taipei, Taiwan.
   [Loh, Mei-Sean; Kuan, Yi-Chun; Wu, Chin-Wen; Liao, Chun-De; Hong, Jia-Pei; Chen, Hung-Chou] Taipei Med Univ, Taipei Neurosci Inst, Taipei, Taiwan.
   [Kuan, Yi-Chun] Taipei Med Univ, Shuang Ho Hosp, Dept Neurol, Taipei, Taiwan.
   [Kuan, Yi-Chun] Taipei Med Univ, Coll Med, Sch Med, Dept Neurol, Taipei, Taiwan.
   [Kuan, Yi-Chun; Chen, Hung-Chou] Taipei Med Univ, Shuang Ho Hosp, Ctr Evidence Based Hlth Care, Taipei, Taiwan.
   [Wu, Chin-Wen; Chen, Hung-Chou] Taipei Med Univ, Coll Med, Sch Med, Dept Phys Med & Rehabil, Taipei, Taiwan.
   [Liao, Chun-De] Taipei Med Univ, Coll Nursing, Master Program Long Term Care, Taipei, Taiwan.
RP Chen, HC (通讯作者)，Taipei Med Univ, Shuang Ho Hosp, Dept Phys Med & Rehabil, 291 Zhongjheng Rd, New Taipei 23561, Taiwan.
EM 10462@s.tmu.edu.tw
CR Bindawas S, 2017, NEUROSCIENCES, V22, P186, DOI 10.17712/nsj.2017.3.20170010
   Boutron I, 2014, J CLIN ONCOL, V32, P4120, DOI 10.1200/JCO.2014.56.7503
   Byblow W, 2012, PLOS ONE, V7, P0, DOI 10.1371/journal.pone.0033882
   Campbell B, 2020, LANCET, V396, P129, DOI 10.1016/S0140-6736(20)31179-X
   Cerniauskaite M, 2012, AM J PHYS MED REHAB, V91, P0, DOI 10.1097/PHM.0b013e31823d4df7
   Chuang L, 2017, J NEUROENG REHABIL, V14, P0, DOI 10.1186/s12984-017-0332-0
   Cunningham D, 2019, NEUROREHAB NEURAL RE, V33, P707, DOI 10.1177/1545968319863709
   Donkor E, 2018, STROKE RES TREAT, V2018, P0, DOI 10.1155/2018/3238165
   Higgins J, 2019, COCHRANE HDB SYSTEMA, V0, P0
   Higgins JPT, 2011, BMJ, V343, P0, DOI 10.1136/bmj.d5928
   Hsieh Y, 2009, STROKE, V40, P1386, DOI 10.1161/STROKEAHA.108.530584
   Huang J, 2017, JOURNAL OF CHINA MEDICAL UNIVERSITY, V46, P821, DOI 10.12007/j.issn.0258-4646.2017.09.012
   Kapadia N, 2020, FRONT NEUROSCI-SWITZ, V14, P0, DOI 10.3389/fnins.2020.00718
   Knutson J, 2020, AM J PHYS MED REHAB, V99, P514, DOI 10.1097/PHM.0000000000001363
   Knutson J, 2016, STROKE, V47, P2596, DOI 10.1161/STROKEAHA.116.013791
   Knutson J, 2015, PHYS MED REH CLIN N, V26, P729, DOI 10.1016/j.pmr.2015.06.002
   Knutson J, 2012, IEEE ENG MED BIO, V0, PP314, DOI 10.1109/EMBC.2012.6345932
   Knutson J, 2012, NEUROREHAB NEURAL RE, V26, P239, DOI 10.1177/1545968311419301
   Knutson J, 2009, NEUROREHAB NEURAL RE, V23, P17, DOI 10.1177/1545968308317577
   Knutson J, 2007, ARCH PHYS MED REHAB, V88, P513, DOI 10.1016/j.apmr.2007.01.003
   Kontson K, 2017, PLOS ONE, V12, P0, DOI 10.1371/journal.pone.0177965
   Kotan S, 2015, FRONT HUM NEUROSCI, V9, P0, DOI 10.3389/fnhum.2015.00363
   Lemmens R, 2012, BMC NEUROL, V12, P0, DOI 10.1186/1471-2377-12-21
   Maceira-elvira P, 2019, J NEUROENG REHABIL, V16, P0, DOI 10.1186/s12984-019-0612-y
   Medink A, 2008, CLIN REHABIL, V22, P291, DOI 10.1177/0269215507083368
   Moher D, 2009, PLOS MED, V6, P0, DOI 10.1371/journal.pmed.1000097
   Mudaliar M, 2018, INDIAN J PHAR PRACT, V11, P44, DOI 10.5530/ijopp.11.1.8
   Mudie M, 2000, DISABIL REHABIL, V22, P23, DOI 10.1080/096382800297097
   Puljak L, 2020, J CLIN EPIDEMIOL, V123, P114, DOI 10.1016/j.jclinepi.2020.03.019
   Rainoldi A, 2004, J NEUROSCI METH, V134, P37, DOI 10.1016/j.jneumeth.2003.10.014
   Sachetti A, 2018, REV. BRAS. TER. INTENSIVA, V30, P219, DOI 10.5935/0103-507X.20180036
   Sharififar S, 2018, ANN PHYS REHABIL MED, V61, P339, DOI 10.1016/j.rehab.2018.06.005
   Sheffler L, 2007, MUSCLE NERVE, V35, P562, DOI 10.1002/mus.20758
   [沈滢 SY, 2014, [中国康复医学杂志, V0, P0
   Sturm J, 2004, STROKE, V35, P2340, DOI 10.1161/01.STR.0000141977.18520.3b
   Takeda K, 2017, MED DEVICES-EVID RES, V10, P207, DOI 10.2147/MDER.S123464
   Whitall J, 2011, NEUROREHAB NEURAL RE, V25, P118, DOI 10.1177/1545968310380685
   Wilson R, 2016, NEUROREHAB NEURAL RE, V30, P978, DOI 10.1177/1545968316650278
   Wu C, 2013, J NEUROENG REHABIL, V10, P0, DOI 10.1186/1743-0003-10-35
   Wu P, 2015, NEURAL REGEN RES, V10, P760, DOI 10.4103/1673-5374.15697
   Yang J, 2019, CLIN REHABIL, V33, P1286, DOI 10.1177/0269215519839165
   Zheng Y, 2019, J REHABIL MED, V51, P103, DOI 10.2340/16501977-2510
NR 42
TC 0
Z9 0
U1 0
U2 0
PU SAGE PUBLICATIONS INC
PI THOUSAND OAKS
PA 2455 TELLER RD, THOUSAND OAKS, CA 91320 USA
SN 1545-9683
EI 
J9 NEUROREHAB NEURAL RE
PD JUL 15
PY 2022
VL 36
IS 7
BP 472
EP 482
DI 10.1177/15459683221092647
PG 11
WC Clinical Neurology; Rehabilitation
SC Neurosciences & Neurology; Rehabilitation
GA 2C6VS
UT WOS:000800285400001
PM 35574940
ER

PT J
AU Gao, Cheng
   Chen, Xueshi
   Xu, Heng
   Guo, Hanmu
   Zheng, Lexin
   Yan, Ya’nan
   Ren, Zhiyang
   Luo, Chengliang
   Gao, Yuan
   Wang, Zufeng
   Tao, Luyang
   Wang, Tao
AF Gao, Cheng
   Chen, Xueshi
   Xu, Heng
   Guo, Hanmu
   Zheng, Lexin
   Yan, Ya’nan
   Ren, Zhiyang
   Luo, Chengliang
   Gao, Yuan
   Wang, Zufeng
   Tao, Luyang
   Wang, Tao
TI Restraint Stress Delays the Recovery of Neurological Impairments and Exacerbates Brain Damages through Activating Endoplasmic Reticulum Stress-mediated Neurodegeneration/Autophagy/Apopotosis post Moderate Traumatic Brain Injury
SO MOLECULAR NEUROBIOLOGY
LA English
DT Article
DE Moderate traumatic brain injury; Restraint stress; Endoplasmic reticulum stress; Neurodegeneration; Neurological impairments
ID secondary neurodegeneration; tau pathology; association; stroke; cortex
AB Based on accumulating evidence, patients recovering from mild and moderate traumatic brain injury (TBI) often experience increased sensitivity to stressful events. However, few studies have assessed on the effects and pathophysiological mechanisms of stress on TBI. In the current study, using a mouse model of moderate TBI, we investigated whether restraint stress (RS) regulates secondary neurodegeneration and neuronal cell death, which are commonly associated with neurological dysfunctions. Our data showed that RS significantly reduced body weight recovery, delayed the recovery of neurological functions (motor function, cognitive function and anxiety-like behavior) and exacerbated the brain lesion volume after moderate TBI. Immunofluorescence results indicated that moderate TBI-induced cell insults and blood-brain barrier leakage were aggravated by RS. Further Western blotting experiments showed that RS activated endoplasmic reticulum (ER) stress excessively after moderate TBI and decreased the number of NeuN-positive cells, but increased the number of CHOP/NeuN-co-positive cells by performing immunostaining in the injured cortex after moderate TBI. Moreover, RS increased the ratios of CHOP/A beta and CHOP/p-Tau co-positive cells in the injured cortex after moderate TBI. However, blocking ER stress with the classic ER stress inhibitor salubrinal remarkably decreased apoptosis and the levels of autophagy-related proteins in the mouse model of moderate TBI plus RS. Collectively, RS delays the recovery of neurological function and deteriorates morphological damage by excessively activating ER stress-mediated neurodegeneration, apoptosis and autophagy after moderate TBI. Thus, monitoring stress levels in patients recovering from non-severe TBI may merit consideration in the future.
C1 [Gao, Cheng; Chen, Xueshi; Xu, Heng; Guo, Hanmu; Zheng, Lexin; Yan, Ya'nan; Ren, Zhiyang; Luo, Chengliang; Gao, Yuan; Wang, Zufeng; Tao, Luyang; Wang, Tao] Soochow Univ, Affiliated Guangji Hosp, Sch Basic Med & Biol Sci, Dept Forens Med, Suzhou 215123, Peoples R China.
RP Tao, LY; Wang, T (通讯作者)，Soochow Univ, Affiliated Guangji Hosp, Sch Basic Med & Biol Sci, Dept Forens Med, Suzhou 215123, Peoples R China.
EM taoluyang@suda.edu.cn; taowang@suda.edu.cn
FU National Natural Science Foundation of China [82072110, 81971800, 81971163, 81601643]; Priority Academic Program Development of Jiangsu Higher Education Institutions (PAPD)
CR Balkaya M, 2011, STROKE, V42, P3258, DOI 10.1161/STROKEAHA.110.607705
   Broekaart D, 2018, EPILEPSIA, V59, P1931, DOI 10.1111/epi.14550
   Buynitsky T, 2009, NEUROSCI BIOBEHAV R, V33, P1089, DOI 10.1016/j.neubiorev.2009.05.004
   Cui X, 2015, STROKE, V46, P827, DOI 10.1161/STROKEAHA.114.007145
   Englander J, 2010, BRAIN INJURY, V24, P1379, DOI 10.3109/02699052.2010.523041
   Ferraz A, 2011, BEHAV BRAIN RES, V219, P116, DOI 10.1016/j.bbr.2010.12.028
   Gao C, 2020, STRESS, V23, P338, DOI 10.1080/10253890.2019.1678023
   Gao J, 2018, BEHAV BRAIN RES, V353, P114, DOI 10.1016/j.bbr.2018.07.007
   Grandhi R, 2014, J NEUROSURG SCI, V58, P249
   Griesbach G, 2012, NEUROSCIENCE, V210, P393, DOI 10.1016/j.neuroscience.2012.03.005
   Huang R, 2015, INT J MOL MED, V35, P553, DOI 10.3892/ijmm.2014.2026
   Jones K, 2015, BRAIN BEHAV IMMUN, V48, P57, DOI 10.1016/j.bbi.2015.02.014
   Jordan B, 2013, NAT REV NEUROL, V9, P222, DOI 10.1038/nrneurol.2013.33
   Kirkland S, 2008, BRAIN RES, V1201, P151, DOI 10.1016/j.brainres.2008.01.032
   Li F, 2019, J NEUROCHEM, V148, P97, DOI 10.1111/jnc.14626
   Li H, 2015, INT J MOL SCI, V16, P10426, DOI 10.3390/ijms160510426
   Li L, 1900, NEUROSCI BIOBEHAV R, V120, P372, DOI 10.1016/j.neubiorev.2020.10.020
   Loane DJ, 2015, HANDB CLIN NEUROL, V127, P343, DOI 10.1016/B978-0-444-52892-6.00022-2
   Mcewen B, 2007, PHYSIOL REV, V87, P873, DOI 10.1152/physrev.00041.2006
   Munoz-mayorga D, 2020, NEUROBIOL STRESS, V13, P0, DOI 10.1016/j.ynstr.2020.100241
   Musi N, 2018, AGING CELL, V17, P0, DOI 10.1111/acel.12840
   Nakka V, 2016, MOL NEUROBIOL, V53, P532, DOI 10.1007/s12035-014-9029-6
   Ong L, 2017, J CEREBR BLOOD F MET, V37, P1338, DOI 10.1177/0271678X16654920
   Rui T, 1900, J PINEAL RES, V70, P0, DOI 10.1111/jpi.12704
   Santha P, 2016, FRONT MOL NEUROSCI, V8, P0, DOI 10.3389/fnmol.2015.00088
   Sotiropoulos I, 2011, J NEUROSCI, V31, P7840, DOI 10.1523/JNEUROSCI.0730-11.2011
   Su W, 2018, FRONT CELL NEUROSCI, V12, P0, DOI 10.3389/fncel.2018.00412
   Toccalino D, 1900, OCCUP ENVIRON MED, V78, P769, DOI 10.1136/oemed-2020-107005
   Wang Z, 2019, NEUROBIOL LEARN MEM, V161, P12, DOI 10.1016/j.nlm.2019.03.002
   Zhang J, 2020, OXID MED CELL LONGEV, V2020, P0, DOI 10.1155/2020/7301615
   Zhang Y, 2014, PHYSIOL BEHAV, V131, P41, DOI 10.1016/j.physbeh.2014.04.014
   Zhao Z, 2017, J CEREBR BLOOD F MET, V37, P3709, DOI 10.1177/0271678X17696100
   Zhu X, 2017, NEUROCHEM INT, V110, P25, DOI 10.1016/j.neuint.2017.09.002
NR 33
TC 0
Z9 0
U1 2
U2 2
PU SPRINGER
PI NEW YORK
PA ONE NEW YORK PLAZA, SUITE 4600, NEW YORK, NY, UNITED STATES
SN 0893-7648
EI 
J9 MOL NEUROBIOL
PD MAR 15
PY 2022
VL 59
IS 3
BP 1560
EP 1576
DI 10.1007/s12035-022-02735-4
PG 17
WC Neurosciences
SC Neurosciences & Neurology
GA ZI1GL
UT WOS:000740620100002
PM 35001355
ER

PT J
AU Van assche, Mitsouko
   Klug, Julian
   Dirren, Elisabeth
   Richiardi, Jonas
   Carrera, Emmanuel
AF Van assche, Mitsouko
   Klug, Julian
   Dirren, Elisabeth
   Richiardi, Jonas
   Carrera, Emmanuel
TI Preparing for a Second Attack: A Lesion Simulation Study on Network Resilience After Stroke
SO STROKE
LA English
DT Article
DE connectivity; graph; magnetic resonance imaging; motor cortex; recovery; resilience; stroke
ID transient ischemic attack; brain network; connectivity; recovery; reorganization; efficiency; biology; mri
AB Background: Does the brain become more resilient after a first stroke to reduce the consequences of a new lesion? Although recurrent strokes are a major clinical issue, whether and how the brain prepares for a second attack is unknown. This is due to the difficulties to obtain an appropriate dataset of stroke patients with comparable lesions, imaged at the same interval after onset. Furthermore, timing of the recurrent event remains unpredictable. Methods: Here, we used a novel clinical lesion simulation approach to test the hypothesis that resilience in brain networks increases during stroke recovery. Sixteen highly selected patients with a lesion restricted to the primary motor cortex were recruited. At 3 time points of the index event (10 days, 3 weeks, 3 months), we mimicked recurrent infarcts by deletion of nodes in brain networks (resting-state functional magnetic resonance imaging). Graph measures were applied to determine resilience (global efficiency after attack) and wiring cost (mean degree) of the network. Results: At 10 days and 3 weeks after stroke, resilience was similar in patients and controls. However, at 3 months, although motor function had fully recovered, resilience to clinically representative simulated lesions was higher compared to controls (cortical lesion P=0.012; subcortical: P=0.009; cortico-subcortical: P=0.009). Similar results were found after random (P=0.012) and targeted (P=0.015) attacks. Conclusions: Our results suggest that, in this highly selected cohort of patients with lesions restricted to the primary motor cortex, brain networks reconfigure to increase resilience to future insults. Lesion simulation is an innovative approach, which may have major implications for stroke therapy. Individualized neuromodulation strategies could be developed to foster resilient network reconfigurations after a first stroke to limit the consequences of future attacks.
C1 [van Assche, Mitsouko; Klug, Julian; Dirren, Elisabeth; Carrera, Emmanuel] Fac Med, Rue Gabrielle Perret Gentil 4, CH-1211 Geneva, Switzerland.
   [van Assche, Mitsouko; Klug, Julian; Dirren, Elisabeth; Carrera, Emmanuel] Univ Hosp, Dept Clin Neurosci, Stroke Res Grp, Geneva, Switzerland.
   [Richiardi, Jonas] Lausanne Univ Hosp, Dept Radiol, Lausanne, Switzerland.
   [Richiardi, Jonas] Univ Lausanne, Lausanne, Switzerland.
RP Carrera, E (通讯作者)，Hop Univ Geneve, Rue Gabrielle Perret Gentil 4, CH-1211 Geneva, Switzerland.; Carrera, E (通讯作者)，Fac Med, Rue Gabrielle Perret Gentil 4, CH-1211 Geneva, Switzerland.
EM emmanuel.carrera@hcuge.ch
FU Swiss National Science Foundation [320030_166535]; de Reuter Foundation; Privat Kredit Bank (PKB) Foundation
CR Achard S, 2006, J NEUROSCI, V26, P63, DOI 10.1523/JNEUROSCI.3874-05.2006
   Achard S, 2007, PLOS COMPUT BIOL, V3, P174, DOI 10.1371/journal.pcbi.0030017
   Adhikari M, 2017, BRAIN, V140, P1068, DOI 10.1093/brain/awx021
   Aerts H, 2016, BRAIN, V139, P3063, DOI 10.1093/brain/aww194
   Alstott J, 2009, PLOS COMPUT BIOL, V5, P0, DOI 10.1371/journal.pcbi.1000408
   Benjamini Y, 1995, J R STAT SOC B, V57, P289, DOI 10.1111/j.2517-6161.1995.tb02031.x
   Bonkhoff A, 2020, BRAIN, V143, P1525, DOI 10.1093/brain/awaa101
   Bullmore E, 2009, NAT REV NEUROSCI, V10, P186, DOI 10.1038/nrn2575
   Cabral J, 2012, NEUROIMAGE, V62, P1342, DOI 10.1016/j.neuroimage.2012.06.007
   Carmichael S, 2016, ANN NEUROL, V79, P895, DOI 10.1002/ana.24653
   Carmichael S, 2016, NEUROTHERAPEUTICS, V13, P348, DOI 10.1007/s13311-015-0408-0
   Carrera E, 2014, BRAIN, V137, P2408, DOI 10.1093/brain/awu101
   Cheng B, 2019, BRAIN COMMUN, V1, P0, DOI 10.1093/braincomms/fcz020
   Cramer S, 2000, TRENDS NEUROSCI, V23, P265, DOI 10.1016/S0166-2236(00)01562-9
   Dirnagl U, 2009, LANCET NEUROL, V8, P398, DOI 10.1016/S1474-4422(09)70054-7
   Egger P, 1900, STROKE, V52, P2115, DOI 10.1161/STROKEAHA.120.031541
   Fan L, 2016, CEREB CORTEX, V26, P3508, DOI 10.1093/cercor/bhw157
   Feeney D, 1986, STROKE, V17, P817, DOI 10.1161/01.STR.17.5.817
   Fischer F, 1900, FRONT AGING NEUROSCI, V13, P0, DOI 10.3389/fnagi.2021.637002
   Grefkes C, 2011, BRAIN, V134, P1264, DOI 10.1093/brain/awr033
   Guggisberg A, 2019, CLIN NEUROPHYSIOL, V130, P1098, DOI 10.1016/j.clinph.2019.04.004
   Guye M, 2003, NEUROIMAGE, V19, P1349, DOI 10.1016/S1053-8119(03)00165-4
   Hartwigsen G, 2020, ELIFE, V9, P0, DOI 10.7554/eLife.54277
   Honey C, 2008, HUM BRAIN MAPP, V29, P802, DOI 10.1002/hbm.20579
   Johnston S, 2004, STROKE, V35, P2680, DOI 10.1161/01.STR.0000143322.20491.0f
   Joyce K, 2013, PLOS COMPUT BIOL, V9, P0, DOI 10.1371/journal.pcbi.1002885
   Kim D, 2019, JAMA NEUROL, V76, P72, DOI 10.1001/jamaneurol.2018.2808
   Latora V, 2001, PHYS REV LETT, V87, P0, DOI 10.1103/PhysRevLett.87.198701
   Lee P, 2004, J NEUROL NEUROSUR PS, V75, P727, DOI 10.1136/jnnp.2003.022574
   Lo C, 2015, P NATL ACAD SCI USA, V112, P9123, DOI 10.1073/pnas.1502052112
   Pascual-leone A, 1900, ANN NEUROL, V90, P336, DOI 10.1002/ana.26157
   Power J, 2014, NEUROIMAGE, V84, P320, DOI 10.1016/j.neuroimage.2013.08.048
   Richiardi J, 2011, NEUROIMAGE, V56, P616, DOI 10.1016/j.neuroimage.2010.05.081
   Rorden C, 2012, NEUROIMAGE, V61, P957, DOI 10.1016/j.neuroimage.2012.03.020
   Rubinov M, 2010, NEUROIMAGE, V52, P1059, DOI 10.1016/j.neuroimage.2009.10.003
   Satterthwaite F, 1941, PSYCHOMETRIKA, V6, P309, DOI 10.1007/BF02288586
   Schlemm E, 2020, BRAIN COMMUN, V2, P0, DOI 10.1093/braincomms/fcaa001
   Siegel J, 2018, CORTEX, V101, P44, DOI 10.1016/j.cortex.2017.12.019
   Sinke M, 2018, J CEREBR BLOOD F MET, V38, P1642, DOI 10.1177/0271678X17713901
   Sporns O, 2007, PLOS ONE, V2, P0, DOI 10.1371/journal.pone.0001049
   Stam C, 2010, FRONT COMPUT NEUROSC, V4, P0, DOI 10.3389/fncom.2010.00133
   Straathof M, 2019, NEUROBIOL DIS, V126, P23, DOI 10.1016/j.nbd.2018.08.003
   Tononi G, 1999, P NATL ACAD SCI USA, V96, P3257, DOI 10.1073/pnas.96.6.3257
   Tuor U, 2016, BMC NEUROSCI, V17, P0, DOI 10.1186/s12868-016-0263-x
   Van AM, 1900, J CEREBR BLOOD F MET, V41, P2174, DOI 10.1177/0271678X211002968
   Van DHM, 2019, NAT REV NEUROSCI, V20, P435, DOI 10.1038/s41583-019-0177-6
   Van DHM, 2011, J NEUROSCI, V31, P15775, DOI 10.1523/JNEUROSCI.3539-11.2011
   Wang A, 2016, INT J STROKE, V11, P0, DOI 10.1177/1747493016641954
   Wang L, 2010, BRAIN, V133, P1224, DOI 10.1093/brain/awq043
   Wegener S, 2004, STROKE, V35, P616, DOI 10.1161/01.STR.0000115767.17923.6A
   Young M, 2000, PHILOS T R SOC B, V355, P147, DOI 10.1098/rstb.2000.0555
NR 51
TC 1
Z9 1
U1 0
U2 0
PU LIPPINCOTT WILLIAMS & WILKINS
PI PHILADELPHIA
PA TWO COMMERCE SQ, 2001 MARKET ST, PHILADELPHIA, PA 19103 USA
SN 0039-2499
EI 
J9 STROKE
PD JUN 15
PY 2022
VL 53
IS 6
BP 2038
EP 2047
DI 10.1161/STROKEAHA.121.037372
PG 10
WC Clinical Neurology; Peripheral Vascular Disease
SC Neurosciences & Neurology; Cardiovascular System & Cardiology
GA 1J6QR
UT WOS:000798042500035
PM 35531781
ER

PT J
AU Su, Yue
   Ke, Changkai
   Li, Chen
   Huang, Chuan
   Wan, Chunxiao
AF Su, Yue
   Ke, Changkai
   Li, Chen
   Huang, Chuan
   Wan, Chunxiao
TI Intermittent hypoxia promotes the recovery of motor function in rats with cerebral ischemia by regulating mitochondrial function
SO EXPERIMENTAL BIOLOGY AND MEDICINE
LA English
DT Article; Early Access
DE Intermittent hypoxia; cerebral ischemia; mitochondria; motor function
ID activated protein-kinase; oxidative stress; skeletal-muscle; stroke; balance; brain; gait; restoration; impairment; neuron
AB Hypoxia preconditioning is neuroprotective, but the therapeutic effects of intermittent hypoxia were not fully considered. The present study investigated the neuroprotective effect and mechanism of intermittent hypoxia on motor function after cerebral ischemia and explored alternative clinical treatment options. In total, 36 8-week-old male Sprague-Dawley rats were subjected to 60 min of transient middle cerebral artery occlusion (tMCAO) and then randomly divided into a sham-operated group (SHAM), tMCAO-sedentary group (SED), and tMCAO-intermittent hypoxia group (IH). The intervention was performed 1 week after tMCAO and lasted 4 weeks. Rats in the IH group were placed in an animal hypoxic chamber (altitude 5000 m and oxygen concentration of 13%) for 4 h/day and 7 days/week, and rats in the SED group were placed in a normoxic environment for 4 weeks. Body weights, neurological deficit scores, cerebral infarction volume ratios, gait analyses, mitochondrial structure, adenosine triphosphate (ATP) content and AMO-activated protein kinase (AMPK), peroxisome proliferator-activated receptor gamma co-activator-1 alpha (PGC-1 alpha), and silencing regulatory protein 3 (Sirt3) expression in the peri-ischemic region brain tissues were detected during the intervention. Compared with the SED group, the body weight of the IH group gradually recovered, and the neurological deficit scores were significantly reduced (P < 0.05). The gait analysis results showed that the pressure of the affected paw and the maximum content area, swing speed, stride length, and other parameters were significantly restored (P < 0.05). The cerebral infarction volume ratio was significantly reduced (P < 0.01). Mitochondrial morphological structure damage in the peri-ischemic region brain tissues recovered, the number was significantly increased (P < 0.05), and the expression of AMPK, PGC-1 alpha, and Sirt3 proteins (P < 0.05), and ATP content were significantly increased (P < 0.05). Intermittent hypoxia may activate the AMPK-PGC-1 alpha-Sirt3 signaling pathway, promote mitochondrial biogenesis, repair mitochondrial ultrastructural damage, and improve mitochondrial function to reduce brain damage and promote motor function recovery in rats with cerebral ischemia.
C1 [Su, Yue; Ke, Changkai; Li, Chen; Huang, Chuan; Wan, Chunxiao] Tianjin Med Univ, Gen Hosp, Dept Phys Med & Rehabil, Tianjin 300052, Peoples R China.
RP Wan, CX (通讯作者)，Tianjin Med Univ, Gen Hosp, Dept Phys Med & Rehabil, Tianjin 300052, Peoples R China.
EM cwan@tmu.edu.cn
FU National Key R&D Program of China [2017YFC1308504, 2017YFC1104004]; Tianjin Key Medical Discipline (Specialty) Construction Project
CR Almendros I, 2014, AM J PHYSIOL-LUNG C, V307, P0, DOI 10.1152/ajplung.00089.2014
   Ashabi G, 2014, METAB BRAIN DIS, V29, P47, DOI 10.1007/s11011-013-9475-2
   Bakthavachalam P, 2017, J NEUROL SCI, V375, P417, DOI 10.1016/j.jns.2017.02.043
   Barone F, 1999, J CEREBR BLOOD F MET, V19, P819, DOI 10.1097/00004647-199908000-00001
   Canto C, 2009, NATURE, V458, P1056, DOI 10.1038/nature07813
   Cao Y, 2017, NEUROCHEM INT, V107, P198, DOI 10.1016/j.neuint.2016.10.014
   Chen J, 2013, ACTA NEUROL BELG, V113, P507, DOI 10.1007/s13760-013-0220-8
   Chen J, 2001, STROKE, V32, P1005, DOI 10.1161/01.STR.32.4.1005
   Chen S, 2011, INT J MOL SCI, V12, P7199, DOI 10.3390/ijms12107199
   Clifton G, 1991, J CEREBR BLOOD F MET, V11, P114, DOI 10.1038/jcbfm.1991.13
   Dai S, 2014, INT J MOL SCI, V15, P14591, DOI 10.3390/ijms150814591
   Fan Q, 2018, J CELL BIOCHEM, V119, P1093, DOI 10.1002/jcb.26278
   Frechou M, 2019, BEHAV BRAIN RES, V360, P69, DOI 10.1016/j.bbr.2018.11.040
   Gao J, 2020, NEUROCHEM RES, V45, P3045, DOI 10.1007/s11064-020-03152-6
   Ghai S, 2019, SCI REP-UK, V9, P0, DOI 10.1038/s41598-019-38723-3
   Guan Y, 2016, INT J MOL MED, V37, P1229, DOI 10.3892/ijmm.2016.2549
   Habash T, 2015, EXP NEUROL, V273, P177, DOI 10.1016/j.expneurol.2015.08.016
   Jackson C, 2018, BRAIN CIRC, V4, P54, DOI 10.4103/bc.bc_7_18
   Ji F, 2018, J NEUROSCI RES, V96, P1717, DOI 10.1002/jnr.24274
   Kayser B, 2013, OBES REV, V14, P579, DOI 10.1111/obr.12034
   Li M, 2018, BIOMED PHARMACOTHER, V103, P989, DOI 10.1016/j.biopha.2018.04.125
   Liu L, 2020, STROKE VASC NEUROL, V5, P159, DOI 10.1136/svn-2020-000378
   Liu S, 2017, NEUROCHEM INT, V108, P230, DOI 10.1016/j.neuint.2017.04.005
   Longa E, 1989, STROKE, V20, P84, DOI 10.1161/01.STR.20.1.84
   Mackay-lyons M, 2020, PHYS THER, V100, P149, DOI 10.1093/ptj/pzz153
   Manukhina E, 2018, J APPL PHYSIOL, V125, P931, DOI 10.1152/japplphysiol.01123.2017
   Manukhina E, 2016, EXP BIOL MED, V241, P1351, DOI 10.1177/1535370216649060
   Matsushima S, 2015, AM J PHYSIOL-HEART C, V309, P0, DOI 10.1152/ajpheart.00053.2015
   Milot M, 2006, STROKE, V37, P2070, DOI 10.1161/01.STR.0000229900.88186.1a
   Omiyale O, 2015, J MOTOR BEHAV, V47, P190, DOI 10.1080/00222895.2014.971699
   Orgah J, 2019, RESTOR NEUROL NEUROS, V37, P375, DOI 10.3233/RNN-180828
   Palikaras K, 2014, EXP GERONTOL, V56, P182, DOI 10.1016/j.exger.2014.01.021
   Qiao Y, 2015, J MOL NEUROSCI, V55, P923, DOI 10.1007/s12031-014-0447-8
   Salmela M, 2017, J AM COLL RADIOL, V14, P0, DOI 10.1016/j.jacr.2017.01.051
   Scherbakov N, 2019, J CACHEXIA SARCOPENI, V10, P611, DOI 10.1002/jcsm.12400
   Seo H, 2010, J KOREAN MED SCI, V25, P1638, DOI 10.3346/jkms.2010.25.11.1638
   Shi L, 2015, ENDOCRINE, V50, P378, DOI 10.1007/s12020-015-0599-5
   Tantingco G, 2020, EXP BIOL MED, V245, P740, DOI 10.1177/1535370220919361
   Toyama E, 2016, SCIENCE, V351, P275, DOI 10.1126/science.aab4138
   Tsai Y, 2008, CHINESE J PHYSIOL, V51, P324
   Wang Y, 2008, J CEREBR BLOOD F MET, V28, P1936, DOI 10.1038/jcbfm.2008.82
   Xie Z, 2018, BRAIN RES BULL, V142, P216, DOI 10.1016/j.brainresbull.2018.07.017
   Xu K, 2019, J TIANJIN MED U, V25, P459
   Yang J, 2019, STROKE, V50, P2539, DOI 10.1161/STROKEAHA.119.026053
   Yang X, 1900, CELL MOL NEUROBIOL, V41, P1203, DOI 10.1007/s10571-020-00889-0
   Ye L, 2020, J PAIN RES, V13, P1747, DOI 10.2147/JPR.S233583
   Yu K, 2020, J MOL NEUROSCI, V70, P413, DOI 10.1007/s12031-019-01428-3
   Zhu L, 2005, BRAIN RES, V1055, P1, DOI 10.1016/j.brainres.2005.04.075
NR 48
TC 0
Z9 0
U1 0
U2 0
PU SAGE PUBLICATIONS LTD
PI LONDON
PA 1 OLIVERS YARD, 55 CITY ROAD, LONDON EC1Y 1SP, ENGLAND
SN 1535-3702
EI 
J9 EXP BIOL MED
PD JUN 15
PY 2022
VL 0
IS 
BP 
EP 
DI 10.1177/15353702221098962
PG 15
WC Medicine, Research & Experimental
SC Research & Experimental Medicine
GA 2B3EA
UT WOS:000810073400001
PM 35665627
ER

PT J
AU Scibilia, SJ
   Gendreau, SK
   Towbin, RT
   Happ, MB
AF Scibilia, Stephanie
   Gendreau, Sarah
   Towbin, Rachel
   Happ, Mary
TI Impact of COVID-19 on Patient-Provider Communication in Critical Care: Case Reports
SO CRITICAL CARE NURSE
LA English
DT Article; Early Access
AB INTRODUCTION Communication impairment during mechanical ventilation and prolonged critical illness is extremely frustrating and frightening for patients and increases the risk for miscommunication, misinterpretation, and poor outcomes. The COVID-19 pandemic amplified patient communication impairment in intensive care units. This article presents 3 case examples from the experience of a team of hospital-based speech-language pathologists providing augmentative and alternative communication support resources and services to intensive care unit patients treated for COVID-19 during the first wave of the pandemic. Cases were selected to illustrate the protracted and complex in-hospital and rehabilitative recovery of critically ill patients with COVID-19, necessitating creative problem-solving and nursing collaborations with speech-language pathologists to support patient-provider communication. CLINICAL FINDINGS The cases demonstrate (1) increased need for bilingual communication resources, (2) impaired cognitive and motor function associated with a variety of post-COVID-19 sequelae including severe critical illness myopathy, and (3) delayed transition to a speaking valve due to the secretion burden. DIAGNOSES COVID-19 and acute respiratory distress syndrome (all), cerebral microhemorrhage, multi-system organ failure, hypoxic brain injury, altered mental status, seizure, stroke. INTERVENTIONS Multimodal and progressive augmentative and alternative communication interventions included low-technology strategies and simple communication boards, video language interpretation, tracheostomy speaking strategies, and a video intercom system. OUTCOMES All patients made progressive gains in communication ability. CONCLUSION Evaluation by augmentative and alternative communication specialists and progressive intervention from speech-language pathologists in collaboration with intensive care unit nurses can greatly improve patient-provider communication during treatment for and recovery from COVID-19 and other prolonged critical illnesses.
C1 [Scibilia, Stephanie J.; Gendreau, Sarah K.; Towbin, Rachel Toran] Massachusetts Gen Hosp, Dept Speech Language & Swallowing Disorders, Boston, MA 02114 USA.
   [Happ, Mary Beth] Ohio State Univ, Coll Nursing, Res & Innovat, Columbus, OH 43210 USA.
   [Happ, Mary Beth] Ohio State Univ, Coll Nursing, Crit Care Res, Columbus, OH 43210 USA.
RP Happ, MB (通讯作者)，Ohio State Univ, Coll Nursing, 352 Newton Hall,1585 Neil Ave, Columbus, OH 43210 USA.
EM happ.3@osu.edu
CR Altschuler T, 2019, GERIATR NURS, V40, P333, DOI 10.1016/j.gerinurse.2019.05.002
   Bartlett G, 2008, CAN MED ASSOC J, V178, P1555, DOI 10.1503/cmaj.070690
   Berning J, 2016, ANN AM THORAC SOC, V13, P1333, DOI 10.1513/AnnalsATS.201512-831OC
   Favas T, 2020, NEUROL SCI, V41, P3437, DOI 10.1007/s10072-020-04801-y
   Happ M, 1900, AM J CRIT CARE, V30, P256, DOI 10.4037/ajcc2021666
   Hurtig RR, 2018, PERSPECT ASHA SPEC INTEREST GROUPS, V3, P99, DOI 10.1044/persp3.SIG12.99
   Hurtig R, 2020, PERSPECT ASHA SPEC I, V5, P1577
   Hurtig R, 2013, PERSPECT AUGMENT ALT, V22, P91
   Koszalinski R, 2020, CIN-COMPUT INFORM NU, V38, P183, DOI 10.1097/CIN.0000000000000597
   Mooney B, 2020, HSS J, V16, P56, DOI 10.1007/s11420-020-09778-0
   Patak L, 2006, APPL NURS RES, V19, P182, DOI 10.1016/j.apnr.2005.09.006
   Rodriguez C, 2016, AM J CRIT CARE, V25, P0, DOI 10.4037/ajcc2016217
   *thejointcommission , 2010, ADV EFF COMM CULT CO, V0, P0
   Trotta R, 2020, J HEALTHC QUAL, V42, P0, DOI 10.1097/JHQ.0000000000000163
NR 16
TC 0
Z9 0
U1 1
U2 1
PU AMER ASSOC CRITICAL CARE NURSES
PI ALISO VIEJO
PA 101 COLUMBIA, ALISO VIEJO, CA 92656 USA
SN 0279-5442
EI 
J9 CRIT CARE NURSE
PD JUN 15
PY 2022
VL 0
IS 
BP 
EP 
DI 10.4037/ccn2022405
PG 9
WC Critical Care Medicine; Nursing
SC General & Internal Medicine; Nursing
GA 0Q5XZ
UT WOS:000784992500001
PM 35388397
ER

PT J
AU Huang, Jing
   Ji, Jia-Ri
   Liang, Chao
   Zhang, Yan-Zhen
   Sun, Heng-Cong
   Yan, Yuan-Hong
   Xing, Xiao-Bei
AF Huang, Jing
   Ji, Jia-ri
   Liang, Chao
   Zhang, Yan-zhen
   Sun, Heng-cong
   Yan, Yuan-hong
   Xing, Xiao-bei
TI Effects of physical therapy-based rehabilitation on recovery of upper limb motor function after stroke in adults: a systematic review and meta-analysis of randomized controlled trials
SO ANNALS OF PALLIATIVE MEDICINE
LA English
DT Review
DE Physical therapy; rehabilitation training; stroke; upper limb motor function; meta-analysis
ID induced movement therapy; upper extremity function; mirror therapy; poststroke hemiplegia; impairment
AB Background: Limb hemiplegia is one of the common sequelae of stroke. Physical therapy-based rehabilitation training can rapidly improve limb functioning and muscle strength. This study investigated the effect of physical therapy on the recovery of upper limb motor function by employing a literature search and meta-analysis. Methods: We searched Embase, The Cochrane Central Register of Controlled Trials library, Wiley online library, PubMed, Ovid, and Clinicaltrials.org for randomized controlled trial (RCT) studies and performed an electronic search with the keyword combinations 'physical therapy/rehabilitation' & 'stroke/post-stroke' & 'upper extremity/upper limb'. After screening the literature for inclusion criteria and assessing the risk of bias, Revman 5.4 software was used for the analysis and to obtain forest and funnel plots. Results: A total of 15 RCTs with 1081 patients were included in the quantitative analysis for this study. The meta-analysis results showed that compared with conventional therapy, physical therapy improved the upper limb Fugl-Meyer Assessment for Upper Extremity (FMA) scores in convalescent stroke patients (MD =7.27, 95% CI: 4.23-10.32, Z=4.68, P<0.00001), and increased the Functional Independence Measure (FIM) scores (MD =18.82, 95% CI: 6.34-31.30, Z=2.96, P=0.003), the Action Research Arm Test (ARAT) scores (MD =8.84, 95% CI: 6.53-11.15, Z=7.50, P<0.00001), and the Box and Block Test (BBT) scores (MD =6.11, 95% CI: 1.18-11.04, Z=2.43, P=0.02) of patients during the rehabilitation period. Discussion: The use of physical therapy-based rehabilitation training in the recovery period for stroke patients with hemiplegia can improve upper limb movement ability, increase muscle strength, reduce limb pain, and improve the quality of life.
C1 [Huang, Jing; Liang, Chao; Zhang, Yan-Zhen] Haikou Hosp Tradit Chinese Med, Dept Acupuncture & Moxibust, Haikou, Hainan, Peoples R China.
   [Ji, Jia-Ri; Sun, Heng-Cong; Yan, Yuan-Hong; Xing, Xiao-Bei] Sanya Peoples Hosp, Dept Rehabil Med, Sanya 572000, Peoples R China.
RP Xing, XB (通讯作者)，Sanya Peoples Hosp, Dept Rehabil Med, Sanya 572000, Peoples R China.
EM xingxiaobei3136@163.com
FU Hainan Health Statistical Industry Research Project, China [19A200100]; Hainan Province Clinical Medical Center
CR Afsar S, 2018, J STROKE CEREBROVASC, V27, P3473, DOI 10.1016/j.jstrokecerebrovasdis.2018.08.007
   Bang D, 2016, J STROKE CEREBROVASC, V25, P1606, DOI 10.1016/j.jstrokecerebrovasdis.2016.03.030
   Bertani R, 2017, NEUROL SCI, V38, P1561, DOI 10.1007/s10072-017-2995-5
   Borges L, 2018, COCHRANE DB SYST REV, V0, P0, DOI DOI 10.1002/14651858.CD011887.pub2
   Byrd E, 2020, REHABIL NURS, V45, P3, DOI 10.1097/rnj.0000000000000185
   Colomer C, 2016, EUR J PHYS REHAB MED, V52, P271
   Corbetta D, 2015, COCHRANE DB SYST REV, V0, P0, DOI DOI 10.1002/14651858.CD004433.pub3
   Coupar F, 2012, CLIN REHABIL, V26, P291, DOI 10.1177/0269215511420305
   Dehem S, 2019, ANN PHYS REHABIL MED, V62, P313, DOI 10.1016/j.rehab.2019.04.002
   Du J, 2019, NEUROIMAGE-CLIN, V21, P0, DOI 10.1016/j.nicl.2018.101620
   Griffin C, 2014, TOP STROKE REHABIL, V21, P316, DOI 10.1310/tsr2104-316
   Hong Z, 2018, ARCH PHYS MED REHAB, V99, P1011, DOI 10.1016/j.apmr.2017.12.019
   Invernizzi M, 2013, EUR J PHYS REHAB MED, V49, P311
   Jung K, 2019, MED SCI MONITOR, V25, P4849, DOI 10.12659/MSM.915277
   Kim H, 2018, DISABIL REHABIL, V40, P2449, DOI 10.1080/09638288.2017.1337817
   Kim J, 2015, OCCUP THER INT, V22, P51, DOI 10.1002/oti.1384
   Kim S, 2019, J STROKE CEREBROVASC, V28, P0, DOI 10.1016/j.jstrokecerebrovasdis.2019.104335
   Kiper P, 2018, ARCH PHYS MED REHAB, V99, P834, DOI 10.1016/j.apmr.2018.01.023
   Laver K, 2011, COCHRANE DB SYST REV, V0, P0
   Lee M, 2018, TECHNOL HEALTH CARE, V26, P659, DOI 10.3233/THC-181336
   Madhoun H, 2020, EUR J PHYS REHAB MED, V56, P265, DOI 10.23736/S1973-9087.20.06070-0
   Mao H, 2020, BRAIN BEHAV, V10, P0, DOI 10.1002/brb3.1729
   Marque P, 2014, ANNALS OF PHYSICAL AND REHABILITATION MEDICINE, V57, P520, DOI 10.1016/j.rehab.2014.08.004
   De MK, 1900, J STROKE CEREBROVASC, V30, P0, DOI 10.1016/j.jstrokecerebrovasdis.2021.106022
   Paci M, 2003, J REHABIL MED, V35, P2, DOI 10.1080/16501970306106
   Park M, 2019, J NEUROENG REHABIL, V16, P0, DOI 10.1186/s12984-019-0595-8
   Perez-cruzado D, 2017, AUST OCCUP THER J, V64, P91, DOI 10.1111/1440-1630.12342
   Pollock A, 2014, COCHRANE DB SYST REV, V0, P0, DOI DOI 10.1002/14651858.CD010820.pub2
   Raghavan P, 2015, PHYS MED REH CLIN N, V26, P599, DOI 10.1016/j.pmr.2015.06.008
   Rodgers H, 2019, LANCET, V394, P51, DOI 10.1016/S0140-6736(19)31055-4
   Rossiter H, 2015, NEUROREHAB NEURAL RE, V29, P444, DOI 10.1177/1545968314554622
   Sale P, 2014, J NEUROENG REHABIL, V11, P0, DOI 10.1186/1743-0003-11-104
   Schuster-amft C, 2018, PLOS ONE, V13, P0, DOI 10.1371/journal.pone.0204455
   Shih T, 2017, TRIALS, V18, P0, DOI 10.1186/s13063-017-2205-z
   Thieme H, 2013, CLIN REHABIL, V27, P314, DOI 10.1177/0269215512455651
   Thrane G, 2015, NEUROREHAB NEURAL RE, V29, P517, DOI 10.1177/1545968314558599
   Tomida K, 2019, J STROKE CEREBROVASC, V28, P2421, DOI 10.1016/j.jstrokecerebrovasdis.2019.06.030
   Veerbeek J, 2017, NEUROREHAB NEURAL RE, V31, P107, DOI 10.1177/1545968316666957
   Wu C, 2007, ARCH PHYS MED REHAB, V88, P964, DOI 10.1016/j.apmr.2007.05.012
NR 39
TC 0
Z9 0
U1 0
U2 0
PU AME PUBL CO
PI SHATIN
PA FLAT-RM C 16F, KINGS WING PLAZA 1, NO 3 KWAN ST, SHATIN, HONG KONG 00000, PEOPLES R CHINA
SN 2224-5820
EI 
J9 ANN PALLIAT MED
PD FEB 15
PY 2022
VL 11
IS 2
BP 521
EP 531
DI 10.21037/apm-21-3710
PG 11
WC Health Care Sciences & Services
SC Health Care Sciences & Services
GA ZQ8EM
UT WOS:000757504700001
PM 35249330
ER

PT J
AU Sng, KS
   Li, Gan
   Zhou, Long-yun
   Song, Yong-jia
   Chen, Xu-qing
   Wang, Yong-jun
   Yao, Min
   Cui, Xue-jun
AF Sng, Kim
   Li, Gan
   Zhou, Long-yun
   Song, Yong-jia
   Chen, Xu-qing
   Wang, Yong-jun
   Yao, Min
   Cui, Xue-jun
TI Ginseng extract and ginsenosides improve neurological function and promote antioxidant effects in rats with spinal cord injury: A meta-analysis and systematic review
SO JOURNAL OF GINSENG RESEARCH
LA English
DT Review
DE Ginseng extract; Ginsenosides; Meta-analysis; Spinal cord injury; Systematic review
ID human intestinal bacteria; focal cerebral-ischemia; north-american ginseng; oxidative stress; panax-ginseng; rg1 protect; antiinflammatory activity; up-regulation; rating-scale; cell-death
AB Spinal cord injury (SCI) is defined as damage to the spinal cord that temporarily or permanently changes its function. There is no definite treatment established for neurological complete injury patients. This study investigated the effect of ginseng extract and ginsenosides on neurological recovery and antioxidant efficacies in rat models following SCI and explore the appropriate dosage. Searches were done on PubMed, Embase, and Chinese databases, and animal studies matches the inclusion criteria were selected. Pair-wise meta-analysis and subgroup analysis were performed. Ten studies were included, and the overall methodological qualities were low quality. The result showed ginseng extract and ginsenosides significantly improve neurological function, through the Basso, Beattie, and Bresnahan (BBB) locomotor rating scale (pooled MD = 4.40; 95% CI = 3.92 to 4.88; p < 0.00001), significantly decrease malondialdehyde (MDA) (n = 290; pooled MD = -2.19; 95% CI = -3.16 to -1.22; p < 0.0001) and increase superoxide dismutase (SOD) levels (n = 290; pooled MD = 2.14; 95% CI = 1.45 to 2.83; p < 0.00001). Both low (<25 mg/kg) and high dosage (>25 mg/kg) showed significant improvement in the motor function recovery in SCI rats. Collectively, this review suggests ginseng extract and ginsenosides has a protective effect on SCI, with good safety and a clear mechanism of action and may be suitable for future clinical trials and applications. (c) 2021 The Korean Society of Ginseng. Publishing services by Elsevier B.V. This is an open access article under the CC BY-NC-ND license (http://creativecommons.org/licenses/by-nc-nd/4.0/).
C1 [Sng, Kim Sia; Li, Gan; Song, Yong-jia; Wang, Yong-jun; Yao, Min; Cui, Xue-jun] Shanghai Univ Tradit Chinese Med, Longhua Hosp, Inst Spine Dis, Shanghai, Peoples R China.
   [Sng, Kim Sia; Li, Gan; Song, Yong-jia; Wang, Yong-jun; Yao, Min; Cui, Xue-jun] Shanghai Univ Tradit Chinese Med, Key Lab Theory & Therapy Muscles & Bones, Minist Educ, Shanghai, Peoples R China.
   [Zhou, Long-yun] Jiangsu Prov Peoples Hosp, Rehabil Med Ctr, Nanjing, Jiangsu, Peoples R China.
   [Chen, Xu-qing] Nanjing Univ Chinese Med, Dept Otolaryngol, Affiliated Hosp, Nanjing, Peoples R China.
   [Wang, Yong-jun] Shanghai Univ Tradit Chinese Med, Rehabil Med Coll, Shanghai, Peoples R China.
RP Yao, M; Cui, XJ (通讯作者)，Shanghai Univ Tradit Chinese Med, Longhua Hosp, Inst Spine Dis, Shanghai, Peoples R China.
EM yaomin19871223@126.com; 13917715524@139.com
FU National key R D plan [2018YFC1704302]; National Natural Science Foundation of China [81873317, 81930116, 82074454, 8217151915, 81929004]; Shanghai Natural Science Foundation [20ZR1459000]
CR Ahuja C, 2017, NAT REV DIS PRIMERS, V3, P0, DOI 10.1038/nrdp.2017.18
   Bae E, 2004, ARCH PHARM RES, V27, P61, DOI 10.1007/BF02980048
   Bae E, 2002, BIOL PHARM BULL, V25, P58, DOI 10.1248/bpb.25.58
   Baeg I, 2013, J GINSENG RES, V37, P1, DOI 10.5142/jgr.2013.37.1
   Balci M, 2009, MOL VIS, V15, P2521
   Barbara-bataller E, 2018, SCAND J TRAUMA RESUS, V26, P0, DOI 10.1186/s13049-018-0491-4
   Basso D, 1995, J NEUROTRAUM, V12, P1, DOI 10.1089/neu.1995.12.1
   Birben E, 2012, WORLD ALLERGY ORGAN, V5, P9, DOI 10.1097/WOX.0b013e3182439613
   Borges P, 2018, CLINICS, V73, P0, DOI 10.6061/clinics/2018/e293
   Bowe C, 1997, P NATL ACAD SCI USA, V94, P12218, DOI 10.1073/pnas.94.22.12218
   Cai M, 2016, AM J CHINESE MED, V44, P401, DOI 10.1142/S0192415X16500233
   Caron M, 2002, ANN PHARMACOTHER, V36, P758, DOI 10.1345/aph.1A411
   Chai S, 2018, J NEW CHIN MED, V50, P166
   Chen C, 2010, AM J PHYSIOL-HEART C, V299, P0, DOI 10.1152/ajpheart.00431.2009
   Chen F, 2006, FASEB J, V20, P1269, DOI 10.1096/fj.05-5530fje
   Chen L, 2008, J ASIAN NAT PROD RES, V10, P439, DOI 10.1080/10286020801892292
   Chen L, 2018, FRONT PHARMACOL, V8, P0, DOI 10.3389/fphar.2017.00965
   Chen W, 2015, EXP BRAIN RES, V233, P2823, DOI 10.1007/s00221-015-4352-3
   Chen X, 2016, EVID-BASED COMPL ALT, V2016, P0, DOI 10.1155/2016/5738694
   Cheng Z, 2019, MOLECULES, V24, P0, DOI 10.3390/molecules24061102
   Choo A, 2007, J NEUROSURG-SPINE, V6, P255, DOI 10.3171/spi.2007.6.3.255
   Clark R, 2005, J INVEST DERMATOL, V125, P629, DOI 10.1111/j.0022-202X.2005.23856.x
   Cong L, 2016, BASIC CLIN PHARMACOL, V119, P193, DOI 10.1111/bcpt.12562
   Cote M, 2017, J NEUROTRAUM, V34, P1841, DOI 10.1089/neu.2016.4577
   Crawley J, 1999, BRAIN RES, V835, P18, DOI 10.1016/S0006-8993(98)01258-X
   Dong X, 2017, GERIATR GERONTOL INT, V17, P338, DOI 10.1111/ggi.12699
   Engels H, 2001, J STRENGTH COND RES, V15, P290
   Fan S, 2020, BIOMED PHARMACOTHER, V132, P0, DOI 10.1016/j.biopha.2020.110832
   Feinklestein S, 1999, STROKE, V30, P2752, DOI 10.1161/01.STR.30.12.2752
   Feng R, 2017, BIOCHEM BIOPH RES CO, V494, P556, DOI 10.1016/j.bbrc.2017.10.056
   Festing MFW, 2002, ILAR J, V43, P244
   Fisher M, 2009, STROKE, V40, P2244, DOI 10.1161/STROKEAHA.108.541128
   Fitzharris M, 2014, SPINAL CORD, V52, P117, DOI 10.1038/sc.2013.135
   Fu W, 2015, INT J CLIN EXP MED, V8, P19938
   Fuzzati N, 2004, J CHROMATOGR B, V812, P119, DOI 10.1016/j.jchromb.2004.07.039
   Gao Q, 2006, J TRADITIONAL CHINES, V18, P64
   Gao Y, 2019, FOOD CHEM TOXICOL, V131, P0, DOI 10.1016/j.fct.2019.110578
   Gao Z, 2007, HUBEI J TRADITIONAL, V29, P48
   Geng J, 2010, COCHRANE DB SYST REV, V0, P0, DOI DOI 10.1002/14651858.CD007769.pub2
   Guo C, 2014, ZHONGGUO ZHONG YAO ZA ZHI, V39, P3899
   Guo D, 2004, CHINA J MODERN MED, V14, P0
   Guo J, 2011, INTEGRATED TRADITION, V0, P0
   Guo W, 2015, EXPT GINSENOSIDE RG1, V0, P0
   Haidich A, 2010, HIPPOKRATIA, V14, P29
   Hamann K, 2009, J NEUROCHEM, V111, P1348, DOI 10.1111/j.1471-4159.2009.06395.x
   Hamann M, 2003, EXP NEUROL, V184, P830, DOI 10.1016/S0014-4886(03)00290-5
   He B, 2012, NEUROSCI LETT, V526, P106, DOI 10.1016/j.neulet.2012.08.022
   Heng Y, 2016, TOXICOL LETT, V243, P7, DOI 10.1016/j.toxlet.2015.12.005
   Hou J, 2018, PHYTOTHER RES, V32, P2531, DOI 10.1002/ptr.6193
   Hou J, 2018, CHEM BIOL DRUG DES, V91, P951, DOI 10.1111/cbdd.13153
   Huang L, 2016, NEURAL REGEN RES, V11, P319, DOI 10.4103/1673-5374.177741
   Huang Q, 2014, BONE, V66, P306, DOI 10.1016/j.bone.2014.06.010
   Hurlbert R, 2013, NEUROSURGERY, V72, P93, DOI 10.1227/NEU.0b013e31827765c6
   Hwang Y, 2010, TOXICOL APPL PHARM, V242, P18, DOI 10.1016/j.taap.2009.09.009
   Jazayeri S, 2015, EUR SPINE J, V24, P905, DOI 10.1007/s00586-014-3424-6
   Jia Z, 2012, SPINAL CORD, V50, P264, DOI 10.1038/sc.2011.111
   Jiang H, 2014, LISHIZHEN MED MAT ME, V25, P389
   Jiang J, 2017, BIOMED PHARMACOTHER, V96, P619, DOI 10.1016/j.biopha.2017.10.043
   Jin S, 2019, MOLECULES, V24, P0, DOI 10.3390/molecules24142618
   Jung J, 2016, BIOMOL THER, V24, P33, DOI 10.4062/biomolther.2015.129
   Kang A, 2017, J AGR FOOD CHEM, V65, P6861, DOI 10.1021/acs.jafc.7b02386
   Kang J, 2011, PLANT FOOD HUM NUTR, V66, P298, DOI 10.1007/s11130-011-0242-4
   Kang K, 2007, BIOL PHARM BULL, V30, P724, DOI 10.1248/bpb.30.724
   Khalid S, 2020, J CLIN NEUROSCI, V79, P12, DOI 10.1016/j.jocn.2020.07.013
   Kim D, 2014, ARCH PHARM RES, V37, P813, DOI 10.1007/s12272-013-0223-2
   Kim D, 2019, J GINSENG RES, V43, P326, DOI 10.1016/j.jgr.2018.12.002
   Kim D, 2018, J GINSENG RES, V42, P255, DOI 10.1016/j.jgr.2017.04.011
   Kim J, 2014, IMMUNOL LETT, V158, P143, DOI 10.1016/j.imlet.2013.12.017
   Kim J, 2017, J GINSENG RES, V41, P435, DOI 10.1016/j.jgr.2016.08.004
   Kim M, 2014, J GINSENG RES, V38, P16, DOI 10.1016/j.jgr.2013.11.010
   Kim T, 2010, FOOD CHEM TOXICOL, V48, P1516, DOI 10.1016/j.fct.2010.03.018
   Kim Y, 2015, EVID-BASED COMPL ALT, V2015, P0, DOI 10.1155/2015/817096
   Kong L, 2013, FITOTERAPIA, V86, P48, DOI 10.1016/j.fitote.2013.01.019
   Kudo D, 2019, SPINAL CORD, V57, P509, DOI 10.1038/s41393-019-0255-7
   Kumar R, 2016, NEUROCHEM RES, V41, P951, DOI 10.1007/s11064-015-1804-x
   Lai C, 2018, CHINESE MED MODERN D, V16, P129
   Laplaca M, 2007, PROG BRAIN RES, V161, P13, DOI 10.1016/S0079-6123(06)61002-9
   Lee B, 2014, SPINAL CORD, V52, P110, DOI 10.1038/sc.2012.158
   Lee N, 2011, J ACUPUNCT MERIDIAN, V4, P85, DOI 10.1016/S2005-2901(11)60013-7
   Lee S, 2015, EUR J PHARMACOL, V762, P333, DOI 10.1016/j.ejphar.2015.06.011
   Leung KW, 2010, CHIN MED, V5, P20, DOI 10.1186/1749-8546-5-20
   Li C, 2020, J GINSENG RES, V44, P222, DOI 10.1016/j.jgr.2018.10.001
   Li J, 2014, CHINA MED HERALD, V11, P77
   Li J, 2012, ARCH PHARM RES, V35, P1259, DOI 10.1007/s12272-012-0717-3
   Li N, 2007, J ETHNOPHARMACOL, V111, P458, DOI 10.1016/j.jep.2006.12.015
   Li Q, 2013, CHINA J PHARM EC, V7, P74
   Liu Q, 2011, NEUROCHEM INT, V58, P119, DOI 10.1016/j.neuint.2010.11.004
   Liu X, 2009, EUR J NEUROL, V16, P569, DOI 10.1111/j.1468-1331.2009.02534.x
   Liu X, 2015, ACTA PHARMACOL SIN, V36, P421, DOI 10.1038/aps.2014.156
   Liu X, 2018, EXP THER MED, V16, P1079, DOI 10.3892/etm.2018.6286
   Liu Y, 2015, PROTECTIVE EFFECTS G, V0, P0
   Liu Z, 2012, J PHARMACEUT BIOMED, V64-65, P56, DOI 10.1016/j.jpba.2012.02.005
   Lu C, 2015, J GINSENG RES, V39, P169, DOI 10.1016/j.jgr.2014.11.003
   Macdonald G, 2012, COCHRANE DB SYST REV, V0, P0, DOI DOI 10.1002/14651858.CD001930.pub3
   Meng F, 2012, CHIN J TCM WM CRIT C, V19, P12
   Miao H, 2017, BIOMED ENVIRON SCI, V30, P363, DOI 10.3967/bes2017.047
   Mittal M, 2014, ANTIOXID REDOX SIGN, V20, P1126, DOI 10.1089/ars.2012.5149
   Nagaraju K, 2000, P NATL ACAD SCI USA, V97, P9209, DOI 10.1073/pnas.97.16.9209
   Nie L, 2017, OXID MED CELL LONGEV, V2017, P0, DOI 10.1155/2017/6473506
   Nowrouzi B, 2017, EUR SPINE J, V26, P28, DOI 10.1007/s00586-016-4669-z
   Oh J, 2017, P NATL ACAD SCI USA, V114, P0, DOI 10.1073/pnas.1705898114
   Okada S, 2016, INFLAMM REGEN, V36, P0, DOI 10.1186/s41232-016-0026-1
   Barros T, 2008, CLINICS, V63, P103, DOI 10.1590/S1807-59322008000100018
   *pharmacopoeiacommitteeofprchina , 2015, PHARMACOPOEIA PEOPLE, V0, P0
   Pineau I, 2007, J COMP NEUROL, V500, P267, DOI 10.1002/cne.21149
   Poljsak B, 2013, OXID MED CELL LONGEV, V2013, P0, DOI 10.1155/2013/956792
   Porfire A, 2014, PHARMACOL REP, V66, P670, DOI 10.1016/j.pharep.2014.03.011
   Qiu J, 2014, GENET MOL RES, V13, P3586, DOI 10.4238/2014.May.9.2
   Raben N, 2000, NEUROMUSCULAR DISORD, V10, P283, DOI 10.1016/S0960-8966(99)00117-0
   Razgonova M, 2020, MOLECULES, V25, P0, DOI 10.3390/molecules25061407
   Razgonova M, 2019, MOL MED REP, V19, P2975, DOI 10.3892/mmr.2019.9972
   Ren Y, 2013, NEURAL PLAST, V2013, P0, DOI 10.1155/2013/945034
   Rivlin A, 1978, SURG NEUROL, V10, P39
   Sakanaka M, 2007, J NEUROTRAUM, V24, P1037, DOI 10.1089/neu.2006.0182
   Sandrow-feinberg H, 2015, BRAIN RES, V1619, P12, DOI 10.1016/j.brainres.2015.03.052
   Sato K, 1994, BIOL PHARM BULL, V17, P635
   Scheff S, 2002, J NEUROTRAUM, V19, P1251, DOI 10.1089/08977150260338038
   Seo J, 2005, J GINSENG RES, V29, P27
   Shin K, 2016, CRIT REV BIOTECHNOL, V36, P1036, DOI 10.3109/07388551.2015.1083942
   Song Y, 2009, HAINAN MED J, V20, P6
   Stavro P, 2006, HYPERTENSION, V47, P791, DOI 10.1161/01.HYP.0000205150.43169.2c
   Sun C, 2014, BIOL PHARM BULL, V37, P1891, DOI 10.1248/bpb.b14-00394
   Sun J, 2015, CHINESE J TISSUE ENG, V19, P2862
   Tang Y, 2017, BIOL PHARM BULL, V40, P1630, DOI 10.1248/bpb.b16-00896
   Tian Z, 2020, NEURAL REGEN RES, V15, P537, DOI 10.4103/1673-5374.266065
   Uttara B, 2009, CURR NEUROPHARMACOL, V7, P65, DOI 10.2174/157015909787602823
   Vuksan V, 2000, ARCH INTERN MED, V160, P1009, DOI 10.1001/archinte.160.7.1009
   Wahid F, 2010, DRUG FUTURE, V35, P399, DOI 10.1358/dof.2010.035.05.1484393
   Wang L, 2014, FUNCT INTEGR GENOMIC, V14, P559, DOI 10.1007/s10142-014-0386-z
   Wang L, 2006, TRENDS FOOD SCI TECH, V17, P300, DOI 10.1016/j.tifs.2005.12.004
   Wang P, 2018, CELL MOL NEUROBIOL, V38, P679, DOI 10.1007/s10571-017-0527-8
   Wang W, 2015, INT J CLIN EXP MED, V8, P3514
   Wang W, 2014, CHIN J TCM WM CRIT C, V21, P401
   Wang Y, 2016, INT J BIOL SCI, V12, P1341, DOI 10.7150/ijbs.15992
   Wang Y, 2016, EXP THER MED, V11, P593, DOI 10.3892/etm.2015.2921
   Who , 2012, WORLD MALARIA REPORT 2012, V0, P1
   Wood J, 2006, J SUPERCRIT FLUID, V39, P40, DOI 10.1016/j.supflu.2006.01.016
   Wu S, 2016, INT J MOL SCI, V17, P0, DOI 10.3390/ijms17020177
   Wu W, 2018, PHYTOCHEM ANALYSIS, V29, P331, DOI 10.1002/pca.2752
   Xu B, 2020, NEURAL REGEN RES, V15, P482, DOI 10.4103/1673-5374.266064
   Xu T, 2019, INT J MOL MED, V43, P717, DOI 10.3892/ijmm.2018.4005
   Xu W, 2017, MOLECULES, V22, P0, DOI 10.3390/molecules22091518
   Yousefifard M, 2016, NEUROSCIENCE, V322, P377, DOI 10.1016/j.neuroscience.2016.02.034
   Yu T, 2017, J GINSENG RES, V41, P127, DOI 10.1016/j.jgr.2016.02.001
   Zhang P, 2014, HUBEI J TRADIT CHIN, V36, P62
   Zhang Q, 2016, EVID-BASED COMPL ALT, V2016, P0, DOI 10.1155/2016/8958721
   Zhang X, 2007, J CHROMATOGR B, V858, P65, DOI 10.1016/j.jchromb.2007.08.021
   Zhang X, 2013, FRONT PHARMACOL, V4, P0, DOI 10.3389/fphar.2013.00152
   Zhang Z, 2014, J APOPLEXY NERVOUS D, V31, P0
   Zheng M, 2018, BIOMED RES INT, V2018, P0, DOI 10.1155/2018/8174345
   Zhou L, 2019, J NEUROCHEM, V150, P6, DOI 10.1111/jnc.14686
   Zhou P, 2019, MOL CELL PROBE, V43, P1, DOI 10.1016/j.mcp.2018.12.001
   Zhou P, 2018, MOLECULES, V23, P0, DOI 10.3390/molecules23112912
   Zhu J, 2012, NEUROSCIENCE, V202, P342, DOI 10.1016/j.neuroscience.2011.11.070
   Zhu P, 2017, EVID-BASED COMPL ALT, V2017, P0, DOI 10.1155/2017/1265464
NR 155
TC 3
Z9 3
U1 8
U2 8
PU KOREAN SOC GINSENG
PI SEOCHO-GU
PA 1807 SEOCHO WORLD OFFICETEL, 1355-3 SEOCHO-DONG, SEOCHO-GU, SEOUL 137-862, SOUTH KOREA
SN 1226-8453
EI 
J9 J GINSENG RES
PD JAN 15
PY 2022
VL 46
IS 1
BP 11
EP 22
DI 10.1016/j.jgr.2021.05.009
PG 12
WC Plant Sciences; Chemistry, Medicinal; Integrative & Complementary Medicine
SC Plant Sciences; Pharmacology & Pharmacy; Integrative & Complementary Medicine
GA YF9TM
UT WOS:000742142200002
PM 35058723
ER

PT J
AU Jang, SH
   Choi, EB
AF Jang, Sung
   Choi, Eun
TI Relation Between the Corticospinal Tract State and Activities of Daily Living in Patients With Intracerebral Hemorrhage
SO STROKE
LA English
DT Article
DE activities of daily living; cerebral hemorrhage; diffusion tensor imaging; pyramidal tract
ID diffusion tensor tractography; white-matter; stroke; brain; anisotropy; recovery; location; damage
AB BACKGROUND AND PURPOSE: We investigated the relation between the ipsilesional corticospinal tract (CST) state and activity of daily living independence in patients with chronic intracerebral hemorrhage. METHODS: Fifty-six consecutive patients with unilateral intracerebral hemorrhage and 38 healthy control subjects were recruited for this study. The Motricity index and the modified Barthel index were used to evaluate motor function of the affected extremities and activity of daily living independence, respectively. The diffusion tensor imaging parameter values for fractional anisotropy (FA) and voxel number (VN) of the CST were determined. Ratios of the ipsilesional to the contralesional CST measures were calculated and are presented as the CST-ratio (FA value and VN). RESULTS: The FA value and VN of the ipsilesional CST and the CST-ratio in the patient group were lower than those of the control group (P<0.05). There was a strong positive correlation between the Motricity index score of the affected extremities and the modified Barthel index score (P<0.05), while the FA value and VN of the ipsilesional CST and the CST-ratio showed moderate and strong positive correlations with the Motricity index and modified Barthel index scores, respectively (P<0.05). In addition, the VN of the ipsilesional CST showed excellent utility as a classifier, whereas the FA value of the ipsilesional CST and the FA value and VN of the CST-ratio showed good classifier utility (P<0.05). CONCLUSIONS: We demonstrated that impairment of activity of daily living independency was closely related to the injury severity of the ipsilesional CST in patients with chronic intracerebral hemorrhage. In addition, the injury severity of the ipsilesional CST can be used to classify the degree of activity of daily living independency.
C1 [Jang, Sung Ho; Choi, Eun Bi] Yeungnam Univ, Coll Med, Dept Phys Med & Rehabil, 317-1 Daemyungdong, Daegu 705717, South Korea.
RP Choi, EB (通讯作者)，Yeungnam Univ, Coll Med, Dept Phys Med & Rehabil, 317-1 Daemyungdong, Daegu 705717, South Korea.
EM ceb0808@hanmail.net
FU National Research Foundation of Korea (NRF) - Korean Government (MSIP) [2021R1A2B5B01001386]
CR Assaf Y, 2008, J MOL NEUROSCI, V34, P51, DOI 10.1007/s12031-007-0029-0
   Buetefisch C, 2018, J NEUROPHYSIOL, V120, P1680, DOI 10.1152/jn.00715.2017
   Choi E, 2018, NEUROREPORT, V29, P1217, DOI 10.1097/WNR.0000000000001100
   Cohen J, 1988, V2ND, V0, P0
   Concha L, 2005, AM J NEURORADIOL, V26, P2267
   Demeurisse G, 1980, EUR NEUROL, V19, P382, DOI 10.1159/000115178
   Green JB, 2003, TOP STROKE REHABIL, V10, P1
   Hong J, 2010, NEUROIMAGE, V51, P952, DOI 10.1016/j.neuroimage.2010.02.063
   Imura T, 2015, J PHYS THER SCI, V27, P1383, DOI 10.1589/jpts.27.1383
   Jang S, 1900, CLIN ANAT, V34, P736, DOI 10.1002/ca.23709
   Jang S, 2015, SOMATOSENS MOT RES, V32, P106, DOI 10.3109/08990220.2014.986326
   Jang S, 2014, J REHABIL MED, V46, P193, DOI 10.2340/16501977-1782
   Jang S, 2011, YONSEI MED J, V52, P553, DOI 10.3349/ymj.2011.52.4.553
   Jang S, 2009, NEUROREHABILITATION, V24, P285, DOI 10.3233/NRE-2009-0480
   Jung H, 2007, ANN REHABIL MED-ARM, V31, P283
   Kalra L, 2007, J REHABIL MED, V39, P97, DOI 10.2340/16501977-0043
   Kim Y, 2018, J STROKE CEREBROVASC, V27, P2445, DOI 10.1016/j.jstrokecerebrovasdis.2018.04.039
   Miller E, 2010, STROKE, V41, P2402, DOI 10.1161/STR.0b013e3181e7512b
   Mori S, 1999, ANN NEUROL, V45, P265, DOI 10.1002/1531-8249(199902)45:2<265::AID-ANA21>3.0.CO;2-3
   Pagani E, 2008, NEUROIMAGE, V41, P657, DOI 10.1016/j.neuroimage.2008.03.021
   Pei L, 2016, INT J NURS SCI, V3, P29, DOI 10.1016/j.ijnss.2016.01.002
   Radlinska B, 2010, NEUROLOGY, V75, P1048, DOI 10.1212/WNL.0b013e3181f39aa0
   Smith S, 2004, NEUROIMAGE, V23, P0, DOI 10.1016/j.neuroimage.2004.07.051
   Thomalla G, 2005, J NEUROL NEUROSUR PS, V76, P266, DOI 10.1136/jnnp.2004.046375
   Uyttenboogaart M, 2005, STROKE, V36, P1984, DOI 10.1161/01.STR.0000177872.87960.61
   Vargas P, 2013, J MAGN RESON IMAGING, V37, P836, DOI 10.1002/jmri.23870
   Whitiana G, 2017, ALTHEA MED J, V4, P0, DOI 10.15850/AMJ.V4N2.1068
   Xia J, 2013, METABOLOMICS, V9, P280, DOI 10.1007/s11306-012-0482-9
   Yang Q, 1999, STROKE, V30, P2382, DOI 10.1161/01.STR.30.11.2382
   Yoo J, 2014, BMC NEUROL, V14, P0, DOI 10.1186/1471-2377-14-121
   Youden W, 1950, BIOMETRICS, V6, P172, DOI 10.1002/1097-0142(1950)3:1<32::AID-CNCR2820030106>3.0.CO;2-3
   Yu C, 2009, NEUROIMAGE, V47, P451, DOI 10.1016/j.neuroimage.2009.04.066
   Zelaya F, 1999, MAGN RESON IMAGING, V17, P331, DOI 10.1016/S0730-725X(98)00192-1
NR 33
TC 0
Z9 0
U1 0
U2 0
PU LIPPINCOTT WILLIAMS & WILKINS
PI PHILADELPHIA
PA TWO COMMERCE SQ, 2001 MARKET ST, PHILADELPHIA, PA 19103 USA
SN 0039-2499
EI 
J9 STROKE
PD FEB 15
PY 2022
VL 53
IS 2
BP 544
EP 551
DI 10.1161/STROKEAHA.121.034939
PG 8
WC Clinical Neurology; Peripheral Vascular Disease
SC Neurosciences & Neurology; Cardiovascular System & Cardiology
GA YJ6JJ
UT WOS:000744637700045
PM 34538084
ER

PT J
AU Chow, AD
   Shin, Jeonghwa
   Wang, Hongwu
   Kellawan, JM
   Pereira, HM
AF Chow, Alan-michael
   Shin, Jeonghwa
   Wang, Hongwu
   Kellawan, Jeremy
   Pereira, Hugo
TI Influence of Transcranial Direct Current Stimulation Dosage and Associated Therapy on Motor Recovery Post-stroke: A Systematic Review and Meta-Analysis
SO FRONTIERS IN AGING NEUROSCIENCE
LA English
DT Review
DE brain stimulation; tDCS; stroke; Barthel Index; Fugl-Meyer; Ashworth Scale; rehabiliatation
ID clinically important difference; noninvasive brain-stimulation; induced movement therapy; subacute stroke patient; upper-limb function; double-blind; occupational-therapy; tdc; excitability; enhancement
AB Purpose: (1) To determine the impact of transcranial direct current stimulation (tDCS) applied alone or combined with other therapies on the recovery of motor function after stroke and (2) To determine tDCS dosage effect.& nbsp;Methods: Randomized controlled trials comparing the effects of tDCS with sham, using the Barthel Index (BI), the upper and lower extremity Fugl-Meyer Assessment (FMA), and the Modified Ashworth Scale (MAS), were retrieved from PubMed, Medline (EBSCO), and Cumulative Index to Nursing and Allied Health Literature (CINAHL) from their inception to June 2021. Calculations for each assessment were done for the overall effect and associated therapy accounting for the influence of stroke severity or stimulation parameters.& nbsp;Results: A total of 31 studies involving metrics of the BI, the upper extremity FMA, the lower extremity FMA, and the MAS were included. tDCS combined with other therapies was beneficial when assessed by the BI (mean difference: 6.8; P < 0.01) and these studies typically had participants in the acute stage. tDCS effects on the upper and lower extremity FMA are unclear and differences between the sham and tDCS groups as well as differences in the associated therapy type combined with tDCS potentially influenced the FMA results. tDCS was not effective compared to sham for the MAS. Stimulation types (e.g., anodal vs. cathodal) did not influence these results and dosage parameters were not associated with the obtained effect sizes. Conventional therapy associated with tDCS typically produced greater effect size than assisted therapy. The influence of stroke severity is unclear.& nbsp;Conclusion: Potential benefits of tDCS can vary depending on assessment tool used, duration of stroke, and associated therapy. Mechanistic studies are needed to understand the potential role of stimulation type and dosage effect after stroke. Future studies should carefully conduct group randomization, control for duration of stroke, and report different motor recovery assessments types.& nbsp;
C1 [Chow, Alan-Michael D.; Shin, Jeonghwa; Kellawan, Jeremy Mikhail; Pereira, Hugo M.] Univ Oklahoma, Dept Hlth & Exercise Sci, Norman, OK 73019 USA.
   [Wang, Hongwu] Univ Florida, Dept Occupat Therapy, Gainesville, FL USA.
RP Pereira, HM (通讯作者)，Univ Oklahoma, Dept Hlth & Exercise Sci, Norman, OK 73019 USA.
EM hugomax@ou.edu
FU Office of the Vice President for Research and Partnerships; Office of the Provost, the University of Oklahoma Norman Campus
CR Achacheluee S, 2018, FRONT HUM NEUROSCI, V12, P0, DOI 10.3389/fnhum.2018.00441
   Adeyemo BO, 2012, FRONT PSYCHIATRY, V3, P88, DOI 10.3389/fpsyt.2012.00088
   Alisar D, 2020, J STROKE CEREBROVASC, V29, P0, DOI 10.1016/j.jstrokecerebrovasdis.2019.104454
   Allman C, 2016, SCI TRANSL MED, V8, P0, DOI 10.1126/scitranslmed.aad5651
   Andrade S, 2017, REHABIL RES PRACT, V2017, P0, DOI 10.1155/2017/6842549
   Ang K, 2015, ARCH PHYS MED REHAB, V96, P0, DOI 10.1016/j.apmr.2014.08.008
   Baltar A, 2020, NEURAL PLAST, V2020, P0, DOI 10.1155/2020/8859394
   Bartlett L, 2019, J OCCUP HEALTH PSYCH, V24, P108, DOI 10.1037/ocp0000146
   Beaulieu L, 2019, RESTOR NEUROL NEUROS, V37, P333, DOI 10.3233/RNN-190908
   Bikson M, 2016, BRAIN STIMUL, V9, P641, DOI 10.1016/j.brs.2016.06.004
   Bolognini N, 2020, EUR J NEUROL, V27, P2473, DOI 10.1111/ene.14451
   Bolognini N, 2011, NEUROREHAB NEURAL RE, V25, P819, DOI 10.1177/1545968311411056
   Bornheim S, 2020, BRAIN STIMUL, V13, P329, DOI 10.1016/j.brs.2019.10.019
   Butler A, 2013, J HAND THER, V26, P162, DOI 10.1016/j.jht.2012.07.002
   Cdc , 1900, STROK FACTS ONL, V0, P0
   Chang M, 2015, BRAIN STIMUL, V8, P561, DOI 10.1016/j.brs.2015.01.411
   Chen C, 2019, EUR J PHYS REHAB MED, V55, P754, DOI 10.23736/S1973-9087.19.05545-X
   Cheng H, 1900, SCI REP-UK, V11, P0, DOI 10.1038/s41598-021-87789-5
   Chhatbar P, 2016, BRAIN STIMUL, V9, P16, DOI 10.1016/j.brs.2015.09.002
   Collin C, 1988, INT DISABIL STUD, V10, P61
   Di PG, 2014, NAT REV NEUROL, V10, P597, DOI 10.1038/nrneurol.2014.162
   Edwards D, 2019, RESTOR NEUROL NEUROS, V37, P167, DOI 10.3233/RNN-180869
   Elsner B, 2020, COCHRANE DB SYST REV, V0, P0, DOI DOI 10.1002/14651858.CD009645.pub4
   Fusco A, 2014, BIOMED RES INT, V2014, P0, DOI 10.1155/2014/547290
   Hatem S, 2016, FRONT HUM NEUROSCI, V10, P0, DOI 10.3389/fnhum.2016.00442
   Hesse S, 2007, RESTOR NEUROL NEUROS, V25, P9
   Hesse S, 2011, NEUROREHAB NEURAL RE, V25, P838, DOI 10.1177/1545968311413906
   Hsieh Y, 2007, NEUROREHAB NEURAL RE, V21, P233, DOI 10.1177/1545968306294729
   Hummel F, 2006, LANCET NEUROL, V5, P708, DOI 10.1016/S1474-4422(06)70525-7
   Ilic N, 2016, RESTOR NEUROL NEUROS, V34, P935, DOI 10.3233/RNN-160668
   Jin M, 2019, J NEUROL SCI, V405, P0, DOI 10.1016/j.jns.2019.116436
   Khedr E, 2013, NEUROREHAB NEURAL RE, V27, P592, DOI 10.1177/1545968313484808
   Kim D, 2010, AM J PHYS MED REHAB, V89, P879, DOI 10.1097/PHM.0b013e3181f70aa7
   Kim K, 2016, J PHYS THER SCI, V28, P2572
   Kim K, 2014, J PHYS THER SCI, V26, P417, DOI 10.1589/jpts.26.417
   Koo W, 2018, AM J PHYS MED REHAB, V97, P507, DOI 10.1097/PHM.0000000000000910
   Kwong P, 2019, ARCH PHYS MED REHAB, V100, P1782, DOI 10.1016/j.apmr.2019.01.027
   Liao W, 2020, J NEUROENG REHABIL, V17, P0, DOI 10.1186/s12984-020-00722-1
   Lindenberg R, 2010, NEUROLOGY, V75, P2176, DOI 10.1212/WNL.0b013e318202013a
   Mazzoleni S, 2017, INT C REHAB ROBOT, V0, PP555, DOI 10.1109/ICORR.2017.8009306
   Nair D, 2011, RESTOR NEUROL NEUROS, V29, P411, DOI 10.3233/RNN-2011-0612
   Nitsche M, 2000, J PHYSIOL-LONDON, V527, P633, DOI 10.1111/j.1469-7793.2000.t01-1-00633.x
   Orru G, 2020, REV NEUROSCIENCE, V31, P201, DOI 10.1515/revneuro-2019-0047
   Oveisgharan S, 2018, J STROKE CEREBROVASC, V27, P185, DOI 10.1016/j.jstrokecerebrovasdis.2017.08.026
   Page M, 1900, PLOS MED, V18, P0, DOI 10.1016/j.ijsu.2021.105906
   Page S, 2012, PHYS THER, V92, P791, DOI 10.2522/ptj.20110009
   Pandian S, 2016, TOP STROKE REHABIL, V23, P233, DOI 10.1179/1945511915Y.0000000003
   Pinto E, 1900, J ECT, V37, P281, DOI 10.1097/YCT.0000000000000769
   Prathum T, 1900, DISABIL REHABIL, V0, P0, DOI DOI 10.1080/09638288.2021.1891464
   Rocha S, 2016, DISABIL REHABIL, V38, P653, DOI 10.3109/09638288.2015.1055382
   Rossi C, 2013, EUR J NEUROL, V20, P202, DOI 10.1111/j.1468-1331.2012.03703.x
   Seo H, 2017, RESTOR NEUROL NEUROS, V35, P527, DOI 10.3233/RNN-170745
   Straudi S, 2016, BIOMED RES INT, V2016, P0, DOI 10.1155/2016/5068127
   Triccas L, 2015, NEUROREHABILITATION, V37, P181, DOI 10.3233/NRE-151251
   Van HS, 1900, CLIN NEUROPHYSIOL, V132, P1897, DOI 10.1016/j.clinph.2021.05.015
   Viana R, 2014, NEUROREHABILITATION, V34, P437, DOI 10.3233/NRE-141065
   Xu J, 2019, ANN NEUROL, V85, P502, DOI 10.1002/ana.25452
   Yao X, 2020, J NEUROENG REHABIL, V17, P0, DOI 10.1186/s12984-020-00699-x
   Yi Y, 2016, ANN REHABIL MED-ARM, V40, P223, DOI 10.5535/arm.2016.40.2.223
NR 59
TC 0
Z9 0
U1 0
U2 0
PU FRONTIERS MEDIA SA
PI LAUSANNE
PA AVENUE DU TRIBUNAL FEDERAL 34, LAUSANNE, CH-1015, SWITZERLAND
SN 1663-4365
EI 
J9 FRONT AGING NEUROSCI
PD MAR 18
PY 2022
VL 14
IS 
BP 
EP 
DI 10.3389/fnagi.2022.821915
PG 15
WC Geriatrics & Gerontology; Neurosciences
SC Geriatrics & Gerontology; Neurosciences & Neurology
GA 0V0FH
UT WOS:000788021400001
PM 35370603
ER

PT J
AU Morris-blanco, KC
   Chokkalla, AK
   Kim, TaeHee
   Bhatula, Saivenkateshkomal
   Bertogliat, MJ
   Gaillard, AB
   Vemuganti, Raghu
AF Morris-blanco, Kahlilia
   Chokkalla, Anil
   Kim, Taehee
   Bhatula, Saivenkateshkomal
   Bertogliat, Mario
   Gaillard, Alexis
   Vemuganti, Raghu
TI High-Dose Vitamin C Prevents Secondary Brain Damage After Stroke via Epigenetic Reprogramming of Neuroprotective Genes
SO TRANSLATIONAL STROKE RESEARCH
LA English
DT Article; Early Access
DE Cerebral ischemia; Oxidized methylcytosine; Neuroprotection; Hypertension; Diabetes
ID cerebral-artery occlusion; ascorbic-acid level; dehydroascorbic acid; cell-death; transporter svct2; dna demethylation; oxidative stress; neuronal damage; focal ischemia; growth-factor
AB Vitamin C has recently been identified as an epigenetic regulator by activating ten-eleven translocases (TETs), enzymes involved in generating DNA hydroxymethylcytosine (5hmC). Currently, we investigated whether high-dose vitamin C promotes neuroprotection through epigenetic modulation of 5hmC, if there are sex-specific differences in outcome, and the therapeutic potential of vitamin C in stroke-related comorbidities in adult mice. Post-stroke treatment with ascorbate (reduced form), but not dehydroascorbate (oxidized form), increased TET3 activity and 5hmC levels and reduced infarct following focal ischemia. Hydroxymethylation DNA immunoprecipitation sequencing showed that ascorbate increased 5hmC across the genome and specifically in promoters of several stroke pathophysiology-related genes, particularly anti-inflammatory genes. Ascorbate also decreased markers of oxidative stress, mitochondrial fragmentation, and apoptosis in cortical periinfarct neurons and promoted motor and cognitive functional recovery in both sexes via TET3. Furthermore, post-stroke ascorbate treatment reduced infarct volume and improved motor function recovery in aged, hypertensive and diabetic male and female mice. Delayed ascorbate treatment at 6 h of reperfusion was still effective at reducing infarct volume and motor impairments in adult mice. Collectively, this study shows that post-stroke treatment with high-dose ascorbate protects the brain through epigenetic reprogramming and may function as a robust therapeutic against stroke injury.
C1 [Morris-Blanco, Kahlilia C.; Chokkalla, Anil K.; Kim, TaeHee; Bhatula, Saivenkateshkomal; Bertogliat, Mario J.; Gaillard, Alexis B.; Vemuganti, Raghu] Univ Wisconsin, Dept Neurol Surg, Mail Code CSC 8660,600 Highland Ave, Madison, WI 53792 USA.
   [Morris-Blanco, Kahlilia C.; Bhatula, Saivenkateshkomal; Vemuganti, Raghu] William S Middleton Mem Vet Adm Med Ctr, Madison, WI 53705 USA.
   [Chokkalla, Anil K.; Vemuganti, Raghu] Univ Wisconsin, Cellular & Mol Pathol Program, Madison, WI 53792 USA.
RP Vemuganti, R (通讯作者)，Univ Wisconsin, Dept Neurol Surg, Mail Code CSC 8660,600 Highland Ave, Madison, WI 53792 USA.; Vemuganti, R (通讯作者)，William S Middleton Mem Vet Adm Med Ctr, Madison, WI 53705 USA.; Vemuganti, R (通讯作者)，Univ Wisconsin, Cellular & Mol Pathol Program, Madison, WI 53792 USA.
EM vemuganti@neurosurgery.wisc.edu
FU National Institutes of Health [R21 NS095192, R01 NS099531, R01 NS101960, R01 NS109459]; Department of Neurological Surgery, University of Wisconsin; US Department of Veterans Affairs [IK6BX005690]
CR Agus D, 1997, J CLIN INVEST, V100, P2842, DOI 10.1172/JCI119832
   Albers G, 2011, STROKE, V42, P2645, DOI 10.1161/STROKEAHA.111.618850
   Angelow S, 2003, BRAIN RES, V988, P105, DOI 10.1016/S0006-8993(03)03350-X
   Astuya A, 2005, J NEUROSCI RES, V79, P146, DOI 10.1002/jnr.20326
   Berger U, 2003, J NEUROCHEM, V86, P896, DOI 10.1046/j.1471-4159.2003.01891.x
   Bertogliat M, 2020, NEUROCHEM INT, V133, P0, DOI 10.1016/j.neuint.2019.104642
   Blaschke K, 2013, NATURE, V500, P222, DOI 10.1038/nature12362
   Brabson J, 1900, FRONT GENET, V12, P0, DOI 10.3389/fgene.2021.675780
   Caprile T, 2009, J NEUROCHEM, V108, P563, DOI 10.1111/j.1471-4159.2008.05788.x
   Carella A, 2020, INT J CANCER, V146, P373, DOI 10.1002/ijc.32520
   Castro M, 2001, J NEUROCHEM, V78, P815, DOI 10.1046/j.1471-4159.2001.00461.x
   Chang C, 2020, FREE RADICAL BIO MED, V155, P29, DOI 10.1016/j.freeradbiomed.2020.05.015
   Chen H, 1996, CELL, V84, P491, DOI 10.1016/S0092-8674(00)81294-5
   Choi J, 2007, DEV BIOL, V304, P735, DOI 10.1016/j.ydbio.2007.01.023
   Covarrubias-pinto A, 2015, INT J MOL SCI, V16, P28194, DOI 10.3390/ijms161226095
   Davern P, 2009, HYPERTENSION, V54, P852, DOI 10.1161/HYPERTENSIONAHA.109.136069
   Denes A, 2010, J NEUROSCI, V30, P10086, DOI 10.1523/JNEUROSCI.1227-10.2010
   Dhariwal K, 1991, AM J CLIN NUTR, V54, P712, DOI 10.1093/ajcn/54.4.712
   Dordoe C, 1900, FRONT PHARMACOL, V12, P0, DOI 10.3389/fphar.2021.671131
   Ducruet A, 2011, TRANSL STROKE RES, V2, P399, DOI 10.1007/s12975-011-0084-2
   Famakin B, 2020, MOL NEUROBIOL, V57, P2690, DOI 10.1007/s12035-020-01906-5
   Flurkey K, 2007, MOUSE BIOMEDICAL RES, V0, P637
   Fowler A, 2014, J TRANSL MED, V12, P0, DOI 10.1186/1479-5876-12-32
   Garcia M, 2005, GLIA, V50, P32, DOI 10.1002/glia.20133
   Garcia-krauss A, 2016, MOL NEUROBIOL, V53, P5847, DOI 10.1007/s12035-015-9497-3
   Gess B, 2011, PLOS ONE, V6, P0, DOI 10.1371/journal.pone.0017139
   Getoff N, 2013, IN VIVO, V27, P565
   Hahn M, 2013, CELL REP, V3, P291, DOI 10.1016/j.celrep.2013.01.011
   Harrison F, 2009, FREE RADICAL BIO MED, V46, P719, DOI 10.1016/j.freeradbiomed.2008.12.018
   Hartman R, 2012, PHYSIOL BEHAV, V105, P1092, DOI 10.1016/j.physbeh.2011.11.022
   Hoffer L, 2008, ANN ONCOL, V19, P1969, DOI 10.1093/annonc/mdn377
   Howell J, 2020, THER DELIV, V11, P113, DOI 10.4155/tde-2019-0075
   Huang J, 2001, P NATL ACAD SCI USA, V98, P11720, DOI 10.1073/pnas.171325998
   Iihara K, 1997, J CEREBR BLOOD F MET, V17, P1097, DOI 10.1097/00004647-199710000-00012
   Iwama M, 2012, J NUTR SCI VITAMINOL, V58, P169, DOI 10.3177/jnsv.58.169
   Iwata N, 2014, NUTRIENTS, V6, P1554, DOI 10.3390/nu6041554
   Kim E, 2005, J NEUROSCI RES, V79, P670, DOI 10.1002/jnr.20384
   Kim T, 2018, SCI SIGNAL, V11, P0, DOI 10.1126/scisignal.aat4285
   Kriaucionis S, 2009, SCIENCE, V324, P929, DOI 10.1126/science.1169786
   Krupinski J, 1997, STROKE, V28, P564, DOI 10.1161/01.STR.28.3.564
   Lebeurrier N, 2008, J CELL SCI, V121, P3357, DOI 10.1242/jcs.031872
   Li L, 2020, HUM MOL GENET, V29, P1833, DOI 10.1093/hmg/ddz282
   Lopez M, 1900, V2021, V0, P0
   Mack W, 2006, NEUROSURGERY, V59, P383, DOI 10.1227/01.NEU.0000223496.96945.A7
   Mehta S, 1900, STROKE, V52, P2381, DOI 10.1161/STROKEAHA.120.033547
   Mellen M, 2012, CELL, V151, P1417, DOI 10.1016/j.cell.2012.11.022
   Miao Z, 2015, HUM MOL GENET, V24, P5855, DOI 10.1093/hmg/ddv307
   Miele M, 1996, J NEUROSCI METH, V70, P15, DOI 10.1016/S0165-0270(96)00094-5
   Minor E, 2013, J BIOL CHEM, V288, P13669, DOI 10.1074/jbc.C113.464800
   Monti D, 2012, PLOS ONE, V7, P0, DOI 10.1371/journal.pone.0029794
   Morris-blanco K, 1900, J CEREBR BLOOD F MET, V41, P590, DOI 10.1177/0271678X20912965
   Morris-blanco K, 2019, STROKE, V50, P2513, DOI 10.1161/STROKEAHA.119.025665
   Morris-blanco K, 2018, MOL NEUROBIOL, V0, P0
   Mun G, 2006, J NEUROSCI RES, V83, P919, DOI 10.1002/jnr.20751
   Nakka V, 2011, J CEREBR BLOOD F MET, V31, P2375, DOI 10.1038/jcbfm.2011.103
   Nualart F, 2003, J BIOL CHEM, V278, P10128, DOI 10.1074/jbc.M210686200
   Okamura M, 1979, J NUTR SCI VITAMINOL, V25, P269, DOI 10.3177/jnsv.25.269
   Oshiumi H, 2003, J BIOL CHEM, V278, P49751, DOI 10.1074/jbc.M305820200
   Papale L, 2016, NEUROBIOL DIS, V96, P54, DOI 10.1016/j.nbd.2016.08.014
   Parrella E, 2019, CELLS-BASEL, V8, P0, DOI 10.3390/cells8050437
   Qiao H, 2008, BRAIN RES, V1208, P79, DOI 10.1016/j.brainres.2008.02.102
   Qin H, 2018, SCI REP-UK, V8, P0, DOI 10.1038/s41598-018-26296-6
   Qiu S, 2007, J NEUROSCI RES, V85, P1046, DOI 10.1002/jnr.21204
   Qureshi I, 2010, ARCH NEUROL-CHICAGO, V67, P1316, DOI 10.1001/archneurol.2010.275
   Ranjan A, 1993, ACTA NEUROCHIR, V123, P87, DOI 10.1007/BF01476291
   Rebec G, 2003, NEUROREPORT, V14, P1263, DOI 10.1097/00001756-200307010-00015
   Ren K, 2019, EUR J PHARMACOL, V861, P0, DOI 10.1016/j.ejphar.2019.172617
   Rice M, 2000, TRENDS NEUROSCI, V23, P209, DOI 10.1016/S0166-2236(99)01543-X
   Rice M, 1998, NEUROSCIENCE, V82, P1213
   Saran U, 2017, NITRIC OXIDE-BIOL CH, V66, P30, DOI 10.1016/j.niox.2017.02.012
   Schenk J, 1982, BRAIN RES, V253, P353, DOI 10.1016/0006-8993(82)90709-0
   Shenoy N, 2017, BLOOD CANCER J, V7, P0, DOI 10.1038/bcj.2017.65
   Song J, 2002, EXP MOL MED, V34, P419, DOI 10.1038/emm.2002.59
   Song J, 2001, BRAIN RES, V895, P66, DOI 10.1016/S0006-8993(01)02029-7
   Song J, 2015, EXP NEUROBIOL, V24, P41, DOI 10.5607/en.2015.24.1.41
   Spiers H, 2017, BMC GENOMICS, V18, P0, DOI 10.1186/s12864-017-4091-x
   Stamford J, 1984, BRAIN RES, V299, P289, DOI 10.1016/0006-8993(84)90710-8
   Sun W, 2009, CELL SIGNAL, V21, P95, DOI 10.1016/j.cellsig.2008.09.012
   Terao S, 2008, STROKE, V39, P2560, DOI 10.1161/STROKEAHA.107.513150
   Velazquez F, 2016, J IMMUNOL, V196, P1305, DOI 10.4049/jimmunol.1501171
   Vermani B, 2020, BRAIN INJURY, V34, P685, DOI 10.1080/02699052.2020.1726466
   Wagner G, 1986, NEUROPHARMACOLOGY, V25, P559, DOI 10.1016/0028-3908(86)90184-X
   Wei X, 1900, NEUROSCIENCE, V461, P118, DOI 10.1016/j.neuroscience.2021.02.033
   Wu J, 2010, AM J PATHOL, V177, P2576, DOI 10.2353/ajpath.2010.100466
   Wu L, 2012, NAT NEUROSCI, V15, P565, DOI 10.1038/nn.3059
   Xiang M, 2014, J NEUROCHEM, V129, P988, DOI 10.1111/jnc.12682
   Yan Y, 2007, J CEREBR BLOOD F MET, V27, P1213, DOI 10.1038/sj.jcbfm.9600432
   Yang G, 1994, STROKE, V25, P1658, DOI 10.1161/01.STR.25.8.1658
   Yin R, 2013, J AM CHEM SOC, V135, P10396, DOI 10.1021/ja4028346
   Yu H, 2015, NAT NEUROSCI, V18, P836, DOI 10.1038/nn.4008
   Zeng W, 2019, J PHARMACOL SCI, V140, P14, DOI 10.1016/j.jphs.2019.04.003
   Zhang Y, 2020, FASEB J, V34, P16364, DOI 10.1096/fj.202001271R
NR 92
TC 1
Z9 1
U1 2
U2 2
PU SPRINGER
PI NEW YORK
PA ONE NEW YORK PLAZA, SUITE 4600, NEW YORK, NY, UNITED STATES
SN 1868-4483
EI 
J9 TRANSL STROKE RES
PD JUN 15
PY 2022
VL 0
IS 
BP 
EP 
DI 10.1007/s12975-022-01007-6
PG 20
WC Clinical Neurology; Neurosciences
SC Neurosciences & Neurology
GA ZV8AZ
UT WOS:000770747300001
PM 35306630
ER

PT J
AU Nie, Yuting
   Wen, Lulu
   Li, Hui
   Song, Juexian
   Wang, Ningqun
   Huang, Liyuan
   Gao, Li
   Qu, Miao
AF Nie, Yuting
   Wen, Lulu
   Li, Hui
   Song, Juexian
   Wang, Ningqun
   Huang, Liyuan
   Gao, Li
   Qu, Miao
TI Tanhuo Formula Inhibits Astrocyte Activation and Apoptosis in Acute Ischemic Stroke
SO FRONTIERS IN PHARMACOLOGY
LA English
DT Article
DE Tanhuo formula (THF); inflammation; astrocyte; apoptosis; network pharmacology
ID subarachnoid hemorrhage; systems pharmacology; drug discovery; brain ischemia; berberine; phillyrin; injury; neuroinflammation; expression; damage
AB Tanhuo formula (THF), a traditional Chinese medicinal formula, has been demonstrated to be effective in the clinical treatment of acute ischemic stroke (AIS). However, its active ingredients, potential targets, and molecular mechanisms remain unknown. Based on the validation of active ingredient concentrations, our study attempted to elucidate the possible mechanisms of THF based on network pharmacological analysis and experimental validation. Components of THF were screened using network pharmacological analysis, and a compound-target network and protein-protein interaction (PPI) network were constructed. In total, 42 bioactive compounds and 159 THF targets related to AIS were identified. The PPI network identified AKT1, TNF, IL6, IL1B, and CASP3 as key targets. Kyoto Encyclopedia of Genes and Genomes pathway enrichment analysis demonstrated that the inflammation and apoptotic pathways were enriched by multiple targets. The main components of THF were identified via high-performance liquid chromatography. Subsequently, a validation experiment was conducted, and the expressions of GFAP, C3, TNF-alpha, and IL-6 were detected via immunofluorescence staining, confirming the inflammatory response at 30 min and 3 days post injury. Immunohistochemical staining for caspase-3 and TUNEL was also performed to assess apoptosis at the same time points. These results indicate that THF can effectively decrease neural cell apoptosis through the caspase-3 pathway and restrain excessive abnormal activation of astrocytes and the release of TNF-alpha and IL-6, which might be accompanied by the recovery of motor function. Thus, THF may serve as a promising therapeutic strategy for AIS through multiple targets, components, and pathways.
C1 [Nie, Yuting; Wen, Lulu; Song, Juexian; Wang, Ningqun; Huang, Liyuan; Gao, Li; Qu, Miao] Capital Med Univ, Xuanwu Hosp, Dept Neurol, Beijing, Peoples R China.
   [Nie, Yuting; Wen, Lulu] Capital Med Univ, Beijing, Peoples R China.
   [Li, Hui] China Acad Chinese Med Sci, Inst Chinese Mat Med, Beijing, Peoples R China.
RP Gao, L; Qu, M (通讯作者)，Capital Med Univ, Xuanwu Hosp, Dept Neurol, Beijing, Peoples R China.
EM qumiaotcm@126.com; xuanwugaoli@126.com
FU National Natural Science Foundation of China [81973759, 81573905]; National Key Research and Development Project [2020YFC2003100, 2020YFC2003103]; Capitals Funds for Health Improvement and Research [SF2020-1-2011]
CR Akpan N, 2013, NEUROSCIENTIST, V19, P129, DOI 10.1177/1073858412447875
   Ao L, 2018, J MOL NEUROSCI, V66, P342, DOI 10.1007/s12031-018-1173-4
   Berti R, 2002, J CEREBR BLOOD F MET, V22, P1068, DOI 10.1097/00004647-200209000-00004
   Buffo A, 2010, BIOCHEM PHARMACOL, V79, P77, DOI 10.1016/j.bcp.2009.09.014
   Burguillos M, 2011, NATURE, V472, P319, DOI 10.1038/nature09788
   Du Y, 2020, OXID MED CELL LONGEV, V2020, P0, DOI 10.1155/2020/2684672
   Esquiva G, 2018, AM J PHYSIOL-CELL PH, V315, P0, DOI 10.1152/ajpcell.00200.2018
   Gao Y, 2020, WORLD J TRAD CHINESE, V6, P441, DOI 10.4103/wjtcm.wjtcm_32_20
   Guo Q, 1900, OXID MED CELL LONGEV, V2021, P0, DOI 10.1155/2021/5596924
   Guo X, 1900, EUR J PHARMACOL, V909, P0, DOI 10.1016/j.ejphar.2021.174439
   Hawkins B, 2005, PHARMACOL REV, V57, P173, DOI 10.1124/pr.57.2.4
   Herpich F, 2020, CRIT CARE MED, V48, P1654, DOI 10.1097/CCM.0000000000004597
   Huang C, 2014, BRIEF BIOINFORM, V15, P710, DOI 10.1093/bib/bbt035
   Huang J, 2006, SURG NEUROL, V66, P232, DOI 10.1016/j.surneu.2005.12.028
   Jiang Q, 1900, FRONT PHARMACOL, V12, P0, DOI 10.3389/fphar.2021.719823
   Krishnamurthi R, 2020, NEUROEPIDEMIOLOGY, V54, P171, DOI 10.1159/000506396
   Kusakawa Y, 2015, NEUROSCIENCE, V284, P972, DOI 10.1016/j.neuroscience.2014.07.057
   [李明聪 LM, 1900, [北京中医药大学学报, V0, P0
   Liu G, 2013, BIOMED REP, V1, P861, DOI 10.3892/br.2013.153
   Lv H, 1900, MOL NEUROBIOL, V58, P1990, DOI 10.1007/s12035-020-02223-7
   Morovatdar N, 1900, NEUROL SCI, V43, P255, DOI 10.1007/s10072-021-05259-2
   Patabendige A, 1900, INT J MOL SCI, V22, P0, DOI 10.3390/ijms22084280
   Pawluk H, 2020, CLIN INTERV AGING, V15, P469, DOI 10.2147/CIA.S233909
   Qiu Y, 1900, FRONT IMMUNOL, V12, P0, DOI 10.3389/fimmu.2021.678744
   Radak D, 2017, CURR VASC PHARMACOL, V15, P115, DOI 10.2174/1570161115666161104095522
   Ru J, 2014, J CHEMINFORMATICS, V6, P0, DOI 10.1186/1758-2946-6-13
   Saberi A, 1900, CASPIAN J NEUROL SCI, V7, P148, DOI 10.32598/CJNS.7.26.1
   Shah S, 2017, CNS NEUROSCI THER, V23, P33, DOI 10.1111/cns.12588
   Shishkova VN, 2018, ZH NEVROL PSIKHIATR IM S S KORSAKOVA, V118, P4, DOI 10.17116/jnevro2018118214-11
   Pires E, 2014, BRAIN RES, V1557, P26, DOI 10.1016/j.brainres.2014.02.021
   Stary C, 2015, NEUROCHEM RES, V40, P301, DOI 10.1007/s11064-014-1373-4
   Sun Q, 1900, TRANSL STROKE RES, V12, P447, DOI 10.1007/s12975-021-00897-2
   Tang C, 1900, OXID MED CELL LONGEV, V2021, P0, DOI 10.1155/2021/6660193
   Tuttolomondo A, 2014, DRUG DES DEV THER, V8, P2221, DOI 10.2147/DDDT.S67655
   Uzdensky A, 2019, APOPTOSIS, V24, P687, DOI 10.1007/s10495-019-01556-6
   Veber D, 2002, J MED CHEM, V45, P2615, DOI 10.1021/jm020017n
   Xian M, 1900, FOOD FUNCT, V12, P8056, DOI 10.1039/d1fo01144h
   Xu S, 2020, FRONT IMMUNOL, V11, P0, DOI 10.3389/fimmu.2020.00294
   Zhang R, 2019, FRONT PHARMACOL, V10, P0, DOI 10.3389/fphar.2019.00123
   Zhao L, 1900, FRONT PHARMACOL, V12, P0, DOI 10.3389/fphar.2021.609693
   Zhu J, 2019, CELL MOL NEUROBIOL, V39, P751, DOI 10.1007/s10571-019-00675-7
   Zuo Y, 2019, J NEUROINFLAMM, V16, P0, DOI 10.1186/s12974-019-1432-5
NR 42
TC 0
Z9 0
U1 1
U2 1
PU FRONTIERS MEDIA SA
PI LAUSANNE
PA AVENUE DU TRIBUNAL FEDERAL 34, LAUSANNE, CH-1015, SWITZERLAND
SN 
EI 
J9 FRONT PHARMACOL
PD APR 26
PY 2022
VL 13
IS 
BP 
EP 
DI 10.3389/fphar.2022.859244
PG 15
WC Pharmacology & Pharmacy
SC Pharmacology & Pharmacy
GA 1F3VX
UT WOS:000795099700001
PM 35559267
ER

PT J
AU Mohan, Akhil
   Knutson, JS
   Cunningham, DA
   Widina, Morgan
   O’laughlin, Kyle
   Arora, Tarun
   Li, Xin
   Sakaie, Ken
   Wang, Xiaofeng
   Uchino, Ken
   Plow, EB
AF Mohan, Akhil
   Knutson, Jayme
   Cunningham, David
   Widina, Morgan
   O’laughlin, Kyle
   Arora, Tarun
   Li, Xin
   Sakaie, Ken
   Wang, Xiaofeng
   Uchino, Ken
   Plow, Ela
TI Contralaterally Controlled Functional Electrical Stimulation Combined With Brain Stimulation for Severe Upper Limb Hemiplegia-Study Protocol for a Randomized Controlled Trial
SO FRONTIERS IN NEUROLOGY
LA English
DT Article
DE stroke; rehabilitation; motor function; brain stimulation; hemiplegia; transcranial magnetic stimulation; contralaterally controlled functional electrical stimulation; diffusion tensor image
ID stroke rehabilitation; hemiparesis; reliability; impairment; imbalance; pathway; moderate; model; scale
AB Background: Approximately two-thirds of stroke survivors experience chronic upper limb paresis, and of them, 50% experience severe paresis. Treatment options for severely impaired survivors are often limited. Rehabilitation involves intensively engaging the paretic upper limb, and disincentivizing use of the non-paretic upper limb, with the goal to increase excitability of the ipsilesional primary motor cortex (iM1) and suppress excitability of the undamaged (contralesional) motor cortices, presumed to have an inhibitory effect on iM1. Accordingly, brain stimulation approaches, such as repetitive transcranial magnetic stimulation (rTMS), are also given to excite iM1 and/or suppress contralesional motor cortices. But such approaches aimed at ultimately increasing iM1 excitability yield limited functional benefit in severely impaired survivors who lack sufficient ipsilesional substrate.& nbsp;Aim: Here, we test the premise that combining Contralaterally Controlled Functional Electrical Stimulation (CCFES), a rehabilitation technique that engages the non-paretic upper limb in delivery of neuromuscular electrical stimulation to the paretic upper limb, and a new rTMS approach that excites intact, contralesional higher motor cortices (cHMC), may have more favorable effect on paretic upper limb function in severely impaired survivors based on recruitment of spared, transcallosal and (alternate) ipsilateral substrate.& nbsp;Methods: In a prospective, double-blind, placebo-controlled RCT, 72 chronic stroke survivors with severe distal hand impairment receive CCFES plus cHMC rTMS, iM1 rTMS, or sham rTMS, 2X/wk for 12wks. Measures of upper limb motor impairment (Upper Extremity Fugl Meyer, UEFM), functional ability (Wolf Motor-Function Test, WMFT) and perceived disability are collected at 0, 6, 12 (end-of-treatment), 24, and 36 wks (follow-up). TMS is performed at 0, 12 (end-of-treatment), and 36 wks (follow-up) to evaluate inter-hemispheric and ipsilateral mechanisms. Influence of baseline severity is also characterized with imaging.& nbsp;Conclusions: Targeting of spared neural substrates and rehabilitation which engages the unimpaired limb in movement of the impaired limb may serve as a suitable combinatorial treatment option for severely impaired stroke survivors.& nbsp;
C1 [Mohan, Akhil; Widina, Morgan; O'Laughlin, Kyle; Arora, Tarun; Li, Xin; Plow, Ela B.] Cleveland Clin, Lerner Res Inst, Dept Biomed Engn, Cleveland, OH USA.
   [Knutson, Jayme S.; Cunningham, David A.] Dept Phys Med & Rehabil, Metrohlth Syst, Cleveland, OH USA.
   [Knutson, Jayme S.; Cunningham, David A.] Case Western Reserve Univ, Dept Phys Med & Rehabil, Cleveland, OH USA.
   [Knutson, Jayme S.; Cunningham, David A.] Louis Stokes Cleveland Vet Affairs Med Ctr, Cleveland FES Ctr, Cleveland, OH USA.
   [Arora, Tarun] Univ Hlth Network, Krembil Res Inst, Toronto, ON, Canada.
   [Sakaie, Ken] Cleveland Clin, Imaging Inst, Dept Diagnost Radiol, Cleveland, OH USA.
   [Wang, Xiaofeng] Cleveland Clin, Resp Inst Biostat Core, Lerner Res Inst, Quantitat Hlth Sci, Cleveland, OH USA.
   [Uchino, Ken] Neurol Inst, Cerebrovascular Ctr, Cleveland Clin, Cleveland, OH USA.
   [Plow, Ela B.] Cleveland Clin, Neurol Inst, Dept Phys Med & Rehabil, Cleveland, OH USA.
RP Plow, EB (通讯作者)，Cleveland Clin, Lerner Res Inst, Dept Biomed Engn, Cleveland, OH USA.; Plow, EB (通讯作者)，Cleveland Clin, Neurol Inst, Dept Phys Med & Rehabil, Cleveland, OH USA.
EM plowe2@ccf.org
FU National Institutes of Health; National Institute of Child Health and Human Development (NICHD) [R01HD098073]
CR Basser P, 1994, J MAGN RESON SER B, V103, P247, DOI 10.1006/jmrb.1994.1037
   Bestmann S, 2010, J NEUROSCI, V30, P11926, DOI 10.1523/JNEUROSCI.5642-09.2010
   Broeks J, 1999, DISABIL REHABIL, V21, P357
   Chen R, 2003, J NEUROPHYSIOL, V89, P1256, DOI 10.1152/jn.00950.2002
   Cunningham D, 2015, ARCH PHYS MED REHAB, V96, P0, DOI 10.1016/j.apmr.2014.07.419
   Devahl J, 1992, ELECTROTHERAPY REHAB, V0, P218
   Di PG, 2014, NAT REV NEUROL, V10, P597, DOI 10.1038/nrneurol.2014.162
   Duncan P, 2003, NEUROLOGY, V60, P291, DOI 10.1212/01.WNL.0000041493.65665.D6
   Fitzmaurice G, 2011, APPL LONGITUDINAL AN, V0, P0
   Fregni F, 2007, NAT CLIN PRACT NEURO, V3, P383, DOI 10.1038/ncpneuro0530
   Fritz S, 2005, STROKE, V36, P1172, DOI 10.1161/01.STR.0000165922.96430.d0
   Godin G, 1985, CANADIAN JOURNAL OF APPLIED SPORT SCIENCES, V10, P141
   Harris-love M, 2017, FRONT NEUROL, V8, P0, DOI 10.3389/fneur.2017.00224
   Hodics T, 2012, ARCH PHYS MED REHAB, V93, P1963, DOI 10.1016/j.apmr.2012.05.002
   Houwink A, 2011, ARCH PHYS MED REHAB, V92, P1418, DOI 10.1016/j.apmr.2011.03.028
   Hummel F, 2006, LANCET NEUROL, V5, P708, DOI 10.1016/S1474-4422(06)70525-7
   Knutson J, 2016, STROKE, V47, P2596, DOI 10.1161/STROKEAHA.116.013791
   Levy R, 2016, NEUROREHAB NEURAL RE, V30, P107, DOI 10.1177/1545968315575613
   Li F, 2014, EUR J PHYS REHAB MED, V50, P9
   Lindenberg R, 2010, NEUROLOGY, V74, P280, DOI 10.1212/WNL.0b013e3181ccc6d9
   Mccambridge A, 2018, CLIN NEUROPHYSIOL, V129, P42, DOI 10.1016/j.clinph.2017.10.016
   Mohapatra S, 2016, NEUROSCI LETT, V617, P52, DOI 10.1016/j.neulet.2016.02.004
   Page S, 2015, PHYS THER, V95, P103, DOI 10.2522/ptj.20130235
   Page S, 2012, PHYS THER, V92, P791, DOI 10.2522/ptj.20110009
   Plow E, 2015, NEUROSCIENTIST, V21, P225, DOI 10.1177/1073858414537381
   Pocock S, 1975, BIOMETRICS, V31, P103, DOI 10.2307/2529712
   Sankarasubramanian V, 2017, CLIN NEUROPHYSIOL, V128, P892, DOI 10.1016/j.clinph.2017.03.030
   Talelli P, 2012, NEUROREHAB NEURAL RE, V26, P976, DOI 10.1177/1545968312437940
   Taves D, 1974, CLIN PHARMACOL THER, V15, P443
   Tazoe T, 2014, J NEUROSCI, V34, P13924, DOI 10.1523/JNEUROSCI.1648-14.2014
NR 30
TC 0
Z9 0
U1 0
U2 0
PU FRONTIERS MEDIA SA
PI LAUSANNE
PA AVENUE DU TRIBUNAL FEDERAL 34, LAUSANNE, CH-1015, SWITZERLAND
SN 1664-2295
EI 
J9 FRONT NEUROL
PD APR 29
PY 2022
VL 13
IS 
BP 
EP 
DI 10.3389/fneur.2022.869733
PG 9
WC Clinical Neurology; Neurosciences
SC Neurosciences & Neurology
GA 1J7QM
UT WOS:000798110000001
PM 35599736
ER

PT J
AU Sheng, Yixuan
   Zeng, Jia
   Liu, Jinbiao
   Liu, Honghai
AF Sheng, Yixuan
   Zeng, Jia
   Liu, Jinbiao
   Liu, Honghai
TI Metric-Based Muscle Synergy Consistency for Upper Limb Motor Functions
SO IEEE TRANSACTIONS ON INSTRUMENTATION AND MEASUREMENT
LA English
DT Article
DE Muscles; Stability criteria; Training; Extraterrestrial measurements; Electrodes; Task analysis; Resistance; Isokinetic movement; Mahalanobis distance (MD); muscle synergy metric space; synergy consistency
ID joint moment; hand; robustness; activation; movement; force; model; angle
AB The hypothesis of muscle synergy has been dominantly accepted in research due to the evidence of being well investigated its existence in multiple disciplines, such as health science. Motor function assessment using muscle synergy provides a quantitative approach from the physiological features of muscles. Given the synergy coordinating multiple muscles in a natural motion, this article proposes a surface electromyography (sEMG)-driven metric to measure the consistency of the muscle synergy patterns of upper limb motor functions. The metric-based consistency algorithm primarily comprises three stages: 1) to construct nonnegative matrix factorization (NNMF)-based sEMG muscle synergy patterns; 2) to validate synergy similarities via cosine similarity; and 3) to conduct the patterns consistency between motion cycles checking via the Mahalanobis distance (MD). The proposed measure is employed to validate synergy consistency in upper limb motor function of isokinetic movement protocols involving ten subjects. The muscle synergy similarity has achieved averages of 88 & x0025; and 97 & x0025; for intersubject and intrasubject, respectively. The synergy consistency via MD is significantly positively correlated with the maximum joint torque fluctuation between motion cycles to indicate its efficiency. This quantitative measurement confirms that muscle synergy can be used to measure muscle motor function, paving the way for motion protocol assessment, such as stroke rehabilitation and exercise-induced muscle injury avoidance through monitoring the consistency of the linear combination of muscle activations during movement.
C1 [Sheng, Yixuan; Zeng, Jia; Liu, Jinbiao] Shanghai Jiao Tong Univ, Sch Mech Engn, State Key Lab Mech Syst & Vibrat, Shanghai 200240, Peoples R China.
   [Liu, Honghai] Harbin Inst Technol, Sch Mech Engn & Automat, State Key Lab Robot & Syst, Shenzhen 518052, Peoples R China.
RP Liu, HH (通讯作者)，Harbin Inst Technol, Sch Mech Engn & Automat, State Key Lab Robot & Syst, Shenzhen 518052, Peoples R China.
EM honghai.liu@icloud.com
FU National Natural Science Foundation of China [51575338, 61733011]; Guangdong Science and Technology Research Council [2020B1515120064]; Shenzhen Basic Research Key Program [JCYJ20210324120214040]; Guangci Professorship Program of Ruijin Hospital Shanghai Jiao Tong University School of Medicine
CR Alnajjar F, 2013, FRONT COMPUT NEUROSC, V7, P0, DOI 10.3389/fncom.2013.00136
   Berniker M, 2009, P NATL ACAD SCI USA, V106, P7601, DOI 10.1073/pnas.0901512106
   Buchanan T, 2004, J APPL BIOMECH, V20, P367, DOI 10.1123/jab.20.4.367
   Canning C, 2000, J NEUROL SCI, V176, P45, DOI 10.1016/S0022-510X(00)00305-1
   Chen J, 1900, IEEE T INSTRUM MEAS, V70, P0, DOI 10.1109/TIM.2021.3077673
   Chen M, 2016, IEEE T NEUR SYS REH, V24, P117, DOI 10.1109/TNSRE.2015.2412038
   Chen X, 2017, IEEE T INSTRUM MEAS, V66, P757, DOI 10.1109/TIM.2017.2654138
   De MR, 2000, CHEMOMETR INTELL LAB, V50, P1, DOI 10.1016/S0169-7439(99)00047-7
   Fashi M, 1900, SCI SPORT, V36, P0, DOI 10.1016/j.scispo.2020.10.003
   Fiorucci E, 2012, IEEE T INSTRUM MEAS, V61, P419, DOI 10.1109/TIM.2011.2164838
   Folland J, 2007, SPORTS MED, V37, P145, DOI 10.2165/00007256-200737020-00004
   Fraser G, 2014, IEEE T INSTRUM MEAS, V63, P2919, DOI 10.1109/TIM.2014.2317296
   Gopalakrishnan A, 2014, FRONT COMPUT NEUROSC, V8, P1, DOI 10.3389/fncom.2014.00153
   Gui K, 2016, J ELECTROMYOGR KINES, V30, P209, DOI 10.1016/j.jelekin.2016.07.010
   Israely S, 2017, IEEE T NEUR SYS REH, V25, P2427, DOI 10.1109/TNSRE.2017.2769659
   Ji H, 1900, CHEM ENG SCI, V230, P0, DOI 10.1016/j.ces.2020.116233
   Jiang N, 2009, IEEE T BIO-MED ENG, V56, P1070, DOI 10.1109/TBME.2008.2007967
   Kim K, 2020, SCI REP-UK, V10, P0, DOI 10.1038/s41598-020-65630-9
   Kim P, 2017, IEEE T HUM-MACH SYST, V47, P1089, DOI 10.1109/THMS.2017.2751549
   Kumar S, 2010, IEEE T INSTRUM MEAS, V59, P2055, DOI 10.1109/TIM.2009.2032884
   Lambert-shirzad N, 2017, J NEUROPHYSIOL, V117, P290, DOI 10.1152/jn.00435.2016
   Lewis S, 2013, IEEE T INSTRUM MEAS, V62, P1972, DOI 10.1109/TIM.2013.2253992
   Liu H, 2015, IEEE T INSTRUM MEAS, V64, P2863, DOI 10.1109/TIM.2015.2437636
   Lunardini F, 2016, IEEE T NEUR SYS REH, V24, P940, DOI 10.1109/TNSRE.2015.2483375
   Ma S, 1900, IEEE J BIOMED HEALTH, V25, P47, DOI 10.1109/JBHI.2020.2987528
   Manal K, 2003, J BIOMECH, V36, P1197, DOI 10.1016/S0021-9290(03)00152-0
   Manal K, 2002, COMPUT BIOL MED, V32, P25, DOI 10.1016/S0010-4825(01)00024-5
   Martinez-valdes E, 2016, CLIN NEUROPHYSIOL, V127, P2534, DOI 10.1016/j.clinph.2015.10.065
   Milnerbrhs , 1973, J PHYSIOL-LONDON, V230, P371, DOI 10.1113/jphysiol.1973.sp010193
   Motta C, 2019, PM&R, V11, P354, DOI 10.1016/j.pmrj.2018.08.380
   Naik G, 2015, IEEE J BIOMED HEALTH, V19, P478, DOI 10.1109/JBHI.2014.2326660
   Nam Y, 2011, INT J PRECIS ENG MAN, V12, P921, DOI 10.1007/S12541-011-0124-6
   Pale U, 2020, SENSORS-BASEL, V20, P0, DOI 10.3390/s20154297
   Pasinetti S, 2015, IEEE T INSTRUM MEAS, V64, P2995, DOI 10.1109/TIM.2015.2434097
   Pellegrino L, 2020, EXP BRAIN RES, V238, P121, DOI 10.1007/s00221-019-05679-9
   Rimini D, 2017, FRONT HUM NEUROSCI, V11, P0, DOI 10.3389/fnhum.2017.00586
   Roh J, 2012, J NEUROPHYSIOL, V107, P2123, DOI 10.1152/jn.00173.2011
   Sabzevari V, 2017, TECHNOL HEALTH CARE, V25, P123, DOI 10.3233/THC-161256
   Scano A, 2019, FRONT PHYSIOL, V10, P0, DOI 10.3389/fphys.2019.01231
   Singh RE, 2020, COGNIT COMPUT SYST, V2, P1
   Soomro M, 2018, APPL BIONICS BIOMECH, V2018, P0, DOI 10.1155/2018/3629347
   Su Y, 2007, IEEE T INSTRUM MEAS, V56, P178, DOI 10.1109/TIM.2006.887669
   Torpel A, 2020, FRONT PHYSIOL, V11, P0, DOI 10.3389/fphys.2020.00335
   Torres-oviedo G, 2007, J NEUROPHYSIOL, V98, P2144, DOI 10.1152/jn.01360.2006
   Vanruijven L, 1990, EUR J APPL PHYSIOL, V61, P479, DOI 10.1007/BF00236071
   Wojtara T, 2014, J NEUROENG REHABIL, V11, P0, DOI 10.1186/1743-0003-11-129
   Xing Y, 1900, IEEE T INSTRUM MEAS, V70, P0, DOI 10.1109/TIM.2020.3009338
   Yao S, 2018, FRONT NEUROROBOTICS, V12, P0, DOI 10.3389/fnbot.2018.00016
   Zhou X, 2020, IEEE T BIO-MED ENG, V67, P353, DOI 10.1109/TBME.2019.2913431
   Zhou Y, 2019, SCI CHINA TECHNOL SC, V62, P21, DOI 10.1007/s11431-018-9354-5
NR 50
TC 0
Z9 0
U1 8
U2 8
PU IEEE-INST ELECTRICAL ELECTRONICS ENGINEERS INC
PI PISCATAWAY
PA 445 HOES LANE, PISCATAWAY, NJ 08855-4141 USA
SN 0018-9456
EI 
J9 IEEE T INSTRUM MEAS
PD JUN 15
PY 2022
VL 71
IS 
BP 
EP 
DI 10.1109/TIM.2021.3132345
PG 11
WC Engineering, Electrical & Electronic; Instruments & Instrumentation
SC Engineering; Instruments & Instrumentation
GA ZP3CG
UT WOS:000766300200037
ER

PT J
AU Sun, Xiaowei
   Li, Mingyue
   Li, Quan
   Yin, Hongna
   Jiang, Xicheng
   Li, Hongtao
   Sun, Zhongren
   Yang, Tiansong
AF Sun, Xiaowei
   Li, Mingyue
   Li, Quan
   Yin, Hongna
   Jiang, Xicheng
   Li, Hongtao
   Sun, Zhongren
   Yang, Tiansong
TI Poststroke Cognitive Impairment Research Progress on Application of Brain-Computer Interface
SO BIOMED RESEARCH INTERNATIONAL
LA English
DT Review
ID motor imagery; machine interface; stroke; eeg; neurofeedback; recovery; rehabilitation; performance; potential; plasticity
AB Brain-computer interfaces (BCIs), a new type of rehabilitation technology, pick up nerve cell signals, identify and classify their activities, and convert them into computer-recognized instructions. This technique has been widely used in the rehabilitation of stroke patients in recent years and appears to promote motor function recovery after stroke. At present, the application of BCI in poststroke cognitive impairment is increasing, which is a common complication that also affects the rehabilitation process. This paper reviews the promise and potential drawbacks of using BCI to treat poststroke cognitive impairment, providing a solid theoretical basis for the application of BCI in this area.
C1 [Sun, Xiaowei; Li, Mingyue; Li, Quan; Yin, Hongna; Jiang, Xicheng; Li, Hongtao; Sun, Zhongren; Yang, Tiansong] Heilongjiang Univ Chinese Med, 24 Heping Rd,Xiangfang Dist, Harbin, Peoples R China.
   [Sun, Xiaowei; Li, Mingyue; Li, Quan; Li, Hongtao; Yang, Tiansong] Heilongjiang Univ Chinese Med, Affiliated Hosp 1, 26 Heping Rd,Xiangfang Dist, Harbin, Peoples R China.
   [Yin, Hongna; Sun, Zhongren] Heilongjiang Univ Chinese Med, Affiliated Hosp 2, 411 Guogeli Rd,Nangang Dist, Harbin, Peoples R China.
   [Yang, Tiansong] Jinan Univ, Shenzhen Peoples Hosp, Dept Rehabil Med, Clin Med Coll 2, Shenzhen, Peoples R China.
RP Sun, ZR; Yang, TS (通讯作者)，Heilongjiang Univ Chinese Med, 24 Heping Rd,Xiangfang Dist, Harbin, Peoples R China.; Yang, TS (通讯作者)，Heilongjiang Univ Chinese Med, Affiliated Hosp 1, 26 Heping Rd,Xiangfang Dist, Harbin, Peoples R China.; Sun, ZR (通讯作者)，Heilongjiang Univ Chinese Med, Affiliated Hosp 2, 411 Guogeli Rd,Nangang Dist, Harbin, Peoples R China.; Yang, TS (通讯作者)，Jinan Univ, Shenzhen Peoples Hosp, Dept Rehabil Med, Clin Med Coll 2, Shenzhen, Peoples R China.
EM gemini19790530@163.com; 1529475735@qq.com; liquan_hljucm@163.com; 13101581588@163.com; jiangxicheng5303@163.com; 6678843@qq.com; sunzhong_ren@163.com; yangtiansong2006@163.com
FU National Nature Science Foundation of China [81503669, 81873378, 81704170, 82074539]; National Key R&D Program of China [2018YFC1707700, 2018YFC1707706]; Heilongiiang Natural Science Foundation [H2015031, LH2020H092]; Outstanding Training Foundation of Heilongjiang University of Chinese Medicine [2019JC05]; Outstanding Innovative Talents Support Plan of Heilongjiang University of Chinese Medicine [2018RCD11, 2018RCD01, 2018RCL01]; Heilongjiang Traditional Chinese Medicine Scientific Research Project [ZHY2020-125]; Postdoctoral Initiation Fund of Heilongjiang Province [LBH-Q18117]; Scientific Research Project of The University-level Scientific and Technological Innovation Research Platform of Heilongjiang University of Chinese Medicine [2018pt03]; Heilongjiang Touyan Innovation Team Program
CR Aam S, 1900, FRONT NEUROL, V12, P0, DOI 10.3389/fneur.2021.678794
   Aam S, 2020, FRONT NEUROL, V11, P0, DOI 10.3389/fneur.2020.00699
   Ajiboye A, 2017, LANCET, V389, P1821, DOI 10.1016/S0140-6736(17)30601-3
   Alcaide-aguirre R, 2014, J NEURAL ENG, V11, P0, DOI 10.1088/1741-2560/11/6/066010
   Ang K, 2015, CLIN EEG NEUROSCI, V46, P310, DOI 10.1177/1550059414522229
   Barbay M, 2018, DEMENT GERIATR COGN, V46, P322, DOI 10.1159/000492920
   Baykara E, 2016, CLIN NEUROPHYSIOL, V127, P379, DOI 10.1016/j.clinph.2015.04.054
   Belkacem A, 2020, FRONT NEUROSCI-SWITZ, V14, P0, DOI 10.3389/fnins.2020.00692
   Blackburn D, 2013, TRIALS, V14, P0, DOI 10.1186/1745-6215-14-401
   Boto E, 2018, NATURE, V555, P657, DOI 10.1038/nature26147
   Burke J, 2015, FRONT HUM NEUROSCI, V8, P0, DOI 10.3389/fnhum.2014.01055
   Cassidy J, 2017, TRANSL STROKE RES, V8, P33, DOI 10.1007/s12975-016-0467-5
   Chaudhary U, 2017, PLOS BIOL, V15, P0, DOI 10.1371/journal.pbio.1002593
   Chaudhary U, 2016, NAT REV NEUROL, V12, P513, DOI 10.1038/nrneurol.2016.113
   Chen C, 2019, J HEALTHC ENG, V2019, P0, DOI 10.1155/2019/5068283
   Chen X, 2013, J NEURAL ENG, V10, P0, DOI 10.1088/1741-2560/10/6/066009
   Chew E, 2020, FRONT NEUROL, V11, P0, DOI 10.3389/fneur.2020.00948
   Cho H, 2015, J PHYS THER SCI, V27, P673, DOI 10.1589/jpts.27.673
   Choi G, 2019, GIGASCIENCE, V8, P0, DOI 10.1093/gigascience/giz133
   Choi I, 2017, PLOS ONE, V12, P0, DOI 10.1371/journal.pone.0176674
   Chung E, 2020, MEDICINE, V99, P0, DOI 10.1097/MD.0000000000022612
   Corbetta M, 2015, NEURON, V85, P927, DOI 10.1016/j.neuron.2015.02.027
   Dacosta-aguayo R, 2015, HUM BRAIN MAPP, V36, P577, DOI 10.1002/hbm.22648
   Debettencourt M, 2015, NAT NEUROSCI, V18, P470, DOI 10.1038/nn.3940
   Demeyere N, 2016, J NEUROL, V263, P306, DOI 10.1007/s00415-015-7964-4
   Derosiere G, 2013, FRONT HUM NEUROSCI, V7, P0, DOI 10.3389/fnhum.2013.00583
   Dijkhuizen R, 2013, BRAIN, V136, P1689, DOI 10.1093/brain/awt119
   Du Y, 2020, MEDICINE, V99, P0, DOI 10.1097/MD.0000000000023803
   *expertgroupofroundtableconferenceonpoststrokecognitiveimpairmentofchinesestrokesociety , 2020, CHINESE J STROKE, V15, P0, DOI 10.1007/978-981-10-1433-8_2
   Fazli S, 2012, NEUROIMAGE, V59, P519, DOI 10.1016/j.neuroimage.2011.07.084
   Fiedler L, 2017, J NEURAL ENG, V14, P0, DOI 10.1088/1741-2552/aa66dd
   Flint R, 2013, J NEURAL ENG, V10, P0, DOI 10.1088/1741-2560/10/5/056005
   Flowers H, 2013, J COMMUN DISORD, V46, P238, DOI 10.1016/j.jcomdis.2013.04.001
   Fodor Z, 2018, J ALZHEIMERS DIS, V63, P489, DOI 10.3233/JAD-171079
   Foong R, 2020, IEEE T BIO-MED ENG, V67, P786, DOI 10.1109/TBME.2019.2921198
   Gomez-pilar J, 2014, IEEE ENG MED BIO, V0, PP3630, DOI 10.1109/EMBC.2014.6944409
   Gomez-pilar J, 2016, MED BIOL ENG COMPUT, V54, P1655, DOI 10.1007/s11517-016-1454-4
   Grau C, 2014, PLOS ONE, V9, P0, DOI 10.1371/journal.pone.0105225
   Han J, 2020, IEEE ENG MED BIO, V0, PP4741, DOI 10.1109/EMBC44109.2020.9175275
   Hara T, 1900, DIAGNOSTICS, V11, P0, DOI 10.3390/diagnostics11020227
   Hill N, 2014, J NEURAL ENG, V11, P0, DOI 10.1088/1741-2560/11/3/035003
   Hreha K, 1900, AGING CLIN EXP RES, V33, P2605, DOI 10.1007/s40520-020-01776-w
   Hwang H, 2015, SCI REP-UK, V5, P0, DOI 10.1038/srep15890
   Hwang H, 2009, J NEUROSCI METH, V179, P150, DOI 10.1016/j.jneumeth.2009.01.015
   Iadecola C, 2019, CIRC RES, V124, P1025, DOI 10.1161/CIRCRESAHA.118.313260
   Ieracitano C, 2020, NEURAL NETWORKS, V123, P176, DOI 10.1016/j.neunet.2019.12.006
   Iscan Z, 2018, PLOS ONE, V13, P0, DOI 10.1371/journal.pone.0191673
   Jamil N, 1900, SENSORS-BASEL, V21, P0, DOI 10.3390/s21144754
   Jaywant A, 1900, J GERIATR PSYCH NEUR, V35, P3, DOI 10.1177/0891988720968270
   Jiang Y, 2017, FRONT AGING NEUROSCI, V9, P0, DOI 10.3389/fnagi.2017.00052
   Kahana M, 2006, J NEUROSCI, V26, P1669, DOI 10.1523/JNEUROSCI.3737-05c.2006
   Kawala-sterniuk A, 1900, BRAIN SCI, V11, P0, DOI 10.3390/brainsci11010043
   Kidmose P, 2013, IEEE T BIO-MED ENG, V60, P2824, DOI 10.1109/TBME.2013.2264956
   Kleih S, 2016, FRONT HUM NEUROSCI, V10, P0, DOI 10.3389/fnhum.2016.00547
   Kleih S, 2015, FRONT NEUROSCI-SWITZ, V9, P0, DOI 10.3389/fnins.2015.00346
   Kober S, 2017, APPL PSYCHOPHYS BIOF, V42, P69, DOI 10.1007/s10484-017-9353-5
   Kober S, 2015, J NEUROENG REHABIL, V12, P0, DOI 10.1186/s12984-015-0105-6
   Kotov SV, 2019, ZH NEVROL PSIKHIATR IM S S KORSAKOVA, V119, P37, DOI 10.17116/jnevro201911912237
   Kruse A, 2020, BMC NEUROL, V20, P0, DOI 10.1186/s12883-020-01960-5
   Kubler A, 2020, NEUROETHICS-NETH, V13, P163, DOI 10.1007/s12152-019-09409-4
   Lee T, 2015, CLIN INTERV AGING, V10, P217, DOI 10.2147/CIA.S73955
   Lee T, 2013, PLOS ONE, V8, P0, DOI 10.1371/journal.pone.0079419
   Liu R, 2020, TRIALS, V21, P0, DOI 10.1186/s13063-020-04656-w
   Lo J, 2020, STROKE, V51, P1640, DOI 10.1161/STROKEAHA.119.028428
   Lopez-larraz E, 2018, NEUROREHABILITATION, V43, P77, DOI 10.3233/NRE-172394
   Lyukmanov RK, 2018, ZH NEVROL PSIKHIATR IM S S KORSAKOVA, V118, P43, DOI 10.17116/jnevro201811808143
   Maier M, 2020, J NEUROENG REHABIL, V17, P0, DOI 10.1186/s12984-020-0652-3
   Mammone N, 2018, SENSORS-BASEL, V18, P0, DOI 10.3390/s18124107
   Martins N, 2019, FRONT NEUROSCI-SWITZ, V13, P0, DOI 10.3389/fnins.2019.00112
   Mccreadie K, 2013, MED BIOL ENG COMPUT, V51, P285, DOI 10.1007/s11517-012-0992-7
   Mensh B, 2004, IEEE T BIO-MED ENG, V51, P1052, DOI 10.1109/TBME.2004.827081
   Milekovic T, 2019, J NEUROPHYSIOL, V121, P1428, DOI 10.1152/jn.00131.2018
   Milekovic T, 2018, J NEUROPHYSIOL, V120, P343, DOI 10.1152/jn.00493.2017
   Miller KJ, 2020, NEUROSURG FOCUS, V49, P0, DOI 10.3171/2020.4.FOCUS20185
   Moses D, 2019, NAT COMMUN, V10, P0, DOI 10.1038/s41467-019-10994-4
   Nicolae I, 2017, FRONT NEUROSCI-SWITZ, V11, P0, DOI 10.3389/fnins.2017.00548
   Nie J, 2017, CELL MOL NEUROBIOL, V37, P5, DOI 10.1007/s10571-016-0348-1
   Nolfe G, 2006, EUR J NEUROL, V13, P377, DOI 10.1111/j.1468-1331.2006.01237.x
   Nuyujukian P, 2014, J NEURAL ENG, V11, P0, DOI 10.1088/1741-2560/11/6/066003
   Onishi A, 2014, PLOS ONE, V9, P0, DOI 10.1371/journal.pone.0093045
   Ortiz M, 2020, FRONT BIOENG BIOTECH, V8, P0, DOI 10.3389/fbioe.2020.00735
   Pandarinath C, 2017, ELIFE, V6, P0, DOI 10.7554/eLife.18554
   Pantoni L, 2017, STROKE, V48, P1441, DOI 10.1161/STROKEAHA.117.016869
   Park W, 2015, IEEE T NEUR SYS REH, V23, P351, DOI 10.1109/TNSRE.2014.2356472
   Pfurtscheller G, 1977, ELECTROEN CLIN NEURO, V42, P817, DOI 10.1016/0013-4694(77)90235-8
   Pichiorri F, 2015, ANN NEUROL, V77, P851, DOI 10.1002/ana.24390
   Posner M, 2012, FRONT PSYCHOL, V3, P0, DOI 10.3389/fpsyg.2012.00064
   Prokopenko S, 2013, J NEUROL SCI, V325, P148, DOI 10.1016/j.jns.2012.12.024
   Ranzani R, 2020, J NEUROENG REHABIL, V17, P0, DOI 10.1186/s12984-020-00746-7
   Reichert J, 2016, FRONT HUM NEUROSCI, V10, P0, DOI 10.3389/fnhum.2016.00348
   Robineau F, 2019, NEUROPSYCHOL REHABIL, V29, P339, DOI 10.1080/09602011.2017.1301262
   Rosenfeld J, 1969, SCIENCE, V165, P821, DOI 10.1126/science.165.3895.821
   Ruiz S, 2014, BIOL PSYCHOL, V95, P4, DOI 10.1016/j.biopsycho.2013.04.010
   Schwemmer M, 2018, NAT MED, V24, P1669, DOI 10.1038/s41591-018-0171-y
   Sebastian-romagosa M, 2020, FRONT NEUROSCI-SWITZ, V14, P0, DOI 10.3389/fnins.2020.591435
   Sharma N, 2009, STROKE, V40, P1315, DOI 10.1161/STROKEAHA.108.525766
   Shukin IA, 2018, ZH NEVROL PSIKHIATR IM S S KORSAKOVA, V118, P25, DOI 10.17116/jnevro20181187125
   Soekadar S, 2015, NEUROBIOL DIS, V83, P172, DOI 10.1016/j.nbd.2014.11.025
   Stinear C, 2020, LANCET NEUROL, V19, P348, DOI 10.1016/S1474-4422(19)30415-6
   Sulzer J, 2013, NEUROIMAGE, V76, P386, DOI 10.1016/j.neuroimage.2013.03.033
   Taylor G, 2013, TOP STROKE REHABIL, V20, P270, DOI 10.1310/tsr2003-270
   Tonin L, 2017, FRONT HUM NEUROSCI, V11, P0, DOI 10.3389/fnhum.2017.00336
   Toppi J, 2014, J NEURAL ENG, V11, P0, DOI 10.1088/1741-2560/11/3/035010
   Tsutsumiuchi K, 1900, EUR GERIATR MED, V12, P167, DOI 10.1007/s41999-020-00393-0
   Vansteensel M, 2016, NEW ENGL J MED, V375, P2060, DOI 10.1056/NEJMoa1608085
   Vidal J, 1973, ANNU REV BIOPHYS BIO, V2, P157, DOI 10.1146/annurev.bb.02.060173.001105
   Wang Y, 2011, PLOS ONE, V6, P0, DOI 10.1371/journal.pone.0016383
   Wilson J, 2013, ACTA NEUROCHIR SUPPL, V115, P67, DOI 10.1007/978-3-7091-1192-5_15
   Yan J, 2012, PLOS ONE, V7, P0, DOI 10.1371/journal.pone.0042922
   Yao J, 2020, FRONT NEUROL, V11, P0, DOI 10.3389/fneur.2020.01038
   Yao J, 2020, NEUROL RES, V42, P640, DOI 10.1080/01616412.2020.1795578
   Yeo S, 2018, J ALZHEIMERS DIS, V66, P127, DOI 10.3233/JAD-180450
   Zhang T, 2016, NEUROIMAGE, V134, P475, DOI 10.1016/j.neuroimage.2016.04.030
   Zhang X, 2020, J MOL NEUROSCI, V70, P1244, DOI 10.1007/s12031-020-01533-8
   Zhou H, 1900, GERIATRICS-BASEL, V6, P0, DOI 10.3390/geriatrics6010016
   Zuo C, 2020, COGN NEURODYNAMICS, V14, P253, DOI 10.1007/s11571-019-09560-x
NR 116
TC 0
Z9 0
U1 7
U2 7
PU HINDAWI LTD
PI LONDON
PA ADAM HOUSE, 3RD FLR, 1 FITZROY SQ, LONDON, W1T 5HF, ENGLAND
SN 2314-6133
EI 
J9 BIOMED RES INT
PD FEB 7
PY 2022
VL 2022
IS 
BP 
EP 
DI 10.1155/2022/9935192
PG 16
WC Biotechnology & Applied Microbiology; Medicine, Research & Experimental
SC Biotechnology & Applied Microbiology; Research & Experimental Medicine
GA ZZ9US
UT WOS:000773609100001
PM 35252458
ER

PT J
AU Kim, JK
   Lv, Zhihan
   Park, Donghwi
   Chang, MC
AF Kim, Jeoung
   Lv, Zhihan
   Park, Donghwi
   Chang, Min
TI Practical Machine Learning Model to Predict the Recovery of Motor Function in Patients with Stroke
SO EUROPEAN NEUROLOGY
LA English
DT Article; Early Access
DE Artificial intelligence; Machine learning; Deep neural network; Stroke; Motor recovery; Prediction
ID diffusion tensor tractography
AB Background: Machine learning (ML) is an artificial intelligence technique in which a system learns patterns and rules from a given data. Objectives: The objective of the study was to investigate the potential of ML for predicting motor recovery in stroke patients. Methods: We analyzed data from 833 consecutive stroke patients using 3 ML algorithms: deep neural network (DNN), random forest, and logistic regression. We created a practical ML model using the most common data measured in almost all rehabilitation hospitals as input data. Demographic and clinical data, including modified Brunnstrom classification (MBC) and functional ambulation classification (FAC), were collected when patients were transferred to the rehabilitation unit (8-30 days) and 6 months after stroke onset and were used as input data. Motor outcomes at 6 months after stroke onset of the affected upper and lower extremities were classified according to MBC and FAC, respectively. Patients with an MBC of <5 and an FAC of <4 at 6 months after stroke onset were considered to have a "poor" outcome, whereas those with MBC >= 5 and FAC >= 4 were considered to have a "good" outcome. Results: The area under the curve (AUC) for the DNN model for predicting motor function was 0.836 for the upper and lower limb motor functions. For the random forest and logistic regression models, the AUCs were 0.736 and 0.790 for the upper and lower limb motor functions, respectively. The AUCs for the random forest and logistic regression models were 0.741 and 0.795 for the upper and lower limb motor functions, respectively. Conclusion: Although we used simple and common data that can be obtained in clinical practice as variables, our DNN algorithm was useful for predicting motor recovery of the upper and lower extremities in stroke patients during the recovery phase.
C1 [Kim, Jeoung Kun] Yeungnam Univ, Sch Business, Dept Business Adm, Gyongsan, South Korea.
   [Lv, Zhihan] Uppsala Univ, Fac Arts, Dept Game Design, Uppsala, Sweden.
   [Park, Donghwi] Ulsan Univ Hosp, Univ Ulsan Coll Med, Dept Phys Med & Rehabil, Ulsan, South Korea.
   [Chang, Min Cheol] Yeungnam Univ, Coll Med, Dept Rehabil Med, Daegu, South Korea.
RP Park, D (通讯作者)，Ulsan Univ Hosp, Univ Ulsan Coll Med, Dept Phys Med & Rehabil, Ulsan, South Korea.; Chang, MC (通讯作者)，Yeungnam Univ, Coll Med, Dept Rehabil Med, Daegu, South Korea.
EM bdome@hanmail.net; bdome@hanmail.net
FU National Research Foun-dation of Korea - Korean government [NRF-2019M3E5D1A02068106]
CR Chang M, 1900, BMC NEUROL, V21, P0, DOI 10.1186/s12883-021-02072-4
   Chang M, 2020, J INTEGR NEUROSCI, V19, P405, DOI 10.31083/j.jin.2020.03.175
   Chien S, 2020, J FORMOS MED ASSOC, V119, P254, DOI 10.1016/j.jfma.2019.05.013
   Delong E, 1988, BIOMETRICS, V44, P837, DOI 10.2307/2531595
   Donkor E, 2018, STROKE RES TREAT, V2018, P0, DOI 10.1155/2018/3238165
   Hatem S, 2016, FRONT HUM NEUROSCI, V10, P0, DOI 10.3389/fnhum.2016.00442
   Heo J, 2019, STROKE, V50, P1263, DOI 10.1161/STROKEAHA.118.024293
   Hillis AE, 2014, ADV MED, V2014, P0
   Jang S, 2007, J COMPUT ASSIST TOMO, V31, P901, DOI 10.1097/rct.0b013e31804089a6
   Jang S, 2013, NEURAL REGEN RES, V8, P1892, DOI 10.3969/j.issn.1673-5374.2013.20.008
   Jang S, 2013, INT J NEUROSCI, V123, P233, DOI 10.3109/00207454.2012.752364
   Kim B, 2016, J STROKE, V18, P220, DOI 10.5853/jos.2015.01767
   Kim J, 1900, AM J PHYS MED REHAB, V100, P354, DOI 10.1097/PHM.0000000000001573
   Kong Y, 2018, SCI REP-UK, V8, P0, DOI 10.1038/s41598-018-34833-6
   Lee J, 2020, SCI REP-UK, V10, P0, DOI 10.1038/s41598-020-71713-4
   Lee K, 2015, INT J REHABIL RES, V38, P173, DOI 10.1097/MRR.0000000000000108
   Lin W, 2018, INT J MED INFORM, V111, P159, DOI 10.1016/j.ijmedinf.2018.01.002
   Nasejje JB, 2017, BMC RES NOTES, V10, P459, DOI 10.1186/s13104-017-2775-6
   Ntaios G, 2016, EUR J NEUROL, V23, P1651, DOI 10.1111/ene.13100
   Ntaios G, 2012, NEUROLOGY, V78, P1916, DOI 10.1212/WNL.0b013e318259e221
   Park H, 2013, J KOREAN ACAD NURS, V43, P154, DOI 10.4040/jkan.2013.43.2.154
   Renganathan V, 2019, BRATISL MED J, V120, P536, DOI 10.4149/BLL_2019_087
   Shah S, 2020, FRONT NEUROL, V11, P0, DOI 10.3389/fneur.2020.00825
   Singh R, 2018, INT J STROKE, V13, P787, DOI 10.1177/1747493018798526
   Smith M, 2017, STROKE, V48, P1400, DOI 10.1161/STROKEAHA.116.016478
   Sutoko S, 1900, ISCIENCE, V24, P0, DOI 10.1016/j.isci.2021.102198
   Wang H, 2019, FRONT NEUROL, V10, P0, DOI 10.3389/fneur.2019.00910
   Wang J, 2020, RNA BIOL, V17, P13, DOI 10.1080/15476286.2019.1669406
NR 28
TC 1
Z9 1
U1 5
U2 5
PU KARGER
PI BASEL
PA ALLSCHWILERSTRASSE 10, CH-4009 BASEL, SWITZERLAND
SN 0014-3022
EI 
J9 EUR NEUROL
PD JUN 15
PY 2022
VL 0
IS 
BP 
EP 
DI 10.1159/000522254
PG 7
WC Clinical Neurology; Neurosciences
SC Neurosciences & Neurology
GA 0I0BQ
UT WOS:000779093900001
PM 35350014
ER

PT J
AU Santonja-medina, CS
   Marrades-caballero, Eugenio
   Santonja-medina, Fernando
   Sanz-mengibar, JM
AF Santonja-medina, Clara
   Marrades-caballero, Eugenio
   Santonja-medina, Fernando
   Sanz-mengibar, Jose
TI Neurologic Music Therapy Improves Participation in Children With Severe Cerebral Palsy
SO FRONTIERS IN NEUROLOGY
LA English
DT Article
DE neurologic music therapy (NMT); therapeutic instrumental music performance (TIMP); cerebral palsy; participation; children
ID rhythmic auditory-stimulation; classification-system; brain activity; rehabilitation; entrainment; performance; validity
AB Positive effects after neurologic music therapy (NMT) have been described regarding the motor function of children with severe cerebral palsy (CP). This study aimed to quantify improvements in participation, as well as complexity on task-related manual activities in children with severe bilateral CP. This analytic quasi-experimental study exposed 17 children with severe cerebral palsy to 13 NMT sessions to improve motor learning through therapeutic instrumental music performance (TIMP), using principally percussion musical instruments. Hoisan software video recording was used to quantify participation involved in creating music. In addition, the number of active movements performed in each NMT session was quantified. Significant improvements were found in the participation variables "visual contact," "motor participation" and "motor participation repetitions." Significant differences were also found in the subcategory "reaching and stroke," "hitting with the hand" and "grasping and hitting." The use of therapeutic of TIMP in children with severe CP improves participation during manual activities utilizing percussion instruments, therefore increasing the intensity of the psychomotor intervention.
C1 [Santonja-Medina, Clara Susana] Profess Mus Conservatory Carcaixent, Valencia, Spain.
   [Marrades-Caballero, Eugenio] Super Mus Conservatory, Valencia, Spain.
   [Santonja-Medina, Fernando; Sanz-Mengibar, Jose Manuel] Univ Murcia, Fac Med & Sports & Musculoskeletal Syst Res Grp R, Murcia, Spain.
   [Santonja-Medina, Fernando] Arrixaca Univ Hosp, Dept Traumatol, Murcia, Spain.
   [Sanz-Mengibar, Jose Manuel] Natl Hosp Neurol & Neurosurgery, UCLH NHS Fdn Trust, Ctr Neuromuscular Dis, London, England.
RP Santonja-Medina, F (通讯作者)，Univ Murcia, Fac Med & Sports & Musculoskeletal Syst Res Grp R, Murcia, Spain.; Santonja-Medina, F (通讯作者)，Arrixaca Univ Hosp, Dept Traumatol, Murcia, Spain.
EM fernando@santonjatrauma.es
CR Alves-pinto A, 2017, NEUROPSYCH DIS TREAT, V13, P2705, DOI 10.2147/NDT.S145104
   Alves-pinto A, 2016, NEURAL PLAST, V2016, P0, DOI 10.1155/2016/1072301
   Alves-pinto A, 2015, EUR J PAEDIATR NEURO, V19, P15, DOI 10.1016/j.ejpn.2014.09.002
   Baram Y, 2012, NEUROMODULATION, V15, P48, DOI 10.1111/j.1525-1403.2011.00412.x
   Bottcher L, 2010, CHILD NEUROPSYCHOL, V16, P209, DOI 10.1080/09297040903559630
   Janzen T, 1900, FRONT HUM NEUROSCI, V15, P0, DOI 10.3389/fnhum.2021.789467
   Cano-de-la-cuerda R, 2015, NEUROLOGIA, V30, P32, DOI 10.1016/j.nrl.2011.12.010
   Chong H, 2013, J EXERC REHABIL, V9, P420, DOI 10.12965/jer.130050
   Crasta J, 2018, NEUROPSYCHOLOGIA, V117, P102, DOI 10.1016/j.neuropsychologia.2018.05.017
   Karatekin B, 1900, ACTA NEUROL BELG, V121, P1179, DOI 10.1007/s13760-021-01618-0
   Efraimidou V, 2016, JOURNAL OF PHYSICAL EDUCATION AND SPORT, V16, P1357
   Eliasson A, 2006, DEV MED CHILD NEUROL, V48, P549, DOI 10.1017/S0012162206001162
   Haire CM, 1900, ARCH REHABIL RES CLIN TRANSL, V3, P100162, DOI 10.1016/j.arrct.2021.100162
   Herholz S, 2012, NEURON, V76, P486, DOI 10.1016/j.neuron.2012.10.011
   Hernández MA, 2012, CPD, V12, P55, DOI 10.4321/s1578-84232012000100006
   Hidecker M, 2011, DEV MED CHILD NEUROL, V53, P704, DOI 10.1111/j.1469-8749.2011.03996.x
   Hopkins W, 2009, MED SCI SPORT EXER, V41, P3, DOI 10.1249/MSS.0b013e31818cb278
   Jones L, 2017, SCAND J MED SCI SPOR, V27, P124, DOI 10.1111/sms.12577
   Kim S, 2012, CLIN REHABIL, V26, P904, DOI 10.1177/0269215511434648
   Kwak E, 2007, J MUSIC THER, V44, P198, DOI 10.1093/jmt/44.3.198
   Lawes N, 2004, PHYS MANAGEMENT NEUR, V0, P0, DOI 10.1016/B978-072343285-2.50009-7
   Levitt S, 2010, TREATMENT CEREBRAL P, V0, P0
   Marrades-caballero E, 2018, EUR J PHYS REHAB MED, V54, P866, DOI 10.23736/S1973-9087.18.04996-1
   Matney B, 2007, TATAKU USE PERCUSSIO, V0, P0
   Matney B, 2016, NORD J MUSIC THER, V25, P372, DOI 10.1080/08098131.2015.1084027
   Moumdjian L, 2017, EUR J PHYS REHAB MED, V53, P466, DOI 10.23736/S1973-9087.16.04429-4
   Nielsen J, 2015, J MOTOR BEHAV, V47, P7, DOI 10.1080/00222895.2014.931273
   Pakdeesatitwara N, 2018, AUSTR J MUSIC THERAP, V0, P62
   Palisano R, 2008, DEV MED CHILD NEUROL, V50, P744, DOI 10.1111/j.1469-8749.2008.03089.x
   Peng Y, 2011, GAIT POSTURE, V33, P274, DOI 10.1016/j.gaitpost.2010.11.020
   Raghavan P, 2016, FRONT HUM NEUROSCI, V10, P0, DOI 10.3389/fnhum.2016.00498
   Roth E, 2014, HDB NEUROLOGIC MUSIC, V0, P0
   Silverman M, 2012, MUSIC MED, V4, P22, DOI 10.1177/1943862111424415
   Squire L, 2004, NEUROBIOL LEARN MEM, V82, P171, DOI 10.1016/j.nlm.2004.06.005
   Stewart J, 2015, J NEUROL PHYS THER, V39, P31, DOI 10.1097/NPT.0000000000000076
   Stoykov M, 2015, J NEUROL PHYS THER, V39, P33, DOI 10.1097/NPT.0000000000000065
   Street A, 2019, NORD J MUSIC THER, V28, P382, DOI 10.1080/08098131.2019.1606848
   Street A, 2018, CLIN REHABIL, V32, P18, DOI 10.1177/0269215517717060
   Street A, 2015, FRONT HUM NEUROSCI, V9, P0, DOI 10.3389/fnhum.2015.00480
   Stupacher J, 2016, J COGNITIVE NEUROSCI, V28, P1865, DOI 10.1162/jocn_a_01013
   Thaut M, 2005, RHYTHM MUSIC BRAIN, V0, P0
   Thaut M, 2015, FRONT PSYCHOL, V5, P0, DOI 10.3389/fpsyg.2014.01185
   Trost W, 2014, NEUROIMAGE, V103, P55, DOI 10.1016/j.neuroimage.2014.09.009
   Vuilleumier P, 2015, ANN NY ACAD SCI, V1337, P212, DOI 10.1111/nyas.12676
   Wang T, 2013, NEUROREHAB NEURAL RE, V27, P684, DOI 10.1177/1545968313491001
   Weller C, 2011, NORD J MUSIC THER, V20, P43, DOI 10.1080/08098131.2010.485785
   *worldhealthorganization , 2001, INT CLASS FUNCT DIS, V0, P0
   Yoo J, 2015, ANN NATL C AM MUS TH, V0, P0
   Yoo J, 2009, MUSIC THER PERSPECT, V27, P16, DOI 10.1093/mtp/27.1.16
NR 49
TC 0
Z9 0
U1 3
U2 3
PU FRONTIERS MEDIA SA
PI LAUSANNE
PA AVENUE DU TRIBUNAL FEDERAL 34, LAUSANNE, CH-1015, SWITZERLAND
SN 1664-2295
EI 
J9 FRONT NEUROL
PD MAR 9
PY 2022
VL 13
IS 
BP 
EP 
DI 10.3389/fneur.2022.795533
PG 9
WC Clinical Neurology; Neurosciences
SC Neurosciences & Neurology
GA 0E2VQ
UT WOS:000776542400001
PM 35356462
ER

PT J
AU Deng, Peiying
   Wang, Liang
   Zhang, Qiongqiong
   Chen, Suhui
   Zhang, Yamin
   Xu, Hong
   Chen, Hui
   Xu, Yi
   He, Wei
   Zhang, Jianmin
   Sun, Hua
AF Deng, Peiying
   Wang, Liang
   Zhang, Qiongqiong
   Chen, Suhui
   Zhang, Yamin
   Xu, Hong
   Chen, Hui
   Xu, Yi
   He, Wei
   Zhang, Jianmin
   Sun, Hua
TI Therapeutic Potential of a Combination of Electroacupuncture and Human iPSC-Derived Small Extracellular Vesicles for Ischemic Stroke
SO CELLS
LA English
DT Article
DE electroacupuncture; induced pluripotent stem cell; ischemic stroke; inflammation; IL-33; ST2
ID functional recovery; reperfusion injury; cerebral-ischemia; brain-injury; stem-cell; il-33; exosm; interleukin-33; coliti; time
AB This paper aimed to explore the roles of the combination of electroacupuncture (EA) and induced pluripotent stem cell-derived small extracellular vesicles (iPSC-EVs) on mice with ischemic stroke and the underlying mechanisms. A focal cerebral ischemia model was established in C57BL/6 mice through middle cerebral artery occlusion (MCAO). After 3 days, neurological impairment and motor function were examined by performing behavioral tests. The infarct volume and neuronal apoptosis were examined using TTC staining and TUNEL assays. Flow cytometry was performed to assess the proliferation of T lymphocytes. The changes in the interleukin (IL)-33/ST2 axis were evaluated by immunofluorescence and Western blotting. The combination of EA and iPSC-EVs treatment ameliorated neurological impairments and reduced the infarct volume and neuronal apoptosis in MCAO mice. EA plus iPSC-EVs suppressed T helper (Th1) and Th17 responses and promoted the regulatory T cell (Treg) response. In addition, EA plus iPSC-EVs exerted neuroprotective effects by regulating the IL-33/ST2 axis and inhibiting the microglia and astrocyte activation. Taken together, the study shows that EA and iPSC-EVs exerted a synergistic neuroprotective effect in MCAO mice, and this treatment may represent a novel potent therapy for ischemic stroke and damage to other tissues.
C1 [Deng, Peiying; Zhang, Qiongqiong; Chen, Suhui; Zhang, Yamin; Xu, Hong; Sun, Hua] Chinese Acad Med Sci, Peking Union Med Coll, Peking Union Med Coll Hosp, Dept Tradit Chinese Med, Beijing 100730, Peoples R China.
   [Wang, Liang; Chen, Hui; Xu, Yi; He, Wei; Zhang, Jianmin] Chinese Acad Med Sci, Inst Basic Med Sci, Dept Immunol, CAMS Key Lab T Cell & Immunotherapy,State Key Lab, Beijing 100005, Peoples R China.
   [Wang, Liang; Chen, Hui; Xu, Yi; He, Wei; Zhang, Jianmin] Peking Union Med Coll, Sch Basic Med, Beijing 100005, Peoples R China.
   [Zhang, Jianmin] Changzhou Xitaihu Inst Frontier Technol Cell Ther, Changzhou 213000, Peoples R China.
   [Zhang, Jianmin] Guidon Pharmaceut, Beijing 100176, Peoples R China.
RP Sun, H (通讯作者)，Chinese Acad Med Sci, Peking Union Med Coll, Peking Union Med Coll Hosp, Dept Tradit Chinese Med, Beijing 100730, Peoples R China.; He, W; Zhang, JM (通讯作者)，Chinese Acad Med Sci, Inst Basic Med Sci, Dept Immunol, CAMS Key Lab T Cell & Immunotherapy,State Key Lab, Beijing 100005, Peoples R China.; He, W; Zhang, JM (通讯作者)，Peking Union Med Coll, Sch Basic Med, Beijing 100005, Peoples R China.
EM dengpeiying379@outlook.com; liang.wang@ibms.pumc.edu.cn; qiongqzhang@163.com; suhui520220@sina.com; yaminzhanghn@163.com; xuhong10850@163.com; chenhui_1980@126.com; xuyi2207@163.com; heweingd@126.com; jzhang42@163.com; sunhuahe@vip.sina.com
FU National Natural Science Foundation of China [82074520, 82071791, 81972866, 31970843, U20A20374]; CAMS Initiative for Innovative Medicine [CAMS-2021-I2M-1-005, CAMS-2021-I2M-1-035]; CAMS Central Public Welfare Scientific Research Institute Basal Research Expenses [2016ZX310182-3]
CR Allinne J, 2019, J ALLERGY CLIN IMMUN, V144, P1624, DOI 10.1016/j.jaci.2019.08.039
   Asplund K, 1997, BMJ-BRIT MED J, V314, P1151
   Brait V, 2012, J CEREBR BLOOD F MET, V32, P598, DOI 10.1038/jcbfm.2012.6
   Chen S, 2020, BRAIN RES, V1748, P0, DOI 10.1016/j.brainres.2020.147075
   Dolati S, 2018, NEUROL SCI, V39, P647, DOI 10.1007/s10072-018-3250-4
   Dou Z, 2019, CELL MOL NEUROBIOL, V39, P883, DOI 10.1007/s10571-019-00687-3
   Emberson J, 2014, LANCET, V384, P1929, DOI 10.1016/S0140-6736(14)60584-5
   Fairlie-clarke K, 2018, FRONT IMMUNOL, V9, P0, DOI 10.3389/fimmu.2018.02596
   Haraldsen G, 2009, TRENDS IMMUNOL, V30, P227, DOI 10.1016/j.it.2009.03.003
   He D, 1900, IMMUNITY, V55, P159, DOI 10.1016/j.immuni.2021.12.001
   Henninger N, 2016, TRANSL STROKE RES, V7, P284, DOI 10.1007/s12975-015-0444-4
   Ito M, 2019, NATURE, V565, P246, DOI 10.1038/s41586-018-0824-5
   Jander S, 1995, J CEREBR BLOOD F MET, V15, P42, DOI 10.1038/jcbfm.1995.5
   Jayaraj R, 2019, J NEUROINFLAMM, V16, P0, DOI 10.1186/s12974-019-1516-2
   Jiang H, 2012, EUR J IMMUNOL, V42, P1804, DOI 10.1002/eji.201141947
   Jiang M, 2018, J NEUROINFLAMM, V15, P0, DOI 10.1186/s12974-018-1124-6
   Joladarashi D, 2015, J AM COLL CARDIOL, V66, P2214, DOI 10.1016/j.jacc.2015.09.009
   Kim S, 2018, INT J MOL SCI, V19, P0, DOI 10.3390/ijms19103119
   Korhonen P, 2015, BRAIN BEHAV IMMUN, V49, P322, DOI 10.1016/j.bbi.2015.06.013
   Lamkanfi M, 2009, IMMUNITY, V31, P5, DOI 10.1016/j.immuni.2009.06.011
   Li Q, 2016, AGING DIS, V7, P614, DOI 10.14336/AD.2016.0207
   Li Y, 2019, CNS NEUROSCI THER, V25, P1343, DOI 10.1111/cns.13260
   Liu S, 2019, STEM CELLS, V37, P779, DOI 10.1002/stem.2996
   Luo Y, 2015, BRAIN RES, V1597, P86, DOI 10.1016/j.brainres.2014.12.005
   Machhi J, 2020, MOL NEURODEGENER, V15, P0, DOI 10.1186/s13024-020-00375-7
   Magat J, 2020, J IMMUNOL, V204, P1592, DOI 10.4049/jimmunol.1900690
   Miller A, 2011, PHARMACOL THERAPEUT, V131, P179, DOI 10.1016/j.pharmthera.2011.02.005
   Nierhaus T, 2015, FRONT HUM NEUROSCI, V9, P0, DOI 10.3389/fnhum.2015.00074
   Nong K, 2016, CYTOTHERAPY, V18, P1548, DOI 10.1016/j.jcyt.2016.08.002
   Oh M, 2018, INT J MOL SCI, V19, P0, DOI 10.3390/ijms19061715
   Pastorelli L, 2010, P NATL ACAD SCI USA, V107, P8017, DOI 10.1073/pnas.0912678107
   Peine M, 2016, TRENDS IMMUNOL, V37, P321, DOI 10.1016/j.it.2016.03.007
   Pomeshchik Y, 2015, BRAIN BEHAV IMMUN, V44, P68, DOI 10.1016/j.bbi.2014.08.002
   Santoso M, 2020, J AM HEART ASSOC, V9, P0, DOI 10.1161/JAHA.119.014345
   Saresella M, 2020, J NEUROINFLAMM, V17, P0, DOI 10.1186/s12974-020-01806-4
   Saver J, 2016, JAMA-J AM MED ASSOC, V316, P1279, DOI 10.1001/jama.2016.13647
   Schmitz J, 2005, IMMUNITY, V23, P479, DOI 10.1016/j.immuni.2005.09.015
   Schroeter M, 1994, J NEUROIMMUNOL, V55, P195, DOI 10.1016/0165-5728(94)90010-8
   Sedhom M, 2013, GUT, V62, P1714, DOI 10.1136/gutjnl-2011-301785
   Sharma P, 2019, P NATL ACAD SCI USA, V116, P16086, DOI 10.1073/pnas.1902513116
   Shi K, 1900, CIRC RES, V128, P62, DOI 10.1161/CIRCRESAHA.120.317596
   Shi L, 1900, IMMUNITY, V54, P1527, DOI 10.1016/j.immuni.2021.04.022
   Song Y, 2019, THERANOSTICS, V9, P2910, DOI 10.7150/thno.30879
   Takahashi K, 2006, CELL, V126, P663, DOI 10.1016/j.cell.2006.07.024
   Tian T, 2018, BIOMATERIALS, V150, P137, DOI 10.1016/j.biomaterials.2017.10.012
   Turovsky E, 1900, INT J MOL SCI, V22, P0, DOI 10.3390/ijms22168805
   Wang H, 2019, NITRIC OXIDE-BIOL CH, V91, P23, DOI 10.1016/j.niox.2019.07.004
   Wang W, 2017, CIRCULATION, V135, P759, DOI 10.1161/CIRCULATIONAHA.116.025250
   Wu S, 2019, LANCET NEUROL, V18, P394, DOI 10.1016/S1474-4422(18)30500-3
   Xin H, 2017, STROKE, V48, P747, DOI 10.1161/STROKEAHA.116.015204
   Xu A, 2020, NEURAL REGEN RES, V15, P78, DOI 10.4103/1673-5374.264465
   Yang Y, 2017, J NEUROSCI, V37, P4692, DOI 10.1523/JNEUROSCI.3233-16.2017
   Ye M, 2019, INT J BIOL SCI, V15, P158, DOI 10.7150/ijbs.28392
   Zhang B, 2018, INT IMMUNOPHARMACOL, V64, P208, DOI 10.1016/j.intimp.2018.08.030
   Zhang H, 2019, J NANOBIOTECHNOL, V17, P0, DOI 10.1186/s12951-019-0461-7
   Zhang Q, 1900, IMMUNOLOGY, V162, P179, DOI 10.1111/imm.13265
   Zhang Y, 1900, EVID-BASED COMPL ALT, V2021, P0, DOI 10.1155/2021/9912325
   Zhang Y, 2014, EVID-BASED COMPL ALT, V2014, P0, DOI 10.1155/2014/989340
   Zhang Z, 2019, NAT REV NEUROL, V15, P193, DOI 10.1038/s41582-018-0126-4
   Zhou M, 2019, LANCET, V394, P1145, DOI 10.1016/S0140-6736(19)30427-1
   Ziebell J, 2015, METAB BRAIN DIS, V30, P393, DOI 10.1007/s11011-014-9539-y
NR 61
TC 0
Z9 0
U1 5
U2 5
PU MDPI
PI BASEL
PA ST ALBAN-ANLAGE 66, CH-4052 BASEL, SWITZERLAND
SN 
EI 
J9 CELLS-BASEL
PD MAR 15
PY 2022
VL 11
IS 5
BP 
EP 
DI 10.3390/cells11050820
PG 17
WC Cell Biology
SC Cell Biology
GA ZT7MU
UT WOS:000769336700001
PM 35269441
ER

PT J
AU Caimmi, Marco
   Giovanzana, Chiara
   Gasperini, Giulio
   Molteni, Franco
   Molinari tosatti, Lorenzo
AF Caimmi, Marco
   Giovanzana, Chiara
   Gasperini, Giulio
   Molteni, Franco
   Molinari tosatti, Lorenzo
TI Robot Fully Assisted Upper-Limb Functional Movements Against Gravity to Drive Recovery in Chronic Stroke: A Pilot Study
SO FRONTIERS IN NEUROLOGY
LA English
DT Article
DE stroke; upper extremity; rehabilitation; recovery of function; robotics; passive motion; reaching; task oriented training
ID motor function-test; upper-extremity; proportional recovery; therapy; impairment; reliability; interface; depend; scale
AB Background: Stroke is becoming more and more a disease of chronically disabled patients, and new approaches are needed for better outcomes. An intervention based on robot fully assisted upper-limb functional movements is presented. Objectives: To test the immediate and sustained effects of the intervention in reducing impairment in chronic stroke and to preliminarily verify the effects on activity. Methodology: Nineteen patients with mild-to-severe impairment underwent 12 40-min rehabilitation sessions, 3 per week, of robot-assisted reaching and hand-to-mouth movements. The primary outcome measure was the Fugl-Meyer Assessment (FMA) at T1, immediately after treatment (n = 19), and at T2, at a 6-month follow-up (n = 10). A subgroup of 11 patients was also administered the Wolf Motor Function Test Time (WMFT TIME) and Functional Ability Scale (WMFT FAS) and Motor Activity Log (MAL) Amount Of Use (AOU), and Quality Of Movement (QOM). Results: All patients were compliant with the treatment. There was improvement on the FMA with a mean difference with respect to the baseline of 6.2 points at T1, after intervention (n = 19, 95% CI = 4.6-7.8, p < 0.0002), and 5.9 points at T2 (n = 10, 95% CI = 3.6-8.2, p < 0.005). Significant improvements were found at T1 on the WMFT FAS (n = 11, +0.3/5 points, 95% CI = 0.2-0.4, p < 0.004), on the MAL AOU (n = 11, +0.18/5, 95% CI = 0.07-0.29, p < 0.02), and the MAL QOM (n = 11, +0.14/5, 95% CI = 0.08-0.20, p < 0.02). Conclusions: Motor benefits were observed immediately after intervention and at a 6-month follow-up. Reduced impairment would appear to translate to increased activity. Although preliminary, the results are encouraging and lay the foundation for future studies to confirm the findings and define the optimal dose-response curve.
C1 [Caimmi, Marco; Molinari Tosatti, Lorenzo] Natl Res Council Italy, Inst Intelligent Ind Technol & Syst Adv Mfg, Milan, Italy.
   [Giovanzana, Chiara; Gasperini, Giulio; Molteni, Franco] Valduce Hosp, Villa Beretta Rehabil Ctr, Costa Masnaga, Italy.
RP Caimmi, M (通讯作者)，Natl Res Council Italy, Inst Intelligent Ind Technol & Syst Adv Mfg, Milan, Italy.
EM marco.caimmi@stiima.cnr.it
FU European Union [779963]; Italian Lombardy Region within the RIPRENDO@home project [3728]
CR Bohannon R, 1987, PHYS THER, V67, P206, DOI 10.1093/ptj/67.2.206
   Buetefisch C, 2011, NEUROREHAB NEURAL RE, V25, P645, DOI 10.1177/1545968311402507
   Buma F, 2016, EXP BRAIN RES, V234, P2077, DOI 10.1007/s00221-015-4538-8
   Byblow W, 2015, ANN NEUROL, V78, P848, DOI 10.1002/ana.24472
   Caimmi M, 2014, ANN PHYS REHABIL S1, V57, P0, DOI 10.1016/J.REHAB.2014.03.040
   Caimmi M, 2008, NEUROREHAB NEURAL RE, V22, P31, DOI 10.1177/1545968307302923
   Caimmi M, 2017, EUR J PHYS REHAB MED, V53, P390, DOI 10.23736/S1973-9087.16.04407-5
   Caimmi M, 2016, BIOMED RES INT, V2016, P0, DOI 10.1155/2016/7051340
   Caimmi M, 2015, BIOMED RES INT, V2015, P0, DOI 10.1155/2015/484131
   Cecchi F, 1900, J NEUROL, V268, P474, DOI 10.1007/s00415-020-10143-8
   Cohen J, 1988, V2ND, V0, P0
   Demers M, 2017, NEUROREHAB NEURAL RE, V31, P623, DOI 10.1177/1545968317714576
   Dobkin B, 2004, LANCET NEUROL, V3, P528, DOI 10.1016/S1474-4422(04)00851-8
   Dobkin B, 2016, NEUROREHAB NEURAL RE, V30, P470, DOI 10.1177/1545968315604400
   Evans J, 1996, STRAIGHTFORWARD STAT, V0, P0
   Fasoli S, 2004, ARCH PHYS MED REHAB, V85, P1106, DOI 10.1016/j.apmr.2003.11.028
   Faul F, 2009, BEHAV RES METHODS, V41, P1149, DOI 10.3758/BRM.41.4.1149
   Feigin V, 2017, CIRC RES, V120, P439, DOI 10.1161/CIRCRESAHA.116.308413
   Fritz S, 2009, NEUROREHAB NEURAL RE, V23, P662, DOI 10.1177/1545968309335975
   Fuglmeyer A, 1975, SCAND J REHABIL MED, V7, P13
   Krebs HI, 2004, J NEUROENG REHABIL, V1, P5, DOI 10.1186/1743-0003-1-5
   Lo A, 2010, NEW ENGL J MED, V362, P1772, DOI 10.1056/NEJMoa0911341
   Machover K, 1949, PERSONALITY PROJECTI, V0, P0, DOI DOI 10.1037/11147-000
   Medical RC, 1981, AIDS AIDS EX PER NER, V45, P0
   Mehrholz J, 2015, COCHRANE DB SYST REV, V0, P0, DOI DOI 10.1002/14651858.CD006876.pub4
   Middel B, 2002, INT J INTEGR CARE, V2, P0
   Morris D, 2001, ARCH PHYS MED REHAB, V82, P750, DOI 10.1053/apmr.2001.23183
   Mozaffarian D, 2016, CIRCULATION, V133, P0, DOI 10.1161/CIR.0000000000000350
   Owen M, 2017, FRONT NEUROL, V8, P0, DOI 10.3389/fneur.2017.00257
   Page S, 2012, PHYS THER, V92, P791, DOI 10.2522/ptj.20110009
   Posteraro F, 2009, J REHABIL MED, V41, P976, DOI 10.2340/16501977-0403
   Prabhakaran S, 2008, NEUROREHAB NEURAL RE, V22, P64, DOI 10.1177/1545968307305302
   Reinkensmeyer DJ, 2012, AM J PHYS MED REHABIL, V91, P0, DOI 10.1097/PHM.0b013e31826bce79
   Rodgers H, 2019, LANCET, V394, P51, DOI 10.1016/S0140-6736(19)31055-4
   Stinear C, 2007, BRAIN, V130, P170, DOI 10.1093/brain/awl333
   Taub E, 1993, ARCH PHYS MED REHAB, V74, P347
   Van DWA, 2020, SCI REP-UK, V10, P0, DOI 10.1038/s41598-020-77272-y
   Veerbeek J, 2017, NEUROREHAB NEURAL RE, V31, P107, DOI 10.1177/1545968316666957
   Winters C, 2015, NEUROREHAB NEURAL RE, V29, P614, DOI 10.1177/1545968314562115
   Wolf S, 2001, STROKE, V32, P1635, DOI 10.1161/01.STR.32.7.1635
   Woytowicz E, 2017, ARCH PHYS MED REHAB, V98, P456, DOI 10.1016/j.apmr.2016.06.023
   Wu X, 2016, NEUROREHAB NEURAL RE, V30, P583, DOI 10.1177/1545968315608448
   Xu R, 2014, IEEE T BIO-MED ENG, V61, P2092, DOI 10.1109/TBME.2014.2313867
   Yao J, 2016, NEUROREHAB NEURAL RE, V30, P363, DOI 10.1177/1545968315597069
NR 44
TC 0
Z9 0
U1 0
U2 0
PU FRONTIERS MEDIA SA
PI LAUSANNE
PA AVENUE DU TRIBUNAL FEDERAL 34, LAUSANNE, CH-1015, SWITZERLAND
SN 1664-2295
EI 
J9 FRONT NEUROL
PD MAR 8
PY 2022
VL 12
IS 
BP 
EP 
DI 10.3389/fneur.2021.782094
PG 13
WC Clinical Neurology; Neurosciences
SC Neurosciences & Neurology
GA 0N0ZS
UT WOS:000782577200001
PM 35350582
ER

PT J
AU Xiong, Fei
   Liao, Xin
   Xiao, Jie
   Bai, Xin
   Huang, Jiaqi
   Zhang, Bi
   Li, Fang
   Li, Pengfei
AF Xiong, Fei
   Liao, Xin
   Xiao, Jie
   Bai, Xin
   Huang, Jiaqi
   Zhang, Bi
   Li, Fang
   Li, Pengfei
TI Emerging Limb Rehabilitation Therapy After Post-stroke Motor Recovery
SO FRONTIERS IN AGING NEUROSCIENCE
LA English
DT Review
DE stroke; rehabilitation; limb motor function; mirror therapy; robot-assist therapy; motor imagery; music therapy; visual reality
ID robot-assisted therapy; of-the-art; mirror therapy; stroke patient; subacute stroke; mental practice; nintendo wii; music; imagery; balance
AB Stroke, including hemorrhagic and ischemic stroke, refers to the blood supply disorder in the local brain tissue for various reasons (aneurysm, occlusion, etc.). It leads to regional brain circulation imbalance, neurological complications, limb motor dysfunction, aphasia, and depression. As the second-leading cause of death worldwide, stroke poses a significant threat to human life characterized by high mortality, disability, and recurrence. Therefore, the clinician has to care about the symptoms of stroke patients in the acute stage and formulate an effective postoperative rehabilitation plan to facilitate the recovery in patients. We summarize a novel application and update of the rehabilitation therapy in limb motor rehabilitation of stroke patients to provide a potential future stroke rehabilitation strategy.
C1 [Xiong, Fei] First Peoples Hosp Jiande, Dept Operat Room, Hangzhou, Peoples R China.
   [Liao, Xin; Xiao, Jie; Bai, Xin; Huang, Jiaqi; Zhang, Bi; Li, Fang; Li, Pengfei] First Peoples Hosp Jiande, Dept Orthoped, Hangzhou, Peoples R China.
RP Li, PF (通讯作者)，First Peoples Hosp Jiande, Dept Orthoped, Hangzhou, Peoples R China.
EM lipf303433629@yeah.net
FU Hangzhou Medical and Health Science and Technology Project [B20200395]
CR Altenmuller E, 2015, PROG BRAIN RES, V217, P237, DOI 10.1016/bs.pbr.2014.11.029
   Barclay R, 2020, COCHRANE DB SYST REV, V0, P0, DOI DOI 10.1002/14651858.CD005950.pub5
   Bernhardt J, 2009, COCHRANE DB SYST REV, V0, P0, DOI DOI 10.1002/14651858.CD006187.pub2
   Cabanas-valdes R, 1900, INT J ENV RES PUB HE, V18, P0, DOI 10.3390/ijerph18094424
   Caglio M, 2012, NEUROCASE, V18, P123, DOI 10.1080/13554794.2011.568499
   Calabro R, 1900, J CLIN MED, V10, P0, DOI 10.3390/jcm10225245
   Calmels C, 2006, HUM BRAIN MAPP, V27, P251, DOI 10.1002/hbm.20181
   Carregosa A, 2018, J STROKE CEREBROVASC, V27, P494, DOI 10.1016/j.jstrokecerebrovasdis.2017.09.029
   Chang C, 2020, OPTICA, V7, P1563, DOI 10.1364/OPTICA.406004
   Chang W, 2013, J STROKE, V15, P174, DOI 10.5853/jos.2013.15.3.174
   Chen W, 1900, FRONT NEUROL, V12, P0, DOI 10.3389/fneur.2021.666311
   Cho K, 2019, ARCH PHYS MED REHAB, V100, P213, DOI 10.1016/j.apmr.2018.10.002
   Cho KH, 2018, J PHYS THER SCI, V30, P580, DOI 10.1589/jpts.30.580
   Colamarino E, 1900, BRAIN TOPOGR, V35, P182, DOI 10.1007/s10548-021-00883-9
   Crosbie J, 2012, CLIN REHABIL, V26, P798, DOI 10.1177/0269215511434575
   Daniel A, 1900, CUREUS, V13, P0, DOI 10.7759/cureus.18441
   De VS, 2007, J REHABIL MED, V39, P5, DOI 10.2340/16501977-0020
   Deconinck F, 2015, NEUROREHAB NEURAL RE, V29, P349, DOI 10.1177/1545968314546134
   Lopez N, 2019, TOP STROKE REHABIL, V26, P576, DOI 10.1080/10749357.2019.1640000
   Ding L, 2019, BMJ OPEN, V9, P0, DOI 10.1136/bmjopen-2018-022828
   Erhardsson M, 2020, J NEUROENG REHABIL, V17, P0, DOI 10.1186/s12984-020-00788-x
   Feigin V, 1900, LANCET NEUROL, V20, P795, DOI 10.1016/S1474-4422(21)00252-0
   Fotakopoulos G, 2018, J STROKE CEREBROVASC, V27, P2932, DOI 10.1016/j.jstrokecerebrovasdis.2018.06.025
   Fujioka T, 2018, ANN NY ACAD SCI, V1423, P264, DOI 10.1111/nyas.13706
   Fujioka T, 2015, J NEUROSCI, V35, P15187, DOI 10.1523/JNEUROSCI.2397-15.2015
   Fujioka T, 2012, ANN NY ACAD SCI, V1252, P294, DOI 10.1111/j.1749-6632.2011.06436.x
   Fujioka T, 2012, J NEUROSCI, V32, P1791, DOI 10.1523/JNEUROSCI.4107-11.2012
   Gandhi D, 2020, THER CLIN RISK MANAG, V16, P75, DOI 10.2147/TCRM.S206883
   Gao Y, 1900, FRONT AGING NEUROSCI, V13, P0, DOI 10.3389/fnagi.2021.766525
   Garrison K, 2010, NEUROREHAB NEURAL RE, V24, P404, DOI 10.1177/1545968309354536
   Gowda A, 1900, CUREUS J MED SCIENCE, V13, P0, DOI 10.7759/cureus.14001
   Grabherr L, 2015, NEUROREHABILITATION, V36, P157, DOI 10.3233/NRE-151203
   Grau-sanchez J, 2020, NEUROSCI BIOBEHAV R, V112, P585, DOI 10.1016/j.neubiorev.2020.02.027
   Grau-sanchez J, 2013, FRONT HUM NEUROSCI, V7, P0, DOI 10.3389/fnhum.2013.00494
   Guerra Z, 2017, J NEUROL PHYS THER, V41, P205, DOI 10.1097/NPT.0000000000000200
   Gueye T, 1900, NEUROL NEUROCHIR POL, V55, P91, DOI 10.5603/PJNNS.a2020.0096
   Haire C, 1900, NEUROREHABILITATION, V48, P195, DOI 10.3233/NRE-208014
   Hanakawa T, 2016, NEUROSCI RES, V104, P56, DOI 10.1016/j.neures.2015.11.003
   Hao J, 1900, ARCH PHYS MED REHAB, V103, P523, DOI 10.1016/j.apmr.2021.06.024
   Hesse S, 2003, ARCH PHYS MED REHAB, V84, P915, DOI 10.1016/S0003-9993(02)04954-7
   Hsu JK, 2011, PHYSIOTHERAPY THEORY AND PRACTICE, V27, P185, DOI 10.3109/09593985.2010.483267
   Huang C, 1900, BMC NEUROL, V22, P0, DOI 10.1186/s12883-021-02547-4
   Huang W, 1900, FRONT NEUROL, V12, P0, DOI 10.3389/fneur.2021.641023
   Iso H, 1900, GLOB HEALTH MED, V3, P358, DOI 10.35772/ghm.2020.01113
   Jaafar N, 1900, REHABIL RES PRACT, V2021, P0, DOI 10.1155/2021/9487319
   Katzan I, 2018, NEUROLOGY, V91, P0, DOI 10.1212/WNL.0000000000006626
   Katzan I, 2018, NEUROLOGY, V90, P0, DOI 10.1212/WNL.0000000000005327
   Kim D, 2011, YONSEI MED J, V52, P977, DOI 10.3349/ymj.2011.52.6.977
   Kim J, 2020, INT J STROKE, V15, P819, DOI 10.1177/1747493020909545
   Kraft E, 2015, NEUROREHABILITATION, V36, P329, DOI 10.3233/NRE-151221
   Ladda A, 1900, BRAIN COGNITION, V150, P0, DOI 10.1016/j.bandc.2021.105705
   Lambercy O, 2011, J NEUROENG REHABIL, V8, P0, DOI 10.1186/1743-0003-8-63
   Lamberti N, 1900, MEDICINA-LITHUANIA, V57, P0, DOI 10.3390/medicina57111200
   Laver K, 2013, COCHRANE DB SYST REV, V0, P0, DOI DOI 10.1002/14651858.CD010255.pub2
   Laver K, 2011, COCHRANE DB SYST REV, V0, P0
   Le DM, 2019, REHABIL NURS, V44, P29, DOI 10.1097/rnj.0000000000000102
   Lee D, 2019, EUR J PHYS REHAB MED, V55, P442, DOI 10.23736/S1973-9087.19.05334-6
   Leys D, 2008, INT J STROKE, V3, P117, DOI 10.1111/j.1747-4949.2008.00188.x
   Li Y, 2018, CLIN REHABIL, V32, P1007, DOI 10.1177/0269215518766642
   Lioi G, 2020, FRONT HUM NEUROSCI, V14, P0, DOI 10.3389/fnhum.2020.00037
   Louie D, 2019, J STROKE CEREBROVASC, V28, P107, DOI 10.1016/j.jstrokecerebrovasdis.2018.09.017
   Marques-sule E, 1900, J AM MED DIR ASSOC, V22, P1073, DOI 10.1016/j.jamda.2021.01.076
   Masiero S, 2014, EXPERT REV MED DEVIC, V11, P187, DOI 10.1586/17434440.2014.882766
   Mccrimmon C, 2015, J NEUROENG REHABIL, V12, P0, DOI 10.1186/s12984-015-0050-4
   Mehler D, 2020, FRONT HUM NEUROSCI, V14, P0, DOI 10.3389/fnhum.2020.00226
   Moggio L, 1900, TOP STROKE REHABIL, V0, P0, DOI DOI 10.1080/10749357.2021.1967657
   Monteiro K, 1900, J STROKE CEREBROVASC, V30, P0, DOI 10.1016/j.jstrokecerebrovasdis.2021.105876
   Morone G, 2020, EXPERT REV MED DEVIC, V17, P223, DOI 10.1080/17434440.2020.1733408
   Morone G, 2017, NEUROPSYCH DIS TREAT, V13, P1303, DOI 10.2147/NDT.S114102
   Nogueira N, 1900, BRAIN RES BULL, V177, P217, DOI 10.1016/j.brainresbull.2021.10.003
   Nojima I, 2012, J NEUROSCI, V32, P1293, DOI 10.1523/JNEUROSCI.5364-11.2012
   Ovbiagele B, 2011, NEUROTHERAPEUTICS, V8, P319, DOI 10.1007/s13311-011-0053-1
   Page S, 2001, PHYS THER, V81, P1455, DOI 10.1093/ptj/81.8.1455
   Page S, 2007, STROKE, V38, P1293, DOI 10.1161/01.STR.0000260205.67348.2b
   Page S, 2009, NEUROREHAB NEURAL RE, V23, P382, DOI 10.1177/1545968308326427
   Palumbo A, 1900, AM J PHYS MED REHABIL, V0, P0, DOI DOI 10.1097/PHM.0000000000001938
   Ramachandran V, 1996, P ROY SOC B-BIOL SCI, V263, P377, DOI 10.1098/rspb.1996.0058
   Ripolles P, 2016, BRAIN IMAGING BEHAV, V10, P1289, DOI 10.1007/s11682-015-9498-x
   Rizzolatti G, 2009, NAT CLIN PRACT NEURO, V5, P24, DOI 10.1038/ncpneuro0990
   Rodgers H, 2020, HEALTH TECHNOL ASSES, V24, P1, DOI 10.3310/hta24540
   Rodgers H, 2019, LANCET, V394, P51, DOI 10.1016/S0140-6736(19)31055-4
   Rodriguez-hernandez M, 1900, INT J ENV RES PUB HE, V18, P0, DOI 10.3390/ijerph18062810
   Rojo N, 2011, BRAIN INJURY, V25, P787, DOI 10.3109/02699052.2011.576305
   Sarkamo T, 2008, BRAIN, V131, P866, DOI 10.1093/brain/awn013
   Sarkamo T, 2012, ANN NY ACAD SCI, V1252, P266, DOI 10.1111/j.1749-6632.2011.06405.x
   Savaki H, 2019, PROG NEUROBIOL, V175, P107, DOI 10.1016/j.pneurobio.2019.01.007
   Schauer M, 2003, CLIN REHABIL, V17, P713, DOI 10.1191/0269215503cr668oa
   Segura E, 1900, BRAIN INJURY, V35, P1585, DOI 10.1080/02699052.2021.1975819
   Shih T, 2017, TRIALS, V18, P0, DOI 10.1186/s13063-017-2205-z
   Sihvonen A, 2017, LANCET NEUROL, V16, P648, DOI 10.1016/S1474-4422(17)30168-0
   Simsek T, 2016, INT J NEUROSCI, V126, P1061, DOI 10.3109/00207454.2015.1115993
   Song K, 1900, NEUROREHABILITATION, V49, P65, DOI 10.3233/NRE-210034
   Sutbeyaz S, 2007, ARCH PHYS MED REHAB, V88, P555, DOI 10.1016/j.apmr.2007.02.034
   Tavazzi E, 1900, NEUROIMAGE-CLIN, V33, P0, DOI 10.1016/j.nicl.2021.102931
   Terranova T, 1900, FRONT NEUROROBOTICS, V15, P0, DOI 10.3389/fnbot.2021.684019
   Thielbar K, 2020, ARCH PHYS MED REHAB, V101, P196, DOI 10.1016/j.apmr.2019.10.182
   Tong Y, 2017, AGING DIS, V8, P364, DOI 10.14336/AD.2016.1012
   Tong Y, 2015, NEUROL RES, V37, P434, DOI 10.1179/1743132815Y.0000000034
   Veerbeek J, 2017, NEUROREHAB NEURAL RE, V31, P107, DOI 10.1177/1545968316666957
   *worldhealthorganization , 2020, GLOBAL HLTH ESTIMATE, V0, P0
   Xiong J, 1900, LIGHT-SCI APPL, V10, P0, DOI 10.1038/s41377-021-00658-8
   Yamasaki A, 2012, NUTRITION, V28, P1075, DOI 10.1016/j.nut.2012.01.020
   Yang A, 2016, COCHRANE DB SYST REV, V0, P0, DOI DOI 10.1002/14651858.CD004131.pub3
   Yavuzer G, 2008, ARCH PHYS MED REHAB, V89, P393, DOI 10.1016/j.apmr.2007.08.162
   Yoxon E, 1900, BRAIN RES, V1777, P0
   Yoxon E, 2020, BEHAV BRAIN RES, V390, P0, DOI 10.1016/j.bbr.2020.112685
   Yoxon E, 2019, NEUROPSYCHOLOGIA, V134, P0, DOI 10.1016/j.neuropsychologia.2019.107206
   Zhang B, 1900, J ADV NURS, V77, P3255, DOI 10.1111/jan.14800
   Zhuang J, 1900, NEURAL PLAST, V2021, P7266263, DOI 10.1155/2021/7266263
NR 109
TC 0
Z9 0
U1 7
U2 7
PU FRONTIERS MEDIA SA
PI LAUSANNE
PA AVENUE DU TRIBUNAL FEDERAL 34, LAUSANNE, CH-1015, SWITZERLAND
SN 1663-4365
EI 
J9 FRONT AGING NEUROSCI
PD MAR 23
PY 2022
VL 14
IS 
BP 
EP 
DI 10.3389/fnagi.2022.863379
PG 8
WC Geriatrics & Gerontology; Neurosciences
SC Geriatrics & Gerontology; Neurosciences & Neurology
GA 0K5KB
UT WOS:000780826200001
PM 35401147
ER

PT J
AU Du, Junqiu
   Wang, Shouyong
   Cheng, Yun
   Xu, Jiang
   Li, Xuejing
   Gan, Yimin
   Zhang, Liying
   Zhang, Song
   Cui, Xiaorui
AF Du, Junqiu
   Wang, Shouyong
   Cheng, Yun
   Xu, Jiang
   Li, Xuejing
   Gan, Yimin
   Zhang, Liying
   Zhang, Song
   Cui, Xiaorui
TI Effects of Neuromuscular Electrical Stimulation Combined with Repetitive Transcranial Magnetic Stimulation on Upper Limb Motor Function Rehabilitation in Stroke Patients with Hemiplegia
SO COMPUTATIONAL AND MATHEMATICAL METHODS IN MEDICINE
LA English
DT Article
ID recovery
AB Objective. To investigate the effect of neuromuscular electrical stimulation (NMES) combined with repetitive transcranial magnetic stimulation (rTMS) on upper limb motor dysfunction in stroke patients with hemiplegia. Methods. A total of 240 stroke patients with hemiplegia who met the inclusion criteria were selected and randomly divided into 4 groups (60 cases in each group): control group, NMES group, rTMS group, and NMES + rTMS group. Before treatment and 4 weeks after treatment, we evaluated and compared the results including Fugl-Meyer assessment of upper extremity (FMA-UE) motor function, modified Barthel index (MBI), modified Ashworth scale (MAS), and motor nerve electrophysiological results among the 4 groups. Results. Before treatment, there was no significant difference in the scores of FMA-UE, MBI, MAS, and motor nerve electrophysiological indexes among the four groups, with comparability. Compared with those before treatment, the scores of the four groups were significantly increased and improved after treatment. And the score of the NMES + rTMS group was notably higher than those in the other three groups. Conclusion. NMES combined with rTMS can conspicuously improve the upper extremity motor function and activities of daily life of stroke patients with hemiplegia, which is worthy of clinical application and promotion.
C1 [Du, Junqiu; Xu, Jiang; Li, Xuejing; Gan, Yimin] Xuzhou Med Univ, Affiliated Huaian Hosp, Huaian Peoples Hosp 2, Dept Rehabil Med, Huaian 223002, Jiangsu, Peoples R China.
   [Wang, Shouyong] Huaian 3 Peoples Hosp, Dept Neurol, Huaian 223002, Jiangsu, Peoples R China.
   [Cheng, Yun] Huaian 3 Peoples Hosp, Dept Rehabil Med, Huaian 223002, Jiangsu, Peoples R China.
   [Zhang, Liying; Zhang, Song; Cui, Xiaorui] Nanjing Med Univ, Lianshui Cty Peoples Hosp, Affiliated Hosp, Dept Rehabil Med,Kangda Coll, Huaian 223400, Jiangsu, Peoples R China.
RP Cui, XR (通讯作者)，Nanjing Med Univ, Lianshui Cty Peoples Hosp, Affiliated Hosp, Dept Rehabil Med,Kangda Coll, Huaian 223400, Jiangsu, Peoples R China.
EM caroline20170522@163.com; 346858614@qq.com; 1047670900@qq.com; 576465169@qq.com; 79456387@qq.com; 349079641@qq.com; 000088822@163.com; 2466604155@qq.com; cxr1465@163.com
CR Bakhtiary A, 2008, CLIN REHABIL, V22, P418, DOI 10.1177/0269215507084008
   Balderston N, 2020, TRANSL PSYCHIAT, V10, P0, DOI 10.1038/s41398-020-0751-8
   Barth E, 2008, TOP STROKE REHABIL, V15, P451, DOI 10.1310/tsr1505-451
   Beynel L, 2019, NEUROSCI BIOBEHAV R, V107, P47, DOI 10.1016/j.neubiorev.2019.08.018
   Chen G, 2019, MEDICINE, V98, P0, DOI 10.1097/MD.0000000000015215
   Chen R, 2016, INT J CHRONIC OBSTR, V11, P2965, DOI 10.2147/COPD.S120555
   Cooper YA, 2018, EPILEPSIA OPEN, V3, P55, DOI 10.1002/epi4.12092
   Etoh S, 2019, NEUROREHABILITATION, V45, P323, DOI 10.3233/NRE-192800
   Jasien J, 2019, DEV MED CHILD NEUROL, V61, P547, DOI 10.1111/dmcn.14077
   Jo H, 2019, J NEUROPHYSIOL, V122, P1675, DOI 10.1152/jn.00671.2018
   Khedr E, 2010, ACTA NEUROL SCAND, V121, P30, DOI 10.1111/j.1600-0404.2009.01195.x
   Klingbeil J, 2020, NEUROIMAGE, V208, P0, DOI 10.1016/j.neuroimage.2019.116485
   Krause T, 2016, CEREB CORTEX, V26, P80, DOI 10.1093/cercor/bhu177
   Langeard A, 2017, EXP GERONTOL, V91, P88, DOI 10.1016/j.exger.2017.02.070
   Ljzerman M, 2009, EXPERT REV NEUROTHER, V9, P541, DOI 10.1586/ern.09.6
   Long M, 2019, INFLAMMATION, V42, P1777, DOI 10.1007/s10753-019-01040-y
   Maffiuletti N, 2018, ARCH PHYS MED REHAB, V99, P806, DOI 10.1016/j.apmr.2017.10.028
   Matsumoto H, 2017, CLIN NEUROPHYSIOL, V128, P2332, DOI 10.1016/j.clinph.2017.08.002
   Mazzoleni S, 2018, CONVERGING CLIN ENG, V0, P190
   Mesci N, 2009, DISABIL REHABIL, V31, P2047, DOI 10.3109/09638280902893626
   Meyer M, 2015, DISABIL REHABIL, V37, P1316, DOI 10.3109/09638288.2014.963706
   Monte-silva K, 2019, NEUROREHAB NEURAL RE, V33, P96, DOI 10.1177/1545968319826053
   Mosolov S, 2016, REPETITIVE TRANSCRAN, V0, P0
   Pacella V, 2019, ELIFE, V8, P0, DOI 10.7554/eLife.46075
   Rabey J, 2016, J NEURAL TRANSM, V123, P1449, DOI 10.1007/s00702-016-1606-6
   Simkins M, 2013, INT C REHAB ROBOT, V0, P0
   Takeda K, 2017, MED DEVICES-EVID RES, V10, P207, DOI 10.2147/MDER.S123464
   Tanious A, 2018, ANN SURG, V268, P449, DOI 10.1097/SLA.0000000000002933
   Theilig S, 2011, EXP NEUROL, V230, P149, DOI 10.1016/j.expneurol.2011.04.010
   Tosun A, 2017, TOP STROKE REHABIL, V24, P361, DOI 10.1080/10749357.2017.1305644
   Wang R, 2007, ACTA NEUROCHIR SUPPL, V97, P381
   Yang Y, 2018, PLOS ONE, V13, P0, DOI 10.1371/journal.pone.0208609
   You G, 2014, NEUROREHABILITATION, V35, P381, DOI 10.3233/NRE-141129
NR 33
TC 0
Z9 0
U1 4
U2 4
PU HINDAWI LTD
PI LONDON
PA ADAM HOUSE, 3RD FLR, 1 FITZROY SQ, LONDON, W1T 5HF, ENGLAND
SN 1748-670X
EI 
J9 COMPUT MATH METHOD M
PD JAN 4
PY 2022
VL 2022
IS 
BP 
EP 
DI 10.1155/2022/9455428
PG 7
WC Mathematical & Computational Biology
SC Mathematical & Computational Biology
GA YM3NW
UT WOS:000746485100004
PM 35027944
ER

PT J
AU Lee, Kyeongjin
AF Lee, Kyeongjin
TI EMG-Triggered Pedaling Training on Muscle Activation, Gait, and Motor Function for Stroke Patients
SO BRAIN SCIENCES
LA English
DT Article
DE stroke; rehabilitation; electromyography; gait
ID constraint-induced therapy; induced movement therapy; lower-extremity; weight-bearing; lower-limb; recovery; stimulation; rehabilitation; reliability; asymmetry
AB This study aimed to determine the effects of electromyography (EMG)-triggered pedaling training to improve motor functions in the lower extremities, muscle activation, gait, postural balance, and activities of daily living in stroke patients. Subjects were randomly allocated to two groups: the EMG-triggered pedaling training group (EMG-PTG, n = 21) and the traditional pedaling training group (TPTG, n = 20). Both groups trained five times per week for four weeks, with 50 min per session. Lower extremity motor function was assessed using the Fugl-Meyer Assessment (FMA). Muscle activation of the four muscles of the lower extremities was assessed using eight-channel electromyography, while gait ability was assessed using GaitRite. Postural balance was assessed using the Berg balance scale (BBS), the timed up and go (TUG), and functional reach tests (FRT). Daily activities were assessed using the Modified Barthel Index (MBI). For lower extremity motor function, gait ability, balance ability, and activities of daily living, the EMG-PTG showed significant improvement compared to TPTG (p < 0.05). These results suggest that EMG-triggered pedaling training effectively improves lower extremity motor function, muscle activation, gait, postural balance, and activities of daily living in stroke patients.
C1 [Lee, Kyeongjin] Kyungdong Univ, Dept Phys Therapy, Coll Hlth Sci, Wonju 24764, South Korea.
RP Lee, K (通讯作者)，Kyungdong Univ, Dept Phys Therapy, Coll Hlth Sci, Wonju 24764, South Korea.
EM kjlee@kduniv.ac.kr
FU Kyungdong University Research Fund [2022]; National Research Foundation of Korea (NRF); Korea government (MSIT) [2017R1C1B5077088]
CR Ambrosini E, 2020, CLIN REHABIL, V34, P1341, DOI 10.1177/0269215520938423
   Ambrosini E, 2012, IEEE T NEUR SYS REH, V20, P320, DOI 10.1109/TNSRE.2012.2191574
   Bae S, 2017, NEUROREHABILITATION, V40, P293, DOI 10.3233/NRE-161417
   Barbosa D, 2015, J STROKE CEREBROVASC, V24, P253, DOI 10.1016/j.jstrokecerebrovasdis.2014.09.006
   Bejot Y, 2016, PRESSE MED, V45, P0, DOI 10.1016/j.lpm.2016.10.003
   Billinger S, 2014, STROKE, V45, P2532, DOI 10.1161/STR.0000000000000022
   Bohannon R, 1988, INT J REHABIL RES, V11, P181, DOI 10.1097/00004356-198806000-00012
   Bolton D, 2004, J NEUROL SCI, V223, P121, DOI 10.1016/j.jns.2004.05.005
   Brunnekreef J, 2005, BMC MUSCULOSKEL DIS, V6, P0, DOI 10.1186/1471-2474-6-17
   Choi H, 2017, AM J PHYS MED REHAB, V96, P184, DOI 10.1097/PHM.0000000000000567
   Cramp M, 2006, DISABIL REHABIL, V28, P883, DOI 10.1080/09638280500535157
   Dos AS, 2020, PHYS THER, V100, P698, DOI 10.1093/ptj/pzz191
   Duncan P, 1983, PHYS THER, V63, P1606, DOI 10.1093/ptj/63.10.1606
   Silva E, 2017, TOP STROKE REHABIL, V24, P555, DOI 10.1080/10749357.2017.1366011
   Hamzei F, 2012, NEUROL REHABIL, V18, P236
   Janssen T, 2008, ARCH PHYS MED REHAB, V89, P463, DOI 10.1016/j.apmr.2007.09.028
   Jung K, 2015, CLIN REHABIL, V29, P135, DOI 10.1177/0269215514540923
   Kallio K, 2014, TOP STROKE REHABIL, V21, P111, DOI 10.1310/tsr2102-111
   Karthiga R, 1900, V14, V0, P2148
   Kautz S, 2005, NEUROREHAB NEURAL RE, V19, P250, DOI 10.1177/1545968305279279
   Langan J, 2008, NEUROREHAB NEURAL RE, V22, P298, DOI 10.1177/1545968307307123
   Li S, 2018, FRONT PHYSIOL, V9, P0, DOI 10.3389/fphys.2018.01021
   Mazzocchio R, 2008, NEUROREHABILITATION, V23, P67
   Mcdonough A, 2001, ARCH PHYS MED REHAB, V82, P419, DOI 10.1053/apmr.2001.19778
   Mitsutake T, 2019, INT J REHABIL RES, V42, P358, DOI 10.1097/MRR.0000000000000371
   Numata K, 2008, BRAIN INJURY, V22, P898, DOI 10.1080/02699050802425436
   Patterson K, 2008, ARCH PHYS MED REHAB, V89, P304, DOI 10.1016/j.apmr.2007.08.142
   Patterson K, 2010, GAIT POSTURE, V31, P241, DOI 10.1016/j.gaitpost.2009.10.014
   Perry J, 2010, GAIT ANALYSIS: NORMAL AND PATHOLOGICAL FUNCTION, V0, P1
   Raasch C, 1999, J NEUROPHYSIOL, V82, P515, DOI 10.1152/jn.1999.82.2.515
   Rodriguez G, 2002, ARCH PHYS MED REHAB, V83, P478, DOI 10.1053/apmr.2002.31197
   Shariat A, 2019, NEUROREHABILITATION, V44, P389, DOI 10.3233/NRE-182671
   Shen C, 2018, CLIN REHABIL, V32, P1569, DOI 10.1177/0269215518790782
   Taub E, 2002, NAT REV NEUROSCI, V3, P228, DOI 10.1038/nrn754
   Taylor-piliae R, 2013, J CARDIOVASC NURS, V28, P460, DOI 10.1097/JCN.0b013e318258ad57
   Tyedin K, 2010, DISABIL REHABIL, V32, P875, DOI 10.3109/09638280903349552
   Wang Y, 2020, INT J REHABIL RES, V43, P69, DOI 10.1097/MRR.0000000000000391
   Wonsetler E, 2017, TOP STROKE REHABIL, V24, P435, DOI 10.1080/10749357.2017.1285746
   Yang H, 2014, KAOHSIUNG J MED SCI, V30, P35, DOI 10.1016/j.kjms.2013.07.006
NR 39
TC 0
Z9 0
U1 5
U2 5
PU MDPI
PI BASEL
PA ST ALBAN-ANLAGE 66, CH-4052 BASEL, SWITZERLAND
SN 
EI 
J9 BRAIN SCI
PD JAN 15
PY 2022
VL 12
IS 1
BP 
EP 
DI 10.3390/brainsci12010076
PG 13
WC Neurosciences
SC Neurosciences & Neurology
GA YN9HW
UT WOS:000747562600001
PM 35053819
ER

PT J
AU Ponsiglione, AM
   Ricciardi, Carlo
   Amato, Francesco
   Cesarelli, Mario
   Cesarelli, Giuseppe
   D’addio, Giovanni
AF Ponsiglione, Alfonso
   Ricciardi, Carlo
   Amato, Francesco
   Cesarelli, Mario
   Cesarelli, Giuseppe
   D’addio, Giovanni
TI Statistical Analysis and Kinematic Assessment of Upper Limb Reaching Task in Parkinson's Disease
SO SENSORS
LA English
DT Article
DE motion analysis; reaching movements; biomedical signal processing; kinematic features; Parkinson's disease
ID movement; fitness; stroke
AB The impact of neurodegenerative disorders is twofold; they affect both quality of life and healthcare expenditure. In the case of Parkinson's disease, several strategies have been attempted to support the pharmacological treatment with rehabilitation protocols aimed at restoring motor function. In this scenario, the study of upper limb control mechanisms is particularly relevant due to the complexity of the joints involved in the movement of the arm. For these reasons, it is difficult to define proper indicators of the rehabilitation outcome. In this work, we propose a methodology to analyze and extract an ensemble of kinematic parameters from signals acquired during a complex upper limb reaching task. The methodology is tested in both healthy subjects and Parkinson's disease patients (N = 12), and a statistical analysis is carried out to establish the value of the extracted kinematic features in distinguishing between the two groups under study. The parameters with the greatest number of significances across the submovements are duration, mean velocity, maximum velocity, maximum acceleration, and smoothness. Results allowed the identification of a subset of significant kinematic parameters that could serve as a proof-of-concept for a future definition of potential indicators of the rehabilitation outcome in Parkinson's disease.
C1 [Ponsiglione, Alfonso Maria; Ricciardi, Carlo; Amato, Francesco; Cesarelli, Mario] Univ Naples Federico II, Dept Elect Engn & Informat Technol, I-80125 Naples, Italy.
   [Ricciardi, Carlo; Cesarelli, Mario; Cesarelli, Giuseppe; D'Addio, Giovanni] Inst Care & Sci Res Telese ICS Maugeri SPA SB, I-82037 Telese Terme, Italy.
   [Cesarelli, Giuseppe] Univ Naples Federico II, Dept Chem Mat & Prod Engn, I-80125 Naples, Italy.
RP Cesarelli, G (通讯作者)，Inst Care & Sci Res Telese ICS Maugeri SPA SB, I-82037 Telese Terme, Italy.; Cesarelli, G (通讯作者)，Univ Naples Federico II, Dept Chem Mat & Prod Engn, I-80125 Naples, Italy.
EM alfonsomaria.ponsiglione@unina.it; alfonsomaria.ponsiglione@unina.it; alfonsomaria.ponsiglione@unina.it; alfonsomaria.ponsiglione@unina.it; alfonsomaria.ponsiglione@unina.it; alfonsomaria.ponsiglione@unina.it
FU Call HUB Ricerca e Innovazione; Regione Lombardia;  [D.G.R. N. 727];  [18854]
CR Abend W, 1982, BRAIN, V105, P331, DOI 10.1093/brain/105.2.331
   Adlakha S, 2020, CHAOS SOLITON FRACT, V140, P0, DOI 10.1016/j.chaos.2020.110192
   Ai Q, 1900, IEEE T COGN DEV SYST, V0, P0, DOI 10.1109/TCDS.2021.3098350
   Ang K, 2009, IEEE ENG MED BIO, V0, PP5981, DOI 10.1109/IEMBS.2009.5335381
   Bai L, 1900, P 2021 32 IR SIGN SY, V0, P1
   Basteris A, 2014, J NEUROENG REHABIL, V11, P0, DOI 10.1186/1743-0003-11-111
   Bateman A, 2001, ARCH PHYS MED REHAB, V82, P174, DOI 10.1053/apmr.2001.19744
   Bradberry T, 2010, J NEUROSCI, V30, P3432, DOI 10.1523/JNEUROSCI.6107-09.2010
   Broderick P, 2018, GAIT POSTURE, V63, P208, DOI 10.1016/j.gaitpost.2018.05.017
   Carpinella I, 2014, J NEUROENG REHABIL, V11, P0, DOI 10.1186/1743-0003-11-67
   Cesarelli M, 2011, 2011 IEEE INT S MED, V0, PP465, DOI 10.1109/MEMEA.2011.5966734
   Cesarelli M, 2015, 2015 AEIT INTERNATIONAL ANNUAL CONFERENCE (AEIT), V0, P0
   Daddio G, 2019, IEEE ENG MED BIO, V0, PP3286, DOI 10.1109/EMBC.2019.8857841
   Daddio G, 2012, P IEEE RAS-EMBS INT, V0, PP1383, DOI 10.1109/BioRob.2012.6290286
   Daddio G, 2013, P 13 MED C MED BIOL, V0, P81
   Daddio G, 2013, IEEE INT SYM MED MEA, V0, PP120, DOI 10.1109/MeMeA.2013.6549719
   Donisi L, 1900, MEASUREMENT, V173, P0, DOI 10.1016/j.measurement.2020.108642
   Farina E, 2020, J NEUROSCI RES, V98, P1070, DOI 10.1002/jnr.24579
   Ferraris C, 2018, SENSORS-BASEL, V18, P0, DOI 10.3390/s18103523
   Garber C, 2003, NEUROLOGY, V60, P1119, DOI 10.1212/01.WNL.0000055868.06222.AB
   Hasmann S, 2014, FRONT AGING NEUROSCI, V6, P0, DOI 10.3389/fnagi.2014.00286
   Hogan N, 1984, J NEUROSCI, V4, P2745
   Hu Z, 2019, J NEURAL ENG, V16, P0, DOI 10.1088/1741-2552/ab186f
   Hu Z, 2019, J NEUROENG REHABIL, V16, P0, DOI 10.1186/s12984-019-0505-0
   Iuppariello L, 2019, INFORMATICS IN MEDICINE UNLOCKED, V15, P50, DOI 10.1016/j.imu.2019.01.005
   Iuppariello L, 2014, IEEE INT SYM MED MEA, V0, P194
   Iuppariello L, 2015, IEEE INT SYM MED MEA, V0, PP329, DOI 10.1109/MeMeA.2015.7145222
   Kelly J, 2003, ARCH PHYS MED REHAB, V84, P1780, DOI 10.1016/S0003-9993(03)00376-9
   Labruyere R, 2014, J NEUROENG REHABIL, V11, P0, DOI 10.1186/1743-0003-11-4
   Lee K, 2011, AM J PHYS MED REHAB, V90, P380, DOI 10.1097/PHM.0b013e31820b15cd
   Lewandowski B, 1900, SENSORS-BASEL, V21, P0, DOI 10.3390/s21020410
   Marques-aleixo I, 1900, ANTIOXID REDOX SIGN, V34, P674, DOI 10.1089/ars.2020.8075
   Metcalf A, 1900, ROBOTICS, V10, P0, DOI 10.3390/robotics10040134
   Mishra P, 2019, ANN CARD ANAESTH, V22, P67, DOI 10.4103/aca.ACA_157_18
   Morasso P, 1981, EXP BRAIN RES, V42, P223
   Nadeau A, 2018, FRONT HUM NEUROSCI, V12, P0, DOI 10.3389/fnhum.2018.00351
   Nodehi Z, 2020, FUNCT DISABIL J, V3, P27, DOI 10.32598/fdj.3.35.3
   Parma V, 2014, FRONT NEUROL, V5, P0, DOI 10.3389/fneur.2014.00075
   Petajan J, 1996, ANN NEUROL, V39, P432, DOI 10.1002/ana.410390405
   Proud E, 2015, ARCH PHYS MED REHAB, V96, P540, DOI 10.1016/j.apmr.2014.09.016
   Ricciardi C, 2020, P 2020 IEEE INT S ME, V0, P1
   Ricciardi C, 2020, DIAGNOSTICS, V10, P0, DOI 10.3390/diagnostics10100815
   Ricciardi C, 2019, COMPUT METH PROG BIO, V180, P0, DOI 10.1016/j.cmpb.2019.105033
   Ruiz-gonzalez D, 1900, NEUROSCI BIOBEHAV R, V128, P394, DOI 10.1016/j.neubiorev.2021.05.025
   Simo L, 2014, IEEE ENG MED BIO, V0, PP5357, DOI 10.1109/EMBC.2014.6944836
   Soechting J, 1981, J NEUROSCI, V1, P710, DOI 10.1523/JNEUROSCI.01-07-00710.1981
   Tacchino G, 2017, IEEE T NEUR SYS REH, V25, P761, DOI 10.1109/TNSRE.2016.2597157
   Villatoro F, 1999, APPL MATH COMPUT, V103, P179, DOI 10.1016/S0096-3003(98)10029-2
   Volpini M, 2017, J REHABIL ASSIST TER, V4, P1, DOI 10.1177/2055668316688410
   Zhao J, 2020, CLIN INFECT DIS, V71, P2027, DOI 10.1093/cid/ciaa344
   Zhao Y, 2020, INT J ENV RES PUB HE, V17, P0, DOI 10.3390/ijerph17082948
NR 51
TC 0
Z9 0
U1 1
U2 1
PU MDPI
PI BASEL
PA ST ALBAN-ANLAGE 66, CH-4052 BASEL, SWITZERLAND
SN 
EI 
J9 SENSORS-BASEL
PD MAR 15
PY 2022
VL 22
IS 5
BP 
EP 
DI 10.3390/s22051708
PG 16
WC Chemistry, Analytical; Engineering, Electrical & Electronic; Instruments & Instrumentation
SC Chemistry; Engineering; Instruments & Instrumentation
GA ZW8GC
UT WOS:000771444000001
PM 35270853
ER

PT J
AU Alabdulaali, Lulwa
   Hickman, Lydia
   Punt, TD
   Jenkinson, Ned
AF Alabdulaali, Lulwa
   Hickman, Lydia
   Punt, T
   Jenkinson, Ned
TI Effectiveness of transcranial direct current stimulation on hand dexterity in stroke patients: a protocol for a systematic review and meta-analysis
SO BMJ OPEN
LA English
DT Review
DE rehabilitation medicine; stroke; neurology
ID induced movement therapy; research arm test; quality-of-life; motor function; upper extremity; upper-limb; pedro scale; tdc; rehabilitation; reliability
AB Introduction Hand dexterity is the ability to execute the skilful movements using the hand and fingers. It is commonly impaired poststroke resulting in a profound deterioration in the quality of life for patients with stroke. Transcranial direct current stimulation (tDCS) is a form of non-invasive brain stimulation, which has gained a popularity as an adjunct therapy in recovering motor dysfunction poststroke. Promising results have been gained from applying tDCS in combination with motor rehabilitation, however, the outcome of tDCS on the upper limb motor function poststroke has been varied. Different results are potentially related to the discrepancy of the area of brain stimulation. Therefore, we aim to enhance the application of tDCS to improve its effectiveness in recovering hand dexterity through testing our hypothesis that stimulating the primary motor cortex could improve fine dexterity more than gross dexterity. Methods and analysis This protocol has been reported according to Preferred Reporting Items for Systematic Review and Meta-Analyses Protocols guidelines. CENTRAL, MEDLINE, EMBASE, SCOPUS, Web of Science and CINAHL databases will be searched with no restriction in language and publication date. The selected studies will be randomised controlled trial investigating the effect of tDCS alone or in combination with motor rehabilitation in improving hand dexterity of patients with stroke with upper limb hemiparesis. The outcomes of interest are fine and gross hand dexterity measures. Two independent reviewers will assess the eligibility of the study, extract data and appraise the methodological quality. The data will be pooled in a meta-analysis if applicable or interpreted narratively. Grading of Recommendations, Assessment, Development and Evaluation approach will be used to assess the overall quality of evidence for the fine and gross dexterity measures. Ethics and dissemination Ethical approval is not required for this study. The dissemination plan is to publish the results in a peer-review journal and presenting results in a conference. PROSPERO registration number CRD42021262186.
C1 [Alabdulaali, Lulwa; Punt, T. David; Jenkinson, Ned] Univ Birmingham, Sch Sport Exercise & Rehabil Sci, Birmingham, W Midlands, England.
   [Alabdulaali, Lulwa] Imam Abdulrahman Bin Faisal Univ, Coll Appl Med Sci, Dept Phys Therapy, Dammam, Saudi Arabia.
   [Hickman, Lydia] Univ Birmingham, Sch Psychol, Birmingham, W Midlands, England.
   [Jenkinson, Ned] Univ Birmingham, Ctr Human Brain Hlth, Birmingham, W Midlands, England.
RP Alabdulaali, L (通讯作者)，Univ Birmingham, Sch Sport Exercise & Rehabil Sci, Birmingham, W Midlands, England.; Alabdulaali, L (通讯作者)，Imam Abdulrahman Bin Faisal Univ, Coll Appl Med Sci, Dept Phys Therapy, Dammam, Saudi Arabia.
EM laa886@student.bham.ac.uk
FU Imam Abdulrahman Bin Faisal University, Saudi Arabia
CR Adamson J, 2004, J STROKE CEREBROVASC DIS, V13, P171, DOI 10.1016/j.jstrokecerebrovasdis.2004.06.003
   Backman C, 1992, CANADIAN J OCCUPATIO, V59, P208, DOI 10.1177/000841749205900406
   Bai X, 2019, NEURAL PLAST, V2019, P0, DOI 10.1155/2019/1372138
   Bikson M, 2016, BRAIN STIMUL, V9, P641, DOI 10.1016/j.brs.2016.06.004
   Bolognini N, 2011, NEUROREHAB NEURAL RE, V25, P819, DOI 10.1177/1545968311411056
   Bornheim S, 1900, DISABIL REHABIL, V44, P13, DOI 10.1080/09638288.2020.1759703
   Butler A, 2013, J HAND THER, V26, P162, DOI 10.1016/j.jht.2012.07.002
   Canning C, 2000, J NEUROL SCI, V176, P45, DOI 10.1016/S0022-510X(00)00305-1
   Coscia M, 2019, BRAIN, V142, P2182, DOI 10.1093/brain/awz181
   Cunningham D, 2015, RESTOR NEUROL NEUROS, V33, P911, DOI 10.3233/RNN-150574
   De MN, 2009, AUST J PHYSIOTHER, V55, P129, DOI 10.1016/S0004-9514(09)70043-1
   Dickersin K, 1990, JAMA-J AM MED ASSOC, V263, P1385, DOI 10.1001/jama.263.10.1385
   Egger M, 1997, BMJ-BRIT MED J, V315, P629, DOI 10.1136/bmj.315.7109.629
   Elbourne D, 2002, INT J EPIDEMIOL, V31, P140, DOI 10.1093/ije/31.1.140
   Fleishman E, 1962, J APPL PSYCHOL, V46, P96, DOI 10.1037/h0038499
   Foley NC, 2003, TOP STROKE REHABIL, V10, P1
   Guyatt G, 2011, J CLIN EPIDEMIOL, V64, P1311, DOI 10.1016/j.jclinepi.2011.03.017
   Higgins J, 2003, BRIT MED J, V327, P557, DOI 10.1136/bmj.327.7414.557
   Higgins J, 2002, STAT MED, V21, P1539, DOI 10.1002/sim.1186
   Hsieh Y, 2009, STROKE, V40, P1386, DOI 10.1161/STROKEAHA.108.530584
   Hummel F, 2005, BRAIN, V128, P490, DOI 10.1093/brain/awh369
   Hummel F, 2005, CURR OPIN NEUROL, V18, P667, DOI 10.1097/01.wco.0000189876.37475.42
   Hummel F, 2010, NEUROBIOL AGING, V31, P2160, DOI 10.1016/j.neurobiolaging.2008.12.008
   Kang N, 2016, J NEUROL NEUROSUR PS, V87, P345, DOI 10.1136/jnnp-2015-311242
   Kilbreath S, 2005, AUST J PHYSIOTHER, V51, P119, DOI 10.1016/S0004-9514(05)70040-4
   이현숙 , 2010, [JOURNAL OF THE KOREAN SOCIETY OF PHYSICAL MEDICINE, V0, P0
   Kwakkel G, 2003, STROKE, V34, P2181, DOI 10.1161/01.STR.0000087172.16305.CD
   Lang C, 2006, NEUROREHAB NEURAL RE, V20, P444, DOI 10.1177/1545968306289299
   Lang C, 2005, EXP BRAIN RES, V166, P126, DOI 10.1007/s00221-005-2350-6
   Lefaucheur J, 2017, CLIN NEUROPHYSIOL, V128, P56, DOI 10.1016/j.clinph.2016.10.087
   Maher C, 2003, PHYS THER, V83, P713, DOI 10.1093/ptj/83.8.713
   Marquez J, 2015, INT J STROKE, V10, P306, DOI 10.1111/ijs.12169
   Moher D, 2009, BMJ-BRIT MED J, V339, P0, DOI 10.1136/bmj.b2535
   Murase N, 2004, ANN NEUROL, V55, P400, DOI 10.1002/ana.10848
   Nichols-larsen D, 2005, STROKE, V36, P1480, DOI 10.1161/01.STR.0000170706.13595.4f
   Nitsche M, 2000, J PHYSIOL-LONDON, V527, P633, DOI 10.1111/j.1469-7793.2000.t01-1-00633.x
   Nitsche M, 2003, CLIN NEUROPHYSIOL, V114, P600, DOI 10.1016/S1388-2457(02)00412-1
   Nitsche M, 2003, J PHYSIOL-LONDON, V553, P293, DOI 10.1113/jphysiol.2003.049916
   Page M, 1900, PLOS MED, V18, P0, DOI 10.1016/j.ijsu.2021.105906
   Platz T, 2005, CLIN REHABIL, V19, P404, DOI 10.1191/0269215505cr832oa
   Rehme A, 2011, NEUROIMAGE, V55, P1147, DOI 10.1016/j.neuroimage.2011.01.014
   Ried K, 2006, INTERPRETING UNDERST, V0, P0
   Rocha L, 1900, J STROKE CEREBROVASC, V30, P0, DOI 10.1016/j.jstrokecerebrovasdis.2021.105774
   Rocha S, 2016, DISABIL REHABIL, V38, P653, DOI 10.3109/09638288.2015.1055382
   Stinear C, 2020, LANCET NEUROL, V19, P348, DOI 10.1016/S1474-4422(19)30415-6
   Traversa R, 1998, BRAIN RES, V803, P1, DOI 10.1016/S0006-8993(98)00505-8
   Triccas L, 2016, CLIN NEUROPHYSIOL, V127, P946, DOI 10.1016/j.clinph.2015.04.067
   Turton A, 1999, EXP BRAIN RES, V129, P559, DOI 10.1007/s002210050926
   Van DLJ, 2001, ARCH PHYS MED REHAB, V82, P14, DOI 10.1053/apmr.2001.18668
   Weightman M, 1900, SCI REP-UK, V11, P0, DOI 10.1038/s41598-021-83656-5
   Weightman M, 2020, BRAIN STIMUL, V13, P707, DOI 10.1016/j.brs.2020.02.013
   Wolf S, 2001, STROKE, V32, P1635, DOI 10.1161/01.STR.32.7.1635
   Woytowicz E, 2017, ARCH PHYS MED REHAB, V98, P456, DOI 10.1016/j.apmr.2016.06.023
   Wu A, 2008, NEUROTHERAPEUTICS, V5, P345, DOI 10.1016/j.nurt.2008.02.002
NR 54
TC 0
Z9 0
U1 3
U2 3
PU BMJ PUBLISHING GROUP
PI LONDON
PA BRITISH MED ASSOC HOUSE, TAVISTOCK SQUARE, LONDON WC1H 9JR, ENGLAND
SN 2044-6055
EI 
J9 BMJ OPEN
PD FEB 15
PY 2022
VL 12
IS 2
BP 
EP 
DI 10.1136/bmjopen-2021-056064
PG 7
WC Medicine, General & Internal
SC General & Internal Medicine
GA ZC4YZ
UT WOS:000757529000017
PM 35173006
ER

PT J
AU Zhong, Yanmei
   Cao, Jihui
   Lu, Haizhen
   Huang, Zonghai
   Liu, Lu
   Wen, Chuanbiao
   Chen, Ji
AF Zhong, Yanmei
   Cao, Jihui
   Lu, Haizhen
   Huang, Zonghai
   Liu, Lu
   Wen, Chuanbiao
   Chen, Ji
TI Publication Trends in Rehabilitative Effects of Acupuncture: A Visual Analysis of the Literature
SO EVIDENCE-BASED COMPLEMENTARY AND ALTERNATIVE MEDICINE
LA English
DT Review
ID myofascial trigger point; stroke rehabilitation; cognitive impairment; systematic review; scalp acupuncture; functional recovery; rat model; electroacupuncture; pain; stimulation
AB Objectives. To conduct a comprehensive analysis of scientific outputs in 2011-2021 regarding the rehabilitative effects of acupuncture on diseases. Methods. The study was conducted in the form of knowledge graph and data visualization, with data being drawn from the Web of Science Core Collection database. Results. Articles and reviews were the dominant types; China, Guangzhou University of Chinese Medicine and Medicine ranked was the active country, institution, and journal, respectively, in terms of issued articles. Systematic reviews and the meta-analyses of stroke and pain were extensively carried out in the past decade, whose principal interventions were manual acupuncture, electroacupuncture, scalp acupuncture, and dry needling correspondingly at Baihui (DU20) and Zusanli (ST36). And most frequently utilized rehabilitation assessment criteria were the Fugl-Meyer Assessment Scale and the Barthel Index. More recently, motor function and chronic obstructive pulmonary disease have captured researchers' attention, which might be the futuristic frontier. Conclusions. This article provided a relatively panoramic picture of the scientific outputs in acupuncture for disease rehabilitation, which may help readers embrace the heated topic and grasp the recent research focus on this field.
C1 [Zhong, Yanmei; Huang, Zonghai; Wen, Chuanbiao] Chengdu Univ Tradit Chinese Med, Sch Med Informat Engn, Chengdu 610075, Peoples R China.
   [Cao, Jihui] Renshou Cty Hosp Tradit Chinese Med, Dept Orthoped, Chongqing 620500, Peoples R China.
   [Lu, Haizhen] Chengdu Univ Tradit Chinese Med, Basic Med Sch, Chengdu 610000, Peoples R China.
   [Liu, Lu; Wen, Chuanbiao] Chengdu Univ Tradit Chinese Med, Sch Acupuncture Moxibust & Tuina, Chengdu 610075, Peoples R China.
   [Chen, Ji] Chengdu Univ Tradit Chinese Med, Sch Foreign Languages, Chengdu 610075, Peoples R China.
RP Wen, CB (通讯作者)，Chengdu Univ Tradit Chinese Med, Sch Med Informat Engn, Chengdu 610075, Peoples R China.; Wen, CB (通讯作者)，Chengdu Univ Tradit Chinese Med, Sch Acupuncture Moxibust & Tuina, Chengdu 610075, Peoples R China.; Chen, J (通讯作者)，Chengdu Univ Tradit Chinese Med, Sch Foreign Languages, Chengdu 610075, Peoples R China.
EM 1422311457@qq.com; cjh9752339@163.com; 824289582@qq.com; 774778307@qq.com; 756132259@qq.com; wcb@cdutcm.edu.cn; jeanelle_chin@126.com
FU National Natural Science Foundation of China [81590950, 82174236]; National Social Science Fund of China [19XXW005]
CR [anonymous] , 2009, LIB T C, V0, P0
   Bai L, 2014, EVID-BASED COMPL ALT, V2014, P0, DOI 10.1155/2014/740480
   [彭唯娜 BW, 2004, [中国针灸, V0, P0
   Cagnie B, 2013, CURR PAIN HEADACHE R, V17, P0, DOI 10.1007/s11916-013-0348-5
   Cai W, 2018, AM J CHINESE MED, V46, P515, DOI 10.1142/S0192415X1850026X
   Cai Y, 2017, ARCH PHYS MED REHAB, V98, P2578, DOI 10.1016/j.apmr.2017.03.023
   Caplan G, 2011, J AM MED DIR ASSOC, V12, P8, DOI 10.1016/j.jamda.2010.03.008
   Sanchez A, 2019, DISABIL REHABIL, V41, P2235, DOI 10.1080/09638288.2018.1461259
   Ceccherelli F, 2002, CLIN J PAIN, V18, P149, DOI 10.1097/00002508-200205000-00003
   Chau J, 2018, FRONT NEUROL, V9, P0, DOI 10.3389/fneur.2018.00030
   Chavez L, 2017, INT J MOL SCI, V18, P0, DOI 10.3390/ijms18112270
   Chen T, 2020, AM J CHINESE MED, V48, P793, DOI 10.1142/S0192415X20500408
   Cho S, 2013, J NEUROLOGICAL SCI, V333, P0, DOI 10.1016/j.jns.2013.07.387
   Cieza A, 2020, LANCET, V396, P2006, DOI 10.1016/S0140-6736(20)32340-0
   Cramer H, 2014, BMC COMPLEM ALTERN M, V14, P0, DOI 10.1186/1472-6882-14-328
   Cruz E, 1900, INT J STROKE, V17, P378, DOI 10.1177/17474930211006301
   Cruz-montecinos C, 2020, J SPINAL CORD MED, V43, P414, DOI 10.1080/10790268.2018.1533316
   Cui L, 2009, J HUBEI U CHINESE ME, V3, P0
   Cui S, 2020, NEURAL PLAST, V2020, P0, DOI 10.1155/2020/8857543
   Demir E, 2020, ALLERGOL IMMUNOPATH, V48, P374, DOI 10.1016/j.aller.2020.01.001
   Fu C, 2020, MEDICINE, V99, P0, DOI 10.1097/MD.0000000000020301
   Goh Y, 2014, EVID-BASED COMPL ALT, V2014, P0, DOI 10.1155/2014/871217
   Golpinar M, 2020, J ANAT SOC INDIA, V69, P155, DOI 10.4103/JASI.JASI_114_20
   Gosman-hedstrom G, 1998, STROKE, V29, P2100, DOI 10.1161/01.STR.29.10.2100
   Hampshire D, 2020, ANN DISABILITY STAT, V0, P0
   Han J, 2011, NEUROSCI BIOBEHAV R, V35, P680, DOI 10.1016/j.neubiorev.2010.08.006
   Han X, 2019, EVID-BASED COMPL ALT, V2019, P0, DOI 10.1155/2019/4245753
   Hsieh P, 2019, COMPLEMENT THER CLIN, V35, P208, DOI 10.1016/j.ctcp.2019.02.016
   Huang J, 2015, TRIALS, V16, P0, DOI 10.1186/s13063-015-1054-x
   Huang Y, 2016, AFR J TRADIT COMPLEM, V13, P33, DOI 10.4314/ajtcam.v13i1.5
   Hung C, 2019, INTEGR MED RES, V8, P145, DOI 10.1016/j.imr.2019.05.001
   Inoue I, 2002, NEUROSCI LETT, V333, P191, DOI 10.1016/S0304-3940(02)01032-7
   Jaaback K, 2007, HUMANA PRESS, V0, P0
   Jia Y, 2017, BMC COMPLEM ALTERN M, V17, P0, DOI 10.1186/s12906-017-2064-x
   Jittiwat J, 2019, EVID-BASED COMPL ALT, V2019, P0, DOI 10.1155/2019/1204709
   Johansson B, 2001, STROKE, V32, P707, DOI 10.1161/01.STR.32.3.707
   Johansson K, 1993, NEUROLOGY, V43, P2189, DOI 10.1212/WNL.43.11.2189
   Jorgensen H, 1995, ARCH PHYS MED REHAB, V76, P406, DOI 10.1016/S0003-9993(95)80568-0
   Kamenov K, 2019, DISABIL REHABIL, V41, P1227, DOI 10.1080/09638288.2017.1422036
   Kase C, 1998, STROKE, V29, P805, DOI 10.1161/01.STR.29.4.805
   Kietrys D, 2014, CURR PAIN HEADACHE R, V18, P0, DOI 10.1007/s11916-014-0437-0
   Kim J, 2020, BRAIN SCI, V10, P0, DOI 10.3390/brainsci10120984
   Kim M, 2011, NEURAL REGEN RES, V6, P2822, DOI 10.3969/j.issn.1673-5374.2011.36.004
   Kiraz S, 1900, PSYCHIAT QUART, V92, P1725, DOI 10.1007/s11126-021-09937-4
   Kong J, 2010, CAN MED ASSOC J, V182, P1723, DOI 10.1503/cmaj.091113
   Kwon C, 2019, MEDICINE, V98, P0, DOI 10.1097/MD.0000000000014187
   Lan L, 2013, INT J MOL MED, V31, P75, DOI 10.3892/ijmm.2012.1184
   Lee H, 2013, CHIN J INTEGR MED, V19, P297, DOI 10.1007/s11655-013-1431-9
   Leng L, 2018, MEDICINE, V97, P0, DOI 10.1097/MD.0000000000011905
   Li Y, 2015, EVID-BASED COMPL ALT, V2015, P0, DOI 10.1155/2015/164792
   Lin C, 2011, EUR SPINE J, V20, P1024, DOI 10.1007/s00586-010-1676-3
   Ling Z, 2017, JAMA INTERNAL MED, V177, P0
   Liu A, 2015, AM J CHINESE MED, V43, P1541, DOI 10.1142/S0192415X15500883
   Liu F, 2015, ACUPUNCT MED, V33, P478, DOI 10.1136/acupmed-2014-010728
   Liu H, 2017, COMPLEMENT THER MED, V32, P85, DOI 10.1016/j.ctim.2017.03.014
   Liu L, 2018, ARCH PHYS MED REHAB, V99, P144, DOI 10.1016/j.apmr.2017.06.008
   Liu L, 2015, ARCH PHYS MED REHAB, V96, P944, DOI 10.1016/j.apmr.2014.12.015
   Liu M, 2007, LANCET NEUROL, V6, P456, DOI 10.1016/S1474-4422(07)70004-2
   Liu Q, 1900, INT J CHRONIC OBSTR, V16, P2023, DOI 10.2147/COPD.S313439
   Lu L, 2016, SCI REP-UK, V6, P0, DOI 10.1038/srep19521
   Ma V, 2014, ARCH PHYS MED REHAB, V95, P986, DOI 10.1016/j.apmr.2013.10.032
   Man S, 2014, BMC COMPLEM ALTERN M, V14, P0, DOI 10.1186/1472-6882-14-255
   Mcalindon T, 2014, OSTEOARTHR CARTILAGE, V22, P363, DOI 10.1016/j.joca.2014.01.003
   Moral-munoz J, 2019, INTEGR CANCER THER, V18, P0, DOI 10.1177/1534735419846401
   Myburgh C, 2008, ARCH PHYS MED REHAB, V89, P1169, DOI 10.1016/j.apmr.2007.12.033
   Ngai S, 2011, ALTERN THER HEALTH M, V17, P8
   Pan-weisz T, 2019, PSYCHO-ONCOLOGY, V28, P11, DOI 10.1002/pon.4906
   Park J, 2005, ARCH INTERN MED, V165, P2026, DOI 10.1001/archinte.165.17.2026
   Park J, 2001, J NEUROL, V248, P558, DOI 10.1007/s004150170132
   Qaseem A, 2017, ANN INTERN MED, V166, P514, DOI 10.7326/M16-2367
   Sanchez-mila Z, 2018, ACUPUNCT MED, V36, P358, DOI 10.1136/acupmed-2017-011568
   Santaguida P, 2012, J CLIN EPIDEMIOL, V65, P358, DOI 10.1016/j.jclinepi.2011.10.012
   Shah J, 2008, ARCH PHYS MED REHAB, V89, P16, DOI 10.1016/j.apmr.2007.10.018
   Shah J, 2008, J BODYW MOV THER, V12, P371, DOI 10.1016/j.jbmt.2008.06.006
   Srikanth V, 2003, STROKE, V34, P1136, DOI 10.1161/01.STR.0000069161.35736.39
   Sze F, 2002, STROKE, V33, P2604, DOI 10.1161/01.STR.0000035908.74261.C9
   Tao J, 2014, TRIALS, V15, P0, DOI 10.1186/1745-6215-15-290
   Tedesco D, 2017, JAMA SURG, V152, P0, DOI 10.1001/jamasurg.2017.2872
   Tian L, 2016, ZHEN CI YAN JIU, V41, P87
   Vulfsons S, 2012, CURR PAIN HEADACHE R, V16, P407, DOI 10.1007/s11916-012-0279-6
   Wang J, 2016, EVID-BASED COMPL ALT, V2016, P0, DOI 10.1155/2016/9245186
   Wang J, 2017, TRIALS, V18, P0, DOI 10.1186/s13063-017-2000-x
   Wang L, 2011, EVID-BASED COMPL ALT, V2011, P1, DOI 10.1155/2011/782489
   Wang Y, 2012, EVID-BASED COMPL ALT, V2012, P0, DOI 10.1155/2012/480950
   Wayne P, 2005, ARCH PHYS MED REHAB, V86, P2248, DOI 10.1016/j.apmr.2005.07.287
   Wong I, 2012, EUR J INTEGR MED, V4, P0, DOI 10.1016/j.eujim.2012.02.001
   *worldhealthorganisation , 2020, ACUPUNCTURE REV ANAL, V0, P0
   Wu P, 2010, STROKE, V41, P0
   Wu S, 2014, BMC COMPLEM ALTERN M, V14, P0, DOI 10.1186/1472-6882-14-96
   Xiong J, 2020, NEUROREHABILITATION, V46, P75, DOI 10.3233/NRE-192942
   Xu L, 2018, MEDICINE, V97, P0, DOI 10.1097/MD.0000000000011681
   Xu W, 2017, MOLECULES, V22, P0, DOI 10.3390/molecules22091518
   Xu X, 2020, MEDICINE, V99, P0, DOI 10.1097/MD.0000000000022611
   Xue X, 2014, NEUROSCI LETT, V558, P14, DOI 10.1016/j.neulet.2013.10.029
   Yan H, 2013, TRIALS, V14, P0, DOI 10.1186/1745-6215-14-367
   Yang A, 2016, COCHRANE DB SYST REV, V0, P0, DOI DOI 10.1002/14651858.CD004131.pub3
   Yang G, 2019, MEDICINE, V98, P0, DOI 10.1097/MD.0000000000017322
   이고은 , 2012, [THE KOREAN SOCIETY OF ORIENTAL NEUROPSYCHIATRY, V0, P0
   Yang YM, 1986, ZHEN CI YAN JIU, V11, P298
   Yu J, 2016, EVID-BASED COMPL ALT, V2016, P0, DOI 10.1155/2016/1834646
   Yu X, 2008, ZHONGGUO ZHEN JIU, V28, P207
   Zhan J, 2018, BMJ OPEN, V8, P0, DOI 10.1136/bmjopen-2017-017153
   Zhang B, 2018, J ALTERN COMPLEM MED, V24, P55, DOI 10.1089/acm.2016.0111
   Zhang H, 2018, ACUPUNCT MED, V36, P96, DOI 10.1136/acupmed-2016-011335
   Zhang H, 2007, ZHONG XI YI JIE HE XUE BAO, V5, P686
   Zhang J, 1900, NEURAL PLAST, V2021, P0, DOI 10.1155/2021/2662585
   Zhang J, 2014, NEUROEPIDEMIOLOGY, V42, P50, DOI 10.1159/000355435
   Zhang Q, 2019, P NATL ACAD SCI USA, V116, P24463, DOI 10.1073/pnas.1907956116
   Zhang T, 2018, TRIALS, V19, P0, DOI 10.1186/s13063-018-2750-0
   Zhang X, 2013, ZHONGGUO ZHEN JIU, V33, P627
   Zhang Y, 2016, TRIALS, V17, P0, DOI 10.1186/s13063-016-1264-x
   Zhang Z, 2012, EVID-BASED COMPL ALT, V2012, P0, DOI 10.1155/2012/429412
   Zhang Z, 2012, ANESTH ANALG, V114, P879, DOI 10.1213/ANE.0b013e318246536d
   Zhang Z, 2009, LANCET NEUROL, V8, P491, DOI 10.1016/S1474-4422(09)70061-4
   Zheng C, 2018, EUR J INTEGR MED, V22, P76, DOI 10.1016/j.eujim.2018.08.005
NR 115
TC 0
Z9 0
U1 2
U2 2
PU HINDAWI LTD
PI LONDON
PA ADAM HOUSE, 3RD FLR, 1 FITZROY SQ, LONDON, W1T 5HF, ENGLAND
SN 1741-427X
EI 
J9 EVID-BASED COMPL ALT
PD APR 11
PY 2022
VL 2022
IS 
BP 
EP 
DI 10.1155/2022/7705256
PG 20
WC Integrative & Complementary Medicine
SC Integrative & Complementary Medicine
GA 1W1OW
UT WOS:000806550000010
PM 35449821
ER

PT J
AU Ciceron, Carine
   Sappey-marinier, Dominique
   Riffo, Paola
   Bellaiche, Soline
   Kocevar, Gabriel
   Hannoun, Salem
   Stamile, Claudio
   Redoute, Jerome
   Cotton, Francois
   Revol, Patrice
   Andre-obadia, Nathalie
   Luaute, Jacques
   Rode, Gilles
AF Ciceron, Carine
   Sappey-marinier, Dominique
   Riffo, Paola
   Bellaiche, Soline
   Kocevar, Gabriel
   Hannoun, Salem
   Stamile, Claudio
   Redoute, Jerome
   Cotton, Francois
   Revol, Patrice
   Andre-obadia, Nathalie
   Luaute, Jacques
   Rode, Gilles
TI Case Report: True Motor Recovery of Upper Limb Beyond 5 Years Post-stroke
SO FRONTIERS IN NEUROLOGY
LA English
DT Article
DE stroke; motor; recovery; upper-limb; dexterity; motion analysis; corticospinal tract; fMRI
ID stroke; impairment; movement; adult; impact; norm; time
AB Most of motor recovery usually occurs within the first 3 months after stroke. Herein is reported a remarkable late recovery of the right upper-limb motor function after a left middle cerebral artery stroke. This recovery happened progressively, from two to 12 years post-stroke onset, and along a proximo-distal gradient, including dissociated finger movements after 5 years. Standardized clinical assessment and quantified analysis of the reach-to-grasp movement were repeated over time to characterize the recovery. Twelve years after stroke onset, diffusion tensor imaging (DTI), functional magnetic resonance imaging (fMRI), and transcranial magnetic stimulation (TMS) analyses of the corticospinal tracts were carried out to investigate the plasticity mechanisms and efferent pathways underlying motor control of the paretic hand. Clinical evaluations and quantified movement analysis argue for a true neurological recovery rather than a compensation mechanism. DTI showed a significant decrease of fractional anisotropy, associated with a severe atrophy, only in the upper part of the left corticospinal tract (CST), suggesting an alteration of the CST at the level of the infarction that is not propagated downstream. The finger opposition movement of the right paretic hand was associated with fMRI activations of a broad network including predominantly the contralateral sensorimotor areas. Motor evoked potentials were normal and the selective stimulation of the right hemisphere did not elicit any response of the ipsilateral upper limb. These findings support the idea that the motor control of the paretic hand is mediated mainly by the contralateral sensorimotor cortex and the corresponding CST, but also by a plasticity of motor-related areas in both hemispheres. To our knowledge, this is the first report of a high quality upper-limb recovery occurring more than 2 years after stroke with a genuine insight of brain plasticity mechanisms.
C1 [Ciceron, Carine; Riffo, Paola; Bellaiche, Soline; Revol, Patrice; Luaute, Jacques; Rode, Gilles] Hosp Civils Lyon, Hop Henry Gabrielle, Serv Med Phys & Readaptat, Plateforme Mouvement & Handicap, Pierre Benite, France.
   [Ciceron, Carine; Revol, Patrice; Luaute, Jacques; Rode, Gilles] Univ Claude Bernard Lyon 1, CRNL, Lyon Neurosci Res Ctr, INSERM U1028,Trajectoires Team, Bron, France.
   [Ciceron, Carine; Revol, Patrice; Luaute, Jacques; Rode, Gilles] Univ Claude Bernard Lyon 1, CNRS UMR 5292, Bron, France.
   [Sappey-Marinier, Dominique; Kocevar, Gabriel; Hannoun, Salem; Stamile, Claudio; Cotton, Francois] Univ Lyon, CREATIS, CNRS UMR 5220, Univ Claude Bernard Lyon1,INSA Lyon, Villeurbanne, France.
   [Sappey-Marinier, Dominique; Kocevar, Gabriel; Hannoun, Salem; Stamile, Claudio; Cotton, Francois] Univ Lyon, Univ Claude Bernard Lyon 1, INSERM U1294, INSA Lyon, Villeurbanne, France.
   [Sappey-Marinier, Dominique; Redoute, Jerome] Univ Lyon, CERMEP, Imagerie Vivant, Bron, France.
   [Hannoun, Salem] Amer Univ Beirut, Fac Hlth Sci, Med Imaging Sci Program, Div Hlth Profess, Beirut, Lebanon.
   [Cotton, Francois] Hosp Civils Lyon, Ctr Hosp Lyon Sud, Serv Radiol, Pierre Benite, France.
   [Andre-Obadia, Nathalie] Hosp Civils Lyon, Serv Neurol Fonct & Epileptol, Hop Pierre Wertheimer, Bron, France.
   [Andre-Obadia, Nathalie] Univ Claude Bernard Lyon 1, Lyon Neurosci Res Ctr, CRNL, INSERM U1028,NeuroPain Team, Bron, France.
   [Andre-Obadia, Nathalie] Univ Claude Bernard Lyon 1, CNRS UMR 5292, Bron, France.
RP Ciceron, C (通讯作者)，Hosp Civils Lyon, Hop Henry Gabrielle, Serv Med Phys & Readaptat, Plateforme Mouvement & Handicap, Pierre Benite, France.; Ciceron, C (通讯作者)，Univ Claude Bernard Lyon 1, CRNL, Lyon Neurosci Res Ctr, INSERM U1028,Trajectoires Team, Bron, France.; Ciceron, C (通讯作者)，Univ Claude Bernard Lyon 1, CNRS UMR 5292, Bron, France.
EM carine.ciceron@gmail.com
CR Bach-y-rita P, 1980, RECOVERY FUNCTION TH, V0, P225
   Benecke R, 1991, EXP BRAIN RES, V83, P419
   Birchenall J, 2019, NEUROPHYSIOL CLIN, V49, P149, DOI 10.1016/j.neucli.2018.10.065
   Bonstrup M, 2015, RESTOR NEUROL NEUROS, V33, P845, DOI 10.3233/RNN-150527
   Buma F, 2010, NEUROREHAB NEURAL RE, V24, P589, DOI 10.1177/1545968310364058
   Calautti C, 2003, STROKE, V34, P1553, DOI 10.1161/01.STR.0000071761.36075.A6
   Chollet F, 1991, ANN NEUROL, V29, P63, DOI 10.1002/ana.410290112
   Favre I, 2014, STROKE, V45, P1077, DOI 10.1161/STROKEAHA.113.003168
   Fink K, 2016, NEUROTHERAPEUTICS, V13, P370, DOI 10.1007/s13311-016-0422-x
   Fuglmeyer A, 1975, SCAND J REHABIL MED, V7, P13
   Hendricks H, 2002, ARCH PHYS MED REHAB, V83, P1629, DOI 10.1053/apmr.2002.35473
   Jeannerod M, 1986, NEUROPSYCHOLOGIA, V24, P41, DOI 10.1016/0028-3932(86)90042-4
   Jorgensen H, 1995, ARCH PHYS MED REHAB, V76, P406, DOI 10.1016/S0003-9993(95)80568-0
   Koch P, 2017, CURR OPIN NEUROL, V30, P388, DOI 10.1097/WCO.0000000000000462
   Kwakkel G, 2019, INT J STROKE, V14, P783, DOI 10.1177/1545968319886477
   Kwakkel G, 2006, STROKE, V37, P2348, DOI 10.1161/01.STR.0000238594.91938.1e
   Langhorne P, 2011, LANCET, V377, P1693, DOI 10.1016/S0140-6736(11)60325-5
   Laplane D, 1983, J NEUROL NEUROSUR PS, V46, P152, DOI 10.1136/jnnp.46.2.152
   Lindenberg R, 2010, NEUROLOGY, V74, P280, DOI 10.1212/WNL.0b013e3181ccc6d9
   Lotze M, 2019, NEUROSCI BIOBEHAV R, V99, P49, DOI 10.1016/j.neubiorev.2019.01.027
   Mark VW, 2006, EURA MEDICOPHYS, V42, P269
   Mathiowetz V, 1985, AM J OCCUP THER, V39, P386, DOI 10.5014/ajot.39.6.386
   Michaelsen S, 2004, EXP BRAIN RES, V157, P162, DOI 10.1007/s00221-004-1829-x
   Nowak D, 2008, NEUROSCI BIOBEHAV R, V32, P1439, DOI 10.1016/j.neubiorev.2008.05.021
   Persson H, 2016, EUR STROKE J, V1, P310, DOI 10.1177/2396987316672809
   Roby-brami A, 1900, FRONT HUM NEUROSCI, V15, P0, DOI 10.3389/fnhum.2021.662006
   Rode G, 1996, NEUROPSYCHOLOGIA, V34, P87, DOI 10.1016/0028-3932(95)00065-8
   Rossini P, 2015, CLIN NEUROPHYSIOL, V126, P1071, DOI 10.1016/j.clinph.2015.02.001
   Ballester B, 2019, J NEUROPHYSIOL, V122, P350, DOI 10.1152/jn.00762.2018
   Schmidt RT, 1970, ARCH PHYS MED REHABIL, V51, P321
   Schulz R, 2017, STROKE, V48, P2805, DOI 10.1161/STROKEAHA.117.016834
   Soros P, 2017, J NEUROPHYSIOL, V118, P778, DOI 10.1152/jn.00868.2016
   Stinear C, 2007, BRAIN, V130, P170, DOI 10.1093/brain/awl333
   Taub E, 2002, NAT REV NEUROSCI, V3, P228, DOI 10.1038/nrn754
   Tiffin J, 1948, J APPL PSYCHOL, V32, P234, DOI 10.1037/h0061266
   Twitchell T, 1951, BRAIN, V74, P443, DOI 10.1093/brain/74.4.443
   Van DVR, 2020, ANN NEUROL, V87, P383, DOI 10.1002/ana.25679
   Vanbuskirk C, 1954, NEUROLOGY, V4, P919, DOI 10.1212/WNL.4.12.919
   Wang X, 2017, INT J CLIN EXP MED, V10, P5684
   Warabi T, 1990, BRAIN, V113, P177, DOI 10.1093/brain/113.1.177
   Ward N, 2003, BRAIN, V126, P2476, DOI 10.1093/brain/awg245
   Wittenberg G, 2009, CURR OPIN NEUROL, V22, P582, DOI 10.1097/WCO.0b013e3283320229
   Xu J, 2017, J NEUROPHYSIOL, V118, P1151, DOI 10.1152/jn.00123.2017
NR 43
TC 0
Z9 0
U1 1
U2 1
PU FRONTIERS MEDIA SA
PI LAUSANNE
PA AVENUE DU TRIBUNAL FEDERAL 34, LAUSANNE, CH-1015, SWITZERLAND
SN 1664-2295
EI 
J9 FRONT NEUROL
PD FEB 17
PY 2022
VL 13
IS 
BP 
EP 
DI 10.3389/fneur.2022.804528
PG 9
WC Clinical Neurology; Neurosciences
SC Neurosciences & Neurology
GA ZM7JF
UT WOS:000764528100001
PM 35250813
ER

PT J
AU Feng, Rong-fang
   Ma, Rui
   Wang, Peng
   Ji, Xu
   Zhang, Zhen-xiang
   Li, Meng-meng
   Jiao, Jia-wei
   Guo, Li
AF Feng, Rong-fang
   Ma, Rui
   Wang, Peng
   Ji, Xu
   Zhang, Zhen-xiang
   Li, Meng-meng
   Jiao, Jia-wei
   Guo, Li
TI Efficacy of escitalopram for poststroke depression: a systematic review and meta-analysis
SO SCIENTIFIC REPORTS
LA English
DT Article
ID double-blind; stroke; frequency; prevention; recovery
AB Depression is very common after stroke, causing multiple sequelae. We aimed to explore the efficacy of escitalopram for poststroke depression (PSD). PubMed, Embase, Scopus, Cochrane Central Register of Controlled Trials, Clinical trials. gov, Wan fang Data (Chinese), VIP (Chinese) and CNKI (Chinese) were retrieved from inception to May 2021. We recruited Randomized Controlled Trials (RCTs) which met the inclusion criteria in our study. The depression rating scores, the incidence of PSD, adverse events as well as functional outcomes were analyzed. 11 studies and 1374 participants were recruited in our work. The results were depicted: the reduction of depression rating scores was significant in the escitalopram groups and the standard mean difference (SMD) was - 1.25 (P < 0.001), 95% confidence interval (95% CI), - 1.82 to - 0.68; the risk ratio (RR) of the incidence of PSD was 0.52 (95% CI, 0.29 to 0.91; P = 0.007 < 0.05), which was significantly lower in the escitalopram groups; Escitalopram is safe for stroke patients; there was improvement of the motor function. However, in sensitivity analyses, the conclusions of the motor function and the incidence of drowsiness were altered. The study suggests that escitalopram has a potentially effective role compared with control groups and demonstrates escitalopram is safe. However, the results of the motor function and the incidence of drowsiness should be considered carefully and remain to be discussed in the future.
C1 [Feng, Rong-fang; Guo, Li] Zhengzhou Univ, Affiliated Hosp 1, Zhengzhou 450052, Henan, Peoples R China.
   [Ma, Rui] Zhengzhou Univ, Coll Phys Educ, Based Sch, Zhengzhou 450001, Henan, Peoples R China.
   [Wang, Peng; Jiao, Jia-wei] Zhengzhou Univ, Sch Nursing & Hlth, Dept Basic Med, Zhengzhou 450001, Henan, Peoples R China.
   [Wang, Peng] Zhengzhou Univ Ind Technol, Zhengzhou 450002, Henan, Peoples R China.
   [Wang, Peng] Huanghe Sci & Technol Univ, Med Sch, Zhengzhou 450006, Henan, Peoples R China.
   [Ji, Xu] Henan Univ Chinese Med, Zhengzhou 450046, Henan, Peoples R China.
   [Zhang, Zhen-xiang] Zhengzhou Univ, Sch Nursing & Hlth, Dept Clin Med, Zhengzhou 450001, Henan, Peoples R China.
   [Li, Meng-meng] Zhengzhou Univ, Zhengzhou Cent Hosp, Zhengzhou 450007, Peoples R China.
RP Guo, L (通讯作者)，Zhengzhou Univ, Affiliated Hosp 1, Zhengzhou 450052, Henan, Peoples R China.; Wang, P (通讯作者)，Zhengzhou Univ, Sch Nursing & Hlth, Dept Basic Med, Zhengzhou 450001, Henan, Peoples R China.; Wang, P (通讯作者)，Zhengzhou Univ Ind Technol, Zhengzhou 450002, Henan, Peoples R China.; Wang, P (通讯作者)，Huanghe Sci & Technol Univ, Med Sch, Zhengzhou 450006, Henan, Peoples R China.
EM upliz@zzu.edu.cn; guoli5166@126.com
FU Innovative Talent Project of Colleges and Universities in Henan Province [20HASTIT047]; Philosophy and social science planning project of Henan [2021BSH017]; Foundation of Coconstructing Project of Henan Province; National Health Commission [SBGJ202002103]; Medical Education Research Project of Henan Health Commission [Wjlx2020362]; Teaching program of Zhengzhou University [2021ZZUKCLX025, 2021ZZUJGLX194, 2021-32]; Project of Social Science association in Henan Province [SKL-2021-472, SKL-2021-476]; Science and Technology Project of Henan Science and Technology Department [202102310069, 192102310531]; Project of Social Science association in Zhengzhou [2021-0651]
CR Ayerbe L, 2013, BRIT J PSYCHIAT, V202, P14, DOI 10.1192/bjp.bp.111.107664
   Chen Y, 2006, ANN PHARMACOTHER, V40, P2115, DOI 10.1345/aph.1H389
   Chollet F, 2013, CURR NEUROL NEUROSCI, V13, P0, DOI 10.1007/s11910-012-0318-z
   De RA, 2014, J NEUROL SCI, V347, P159, DOI 10.1016/j.jns.2014.09.038
   Egger M, 1998, BMJ-BRIT MED J, V316, P61, DOI 10.1136/bmj.316.7124.61
   Feng R, 2018, MEDICINE, V97, P0, DOI 10.1097/MD.0000000000013453
   Geng H, 2016, INT J ENV RES PUB HE, V13, P0, DOI 10.3390/ijerph13070636
   Hackett M, 2014, INT J STROKE, V9, P1017, DOI 10.1111/ijs.12357
   Hackett M, 2005, STROKE, V36, P1330, DOI 10.1161/01.STR.0000165928.19135.35
   Ho R, 2014, REVISION NOTES PSYCH, V0, P0
   Jiang D, 2015, CHIN MANIPULAT REHAB, V6, P76
   Jorge R, 2010, ARCH GEN PSYCHIAT, V67, P187, DOI 10.1001/archgenpsychiatry.2009.185
   Kim J, 2017, LANCET PSYCHIAT, V4, P33, DOI 10.1016/S2215-0366(16)30417-5
   Li X, 2016, SHAANXI MED J, V45, P1344
   Lin L, 2012, CHIN J PHARMACOEPIDE, V21, P417
   Lu Y, 2017, PLOS ONE, V12, P0, DOI 10.1371/journal.pone.0186700
   Macdonald G, 2012, COCHRANE DB SYST REV, V0, P0, DOI DOI 10.1002/14651858.CD001930.pub3
   Mak K, 2013, J NEUROL NEUROSUR PS, V84, P322, DOI 10.1136/jnnp-2012-303791
   Mead G, 2013, STROKE, V44, P844, DOI 10.1161/STROKEAHA.112.673947
   Mead G, 2012, COCHRANE DB SYST REV, V0, P0, DOI DOI 10.1002/14651858.CD009286.pub2
   Mikami K, 2011, STROKE, V42, P3281, DOI 10.1161/STROKEAHA.111.626507
   Mozaffarian D, 2016, CIRCULATION, V133, P187, DOI 10.1161/CIRCULATIONAHA.115.018585
   Rasmussen A, 2003, PSYCHOSOMATICS, V44, P216, DOI 10.1176/appi.psy.44.3.216
   Robinson R, 2008, JAMA-J AM MED ASSOC, V299, P2391, DOI 10.1001/jama.299.20.2391
   Wang X, 2012, CHINA PHARM, V15, P81
   Wickenberg-bolin U, 2006, BMC BIOINFORMATICS, V7, P0, DOI 10.1186/1471-2105-7-127
   Xu X, 2016, MEDICINE, V95, P0, DOI 10.1097/MD.0000000000005349
   [詹奕红 ZY, 2014, [中国全科医学, V0, P0
   [詹奕红 ZY, 2014, [中国医院药学杂志, V0, P0
   Zhao X, 2014, DRUGS CLIN, V29, P269
NR 30
TC 1
Z9 1
U1 1
U2 1
PU NATURE PORTFOLIO
PI BERLIN
PA HEIDELBERGER PLATZ 3, BERLIN, 14197, GERMANY
SN 2045-2322
EI 
J9 SCI REP-UK
PD FEB 28
PY 2022
VL 12
IS 1
BP 
EP 
DI 10.1038/s41598-022-05560-w
PG 10
WC Multidisciplinary Sciences
SC Science & Technology - Other Topics
GA ZJ6WG
UT WOS:000762444200009
PM 35228575
ER

PT J
AU Song, Zuoting
   Zhan, Gege
   Lin, Yifang
   Fang, Tao
   Niu, Lan
   Zhang, Xueze
   Wang, Hongbo
   Zhang, Lihua
   Jia, Jie
   Kang, Xiaoyang
AF Song, Zuoting
   Zhan, Gege
   Lin, Yifang
   Fang, Tao
   Niu, Lan
   Zhang, Xueze
   Wang, Hongbo
   Zhang, Lihua
   Jia, Jie
   Kang, Xiaoyang
TI Electroacupuncture Alters BCI-Based Brain Network in Stroke Patients
SO COMPUTATIONAL INTELLIGENCE AND NEUROSCIENCE
LA English
DT Article
ID acupuncture stimulation; ischemic-stroke; chronic pain; eeg; connectivity; coherence; synchronization; recovery; modulation
AB Goal. Stroke patients are usually accompanied by motor dysfunction, which greatly affects daily life. Electroacupuncture is a kind of nondrug therapy that can effectively improve motor function. However, the effect of electroacupuncture is hard to be measured immediately in clinic. This paper is aimed to reveal the instant changes in brain activity of three groups of stroke patients before, during, and after the electroacupuncture treatment by the EEG analysis in the alpha band and beta band. Methods. Seven different functional connectivity indicators including Pearson correlation coefficient, spectral coherence, mutual information, phase locking value, phase lag index, partial directed coherence, and directed transfer function were used to build the BCI-based brain network in stroke patients. Results and Conclusion. The results showed that the brain activity based on the alpha band of EEG decreased after the electroacupuncture treatment, while in the beta band of EEG, the brain activity decreased only in the first two groups. Significance. This method could be used to evaluate the effect of electroacupuncture instantly and quantitatively. The study will hopefully provide some neurophysiological evidence of the relationship between changes in brain activity and the effects of electroacupuncture. The study of BCI-based brain network changes in the alpha and beta bands before, during, and after electroacupuncture in stroke patients of different periods is helpful in adjusting and selecting the electroacupuncture regimens for different patients. The trial was registered on the Chinese clinical trial registry (ChiCTR2000036959).
C1 [Song, Zuoting; Zhan, Gege; Fang, Tao; Zhang, Xueze; Wang, Hongbo; Zhang, Lihua; Kang, Xiaoyang] Fudan Univ, Acad Engn & Technol,State Key Lab Med Neurobiol,I, Engn Res Ctr AI & Robot,Minist Educ,MOE Frontiers, Shanghai Engn Res Ctr AI & Robot,Lab Neural Inter, Shanghai 200433, Peoples R China.
   [Song, Zuoting; Zhan, Gege; Fang, Tao; Niu, Lan; Zhang, Xueze; Zhang, Lihua; Kang, Xiaoyang] Ji Hua Lab, Foshan 528200, Guangdong, Peoples R China.
   [Song, Zuoting; Zhan, Gege; Fang, Tao; Zhang, Xueze; Kang, Xiaoyang] Zhejiang Lab, Res Ctr Intelligent Sensing, Hangzhou 311100, Zhejiang, Peoples R China.
   [Song, Zuoting; Zhan, Gege; Fang, Tao; Zhang, Xueze; Kang, Xiaoyang] Fudan Univ, Yiwu Res Inst, Yiwu 322000, Zhejiang, Peoples R China.
   [Lin, Yifang; Jia, Jie] Fudan Univ, Huashan Hosp, Dept Rehabil Med, Shanghai 200040, Peoples R China.
RP Kang, XY (通讯作者)，Fudan Univ, Acad Engn & Technol,State Key Lab Med Neurobiol,I, Engn Res Ctr AI & Robot,Minist Educ,MOE Frontiers, Shanghai Engn Res Ctr AI & Robot,Lab Neural Inter, Shanghai 200433, Peoples R China.; Kang, XY (通讯作者)，Ji Hua Lab, Foshan 528200, Guangdong, Peoples R China.; Kang, XY (通讯作者)，Zhejiang Lab, Res Ctr Intelligent Sensing, Hangzhou 311100, Zhejiang, Peoples R China.; Kang, XY (通讯作者)，Fudan Univ, Yiwu Res Inst, Yiwu 322000, Zhejiang, Peoples R China.
EM xiaoyang_kang@fudan.edu.cn
FU National Natural Science Foundation of China [61904038, U1913216, 9194830003, 82021002]; National Key Research and Development Program of China [2021YFC0122702, 2018YFC2002300, 2018YFC2002301]; Shanghai Sailing Program [19YF1403600]; Shanghai Municipal Science and Technology Commission [19441907600, 19441908200, 19511132000]; Fudan University-CIOMP Joint Fund [2021SHZDZX0103 2018SHZDZX01]; Opening Project of Shanghai Robot Industry R&D and Transformation Functional Platform; Opening Project of Zhejiang Lab [FC2019-002]; Ji Hua Laboratory [2021MC0AB01]; Yiwu Research Institute of Fudan University [X190021TB190]; Shanghai Municipal Science and Technology Major Project [20-1-16]
CR Bai O, 2010, CLIN NEUROPHYSIOL, V121, P1293, DOI 10.1016/j.clinph.2010.02.157
   Blankenship T, 2016, INT J PSYCHOPHYSIOL, V107, P72, DOI 10.1016/j.ijpsycho.2016.06.014
   Bonita R, 1988, STROKE, V19, P1497, DOI 10.1161/01.STR.19.12.1497
   Cheeran B, 2009, NEUROREHAB NEURAL RE, V23, P97, DOI 10.1177/1545968308326636
   Chen ACN, 1994, BRAIN TOPOGRAPHY, V7, P129, DOI 10.1007/BF01186771
   Chiang J, 2009, INT CONF ACOUST SPEE, V0, PP457, DOI 10.1109/ICASSP.2009.4959619
   Chou P, 2009, J ALTERN COMPLEM MED, V15, P1067, DOI 10.1089/acm.2008.0579
   Courchesne E, 2005, CURR OPIN NEUROBIOL, V15, P225, DOI 10.1016/j.conb.2005.03.001
   Ezzo J, 2000, PAIN, V86, P217, DOI 10.1016/S0304-3959(99)00304-8
   Feigin V, 2009, LANCET NEUROL, V8, P355, DOI 10.1016/S1474-4422(09)70025-0
   Frantzidis C, 2014, FRONT AGING NEUROSCI, V6, P0, DOI 10.3389/fnagi.2014.00224
   Friston K, 2011, BRAIN CONNECT, V1, P13, DOI 10.1089/brain.2011.0008
   Gadekallu T, 1900, RECENT ADV COMPUT SC, V14, P158, DOI 10.2174/2213275911666181030124333
   [高燕凤 GY, 2019, [西安交通大学学报. 医学版, V0, P0
   Hasan M, 2020, BIOMED RES INT, V2020, P0, DOI 10.1155/2020/1838140
   Horwitz B, 2003, NEUROIMAGE, V19, P466, DOI 10.1016/S1053-8119(03)00112-5
   Jaime M, 2016, J AUTISM DEV DISORD, V46, P1477, DOI 10.1007/s10803-015-2667-3
   Jeong J, 2001, CLIN NEUROPHYSIOL, V112, P827, DOI 10.1016/S1388-2457(01)00513-2
   Kaminski M, 2001, BIOL CYBERN, V85, P145, DOI 10.1007/s004220000235
   Kauhanen L, 2007, COMPUT INTELL NEUROSCI, V0, PP23864, DOI 10.1155/2007/23864
   Kwakkel G, 2003, STROKE, V34, P2181, DOI 10.1161/01.STR.0000087172.16305.CD
   Lachaux J, 1999, HUM BRAIN MAPP, V8, P194, DOI 10.1002/(SICI)1097-0193(1999)8:4<194::AID-HBM4>3.0.CO;2-C
   Langhorne P, 2009, LANCET NEUROL, V8, P741, DOI 10.1016/S1474-4422(09)70150-4
   Lee G, 2017, EVID-BASED COMPL ALT, V2017, P0, DOI 10.1155/2017/7107136
   Lee J, 2019, ACUPUNCTURE ELECTRO, V44, P11, DOI 10.3727/036012919X15549226100455
   Li H, 2017, INT J MOD PHYS B, V31, P0, DOI 10.1142/S0217979217501879
   Lin Y, 1900, NEURAL PLAST, V2021, P0, DOI 10.1155/2021/6641506
   Liu A, 2015, AM J CHINESE MED, V43, P1541, DOI 10.1142/S0192415X15500883
   Liu R, 2020, EVID-BASED COMPL ALT, V2020, P0, DOI 10.1155/2020/8163052
   Liu X, 2016, BMC COMPLEM ALTERN M, V16, P0, DOI 10.1186/s12906-016-1008-1
   Miranda J, 2015, NEUROSCIENCE, V286, P37, DOI 10.1016/j.neuroscience.2014.10.049
   Mormann F, 2000, PHYSICA D, V144, P358, DOI 10.1016/S0167-2789(00)00087-7
   Na S, 2002, CLIN NEUROPHYSIOL, V113, P1954, DOI 10.1016/S1388-2457(02)00197-9
   Niazi I, 2011, J NEURAL ENG, V8, P0, DOI 10.1088/1741-2560/8/6/066009
   Nicolaou N, 2012, EXPERT SYST APPL, V39, P202, DOI 10.1016/j.eswa.2011.07.008
   Nolte G, 2004, CLIN NEUROPHYSIOL, V115, P2292, DOI 10.1016/j.clinph.2004.04.029
   Pei X, 2014, COGN NEURODYNAMICS, V8, P417, DOI 10.1007/s11571-014-9297-x
   Pfurtscheller G, 1999, CLIN NEUROPHYSIOL, V110, P1842, DOI 10.1016/S1388-2457(99)00141-8
   Reddy G, 2020, MULTIMED TOOLS APPL, V0, P0, DOI DOI 10.1007/s11042-020-09988-y
   Shih C, 2015, MEDICINE, V94, P0, DOI 10.1097/MD.0000000000001572
   Stam C, 2007, HUM BRAIN MAPP, V28, P1178, DOI 10.1002/hbm.20346
   Thatcher R, 2005, CLIN NEUROPHYSIOL, V116, P2129, DOI 10.1016/j.clinph.2005.04.026
   Wang H, 2019, IEEE T NEUR SYS REH, V27, P2237, DOI 10.1109/TNSRE.2019.2940980
   Wang M, 2020, FRONT CELL NEUROSCI, V14, P0, DOI 10.3389/fncel.2020.00134
   Witt C, 2012, PLOS ONE, V7, P0, DOI 10.1371/journal.pone.0032399
   Xu Y, 2018, TRIALS, V19, P0, DOI 10.1186/s13063-018-2585-8
   Yang J, 2015, ZHEN CI YAN JIU, V40, P489
   Yang X, 2018, TOP STROKE REHABIL, V25, P535, DOI 10.1080/10749357.2018.1484680
   Yoo S, 2004, NEUROIMAGE, V22, P932, DOI 10.1016/j.neuroimage.2004.02.017
   Yu B, 2020, EVID-BASED COMPL ALT, V2020, P0, DOI 10.1155/2020/6415083
   Yu H, 2019, IEEE T NEUR SYS REH, V27, P1973, DOI 10.1109/TNSRE.2019.2939655
   Yu H, 2018, IEEE T NEUR SYS REH, V26, P977, DOI 10.1109/TNSRE.2018.2828143
   Yu H, 2017, PHYSICA A, V468, P566, DOI 10.1016/j.physa.2016.10.068
   Zhan J, 2018, BMJ OPEN, V8, P0, DOI 10.1136/bmjopen-2017-017153
   Zhang S, 2015, STROKE, V46, P1301, DOI 10.1161/STROKEAHA.114.007659
   Zhao X, 2018, FRONT MOL NEUROSCI, V11, P0, DOI 10.3389/fnmol.2018.00471
   Zhu Y, 2010, J ACUPUNCT TUINA SCI, V8, P349, DOI 10.1007/s11726-010-0447-3
   Zou F, 2020, EVID-BASED COMPL ALT, V2020, P0, DOI 10.1155/2020/8839491
NR 58
TC 0
Z9 0
U1 2
U2 2
PU HINDAWI LTD
PI LONDON
PA ADAM HOUSE, 3RD FLR, 1 FITZROY SQ, LONDON, W1T 5HF, ENGLAND
SN 1687-5265
EI 
J9 COMPUT INTEL NEUROSC
PD MAR 10
PY 2022
VL 2022
IS 
BP 
EP 
DI 10.1155/2022/8112375
PG 13
WC Mathematical & Computational Biology; Neurosciences
SC Mathematical & Computational Biology; Neurosciences & Neurology
GA 0I5UP
UT WOS:000779486200003
PM 35310583
ER

PT J
AU Rosso, Charlotte
   Jr moulton, Eric
   Kemlin, Claire
   Leder, Sara
   Corvol, Jean-Christophe
   Mehdi, Sophien
   Obadia, MA
   Obadia, Mickael
   Yger, Marion
   Meseguer, Elena
   Perlbarg, Vincent
   Valabregue, Romain
   Magno, Serena
   Lindberg, Pavel
   Meunier, Sabine
   Lamy, Jean-Charles
AF Rosso, Charlotte
   Jr moulton, Eric
   Kemlin, Claire
   Leder, Sara
   Corvol, Jean-christophe
   Mehdi, Sophien
   Obadia, Mickael
   Obadia, Mickael
   Yger, Marion
   Meseguer, Elena
   Perlbarg, Vincent
   Valabregue, Romain
   Magno, Serena
   Lindberg, Pavel
   Meunier, Sabine
   Lamy, Jean-charles
TI Cerebello-Motor Paired Associative Stimulation and Motor Recovery in Stroke: a Randomized, Sham-Controlled, Double-Blind Pilot Trial
SO NEUROTHERAPEUTICS
LA English
DT Article; Early Access
DE Stroke; Cerebellum; Transcranial magnetic stimulation; Diffusion tensor imaging; Functional magnetic resonance imaging
ID transcranial magnetic stimulation; noninvasive cortical stimulation; electrical-stimulation; connectivity; excitability; cortex; modulation; patient
AB Cerebellum is a key structure for functional motor recovery after stroke. Enhancing the cerebello-motor pathway by paired associative stimulation (PAS) might improve upper limb function. Here, we conducted a randomized, double-blind, sham-controlled pilot trial investigating the efficacy of a 5-day treatment of cerebello-motor PAS coupled with physiotherapy for promoting upper limb motor function compared to sham stimulation. The secondary objectives were to determine in the active treated group (i) whether improvement of upper limb motor function was associated with changes in corticospinal excitability or changes in functional activity in the primary motor cortex and (ii) whether improvements were correlated to the structural integrity of the input and output pathways. To that purpose, hand dexterity and maximal grip strength were assessed along with TMS recordings and multimodal magnetic resonance imaging, before the first treatment, immediately after the last one and a month later. Twenty-seven patients were analyzed. Cerebello-motor PAS was effective compared to sham in improving hand dexterity (p: 0.04) but not grip strength. This improvement was associated with increased activation in the ipsilesional primary motor cortex (p: 0.04). Moreover, the inter-individual variability in clinical improvement was partly explained by the structural integrity of the afferent (p: 0.06) and efferent pathways (p: 0.02) engaged in this paired associative stimulation (i.e., cortico-spinal and dentato-thalamo-cortical tracts). In conclusion, cerebello-motor-paired associative stimulation combined with physiotherapy might be a promising approach to enhance upper limb motor function after stroke.
C1 [Rosso, Charlotte; Jr Moulton, Eric; Kemlin, Claire; Corvol, Jean-Christophe; Mehdi, Sophien; Magno, Serena; Meunier, Sabine; Lamy, Jean-Charles] Sorbonne Univ, Hop Pitie Salpetriere, CNRS, Inst Cerveau,Paris Brain Inst,ICM,Inserm, Paris, France.
   [Rosso, Charlotte; Jr Moulton, Eric; Kemlin, Claire; Corvol, Jean-Christophe; Magno, Serena] Hop La Pitie Salpetriere, STAR Team, ICM Infrastruct Stroke Network, F-75013 Paris, France.
   [Rosso, Charlotte; Leder, Sara] Hop La Pitie Salpetriere, AP HP, Urgences Cerebrovasc, DMU Neurosci 6, 47-83 Blvd Hop, F-75013 Paris, France.
   [Corvol, Jean-Christophe] Hop La Pitie Salpetriere, AP HP, Dept Neurol, DMU Neurosci 6, F-75013 Paris, France.
   [Mehdi, Sophien; Perlbarg, Vincent; Valabregue, Romain; Lamy, Jean-Charles] Paris Brain Inst ICM, Inst Cerveau, CENIR, Ctr Neuroimagerie Rech, F-75013 Paris, France.
   [Obadia, Mickael A.; Obadia, Mickael] Fdn Adolphe De Rothschild, Serv Neurol, F-75019 Paris, France.
   [Yger, Marion] Hop St Antoine, AP HP, Unite Neurovasc, F-75012 Paris, France.
   [Meseguer, Elena] Hop Bichat Claude Bernard, AP HP, Serv Neurol, F-75018 Paris, France.
   [Meseguer, Elena] INSERM UMRS1148, Lab Vasc Translat Sci, F-75018 Paris, France.
   [Lindberg, Pavel] Univ Paris 05, Inserm U894, F-75013 Paris, France.
RP Rosso, C (通讯作者)，Sorbonne Univ, Hop Pitie Salpetriere, CNRS, Inst Cerveau,Paris Brain Inst,ICM,Inserm, Paris, France.; Rosso, C (通讯作者)，Hop La Pitie Salpetriere, STAR Team, ICM Infrastruct Stroke Network, F-75013 Paris, France.; Rosso, C (通讯作者)，Hop La Pitie Salpetriere, AP HP, Urgences Cerebrovasc, DMU Neurosci 6, 47-83 Blvd Hop, F-75013 Paris, France.
EM charlotte.rosso@gmail.com
FU "Investissements d'avenir" [ANR-10-IAIHU-06]
CR Andersson J, 2003, NEUROIMAGE, V20, P870, DOI 10.1016/S1053-8119(03)00336-7
   Carson R, 2013, FRONT HUM NEUROSCI, V7, P0, DOI 10.3389/fnhum.2013.00823
   Daskalakis Z, 2004, J PHYSIOL-LONDON, V557, P689, DOI 10.1113/jphysiol.2003.059808
   Fernandez L, 2018, CEREBELLUM, V17, P540, DOI 10.1007/s12311-018-0942-5
   Fernandez L, 2018, NEUROSCI BIOBEHAV R, V86, P176, DOI 10.1016/j.neubiorev.2017.11.018
   Galea J, 2009, J NEUROSCI, V29, P9115, DOI 10.1523/JNEUROSCI.2184-09.2009
   Groppa S, 2012, CLIN NEUROPHYSIOL, V123, P858, DOI 10.1016/j.clinph.2012.01.010
   Hao Z, 2013, SAO PAULO MED J, V131, P440, DOI 10.1590/1516-3180.20131316T2
   Hsu W, 2012, STROKE, V43, P1849, DOI 10.1161/STROKEAHA.111.649756
   Hummel F, 2005, NEUROREHAB NEURAL RE, V19, P14, DOI 10.1177/1545968304272698
   Hummel F, 2005, BRAIN, V128, P490, DOI 10.1093/brain/awh369
   Kandel M, 2012, ANNALS OF PHYSICAL AND REHABILITATION MEDICINE, V55, P657, DOI 10.1016/j.rehab.2012.09.001
   Kassavetis P, 2011, EXP BRAIN RES, V209, P437, DOI 10.1007/s00221-011-2575-5
   Kemlin C, 2019, STROKE, V50, P3647, DOI 10.1161/STROKEAHA.119.027126
   Koch G, 2019, JAMA NEUROL, V76, P170, DOI 10.1001/jamaneurol.2018.3639
   Krakauer J, 2006, TRENDS NEUROSCI, V29, P58, DOI 10.1016/j.tins.2005.10.003
   Lefaucheur J, 2012, INT REV NEUROBIOL, V107, P57, DOI 10.1016/B978-0-12-404706-8.00005-X
   Lindberg P, 2012, BRAIN RES, V1452, P96, DOI 10.1016/j.brainres.2012.03.007
   Lu J, 2011, J NEUROSCI, V31, P15065, DOI 10.1523/JNEUROSCI.2364-11.2011
   Lu M, 2012, FRONT HUM NEUROSCI, V6, P0, DOI 10.3389/fnhum.2012.00260
   Machado A, 2009, BRAIN RES, V1280, P107, DOI 10.1016/j.brainres.2009.05.007
   Mintzopoulos D, 2009, NEUROIMAGE, V47, P0, DOI 10.1016/j.neuroimage.2009.03.007
   Miterko L, 2019, CEREBELLUM, V18, P1064, DOI 10.1007/s12311-019-01041-5
   Moulton E, 2018, NEUROIMAGE, V183, P186, DOI 10.1016/j.neuroimage.2018.08.002
   Moulton E, 2017, FRONT HUM NEUROSCI, V11, P0, DOI 10.3389/fnhum.2017.00511
   Muller-dahlhaus F, 2010, FRONT SYNAPTIC NEUROSCI, V2, P34, DOI 10.3389/fnsyn.2010.00034
   Newton J, 2006, BRAIN, V129, P1844, DOI 10.1093/brain/awl106
   Nordmann G, 2015, FRONT HUM NEUROSCI, V9, P0, DOI 10.3389/fnhum.2015.00416
   Popa T, 2010, BRAIN STIMUL, V3, P161, DOI 10.1016/j.brs.2009.10.001
   Rossi S, 2009, CLIN NEUROPHYSIOL, V120, P2008, DOI 10.1016/j.clinph.2009.08.016
   Rosso C, 2013, PLOS ONE, V8, P0, DOI 10.1371/journal.pone.0073164
   Schulz R, 2017, CEREB CORTEX, V27, P635, DOI 10.1093/cercor/bhv251
   Shah A, 2017, SCI REP-UK, V7, P0, DOI 10.1038/srep46612
   Simis M, 2016, NEUROPHYSIOL CLIN, V46, P53, DOI 10.1016/j.neucli.2016.01.003
   Smith S, 2004, NEUROIMAGE, V23, P0, DOI 10.1016/j.neuroimage.2004.07.051
   Sokolov A, 2017, TRENDS COGN SCI, V21, P313, DOI 10.1016/j.tics.2017.02.005
   Stefan K, 2002, J PHYSIOL-LONDON, V543, P699, DOI 10.1113/jphysiol.2002.023317
   Ugawa Y, 1995, ANN NEUROL, V37, P703, DOI 10.1002/ana.410370603
   Ugawa Y, 1991, J PHYSIOL-LONDON, V441, P57, DOI 10.1113/jphysiol.1991.sp018738
   Wang L, 2010, BRAIN, V133, P1224, DOI 10.1093/brain/awq043
   Wathen C, 2018, NEUROSURG FOCUS, V45, P0, DOI 10.3171/2018.5.FOCUS18164
   Wessel M, 2018, CEREBELLUM, V17, P359, DOI 10.1007/s12311-017-0906-1
   Yelnik A, 2017, STROKE, V48, P400, DOI 10.1161/STROKEAHA.116.014803
NR 43
TC 0
Z9 0
U1 0
U2 0
PU SPRINGER
PI NEW YORK
PA ONE NEW YORK PLAZA, SUITE 4600, NEW YORK, NY, UNITED STATES
SN 1933-7213
EI 
J9 NEUROTHERAPEUTICS
PD JUN 15
PY 2022
VL 0
IS 
BP 
EP 
DI 10.1007/s13311-022-01205-y
PG 10
WC Clinical Neurology; Neurosciences; Pharmacology & Pharmacy
SC Neurosciences & Neurology; Pharmacology & Pharmacy
GA ZJ2QV
UT WOS:000762155800003
PM 35226342
ER

PT J
AU Li, Si-Si
   Hua, Xu-Yun
   Zheng, Mou-Xiong
   Wu, Jia-Jia
   Ma, Zhen-Zhen
   Xing, Xiang-Xin
   Ma, Jie
   Shan, Chun-Lei
   Xu, Jian-Guang
AF Li, Si-si
   Hua, Xu-yun
   Zheng, Mou-xiong
   Wu, Jia-jia
   Ma, Zhen-zhen
   Xing, Xiang-xin
   Ma, Jie
   Shan, Chun-lei
   Xu, Jian-guang
TI Electroacupuncture treatment improves motor function and neurological outcomes after cerebral ischemia/reperfusion injury
SO NEURAL REGENERATION RESEARCH
LA English
DT Article
DE brain-derived neurotrophic factor; dendritic; electroacupuncture; ischemia/reperfusion; motor function; neurite outgrowth inhibitor-A; neurological outcomes; Nogo receptor; synapse; tyrosine kinase B
ID ischemic-stroke; neurogenesis; recovery; neuroinflammation; neurotrophin; stimulation; domain; rat
AB Electroacupuncture (EA) has been widely used for functional restoration after stroke. However, its role in post-stroke rehabilitation and the associated regulatory mechanisms remain poorly understood. In this study, we applied EA to the Zusanli (ST36) and Quchi (LI11) acupoints in rats with middle cerebral artery occlusion and reperfusion. We found that EA effectively increased the expression of brain-derived neurotrophic factor and its receptor tyrosine kinase B, synapsin-1, postsynaptic dense protein 95, and microtubule-associated protein 2 in the ischemic penumbra of rats with middle cerebral artery occlusion and reperfusion. Moreover, EA greatly reduced the expression of myelin-related inhibitors Nogo-A and NgR in the ischemic penumbra. Tyrosine kinase B inhibitor ANA-12 weakened the therapeutic effects of EA. These findings suggest that EA can improve neurological function after middle cerebral artery occlusion and reperfusion, possibly through regulating the activity of the brain-derived neurotrophic factor/tyrosine kinase B signal pathway. All procedures and experiments were approved by the Animal Research Committee of Shanghai University of Traditional Chinese Medicine, China (approval No. PZSHUTCM200110002) on January 10, 2020.
C1 [Li, Si-Si; Ma, Zhen-Zhen; Xing, Xiang-Xin; Ma, Jie; Shan, Chun-Lei; Xu, Jian-Guang] Shanghai Univ Tradit Chinese Med, Sch Rehabil Sci, Shanghai, Peoples R China.
   [Hua, Xu-Yun; Zheng, Mou-Xiong] Shanghai Univ Tradit Chinese Med, Yueyang Hosp Integrated Tradit Chinese & Western, Dept Traumatol & Orthoped, Shanghai, Peoples R China.
   [Wu, Jia-Jia; Shan, Chun-Lei] Shanghai Univ Tradit Chinese Med, Yueyang Hosp Integrated Tradit Chinese & Western, Ctr Rehabil Med, Shanghai, Peoples R China.
   [Shan, Chun-Lei; Xu, Jian-Guang] Minist Educ, Engn Res Ctr Tradit Chinese Med Intelligent Rehab, Shanghai, Peoples R China.
RP Xu, JG (通讯作者)，Shanghai Univ Tradit Chinese Med, Sch Rehabil Sci, Shanghai, Peoples R China.; Xu, JG (通讯作者)，Minist Educ, Engn Res Ctr Tradit Chinese Med Intelligent Rehab, Shanghai, Peoples R China.
EM xjg@shutcm.edu.cn
FU National Key R&D Program of China [2018YFC2001600]; National Natural Science Foundation of China [81902301]; Budgetary Project of Shanghai University of Traditional Chinese Medicine of China [2019LK024]; Intelligent Medical Program of Shanghai (Municipal) Health Commission of China [2018ZHYL0216]; Clinical Science and Technology Innovation Project of Shanghai Shen Kang Hospital Development Center of China [SHDC12018126]; Accelerated the Development of Traditional Chinese Medicine Three-Year Action Plan Project (Shanghai Health Commission) of China [ZY(2018-2020)CCCX-2001-06, ZY(2018-2020)-CCCX-2004-05]
CR Ali M, 2018, FRONT NEUROSCI-SWITZ, V12, P0, DOI 10.3389/fnins.2018.00647
   Andres-alonso M, 2019, NAT COMMUN, V10, P0, DOI 10.1038/s41467-019-13224-z
   Bathina S, 2015, ARCH MED SCI, V11, P1164, DOI 10.5114/aoms.2015.56342
   Cazorla M, 2011, J CLIN INVEST, V121, P1846, DOI 10.1172/JCI43992
   Chavez L, 2017, INT J MOL SCI, V18, P0, DOI 10.3390/ijms18112270
   Che R, 2019, ANN CLIN TRANSL NEUR, V6, P364, DOI 10.1002/acn3.713
   Cheatwood J, 2008, TOP STROKE REHABIL, V15, P42, DOI 10.1310/tsr1501-42
   Chen S, 2020, CHIN J INTEGR MED, V26, P20, DOI 10.1007/s11655-019-3079-6
   Choo M, 2017, NAT COMMUN, V8, P0, DOI 10.1038/s41467-017-00260-w
   Ding H, 2020, J NEUROINFLAMM, V17, P0, DOI 10.1186/s12974-020-1704-0
   Duris K, 2018, CURR NEUROPHARMACOL, V16, P1365, DOI 10.2174/1570159X16666180222155833
   Eftimiadi G, 1900, NEURAL REGEN RES, V16, P1740, DOI 10.4103/1673-5374.306062
   Falcicchia C, 2018, MOL THER-METH CLIN D, V9, P211, DOI 10.1016/j.omtm.2018.03.001
   Francis J, 2011, NEURAL PLAST, V2011, P0, DOI 10.1155/2011/310737
   Huang E, 2001, ANNU REV NEUROSCI, V24, P677, DOI 10.1146/annurev.neuro.24.1.677
   Hui K, 2005, NEUROIMAGE, V27, P479, DOI 10.1016/j.neuroimage.2005.04.037
   Jones K, 2014, J BIOL CHEM, V289, P35517, DOI 10.1074/jbc.M114.587709
   Kaiser E, 2020, NEURAL REGEN RES, V15, P1377, DOI 10.4103/1673-5374.274324
   Khan M, 2015, J STEROID BIOCHEM, V146, P38, DOI 10.1016/j.jsbmb.2014.05.001
   Kosik K, 1987, J NEUROSCI, V7, P3142
   Lam K, 2016, PLOS ONE, V11, P0, DOI 10.1371/journal.pone.0163337
   Lei H, 2016, PLOS ONE, V11, P0, DOI 10.1371/journal.pone.0155613
   Lewin G, 1996, PHILOS T ROY SOC B, V351, P405, DOI 10.1098/rstb.1996.0035
   Li X, 2014, BMC COMPLEM ALTERN M, V14, P0, DOI 10.1186/1472-6882-14-37
   Li Z, 1900, ACUPUNCT MED, V39, P146, DOI 10.1177/0964528420920297
   Liu A, 2015, AM J CHINESE MED, V43, P1541, DOI 10.1142/S0192415X15500883
   Liu H, 2013, SCI REP-UK, V3, P0, DOI 10.1038/srep01070
   Liu L, 1900, NEUROPSYCH DIS TREAT, V17, P695, DOI 10.2147/NDT.S290148
   Liu R, 2017, INT J MOL SCI, V18, P0, DOI 10.3390/ijms18112451
   Liu W, 2016, LIFE SCI, V151, P313, DOI 10.1016/j.lfs.2016.01.045
   Longa E, 1989, STROKE, V20, P84, DOI 10.1161/01.STR.20.1.84
   Lv C, 2018, FRONT AGING NEUROSCI, V10, P0, DOI 10.3389/fnagi.2018.00200
   Moon S, 2003, AM J CHINESE MED, V31, P467, DOI 10.1142/S0192415X03001077
   Ng T, 2019, INT J MOL SCI, V20, P0, DOI 10.3390/ijms20020257
   Olivero P, 2018, NEURAL PLAST, V2018, P0, DOI 10.1155/2018/6798712
   Padmanabhan P, 2019, ELIFE, V8, P0, DOI 10.7554/eLife.45040
   Pamenter M, 2012, PLOS ONE, V7, P0, DOI 10.1371/journal.pone.0043995
   Pradhan A, 2010, DEV NEUROSCI-BASEL, V32, P313, DOI 10.1159/000309135
   Qin C, 2018, THERANOSTICS, V8, P5434, DOI 10.7150/thno.27882
   Qin L, 2014, J NEUROSCI, V34, P2493, DOI 10.1523/JNEUROSCI.4140-13.2014
   Sakai S, 2019, NEUROCHEM INT, V130, P0, DOI 10.1016/j.neuint.2018.10.013
   Schmittgen T, 2008, NAT PROTOC, V3, P1101, DOI 10.1038/nprot.2008.73
   Sleiman S, 2016, ELIFE, V5, P0, DOI 10.7554/eLife.15092
   Sudhof T, 1989, SCIENCE, V245, P1474, DOI 10.1126/science.2506642
   Sun G, 2020, BRAIN RES BULL, V162, P84, DOI 10.1016/j.brainresbull.2020.05.009
   Tian G, 2016, NEURAL PLAST, V2016, P0, DOI 10.1155/2016/1437148
   Veltkamp R, 2016, NEUROTHERAPEUTICS, V13, P791, DOI 10.1007/s13311-016-0458-y
   Vondran M, 2014, ASN NEURO, V6, P0, DOI 10.1177/1759091414552185
   Wang G, 2019, FRONT PHARMACOL, V10, P0, DOI 10.3389/fphar.2019.01034
   Wang L, 2004, STROKE, V35, P1732, DOI 10.1161/01.STR.0000132196.49028.a4
   Wang W, 1900, NEURAL REGEN RES, V16, P1229, DOI 10.4103/1673-5374.301018
   Waterhouse E, 2009, MOL CELL NEUROSCI, V42, P81, DOI 10.1016/j.mcn.2009.06.009
   Xiao L, 2018, NEUROMODULATION, V21, P762, DOI 10.1111/ner.12724
   Xie Q, 2019, EXP NEUROL, V313, P60, DOI 10.1016/j.expneurol.2018.12.005
   Xu X, 2020, CHIN MED-UK, V15, P0, DOI 10.1186/s13020-020-00315-z
   Zhang Y, 2018, AGING CELL, V17, P0, DOI 10.1111/acel.12754
   Zhao L, 2012, EVID-BASED COMPL ALT, V2012, P0, DOI 10.1155/2012/543943
   Zheng Y, 2014, BIOCONJUGATE CHEM, V25, P1925, DOI 10.1021/bc500452y
   Zou F, 2020, EVID-BASED COMPL ALT, V2020, P0, DOI 10.1155/2020/8839491
NR 59
TC 1
Z9 1
U1 8
U2 8
PU WOLTERS KLUWER MEDKNOW PUBLICATIONS
PI MUMBAI
PA WOLTERS KLUWER INDIA PVT LTD , A-202, 2ND FLR, QUBE, C T S  NO 1498A-2 VILLAGE MAROL, ANDHERI EAST, MUMBAI, Maharashtra, INDIA
SN 1673-5374
EI 
J9 NEURAL REGEN RES
PD JUL 15
PY 2022
VL 17
IS 7
BP 1545
EP 1555
DI 10.4103/1673-5374.330617
PG 11
WC Cell Biology; Neurosciences
SC Cell Biology; Neurosciences & Neurology
GA ZP4YV
UT WOS:000766430900032
PM 34916440
ER

PT J
AU Zhang, Mingliang
   Chen, Jing
   Ling, Zongquan
   Zhang, Bochao
   Yan, Yanxin
   Xiong, Daxi
   Guo, Liquan
AF Zhang, Mingliang
   Chen, Jing
   Ling, Zongquan
   Zhang, Bochao
   Yan, Yanxin
   Xiong, Daxi
   Guo, Liquan
TI Quantitative Evaluation System of Upper Limb Motor Function of Stroke Patients Based on Desktop Rehabilitation Robot
SO SENSORS
LA English
DT Article
DE stroke; rehabilitation training; movement evaluation; robot; machine learning
ID framework; therapy
AB Rehabilitation training and movement evaluation after stroke have become a research hotspot as stroke has become a very common and harmful disease. However, traditional rehabilitation training and evaluation are mainly conducted under the guidance of rehabilitation doctors. The evaluation process is time-consuming and the evaluation results are greatly influenced by doctors. In this study, a desktop upper limb rehabilitation robot was designed and a quantitative evaluation system of upper limb motor function for stroke patients was proposed. The kinematics and dynamics data of stroke patients during active training were collected by sensors. Combined with the scores of patients' upper limb motor function by rehabilitation doctors using the Wolf Motor Function Test (WMFT) scale, three different quantitative evaluation models of upper limb motor function based on Back Propagation Neural Network (BPNN), K-Nearest Neighbors (KNN), and Support Vector Regression (SVR) algorithms were established. To verify the effectiveness of the quantitative evaluation system, 10 healthy subjects and 21 stroke patients were recruited for experiments. The experimental results show that the BPNN model has the best evaluation performance among the three quantitative evaluation models. The scoring accuracy of the BPNN model reached up to 87.1%. Moreover, there was a significant correlation between the models ' scores and the doctors ' scores. The proposed system can help doctors to quantitatively evaluate the upper limb motor function of stroke patients and accurately master the rehabilitation progress of patients.
C1 [Zhang, Mingliang; Chen, Jing; Ling, Zongquan; Zhang, Bochao; Xiong, Daxi; Guo, Liquan] Univ Sci & Technol China, Sch Biomed Engn Suzhou, Div Life Sci & Med, Suzhou 215163, Peoples R China.
   [Zhang, Mingliang; Chen, Jing; Ling, Zongquan; Zhang, Bochao; Xiong, Daxi; Guo, Liquan] Chinese Acad Sci, Suzhou Inst Biomed Engn & Technol, Suzhou 215163, Peoples R China.
   [Yan, Yanxin] Chinese Acad Sci, Inst Neurosci, Ctr Excellence Brain Sci Intelligence Technol, Shanghai 200031, Peoples R China.
RP Guo, LQ (通讯作者)，Univ Sci & Technol China, Sch Biomed Engn Suzhou, Div Life Sci & Med, Suzhou 215163, Peoples R China.; Guo, LQ (通讯作者)，Chinese Acad Sci, Suzhou Inst Biomed Engn & Technol, Suzhou 215163, Peoples R China.
EM zmlxjq@mail.ustc.edu.cn; sle1008@mail.ustc.edu.cn; lzq597@mail.ustc.edu.cn; zbc2020@mail.ustc.edu.cn; yanxin.yan@icpbr.ac.cn; xiongdx@sibet.ac.cn; guolq@sibet.ac.cn
FU National Key Research and Development Program of China [2018YFC1313600]; Suzhou Science and Technology Plan Program [SS201851]
CR Belagaje SR, 2017, CONTINUUM (MINNEAP MINN), V23, P238, DOI 10.1212/CON.0000000000000423
   Bertani R, 2017, NEUROL SCI, V38, P1561, DOI 10.1007/s10072-017-2995-5
   Chen C, 2019, EUR J PHYS REHAB MED, V55, P754, DOI 10.23736/S1973-9087.19.05545-X
   Cleophas T, 2010, CLIN CHEM LAB MED, V48, P159, DOI 10.1515/CCLM.2010.045
   Cruz V, 2014, MED ENG PHYS, V36, P1704, DOI 10.1016/j.medengphy.2014.09.009
   Delpont B, 2018, REV NEUROL-FRANCE, V174, P671, DOI 10.1016/j.neurol.2017.11.011
   Duncan P, 2005, STROKE, V36, P0, DOI 10.1161/01.STR.0000180861.54180.FF
   Ekstrand E, 2016, TOP STROKE REHABIL, V23, P400, DOI 10.1080/10749357.2016.1168591
   Gandhi D, 2020, THER CLIN RISK MANAG, V16, P75, DOI 10.2147/TCRM.S206883
   Ho W, 1900, J CLEAN PROD, V303, P0, DOI 10.1016/j.jclepro.2021.127050
   Nguyen H, 2020, SENSORS-BASEL, V20, P0, DOI 10.3390/s20010132
   Ingram L, 1900, J APPL PHYSIOL, V131, P949, DOI 10.1152/japplphysiol.00078.2021
   Juang C, 2009, FUZZY SET SYST, V160, P2486, DOI 10.1016/j.fss.2008.11.022
   Kim J, 2020, SENSORS-BASEL, V20, P0, DOI 10.3390/s20061622
   Kim W, 2016, PLOS ONE, V11, P0, DOI 10.1371/journal.pone.0158640
   Kumar KV, 2017, J NAT SCI BIOL MED, V8, P75, DOI 10.4103/0976-9668.198357
   Lambercy O, 2013, P 2013 IEEE 13 INT C, V0, P0
   Lee S, 1900, SENSORS-BASEL, V21, P0, DOI 10.3390/s21175926
   Lee S, 1900, IEEE ACCESS, V9, P65871, DOI 10.1109/ACCESS.2021.3075778
   Li H, 2014, BIOMED ENG ONLINE, V13, P0, DOI 10.1186/1475-925X-13-5
   Liao Y, 2020, IEEE T NEUR SYS REH, V28, P468, DOI 10.1109/TNSRE.2020.2966249
   Lyle R, 1981, INT J REHABIL RES, V4, P483, DOI 10.1097/00004356-198112000-00001
   Miao S, 1900, IEEE ACCESS, V9, P30283, DOI 10.1109/ACCESS.2021.3055960
   Olesh E, 2014, PLOS ONE, V9, P0, DOI 10.1371/journal.pone.0104487
   Otten P, 2015, SENSORS-BASEL, V15, P20097, DOI 10.3390/s150820097
   Pandey A, 2017, INTERNATIONAL JOURNAL OF COMPUTER NETWORK AND INFORMATION SECURITY, V9, P36, DOI 10.5815/ijcnis.2017.11.04
   Park J, 2019, ARCH PHYS MED REHAB, V100, P1907, DOI 10.1016/j.apmr.2019.03.016
   Patel S, 2010, P 2010 ANN INT C IEE, V0, P0
   Shan G, 2018, P 2 INT C BIOM ENG B, V0, P0
   Shestakov AL, 1900, JOURNAL OF PHYSICS: CONFERENCE SERIES, V1864, P0, DOI 10.1088/1742-6596/1864/1/012073
   Van PR, 2004, CLIN REHABIL, V18, P833, DOI 10.1191/0269215504cr843oa
   Wang C, 2020, IEEE T NEUR SYS REH, V28, P943, DOI 10.1109/TNSRE.2020.2978273
   Zhang X, 2019, FRONT NEUROSCI-SWITZ, V13, P0, DOI 10.3389/fnins.2019.00398
NR 33
TC 1
Z9 1
U1 6
U2 6
PU MDPI
PI BASEL
PA ST ALBAN-ANLAGE 66, CH-4052 BASEL, SWITZERLAND
SN 
EI 
J9 SENSORS-BASEL
PD FEB 15
PY 2022
VL 22
IS 3
BP 
EP 
DI 10.3390/s22031170
PG 15
WC Chemistry, Analytical; Engineering, Electrical & Electronic; Instruments & Instrumentation
SC Chemistry; Engineering; Instruments & Instrumentation
GA ZF2SB
UT WOS:000759420400001
PM 35161913
ER

PT J
AU Ellis, F.
   Hancock, N.
   Kennedy, N.
   Clark, A.
   Wells, J.
   Chandler, E.
   Payne, D.
   Pomeroy, VM
AF Ellis, F
   Hancock, N
   Kennedy, N
   Clark, A
   Wells, J
   Chandler, E
   Payne, D
   Pomeroy, V
TI Consideration-of-concept of EvolvRehab-Body for upper limb virtual rehabilitation at home for people late after stroke
SO PHYSIOTHERAPY
LA English
DT Article
DE Virtual Rehabilitation; Virtual Reality; User-led design; Stroke
ID minimal detectable change; motor function-test; clinical-trial; recovery; reality; design; poststroke
AB Objective EvolvRehab-Body is a non-immersive virtual rehabilitation system that could provide high-dose, exercise-based upper limb therapy after stroke. This consideration-of-concept study investigated: adherence rate to prescribed repetitions; viability of repeated measures in preparation for a dose-articulation study; and preliminary signal of potential benefit. Methods Pre-post and repeated measures with people at least six months after stroke. Twelve-week intervention: exercise-based therapy via EvolvRehab-Body. Pre-post-intervention measures: Wolf Motor Function Test (WMFT); hand grip force. Repeated-during-intervention measures: Motricity Index (MI) and Action Research Arm Test (ARAT). Analysis: adherence rate (%) to set repetitions; percentage of total possible measures collected; pre-to-post-intervention change estimated in relation to published minimally detectable changes of WMFT and hand grip force; and slope of plotted data for MI and ARAT (linear regression). Results Eight of twelve participants completed the 12-week intervention phase. Adherence: 88% (1710-9377 repetitions performed). Viability repeated measures: 88 of 96 (92%) ARAT and MI scores collected. Preliminary signal of potential benefit was observed in five participants but not always for the same measures. Three participants improved WMFT-time (-7.9 to -27.2 s/item), four improved WMFT-function (0.2-1.1 points/item), and nobody changed grip force. Slope of plotted data over the 12-week intervention ranged from: - 1.42 (p = 0.26) to 1.36 (p = 0.24) points-per-week for MI and - 0.30 (p = 0.40) to 1.71 (p < 0.001) points-per-week for ARAT. Conclusion Findings of good adherence rate in home settings and preliminary signal of benefit for some participants gives support to proceed to a dose-articulation study. These findings cannot inform clinical practice. Contribution of the Paper Adherence to prescribed exercise plan was 88% (1710-9377 repetitions) performed over a 12-week intervention period. A dose-articulation study of EvolvRehab-Body is now required. Findings of this study cannot be used in clinical practice as this is early phase research. (C) 2022 Chartered Society of Physiotherapy. Published by Elsevier Ltd. All rights reserved.
C1 [Ellis, F.; Hancock, N.; Wells, J.; Chandler, E.; Payne, D.; Pomeroy, V. M.] Univ East Anglia, Sch Hlth Sci, Norwich, England.
   [Kennedy, N.] Univ Ulster, Sch Psychol, Belfast, North Ireland.
   [Clark, A.] Univ East Anglia, Norwich Med Sch, Norwich, England.
   [Pomeroy, V. M.] Natl Inst Hlth Res Brain Injury MedTech Cooperat, Cambridge, England.
   [Pomeroy, V. M.] Univ East Anglia, Queens Bldg,Norwich Res Pk, Norwich NR4 7TJ, England.
RP Pomeroy, VM (通讯作者)，Univ East Anglia, Queens Bldg,Norwich Res Pk, Norwich NR4 7TJ, England.
EM v.pomeroy@uea.ac.uk
FU University of East Anglia; National Institute for Health Research (NIHR) Brain Injury MedTech Co-operative based at Cambridge University Hospitals NHS Foundation Trust and University of Cambridge; Evolv Rehabilitation Technologies
CR Nguyen A, 2019, DISABIL REHABIL-ASSI, V14, P317, DOI 10.1080/17483107.2018.1447608
   Bernhardt J, 2019, INT J STROKE, V14, P792, DOI 10.1177/1747493019879657
   Bernhardt J, 2017, INT J STROKE, V12, P444, DOI 10.1177/1747493017711816
   Broderick M, 1900, NEUROREHAB NEURAL RE, V35, P974, DOI 10.1177/15459683211041313
   Brunner I, 2016, BMC NEUROL, V16, P0, DOI 10.1186/s12883-016-0740-y
   Cameirao M, 2010, J NEUROENG REHABIL, V7, P0, DOI 10.1186/1743-0003-7-48
   Cameron D, 2000, CLIN REHABIL, V14, P208, DOI 10.1191/026921500675786655
   Campanini I, 2020, FRONT NEUROL, V11, P0, DOI 10.3389/fneur.2020.00934
   Colucci E, 2017, PHYSIOTHERAPY, V103, P414, DOI 10.1016/j.physio.2016.10.393
   Demers M, 2019, DISABIL REHABIL-ASSI, V14, P361, DOI 10.1080/17483107.2018.1449019
   Demeurisse G, 1980, EUR NEUROL, V19, P382, DOI 10.1159/000115178
   Dhiman A, 2018, COMPUT ANIMAT VIRT W, V29, P0, DOI 10.1002/cav.1800
   Dobkin B, 2009, NEUROREHAB NEURAL RE, V23, P197, DOI 10.1177/1545968309331863
   Fayazi M, 2012, MED J ISLAM REPUB IRAN, V26, P27
   Frison L, 1997, STAT MED, V16, P2855, DOI 10.1002/(SICI)1097-0258(19971230)16:24<2855::AID-SIM749>3.0.CO;2-Y
   Fritz S, 2009, NEUROREHAB NEURAL RE, V23, P662, DOI 10.1177/1545968309335975
   Grice K, 2003, AM J OCCUP THER, V57, P570
   Hawley-hague H, 2016, BMJ OPEN, V6, P0, DOI 10.1136/bmjopen-2016-011560
   Hayward K, 1900, STROKE, V52, P761, DOI 10.1161/STROKEAHA.120.032496
   Hung Y, 2016, MEDICINE, V95, P0, DOI 10.1097/MD.0000000000003032
   Hunter S, 2018, FRONT NEUROL, V8, P0, DOI 10.3389/fneur.2017.00733
   Kleim J, 2008, J SPEECH LANG HEAR R, V51, P0, DOI 10.1044/1092-4388(2008/018)
   Kwakkel G, 2017, INT J STROKE, V12, P451, DOI 10.1177/1747493017711813
   Lang C, 2016, ANN NEUROL, V80, P342, DOI 10.1002/ana.24734
   Laver K, 2011, COCHRANE DB SYST REV, V0, P0
   Levin M, 2020, EXPERT REV NEUROTHER, V20, P195, DOI 10.1007/978-3-030-64455-0_1
   Levin M, 2015, PHYS THER, V95, P415, DOI 10.2522/ptj.20130579
   Lin K, 2009, NEUROREHAB NEURAL RE, V23, P429, DOI 10.1177/1545968308331144
   Lobo M, 2017, J NEUROL PHYS THER, V41, P187, DOI 10.1097/NPT.0000000000000187
   Maier M, 2019, NEUROREHAB NEURAL RE, V33, P112, DOI 10.1177/1545968318820169
   Negro F, 1900, FRONT NEUROL, V12, P642207, DOI 10.3389/fneur.2021.642207
   Nudo R, 2013, FRONT HUM NEUROSCI, V7, P0, DOI 10.3389/fnhum.2013.00887
   Piron L, 2009, J REHABIL MED, V41, P1016, DOI 10.2340/16501977-0459
   Pomeroy V, 2016, NEUROREHAB NEURAL RE, V30, P40, DOI 10.1177/1545968315583724
   Ballester B, 2017, JMIR SERIOUS GAMES, V5, P0, DOI 10.2196/games.6773
   Schreuders T, 2003, PHYS THER, V83, P806, DOI 10.1093/ptj/83.9.806
   Schuster-amft C, 2015, DISABIL REHABIL-ASSI, V10, P385, DOI 10.3109/17483107.2014.908963
   Senn S, 2000, STAT MED, V19, P861, DOI 10.1002/(SICI)1097-0258(20000330)19:6<861::AID-SIM407>3.0.CO;2-F
   Wittmann F, 2016, J NEUROENG REHABIL, V13, P0, DOI 10.1186/s12984-016-0182-1
   Wolf S, 2001, STROKE, V32, P1635, DOI 10.1161/01.STR.32.7.1635
   Yozbatiran N, 2008, NEUROREHAB NEURAL RE, V22, P78, DOI 10.1177/1545968307305353
NR 41
TC 0
Z9 0
U1 0
U2 0
PU ELSEVIER SCI LTD
PI OXFORD
PA THE BOULEVARD, LANGFORD LANE, KIDLINGTON, OXFORD OX5 1GB, OXON, ENGLAND
SN 0031-9406
EI 
J9 PHYSIOTHERAPY
PD SEP 15
PY 2022
VL 116
IS 
BP 97
EP 107
DI 10.1016/j.physio.2022.03.004
PG 11
WC Rehabilitation
SC Rehabilitation
GA 1Y8BW
UT WOS:000808364500002
PM 35605564
ER

PT J
AU Liu, Yilin
   Zhang, Liping
   Wang, Sanrong
   Long, Lu
   Zang, Qianwen
   Jia, Gongwei
AF Liu, Yilin
   Zhang, Liping
   Wang, Sanrong
   Long, Lu
   Zang, Qianwen
   Jia, Gongwei
TI Efficacy and safety of electroacupuncture a t auricular concha region in promoting of rehabilitation of ischemic stroke patients with upper limb motor dysfunction A study protocol for a randomized pilot trial
SO MEDICINE
LA English
DT Article
DE auricular acupuncture; electroacupuncture; stroke; upper limb; vagus nerve
ID acupuncture; recovery
AB Introduction: Ischemic stroke (IS) is the one of the most severe neurological disease, survivors may live with upper limb motor dysfunction (ULMD) resulting in heavy social and economic burden. Nowadays, there are few approaches to promote the rehabilitation of ULMD. Auricular acupuncture (electroacupuncture [EA]) has long been used in the treatment of neurological disorders in China. This treatment has become an attractive treatment option due to its low cost, portability, minimal side effects, and ease of use in clinical and operational environments. However, its efficacy and safety in consciousness recovery remain to be proved. Methods: A total of 80 IS patients with single upper limb motor function impairment will be recruited in the trial and randomized into EA or control groups. Patients in the control group will receive routine conventional treatment alone while patients in the EA group will receive EA treatment for 3 consecutive weeks based on routine conventional treatment. Baseline evaluation was carried out on day of enrollment, post-treatment evaluation was carried out 14 and 21 days after enrollment, and the 2 groups were followups in 3 and 6 months after the end of the trial. The efficacy will be assessed with the changes in the upper limb Fugl-Meyer assessment, Wolf motor function test, action research arm test, active range of motion, and Barthel index. The safety of EA will be estimated by monitoring the incidence of adverse events and changes in vital signs during the study period. Analysis of feasibility will be descriptive and the change in outcome measures between groups will be analyzed using an independent sample t test. Discussion: This study tried to narrow the evidence gap on the efficacy of EA at the auricular on the recovery of ULMD in patients with IS. The results of this trial will provide strong evidence for the efficacy and safety of EA of auricular concha region stimulation for IS patients.
C1 [Liu, Yilin; Zhang, Liping; Long, Lu; Zang, Qianwen] Chongqing Med Univ, 1 Yixueyuan Rd, Yuzhong Dist, Peoples R China.
   [Liu, Yilin; Zhang, Liping; Wang, Sanrong; Long, Lu; Zang, Qianwen; Jia, Gongwei] Chongqing Med Univ, Dept Rehabil Med, Affiliated Hosp 2, 76 Linjiang Rd, Yuzhong Dist, Peoples R China.
RP Jia, GW (通讯作者)，Chongqing Med Univ, Dept Rehabil Med, Affiliated Hosp 2, 76 Linjiang Rd, Chongqing 400010, Peoples R China.
EM yilin646@163.com
FU Chongqing Science Committee and Health Committee Joint Traditional Chinese Medicine Technology Innovation and Application Development Project [2021ZY023818]
CR Bernhardt J, 2019, INT J STROKE, V14, P792, DOI 10.1177/1747493019879657
   Butt M, 2020, J ANAT, V236, P588, DOI 10.1111/joa.13122
   Campbell B, 2020, LANCET, V396, P129, DOI 10.1016/S0140-6736(20)31179-X
   Campbell B, 2019, NAT REV DIS PRIMERS, V5, P0, DOI 10.1038/s41572-019-0118-8
   Gao X, 2011, BRAIN RES, V1397, P19, DOI 10.1016/j.brainres.2011.04.034
   Gao X, 2008, AUTON NEUROSCI-BASIC, V138, P50, DOI 10.1016/j.autneu.2007.10.003
   He J, 2009, ZHONGHUA YI SHI ZA ZHI, V39, P189
   He W, 2011, ZHEN CI YAN JIU, V36, P414
   Herpich F, 2020, CRIT CARE MED, V48, P1654, DOI 10.1097/CCM.0000000000004597
   Jin H, 2014, ZHONGGUO ZHEN JIU, V34, P9
   Jin Y, 2016, MEDICINE, V95, P0, DOI 10.1097/MD.0000000000004062
   Langhorne P, 2009, LANCET NEUROL, V8, P741, DOI 10.1016/S1474-4422(09)70150-4
   Li Y, 2020, CLIN J CHIN MED, V12, P21
   Li Z, 2018, ZHONGGUO ZHEN JIU, V38, P942, DOI 10.13703/j.0255-2930.2018.09.010
   Liu C, 2020, J NEUROINFLAMM, V17, P0, DOI 10.1186/s12974-020-01732-5
   [梅志刚 MZ, 2009, [时珍国医国药, V0, P0
   Mei Z, 2007, ZHONGGUO ZHEN JIU, V27, P917
   Nakayama H, 1994, ARCH PHYS MED REHAB, V75, P394, DOI 10.1016/0003-9993(94)90161-9
   State BOTS, 1993, NAT STAND PEOPL REP, V0, P0
   Stinear C, 2020, LANCET NEUROL, V19, P348, DOI 10.1016/S1474-4422(19)30415-6
   Urits I, 1900, ADV THER, V38, P76, DOI 10.1007/s12325-020-01554-0
   Wade D, 1983, J NEUROL NEUROSUR PS, V46, P521, DOI 10.1136/jnnp.46.6.521
   Wang L, 2018, WORLD SCI TECHNOL MO, V0, P0
   Wang P, 2010, ZHONG XI YI JIE HE XUE BAO, V8, P525
   Wen J, 1900, AM J CHINESE MED, V49, P1, DOI 10.1142/S0192415X21500014
   Wu D, 2020, NEURAL PLAST, V2020, P0, DOI 10.1155/2020/8841752
   Xin G, 2020, ZHONGGUO ZHONG YAO ZA ZHI, V45, P3784, DOI 10.19540/j.cnki.cjcmm.20200113.401
   Xu T, 1900, WORLD CHIN MED, V16, P2028
   Zhang L, 2017, ZHONGGUO ZHEN JIU, V37, P581, DOI 10.13703/j.0255-2930.2017.06.003
NR 29
TC 0
Z9 0
U1 1
U2 1
PU LIPPINCOTT WILLIAMS & WILKINS
PI PHILADELPHIA
PA TWO COMMERCE SQ, 2001 MARKET ST, PHILADELPHIA, PA 19103 USA
SN 0025-7974
EI 
J9 MEDICINE
PD APR 15
PY 2022
VL 101
IS 15
BP 
EP 
DI 10.1097/MD.0000000000028047
PG 6
WC Medicine, General & Internal
SC General & Internal Medicine
GA 0U8CP
UT WOS:000787875200002
PM 35475793
ER

PT J
AU Ding, Kangjia
   Zhang, Bochao
   Ling, Zongquan
   Chen, Jing
   Guo, Liquan
   Xiong, Daxi
   Wang, Jiping
AF Ding, Kangjia
   Zhang, Bochao
   Ling, Zongquan
   Chen, Jing
   Guo, Liquan
   Xiong, Daxi
   Wang, Jiping
TI Quantitative Evaluation System of Wrist Motor Function for Stroke Patients Based on Force Feedback
SO SENSORS
LA English
DT Article
DE stoke; quantitative evaluation; wrist motor; force feedback; machine learning
ID health-care professional; rehabilitation; recovery
AB Motor function evaluation is a significant part of post-stroke rehabilitation protocols, and the evaluation of wrist motor function helps provide patients with individualized rehabilitation training programs. However, traditional assessment is coarsely graded, lacks quantitative analysis, and relies heavily on clinical experience. In order to objectively quantify wrist motor dysfunction in stroke patients, a novel quantitative evaluation system based on force feedback and machine learning algorithm was proposed. Sensors embedded in the force-feedback robot record the kinematic and movement data of the subject, and the rehabilitation doctor used an evaluation scale to score the wrist function of the subject. The quantitative evaluation models of wrist motion function based on random forest (RF), support vector machine regression (SVR), k-nearest neighbor (KNN), and back propagation neural network (BPNN) were established, respectively. To verify the effectiveness of the proposed quantitative evaluation system, 25 stroke patients and 10 healthy volunteers were recruited in this study. Experimental results show that the evaluation accuracy of the four models is all above 88%. The accuracy of BPNN model is 94.26%, and the Pearson correlation coefficient between model prediction and clinician scores is 0.964, indicating that the BPNN model can accurately evaluate the wrist motor function for stroke patients. In addition, there was a significant correlation between the prediction score of the quantitative assessment system and the physician scale score (p < 0.05). The proposed system enables quantitative and refined assessment of wrist motor function in stroke patients and has the feasibility of helping rehabilitation physicians in evaluating patients' motor function clinically.
C1 [Ding, Kangjia; Zhang, Bochao; Ling, Zongquan; Chen, Jing; Guo, Liquan; Xiong, Daxi; Wang, Jiping] Univ Sci & Technol China, Sch Biomed Engn Suzhou, Div Life Sci & Med, Suzhou 215163, Peoples R China.
   [Ding, Kangjia; Zhang, Bochao; Ling, Zongquan; Chen, Jing; Guo, Liquan; Xiong, Daxi; Wang, Jiping] Chinese Acad Sci, Suzhou Inst Biomed Engn & Technol, Suzhou 215163, Peoples R China.
RP Wang, JP (通讯作者)，Univ Sci & Technol China, Sch Biomed Engn Suzhou, Div Life Sci & Med, Suzhou 215163, Peoples R China.; Wang, JP (通讯作者)，Chinese Acad Sci, Suzhou Inst Biomed Engn & Technol, Suzhou 215163, Peoples R China.
EM dingkj@mail.ustc.edu.cn; zbc2020@mail.ustc.edu.cn; lzq597@mail.ustc.edu.cn; sle1008@mail.ustc.edu.cn; guolq@sibet.ac.cn; xiongdx@sibet.ac.cn; wangjp@sibet.ac.cn
FU National Key Research and Development Program of China [2018YFC1313600]; Suzhou Science and Technology Plan Program [SS201851]
CR Andaluz VH, 2016, ADVANCES IN VISUAL COMPUTING. 12TH INTERNATIONAL SYMPOSIUM, V0, P259, DOI 10.1007/978-3-319-50832-0_25
   Bergamasco M, 2009, APPLIED BIONICS AND BIOMECHANICS, V6, P115, DOI 10.1080/11762320902959250
   Boukhennoufa I, 1900, BIOMED SIGNAL PROCES, V71, P0, DOI 10.1016/j.bspc.2021.103197
   Cappa P, 2013, PLOS ONE, V8, P0, DOI 10.1371/journal.pone.0083945
   Chae S, 2020, JMIR MHEALTH UHEALTH, V8, P0, DOI 10.2196/17216
   Cleophas T, 2010, CLIN CHEM LAB MED, V48, P159, DOI 10.1515/CCLM.2010.045
   Coupar F, 2012, CLIN REHABIL, V26, P291, DOI 10.1177/0269215511420305
   Das S, 2018, IEEE ROBOT AUTOM LET, V3, P2416, DOI 10.1109/LRA.2018.2813403
   Fong J, 2020, J OCCUP REHABIL, V30, P362, DOI 10.1007/s10926-020-09888-w
   Gambaro E, 2014, P IEEE RAS-EMBS INT, V0, PP726, DOI 10.1109/BIOROB.2014.6913864
   Gladstone D, 2002, NEUROREHAB NEURAL RE, V16, P232, DOI 10.1177/154596802401105171
   Gutierrez A, 2020, APPL SCI-BASEL, V10, P0, DOI 10.3390/app10030963
   Nguyen H, 2020, SENSORS-BASEL, V20, P0, DOI 10.3390/s20010132
   Juang C, 2009, FUZZY SET SYST, V160, P2486, DOI 10.1016/j.fss.2008.11.022
   Lee S, 1900, IEEE ACCESS, V9, P65871, DOI 10.1109/ACCESS.2021.3075778
   Li H, 2014, BIOMED ENG ONLINE, V13, P0, DOI 10.1186/1475-925X-13-5
   Martin S, 2009, AUSTRALASIAN C ROBOT, V0, P0
   Otten P, 2015, SENSORS-BASEL, V15, P20097, DOI 10.3390/s150820097
   Pollock A, 2014, COCHRANE DB SYST REV, V0, P0, DOI DOI 10.1002/14651858.CD010820.pub2
   Sacco R, 2013, STROKE, V44, P2064, DOI 10.1161/STR.0b013e318296aeca
   Scalona E, 2017, P 2017 IEEE INT S HA, V0, P0, DOI 10.1109/HAVE.2017.8240350
   Shah A, 2010, EUROHAPTICS, V2010, P136
   Shah S, 1984, AUST OCCUP THER J, V31, P144, DOI 10.1111/J.1440-1630.1984.TB01473.X
   Shan G, 2018, 2018 2ND INTERNATIONAL CONFERENCE ON BIOMEDICAL ENGINEERING AND BIOINFORMATICS (ICBEB 2018), V0, PP85, DOI 10.1145/3278198.3278206
   Singh D, 2020, APPL SOFT COMPUT, V97, P0, DOI 10.1016/j.asoc.2019.105524
   Tamayo M, 2018, LECT NOTES COMPUT SC, V10851, P153, DOI 10.1007/978-3-319-95282-6_11
   Ventura R, 2020, SCI REP-UK, V10, P0, DOI 10.1038/s41598-020-59927-y
   Virani S, 2020, CIRCULATION, V141, P0, DOI 10.1161/CIR.0000000000000757
   Wang C, 2020, IEEE T NEUR SYS REH, V28, P943, DOI 10.1109/TNSRE.2020.2978273
   Winstein C, 2016, STROKE, V47, P0, DOI 10.1161/STR.0000000000000098
   Xu Q, 2020, NEUROREHABILITATION, V47, P209, DOI 10.3233/NRE-203130
   Yang G, 2018, IEEE J TRANSL ENG HE, V6, P0, DOI 10.1109/JTEHM.2018.2822681
   Zhang M, 1900, SENSORS-BASEL, V22, P0, DOI 10.3390/s22031170
   Zollo L, 2011, EUR J PHYS REHAB MED, V47, P223
NR 34
TC 0
Z9 0
U1 6
U2 6
PU MDPI
PI BASEL
PA ST ALBAN-ANLAGE 66, CH-4052 BASEL, SWITZERLAND
SN 
EI 
J9 SENSORS-BASEL
PD MAY 15
PY 2022
VL 22
IS 9
BP 
EP 
DI 10.3390/s22093368
PG 20
WC Chemistry, Analytical; Engineering, Electrical & Electronic; Instruments & Instrumentation
SC Chemistry; Engineering; Instruments & Instrumentation
GA 1F6AY
UT WOS:000795250800001
PM 35591058
ER

PT J
AU Zhao, Jian
   Pang, Ailang
   Yin, Saige
   Yang, Meifeng
   Zhang, Xuemei
   Zhang, Rong
   Liu, Jingfei
   Gu, Yuanqi
   Li, Shanshan
   Hu, Yan
   Zhang, Yue
   Ba, Yingchun
   Meng, Buliang
   Yang, Xinwang
AF Zhao, Jian
   Pang, Ailang
   Yin, Saige
   Yang, Meifeng
   Zhang, Xuemei
   Zhang, Rong
   Liu, Jingfei
   Gu, Yuanqi
   Li, Shanshan
   Hu, Yan
   Zhang, Yue
   Ba, Yingchun
   Meng, Buliang
   Yang, Xinwang
TI Peptide OM-LV20 promotes structural and functional recovery of spinal cord injury in rats
SO BIOCHEMICAL AND BIOPHYSICAL RESEARCH COMMUNICATIONS
LA English
DT Article
DE Spinal cord injury; Peptides; Secondary injury; Neuroprotection; Motor function
ID oxidative stress; neurotrophin; regeneration; brain
AB At present, there are no satisfactory therapeutic drugs for the functional recovery of spinal cord injury (SCI). We previously identified a novel peptide (OM-LV20) that accelerated the regeneration of injured skin tissues of mice and exerts neuroprotective effects against cerebral ischemia/reperfusion injury in rats. Here, the intraperitoneal injection of OM-LV20 (1 mu g/kg) markedly improved motor function recovery in the hind limbs of rats with traumatic SCI, and further enhanced spinal cord repair. Administration of OM-LV20 increased the number of surviving neuron bodies, as well as the expression levels of brain-derived neurotrophic factor (BDNF) and its receptor tyrosine receptor kinase B (TrkB). In the acute stage of SCI, OM-LV20 treatment also increased superoxide dismutase and glutathione content but decreased the levels of malonaldehyde and nitric oxide. Thus, OM-LV20 significantly promoted structural and functional recovery of SCI in adult rats by increasing neuronal survival and BDNF and TrkB expression, and thereby regulating the balance of oxidative stress. Based on our knowledge, this research is the first report on the effects of amphibian-derived peptide on the recovery of SCI and our results highlight the potential of peptide OM-LV20 administration in the acceleration of the recovery of SCI. (c) 2022 Elsevier Inc. All rights reserved.
C1 [Zhao, Jian; Yin, Saige; Yang, Meifeng; Zhang, Xuemei; Zhang, Rong; Liu, Jingfei; Gu, Yuanqi; Li, Shanshan; Hu, Yan; Zhang, Yue; Ba, Yingchun; Meng, Buliang; Yang, Xinwang] Kunming Med Univ, Fac Basic Med Sci, Dept Anat & Histol & Embryol, Kunming 650500, Yunnan, Peoples R China.
   [Pang, Ailang] Kunming Med Univ, Affiliated Hosp 1, Dept Neurol, Kunming 650031, Yunnan, Peoples R China.
RP Ba, YC; Meng, BL; Yang, XW (通讯作者)，Kunming Med Univ, Fac Basic Med Sci, Dept Anat & Histol & Embryol, Kunming 650500, Yunnan, Peoples R China.
EM byc71206@163.com; mbloso@126.com; yangxinwanghp@163.com
FU National Natural Science Foundation of China [81760648]; Yunnan Applied Basic Research Project-Kunming Medical University Union Foundation [2019FE001 (-162), 2019FE001 (-183), 2019FE001 (-206)]; Applied Research Foundation of Diagnosis and Treatment Center of Nervous System Diseases of Yunnan Province [ZX201903-05]; Scientific Research Fund Projects from Department of Education of Yunnan Province [2021J0205]
CR Tran A, 2018, PHYSIOL REV, V98, P881, DOI 10.1152/physrev.00017.2017
   Bamber N, 2001, EUR J NEUROSCI, V13, P257, DOI 10.1046/j.1460-9568.2001.01387.x
   Bellver-landete V, 2019, NAT COMMUN, V10, P0, DOI 10.1038/s41467-019-08446-0
   Bracken M, 2012, COCHRANE DB SYST REV, V0, P0, DOI DOI 10.1002/14651858.CD001046.pub2
   Condorelli D, 1995, J MOL NEUROSCI, V6, P237, DOI 10.1007/BF02736783
   Donovan J, 2018, NEUROTHERAPEUTICS, V15, P654, DOI 10.1007/s13311-018-0632-5
   He Z, 2019, INT J NANOMED, V14, P721, DOI 10.2147/IJN.S187854
   Huang X, 2009, J NEUROL SCI, V277, P87, DOI 10.1016/j.jns.2008.10.022
   Kaspar A, 2013, DRUG DISCOV TODAY, V18, P807, DOI 10.1016/j.drudis.2013.05.011
   Keefe K, 2017, INT J MOL SCI, V18, P0, DOI 10.3390/ijms18030548
   Kesherwani V, 2013, NEUROSCIENCE, V241, P80, DOI 10.1016/j.neuroscience.2013.03.015
   Kumar R, 2018, WORLD NEUROSURG, V113, P0, DOI 10.1016/j.wneu.2018.02.033
   Liu N, 1900, SCI NAT-HEIDELBERG, V109, P0, DOI 10.1007/s00114-021-01776-4
   Liu N, 2019, J AGR FOOD CHEM, V67, P220, DOI 10.1021/acs.jafc.8b05879
   Maggio D, 2012, J NEUROTRAUM, V29, P2244, DOI 10.1089/neu.2012.2371
   Ozturk A, 2018, INJURY, V49, P1038, DOI 10.1016/j.injury.2018.03.021
   Qin P, 1900, J NANOBIOTECHNOL, V19, P0, DOI 10.1186/s12951-021-01051-8
   Rogers W, 2016, BEST PRACT RES-CLIN, V30, P27, DOI 10.1016/j.bpa.2015.11.003
   Sgaravatti A, 2009, METAB BRAIN DIS, V24, P271, DOI 10.1007/s11011-009-9136-7
   Sieck G, 1900, J NEUROPHYSIOL, V125, P2158, DOI 10.1152/jn.00146.2021
   Song Y, 2019, BIOSCIENCE REP, V39, P0, DOI 10.1042/BSR20181734
   Sun H, 1900, J NANOBIOTECHNOL, V19, P0, DOI 10.1186/s12951-021-01049-2
   Van DHL, 2020, IDKD SPR SER, V0, PP231, DOI 10.1007/978-3-030-38490-6_19
   Wang F, 1900, CELL TISSUE RES, V384, P301, DOI 10.1007/s00441-020-03298-3
   Wang Y, 1900, PHARMACOL RES, V163, P0, DOI 10.1016/j.phrs.2020.105296
   Yang X, 2016, SCI REP-UK, V6, P0, DOI 10.1038/srep19866
   Yin S, 1900, BIOCHEM BIOPH RES CO, V537, P36, DOI 10.1016/j.bbrc.2020.12.053
   Yin S, 2019, BIOMED PHARMACOTHER, V120, P0, DOI 10.1016/j.biopha.2019.109535
   Yin Y, 1900, AM J TRANSL RES, V13, P7008
   Yuksel Y, 2016, J INVEST SURG, V29, P389, DOI 10.1080/08941939.2016.1178358
   Zhang Y, 1900, ZOOL RES, V42, P141, DOI 10.24272/j.issn.2095-8137.2020.358
NR 31
TC 0
Z9 0
U1 12
U2 12
PU ACADEMIC PRESS INC ELSEVIER SCIENCE
PI SAN DIEGO
PA 525 B ST, STE 1900, SAN DIEGO, CA 92101-4495 USA
SN 0006-291X
EI 
J9 BIOCHEM BIOPH RES CO
PD APR 2
PY 2022
VL 598
IS 
BP 124
EP 130
DI 10.1016/j.bbrc.2022.02.017
PG 7
WC Biochemistry & Molecular Biology; Biophysics
SC Biochemistry & Molecular Biology; Biophysics
GA YZ0TF
UT WOS:000755195300020
PM 35158211
ER

PT J
AU Macks, Christian
   Jeong, Daun
   Lee, JS
AF Macks, Christian
   Jeong, Daun
   Lee, Jeoung
TI Therapeutic efficacy of Rolipram delivered by PgP nanocarrier on secondary injury and motor function in a rat TBI model
SO NANOMEDICINE
LA English
DT Article
DE apoptosis; controlled cortical impact; functional recovery; neuroinflammation; PgP nanoparticle; rolipram; traumatic brain injury
ID traumatic brain-injury; element-binding protein; neuronal apoptosis; signaling pathway; ischemic-stroke; neuroprotection; camp; inhibition; expression; inflammation
AB Aim: To develop poly(lactide-co-glycolide)-graft-polyethylenimine (PgP) as a nanocarrier for the delivery of Rolipram (Rm) and evaluate the therapeutic efficacy of Rm-loaded PgP (Rm-PgP) on secondary injury and motor function in a rat traumatic brain injury (TBI) model. Materials & methods: Rm-PgP was injected in the injured brain lesion immediately after TBI using a microinjection pump. Secondary injury pathologies such as inflammatory response, apoptosis and astrogliosis were assessed by histological analysis and functional recovery was assessed by assorted motor function tests. Results: Rm-PgP restored cyclic adenosine monophosphate level in the injured brain close to the sham level and Rm-PgP treatment reduced lesion volume, neuroinflammation and apoptosis and improved motor function at 7 days post-TBI. Conclusion: One single injection of Rm-PgP can be effective for acute mild TBI treatment.
C1 [Macks, Christian; Jeong, Daun; Lee, Jeoung Soo] Clemson Univ, Dept Bioengn, Drug Design Dev & Delivery 4D Lab, Clemson, SC 29634 USA.
RP Lee, JS (通讯作者)，Clemson Univ, Dept Bioengn, Drug Design Dev & Delivery 4D Lab, Clemson, SC 29634 USA.
EM LJSPIA@clemon.edu
FU National Institute of General Medical Sciences (NIGMS) of the National Institutes of Health (NIH) [5P20GM103444-07]; National Institute of Neurological Disorders and Strokes (NINDS) of the NIH [5R01 NS111037-02]
CR Abeysinghe H, 2016, INT J MOL SCI, V17, P0, DOI 10.3390/ijms17030288
   Atkins C, 2012, J NEUROSCI RES, V90, P1861, DOI 10.1002/jnr.23069
   Atkins C, 2007, EXP NEUROL, V208, P145, DOI 10.1016/j.expneurol.2007.08.011
   Atkins C, 2013, NEUROSCI LETT, V532, P1, DOI 10.1016/j.neulet.2012.10.019
   Betancur M, 2017, ACS BIOMATER SCI ENG, V3, P420, DOI 10.1021/acsbiomaterials.6b00805
   Brust J, 2010, INT J ENV RES PUB HE, V7, P1540, DOI 10.3390/ijerph7041540
   Chen R, 2007, NEUROSCI LETT, V418, P165, DOI 10.1016/j.neulet.2007.03.033
   Cherry J, 2014, J NEUROINFLAMM, V11, P0, DOI 10.1186/1742-2094-11-98
   Clark D, 2019, NEUROCHEM RES, V44, P1410, DOI 10.1007/s11064-019-02721-8
   Clemson U, 2019, [NO TITLE CAPTURED], V0, PPATENT NO. [US10232050
   Faden A, 2016, BRIT J PHARMACOL, V173, P681, DOI 10.1111/bph.13179
   Frieden TR, 2015, REPORT C TRAUMATIC B, V0, P0
   Fujita Y, 2014, FRONT NEUROSCI, V8, P1
   Galvao J, 2014, FASEB J, V28, P1317, DOI 10.1096/fj.13-235440
   Ghosh M, 2012, GLIA, V60, P1839, DOI 10.1002/glia.22401
   Glueckert R, 2015, FRONT AGING NEUROSCI, V7, P0, DOI 10.3389/fnagi.2015.00071
   Gwak S, 2017, BIOMATERIALS, V121, P155, DOI 10.1016/j.biomaterials.2017.01.003
   Gwak S, 2016, ACTA BIOMATER, V35, P98, DOI 10.1016/j.actbio.2016.02.013
   Hoane M, 2006, BRAIN RES, V1125, P185, DOI 10.1016/j.brainres.2006.10.019
   Hu S, 2016, EXP THER MED, V11, P1005, DOI 10.3892/etm.2015.2958
   Jaworski J, 2003, J NEUROSCI, V23, P4519
   Karlsson M, 2019, J NEUROTRAUM, V36, P14, DOI 10.1089/neu.2018.5706
   Karve IP, 2016, BR J PHARMACOL, V173, P692, DOI 10.1111/bph.13125
   Kelso M, 2011, PROG MOL BIOL TRANSL, V98, P85, DOI 10.1016/B978-0-12-385506-0.00003-X
   Kraft P, 2013, EXP NEUROL, V247, P80, DOI 10.1016/j.expneurol.2013.03.026
   Kumar P, 2014, NANOMEDICINE-UK, V9, P331, DOI 10.2217/nnm.13.203
   Laabs T, 2007, J NEUROSCI, V27, P14494, DOI 10.1523/JNEUROSCI.2807-07.2007
   Lamprecht A, 2001, J CONTROL RELEASE, V71, P297, DOI 10.1016/S0168-3659(01)00230-9
   Langlois J, 2006, J HEAD TRAUMA REHAB, V21, P375, DOI 10.1097/00001199-200609000-00001
   Li Q, 2018, BIOMED PHARMACOTHER, V99, P947, DOI 10.1016/j.biopha.2018.01.093
   Lisi L, 2017, NEUROSCI LETT, V645, P106, DOI 10.1016/j.neulet.2017.02.076
   Loane D, 2010, TRENDS PHARMACOL SCI, V31, P596, DOI 10.1016/j.tips.2010.09.005
   Macks C, 2018, J NEUROTRAUM, V11, P1
   Macks C, 1900, NANOMED-NANOTECHNOL, V32, P0, DOI 10.1016/j.nano.2020.102343
   Minguet S, 2005, EUR J IMMUNOL, V35, P31, DOI 10.1002/eji.200425524
   Mitchell M, 1900, NAT REV DRUG DISCOV, V20, P101, DOI 10.1038/s41573-020-0090-8
   Mountney A, 2016, J NEUROTRAUM, V33, P567, DOI 10.1089/neu.2015.4130
   Mulherkar S, 2017, SCI REP-UK, V7, P0, DOI 10.1038/s41598-017-11113-3
   Oliva A, 2012, J NEUROCHEM, V123, P1019, DOI 10.1111/jnc.12049
   Pearn M, 2017, CELL MOL NEUROBIOL, V37, P571, DOI 10.1007/s10571-016-0400-1
   Pearse D, 2004, NAT MED, V10, P610, DOI 10.1038/nm1056
   Perez V, 2005, EUR J NEUROSCI, V21, P26, DOI 10.1111/j.1460-9568.2004.03845.x
   Piao C, 2012, NEUROBIOL DIS, V46, P745, DOI 10.1016/j.nbd.2012.03.018
   Pugazhenthi S, 2000, J BIOL CHEM, V275, P10761, DOI 10.1074/jbc.275.15.10761
   Ramakers G, 1998, EXP CELL RES, V245, P252, DOI 10.1006/excr.1998.4224
   Rosen G, 1990, J NEUROSCI METH, V35, P115, DOI 10.1016/0165-0270(90)90101-K
   Somayaji M, 2018, CURR NEUROPHARMACOL, V16, P484, DOI 10.2174/1570159X15666170828165711
   Tapani E, 1996, ACTA RADIOL, V37, P923, DOI 10.3109/02841859609175470
   Taylor C, 2017, MMWR SURVEILL SUMM, V66, P1, DOI 10.15585/mmwr.ss6609a1
   Titus D, 2013, J NEUROSCI, V33, P5216, DOI 10.1523/JNEUROSCI.5133-12.2013
   Troadec J, 2002, MOL PHARMACOL, V62, P1043, DOI 10.1124/mol.62.5.1043
   Ujita S, 2017, CEREB CORTEX, V27, P1602, DOI 10.1093/cercor/bhv310
   Xu Z, 2016, MOL BRAIN, V9, P0, DOI 10.1186/s13041-016-0257-8
   Zhang L, 2018, NEUROCHEM INT, V118, P304, DOI 10.1016/j.neuint.2018.05.011
   Zhang Z, 2012, BRAIN RES, V1461, P102, DOI 10.1016/j.brainres.2012.04.038
NR 55
TC 0
Z9 0
U1 0
U2 0
PU FUTURE MEDICINE LTD
PI LONDON
PA UNITEC HOUSE, 3RD FLOOR, 2 ALBERT PLACE, FINCHLEY CENTRAL, LONDON, N3 1QB, ENGLAND
SN 1743-5889
EI 
J9 NANOMEDICINE-UK
PD MAR 15
PY 2022
VL 17
IS 7
BP 431
EP 445
DI 10.2217/nnm-2021-0271
PG 15
WC Biotechnology & Applied Microbiology; Nanoscience & Nanotechnology
SC Biotechnology & Applied Microbiology; Science & Technology - Other Topics
GA ZM2YH
UT WOS:000758184700001
PM 35184609
ER

PT J
AU Roman, NA
   Miclaus, RS
   Nicolau, Cristina
   Sechel, Gabriela
AF Roman, Nadinne
   Miclaus, Roxana
   Nicolau, Cristina
   Sechel, Gabriela
TI Customized Manual Muscle Testing for Post-Stroke Upper Extremity Assessment
SO BRAIN SCIENCES
LA English
DT Article
DE assessment; muscle strength; post-stroke rehabilitation; upper extremity
ID modified ashworth scale; active range; reliability; motion; impairment; shoulder; strength; validity
AB In neuro-rehabilitation, the assessment of post-stroke patients' motor function of damaged upper extremities (UEs) is essential. Clinicians need clear and concise assessment instruments to monitor progress recorded in intensive rehabilitation sessions. One such instrument is Manual Muscle Testing (MMT), which, in our view, requires a modified scoring model aimed at improving the assessment process of patients' motor and functional UE status, and recording their step-by-step-progress, especially if patients undergo a short length of hospitalization (of about 10 therapy days). Hence, this paper presents a new scoring system developed by the authors. This systemresults in a more precise MMT grading scale, which has more grades and can provide a more specific muscular assessment, while offering more clarity in quantifying patients' progress after physical therapy. A prospective study was made of 41 post-stroke patients with upper extremity (UE) impairments. To determine the validity of the assessment tool for hypothesizing, and the unidimensionality and internal consistency of the customized model, exploratory and confirmatory factor analysis (CFA) with a structural equation model (SEM), Cronbach's Alpha, and Pearson correlation coefficients were used with Fugl-Meyer (FM) assessments, the Modified Ashworth Scale (MAS), AROM, and the Modified Rankin Scale (MRS). Considering the unidimensionality of the instrument used, we performed a linear regression to identify whether certain movements performed segmentally by the manually evaluated muscles influence the measured manual score of the whole UE. All indices suggested a good model fit, and a Cronbach's Alpha of 0.920 suggested strong internal consistency. The Pearson correlation coefficient of the MMT-customized score with AROM was 0.857, p < 0.001; that with FMUE was 0.905, p < 0.001; that with MRS was -0.608, p = 0.010; and that with MAS was -0.677, p < 0.001. The linear regression results suggest that wrist extensors, shoulder abductors, and finger flexors can influence the manual assessment of the muscle strength of the whole UE, thereby improving post-stroke patient management. The results of our research suggest that, using the proposed scoring, MMT may be a useful tool for UE assessment in post-stroke patients.
C1 [Roman, Nadinne Alexandra; Miclaus, Roxana Steliana; Sechel, Gabriela] Transilvania Univ Brasov, Fac Med, Brasov 500036, Romania.
   [Nicolau, Cristina] Transilvania Univ Brasov, Fac Econ Sci & Business Adm, Brasov 500036, Romania.
RP Miclaus, RS (通讯作者)，Transilvania Univ Brasov, Fac Med, Brasov 500036, Romania.
EM nadinneroman@unitbv.ro; roxicum@unitbv.ro; cristina.nicolau@unitbv.ro; gabisechel@yahoo.com
CR Adomaviciene A, 2019, MEDICINA-LITHUANIA, V55, P0, DOI 10.3390/medicina55040098
   Amano S, 2018, TOP STROKE REHABIL, V25, P500, DOI 10.1080/10749357.2018.1484987
   Ballester B, 1900, J NEUROL NEUROSUR PS, V93, P226, DOI 10.1136/jnnp-2021-326948
   Beebe J, 2009, STROKE, V40, P1772, DOI 10.1161/STROKEAHA.108.536763
   Bohannon R, 2019, BIOMED RES INT, V2019, P0, DOI 10.1155/2019/8194537
   Bohannon R, 2005, CLIN REHABIL, V19, P662, DOI 10.1191/0269215505cr873oa
   Brunnstrom S, 2012, BRUNNSTROMS CLIN KIN, V0, P0
   Ciesla N, 2011, JOVE-J VIS EXP, V0, P0, DOI DOI 10.3791/2632
   Clarkson H, 2000, MUSCULOSKELETAL ASSE, V0, P0
   Conable K, 2011, J CHIROPR MED, V10, P157, DOI 10.1016/j.jcm.2011.04.001
   Counihan T, 2000, NEUROLOGY, V54, P2107
   Cuthbert SC, 2007, CHIROPR OSTEOPAT, V15, P4, DOI 10.1186/1746-1340-15-4
   Doussoulin A, 2020, J STROKE CEREBROVASC, V29, P0, DOI 10.1016/j.jstrokecerebrovasdis.2020.105253
   Essers B, 1900, SENSORS-BASEL, V21, P0, DOI 10.3390/s21175917
   Fawcett A, 2007, PRINCIPLES ASSESSMEN, V0, P16
   Fayazi M, 2012, MED J ISLAM REPUB IRAN, V26, P27
   Gadotti I, 2006, REV BRAS FISIOTER, V10, P137, DOI 10.1590/S1413-35552006000200002
   Halmai E, 2018, BRADDOMS REHABILITAT, V1st ed., P39
   Hernandez E, 2019, J REHABIL MED, V51, P652, DOI 10.2340/16501977-2590
   Hislop H, 2019, WORTHINGHAMS MUSCLE, V1st ed., P0
   Hu X, 2013, J ELECTROMYOGR KINES, V23, P1065, DOI 10.1016/j.jelekin.2013.07.007
   Jackson J, 2014, ENCY BIOSTATISTICS, V0, P0, DOI 10.1002/0470011815.B2A10076]
   Kim K, 1900, MEDICINA-LITHUANIA, V57, P0, DOI 10.3390/medicina57101098
   Kim S, 2016, J PHYS THER SCI, V28, P722, DOI 10.1589/jpts.28.722
   Koroleva E, 1900, J CLIN MED, V10, P0, DOI 10.3390/jcm10163718
   Koyuncu I, 2019, EGIT BILIM, V44, P361, DOI 10.15390/EB.2019.7665
   Kwakkel G, 2017, INT J STROKE, V12, P451, DOI 10.1177/1747493017711813
   Lang C, 2008, ARCH PHYS MED REHAB, V89, P1693, DOI 10.1016/j.apmr.2008.02.022
   Lang C, 2013, J HAND THER, V26, P104, DOI 10.1016/j.jht.2012.06.005
   Lewandowska-sroka P, 1900, MEDICINA-LITHUANIA, V57, P0, DOI 10.3390/medicina57030227
   Li H, 2015, SENSORS-BASEL, V15, P16196, DOI 10.3390/s150716196
   Li H, 2014, BIOMED ENG ONLINE, V13, P0, DOI 10.1186/1475-925X-13-5
   Lovett R, 1916, J AMER MED ASSOC, V66, P729
   Mahony K, 2009, PHYS OCCUP THER PEDI, V29, P44, DOI 10.1080/01942630802574858
   Mateo S, 2015, J NEUROENG REHABIL, V12, P0, DOI 10.1186/1743-0003-12-9
   Meseguer-henarejos A, 2018, EUR J PHYS REHAB MED, V54, P576, DOI 10.23736/S1973-9087.17.04796-7
   Miller K, 2019, CLIN NEUROPHYSIOL, V130, P1271, DOI 10.1016/j.clinph.2019.04.712
   Namdari S, 2012, J SHOULDER ELB SURG, V21, P1177, DOI 10.1016/j.jse.2011.07.032
   Naqvi U, 1900, STATPEARLS, V0, P0
   Nemes D, 2011, 6TH WORLD CONGRESS OF THE INTERNATIONAL SOCIETY OF PHYSICAL AND REHABILITATION MEDICINE, V0, P9
   Noreau L, 1998, SPINAL CORD, V36, P716, DOI 10.1038/sj.sc.3100646
   Odell M, 2016, BRADOMMS PHYS MED RE, V5th ed., P3
   Oneill S, 2017, CHIROPR MAN THER, V25, P0, DOI 10.1186/s12998-017-0159-6
   Paternostro-sluga T, 2008, J REHABIL MED, V40, P665, DOI 10.2340/16501977-0235
   Peterson-kendall F, 2005, MUSCLES TESTING FUNC, V34, P959
   Pierella C, 2020, J NEURAL ENG, V17, P0, DOI 10.1088/1741-2552/ab9ada
   Qian C, 1900, APPL SCI-BASEL, V11, P0, DOI 10.3390/app11156854
   Quinn T, 2017, FRONT NEUROL, V8, P0, DOI 10.3389/fneur.2017.00275
   Rayegani L, 2016, IRAN J NEUROL, V15, P202
   Rodriguez-hernandez M, 1900, BRAIN SCI, V11, P0, DOI 10.3390/brainsci11050555
   Roman N, 2020, MEDICINA-LITHUANIA, V56, P0, DOI 10.3390/medicina56080409
   Schmitt WHJ, 2008, CHIROPR OSTEOPAT, V16, P16, DOI 10.1186/1746-1340-16-16
   Schumacker R, 2010, BEGINNERS GUIDE STRU, V3rd ed., P83
   Schwarz A, 2020, SENSORS-BASEL, V20, P0, DOI 10.3390/s20174770
   Shih M, 2009, AM J OCCUP THER, V63, P600, DOI 10.5014/ajot.63.5.600
   Shinohara Y, 2006, CEREBROVASC DIS, V21, P271, DOI 10.1159/000091226
   Snickars J, 2017, J REHABIL MED, V49, P216, DOI 10.2340/16501977-2205
   Stinear C, 2019, STROKE, V50, P3314, DOI 10.1161/STROKEAHA.119.025696
   Teasell R, 2020, STROKE REHABILITATIO, V0, P0
   Tsuzuki K, 1900, THER ADV NEUROL DISO, V14, P0, DOI 10.1177/17562864211039335
   Woytowicz E, 2017, ARCH PHYS MED REHAB, V98, P456, DOI 10.1016/j.apmr.2016.06.023
   Yen H, 2017, J PHYS THER SCI, V29, P317, DOI 10.1589/jpts.29.317
   Zhang Z, 1900, INT J ENV RES PUB HE, V18, P0, DOI 10.3390/ijerph18168708
   Zurawski E, 2019, PHYSIOTHER CAN, V71, P348, DOI 10.3138/ptc-2018-0086
NR 64
TC 0
Z9 0
U1 0
U2 0
PU MDPI
PI BASEL
PA ST ALBAN-ANLAGE 66, CH-4052 BASEL, SWITZERLAND
SN 
EI 
J9 BRAIN SCI
PD APR 15
PY 2022
VL 12
IS 4
BP 
EP 
DI 10.3390/brainsci12040457
PG 18
WC Neurosciences
SC Neurosciences & Neurology
GA 0Q7MP
UT WOS:000785098300001
PM 35447988
ER

PT J
AU Xu, Rong
   Zhu, Guang-Yue
   Zhu, Jun
   Wang, Yong
   Xing, Xiang-Xin
   Chen, Lin-Yu
   Li, Jie
   Shen, Fu-Qiang
   Chen, Jian-Bing
   Hua, Xu-Yun
   Xu, Dong-Sheng
AF Xu, Rong
   Zhu, Guang-yue
   Zhu, Jun
   Wang, Yong
   Xing, Xiang-xin
   Chen, Lin-yu
   Li, Jie
   Shen, Fu-qiang
   Chen, Jian-bing
   Hua, Xu-yun
   Xu, Dong-sheng
TI Using Hebbian-Type Stimulation to Rescue Arm Function After Stroke: Study Protocol for a Randomized Clinical Trial
SO FRONTIERS IN NEURAL CIRCUITS
LA English
DT Article
DE stroke; rehabilitation; plasticity; transcranial magnetic stimulation (TMS); primary motor cortex (M1); supplementary motor area (SMA)
ID transcranial magnetic stimulation; motor function-test; activation balance; healthy-subject; upper-limb; recovery; impairment; connectivity; hemiparesis; guideline
[truncated: 822,844 more chars]
